# Supplementary material for: Phase-Specific Parameter Estimation in Chiral HPLC Using 1‑Site, 2‑Site Stochastic Models, and Unified Equation Approach
Source: Anal Chem. 2026 Apr 29;98(18):13925–39. doi: 10.1021/acs.analchem.6c01634 (PMC13177292; doi:10.1021/acs.analchem.6c01634)
Supplement: Supplementary file 2 [file ac6c01634_si_002.zip]

Archive with 1,051 entries (1,034 files):
- SupportingInformation/
- SupportingInformation/01_isotherm_fit/
- SupportingInformation/01_isotherm_fit/CELL1_data/
- SupportingInformation/01_isotherm_fit/CELL1_data/LORA_CELL1_05_10_01.CSV
- SupportingInformation/01_isotherm_fit/CELL1_data/LORA_CELL1_05_10_02.CSV
- SupportingInformation/01_isotherm_fit/CELL1_data/LORA_CELL1_05_10_03.CSV
- SupportingInformation/01_isotherm_fit/CELL1_data/LORA_CELL1_05_10_04.CSV
- SupportingInformation/01_isotherm_fit/CELL1_data/LORA_CELL1_05_10_05.CSV
- SupportingInformation/01_isotherm_fit/CELL1_data/LORA_CELL1_05_10_06.CSV
- SupportingInformation/01_isotherm_fit/CELL1_data/LORA_CELL1_05_10_07.CSV
- SupportingInformation/01_isotherm_fit/CELL1_data/LORA_CELL1_05_10_08.CSV
- SupportingInformation/01_isotherm_fit/CELL1_data/LORA_CELL1_05_10_09.CSV
- SupportingInformation/01_isotherm_fit/CELL1_data/LORA_CELL1_05_10_10.CSV
- SupportingInformation/01_isotherm_fit/CELL1_data/LORA_CELL1_05_10_22501.CSV
- SupportingInformation/01_isotherm_fit/CELL1_data/LORA_CELL1_05_10_22502.CSV
- SupportingInformation/01_isotherm_fit/CELL1_data/LORA_CELL1_05_10_22503.CSV
- SupportingInformation/01_isotherm_fit/CELL1_data/LORA_CELL1_05_10_22504.CSV
- SupportingInformation/01_isotherm_fit/CELL1_data/LORA_CELL1_05_10_22505.CSV
- SupportingInformation/01_isotherm_fit/CELL1_data/LORA_CELL1_05_10_22506.CSV
- SupportingInformation/01_isotherm_fit/CELL1_data/LORA_CELL1_05_10_22507.CSV
- SupportingInformation/01_isotherm_fit/CELL1_data/LORA_CELL1_05_10_22508.CSV
- SupportingInformation/01_isotherm_fit/CELL1_data/LORA_CELL1_05_10_22509.CSV
- SupportingInformation/01_isotherm_fit/CELL1_data/LORA_CELL1_05_10_22510.CSV
- SupportingInformation/01_isotherm_fit/CELL1_data/LORA_CELL1_05_10_22511.CSV
- SupportingInformation/01_isotherm_fit/CELL1_data/LORA_CELL1_05_10_22512.CSV
- SupportingInformation/01_isotherm_fit/CELL1_data/LORA_CELL1_05_10_25401.CSV
- SupportingInformation/01_isotherm_fit/CELL1_data/LORA_CELL1_05_10_25402.CSV
- SupportingInformation/01_isotherm_fit/CELL1_data/LORA_CELL1_05_10_25403.CSV
- SupportingInformation/01_isotherm_fit/CELL1_data/LORA_CELL1_05_10_25404.CSV
- SupportingInformation/01_isotherm_fit/CELL1_data/LORA_CELL1_05_10_25405.CSV
- SupportingInformation/01_isotherm_fit/CELL1_data/LORA_CELL1_05_10_25406.CSV
- SupportingInformation/01_isotherm_fit/CELL1_data/LORA_CELL1_05_10_25407.CSV
- SupportingInformation/01_isotherm_fit/CELL1_data/LORA_CELL1_05_10_25408.CSV
- SupportingInformation/01_isotherm_fit/CELL1_data/LORA_CELL1_05_10_25409.CSV
- SupportingInformation/01_isotherm_fit/CELL1_data/LORA_CELL1_05_10_25410.CSV
- SupportingInformation/01_isotherm_fit/CELL1_data/LORA_CELL1_05_10_25411.CSV
- SupportingInformation/01_isotherm_fit/CELL1_data/LORA_CELL1_05_10_25412.CSV
- SupportingInformation/01_isotherm_fit/CELL1_overload_data.csv
- SupportingInformation/01_isotherm_fit/CELL2_data/
- SupportingInformation/01_isotherm_fit/CELL2_data/LORA_CELL2_05_10_01.CSV
- SupportingInformation/01_isotherm_fit/CELL2_data/LORA_CELL2_05_10_02.CSV
- SupportingInformation/01_isotherm_fit/CELL2_data/LORA_CELL2_05_10_03.CSV
- SupportingInformation/01_isotherm_fit/CELL2_data/LORA_CELL2_05_10_04.CSV
- SupportingInformation/01_isotherm_fit/CELL2_data/LORA_CELL2_05_10_05.CSV
- SupportingInformation/01_isotherm_fit/CELL2_data/LORA_CELL2_05_10_06.CSV
- SupportingInformation/01_isotherm_fit/CELL2_data/LORA_CELL2_05_10_07.CSV
- SupportingInformation/01_isotherm_fit/CELL2_data/LORA_CELL2_05_10_08.CSV
- SupportingInformation/01_isotherm_fit/CELL2_data/LORA_CELL2_05_10_09.CSV
- SupportingInformation/01_isotherm_fit/CELL2_data/LORA_CELL2_05_10_10.CSV
- SupportingInformation/01_isotherm_fit/CELL2_data/LORA_CELL2_05_10_22501.CSV
- SupportingInformation/01_isotherm_fit/CELL2_data/LORA_CELL2_05_10_22502.CSV
- SupportingInformation/01_isotherm_fit/CELL2_data/LORA_CELL2_05_10_22503.CSV
- SupportingInformation/01_isotherm_fit/CELL2_data/LORA_CELL2_05_10_22504.CSV
- SupportingInformation/01_isotherm_fit/CELL2_data/LORA_CELL2_05_10_22505.CSV
- SupportingInformation/01_isotherm_fit/CELL2_data/LORA_CELL2_05_10_22506.CSV
- SupportingInformation/01_isotherm_fit/CELL2_data/LORA_CELL2_05_10_22507.CSV
- SupportingInformation/01_isotherm_fit/CELL2_data/LORA_CELL2_05_10_22508.CSV
- SupportingInformation/01_isotherm_fit/CELL2_data/LORA_CELL2_05_10_22509.CSV
- SupportingInformation/01_isotherm_fit/CELL2_data/LORA_CELL2_05_10_22510.CSV
- SupportingInformation/01_isotherm_fit/CELL2_data/LORA_CELL2_05_10_22511.CSV
- SupportingInformation/01_isotherm_fit/CELL2_data/LORA_CELL2_05_10_22512.CSV
- SupportingInformation/01_isotherm_fit/CELL2_data/LORA_CELL2_05_10_25401.CSV
- SupportingInformation/01_isotherm_fit/CELL2_data/LORA_CELL2_05_10_25402.CSV
- SupportingInformation/01_isotherm_fit/CELL2_data/LORA_CELL2_05_10_25403.CSV
- SupportingInformation/01_isotherm_fit/CELL2_data/LORA_CELL2_05_10_25404.CSV
- SupportingInformation/01_isotherm_fit/CELL2_data/LORA_CELL2_05_10_25405.CSV
- SupportingInformation/01_isotherm_fit/CELL2_data/LORA_CELL2_05_10_25406.CSV
- SupportingInformation/01_isotherm_fit/CELL2_data/LORA_CELL2_05_10_25407.CSV
- SupportingInformation/01_isotherm_fit/CELL2_data/LORA_CELL2_05_10_25408.CSV
- SupportingInformation/01_isotherm_fit/CELL2_data/LORA_CELL2_05_10_25409.CSV
- SupportingInformation/01_isotherm_fit/CELL2_data/LORA_CELL2_05_10_25410.CSV
- SupportingInformation/01_isotherm_fit/CELL2_data/LORA_CELL2_05_10_25411.CSV
- SupportingInformation/01_isotherm_fit/CELL2_data/LORA_CELL2_05_10_25412.CSV
- SupportingInformation/01_isotherm_fit/CELL2_overload_data.csv
- SupportingInformation/01_isotherm_fit/CELL3_data/
- SupportingInformation/01_isotherm_fit/CELL3_data/LORA_CELL3_05_10_01.CSV
- SupportingInformation/01_isotherm_fit/CELL3_data/LORA_CELL3_05_10_02.CSV
- SupportingInformation/01_isotherm_fit/CELL3_data/LORA_CELL3_05_10_03.CSV
- SupportingInformation/01_isotherm_fit/CELL3_data/LORA_CELL3_05_10_04.CSV
- SupportingInformation/01_isotherm_fit/CELL3_data/LORA_CELL3_05_10_05.CSV
- SupportingInformation/01_isotherm_fit/CELL3_data/LORA_CELL3_05_10_06.CSV
- SupportingInformation/01_isotherm_fit/CELL3_data/LORA_CELL3_05_10_07.CSV
- SupportingInformation/01_isotherm_fit/CELL3_data/LORA_CELL3_05_10_08.CSV
- SupportingInformation/01_isotherm_fit/CELL3_data/LORA_CELL3_05_10_09.CSV
- SupportingInformation/01_isotherm_fit/CELL3_data/LORA_CELL3_05_10_10.CSV
- SupportingInformation/01_isotherm_fit/CELL3_data/LORA_CELL3_05_10_22501.CSV
- SupportingInformation/01_isotherm_fit/CELL3_data/LORA_CELL3_05_10_22502.CSV
- SupportingInformation/01_isotherm_fit/CELL3_data/LORA_CELL3_05_10_22503.CSV
- SupportingInformation/01_isotherm_fit/CELL3_data/LORA_CELL3_05_10_22504.CSV
- SupportingInformation/01_isotherm_fit/CELL3_data/LORA_CELL3_05_10_22505.CSV
- SupportingInformation/01_isotherm_fit/CELL3_data/LORA_CELL3_05_10_22506.CSV
- SupportingInformation/01_isotherm_fit/CELL3_data/LORA_CELL3_05_10_22507.CSV
- SupportingInformation/01_isotherm_fit/CELL3_data/LORA_CELL3_05_10_22508.CSV
- SupportingInformation/01_isotherm_fit/CELL3_data/LORA_CELL3_05_10_22509.CSV
- SupportingInformation/01_isotherm_fit/CELL3_data/LORA_CELL3_05_10_22510.CSV
- SupportingInformation/01_isotherm_fit/CELL3_data/LORA_CELL3_05_10_22511.CSV
- SupportingInformation/01_isotherm_fit/CELL3_data/LORA_CELL3_05_10_22512.CSV
- SupportingInformation/01_isotherm_fit/CELL3_data/LORA_CELL3_05_10_25401.CSV
- SupportingInformation/01_isotherm_fit/CELL3_data/LORA_CELL3_05_10_25402.CSV
- SupportingInformation/01_isotherm_fit/CELL3_data/LORA_CELL3_05_10_25403.CSV
- SupportingInformation/01_isotherm_fit/CELL3_data/LORA_CELL3_05_10_25404.CSV
- SupportingInformation/01_isotherm_fit/CELL3_data/LORA_CELL3_05_10_25405.CSV
- SupportingInformation/01_isotherm_fit/CELL3_data/LORA_CELL3_05_10_25406.CSV
- SupportingInformation/01_isotherm_fit/CELL3_data/LORA_CELL3_05_10_25407.CSV
- SupportingInformation/01_isotherm_fit/CELL3_data/LORA_CELL3_05_10_25408.CSV
- SupportingInformation/01_isotherm_fit/CELL3_data/LORA_CELL3_05_10_25409.CSV
- SupportingInformation/01_isotherm_fit/CELL3_data/LORA_CELL3_05_10_25410.CSV
- SupportingInformation/01_isotherm_fit/CELL3_data/LORA_CELL3_05_10_25411.CSV
- SupportingInformation/01_isotherm_fit/CELL3_data/LORA_CELL3_05_10_25412.CSV
- SupportingInformation/01_isotherm_fit/CELL3_overload_data.csv
- SupportingInformation/01_isotherm_fit/CELL4_data/
- SupportingInformation/01_isotherm_fit/CELL4_data/LORA_CELL4_05_10_01.CSV
- SupportingInformation/01_isotherm_fit/CELL4_data/LORA_CELL4_05_10_02.CSV
- SupportingInformation/01_isotherm_fit/CELL4_data/LORA_CELL4_05_10_03.CSV
- SupportingInformation/01_isotherm_fit/CELL4_data/LORA_CELL4_05_10_04.CSV
- SupportingInformation/01_isotherm_fit/CELL4_data/LORA_CELL4_05_10_05.CSV
- SupportingInformation/01_isotherm_fit/CELL4_data/LORA_CELL4_05_10_06.CSV
- SupportingInformation/01_isotherm_fit/CELL4_data/LORA_CELL4_05_10_07.CSV
- SupportingInformation/01_isotherm_fit/CELL4_data/LORA_CELL4_05_10_08.CSV
- SupportingInformation/01_isotherm_fit/CELL4_data/LORA_CELL4_05_10_09.CSV
- SupportingInformation/01_isotherm_fit/CELL4_data/LORA_CELL4_05_10_10.CSV
- SupportingInformation/01_isotherm_fit/CELL4_data/LORA_CELL4_05_10_22501.CSV
- SupportingInformation/01_isotherm_fit/CELL4_data/LORA_CELL4_05_10_22502.CSV
- SupportingInformation/01_isotherm_fit/CELL4_data/LORA_CELL4_05_10_22503.CSV
- SupportingInformation/01_isotherm_fit/CELL4_data/LORA_CELL4_05_10_22504.CSV
- SupportingInformation/01_isotherm_fit/CELL4_data/LORA_CELL4_05_10_22505.CSV
- SupportingInformation/01_isotherm_fit/CELL4_data/LORA_CELL4_05_10_22506.CSV
- SupportingInformation/01_isotherm_fit/CELL4_data/LORA_CELL4_05_10_22507.CSV
- SupportingInformation/01_isotherm_fit/CELL4_data/LORA_CELL4_05_10_22508.CSV
- SupportingInformation/01_isotherm_fit/CELL4_data/LORA_CELL4_05_10_22509.CSV
- SupportingInformation/01_isotherm_fit/CELL4_data/LORA_CELL4_05_10_22510.CSV
- SupportingInformation/01_isotherm_fit/CELL4_data/LORA_CELL4_05_10_22511.CSV
- SupportingInformation/01_isotherm_fit/CELL4_data/LORA_CELL4_05_10_22512.CSV
- SupportingInformation/01_isotherm_fit/CELL4_data/LORA_CELL4_05_10_25401.CSV
- SupportingInformation/01_isotherm_fit/CELL4_data/LORA_CELL4_05_10_25402.CSV
- SupportingInformation/01_isotherm_fit/CELL4_data/LORA_CELL4_05_10_25403.CSV
- SupportingInformation/01_isotherm_fit/CELL4_data/LORA_CELL4_05_10_25404.CSV
- SupportingInformation/01_isotherm_fit/CELL4_data/LORA_CELL4_05_10_25405.CSV
- SupportingInformation/01_isotherm_fit/CELL4_data/LORA_CELL4_05_10_25406.CSV
- SupportingInformation/01_isotherm_fit/CELL4_data/LORA_CELL4_05_10_25407.CSV
- SupportingInformation/01_isotherm_fit/CELL4_data/LORA_CELL4_05_10_25408.CSV
- SupportingInformation/01_isotherm_fit/CELL4_data/LORA_CELL4_05_10_25409.CSV
- SupportingInformation/01_isotherm_fit/CELL4_data/LORA_CELL4_05_10_25410.CSV
- SupportingInformation/01_isotherm_fit/CELL4_data/LORA_CELL4_05_10_25411.CSV
- SupportingInformation/01_isotherm_fit/CELL4_data/LORA_CELL4_05_10_25412.CSV
- SupportingInformation/01_isotherm_fit/CELL4_overload_data.csv
- SupportingInformation/01_isotherm_fit/isotherm_analysis.R
- SupportingInformation/02_Batman_fitting/
- SupportingInformation/02_Batman_fitting/ACN_2_summary_data.csv
- SupportingInformation/02_Batman_fitting/ACN_summary_data.csv
- SupportingInformation/02_Batman_fitting/Batman_analysis.R
- SupportingInformation/02_Batman_fitting/Batman_v2_script.R
- SupportingInformation/02_Batman_fitting/ET_2_summary_data.csv
- SupportingInformation/02_Batman_fitting/ET_summary_data.csv
- SupportingInformation/02_Batman_fitting/failed.csv
- SupportingInformation/02_Batman_fitting/ME_2_summary_data.csv
- SupportingInformation/02_Batman_fitting/ME_summary_data.csv
- SupportingInformation/03_data_allEluents/
- SupportingInformation/03_data_allEluents/LORA_ACN_CELL2_05_10.CSV
- SupportingInformation/03_data_allEluents/LORA_ACN_CELL2_05_15.CSV
- SupportingInformation/03_data_allEluents/LORA_ACN_CELL2_05_20.CSV
- SupportingInformation/03_data_allEluents/LORA_ACN_CELL2_05_25.CSV
- SupportingInformation/03_data_allEluents/LORA_ACN_CELL2_05_30.CSV
- SupportingInformation/03_data_allEluents/LORA_ACN_CELL2_05_35.CSV
- SupportingInformation/03_data_allEluents/LORA_ACN_CELL2_05_40.CSV
- SupportingInformation/03_data_allEluents/LORA_ACN_CELL2_06_10.CSV
- SupportingInformation/03_data_allEluents/LORA_ACN_CELL2_06_15.CSV
- SupportingInformation/03_data_allEluents/LORA_ACN_CELL2_06_20.CSV
- SupportingInformation/03_data_allEluents/LORA_ACN_CELL2_06_25.CSV
- SupportingInformation/03_data_allEluents/LORA_ACN_CELL2_06_30.CSV
- SupportingInformation/03_data_allEluents/LORA_ACN_CELL2_06_35.CSV
- SupportingInformation/03_data_allEluents/LORA_ACN_CELL2_06_40.CSV
- SupportingInformation/03_data_allEluents/LORA_ACN_CELL2_07_10.CSV
- SupportingInformation/03_data_allEluents/LORA_ACN_CELL2_07_15.CSV
- SupportingInformation/03_data_allEluents/LORA_ACN_CELL2_07_20.CSV
- SupportingInformation/03_data_allEluents/LORA_ACN_CELL2_07_25.CSV
- SupportingInformation/03_data_allEluents/LORA_ACN_CELL2_07_30.CSV
- SupportingInformation/03_data_allEluents/LORA_ACN_CELL2_07_35.CSV
- SupportingInformation/03_data_allEluents/LORA_ACN_CELL2_07_40.CSV
- SupportingInformation/03_data_allEluents/LORA_ACN_CELL2_09_10.CSV
- SupportingInformation/03_data_allEluents/LORA_ACN_CELL2_09_15.CSV
- SupportingInformation/03_data_allEluents/LORA_ACN_CELL2_09_20.CSV
- SupportingInformation/03_data_allEluents/LORA_ACN_CELL2_09_25.CSV
- SupportingInformation/03_data_allEluents/LORA_ACN_CELL2_09_30.CSV
- SupportingInformation/03_data_allEluents/LORA_ACN_CELL2_09_35.CSV
- SupportingInformation/03_data_allEluents/LORA_ACN_CELL2_09_40.CSV
- SupportingInformation/03_data_allEluents/LORA_ACN_CELL2_12_10.CSV
- SupportingInformation/03_data_allEluents/LORA_ACN_CELL2_12_15.CSV
- SupportingInformation/03_data_allEluents/LORA_ACN_CELL2_12_20.CSV
- SupportingInformation/03_data_allEluents/LORA_ACN_CELL2_12_25.CSV
- SupportingInformation/03_data_allEluents/LORA_ACN_CELL2_12_30.CSV
- SupportingInformation/03_data_allEluents/LORA_ACN_CELL2_12_35.CSV
- SupportingInformation/03_data_allEluents/LORA_ACN_CELL2_12_40.CSV
- SupportingInformation/03_data_allEluents/LORA_ACN_CELL2_1_10.CSV
- SupportingInformation/03_data_allEluents/LORA_ACN_CELL2_1_15.CSV
- SupportingInformation/03_data_allEluents/LORA_ACN_CELL2_1_20.CSV
- SupportingInformation/03_data_allEluents/LORA_ACN_CELL2_1_25.CSV
- SupportingInformation/03_data_allEluents/LORA_ACN_CELL2_1_30.CSV
- SupportingInformation/03_data_allEluents/LORA_ACN_CELL2_1_35.CSV
- SupportingInformation/03_data_allEluents/LORA_ACN_CELL2_1_40.CSV
- SupportingInformation/03_data_allEluents/LORA_ACN_CELL4_05_10.CSV
- SupportingInformation/03_data_allEluents/LORA_ACN_CELL4_05_15.CSV
- SupportingInformation/03_data_allEluents/LORA_ACN_CELL4_05_20.CSV
- SupportingInformation/03_data_allEluents/LORA_ACN_CELL4_05_25.CSV
- SupportingInformation/03_data_allEluents/LORA_ACN_CELL4_05_30.CSV
- SupportingInformation/03_data_allEluents/LORA_ACN_CELL4_05_35.CSV
- SupportingInformation/03_data_allEluents/LORA_ACN_CELL4_05_40.CSV
- SupportingInformation/03_data_allEluents/LORA_ACN_CELL4_06_10.CSV
- SupportingInformation/03_data_allEluents/LORA_ACN_CELL4_06_15.CSV
- SupportingInformation/03_data_allEluents/LORA_ACN_CELL4_06_20.CSV
- SupportingInformation/03_data_allEluents/LORA_ACN_CELL4_06_25.CSV
- SupportingInformation/03_data_allEluents/LORA_ACN_CELL4_06_30.CSV
- SupportingInformation/03_data_allEluents/LORA_ACN_CELL4_06_35.CSV
- SupportingInformation/03_data_allEluents/LORA_ACN_CELL4_06_40.CSV
- SupportingInformation/03_data_allEluents/LORA_ACN_CELL4_07_10.CSV
- SupportingInformation/03_data_allEluents/LORA_ACN_CELL4_07_15.CSV
- SupportingInformation/03_data_allEluents/LORA_ACN_CELL4_07_20.CSV
- SupportingInformation/03_data_allEluents/LORA_ACN_CELL4_07_25.CSV
- SupportingInformation/03_data_allEluents/LORA_ACN_CELL4_07_30.CSV
- SupportingInformation/03_data_allEluents/LORA_ACN_CELL4_07_35.CSV
- SupportingInformation/03_data_allEluents/LORA_ACN_CELL4_07_40.CSV
- SupportingInformation/03_data_allEluents/LORA_ACN_CELL4_09_10.CSV
- SupportingInformation/03_data_allEluents/LORA_ACN_CELL4_09_15.CSV
- SupportingInformation/03_data_allEluents/LORA_ACN_CELL4_09_20.CSV
- SupportingInformation/03_data_allEluents/LORA_ACN_CELL4_09_25.CSV
- SupportingInformation/03_data_allEluents/LORA_ACN_CELL4_09_30.CSV
- SupportingInformation/03_data_allEluents/LORA_ACN_CELL4_09_35.CSV
- SupportingInformation/03_data_allEluents/LORA_ACN_CELL4_09_40.CSV
- SupportingInformation/03_data_allEluents/LORA_ACN_CELL4_12_10.CSV
- SupportingInformation/03_data_allEluents/LORA_ACN_CELL4_12_15.CSV
- SupportingInformation/03_data_allEluents/LORA_ACN_CELL4_12_20.CSV
- SupportingInformation/03_data_allEluents/LORA_ACN_CELL4_12_25.CSV
- SupportingInformation/03_data_allEluents/LORA_ACN_CELL4_12_30.CSV
- SupportingInformation/03_data_allEluents/LORA_ACN_CELL4_12_35.CSV
- SupportingInformation/03_data_allEluents/LORA_ACN_CELL4_12_40.CSV
- SupportingInformation/03_data_allEluents/LORA_ACN_CELL4_1_10.CSV
- SupportingInformation/03_data_allEluents/LORA_ACN_CELL4_1_15.CSV
- SupportingInformation/03_data_allEluents/LORA_ACN_CELL4_1_20.CSV
- SupportingInformation/03_data_allEluents/LORA_ACN_CELL4_1_25.CSV
- SupportingInformation/03_data_allEluents/LORA_ACN_CELL4_1_30.CSV
- SupportingInformation/03_data_allEluents/LORA_ACN_CELL4_1_35.CSV
- SupportingInformation/03_data_allEluents/LORA_ACN_CELL4_1_40.CSV
- SupportingInformation/03_data_allEluents/LORA_ET_CELL1_05_10.CSV
- SupportingInformation/03_data_allEluents/LORA_ET_CELL1_05_15.CSV
- SupportingInformation/03_data_allEluents/LORA_ET_CELL1_05_20.CSV
- SupportingInformation/03_data_allEluents/LORA_ET_CELL1_05_25.CSV
- SupportingInformation/03_data_allEluents/LORA_ET_CELL1_05_30.CSV
- SupportingInformation/03_data_allEluents/LORA_ET_CELL1_05_35.CSV
- SupportingInformation/03_data_allEluents/LORA_ET_CELL1_05_40.CSV
- SupportingInformation/03_data_allEluents/LORA_ET_CELL1_06_10.CSV
- SupportingInformation/03_data_allEluents/LORA_ET_CELL1_06_15.CSV
- SupportingInformation/03_data_allEluents/LORA_ET_CELL1_06_20.CSV
- SupportingInformation/03_data_allEluents/LORA_ET_CELL1_06_25.CSV
- SupportingInformation/03_data_allEluents/LORA_ET_CELL1_06_30.CSV
- SupportingInformation/03_data_allEluents/LORA_ET_CELL1_06_35.CSV
- SupportingInformation/03_data_allEluents/LORA_ET_CELL1_06_40.CSV
- SupportingInformation/03_data_allEluents/LORA_ET_CELL1_07_10.CSV
- SupportingInformation/03_data_allEluents/LORA_ET_CELL1_07_15.CSV
- SupportingInformation/03_data_allEluents/LORA_ET_CELL1_07_20.CSV
- SupportingInformation/03_data_allEluents/LORA_ET_CELL1_07_25.CSV
- SupportingInformation/03_data_allEluents/LORA_ET_CELL1_07_30.CSV
- SupportingInformation/03_data_allEluents/LORA_ET_CELL1_07_35.CSV
- SupportingInformation/03_data_allEluents/LORA_ET_CELL1_07_40.CSV
- SupportingInformation/03_data_allEluents/LORA_ET_CELL1_09_10.CSV
- SupportingInformation/03_data_allEluents/LORA_ET_CELL1_09_15.CSV
- SupportingInformation/03_data_allEluents/LORA_ET_CELL1_09_20.CSV
- SupportingInformation/03_data_allEluents/LORA_ET_CELL1_09_25.CSV
- SupportingInformation/03_data_allEluents/LORA_ET_CELL1_09_30.CSV
- SupportingInformation/03_data_allEluents/LORA_ET_CELL1_09_35.CSV
- SupportingInformation/03_data_allEluents/LORA_ET_CELL1_09_40.CSV
- SupportingInformation/03_data_allEluents/LORA_ET_CELL1_12_10.CSV
- SupportingInformation/03_data_allEluents/LORA_ET_CELL1_12_15.CSV
- SupportingInformation/03_data_allEluents/LORA_ET_CELL1_12_20.CSV
- SupportingInformation/03_data_allEluents/LORA_ET_CELL1_12_25.CSV
- SupportingInformation/03_data_allEluents/LORA_ET_CELL1_12_30.CSV
- SupportingInformation/03_data_allEluents/LORA_ET_CELL1_12_35.CSV
- SupportingInformation/03_data_allEluents/LORA_ET_CELL1_12_40.CSV
- SupportingInformation/03_data_allEluents/LORA_ET_CELL1_1_10.CSV
- SupportingInformation/03_data_allEluents/LORA_ET_CELL1_1_15.CSV
- SupportingInformation/03_data_allEluents/LORA_ET_CELL1_1_20.CSV
- SupportingInformation/03_data_allEluents/LORA_ET_CELL1_1_25.CSV
- SupportingInformation/03_data_allEluents/LORA_ET_CELL1_1_30.CSV
- SupportingInformation/03_data_allEluents/LORA_ET_CELL1_1_35.CSV
- SupportingInformation/03_data_allEluents/LORA_ET_CELL1_1_40.CSV
- SupportingInformation/03_data_allEluents/LORA_ET_CELL2_05_10.CSV
- SupportingInformation/03_data_allEluents/LORA_ET_CELL2_05_15.CSV
- SupportingInformation/03_data_allEluents/LORA_ET_CELL2_05_20.CSV
- SupportingInformation/03_data_allEluents/LORA_ET_CELL2_05_25.CSV
- SupportingInformation/03_data_allEluents/LORA_ET_CELL2_05_30.CSV
- SupportingInformation/03_data_allEluents/LORA_ET_CELL2_05_35.CSV
- SupportingInformation/03_data_allEluents/LORA_ET_CELL2_05_40.CSV
- SupportingInformation/03_data_allEluents/LORA_ET_CELL2_06_10.CSV
- SupportingInformation/03_data_allEluents/LORA_ET_CELL2_06_15.CSV
- SupportingInformation/03_data_allEluents/LORA_ET_CELL2_06_20.CSV
- SupportingInformation/03_data_allEluents/LORA_ET_CELL2_06_25.CSV
- SupportingInformation/03_data_allEluents/LORA_ET_CELL2_06_30.CSV
- SupportingInformation/03_data_allEluents/LORA_ET_CELL2_06_35.CSV
- SupportingInformation/03_data_allEluents/LORA_ET_CELL2_06_40.CSV
- SupportingInformation/03_data_allEluents/LORA_ET_CELL2_07_10.CSV
- SupportingInformation/03_data_allEluents/LORA_ET_CELL2_07_15.CSV
[truncated: 751 more entries]
