# Supplementary material for: Phase-Specific Parameter Estimation in Chiral HPLC Using 1‑Site, 2‑Site Stochastic Models, and Unified Equation Approach
Source: Anal Chem. 2026 Apr 29;98(18):13925–39. doi: 10.1021/acs.analchem.6c01634 (PMC13177292; doi:10.1021/acs.analchem.6c01634)
Supplement: Supplementary file 2 [file ac6c01634_si_002.zip › SupportingInformation/01_isotherm_fit/CELL1_data/LORA_CELL1_05_10_01.CSV]

0.00166666666666667	-0.0119209289550781
0.005	-0.00619888305664063
0.00833333333333334	-0.00667572021484375
0.0116666666666667	-0.00619888305664063
0.015	-0.00858306884765625
0.0183333333333334	-0.00810623168945313
0.0216666666666667	-0.0109672546386719
0.025	-0.011444091796875
0.0283333333333334	-0.00810623168945313
0.0316666666666667	0.00238418579101563
0.035	0.0133514404296875
0.0383333333333334	0.0181198120117188
0.0416666666666667	0.0181198120117188
0.045	0.0185966491699219
0.0483333333333334	0.0166893005371094
0.0516666666666667	0.0109672546386719
0.055	0.00619888305664063
0.0583333333333334	0.00095367431640625
0.0616666666666667	-0.00524520874023438
0.065	-0.0119209289550781
0.0683333333333334	-0.0119209289550781
0.0716666666666667	-0.011444091796875
0.075	-0.0133514404296875
0.0783333333333334	-0.0162124633789063
0.0816666666666667	-0.0123977661132813
0.085	-0.00429153442382813
0.0883333333333334	0.0019073486328125
0.0916666666666667	0.00524520874023438
0.095	0.0133514404296875
0.0983333333333334	0.02288818359375
0.101666666666667	0.026702880859375
0.105	0.0238418579101563
0.108333333333334	0.0200271606445313
0.111666666666667	0.0162124633789063
0.115	0.00810623168945313
0.118333333333334	0.00143051147460938
0.121666666666667	0.00095367431640625
0.125	0.00905990600585938
0.128333333333334	0.0219345092773438
0.131666666666667	0.0357627868652344
0.135	0.0505447387695313
0.138333333333334	0.06103515625
0.141666666666667	0.0624656677246094
0.145	0.0543594360351563
0.148333333333334	0.0400543212890625
0.151666666666667	0.0295639038085938
0.155	0.0257492065429688
0.158333333333334	0.0290870666503906
0.161666666666667	0.0333786010742188
0.165	0.0386238098144531
0.168333333333334	0.0405311584472656
0.171666666666667	0.0357627868652344
0.175	0.0262260437011719
0.178333333333334	0.0171661376953125
0.181666666666667	0.0119209289550781
0.185	0.00858306884765625
0.188333333333334	0.00905990600585938
0.191666666666667	0.0138282775878906
0.195	0.0157356262207031
0.198333333333334	0.0143051147460938
0.201666666666667	0.0157356262207031
0.205	0.019073486328125
0.208333333333334	0.0181198120117188
0.211666666666667	0.0100135803222656
0.215	0.00429153442382813
0.218333333333334	-0.00143051147460938
0.221666666666667	-0.00858306884765625
0.225	-0.0123977661132813
0.228333333333334	-0.011444091796875
0.231666666666667	-0.0019073486328125
0.235	0.00905990600585938
0.238333333333334	0.0233650207519531
0.241666666666667	0.0371932983398438
0.245	0.041961669921875
0.248333333333334	0.0452995300292969
0.251666666666667	0.0424385070800781
0.255	0.0448226928710938
0.258333333333334	0.0424385070800781
0.261666666666667	0.0405311584472656
0.265	0.0438690185546875
0.268333333333334	0.0500679016113282
0.271666666666667	0.0538825988769532
0.275	0.0481605529785156
0.278333333333334	0.0405311584472656
0.281666666666667	0.0333786010742188
0.285	0.0276565551757813
0.288333333333334	0.0195503234863281
0.291666666666667	0.00762939453125
0.295	-0.00238418579101563
0.298333333333334	-0.00810623168945313
0.301666666666667	-0.0057220458984375
0.305	-0.00667572021484375
0.308333333333334	-0.0104904174804688
0.311666666666667	-0.00667572021484375
0.315	-0.0019073486328125
0.318333333333334	-0.00095367431640625
0.321666666666667	-0.00762939453125
0.325	-0.0147819519042969
0.328333333333334	-0.0171661376953125
0.331666666666667	-0.0247955322265625
0.335	-0.0314712524414063
0.338333333333334	-0.0309944152832031
0.341666666666667	-0.0214576721191406
0.345	-0.00715255737304688
0.348333333333334	0.0100135803222656
0.351666666666667	0.0290870666503906
0.355	0.0433921813964844
0.358333333333334	0.0481605529785156
0.361666666666667	0.0467300415039063
0.365	0.0448226928710938
0.368333333333334	0.0424385070800781
0.371666666666667	0.0410079956054688
0.375	0.0443458557128906
0.378333333333334	0.0514984130859375
0.381666666666667	0.0562667846679688
0.385	0.0591278076171875
0.388333333333334	0.0567436218261719
0.391666666666667	0.0562667846679688
0.395	0.0553131103515625
0.398333333333334	0.0562667846679688
0.401666666666667	0.0557899475097657
0.405	0.049591064453125
0.408333333333334	0.0457763671875
0.411666666666667	0.0391006469726563
0.415	0.0329017639160156
0.418333333333334	0.0205039978027344
0.421666666666667	0.00715255737304688
0.425	-0.00762939453125
0.428333333333334	-0.0200271606445313
0.431666666666667	-0.0257492065429688
0.435	-0.0262260437011719
0.438333333333334	-0.02288818359375
0.441666666666667	-0.0166893005371094
0.445	-0.00429153442382813
0.448333333333334	0.0128746032714844
0.451666666666667	0.0286102294921875
0.455	0.0329017639160156
0.458333333333334	0.034332275390625
0.461666666666667	0.0367164611816406
0.465	0.041961669921875
0.468333333333334	0.0414848327636719
0.471666666666667	0.0395774841308594
0.475	0.0429153442382813
0.478333333333334	0.0491142272949219
0.481666666666667	0.0538825988769532
0.485	0.0576972961425782
0.488333333333334	0.0634193420410157
0.491666666666667	0.0672340393066407
0.495	0.0672340393066407
0.498333333333334	0.0653266906738282
0.501666666666667	0.0591278076171875
0.505	0.0486373901367188
0.508333333333334	0.0376701354980469
0.511666666666667	0.0281333923339844
0.515	0.0276565551757813
0.518333333333334	0.0329017639160156
0.521666666666667	0.0457763671875
0.525	0.0548362731933594
0.528333333333334	0.0538825988769532
0.531666666666667	0.0457763671875
0.535	0.0286102294921875
0.538333333333334	0.0128746032714844
0.541666666666667	0.00095367431640625
0.545	0.00476837158203125
0.548333333333334	0.0200271606445313
0.551666666666667	0.0414848327636719
0.555	0.0581741333007813
0.558333333333334	0.0681877136230469
0.561666666666667	0.0696182250976563
0.565	0.0615119934082032
0.568333333333334	0.0519752502441407
0.571666666666667	0.0433921813964844
0.575	0.0410079956054688
0.578333333333334	0.0448226928710938
0.581666666666667	0.0519752502441407
0.585	0.0643730163574219
0.588333333333334	0.0720024108886719
0.591666666666667	0.0810623168945313
0.595	0.0886917114257813
0.598333333333334	0.0944137573242188
0.601666666666667	0.095367431640625
0.605	0.0858306884765625
0.608333333333334	0.0767707824707032
0.611666666666667	0.0667572021484375
0.615	0.0591278076171875
0.618333333333334	0.0500679016113282
0.621666666666667	0.0452995300292969
0.625	0.0491142272949219
0.628333333333334	0.05340576171875
0.631666666666667	0.0553131103515625
0.635	0.0562667846679688
0.638333333333334	0.0615119934082032
0.641666666666667	0.0667572021484375
0.645	0.0667572021484375
0.648333333333334	0.0710487365722657
0.651666666666667	0.0720024108886719
0.655	0.0758171081542969
0.658333333333334	0.0782012939453125
0.661666666666667	0.0848770141601563
0.665	0.0910758972167969
0.668333333333334	0.0896453857421875
0.671666666666667	0.0929832458496094
0.675	0.0939369201660156
0.678333333333334	0.0905990600585938
0.681666666666667	0.0791549682617188
0.685	0.0720024108886719
0.688333333333334	0.0662803649902344
0.691666666666667	0.0557899475097657
0.695	0.0476837158203125
0.698333333333334	0.0491142272949219
0.701666666666667	0.0543594360351563
0.705	0.0557899475097657
0.708333333333334	0.0519752502441407
0.711666666666667	0.0581741333007813
0.715	0.0605583190917969
0.718333333333334	0.0548362731933594
0.721666666666667	0.0410079956054688
0.725	0.0295639038085938
0.728333333333334	0.030517578125
0.731666666666667	0.0333786010742188
0.735	0.0410079956054688
0.738333333333334	0.0481605529785156
0.741666666666667	0.057220458984375
0.745	0.0591278076171875
0.748333333333334	0.0557899475097657
0.751666666666667	0.0472068786621094
0.755	0.0400543212890625
0.758333333333334	0.0367164611816406
0.761666666666667	0.0371932983398438
0.765	0.0491142272949219
0.768333333333334	0.0605583190917969
0.771666666666667	0.0786781311035157
0.775	0.091552734375
0.778333333333334	0.0982284545898438
0.781666666666667	0.0963211059570313
0.785	0.0882148742675781
0.788333333333334	0.0872611999511719
0.791666666666667	0.08392333984375
0.795	0.0805854797363281
0.798333333333334	0.080108642578125
0.801666666666667	0.0848770141601563
0.805	0.0934600830078125
0.808333333333334	0.0948905944824219
0.811666666666667	0.0901222229003906
0.815	0.0872611999511719
0.818333333333334	0.0867843627929688
0.821666666666667	0.0858306884765625
0.825	0.0734329223632813
0.828333333333334	0.0576972961425782
0.831666666666667	0.0472068786621094
0.835	0.0486373901367188
0.838333333333334	0.0586509704589844
0.841666666666667	0.0739097595214844
0.845	0.095367431640625
0.848333333333334	0.115394592285156
0.851666666666667	0.1220703125
0.855	0.114917755126953
0.858333333333334	0.0982284545898438
0.861666666666667	0.0829696655273438
0.865	0.0705718994140625
0.868333333333334	0.0672340393066407
0.871666666666667	0.0758171081542969
0.875	0.0834465026855469
0.878333333333334	0.0896453857421875
0.881666666666667	0.0987052917480469
0.885	0.108718872070313
0.888333333333334	0.119209289550781
0.891666666666667	0.121116638183594
0.895	0.117778778076172
0.898333333333334	0.110626220703125
0.901666666666667	0.0929832458496094
0.905	0.0786781311035157
0.908333333333334	0.06866455078125
0.911666666666667	0.0667572021484375
0.915	0.06866455078125
0.918333333333334	0.0705718994140625
0.921666666666667	0.0848770141601563
0.925	0.0977516174316406
0.928333333333334	0.109672546386719
0.931666666666667	0.115394592285156
0.935	0.121593475341797
0.938333333333334	0.128746032714844
0.941666666666667	0.125408172607422
0.945	0.117301940917969
0.948333333333334	0.105381011962891
0.951666666666667	0.0996589660644531
0.955	0.095367431640625
0.958333333333334	0.0925064086914063
0.961666666666667	0.0925064086914063
0.965	0.0948905944824219
0.968333333333334	0.0929832458496094
0.971666666666667	0.0863075256347656
0.975	0.0767707824707032
0.978333333333334	0.0715255737304688
0.981666666666667	0.0681877136230469
0.985	0.0691413879394532
0.988333333333334	0.0762939453125
0.991666666666667	0.0882148742675781
0.995	0.103473663330078
0.998333333333334	0.113010406494141
1.00166666666667	0.119686126708985
1.005	0.116825103759766
1.00833333333334	0.110626220703125
1.01166666666667	0.100135803222656
1.015	0.0867843627929688
1.01833333333334	0.0815391540527344
1.02166666666667	0.0796318054199219
1.025	0.0853538513183594
1.02833333333334	0.0901222229003906
1.03166666666667	0.0963211059570313
1.035	0.111103057861328
1.03833333333334	0.123977661132813
1.04166666666667	0.136375427246094
1.045	0.144004821777344
1.04833333333334	0.148296356201172
1.05166666666667	0.152111053466797
1.055	0.14638900756836
1.05833333333334	0.136852264404297
1.06166666666667	0.123977661132813
1.065	0.112056732177735
1.06833333333334	0.105381011962891
1.07166666666667	0.101089477539063
1.075	0.0996589660644531
1.07833333333334	0.0939369201660156
1.08166666666667	0.0867843627929688
1.085	0.0829696655273438
1.08833333333334	0.0834465026855469
1.09166666666667	0.0886917114257813
1.095	0.0996589660644531
1.09833333333334	0.114917755126953
1.10166666666667	0.13113021850586
1.105	0.142097473144531
1.10833333333334	0.142574310302735
1.11166666666667	0.134468078613281
1.115	0.124454498291016
1.11833333333334	0.114917755126953
1.12166666666667	0.111579895019531
1.125	0.115394592285156
1.12833333333334	0.128746032714844
1.13166666666667	0.141143798828125
1.135	0.146865844726563
1.13833333333334	0.148773193359375
1.14166666666667	0.150680541992188
1.145	0.146865844726563
1.14833333333334	0.141143798828125
1.15166666666667	0.136375427246094
1.155	0.134468078613281
1.15833333333334	0.132560729980469
1.16166666666667	0.121593475341797
1.165	0.110149383544922
1.16833333333334	0.0944137573242188
1.17166666666667	0.08392333984375
1.175	0.0786781311035157
1.17833333333334	0.0834465026855469
1.18166666666667	0.0944137573242188
1.185	0.110149383544922
1.18833333333334	0.128269195556641
1.19166666666667	0.141143798828125
1.195	0.150680541992188
1.19833333333334	0.151157379150391
1.20166666666667	0.14638900756836
1.205	0.133514404296875
1.20833333333334	0.115394592285156
1.21166666666667	0.0996589660644531
1.215	0.0858306884765625
1.21833333333334	0.0805854797363281
1.22166666666667	0.0786781311035157
1.225	0.08392333984375
1.22833333333334	0.0929832458496094
1.23166666666667	0.0987052917480469
1.235	0.101089477539063
1.23833333333334	0.095367431640625
1.24166666666667	0.0934600830078125
1.245	0.091552734375
1.24833333333334	0.095367431640625
1.25166666666667	0.103950500488281
1.255	0.112533569335938
1.25833333333334	0.124931335449219
1.26166666666667	0.134944915771485
1.265	0.140190124511719
1.26833333333334	0.141143798828125
1.27166666666667	0.137805938720703
1.275	0.133037567138672
1.27833333333334	0.129222869873047
1.28166666666667	0.130176544189453
1.285	0.136375427246094
1.28833333333334	0.142574310302735
1.29166666666667	0.147342681884766
1.295	0.151634216308594
1.29833333333334	0.15401840209961
1.30166666666667	0.151634216308594
1.305	0.141143798828125
1.30833333333334	0.127792358398438
1.31166666666667	0.116348266601563
1.315	0.116348266601563
1.31833333333334	0.120639801025391
1.32166666666667	0.120639801025391
1.325	0.121116638183594
1.32833333333334	0.125408172607422
1.33166666666667	0.13113021850586
1.335	0.124454498291016
1.33833333333334	0.1068115234375
1.34166666666667	0.0944137573242188
1.345	0.0882148742675781
1.34833333333334	0.0858306884765625
1.35166666666667	0.0891685485839844
1.355	0.095367431640625
1.35833333333334	0.106334686279297
1.36166666666667	0.116825103759766
1.365	0.126838684082031
1.36833333333334	0.141143798828125
1.37166666666667	0.147819519042969
1.375	0.153541564941406
1.37833333333334	0.152111053466797
1.38166666666667	0.151157379150391
1.385	0.151634216308594
1.38833333333334	0.149726867675781
1.39166666666667	0.145435333251953
1.395	0.141620635986328
1.39833333333334	0.151157379150391
1.40166666666667	0.165939331054688
1.405	0.174999237060547
1.40833333333334	0.171184539794922
1.41166666666667	0.167369842529297
1.415	0.167369842529297
1.41833333333334	0.162601470947266
1.42166666666667	0.145912170410156
1.425	0.118732452392578
1.42833333333334	0.09918212890625
1.43166666666667	0.0896453857421875
1.435	0.0786781311035157
1.43833333333334	0.0710487365722657
1.44166666666667	0.0705718994140625
1.445	0.0882148742675781
1.44833333333334	0.107288360595703
1.45166666666667	0.118255615234375
1.455	0.130176544189453
1.45833333333334	0.141143798828125
1.46166666666667	0.148773193359375
1.465	0.147819519042969
1.46833333333334	0.143527984619141
1.47166666666667	0.144481658935547
1.475	0.143051147460938
1.47833333333334	0.138282775878906
1.48166666666667	0.1373291015625
1.485	0.135421752929688
1.48833333333334	0.1373291015625
1.49166666666667	0.1373291015625
1.495	0.135421752929688
1.49833333333334	0.13113021850586
1.50166666666667	0.112533569335938
1.505	0.0939369201660156
1.50833333333334	0.0758171081542969
1.51166666666667	0.0605583190917969
1.515	0.0519752502441407
1.51833333333334	0.0500679016113282
1.52166666666667	0.06866455078125
1.525	0.091552734375
1.52833333333334	0.109672546386719
1.53166666666667	0.117778778076172
1.535	0.119209289550781
1.53833333333334	0.121116638183594
1.54166666666667	0.117778778076172
1.545	0.115394592285156
1.54833333333334	0.112056732177735
1.55166666666667	0.11587142944336
1.555	0.127315521240235
1.55833333333334	0.139236450195313
1.56166666666667	0.148296356201172
1.565	0.155925750732422
1.56833333333334	0.16021728515625
1.57166666666667	0.159740447998047
1.575	0.154495239257813
1.57833333333334	0.149250030517578
1.58166666666667	0.14495849609375
1.585	0.135898590087891
1.58833333333334	0.129222869873047
1.59166666666667	0.129222869873047
1.595	0.133037567138672
1.59833333333334	0.134468078613281
1.60166666666667	0.131607055664063
1.605	0.13113021850586
1.60833333333334	0.136852264404297
1.61166666666667	0.136375427246094
1.615	0.129222869873047
1.61833333333334	0.119686126708985
1.62166666666667	0.116825103759766
1.625	0.117778778076172
1.62833333333334	0.111579895019531
1.63166666666667	0.106334686279297
1.635	0.109195709228516
1.63833333333334	0.119686126708985
1.64166666666667	0.130653381347656
1.645	0.136852264404297
1.64833333333334	0.14495849609375
1.65166666666667	0.153541564941406
1.655	0.158786773681641
1.65833333333334	0.163078308105469
1.66166666666667	0.164508819580078
1.665	0.168323516845703
1.66833333333334	0.171184539794922
1.67166666666667	0.175952911376953
1.675	0.181198120117188
1.67833333333334	0.178813934326172
1.68166666666667	0.174999237060547
1.685	0.168323516845703
1.68833333333334	0.165939331054688
1.69166666666667	0.161170959472656
1.695	0.155925750732422
1.69833333333334	0.161170959472656
1.70166666666667	0.168800354003906
1.705	0.17690658569336
1.70833333333334	0.181198120117188
1.71166666666667	0.18310546875
1.715	0.184059143066406
1.71833333333334	0.173568725585938
1.72166666666667	0.162124633789063
1.725	0.156402587890625
1.72833333333334	0.152111053466797
1.73166666666667	0.151157379150391
1.735	0.148773193359375
1.73833333333334	0.151634216308594
1.74166666666667	0.153541564941406
1.745	0.151634216308594
1.74833333333334	0.145435333251953
1.75166666666667	0.142574310302735
1.755	0.142574310302735
1.75833333333334	0.145912170410156
1.76166666666667	0.152111053466797
1.765	0.158309936523438
1.76833333333334	0.1678466796875
1.77166666666667	0.174522399902344
1.775	0.179767608642578
1.77833333333334	0.178337097167969
1.78166666666667	0.171661376953125
1.785	0.16927719116211
1.78833333333334	0.170707702636719
1.79166666666667	0.172615051269531
1.795	0.168323516845703
1.79833333333334	0.163555145263672
1.80166666666667	0.162601470947266
1.805	0.159263610839844
1.80833333333334	0.153541564941406
1.81166666666667	0.152111053466797
1.815	0.16021728515625
1.81833333333334	0.172615051269531
1.82166666666667	0.175952911376953
1.825	0.177383422851563
1.82833333333334	0.182151794433594
1.83166666666667	0.187397003173828
1.835	0.184059143066406
1.83833333333334	0.173568725585938
1.84166666666667	0.164031982421875
1.845	0.155448913574219
1.84833333333334	0.14638900756836
1.85166666666667	0.137805938720703
1.855	0.134944915771485
1.85833333333334	0.140190124511719
1.86166666666667	0.147342681884766
1.865	0.155448913574219
1.86833333333334	0.16021728515625
1.87166666666667	0.16021728515625
1.875	0.155448913574219
1.87833333333334	0.148296356201172
1.88166666666667	0.150680541992188
1.885	0.164031982421875
1.88833333333334	0.184059143066406
1.89166666666667	0.204086303710938
1.895	0.223636627197266
1.89833333333334	0.240802764892578
1.90166666666667	0.254154205322266
1.905	0.257015228271485
1.90833333333334	0.256538391113281
1.91166666666667	0.251293182373047
1.915	0.247955322265625
1.91833333333334	0.249862670898438
1.92166666666667	0.249862670898438
1.925	0.250816345214844
1.92833333333334	0.244617462158203
1.93166666666667	0.239849090576172
1.935	0.232696533203125
1.93833333333334	0.224113464355469
1.94166666666667	0.217914581298828
1.945	0.213146209716797
1.94833333333334	0.212669372558594
1.95166666666667	0.215530395507813
1.955	0.219821929931641
1.95833333333334	0.223636627197266
1.96166666666667	0.2288818359375
1.965	0.238418579101563
1.96833333333334	0.247001647949219
1.97166666666667	0.255584716796875
1.975	0.263690948486328
1.97833333333334	0.269889831542969
1.98166666666667	0.271797180175781
1.985	0.265121459960938
1.98833333333334	0.258922576904297
1.99166666666667	0.250816345214844
1.995	0.240802764892578
1.99833333333334	0.233650207519531
2.00166666666667	0.232696533203125
2.005	0.237464904785156
2.00833333333334	0.238895416259766
2.01166666666667	0.236034393310547
2.015	0.235080718994141
2.01833333333334	0.234603881835938
2.02166666666667	0.230789184570313
2.025	0.221729278564453
2.02833333333334	0.216007232666016
2.03166666666667	0.218868255615235
2.035	0.227928161621094
2.03833333333334	0.236034393310547
2.04166666666667	0.244617462158203
2.045	0.250816345214844
2.04833333333334	0.253677368164063
2.05166666666667	0.257492065429688
2.055	0.256061553955078
2.05833333333334	0.253677368164063
2.06166666666667	0.24557113647461
2.065	0.242710113525391
2.06833333333334	0.246047973632813
2.07166666666667	0.25177001953125
2.075	0.26082992553711
2.07833333333334	0.267505645751953
2.08166666666667	0.271797180175781
2.085	0.270843505859375
2.08833333333334	0.265598297119141
2.09166666666667	0.251293182373047
2.095	0.228404998779297
2.09833333333334	0.205516815185547
2.10166666666667	0.189304351806641
2.105	0.177383422851563
2.10833333333334	0.168323516845703
2.11166666666667	0.16164779663086
2.115	0.157833099365235
2.11833333333334	0.159263610839844
2.12166666666667	0.161170959472656
2.125	0.163555145263672
2.12833333333334	0.166893005371094
2.13166666666667	0.181198120117188
2.135	0.200271606445313
2.13833333333334	0.216960906982422
2.14166666666667	0.227928161621094
2.145	0.233650207519531
2.14833333333334	0.23794174194336
2.15166666666667	0.235080718994141
2.155	0.224590301513672
2.15833333333334	0.203132629394531
2.16166666666667	0.181674957275391
2.165	0.166893005371094
2.16833333333334	0.157356262207031
2.17166666666667	0.155925750732422
2.175	0.165939331054688
2.17833333333334	0.188827514648438
2.18166666666667	0.211715698242188
2.185	0.22125244140625
2.18833333333334	0.223636627197266
2.19166666666667	0.217914581298828
2.195	0.204086303710938
2.19833333333334	0.193595886230469
2.20166666666667	0.188827514648438
2.205	0.189304351806641
2.20833333333334	0.188350677490235
2.21166666666667	0.192642211914063
2.215	0.203132629394531
2.21833333333334	0.209808349609375
2.22166666666667	0.214576721191406
2.225	0.222206115722656
2.22833333333334	0.229835510253906
2.23166666666667	0.225067138671875
2.235	0.209808349609375
2.23833333333334	0.193595886230469
2.24166666666667	0.182628631591797
2.245	0.177383422851563
2.24833333333334	0.179767608642578
2.25166666666667	0.18310546875
2.255	0.188350677490235
2.25833333333334	0.195980072021485
2.26166666666667	0.203132629394531
2.265	0.211238861083985
2.26833333333334	0.210285186767578
2.27166666666667	0.216484069824219
2.275	0.224590301513672
2.27833333333334	0.229358673095703
2.28166666666667	0.223636627197266
2.285	0.206470489501953
2.28833333333334	0.195980072021485
2.29166666666667	0.187397003173828
2.295	0.184059143066406
2.29833333333334	0.181674957275391
2.30166666666667	0.18310546875
2.305	0.19073486328125
2.30833333333334	0.199317932128906
2.31166666666667	0.208377838134766
2.315	0.209331512451172
2.31833333333334	0.204086303710938
2.32166666666667	0.196933746337891
2.325	0.189304351806641
2.32833333333334	0.182628631591797
2.33166666666667	0.17690658569336
2.335	0.170707702636719
2.33833333333334	0.170230865478516
2.34166666666667	0.176429748535156
2.345	0.185012817382813
2.34833333333334	0.189304351806641
2.35166666666667	0.19073486328125
2.355	0.196456909179688
2.35833333333334	0.20599365234375
2.36166666666667	0.206947326660156
2.365	0.204086303710938
2.36833333333334	0.200748443603516
2.37166666666667	0.192642211914063
2.375	0.179767608642578
2.37833333333334	0.171184539794922
2.38166666666667	0.168800354003906
2.385	0.163078308105469
2.38833333333334	0.150203704833985
2.39166666666667	0.145912170410156
2.395	0.15401840209961
2.39833333333334	0.166893005371094
2.40166666666667	0.181198120117188
2.405	0.202655792236328
2.40833333333334	0.226974487304688
2.41166666666667	0.241279602050781
2.415	0.240802764892578
2.41833333333334	0.232696533203125
2.42166666666667	0.220775604248047
2.425	0.208854675292969
2.42833333333334	0.202655792236328
2.43166666666667	0.202655792236328
2.435	0.211238861083985
2.43833333333334	0.209808349609375
2.44166666666667	0.209331512451172
2.445	0.205039978027344
2.44833333333334	0.203132629394531
2.45166666666667	0.206947326660156
2.455	0.210762023925781
2.45833333333334	0.222206115722656
2.46166666666667	0.228404998779297
2.465	0.233650207519531
2.46833333333334	0.233173370361328
2.47166666666667	0.228404998779297
2.475	0.224590301513672
2.47833333333334	0.226497650146485
2.48166666666667	0.235557556152344
2.485	0.247001647949219
2.48833333333334	0.257968902587891
2.49166666666667	0.26702880859375
2.495	0.271797180175781
2.49833333333334	0.26845932006836
2.50166666666667	0.257492065429688
2.505	0.242710113525391
2.50833333333334	0.227928161621094
2.51166666666667	0.211238861083985
2.515	0.19216537475586
2.51833333333334	0.183582305908203
2.52166666666667	0.187873840332031
2.525	0.195503234863281
2.52833333333334	0.195026397705078
2.53166666666667	0.188827514648438
2.535	0.189304351806641
2.53833333333334	0.191688537597656
2.54166666666667	0.195980072021485
2.545	0.200271606445313
2.54833333333334	0.207901000976563
2.55166666666667	0.224113464355469
2.555	0.240802764892578
2.55833333333334	0.252246856689453
2.56166666666667	0.248432159423828
2.565	0.235557556152344
2.56833333333334	0.223636627197266
2.57166666666667	0.219345092773438
2.575	0.217437744140625
2.57833333333334	0.214576721191406
2.58166666666667	0.214576721191406
2.585	0.222206115722656
2.58833333333334	0.23651123046875
2.59166666666667	0.242710113525391
2.595	0.243186950683594
2.59833333333334	0.240802764892578
2.60166666666667	0.23794174194336
2.605	0.232696533203125
2.60833333333334	0.221729278564453
2.61166666666667	0.205039978027344
2.615	0.188827514648438
2.61833333333334	0.174045562744141
2.62166666666667	0.164508819580078
2.625	0.161170959472656
2.62833333333334	0.166893005371094
2.63166666666667	0.181674957275391
2.635	0.19216537475586
2.63833333333334	0.200748443603516
2.64166666666667	0.208377838134766
2.645	0.220775604248047
2.64833333333334	0.234603881835938
2.65166666666667	0.247001647949219
2.655	0.258445739746094
2.65833333333334	0.269412994384766
2.66166666666667	0.286102294921875
2.665	0.302314758300781
2.66833333333334	0.311374664306641
2.67166666666667	0.315666198730469
2.675	0.323772430419922
2.67833333333334	0.336170196533203
2.68166666666667	0.342845916748047
2.685	0.342369079589844
2.68833333333334	0.345706939697266
2.69166666666667	0.355243682861328
2.695	0.365734100341797
2.69833333333334	0.374317169189453
2.70166666666667	0.384330749511719
2.705	0.392913818359375
2.70833333333334	0.393390655517578
2.71166666666667	0.388145446777344
2.715	0.382423400878906
2.71833333333334	0.374794006347656
2.72166666666667	0.365734100341797
2.725	0.359535217285156
2.72833333333334	0.360965728759766
2.73166666666667	0.366687774658203
2.735	0.369071960449219
2.73833333333334	0.367164611816406
2.74166666666667	0.357627868652344
2.745	0.341892242431641
2.74833333333334	0.323772430419922
2.75166666666667	0.312328338623047
2.755	0.308036804199219
2.75833333333334	0.308990478515625
2.76166666666667	0.317096710205078
2.765	0.333786010742188
2.76833333333334	0.356674194335938
2.77166666666667	0.372409820556641
2.775	0.393390655517578
2.77833333333334	0.433921813964844
2.78166666666667	0.504493713378907
2.785	0.604629516601563
2.78833333333334	0.735759735107422
2.79166666666667	0.913143157958985
2.795	1.13058090209961
2.79833333333334	1.39427185058594
2.80166666666667	1.70326232910156
2.805	2.06661224365235
2.80833333333334	2.48432159423828
2.81166666666667	2.95114517211914
2.815	3.4637451171875
2.81833333333334	4.00924682617188
2.82166666666667	4.57286834716797
2.825	5.14030456542969
2.82833333333334	5.69581985473633
2.83166666666667	6.22797012329102
2.835	6.72006607055664
2.83833333333334	7.16257095336914
2.84166666666667	7.54928588867188
2.845	7.87782669067383
2.84833333333334	8.14199447631836
2.85166666666667	8.34274291992188
2.855	8.48388671875
2.85833333333334	8.56399536132813
2.86166666666667	8.58306884765625
2.865	8.53872299194336
2.86833333333334	8.4381103515625
2.87166666666667	8.28218460083008
2.875	8.07952880859375
2.87833333333334	7.8425407409668
2.88166666666667	7.57884979248047
2.885	7.29846954345703
2.88833333333334	7.0037841796875
2.89166666666667	6.70003890991211
2.895	6.39057159423828
2.89833333333334	6.07633590698242
2.90166666666667	5.76066970825196
2.905	5.43928146362305
2.90833333333334	5.11932373046875
2.91166666666667	4.80937957763672
2.915	4.51183319091797
2.91833333333334	4.22525405883789
2.92166666666667	3.95536422729492
2.925	3.71313095092774
2.92833333333334	3.4942626953125
2.93166666666667	3.28826904296875
2.935	3.09371948242188
2.93833333333334	2.9139518737793
2.94166666666667	2.74753570556641
2.945	2.57968902587891
2.94833333333334	2.41613388061524
2.95166666666667	2.26640701293946
2.955	2.13193893432617
2.95833333333334	2.01034545898438
2.96166666666667	1.89399719238281
2.965	1.79052352905274
2.96833333333334	1.69706344604492
2.97166666666667	1.60741806030274
2.975	1.5254020690918
2.97833333333334	1.45149230957031
2.98166666666667	1.3880729675293
2.985	1.32942199707031
2.98833333333334	1.27458572387696
2.99166666666667	1.22928619384766
2.995	1.1897087097168
2.99833333333334	1.15013122558594
3.00166666666667	1.11055374145508
3.005	1.07431411743164
3.00833333333334	1.04570388793946
3.01166666666667	1.01470947265625
3.015	0.973224639892578
3.01833333333334	0.926017761230469
3.02166666666667	0.880241394042969
3.025	0.845909118652344
3.02833333333334	0.812530517578125
3.03166666666667	0.77962875366211
3.035	0.753879547119141
3.03833333333334	0.74005126953125
3.04166666666667	0.736236572265625
3.045	0.728607177734375
3.04833333333334	0.720024108886719
3.05166666666667	0.713825225830078
3.055	0.70953369140625
3.05833333333334	0.699520111083985
3.06166666666667	0.680923461914063
3.065	0.659942626953125
3.06833333333334	0.643730163574219
3.07166666666667	0.632762908935547
3.075	0.620841979980469
3.07833333333334	0.615596771240235
3.08166666666667	0.617027282714844
3.085	0.614166259765625
3.08833333333334	0.596046447753907
3.09166666666667	0.570297241210938
3.095	0.54931640625
3.09833333333334	0.525474548339844
3.10166666666667	0.49591064453125
3.105	0.471591949462891
3.10833333333334	0.45919418334961
3.11166666666667	0.452041625976563
3.115	0.437736511230469
3.11833333333334	0.424385070800781
3.12166666666667	0.412464141845703
3.125	0.40435791015625
3.12833333333334	0.402927398681641
3.13166666666667	0.402927398681641
3.135	0.408649444580078
3.13833333333334	0.421524047851563
3.14166666666667	0.435352325439453
3.145	0.441074371337891
3.14833333333334	0.433444976806641
3.15166666666667	0.429153442382813
3.155	0.425815582275391
3.15833333333334	0.416278839111328
3.16166666666667	0.408172607421875
3.165	0.407695770263672
3.16833333333334	0.420093536376953
3.17166666666667	0.430107116699219
3.175	0.436782836914063
3.17833333333334	0.4425048828125
3.18166666666667	0.437736511230469
3.185	0.424861907958985
3.18833333333334	0.400066375732422
3.19166666666667	0.374317169189453
3.195	0.349044799804688
3.19833333333334	0.331401824951172
3.20166666666667	0.329017639160156
3.205	0.339508056640625
3.20833333333334	0.357151031494141
3.21166666666667	0.373363494873047
3.215	0.386238098144531
3.21833333333334	0.394821166992188
3.22166666666667	0.394821166992188
3.225	0.388145446777344
3.22833333333334	0.381946563720703
3.23166666666667	0.3814697265625
3.235	0.385284423828125
3.23833333333334	0.390052795410156
3.24166666666667	0.395774841308594
3.245	0.404834747314453
3.24833333333334	0.4119873046875
3.25166666666667	0.416755676269531
3.255	0.423431396484375
3.25833333333334	0.426769256591797
3.26166666666667	0.420570373535156
3.265	0.40578842163086
3.26833333333334	0.391006469726563
3.27166666666667	0.379562377929688
3.275	0.370025634765625
3.27833333333334	0.362873077392578
3.28166666666667	0.3662109375
3.285	0.37527084350586
3.28833333333334	0.384807586669922
3.29166666666667	0.391006469726563
3.295	0.397205352783203
3.29833333333334	0.401496887207031
3.30166666666667	0.402450561523438
3.305	0.39815902709961
3.30833333333334	0.394821166992188
3.31166666666667	0.38909912109375
3.315	0.383377075195313
3.31833333333334	0.380992889404297
3.32166666666667	0.380992889404297
3.325	0.383377075195313
3.32833333333334	0.387191772460938
3.33166666666667	0.392913818359375
3.335	0.393867492675781
3.33833333333334	0.38909912109375
3.34166666666667	0.380992889404297
3.345	0.375747680664063
3.34833333333334	0.371932983398438
3.35166666666667	0.369548797607422
3.355	0.370502471923828
3.35833333333334	0.372409820556641
3.36166666666667	0.377655029296875
3.365	0.387668609619141
3.36833333333334	0.401496887207031
3.37166666666667	0.415325164794922
3.375	0.425338745117188
3.37833333333334	0.440120697021485
3.38166666666667	0.45919418334961
3.385	0.474929809570313
3.38833333333334	0.482559204101563
3.39166666666667	0.481128692626953
3.395	0.478744506835938
3.39833333333334	0.469207763671875
3.40166666666667	0.448226928710938
3.405	0.424385070800781
3.40833333333334	0.407218933105469
3.41166666666667	0.402450561523438
3.415	0.401020050048828
3.41833333333334	0.400543212890625
3.42166666666667	0.398635864257813
3.425	0.396251678466797
3.42833333333334	0.392436981201172
3.43166666666667	0.39052963256836
3.435	0.391483306884766
3.43833333333334	0.397682189941406
3.44166666666667	0.4119873046875
3.445	0.421524047851563
3.44833333333334	0.420570373535156
3.45166666666667	0.409126281738281
3.455	0.399589538574219
3.45833333333334	0.394344329833985
3.46166666666667	0.396728515625
3.465	0.401973724365235
3.46833333333334	0.404834747314453
3.47166666666667	0.40435791015625
3.475	0.401496887207031
3.47833333333334	0.394821166992188
3.48166666666667	0.384807586669922
3.485	0.374317169189453
3.48833333333334	0.364303588867188
3.49166666666667	0.357151031494141
3.495	0.349521636962891
3.49833333333334	0.346183776855469
3.50166666666667	0.342369079589844
3.505	0.339984893798828
3.50833333333334	0.339031219482422
3.51166666666667	0.339508056640625
3.515	0.34475326538086
3.51833333333334	0.350475311279297
3.52166666666667	0.358104705810547
3.525	0.369548797607422
3.52833333333334	0.385284423828125
3.53166666666667	0.399112701416016
3.535	0.403881072998047
3.53833333333334	0.40435791015625
3.54166666666667	0.401496887207031
3.545	0.399589538574219
3.54833333333334	0.399112701416016
3.55166666666667	0.406742095947266
3.555	0.417709350585938
3.55833333333334	0.427722930908203
3.56166666666667	0.433444976806641
3.565	0.433444976806641
3.56833333333334	0.435352325439453
3.57166666666667	0.435352325439453
3.575	0.437736511230469
3.57833333333334	0.435829162597656
3.58166666666667	0.432491302490235
3.585	0.429153442382813
3.58833333333334	0.423908233642578
3.59166666666667	0.417709350585938
3.595	0.406742095947266
3.59833333333334	0.399112701416016
3.60166666666667	0.396728515625
3.605	0.394821166992188
3.60833333333334	0.394344329833985
3.61166666666667	0.394344329833985
3.615	0.400543212890625
3.61833333333334	0.407218933105469
3.62166666666667	0.410079956054688
3.625	0.408172607421875
3.62833333333334	0.39815902709961
3.63166666666667	0.383377075195313
3.635	0.367164611816406
3.63833333333334	0.357151031494141
3.64166666666667	0.354766845703125
3.645	0.363349914550781
3.64833333333334	0.379085540771485
3.65166666666667	0.399112701416016
3.655	0.417232513427735
3.65833333333334	0.42867660522461
3.66166666666667	0.425815582275391
3.665	0.414371490478516
3.66833333333334	0.400543212890625
3.67166666666667	0.386714935302735
3.675	0.368595123291016
3.67833333333334	0.353813171386719
3.68166666666667	0.355720520019531
3.685	0.3662109375
3.68833333333334	0.380516052246094
3.69166666666667	0.396728515625
3.695	0.422954559326172
3.69833333333334	0.449180603027344
3.70166666666667	0.463485717773438
3.705	0.470161437988281
3.70833333333334	0.472545623779297
3.71166666666667	0.473976135253906
3.715	0.473499298095703
3.71833333333334	0.476837158203125
3.72166666666667	0.490665435791016
3.725	0.511646270751953
3.72833333333334	0.542640686035157
3.73166666666667	0.576972961425782
3.735	0.606060028076172
3.73833333333334	0.631809234619141
3.74166666666667	0.658035278320313
3.745	0.69570541381836
3.74833333333334	0.741958618164063
3.75166666666667	0.797271728515625
3.755	0.869274139404297
3.75833333333334	0.95367431640625
3.76166666666667	1.0528564453125
3.765	1.1587142944336
3.76833333333334	1.27124786376953
3.77166666666667	1.38664245605469
3.775	1.51205062866211
3.77833333333334	1.65319442749024
3.78166666666667	1.80149078369141
3.785	1.9521713256836
3.78833333333334	2.10618972778321
3.79166666666667	2.27499008178711
3.795	2.44522094726563
3.79833333333334	2.61211395263672
3.80166666666667	2.77280807495117
3.805	2.93254852294922
3.80833333333334	3.08990478515625
3.81166666666667	3.24106216430664
3.815	3.38172912597656
3.81833333333334	3.5085678100586
3.82166666666667	3.62157821655274
3.825	3.72171401977539
3.82833333333334	3.80849838256836
3.83166666666667	3.87191772460938
3.835	3.9215087890625
3.83833333333334	3.95584106445313
3.84166666666667	3.98349761962891
3.845	3.99827957153321
3.84833333333334	4.00257110595703
3.85166666666667	4.00066375732422
3.855	3.99160385131836
3.85833333333334	3.97825241088867
3.86166666666667	3.94821166992188
3.865	3.90625
3.86833333333334	3.84807586669922
3.87166666666667	3.77559661865235
3.875	3.68881225585938
3.87833333333334	3.58724594116211
3.88166666666667	3.48043441772461
3.885	3.36647033691406
3.88833333333334	3.25536727905274
3.89166666666667	3.14998626708985
3.895	3.04651260375977
3.89833333333334	2.93731689453125
3.90166666666667	2.82573699951172
3.905	2.72655487060547
3.90833333333334	2.63118743896485
3.91166666666667	2.5324821472168
3.915	2.42900848388672
3.91833333333334	2.33173370361328
3.92166666666667	2.23398208618164
3.925	2.13193893432617
3.92833333333334	2.03180313110352
3.93166666666667	1.93357467651367
3.935	1.83534622192383
3.93833333333334	1.73997879028321
3.94166666666667	1.65367126464844
3.945	1.5707015991211
3.94833333333334	1.48677825927735
3.95166666666667	1.41000747680664
3.955	1.34515762329102
3.95833333333334	1.29127502441406
3.96166666666667	1.23786926269531
3.965	1.18160247802735
3.96833333333334	1.12533569335938
3.97166666666667	1.07145309448242
3.975	1.02615356445313
3.97833333333334	0.985145568847656
3.98166666666667	0.951290130615235
3.985	0.919818878173828
3.98833333333334	0.89406967163086
3.99166666666667	0.872135162353516
3.995	0.852108001708985
3.99833333333334	0.824928283691406
4.00166666666667	0.793933868408203
4.005	0.765800476074219
4.00833333333334	0.731468200683594
4.01166666666667	0.687122344970703
4.015	0.634193420410157
4.01833333333334	0.58889389038086
4.02166666666667	0.549793243408203
4.025	0.513076782226563
4.02833333333334	0.485897064208985
4.03166666666667	0.466346740722656
4.035	0.45156478881836
4.03833333333334	0.422477722167969
4.04166666666667	0.380992889404297
4.045	0.333786010742188
4.04833333333334	0.275135040283203
4.05166666666667	0.206947326660156
4.055	0.124454498291016
4.05833333333334	0.0452995300292969
4.06166666666667	-0.0391006469726563
4.065	-0.128746032714844
4.06833333333334	-0.220298767089844
4.07166666666667	-0.31280517578125
4.075	-0.406742095947266
4.07833333333334	-0.5035400390625
4.08166666666667	-0.590324401855469
4.085	-0.667572021484375
4.08833333333334	-0.736236572265625
4.09166666666667	-0.790596008300782
4.095	-0.829219818115235
4.09833333333334	-0.850677490234375
4.10166666666667	-0.857353210449219
4.105	-0.835418701171875
4.10833333333334	-0.773429870605469
4.11166666666667	-0.66375732421875
4.115	-0.491142272949219
4.11833333333334	-0.25177001953125
4.12166666666667	0.0710487365722657
4.125	0.483989715576172
4.12833333333334	1.00088119506836
4.13166666666667	1.63078308105469
4.135	2.3798942565918
4.13833333333334	3.26681137084961
4.14166666666667	4.30011749267578
4.145	5.47981262207032
4.14833333333334	6.79826736450196
4.15166666666667	8.24832916259766
4.155	9.82522964477539
4.15833333333334	11.5203857421875
4.16166666666667	13.3171081542969
4.165	15.1915550231934
4.16833333333334	17.1213150024414
4.17166666666667	19.0849304199219
4.175	21.0590362548828
4.17833333333334	23.005485534668
4.18166666666667	24.8956680297852
4.185	26.7057418823242
4.18833333333334	28.4137725830078
4.19166666666667	29.9925804138184
4.195	31.4245223999024
4.19833333333334	32.7024459838867
4.20166666666667	33.8177680969238
4.205	34.7623825073242
4.20833333333334	35.5348587036133
4.21166666666667	36.1461639404297
4.215	36.5872383117676
4.21833333333334	36.8680953979492
4.22166666666667	36.9935035705567
4.225	36.9763374328613
4.22833333333334	36.8261337280274
4.23166666666667	36.5524291992188
4.235	36.1719131469727
4.23833333333334	35.6955528259278
4.24166666666667	35.1395606994629
4.245	34.5168113708496
4.24833333333334	33.8320732116699
4.25166666666667	33.0920219421387
4.255	32.3104858398438
4.25833333333334	31.4903259277344
4.26166666666667	30.6339263916016
4.265	29.749870300293
4.26833333333334	28.8524627685547
4.27166666666667	27.944564819336
4.275	27.0247459411621
4.27833333333334	26.0972976684571
4.28166666666667	25.1708030700684
4.285	24.2400169372559
4.28833333333334	23.3073234558106
4.29166666666667	22.3798751831055
4.295	21.4629173278809
4.29833333333334	20.5564498901367
4.30166666666667	19.6552276611328
4.305	18.770694732666
4.30833333333334	17.9100036621094
4.31166666666667	17.0741081237793
4.315	16.261100769043
4.31833333333334	15.4728889465332
4.32166666666667	14.7142410278321
4.325	13.9837265014649
4.32833333333334	13.267993927002
4.33166666666667	12.566089630127
4.335	11.8918418884278
4.33833333333334	11.2524032592774
4.34166666666667	10.653018951416
4.345	10.0898742675781
4.34833333333334	9.56296920776367
4.35166666666667	9.06896591186524
4.355	8.60071182250977
4.35833333333334	8.16440582275391
4.36166666666667	7.75194168090821
4.365	7.35569000244141
4.36833333333334	6.97660446166992
4.37166666666667	6.62755966186524
4.375	6.31141662597657
4.37833333333334	6.01387023925782
4.38166666666667	5.73444366455078
4.385	5.48458099365235
4.38833333333334	5.25426864624024
4.39166666666667	5.03206253051758
4.395	4.80985641479492
4.39833333333334	4.60147857666016
4.40166666666667	4.41169738769531
4.405	4.23192977905274
4.40833333333334	4.06837463378906
4.41166666666667	3.91435623168946
4.415	3.76939773559571
4.41833333333334	3.61919403076172
4.42166666666667	3.46422195434571
4.425	3.31878662109375
4.42833333333334	3.1890869140625
4.43166666666667	3.0670166015625
4.435	2.95448303222656
4.43833333333334	2.85673141479492
4.44166666666667	2.77423858642578
4.445	2.68936157226563
4.44833333333334	2.59780883789063
4.45166666666667	2.51245498657227
4.455	2.43568420410156
4.45833333333334	2.35939025878906
4.46166666666667	2.27212905883789
4.465	2.18820571899414
4.46833333333334	2.11429595947266
4.47166666666667	2.04849243164063
4.475	1.98125839233399
4.47833333333334	1.91116333007813
4.48166666666667	1.84440612792969
4.485	1.7848014831543
4.48833333333334	1.72519683837891
4.49166666666667	1.66368484497071
4.495	1.6012191772461
4.49833333333334	1.54781341552735
4.50166666666667	1.50203704833985
4.505	1.45196914672852
4.50833333333334	1.39856338500977
4.51166666666667	1.34897232055664
4.515	1.3113021850586
4.51833333333334	1.2812614440918
4.52166666666667	1.25217437744141
4.525	1.22499465942383
4.52833333333334	1.20306015014649
4.53166666666667	1.18112564086914
4.535	1.15633010864258
4.53833333333334	1.13153457641602
4.54166666666667	1.10960006713867
4.545	1.08766555786133
4.54833333333334	1.06573104858399
4.55166666666667	1.04951858520508
4.555	1.04284286499024
4.55833333333334	1.03282928466797
4.56166666666667	1.01613998413086
4.565	1.00231170654297
4.56833333333334	0.990867614746094
4.57166666666667	0.979423522949219
4.575	0.953197479248047
4.57833333333334	0.924110412597656
4.58166666666667	0.896453857421875
4.585	0.874042510986328
4.58833333333334	0.858783721923828
4.59166666666667	0.845909118652344
4.595	0.845432281494141
4.59833333333334	0.84829330444336
4.60166666666667	0.853061676025391
4.605	0.848770141601563
4.60833333333334	0.83160400390625
4.61166666666667	0.804424285888672
4.615	0.771522521972657
4.61833333333334	0.742912292480469
4.62166666666667	0.71859359741211
4.625	0.703811645507813
4.62833333333334	0.699043273925782
4.63166666666667	0.705242156982422
4.635	0.717639923095703
4.63833333333334	0.725746154785157
4.64166666666667	0.723361968994141
4.645	0.710010528564453
4.64833333333334	0.69427490234375
4.65166666666667	0.680923461914063
4.655	0.669956207275391
4.65833333333334	0.661849975585938
4.66166666666667	0.656604766845703
4.665	0.649452209472657
4.66833333333334	0.641822814941407
4.67166666666667	0.632286071777344
4.675	0.618934631347657
4.67833333333334	0.603675842285157
4.68166666666667	0.589847564697266
4.685	0.580787658691407
4.68833333333334	0.570297241210938
4.69166666666667	0.558853149414063
4.695	0.553131103515625
4.69833333333334	0.555038452148438
4.70166666666667	0.563621520996094
4.705	0.576496124267578
4.70833333333334	0.58889389038086
4.71166666666667	0.592231750488282
4.715	0.580787658691407
4.71833333333334	0.566482543945313
4.72166666666667	0.55074691772461
4.725	0.538349151611328
4.72833333333334	0.528812408447266
4.73166666666667	0.529289245605469
4.735	0.534534454345703
4.73833333333334	0.536441802978516
4.74166666666667	0.538349151611328
4.745	0.544548034667969
4.74833333333334	0.555992126464844
4.75166666666667	0.561237335205078
4.755	0.55694580078125
4.75833333333334	0.551700592041016
4.76166666666667	0.545978546142578
4.765	0.539779663085938
4.76833333333334	0.528812408447266
4.77166666666667	0.521183013916016
4.775	0.521183013916016
4.77833333333334	0.521183013916016
4.78166666666667	0.515937805175782
4.785	0.509738922119141
4.78833333333334	0.507354736328125
4.79166666666667	0.51116943359375
4.795	0.516414642333985
4.79833333333334	0.525474548339844
4.80166666666667	0.536918640136719
4.805	0.544548034667969
4.80833333333334	0.542640686035157
4.81166666666667	0.530719757080078
4.815	0.516891479492188
4.81833333333334	0.501155853271485
4.82166666666667	0.486373901367188
4.825	0.472068786621094
4.82833333333334	0.464439392089844
4.83166666666667	0.460624694824219
4.835	0.463485717773438
4.83833333333334	0.468254089355469
4.84166666666667	0.473976135253906
4.845	0.473499298095703
4.84833333333334	0.473499298095703
4.85166666666667	0.474929809570313
4.855	0.473976135253906
4.85833333333334	0.475883483886719
4.86166666666667	0.479221343994141
4.865	0.489234924316406
4.86833333333334	0.498294830322266
4.87166666666667	0.505447387695313
4.875	0.514984130859375
4.87833333333334	0.517845153808594
4.88166666666667	0.518798828125
4.885	0.525951385498047
4.88833333333334	0.533580780029297
4.89166666666667	0.543594360351563
4.895	0.540256500244141
4.89833333333334	0.541210174560547
4.90166666666667	0.539779663085938
4.905	0.530242919921875
4.90833333333334	0.517845153808594
4.91166666666667	0.512123107910157
4.915	0.517368316650391
4.91833333333334	0.517368316650391
4.92166666666667	0.518321990966797
4.925	0.522613525390625
4.92833333333334	0.52785873413086
4.93166666666667	0.525474548339844
4.935	0.523090362548828
4.93833333333334	0.528335571289063
4.94166666666667	0.536441802978516
4.945	0.545978546142578
4.94833333333334	0.554084777832032
4.95166666666667	0.549793243408203
4.955	0.538349151611328
4.95833333333334	0.524044036865235
4.96166666666667	0.51116943359375
4.965	0.493049621582031
4.96833333333334	0.468254089355469
4.97166666666667	0.454902648925781
4.975	0.453472137451172
4.97833333333334	0.456333160400391
4.98166666666667	0.455856323242188
4.985	0.454425811767578
4.98833333333334	0.463962554931641
4.99166666666667	0.477313995361328
4.995	0.486850738525391
4.99833333333334	0.487804412841797
5.00166666666667	0.487327575683594
5.005	0.48828125
5.00833333333334	0.483512878417969
5.01166666666667	0.47445297241211
5.015	0.468730926513672
5.01833333333334	0.47445297241211
5.02166666666667	0.482559204101563
5.025	0.491619110107422
5.02833333333334	0.500202178955078
5.03166666666667	0.506401062011719
5.035	0.510692596435547
5.03833333333334	0.506401062011719
5.04166666666667	0.49734115600586
5.045	0.483036041259766
5.04833333333334	0.469684600830078
5.05166666666667	0.455379486083985
5.055	0.444889068603516
5.05833333333334	0.441074371337891
5.06166666666667	0.447273254394531
5.065	0.456333160400391
5.06833333333334	0.465869903564453
5.07166666666667	0.477313995361328
5.075	0.482559204101563
5.07833333333334	0.479221343994141
5.08166666666667	0.469684600830078
5.085	0.465869903564453
5.08833333333334	0.463485717773438
5.09166666666667	0.465869903564453
5.095	0.478267669677735
5.09833333333334	0.496864318847656
5.10166666666667	0.51259994506836
5.105	0.518321990966797
5.10833333333334	0.518321990966797
5.11166666666667	0.516891479492188
5.115	0.51116943359375
5.11833333333334	0.503063201904297
5.12166666666667	0.496864318847656
5.125	0.494956970214844
5.12833333333334	0.497817993164063
5.13166666666667	0.495433807373047
5.135	0.488758087158203
5.13833333333334	0.479698181152344
5.14166666666667	0.476837158203125
5.145	0.479221343994141
5.14833333333334	0.484466552734375
5.15166666666667	0.490665435791016
5.155	0.501155853271485
5.15833333333334	0.514507293701172
5.16166666666667	0.523567199707032
5.165	0.523567199707032
5.16833333333334	0.516891479492188
5.17166666666667	0.510692596435547
5.175	0.5035400390625
5.17833333333334	0.492095947265625
5.18166666666667	0.477313995361328
5.185	0.466346740722656
5.18833333333334	0.460147857666016
5.19166666666667	0.462055206298828
5.195	0.472068786621094
5.19833333333334	0.484466552734375
5.20166666666667	0.495433807373047
5.205	0.502109527587891
5.20833333333334	0.504016876220703
5.21166666666667	0.500202178955078
5.215	0.48971176147461
5.21833333333334	0.484466552734375
5.22166666666667	0.486373901367188
5.225	0.494003295898438
5.22833333333334	0.503063201904297
5.23166666666667	0.507831573486328
5.235	0.506401062011719
5.23833333333334	0.501632690429688
5.24166666666667	0.500679016113282
5.245	0.506877899169922
5.24833333333334	0.51116943359375
5.25166666666667	0.518798828125
5.255	0.528335571289063
5.25833333333334	0.54311752319336
5.26166666666667	0.547885894775391
5.265	0.540733337402344
5.26833333333334	0.530719757080078
5.27166666666667	0.519275665283203
5.275	0.508785247802735
5.27833333333334	0.496387481689453
5.28166666666667	0.488758087158203
5.285	0.490665435791016
5.28833333333334	0.500679016113282
5.29166666666667	0.517368316650391
5.295	0.534534454345703
5.29833333333334	0.542163848876953
5.30166666666667	0.546932220458985
5.305	0.546455383300782
5.30833333333334	0.546455383300782
5.31166666666667	0.538349151611328
5.315	0.532150268554688
5.31833333333334	0.534534454345703
5.32166666666667	0.538349151611328
5.325	0.538349151611328
5.32833333333334	0.531196594238282
5.33166666666667	0.527381896972657
5.335	0.526905059814453
5.33833333333334	0.533580780029297
5.34166666666667	0.54311752319336
5.345	0.554561614990235
5.34833333333334	0.568389892578125
5.35166666666667	0.580310821533203
5.355	0.58746337890625
5.35833333333334	0.58126449584961
5.36166666666667	0.571727752685547
5.365	0.566959381103516
5.36833333333334	0.5645751953125
5.37166666666667	0.560283660888672
5.375	0.550270080566407
5.37833333333334	0.543594360351563
5.38166666666667	0.536918640136719
5.385	0.531673431396485
5.38833333333334	0.525474548339844
5.39166666666667	0.522613525390625
5.395	0.526905059814453
5.39833333333334	0.530242919921875
5.40166666666667	0.532150268554688
5.405	0.529289245605469
5.40833333333334	0.531196594238282
5.41166666666667	0.538349151611328
5.415	0.545978546142578
5.41833333333334	0.553131103515625
5.42166666666667	0.561237335205078
5.425	0.569343566894532
5.42833333333334	0.571727752685547
5.43166666666667	0.567436218261719
5.435	0.558853149414063
5.43833333333334	0.553131103515625
5.44166666666667	0.546932220458985
5.445	0.54311752319336
5.44833333333334	0.54168701171875
5.45166666666667	0.54168701171875
5.455	0.539302825927735
5.45833333333334	0.532150268554688
5.46166666666667	0.524520874023438
5.465	0.518321990966797
5.46833333333334	0.514984130859375
5.47166666666667	0.517368316650391
5.475	0.523090362548828
5.47833333333334	0.526905059814453
5.48166666666667	0.52642822265625
5.485	0.52642822265625
5.48833333333334	0.530242919921875
5.49166666666667	0.531196594238282
5.495	0.524044036865235
5.49833333333334	0.518798828125
5.50166666666667	0.522613525390625
5.505	0.530242919921875
5.50833333333334	0.530242919921875
5.51166666666667	0.524997711181641
5.515	0.531673431396485
5.51833333333334	0.542640686035157
5.52166666666667	0.553131103515625
5.525	0.554084777832032
5.52833333333334	0.552177429199219
5.53166666666667	0.550270080566407
5.535	0.542163848876953
5.53833333333334	0.535011291503907
5.54166666666667	0.523567199707032
5.545	0.515460968017578
5.54833333333334	0.510215759277344
5.55166666666667	0.514507293701172
5.555	0.528812408447266
5.55833333333334	0.544071197509766
5.56166666666667	0.55837631225586
5.565	0.570297241210938
5.56833333333334	0.577926635742188
5.57166666666667	0.578403472900391
5.575	0.573158264160157
5.57833333333334	0.56600570678711
5.58166666666667	0.55837631225586
5.585	0.554561614990235
5.58833333333334	0.552654266357422
5.59166666666667	0.554084777832032
5.595	0.548839569091797
5.59833333333334	0.542640686035157
5.60166666666667	0.541210174560547
5.605	0.544548034667969
5.60833333333334	0.55074691772461
5.61166666666667	0.548839569091797
5.615	0.540733337402344
5.61833333333334	0.528812408447266
5.62166666666667	0.522613525390625
5.625	0.517368316650391
5.62833333333334	0.513076782226563
5.63166666666667	0.507831573486328
5.635	0.51116943359375
5.63833333333334	0.516891479492188
5.64166666666667	0.516414642333985
5.645	0.508308410644532
5.64833333333334	0.499248504638672
5.65166666666667	0.501632690429688
5.655	0.513553619384766
5.65833333333334	0.528812408447266
5.66166666666667	0.545024871826172
5.665	0.55837631225586
5.66833333333334	0.571727752685547
5.67166666666667	0.577449798583985
5.675	0.574588775634766
5.67833333333334	0.568866729736328
5.68166666666667	0.562191009521485
5.685	0.55837631225586
5.68833333333334	0.551700592041016
5.69166666666667	0.545024871826172
5.695	0.538825988769532
5.69833333333334	0.533580780029297
5.70166666666667	0.52785873413086
5.705	0.523090362548828
5.70833333333334	0.522613525390625
5.71166666666667	0.529766082763672
5.715	0.542640686035157
5.71833333333334	0.554084777832032
5.72166666666667	0.56600570678711
5.725	0.571727752685547
5.72833333333334	0.574588775634766
5.73166666666667	0.575065612792969
5.735	0.575065612792969
5.73833333333334	0.578880310058594
5.74166666666667	0.576972961425782
5.745	0.57363510131836
5.74833333333334	0.56600570678711
5.75166666666667	0.559806823730469
5.755	0.553607940673828
5.75833333333334	0.542640686035157
5.76166666666667	0.529766082763672
5.765	0.523567199707032
5.76833333333334	0.528812408447266
5.77166666666667	0.540733337402344
5.775	0.544548034667969
5.77833333333334	0.544548034667969
5.78166666666667	0.545978546142578
5.785	0.551223754882813
5.78833333333334	0.555038452148438
5.79166666666667	0.552177429199219
5.795	0.552654266357422
5.79833333333334	0.557422637939453
5.80166666666667	0.565052032470703
5.805	0.568389892578125
5.80833333333334	0.569343566894532
5.81166666666667	0.568389892578125
5.815	0.566482543945313
5.81833333333334	0.569343566894532
5.82166666666667	0.578403472900391
5.825	0.590324401855469
5.82833333333334	0.598907470703125
5.83166666666667	0.60415267944336
5.835	0.609397888183594
5.83833333333334	0.616073608398438
5.84166666666667	0.623226165771485
5.845	0.628471374511719
5.84833333333334	0.621318817138672
5.85166666666667	0.605106353759766
5.855	0.588417053222657
5.85833333333334	0.580310821533203
5.86166666666667	0.578880310058594
5.865	0.580787658691407
5.86833333333334	0.593185424804688
5.87166666666667	0.608921051025391
5.875	0.623226165771485
5.87833333333334	0.626564025878907
5.88166666666667	0.62704086303711
5.885	0.624656677246094
5.88833333333334	0.621795654296875
5.89166666666667	0.621795654296875
5.895	0.627517700195313
5.89833333333334	0.627994537353516
5.90166666666667	0.61798095703125
5.905	0.605583190917969
5.90833333333334	0.604629516601563
5.91166666666667	0.609397888183594
5.915	0.615596771240235
5.91833333333334	0.625133514404297
5.92166666666667	0.642776489257813
5.925	0.664234161376953
5.92833333333334	0.676155090332032
5.93166666666667	0.686168670654297
5.935	0.691890716552735
5.93833333333334	0.69570541381836
5.94166666666667	0.690460205078125
5.945	0.683784484863282
5.94833333333334	0.681400299072266
5.95166666666667	0.683784484863282
5.955	0.685691833496094
5.95833333333334	0.68807601928711
5.96166666666667	0.693321228027344
5.965	0.693321228027344
5.96833333333334	0.685691833496094
5.97166666666667	0.67138671875
5.975	0.662803649902344
5.97833333333334	0.653743743896485
5.98166666666667	0.649452209472657
5.985	0.6561279296875
5.98833333333334	0.672340393066407
5.99166666666667	0.690460205078125
5.995	0.705718994140625
5.99833333333334	0.720500946044922
6.00166666666667	0.730514526367188
6.005	0.730514526367188
6.00833333333334	0.720977783203125
6.01166666666667	0.711917877197266
6.015	0.699520111083985
6.01833333333334	0.683784484863282
6.02166666666667	0.666141510009766
6.025	0.659942626953125
6.02833333333334	0.663280487060547
6.03166666666667	0.667095184326172
6.035	0.67138671875
6.03833333333334	0.677108764648438
6.04166666666667	0.684738159179688
6.045	0.687122344970703
6.04833333333334	0.685214996337891
6.05166666666667	0.679969787597657
6.055	0.67281723022461
6.05833333333334	0.664234161376953
6.06166666666667	0.655651092529297
6.065	0.64992904663086
6.06833333333334	0.642776489257813
6.07166666666667	0.639438629150391
6.075	0.638961791992188
6.07833333333334	0.640392303466797
6.08166666666667	0.639438629150391
6.085	0.636100769042969
6.08833333333334	0.637054443359375
6.09166666666667	0.638008117675782
6.095	0.642776489257813
6.09833333333334	0.647544860839844
6.10166666666667	0.653266906738282
6.105	0.658035278320313
6.10833333333334	0.659465789794922
6.11166666666667	0.658988952636719
6.115	0.654220581054688
6.11833333333334	0.648975372314453
6.12166666666667	0.641822814941407
6.125	0.631809234619141
6.12833333333334	0.617504119873047
6.13166666666667	0.60415267944336
6.135	0.597000122070313
6.13833333333334	0.589847564697266
6.14166666666667	0.584602355957032
6.145	0.584125518798828
6.14833333333334	0.591278076171875
6.15166666666667	0.598430633544922
6.155	0.606060028076172
6.15833333333334	0.616073608398438
6.16166666666667	0.623703002929688
6.165	0.6256103515625
6.16833333333334	0.623226165771485
6.17166666666667	0.61941146850586
6.175	0.617027282714844
6.17833333333334	0.610828399658203
6.18166666666667	0.608921051025391
6.185	0.614166259765625
6.18833333333334	0.624179840087891
6.19166666666667	0.630855560302735
6.195	0.633716583251953
6.19833333333334	0.636100769042969
6.20166666666667	0.639438629150391
6.205	0.637531280517578
6.20833333333334	0.630378723144532
6.21166666666667	0.624179840087891
6.215	0.617504119873047
6.21833333333334	0.610828399658203
6.22166666666667	0.603675842285157
6.225	0.600814819335938
6.22833333333334	0.599861145019532
6.23166666666667	0.599384307861328
6.235	0.601291656494141
6.23833333333334	0.607967376708985
6.24166666666667	0.613689422607422
6.245	0.617504119873047
6.24833333333334	0.620841979980469
6.25166666666667	0.623703002929688
6.255	0.630378723144532
6.25833333333334	0.635623931884766
6.26166666666667	0.644207000732422
6.265	0.655174255371094
6.26833333333334	0.658988952636719
6.27166666666667	0.652790069580078
6.275	0.636577606201172
6.27833333333334	0.623226165771485
6.28166666666667	0.613212585449219
6.285	0.607013702392578
6.28833333333334	0.609397888183594
6.29166666666667	0.613689422607422
6.295	0.618457794189453
6.29833333333334	0.613212585449219
6.30166666666667	0.607490539550782
6.305	0.596046447753907
6.30833333333334	0.582695007324219
6.31166666666667	0.574588775634766
6.315	0.574588775634766
6.31833333333334	0.581741333007813
6.32166666666667	0.589370727539063
6.325	0.593185424804688
6.32833333333334	0.594139099121094
6.33166666666667	0.588417053222657
6.335	0.582218170166016
6.33833333333334	0.578880310058594
6.34166666666667	0.577449798583985
6.345	0.574111938476563
6.34833333333334	0.572681427001953
6.35166666666667	0.585079193115235
6.355	0.601291656494141
6.35833333333334	0.613689422607422
6.36166666666667	0.614643096923828
6.365	0.620841979980469
6.36833333333334	0.630378723144532
6.37166666666667	0.637531280517578
6.375	0.638961791992188
6.37833333333334	0.632286071777344
6.38166666666667	0.630378723144532
6.385	0.625133514404297
6.38833333333334	0.61941146850586
6.39166666666667	0.613212585449219
6.395	0.606536865234375
6.39833333333334	0.607490539550782
6.40166666666667	0.613212585449219
6.405	0.6256103515625
6.40833333333334	0.633716583251953
6.41166666666667	0.633716583251953
6.415	0.634193420410157
6.41833333333334	0.632762908935547
6.42166666666667	0.629901885986328
6.425	0.623226165771485
6.42833333333334	0.61798095703125
6.43166666666667	0.612258911132813
6.435	0.605583190917969
6.43833333333334	0.595569610595703
6.44166666666667	0.586032867431641
6.445	0.577926635742188
6.44833333333334	0.579357147216797
6.45166666666667	0.58889389038086
6.455	0.599861145019532
6.45833333333334	0.614643096923828
6.46166666666667	0.629425048828125
6.465	0.644683837890625
6.46833333333334	0.645160675048828
6.47166666666667	0.640869140625
6.475	0.636577606201172
6.47833333333334	0.635623931884766
6.48166666666667	0.628948211669922
6.485	0.621795654296875
6.48833333333334	0.618457794189453
6.49166666666667	0.624656677246094
6.495	0.630378723144532
6.49833333333334	0.62704086303711
6.50166666666667	0.620841979980469
6.505	0.610828399658203
6.50833333333334	0.60272216796875
6.51166666666667	0.594139099121094
6.515	0.591278076171875
6.51833333333334	0.595569610595703
6.52166666666667	0.603675842285157
6.525	0.613212585449219
6.52833333333334	0.620365142822266
6.53166666666667	0.61798095703125
6.535	0.611305236816407
6.53833333333334	0.602245330810547
6.54166666666667	0.598907470703125
6.545	0.599384307861328
6.54833333333334	0.600814819335938
6.55166666666667	0.604629516601563
6.555	0.609397888183594
6.55833333333334	0.61178207397461
6.56166666666667	0.609397888183594
6.565	0.611305236816407
6.56833333333334	0.616073608398438
6.57166666666667	0.624656677246094
6.575	0.627517700195313
6.57833333333334	0.627517700195313
6.58166666666667	0.6256103515625
6.585	0.615119934082032
6.58833333333334	0.601768493652344
6.59166666666667	0.58889389038086
6.595	0.585556030273438
6.59833333333334	0.590801239013672
6.60166666666667	0.600337982177735
6.605	0.612735748291016
6.60833333333334	0.624179840087891
6.61166666666667	0.636577606201172
6.615	0.650405883789063
6.61833333333334	0.660419464111328
6.62166666666667	0.667095184326172
6.625	0.672340393066407
6.62833333333334	0.67901611328125
6.63166666666667	0.677108764648438
6.635	0.662326812744141
6.63833333333334	0.652790069580078
6.64166666666667	0.653266906738282
6.645	0.661849975585938
6.64833333333334	0.667095184326172
6.65166666666667	0.682830810546875
6.655	0.714778900146485
6.65833333333334	0.74911117553711
6.66166666666667	0.782966613769532
6.665	0.819206237792969
[truncated: 4,007 more rows]
