# Supplementary material for: Phase-Specific Parameter Estimation in Chiral HPLC Using 1‑Site, 2‑Site Stochastic Models, and Unified Equation Approach
Source: Anal Chem. 2026 Apr 29;98(18):13925–39. doi: 10.1021/acs.analchem.6c01634 (PMC13177292; doi:10.1021/acs.analchem.6c01634)
Supplement: Supplementary file 2 [file ac6c01634_si_002.zip › SupportingInformation/01_isotherm_fit/CELL1_data/LORA_CELL1_05_10_02.CSV]

0.00133333333333334	0.0872611999511719
0.00466666666666667	0.0844001770019531
0.008	0.0863075256347656
0.0113333333333334	0.0905990600585938
0.0146666666666667	0.0934600830078125
0.018	0.0967979431152344
0.0213333333333334	0.1068115234375
0.0246666666666667	0.118732452392578
0.028	0.120639801025391
0.0313333333333334	0.111103057861328
0.0346666666666667	0.104904174804688
0.038	0.103473663330078
0.0413333333333334	0.105857849121094
0.0446666666666667	0.105857849121094
0.048	0.107765197753906
0.0513333333333334	0.114917755126953
0.0546666666666667	0.116348266601563
0.058	0.112056732177735
0.0613333333333334	0.102519989013672
0.0646666666666667	0.0948905944824219
0.068	0.0858306884765625
0.0713333333333334	0.0777244567871094
0.0746666666666667	0.0758171081542969
0.078	0.0772476196289063
0.0813333333333334	0.0767707824707032
0.0846666666666667	0.0743865966796875
0.088	0.0777244567871094
0.0913333333333334	0.0815391540527344
0.0946666666666667	0.0758171081542969
0.098	0.064849853515625
0.101333333333334	0.0629425048828125
0.104666666666667	0.0700950622558594
0.108	0.0748634338378907
0.111333333333334	0.0715255737304688
0.114666666666667	0.0710487365722657
0.118	0.0743865966796875
0.121333333333334	0.0739097595214844
0.124666666666667	0.0700950622558594
0.128	0.06866455078125
0.131333333333334	0.0729560852050782
0.134666666666667	0.0782012939453125
0.138	0.0805854797363281
0.141333333333334	0.0858306884765625
0.144666666666667	0.087738037109375
0.148	0.0858306884765625
0.151333333333334	0.0767707824707032
0.154666666666667	0.0700950622558594
0.158	0.0662803649902344
0.161333333333334	0.0596046447753907
0.164666666666667	0.0524520874023438
0.168	0.0438690185546875
0.171333333333334	0.0424385070800781
0.174666666666667	0.0429153442382813
0.178	0.0452995300292969
0.181333333333334	0.0429153442382813
0.184666666666667	0.03814697265625
0.188	0.03814697265625
0.191333333333334	0.0410079956054688
0.194666666666667	0.0400543212890625
0.198	0.0348091125488281
0.201333333333334	0.0309944152832031
0.204666666666667	0.0319480895996094
0.208	0.0300407409667969
0.211333333333334	0.0262260437011719
0.214666666666667	0.0247955322265625
0.218	0.0314712524414063
0.221333333333334	0.0414848327636719
0.224666666666667	0.0505447387695313
0.228	0.0586509704589844
0.231333333333334	0.0696182250976563
0.234666666666667	0.080108642578125
0.238	0.0820159912109375
0.241333333333334	0.0810623168945313
0.244666666666667	0.0858306884765625
0.248	0.0967979431152344
0.251333333333334	0.105381011962891
0.254666666666667	0.109672546386719
0.258	0.111579895019531
0.261333333333334	0.111103057861328
0.264666666666667	0.102043151855469
0.268	0.0853538513183594
0.271333333333334	0.0624656677246094
0.274666666666667	0.0443458557128906
0.278	0.0391006469726563
0.281333333333334	0.0486373901367188
0.284666666666667	0.0576972961425782
0.288	0.06103515625
0.291333333333334	0.0643730163574219
0.294666666666667	0.0667572021484375
0.298	0.0643730163574219
0.301333333333334	0.0476837158203125
0.304666666666667	0.0333786010742188
0.308	0.0348091125488281
0.311333333333334	0.0429153442382813
0.314666666666667	0.0538825988769532
0.318	0.0615119934082032
0.321333333333334	0.0700950622558594
0.324666666666667	0.0739097595214844
0.328	0.064849853515625
0.331333333333334	0.0557899475097657
0.334666666666667	0.0472068786621094
0.338	0.0472068786621094
0.341333333333334	0.0491142272949219
0.344666666666667	0.0553131103515625
0.348	0.0720024108886719
0.351333333333334	0.0858306884765625
0.354666666666667	0.0972747802734375
0.358	0.0972747802734375
0.361333333333334	0.095367431640625
0.364666666666667	0.0944137573242188
0.368	0.091552734375
0.371333333333334	0.0891685485839844
0.374666666666667	0.0882148742675781
0.378	0.0944137573242188
0.381333333333334	0.10061264038086
0.384666666666667	0.104904174804688
0.388	0.103950500488281
0.391333333333334	0.0972747802734375
0.394666666666667	0.0853538513183594
0.398	0.0705718994140625
0.401333333333334	0.064849853515625
0.404666666666667	0.0624656677246094
0.408	0.064849853515625
0.411333333333334	0.0672340393066407
0.414666666666667	0.072479248046875
0.418	0.0762939453125
0.421333333333334	0.072479248046875
0.424666666666667	0.0729560852050782
0.428	0.0782012939453125
0.431333333333334	0.0844001770019531
0.434666666666667	0.0863075256347656
0.438	0.0863075256347656
0.441333333333334	0.0858306884765625
0.444666666666667	0.0786781311035157
0.448	0.0681877136230469
0.451333333333334	0.0624656677246094
0.454666666666667	0.0634193420410157
0.458	0.0677108764648438
0.461333333333334	0.0715255737304688
0.464666666666667	0.0710487365722657
0.468	0.0677108764648438
0.471333333333334	0.0634193420410157
0.474666666666667	0.0619888305664063
0.478	0.0629425048828125
0.481333333333334	0.072479248046875
0.484666666666667	0.0948905944824219
0.488	0.124931335449219
0.491333333333334	0.150203704833985
0.494666666666667	0.163078308105469
0.498	0.163555145263672
0.501333333333334	0.159740447998047
0.504666666666667	0.152587890625
0.508	0.14495849609375
0.511333333333334	0.136375427246094
0.514666666666667	0.128269195556641
0.518	0.121116638183594
0.521333333333334	0.113010406494141
0.524666666666667	0.0977516174316406
0.528	0.0739097595214844
0.531333333333334	0.0519752502441407
0.534666666666667	0.0376701354980469
0.538	0.0376701354980469
0.541333333333334	0.0414848327636719
0.544666666666667	0.0448226928710938
0.548	0.0500679016113282
0.551333333333334	0.0596046447753907
0.554666666666667	0.0762939453125
0.558	0.0858306884765625
0.561333333333334	0.0944137573242188
0.564666666666667	0.102043151855469
0.568	0.105857849121094
0.571333333333334	0.104427337646485
0.574666666666667	0.0972747802734375
0.578	0.0987052917480469
0.581333333333334	0.0958442687988281
0.584666666666667	0.09918212890625
0.588	0.101089477539063
0.591333333333334	0.105857849121094
0.594666666666667	0.102519989013672
0.598	0.0910758972167969
0.601333333333334	0.0844001770019531
0.604666666666667	0.0753402709960938
0.608	0.0715255737304688
0.611333333333334	0.0643730163574219
0.614666666666667	0.0600814819335938
0.618	0.0586509704589844
0.621333333333334	0.0567436218261719
0.624666666666667	0.0557899475097657
0.628	0.057220458984375
0.631333333333334	0.0624656677246094
0.634666666666667	0.0720024108886719
0.638	0.0767707824707032
0.641333333333334	0.0786781311035157
0.644666666666667	0.080108642578125
0.648	0.0805854797363281
0.651333333333334	0.0844001770019531
0.654666666666667	0.091552734375
0.658	0.0972747802734375
0.661333333333334	0.09918212890625
0.664666666666667	0.0977516174316406
0.668	0.0967979431152344
0.671333333333334	0.0944137573242188
0.674666666666667	0.0858306884765625
0.678	0.0815391540527344
0.681333333333334	0.0805854797363281
0.684666666666667	0.0815391540527344
0.688	0.0844001770019531
0.691333333333334	0.087738037109375
0.694666666666667	0.102043151855469
0.698	0.114917755126953
0.701333333333334	0.132083892822266
0.704666666666667	0.145435333251953
0.708	0.147819519042969
0.711333333333334	0.142574310302735
0.714666666666667	0.127792358398438
0.718	0.112056732177735
0.721333333333334	0.0948905944824219
0.724666666666667	0.0824928283691406
0.728	0.080108642578125
0.731333333333334	0.080108642578125
0.734666666666667	0.08392333984375
0.738	0.0944137573242188
0.741333333333334	0.107288360595703
0.744666666666667	0.120639801025391
0.748	0.133514404296875
0.751333333333334	0.146865844726563
0.754666666666667	0.150680541992188
0.758	0.139713287353516
0.761333333333334	0.119686126708985
0.764666666666667	0.0963211059570313
0.768	0.0753402709960938
0.771333333333334	0.0624656677246094
0.774666666666667	0.06103515625
0.778	0.0681877136230469
0.781333333333334	0.0805854797363281
0.784666666666667	0.091552734375
0.788	0.102519989013672
0.791333333333334	0.10824203491211
0.794666666666667	0.107765197753906
0.798	0.106334686279297
0.801333333333334	0.107765197753906
0.804666666666667	0.119686126708985
0.808	0.133037567138672
0.811333333333334	0.148773193359375
0.814666666666667	0.158786773681641
0.818	0.169754028320313
0.821333333333334	0.176429748535156
0.824666666666667	0.170230865478516
0.828	0.151634216308594
0.831333333333334	0.13113021850586
0.834666666666667	0.123977661132813
0.838	0.120162963867188
0.841333333333334	0.119209289550781
0.844666666666667	0.126361846923828
0.848	0.149250030517578
0.851333333333334	0.173091888427735
0.854666666666667	0.182628631591797
0.858	0.182628631591797
0.861333333333334	0.180244445800781
0.864666666666667	0.17547607421875
0.868	0.163078308105469
0.871333333333334	0.148296356201172
0.874666666666667	0.141143798828125
0.878	0.139713287353516
0.881333333333334	0.139713287353516
0.884666666666667	0.138282775878906
0.888	0.132083892822266
0.891333333333334	0.125885009765625
0.894666666666667	0.116825103759766
0.898	0.106334686279297
0.901333333333334	0.095367431640625
0.904666666666667	0.0853538513183594
0.908	0.0805854797363281
0.911333333333334	0.0820159912109375
0.914666666666667	0.0925064086914063
0.918	0.104427337646485
0.921333333333334	0.113964080810547
0.924666666666667	0.118732452392578
0.928	0.122547149658203
0.931333333333334	0.125408172607422
0.934666666666667	0.123023986816406
0.938	0.121116638183594
0.941333333333334	0.118732452392578
0.944666666666667	0.120639801025391
0.948	0.119686126708985
0.951333333333334	0.119686126708985
0.954666666666667	0.123023986816406
0.958	0.128746032714844
0.961333333333334	0.13875961303711
0.964666666666667	0.144481658935547
0.968	0.150203704833985
0.971333333333334	0.144481658935547
0.974666666666667	0.133514404296875
0.978	0.118732452392578
0.981333333333334	0.105381011962891
0.984666666666667	0.0967979431152344
0.988	0.0867843627929688
0.991333333333334	0.0805854797363281
0.994666666666667	0.0815391540527344
0.998	0.0891685485839844
1.00133333333334	0.101566314697266
1.00466666666667	0.113487243652344
1.008	0.125885009765625
1.01133333333334	0.134944915771485
1.01466666666667	0.137805938720703
1.018	0.134468078613281
1.02133333333334	0.13113021850586
1.02466666666667	0.126361846923828
1.028	0.117778778076172
1.03133333333334	0.109672546386719
1.03466666666667	0.1068115234375
1.038	0.108718872070313
1.04133333333334	0.112533569335938
1.04466666666667	0.117778778076172
1.048	0.126838684082031
1.05133333333334	0.1373291015625
1.05466666666667	0.151157379150391
1.058	0.165462493896485
1.06133333333334	0.170230865478516
1.06466666666667	0.167369842529297
1.068	0.16164779663086
1.07133333333334	0.157833099365235
1.07466666666667	0.151634216308594
1.078	0.141620635986328
1.08133333333334	0.135898590087891
1.08466666666667	0.135898590087891
1.088	0.141143798828125
1.09133333333334	0.150203704833985
1.09466666666667	0.157833099365235
1.098	0.160694122314453
1.10133333333334	0.161170959472656
1.10466666666667	0.165939331054688
1.108	0.174999237060547
1.11133333333334	0.183582305908203
1.11466666666667	0.19073486328125
1.118	0.19979476928711
1.12133333333334	0.202655792236328
1.12466666666667	0.19979476928711
1.128	0.188350677490235
1.13133333333334	0.17547607421875
1.13466666666667	0.163078308105469
1.138	0.151634216308594
1.14133333333334	0.151634216308594
1.14466666666667	0.156879425048828
1.148	0.167369842529297
1.15133333333334	0.172615051269531
1.15466666666667	0.177383422851563
1.158	0.184059143066406
1.16133333333334	0.187873840332031
1.16466666666667	0.187397003173828
1.168	0.187397003173828
1.17133333333334	0.192642211914063
1.17466666666667	0.200271606445313
1.178	0.20742416381836
1.18133333333334	0.216007232666016
1.18466666666667	0.218391418457031
1.188	0.212669372558594
1.19133333333334	0.204086303710938
1.19466666666667	0.194072723388672
1.198	0.18310546875
1.20133333333334	0.165939331054688
1.20466666666667	0.16021728515625
1.208	0.16021728515625
1.21133333333334	0.160694122314453
1.21466666666667	0.157356262207031
1.218	0.15401840209961
1.22133333333334	0.154495239257813
1.22466666666667	0.154495239257813
1.228	0.158309936523438
1.23133333333334	0.165939331054688
1.23466666666667	0.174999237060547
1.238	0.184059143066406
1.24133333333334	0.192642211914063
1.24466666666667	0.195026397705078
1.248	0.189304351806641
1.25133333333334	0.179767608642578
1.25466666666667	0.170707702636719
1.258	0.161170959472656
1.26133333333334	0.153064727783203
1.26466666666667	0.146865844726563
1.268	0.149726867675781
1.27133333333334	0.154495239257813
1.27466666666667	0.16021728515625
1.278	0.163555145263672
1.28133333333334	0.163078308105469
1.28466666666667	0.164985656738281
1.288	0.166893005371094
1.29133333333334	0.16927719116211
1.29466666666667	0.170707702636719
1.298	0.174999237060547
1.30133333333334	0.180721282958985
1.30466666666667	0.182151794433594
1.308	0.177860260009766
1.31133333333334	0.174045562744141
1.31466666666667	0.171184539794922
1.318	0.164031982421875
1.32133333333334	0.151634216308594
1.32466666666667	0.139713287353516
1.328	0.132083892822266
1.33133333333334	0.1220703125
1.33466666666667	0.110149383544922
1.338	0.109195709228516
1.34133333333334	0.1220703125
1.34466666666667	0.13875961303711
1.348	0.147819519042969
1.35133333333334	0.154495239257813
1.35466666666667	0.160694122314453
1.358	0.164031982421875
1.36133333333334	0.16021728515625
1.36466666666667	0.15401840209961
1.368	0.156402587890625
1.37133333333334	0.165939331054688
1.37466666666667	0.178337097167969
1.378	0.180721282958985
1.38133333333334	0.180244445800781
1.38466666666667	0.18453598022461
1.388	0.191211700439453
1.39133333333334	0.195503234863281
1.39466666666667	0.194549560546875
1.398	0.199317932128906
1.40133333333334	0.204563140869141
1.40466666666667	0.206470489501953
1.408	0.207901000976563
1.41133333333334	0.209331512451172
1.41466666666667	0.211238861083985
1.418	0.204563140869141
1.42133333333334	0.203132629394531
1.42466666666667	0.205516815185547
1.428	0.206947326660156
1.43133333333334	0.204563140869141
1.43466666666667	0.200748443603516
1.438	0.208377838134766
1.44133333333334	0.216484069824219
1.44466666666667	0.223159790039063
1.448	0.226974487304688
1.45133333333334	0.235080718994141
1.45466666666667	0.242233276367188
1.458	0.239372253417969
1.46133333333334	0.232696533203125
1.46466666666667	0.223636627197266
1.468	0.216007232666016
1.47133333333334	0.208377838134766
1.47466666666667	0.210285186767578
1.478	0.224590301513672
1.48133333333334	0.238895416259766
1.48466666666667	0.245094299316406
1.488	0.246047973632813
1.49133333333334	0.247478485107422
1.49466666666667	0.24557113647461
1.498	0.23651123046875
1.50133333333334	0.223159790039063
1.50466666666667	0.212669372558594
1.508	0.204086303710938
1.51133333333334	0.197410583496094
1.51466666666667	0.193595886230469
1.518	0.196456909179688
1.52133333333334	0.208377838134766
1.52466666666667	0.229835510253906
1.528	0.253677368164063
1.53133333333334	0.269889831542969
1.53466666666667	0.26702880859375
1.538	0.254631042480469
1.54133333333334	0.244140625
1.54466666666667	0.23651123046875
1.548	0.2288818359375
1.55133333333334	0.218868255615235
1.55466666666667	0.214099884033203
1.558	0.211715698242188
1.56133333333334	0.20742416381836
1.56466666666667	0.193595886230469
1.568	0.179290771484375
1.57133333333334	0.174999237060547
1.57466666666667	0.179290771484375
1.578	0.18310546875
1.58133333333334	0.180244445800781
1.58466666666667	0.180721282958985
1.588	0.182628631591797
1.59133333333334	0.187873840332031
1.59466666666667	0.195026397705078
1.598	0.210285186767578
1.60133333333334	0.223159790039063
1.60466666666667	0.232219696044922
1.608	0.235080718994141
1.61133333333334	0.23031234741211
1.61466666666667	0.217914581298828
1.618	0.199317932128906
1.62133333333334	0.191688537597656
1.62466666666667	0.19073486328125
1.628	0.197410583496094
1.63133333333334	0.208377838134766
1.63466666666667	0.220298767089844
1.638	0.222206115722656
1.64133333333334	0.213623046875
1.64466666666667	0.202178955078125
1.648	0.19073486328125
1.65133333333334	0.17547607421875
1.65466666666667	0.163078308105469
1.658	0.1678466796875
1.66133333333334	0.179290771484375
1.66466666666667	0.190258026123047
1.668	0.194549560546875
1.67133333333334	0.202178955078125
1.67466666666667	0.209808349609375
1.678	0.212192535400391
1.68133333333334	0.215530395507813
1.68466666666667	0.221729278564453
1.688	0.234603881835938
1.69133333333334	0.246047973632813
1.69466666666667	0.252246856689453
1.698	0.249862670898438
1.70133333333334	0.246524810791016
1.70466666666667	0.24557113647461
1.708	0.244617462158203
1.71133333333334	0.239372253417969
1.71466666666667	0.235557556152344
1.718	0.243663787841797
1.72133333333334	0.257492065429688
1.72466666666667	0.262737274169922
1.728	0.260353088378906
1.73133333333334	0.26082992553711
1.73466666666667	0.270843505859375
1.738	0.277519226074219
1.74133333333334	0.276565551757813
1.74466666666667	0.274181365966797
1.748	0.273227691650391
1.75133333333334	0.275611877441406
1.75466666666667	0.267982482910156
1.758	0.255107879638672
1.76133333333334	0.242233276367188
1.76466666666667	0.231266021728516
1.768	0.226497650146485
1.77133333333334	0.218391418457031
1.77466666666667	0.207901000976563
1.778	0.196933746337891
1.78133333333334	0.191688537597656
1.78466666666667	0.193595886230469
1.788	0.195980072021485
1.79133333333334	0.1983642578125
1.79466666666667	0.206470489501953
1.798	0.218868255615235
1.80133333333334	0.227451324462891
1.80466666666667	0.229358673095703
1.808	0.227928161621094
1.81133333333334	0.239849090576172
1.81466666666667	0.255107879638672
1.818	0.26702880859375
1.82133333333334	0.272750854492188
1.82466666666667	0.278472900390625
1.828	0.281333923339844
1.83133333333334	0.272750854492188
1.83466666666667	0.258922576904297
1.838	0.251293182373047
1.84133333333334	0.25320053100586
1.84466666666667	0.254631042480469
1.848	0.25320053100586
1.85133333333334	0.252723693847656
1.85466666666667	0.257015228271485
1.858	0.260353088378906
1.86133333333334	0.261783599853516
1.86466666666667	0.268936157226563
1.868	0.279426574707031
1.87133333333334	0.284671783447266
1.87466666666667	0.278949737548828
1.878	0.269412994384766
1.88133333333334	0.262737274169922
1.88466666666667	0.254631042480469
1.888	0.252723693847656
1.89133333333334	0.264167785644531
1.89466666666667	0.284194946289063
1.898	0.305652618408203
1.90133333333334	0.316619873046875
1.90466666666667	0.321388244628906
1.908	0.320911407470703
1.91133333333334	0.314712524414063
1.91466666666667	0.310897827148438
1.918	0.305652618408203
1.92133333333334	0.305652618408203
1.92466666666667	0.305652618408203
1.928	0.30517578125
1.93133333333334	0.303268432617188
1.93466666666667	0.29897689819336
1.938	0.299453735351563
1.94133333333334	0.302314758300781
1.94466666666667	0.306129455566406
1.948	0.30660629272461
1.95133333333334	0.303745269775391
1.95466666666667	0.299930572509766
1.958	0.290393829345703
1.96133333333334	0.282764434814453
1.96466666666667	0.28228759765625
1.968	0.288486480712891
1.97133333333334	0.294208526611328
1.97466666666667	0.290870666503906
1.978	0.288486480712891
1.98133333333334	0.281810760498047
1.98466666666667	0.270843505859375
1.988	0.258445739746094
1.99133333333334	0.25320053100586
1.99466666666667	0.258922576904297
1.998	0.26845932006836
2.00133333333334	0.279426574707031
2.00466666666667	0.280380249023438
2.008	0.280380249023438
2.01133333333334	0.280380249023438
2.01466666666667	0.282764434814453
2.018	0.284671783447266
2.02133333333334	0.280857086181641
2.02466666666667	0.277042388916016
2.028	0.26702880859375
2.03133333333334	0.261783599853516
2.03466666666667	0.262737274169922
2.038	0.267982482910156
2.04133333333334	0.276565551757813
2.04466666666667	0.29134750366211
2.048	0.310420989990235
2.05133333333334	0.323295593261719
2.05466666666667	0.327110290527344
2.058	0.329017639160156
2.06133333333334	0.330924987792969
2.06466666666667	0.328540802001953
2.068	0.324726104736328
2.07133333333334	0.315666198730469
2.07466666666667	0.301837921142578
2.078	0.288486480712891
2.08133333333334	0.280380249023438
2.08466666666667	0.275611877441406
2.088	0.269412994384766
2.09133333333334	0.260353088378906
2.09466666666667	0.253677368164063
2.098	0.243186950683594
2.10133333333334	0.224590301513672
2.10466666666667	0.206470489501953
2.108	0.1983642578125
2.11133333333334	0.202178955078125
2.11466666666667	0.213146209716797
2.118	0.224113464355469
2.12133333333334	0.24557113647461
2.12466666666667	0.267505645751953
2.128	0.283241271972656
2.13133333333334	0.2899169921875
2.13466666666667	0.284671783447266
2.138	0.281333923339844
2.14133333333334	0.274181365966797
2.14466666666667	0.268936157226563
2.148	0.261306762695313
2.15133333333334	0.257968902587891
2.15466666666667	0.266551971435547
2.158	0.274658203125
2.16133333333334	0.277042388916016
2.16466666666667	0.277519226074219
2.168	0.28371810913086
2.17133333333334	0.287532806396485
2.17466666666667	0.280380249023438
2.178	0.273704528808594
2.18133333333334	0.272750854492188
2.18466666666667	0.275135040283203
2.188	0.269412994384766
2.19133333333334	0.259876251220703
2.19466666666667	0.249862670898438
2.198	0.239849090576172
2.20133333333334	0.231742858886719
2.20466666666667	0.229358673095703
2.208	0.23794174194336
2.21133333333334	0.247478485107422
2.21466666666667	0.25320053100586
2.218	0.25177001953125
2.22133333333334	0.254154205322266
2.22466666666667	0.253677368164063
2.228	0.250816345214844
2.23133333333334	0.249385833740235
2.23466666666667	0.254154205322266
2.238	0.262260437011719
2.24133333333334	0.256061553955078
2.24466666666667	0.244617462158203
2.248	0.237464904785156
2.25133333333334	0.243663787841797
2.25466666666667	0.256061553955078
2.258	0.269412994384766
2.26133333333334	0.285148620605469
2.26466666666667	0.300407409667969
2.268	0.310897827148438
2.27133333333334	0.310897827148438
2.27466666666667	0.308513641357422
2.278	0.305652618408203
2.28133333333334	0.300407409667969
2.28466666666667	0.293731689453125
2.288	0.28228759765625
2.29133333333334	0.271320343017578
2.29466666666667	0.258922576904297
2.298	0.252723693847656
2.30133333333334	0.257015228271485
2.30466666666667	0.266551971435547
2.308	0.273704528808594
2.31133333333334	0.275135040283203
2.31466666666667	0.271320343017578
2.318	0.267982482910156
2.32133333333334	0.262737274169922
2.32466666666667	0.2593994140625
2.328	0.26082992553711
2.33133333333334	0.266075134277344
2.33466666666667	0.274658203125
2.338	0.280857086181641
2.34133333333334	0.288009643554688
2.34466666666667	0.299453735351563
2.348	0.313282012939453
2.35133333333334	0.3204345703125
2.35466666666667	0.322818756103516
2.358	0.326156616210938
2.36133333333334	0.32806396484375
2.36466666666667	0.320911407470703
2.368	0.309944152832031
2.37133333333334	0.307083129882813
2.37466666666667	0.317096710205078
2.378	0.322341918945313
2.38133333333334	0.318527221679688
2.38466666666667	0.307083129882813
2.388	0.295639038085938
2.39133333333334	0.287532806396485
2.39466666666667	0.277042388916016
2.398	0.272274017333985
2.40133333333334	0.269412994384766
2.40466666666667	0.277996063232422
2.408	0.285625457763672
2.41133333333334	0.2899169921875
2.41466666666667	0.28371810913086
2.418	0.272750854492188
2.42133333333334	0.268936157226563
2.42466666666667	0.265598297119141
2.428	0.260353088378906
2.43133333333334	0.251293182373047
2.43466666666667	0.254154205322266
2.438	0.26082992553711
2.44133333333334	0.265121459960938
2.44466666666667	0.267505645751953
2.448	0.274658203125
2.45133333333334	0.282764434814453
2.45466666666667	0.280857086181641
2.458	0.275611877441406
2.46133333333334	0.271320343017578
2.46466666666667	0.272274017333985
2.468	0.275611877441406
2.47133333333334	0.28371810913086
2.47466666666667	0.294208526611328
2.478	0.302791595458985
2.48133333333334	0.308513641357422
2.48466666666667	0.314712524414063
2.488	0.315189361572266
2.49133333333334	0.308513641357422
2.49466666666667	0.301837921142578
2.498	0.296592712402344
2.50133333333334	0.295162200927735
2.50466666666667	0.288486480712891
2.508	0.285625457763672
2.51133333333334	0.286579132080078
2.51466666666667	0.292778015136719
2.518	0.304698944091797
2.52133333333334	0.315189361572266
2.52466666666667	0.323295593261719
2.528	0.322818756103516
2.53133333333334	0.3204345703125
2.53466666666667	0.315666198730469
2.538	0.30517578125
2.54133333333334	0.288009643554688
2.54466666666667	0.273704528808594
2.548	0.269412994384766
2.55133333333334	0.269412994384766
2.55466666666667	0.27608871459961
2.558	0.286102294921875
2.56133333333334	0.304698944091797
2.56466666666667	0.320911407470703
2.568	0.331401824951172
2.57133333333334	0.335216522216797
2.57466666666667	0.332832336425781
2.578	0.330924987792969
2.58133333333334	0.326156616210938
2.58466666666667	0.320911407470703
2.588	0.319004058837891
2.59133333333334	0.323295593261719
2.59466666666667	0.332355499267578
2.598	0.333786010742188
2.60133333333334	0.329971313476563
2.60466666666667	0.326633453369141
2.608	0.324726104736328
2.61133333333334	0.321388244628906
2.61466666666667	0.317096710205078
2.618	0.315666198730469
2.62133333333334	0.312328338623047
2.62466666666667	0.308036804199219
2.628	0.300884246826172
2.63133333333334	0.298500061035156
2.63466666666667	0.295162200927735
2.638	0.2899169921875
2.64133333333334	0.287055969238281
2.64466666666667	0.280380249023438
2.648	0.279426574707031
2.65133333333334	0.278949737548828
2.65466666666667	0.283241271972656
2.658	0.292301177978516
2.66133333333334	0.303268432617188
2.66466666666667	0.322818756103516
2.668	0.339508056640625
2.67133333333334	0.351905822753906
2.67466666666667	0.362396240234375
2.678	0.370025634765625
2.68133333333334	0.374794006347656
2.68466666666667	0.371456146240235
2.688	0.368595123291016
2.69133333333334	0.365734100341797
2.69466666666667	0.362873077392578
2.698	0.364303588867188
2.70133333333334	0.370979309082031
2.70466666666667	0.380992889404297
2.708	0.38909912109375
2.71133333333334	0.395774841308594
2.71466666666667	0.399112701416016
2.718	0.395774841308594
2.72133333333334	0.391483306884766
2.72466666666667	0.391960144042969
2.728	0.391006469726563
2.73133333333334	0.386238098144531
2.73466666666667	0.3814697265625
2.738	0.380516052246094
2.74133333333334	0.380992889404297
2.74466666666667	0.380039215087891
2.748	0.386238098144531
2.75133333333334	0.397205352783203
2.75466666666667	0.405311584472656
2.758	0.409126281738281
2.76133333333334	0.406742095947266
2.76466666666667	0.408172607421875
2.768	0.40578842163086
2.77133333333334	0.405311584472656
2.77466666666667	0.413894653320313
2.778	0.439167022705078
2.78133333333334	0.487327575683594
2.78466666666667	0.55837631225586
2.788	0.658512115478516
2.79133333333334	0.792980194091797
2.79466666666667	0.967025756835938
2.798	1.18398666381836
2.80133333333334	1.44672393798828
2.80466666666667	1.74951553344727
2.808	2.09665298461914
2.81133333333334	2.4862289428711
2.81466666666667	2.92015075683594
2.818	3.38792800903321
2.82133333333334	3.88145446777344
2.82466666666667	4.39310073852539
2.828	4.90665435791016
2.83133333333334	5.40637969970703
2.83466666666667	5.8736801147461
2.838	6.3018798828125
2.84133333333334	6.67953491210938
2.84466666666667	7.00902938842774
2.848	7.28416442871094
2.85133333333334	7.49683380126953
2.85466666666667	7.65037536621094
2.858	7.74335861206055
2.86133333333334	7.78436660766602
2.86466666666667	7.75957107543946
2.868	7.68613815307617
2.87133333333334	7.58028030395508
2.87466666666667	7.44438171386719
2.878	7.27033615112305
2.88133333333334	7.05575942993164
2.88466666666667	6.82783126831055
2.888	6.58369064331055
2.89133333333334	6.31952285766602
2.89466666666667	6.03675842285157
2.898	5.74970245361328
2.90133333333334	5.46646118164063
2.90466666666667	5.17749786376953
2.908	4.89044189453125
2.91133333333334	4.60624694824219
2.91466666666667	4.33635711669922
2.918	4.08124923706055
2.92133333333334	3.84140014648438
2.92466666666667	3.61156463623047
2.928	3.38459014892578
2.93133333333334	3.16858291625977
2.93466666666667	2.96497344970703
2.938	2.7761459350586
2.94133333333334	2.59876251220703
2.94466666666667	2.43759155273438
2.948	2.29072570800781
2.95133333333334	2.15435028076172
2.95466666666667	2.02417373657227
2.958	1.90162658691406
2.96133333333334	1.79195404052735
2.96466666666667	1.6927719116211
2.968	1.60932540893555
2.97133333333334	1.5406608581543
2.97466666666667	1.47867202758789
2.978	1.42049789428711
2.98133333333334	1.36613845825196
2.98466666666667	1.31416320800781
2.988	1.26028060913086
2.99133333333334	1.19781494140625
2.99466666666667	1.14631652832031
2.998	1.10340118408203
3.00133333333334	1.06239318847656
3.00466666666667	1.01709365844727
3.008	0.978469848632813
3.01133333333334	0.953197479248047
3.01466666666667	0.927925109863281
3.018	0.903606414794922
3.02133333333334	0.881195068359375
3.02466666666667	0.868320465087891
3.028	0.856876373291016
3.03133333333334	0.842094421386719
3.03466666666667	0.821113586425781
3.038	0.791072845458985
3.04133333333334	0.758647918701172
3.04466666666667	0.730037689208985
3.048	0.707149505615235
3.05133333333334	0.684261322021485
3.05466666666667	0.666618347167969
3.058	0.655174255371094
3.06133333333334	0.64849853515625
3.06466666666667	0.641345977783203
3.068	0.628948211669922
3.07133333333334	0.613212585449219
3.07466666666667	0.593185424804688
3.078	0.577926635742188
3.08133333333334	0.565528869628907
3.08466666666667	0.554561614990235
3.088	0.545501708984375
3.09133333333334	0.54311752319336
3.09466666666667	0.548362731933594
3.098	0.555038452148438
3.10133333333334	0.559806823730469
3.10466666666667	0.558853149414063
3.108	0.555992126464844
3.11133333333334	0.556468963623047
3.11466666666667	0.55074691772461
3.118	0.53548812866211
3.12133333333334	0.514984130859375
3.12466666666667	0.501632690429688
3.128	0.499248504638672
3.13133333333334	0.496864318847656
3.13466666666667	0.496387481689453
3.138	0.499248504638672
3.14133333333334	0.496864318847656
3.14466666666667	0.482559204101563
3.148	0.454425811767578
3.15133333333334	0.42724609375
3.15466666666667	0.411033630371094
3.158	0.403881072998047
3.16133333333334	0.409603118896485
3.16466666666667	0.420570373535156
3.168	0.437259674072266
3.17133333333334	0.44393539428711
3.17466666666667	0.440120697021485
3.178	0.42724609375
3.18133333333334	0.412940979003906
3.18466666666667	0.402927398681641
3.188	0.394821166992188
3.19133333333334	0.392913818359375
3.19466666666667	0.393867492675781
3.198	0.397205352783203
3.20133333333334	0.397205352783203
3.20466666666667	0.397205352783203
3.208	0.396251678466797
3.21133333333334	0.399112701416016
3.21466666666667	0.403881072998047
3.218	0.412464141845703
3.22133333333334	0.423431396484375
3.22466666666667	0.432968139648438
3.228	0.439167022705078
3.23133333333334	0.437736511230469
3.23466666666667	0.432014465332031
3.238	0.423908233642578
3.24133333333334	0.42104721069336
3.24466666666667	0.417709350585938
3.248	0.417709350585938
3.25133333333334	0.420093536376953
3.25466666666667	0.428199768066406
3.258	0.431060791015625
3.26133333333334	0.425338745117188
3.26466666666667	0.420093536376953
3.268	0.418186187744141
3.27133333333334	0.416755676269531
3.27466666666667	0.4119873046875
3.278	0.412464141845703
3.28133333333334	0.41341781616211
3.28466666666667	0.407218933105469
3.288	0.397205352783203
3.29133333333334	0.393867492675781
3.29466666666667	0.397205352783203
3.298	0.393867492675781
3.30133333333334	0.38909912109375
3.30466666666667	0.389575958251953
3.308	0.392436981201172
3.31133333333334	0.391483306884766
3.31466666666667	0.384807586669922
3.318	0.385284423828125
3.32133333333334	0.396728515625
3.32466666666667	0.410079956054688
3.328	0.419139862060547
3.33133333333334	0.421524047851563
3.33466666666667	0.41961669921875
3.338	0.412940979003906
3.34133333333334	0.403881072998047
3.34466666666667	0.395774841308594
3.348	0.39052963256836
3.35133333333334	0.389575958251953
3.35466666666667	0.396728515625
3.358	0.411510467529297
3.36133333333334	0.420570373535156
3.36466666666667	0.426292419433594
3.368	0.429630279541016
3.37133333333334	0.436782836914063
3.37466666666667	0.436782836914063
3.378	0.431537628173828
3.38133333333334	0.426292419433594
3.38466666666667	0.423431396484375
3.388	0.419139862060547
3.39133333333334	0.411510467529297
3.39466666666667	0.401496887207031
3.398	0.391483306884766
3.40133333333334	0.385284423828125
3.40466666666667	0.384330749511719
3.408	0.388145446777344
3.41133333333334	0.391960144042969
3.41466666666667	0.400066375732422
3.418	0.409603118896485
3.42133333333334	0.422000885009766
3.42466666666667	0.429630279541016
3.428	0.435829162597656
3.43133333333334	0.445365905761719
3.43466666666667	0.458717346191406
3.438	0.468730926513672
3.44133333333334	0.46682357788086
3.44466666666667	0.455856323242188
3.448	0.44393539428711
3.45133333333334	0.431060791015625
3.45466666666667	0.422000885009766
3.458	0.411033630371094
3.46133333333334	0.40578842163086
3.46466666666667	0.400066375732422
3.468	0.394821166992188
3.47133333333334	0.392913818359375
3.47466666666667	0.391960144042969
3.478	0.395774841308594
3.48133333333334	0.399589538574219
3.48466666666667	0.409126281738281
3.488	0.414371490478516
3.49133333333334	0.414371490478516
3.49466666666667	0.410079956054688
3.498	0.404834747314453
3.50133333333334	0.402450561523438
3.50466666666667	0.400066375732422
3.508	0.40435791015625
3.51133333333334	0.407218933105469
3.51466666666667	0.409126281738281
3.518	0.407695770263672
3.52133333333334	0.406742095947266
3.52466666666667	0.411510467529297
3.528	0.418186187744141
3.53133333333334	0.429630279541016
3.53466666666667	0.435352325439453
3.538	0.439167022705078
3.54133333333334	0.442028045654297
3.54466666666667	0.441551208496094
3.548	0.43630599975586
3.55133333333334	0.423431396484375
3.55466666666667	0.4119873046875
3.558	0.408649444580078
3.56133333333334	0.412464141845703
3.56466666666667	0.418186187744141
3.568	0.413894653320313
3.57133333333334	0.410079956054688
3.57466666666667	0.4119873046875
3.578	0.412464141845703
3.58133333333334	0.411510467529297
3.58466666666667	0.40435791015625
3.588	0.406742095947266
3.59133333333334	0.414848327636719
3.59466666666667	0.426769256591797
3.598	0.433444976806641
3.60133333333334	0.430107116699219
3.60466666666667	0.430107116699219
3.608	0.436782836914063
3.61133333333334	0.444889068603516
3.61466666666667	0.443458557128906
3.618	0.438213348388672
3.62133333333334	0.433921813964844
3.62466666666667	0.43487548828125
3.628	0.432014465332031
3.63133333333334	0.42724609375
3.63466666666667	0.429153442382813
3.638	0.439643859863281
3.64133333333334	0.454902648925781
3.64466666666667	0.456809997558594
3.648	0.452041625976563
3.65133333333334	0.440597534179688
3.65466666666667	0.426292419433594
3.658	0.405311584472656
3.66133333333334	0.387668609619141
3.66466666666667	0.384807586669922
3.668	0.386714935302735
3.67133333333334	0.393867492675781
3.67466666666667	0.403404235839844
3.678	0.42104721069336
3.68133333333334	0.435352325439453
3.68466666666667	0.438690185546875
3.688	0.436782836914063
3.69133333333334	0.434398651123047
3.69466666666667	0.435352325439453
3.698	0.437259674072266
3.70133333333334	0.439643859863281
3.70466666666667	0.451087951660156
3.708	0.468730926513672
3.71133333333334	0.485420227050781
3.71466666666667	0.49591064453125
3.718	0.501632690429688
3.72133333333334	0.511646270751953
3.72466666666667	0.520706176757813
3.728	0.532627105712891
3.73133333333334	0.553607940673828
3.73466666666667	0.585079193115235
3.738	0.629425048828125
3.74133333333334	0.677585601806641
3.74466666666667	0.72479248046875
3.748	0.766754150390625
3.75133333333334	0.810623168945313
3.75466666666667	0.860691070556641
3.758	0.912189483642578
3.76133333333334	0.963687896728516
3.76466666666667	1.02663040161133
3.768	1.10197067260742
3.77133333333334	1.18827819824219
3.77466666666667	1.27601623535156
3.778	1.37090682983399
3.78133333333334	1.47008895874024
3.78466666666667	1.57213211059571
3.788	1.67512893676758
3.79133333333334	1.77621841430664
3.79466666666667	1.88112258911133
3.798	1.98459625244141
3.80133333333334	2.09617614746094
3.80466666666667	2.21443176269531
3.808	2.33697891235352
3.81133333333334	2.4557113647461
3.81466666666667	2.56061553955078
3.818	2.6540756225586
3.82133333333334	2.73370742797852
3.82466666666667	2.79951095581055
3.828	2.85148620605469
3.83133333333334	2.89154052734375
3.83466666666667	2.92444229125977
3.838	2.95305252075196
3.84133333333334	2.9745101928711
3.84466666666667	2.98404693603516
3.848	2.98023223876953
3.85133333333334	2.97212600708008
3.85466666666667	2.96068191528321
3.858	2.94017791748047
3.86133333333334	2.91156768798828
3.86466666666667	2.87723541259766
3.868	2.84051895141602
3.87133333333334	2.7918815612793
3.87466666666667	2.73752212524414
3.878	2.67744064331055
3.88133333333334	2.61116027832031
3.88466666666667	2.53725051879883
3.888	2.4561882019043
3.89133333333334	2.37655639648438
3.89466666666667	2.29787826538086
3.898	2.22063064575196
3.90133333333334	2.14529037475586
3.90466666666667	2.07710266113281
3.908	2.01940536499024
3.91133333333334	1.9683837890625
3.91466666666667	1.91545486450196
3.918	1.85441970825196
3.92133333333334	1.78956985473633
3.92466666666667	1.71518325805664
3.928	1.63078308105469
3.93133333333334	1.53636932373047
3.93466666666667	1.44672393798828
3.938	1.36995315551758
3.94133333333334	1.30748748779297
3.94466666666667	1.26171112060547
3.948	1.22308731079102
3.95133333333334	1.18827819824219
3.95466666666667	1.14822387695313
3.958	1.10721588134766
3.96133333333334	1.06096267700196
3.96466666666667	1.01280212402344
3.968	0.971317291259766
3.97133333333334	0.938892364501953
3.97466666666667	0.911712646484375
3.978	0.881671905517578
3.98133333333334	0.853061676025391
3.98466666666667	0.826358795166016
3.988	0.792980194091797
3.99133333333334	0.757694244384766
3.99466666666667	0.721931457519532
3.998	0.692367553710938
4.00133333333334	0.664234161376953
4.00466666666667	0.635623931884766
4.008	0.615596771240235
4.01133333333334	0.601768493652344
4.01466666666667	0.592708587646485
4.018	0.571250915527344
4.02133333333334	0.542640686035157
4.02466666666667	0.508308410644532
4.028	0.470638275146485
4.03133333333334	0.426769256591797
4.03466666666667	0.378608703613281
4.038	0.336170196533203
4.04133333333334	0.288486480712891
4.04466666666667	0.240802764892578
4.048	0.184059143066406
4.05133333333334	0.120162963867188
4.05466666666667	0.0452995300292969
4.058	-0.0371932983398438
4.06133333333334	-0.112533569335938
4.06466666666667	-0.195980072021485
4.068	-0.290870666503906
4.07133333333334	-0.391960144042969
4.07466666666667	-0.48828125
4.078	-0.579357147216797
4.08133333333334	-0.669002532958985
4.08466666666667	-0.75531005859375
4.088	-0.830650329589844
4.09133333333334	-0.893592834472656
4.09466666666667	-0.936508178710938
4.098	-0.958919525146485
4.10133333333334	-0.957965850830078
4.10466666666667	-0.920295715332031
4.108	-0.841617584228516
4.11133333333334	-0.710487365722657
4.11466666666667	-0.524044036865235
4.118	-0.266551971435547
4.12133333333334	0.0705718994140625
4.12466666666667	0.49591064453125
4.128	1.01947784423828
4.13133333333334	1.64079666137696
4.13466666666667	2.3641586303711
4.138	3.20005416870117
4.14133333333334	4.15849685668946
4.14466666666667	5.24997711181641
4.148	6.47640228271485
4.15133333333334	7.83014297485352
4.15466666666667	9.30452346801758
4.158	10.8776092529297
4.16133333333334	12.5370025634766
4.16466666666667	14.2574310302735
4.168	16.0140991210938
4.17133333333334	17.7879333496094
4.17466666666667	19.5517539978028
4.178	21.2812423706055
4.18133333333334	22.9511260986328
4.18466666666667	24.5380401611328
4.188	26.0233879089356
4.19133333333334	27.3885726928711
4.19466666666667	28.6235809326172
4.198	29.716968536377
4.20133333333334	30.6582450866699
4.20466666666667	31.4478874206543
4.208	32.0863723754883
4.21133333333334	32.5708389282227
4.21466666666667	32.8998565673828
4.218	33.0758094787598
4.22133333333334	33.1087112426758
4.22466666666667	33.0090522766113
4.228	32.7920913696289
4.23133333333334	32.4811935424805
4.23466666666667	32.0930480957031
4.238	31.6343307495117
4.24133333333334	31.1102867126465
4.24466666666667	30.5342674255371
4.248	29.9091339111328
4.25133333333334	29.2315483093262
4.25466666666667	28.5086631774903
4.258	27.7562141418457
4.26133333333334	26.9932746887207
4.26466666666667	26.212215423584
4.268	25.4192352294922
4.27133333333334	24.620532989502
4.27466666666667	23.8165855407715
4.278	23.0083465576172
4.28133333333334	22.1915245056153
4.28466666666667	21.3747024536133
4.288	20.5559730529785
4.29133333333334	19.7339057922363
4.29466666666667	18.9194679260254
4.298	18.117904663086
4.30133333333334	17.3225402832031
4.30466666666667	16.5290832519531
4.308	15.7508850097656
4.31133333333334	15.0046348571778
4.31466666666667	14.2817497253418
4.318	13.5750770568848
4.32133333333334	12.8898620605469
4.32466666666667	12.239933013916
4.328	11.6181373596192
4.33133333333334	11.0130310058594
4.33466666666667	10.429859161377
4.338	9.87672805786133
4.34133333333334	9.36222076416016
4.34466666666667	8.87775421142578
4.348	8.42332839965821
4.35133333333334	7.99655914306641
4.35466666666667	7.60269165039063
4.358	7.23314285278321
4.36133333333334	6.87742233276367
4.36466666666667	6.53553009033203
4.368	6.21080398559571
4.37133333333334	5.90753555297852
4.37466666666667	5.61761856079102
4.378	5.35058975219727
4.38133333333334	5.10549545288086
4.38466666666667	4.87899780273438
4.388	4.66299057006836
4.39133333333334	4.46033477783203
4.39466666666667	4.26864624023438
4.398	4.08458709716797
4.40133333333334	3.90625
4.40466666666667	3.74841690063477
4.408	3.61204147338867
4.41133333333334	3.48854064941406
4.41466666666667	3.37266921997071
4.418	3.26204299926758
4.42133333333334	3.16143035888672
4.42466666666667	3.05509567260742
4.428	2.94351577758789
4.43133333333334	2.82907485961914
4.43466666666667	2.72369384765625
4.438	2.62451171875
4.44133333333334	2.5324821472168
4.44466666666667	2.44760513305664
4.448	2.36701965332031
4.45133333333334	2.28929519653321
4.45466666666667	2.20775604248047
4.458	2.12860107421875
4.46133333333334	2.05230712890625
4.46466666666667	1.98173522949219
4.468	1.91640853881836
4.47133333333334	1.85489654541016
4.47466666666667	1.79624557495117
4.478	1.74283981323242
4.48133333333334	1.68848037719727
4.48466666666667	1.63507461547852
4.488	1.57546997070313
4.49133333333334	1.51586532592774
4.49466666666667	1.45912170410156
4.498	1.40905380249024
4.50133333333334	1.36709213256836
4.50466666666667	1.33037567138672
4.508	1.30128860473633
4.51133333333334	1.27649307250977
4.51466666666667	1.25360488891602
4.518	1.22690200805664
4.52133333333334	1.19161605834961
4.52466666666667	1.14965438842774
4.528	1.10960006713867
4.53133333333334	1.07622146606446
4.53466666666667	1.04713439941406
4.538	1.01804733276367
4.54133333333334	0.994682312011719
4.54466666666667	0.975608825683594
4.548	0.961780548095703
4.55133333333334	0.93984603881836
4.55466666666667	0.915050506591797
4.558	0.893115997314453
4.56133333333334	0.881195068359375
4.56466666666667	0.87118148803711
4.568	0.850677490234375
4.57133333333334	0.828742980957031
4.57466666666667	0.806808471679688
4.578	0.785350799560547
4.58133333333334	0.754833221435547
4.58466666666667	0.730991363525391
4.588	0.715255737304688
4.59133333333334	0.70953369140625
4.59466666666667	0.707149505615235
4.598	0.706672668457032
4.60133333333334	0.706195831298828
4.60466666666667	0.691413879394532
4.608	0.678062438964844
4.61133333333334	0.666141510009766
4.61466666666667	0.657081604003907
4.618	0.640392303466797
4.62133333333334	0.623703002929688
4.62466666666667	0.612735748291016
4.628	0.606060028076172
4.63133333333334	0.601291656494141
4.63466666666667	0.595569610595703
4.638	0.597000122070313
4.64133333333334	0.599384307861328
4.64466666666667	0.601291656494141
4.648	0.599384307861328
4.65133333333334	0.597476959228516
4.65466666666667	0.597476959228516
4.658	0.597000122070313
4.66133333333334	0.598907470703125
4.66466666666667	0.607490539550782
4.668	0.614643096923828
4.67133333333334	0.610828399658203
4.67466666666667	0.602245330810547
4.678	0.598430633544922
4.68133333333334	0.594615936279297
4.68466666666667	0.58126449584961
4.688	0.564098358154297
4.69133333333334	0.559329986572266
4.69466666666667	0.555515289306641
4.698	0.547885894775391
4.70133333333334	0.538349151611328
4.70466666666667	0.536441802978516
4.708	0.543594360351563
4.71133333333334	0.546932220458985
4.71466666666667	0.548839569091797
4.718	0.54931640625
4.72133333333334	0.551700592041016
4.72466666666667	0.549793243408203
4.728	0.539779663085938
4.73133333333334	0.524520874023438
4.73466666666667	0.514030456542969
4.738	0.509738922119141
4.74133333333334	0.508785247802735
4.74466666666667	0.51259994506836
4.748	0.519752502441407
4.75133333333334	0.529766082763672
4.75466666666667	0.539302825927735
4.758	0.546932220458985
4.76133333333334	0.552654266357422
4.76466666666667	0.551700592041016
4.768	0.553607940673828
4.77133333333334	0.559806823730469
4.77466666666667	0.561714172363282
4.778	0.555038452148438
4.78133333333334	0.545978546142578
4.78466666666667	0.546455383300782
4.788	0.548362731933594
4.79133333333334	0.550270080566407
4.79466666666667	0.555515289306641
4.798	0.56600570678711
4.80133333333334	0.57363510131836
4.80466666666667	0.566482543945313
4.808	0.550270080566407
4.81133333333334	0.531196594238282
4.81466666666667	0.51259994506836
4.818	0.490665435791016
4.82133333333334	0.470638275146485
4.82466666666667	0.462055206298828
4.828	0.465869903564453
4.83133333333334	0.475406646728516
4.83466666666667	0.485420227050781
4.838	0.49734115600586
4.84133333333334	0.505447387695313
4.84466666666667	0.510692596435547
4.848	0.510215759277344
4.85133333333334	0.510692596435547
4.85466666666667	0.507354736328125
4.858	0.500679016113282
4.86133333333334	0.501632690429688
4.86466666666667	0.506877899169922
4.868	0.516414642333985
4.87133333333334	0.522136688232422
4.87466666666667	0.532627105712891
4.878	0.545501708984375
4.88133333333334	0.557422637939453
4.88466666666667	0.56600570678711
4.888	0.566482543945313
4.89133333333334	0.562667846679688
4.89466666666667	0.551223754882813
4.898	0.535964965820313
4.90133333333334	0.518798828125
4.90466666666667	0.505924224853516
4.908	0.49591064453125
4.91133333333334	0.487327575683594
4.91466666666667	0.479221343994141
4.918	0.474929809570313
4.92133333333334	0.473499298095703
4.92466666666667	0.466346740722656
4.928	0.45919418334961
4.93133333333334	0.453472137451172
4.93466666666667	0.453948974609375
4.938	0.453472137451172
4.94133333333334	0.452995300292969
4.94466666666667	0.454425811767578
4.948	0.457763671875
4.95133333333334	0.463485717773438
4.95466666666667	0.4730224609375
4.958	0.485420227050781
4.96133333333334	0.498294830322266
4.96466666666667	0.505924224853516
4.968	0.508308410644532
4.97133333333334	0.505924224853516
4.97466666666667	0.497817993164063
4.978	0.492572784423828
4.98133333333334	0.48828125
4.98466666666667	0.48971176147461
4.988	0.48828125
4.99133333333334	0.488758087158203
4.99466666666667	0.489234924316406
4.998	0.490665435791016
5.00133333333334	0.486850738525391
5.00466666666667	0.48208236694336
5.008	0.477790832519531
5.01133333333334	0.47445297241211
5.01466666666667	0.468254089355469
5.018	0.464439392089844
5.02133333333334	0.471591949462891
5.02466666666667	0.480175018310547
5.028	0.498294830322266
5.03133333333334	0.516414642333985
5.03466666666667	0.540733337402344
5.038	0.551700592041016
5.04133333333334	0.548839569091797
5.04466666666667	0.542640686035157
5.048	0.536441802978516
5.05133333333334	0.529766082763672
5.05466666666667	0.516891479492188
5.058	0.507831573486328
5.06133333333334	0.506401062011719
5.06466666666667	0.510215759277344
5.068	0.512123107910157
5.07133333333334	0.518321990966797
5.07466666666667	0.525951385498047
5.078	0.536441802978516
5.08133333333334	0.547885894775391
5.08466666666667	0.556468963623047
5.088	0.558853149414063
5.09133333333334	0.555038452148438
5.09466666666667	0.549793243408203
5.098	0.550270080566407
5.10133333333334	0.545501708984375
5.10466666666667	0.538825988769532
5.108	0.537872314453125
5.11133333333334	0.540256500244141
5.11466666666667	0.542640686035157
5.118	0.537395477294922
5.12133333333334	0.534534454345703
5.12466666666667	0.532627105712891
5.128	0.530719757080078
5.13133333333334	0.527381896972657
5.13466666666667	0.528335571289063
5.138	0.52785873413086
5.14133333333334	0.525474548339844
5.14466666666667	0.52022933959961
5.148	0.517845153808594
5.15133333333334	0.517845153808594
5.15466666666667	0.516414642333985
5.158	0.513076782226563
5.16133333333334	0.506877899169922
5.16466666666667	0.505447387695313
5.168	0.504016876220703
5.17133333333334	0.504493713378907
5.17466666666667	0.506401062011719
5.178	0.514507293701172
5.18133333333334	0.52642822265625
5.18466666666667	0.531673431396485
5.188	0.527381896972657
5.19133333333334	0.517368316650391
5.19466666666667	0.505924224853516
5.198	0.497817993164063
5.20133333333334	0.494003295898438
5.20466666666667	0.493526458740235
5.208	0.494480133056641
5.21133333333334	0.499248504638672
5.21466666666667	0.506877899169922
5.218	0.51116943359375
5.22133333333334	0.510692596435547
5.22466666666667	0.509738922119141
5.228	0.515460968017578
5.23133333333334	0.518321990966797
5.23466666666667	0.514030456542969
5.238	0.508785247802735
5.24133333333334	0.509738922119141
5.24466666666667	0.515460968017578
5.248	0.519275665283203
5.25133333333334	0.522136688232422
5.25466666666667	0.5340576171875
5.258	0.547885894775391
5.26133333333334	0.555515289306641
5.26466666666667	0.559329986572266
5.268	0.55694580078125
5.27133333333334	0.556468963623047
5.27466666666667	0.545978546142578
5.278	0.535011291503907
5.28133333333334	0.524044036865235
5.28466666666667	0.517368316650391
5.288	0.522613525390625
5.29133333333334	0.529766082763672
5.29466666666667	0.534534454345703
5.298	0.529289245605469
5.30133333333334	0.525951385498047
5.30466666666667	0.521659851074219
5.308	0.518798828125
5.31133333333334	0.517368316650391
5.31466666666667	0.531196594238282
5.318	0.553607940673828
5.32133333333334	0.570297241210938
5.32466666666667	0.575065612792969
5.328	0.568866729736328
5.33133333333334	0.555992126464844
5.33466666666667	0.533103942871094
5.338	0.514030456542969
5.34133333333334	0.505924224853516
5.34466666666667	0.509262084960938
5.348	0.519275665283203
5.35133333333334	0.537395477294922
5.35466666666667	0.562191009521485
5.358	0.582218170166016
5.36133333333334	0.599384307861328
5.36466666666667	0.610828399658203
5.368	0.618934631347657
5.37133333333334	0.618934631347657
5.37466666666667	0.612258911132813
5.378	0.607967376708985
5.38133333333334	0.603199005126953
5.38466666666667	0.597476959228516
5.388	0.5950927734375
5.39133333333334	0.598907470703125
5.39466666666667	0.606536865234375
5.398	0.609397888183594
5.40133333333334	0.605583190917969
5.40466666666667	0.604629516601563
5.408	0.601768493652344
5.41133333333334	0.598907470703125
5.41466666666667	0.590801239013672
5.418	0.584602355957032
5.42133333333334	0.576972961425782
5.42466666666667	0.56600570678711
5.428	0.554561614990235
5.43133333333334	0.542163848876953
5.43466666666667	0.533103942871094
5.438	0.526905059814453
5.44133333333334	0.532627105712891
5.44466666666667	0.545024871826172
5.448	0.555992126464844
5.45133333333334	0.560760498046875
5.45466666666667	0.55694580078125
5.458	0.552654266357422
5.46133333333334	0.546932220458985
5.46466666666667	0.543594360351563
5.468	0.54311752319336
5.47133333333334	0.547409057617188
5.47466666666667	0.55837631225586
5.478	0.569820404052735
5.48133333333334	0.577449798583985
5.48466666666667	0.577449798583985
5.488	0.575065612792969
5.49133333333334	0.575542449951172
5.49466666666667	0.586032867431641
5.498	0.597953796386719
5.50133333333334	0.607490539550782
5.50466666666667	0.612258911132813
5.508	0.607967376708985
5.51133333333334	0.597953796386719
5.51466666666667	0.577926635742188
5.518	0.558853149414063
5.52133333333334	0.54311752319336
5.52466666666667	0.52785873413086
5.528	0.520706176757813
5.53133333333334	0.516891479492188
5.53466666666667	0.515937805175782
5.538	0.513553619384766
5.54133333333334	0.511646270751953
5.54466666666667	0.522613525390625
5.548	0.538825988769532
5.55133333333334	0.553607940673828
5.55466666666667	0.562191009521485
5.558	0.5645751953125
5.56133333333334	0.565052032470703
5.56466666666667	0.562191009521485
5.568	0.558853149414063
5.57133333333334	0.557899475097657
5.57466666666667	0.561714172363282
5.578	0.576496124267578
5.58133333333334	0.588417053222657
5.58466666666667	0.591278076171875
5.588	0.585079193115235
5.59133333333334	0.575542449951172
5.59466666666667	0.570774078369141
5.598	0.566482543945313
5.60133333333334	0.568866729736328
5.60466666666667	0.571727752685547
5.608	0.574111938476563
5.61133333333334	0.577926635742188
5.61466666666667	0.57363510131836
5.618	0.56600570678711
5.62133333333334	0.552177429199219
5.62466666666667	0.542163848876953
5.628	0.53548812866211
5.63133333333334	0.532150268554688
5.63466666666667	0.533103942871094
5.638	0.5340576171875
5.64133333333334	0.533580780029297
5.64466666666667	0.529766082763672
5.648	0.529289245605469
5.65133333333334	0.536918640136719
5.65466666666667	0.550270080566407
5.658	0.567436218261719
5.66133333333334	0.586032867431641
5.66466666666667	0.60272216796875
5.668	0.614643096923828
5.67133333333334	0.610828399658203
5.67466666666667	0.601291656494141
5.678	0.585556030273438
5.68133333333334	0.57363510131836
5.68466666666667	0.569820404052735
5.688	0.575542449951172
5.69133333333334	0.585079193115235
5.69466666666667	0.587940216064453
5.698	0.590324401855469
5.70133333333334	0.594139099121094
5.70466666666667	0.594139099121094
5.708	0.589370727539063
5.71133333333334	0.58126449584961
5.71466666666667	0.576496124267578
5.718	0.569820404052735
5.72133333333334	0.561714172363282
5.72466666666667	0.559329986572266
5.728	0.555515289306641
5.73133333333334	0.554561614990235
5.73466666666667	0.557899475097657
5.738	0.566959381103516
5.74133333333334	0.577449798583985
5.74466666666667	0.579833984375
5.748	0.579833984375
5.75133333333334	0.575065612792969
5.75466666666667	0.568389892578125
5.758	0.565052032470703
5.76133333333334	0.564098358154297
5.76466666666667	0.569820404052735
5.768	0.575065612792969
5.77133333333334	0.581741333007813
5.77466666666667	0.585556030273438
5.778	0.584602355957032
5.78133333333334	0.581741333007813
5.78466666666667	0.574111938476563
5.788	0.573158264160157
5.79133333333334	0.579833984375
5.79466666666667	0.590324401855469
5.798	0.597476959228516
5.80133333333334	0.591754913330078
5.80466666666667	0.590801239013672
5.808	0.587940216064453
5.81133333333334	0.591754913330078
5.81466666666667	0.592231750488282
5.818	0.596046447753907
5.82133333333334	0.608444213867188
5.82466666666667	0.623226165771485
5.828	0.639438629150391
5.83133333333334	0.643253326416016
5.83466666666667	0.639438629150391
5.838	0.628948211669922
5.84133333333334	0.615119934082032
5.84466666666667	0.599384307861328
5.848	0.580787658691407
5.85133333333334	0.572681427001953
5.85466666666667	0.572681427001953
5.858	0.575542449951172
5.86133333333334	0.578880310058594
5.86466666666667	0.582218170166016
5.868	0.592708587646485
5.87133333333334	0.599384307861328
5.87466666666667	0.608444213867188
5.878	0.621318817138672
5.88133333333334	0.637531280517578
5.88466666666667	0.646114349365235
5.888	0.645160675048828
5.89133333333334	0.639438629150391
5.89466666666667	0.633716583251953
5.898	0.626564025878907
5.90133333333334	0.617504119873047
5.90466666666667	0.615119934082032
5.908	0.618934631347657
5.91133333333334	0.623226165771485
5.91466666666667	0.623703002929688
5.918	0.623226165771485
5.92133333333334	0.623226165771485
5.92466666666667	0.620365142822266
5.928	0.613212585449219
5.93133333333334	0.609874725341797
5.93466666666667	0.607967376708985
5.938	0.607967376708985
5.94133333333334	0.606060028076172
5.94466666666667	0.604629516601563
5.948	0.605583190917969
5.95133333333334	0.601291656494141
5.95466666666667	0.594615936279297
5.958	0.591278076171875
5.96133333333334	0.591754913330078
5.96466666666667	0.601291656494141
5.968	0.614643096923828
5.97133333333334	0.634193420410157
5.97466666666667	0.652790069580078
5.978	0.663280487060547
5.98133333333334	0.668048858642578
5.98466666666667	0.664710998535157
5.988	0.6561279296875
5.99133333333334	0.640392303466797
5.99466666666667	0.625133514404297
5.998	0.617027282714844
6.00133333333334	0.614166259765625
6.00466666666667	0.609397888183594
6.008	0.607013702392578
6.01133333333334	0.606536865234375
6.01466666666667	0.608921051025391
6.018	0.609874725341797
6.02133333333334	0.607013702392578
6.02466666666667	0.607490539550782
6.028	0.606060028076172
6.03133333333334	0.604629516601563
6.03466666666667	0.605583190917969
6.038	0.609397888183594
6.04133333333334	0.615119934082032
6.04466666666667	0.618934631347657
6.048	0.621795654296875
6.05133333333334	0.627517700195313
6.05466666666667	0.626087188720703
6.058	0.623703002929688
6.06133333333334	0.622272491455078
6.06466666666667	0.623703002929688
6.068	0.620841979980469
6.07133333333334	0.609397888183594
6.07466666666667	0.602245330810547
6.078	0.595569610595703
6.08133333333334	0.590324401855469
6.08466666666667	0.584125518798828
6.088	0.580310821533203
6.09133333333334	0.585556030273438
6.09466666666667	0.5950927734375
6.098	0.604629516601563
6.10133333333334	0.611305236816407
6.10466666666667	0.618457794189453
6.108	0.628948211669922
6.11133333333334	0.638008117675782
6.11466666666667	0.641822814941407
6.118	0.639915466308594
6.12133333333334	0.635147094726563
6.12466666666667	0.631332397460938
6.128	0.632762908935547
6.13133333333334	0.638484954833985
6.13466666666667	0.647544860839844
6.138	0.660419464111328
6.14133333333334	0.675201416015625
6.14466666666667	0.689029693603516
6.148	0.69570541381836
6.15133333333334	0.692844390869141
6.15466666666667	0.682353973388672
6.158	0.669956207275391
6.16133333333334	0.654697418212891
6.16466666666667	0.640392303466797
6.168	0.62704086303711
6.17133333333334	0.620841979980469
6.17466666666667	0.622749328613282
6.178	0.629901885986328
6.18133333333334	0.638484954833985
6.18466666666667	0.644207000732422
6.188	0.649452209472657
6.19133333333334	0.654697418212891
6.19466666666667	0.661849975585938
6.198	0.662803649902344
6.20133333333334	0.659465789794922
6.20466666666667	0.653743743896485
6.208	0.648021697998047
6.21133333333334	0.642776489257813
6.21466666666667	0.636577606201172
6.218	0.634193420410157
6.22133333333334	0.637531280517578
6.22466666666667	0.646114349365235
6.228	0.658988952636719
6.23133333333334	0.667572021484375
6.23466666666667	0.666141510009766
6.238	0.658512115478516
6.24133333333334	0.650882720947266
6.24466666666667	0.643730163574219
6.248	0.63323974609375
6.25133333333334	0.628471374511719
6.25466666666667	0.630855560302735
6.258	0.635623931884766
6.26133333333334	0.637531280517578
6.26466666666667	0.641822814941407
6.268	0.655174255371094
6.27133333333334	0.668048858642578
6.27466666666667	0.677108764648438
6.278	0.686168670654297
6.28133333333334	0.697135925292969
6.28466666666667	0.707626342773438
6.288	0.704765319824219
6.29133333333334	0.698089599609375
6.29466666666667	0.695228576660157
6.298	0.69570541381836
6.30133333333334	0.696182250976563
6.30466666666667	0.695228576660157
6.308	0.701904296875
6.31133333333334	0.708580017089844
6.31466666666667	0.705242156982422
6.318	0.696659088134766
6.32133333333334	0.697135925292969
6.32466666666667	0.70333480834961
6.328	0.705718994140625
6.33133333333334	0.700473785400391
6.33466666666667	0.701904296875
6.338	0.704765319824219
6.34133333333334	0.701427459716797
6.34466666666667	0.690937042236328
6.348	0.683784484863282
6.35133333333334	0.6866455078125
6.35466666666667	0.693321228027344
6.358	0.701904296875
6.36133333333334	0.70953369140625
6.36466666666667	0.713825225830078
6.368	0.712871551513672
6.37133333333334	0.706672668457032
6.37466666666667	0.696182250976563
6.378	0.684738159179688
6.38133333333334	0.675201416015625
6.38466666666667	0.668048858642578
6.388	0.664710998535157
6.39133333333334	0.664710998535157
6.39466666666667	0.668048858642578
6.398	0.672340393066407
6.40133333333334	0.673770904541016
6.40466666666667	0.67901611328125
6.408	0.686168670654297
6.41133333333334	0.697612762451172
6.41466666666667	0.702381134033203
6.418	0.701427459716797
6.42133333333334	0.699043273925782
6.42466666666667	0.698089599609375
6.428	0.700473785400391
6.43133333333334	0.696182250976563
6.43466666666667	0.69570541381836
6.438	0.701904296875
6.44133333333334	0.715732574462891
6.44466666666667	0.722885131835938
6.448	0.722408294677735
6.45133333333334	0.72622299194336
6.45466666666667	0.732421875
6.458	0.738620758056641
6.46133333333334	0.732421875
6.46466666666667	0.725269317626953
6.468	0.715255737304688
6.47133333333334	0.705242156982422
6.47466666666667	0.698566436767578
6.478	0.690937042236328
6.48133333333334	0.684261322021485
6.48466666666667	0.675678253173828
6.488	0.671863555908203
6.49133333333334	0.668525695800782
6.49466666666667	0.667095184326172
6.498	0.669956207275391
6.50133333333334	0.681400299072266
6.50466666666667	0.698566436767578
6.508	0.712871551513672
6.51133333333334	0.721931457519532
6.51466666666667	0.719070434570313
6.518	0.713825225830078
6.52133333333334	0.708103179931641
6.52466666666667	0.702381134033203
6.528	0.697612762451172
6.53133333333334	0.69570541381836
6.53466666666667	0.701427459716797
6.538	0.710010528564453
6.54133333333334	0.712871551513672
6.54466666666667	0.713825225830078
6.548	0.711441040039063
6.55133333333334	0.711917877197266
6.55466666666667	0.711917877197266
6.558	0.713825225830078
6.56133333333334	0.715255737304688
6.56466666666667	0.708580017089844
6.568	0.696182250976563
6.57133333333334	0.677585601806641
6.57466666666667	0.662803649902344
6.578	0.653266906738282
6.58133333333334	0.650405883789063
6.58466666666667	0.660419464111328
6.588	0.676155090332032
6.59133333333334	0.699996948242188
6.59466666666667	0.721454620361328
6.598	0.74005126953125
6.60133333333334	0.754356384277344
6.60466666666667	0.761508941650391
6.608	0.764846801757813
6.61133333333334	0.762939453125
6.61466666666667	0.761985778808594
6.618	0.75674057006836
6.62133333333334	0.760078430175782
6.62466666666667	0.772953033447266
6.628	0.800609588623047
6.63133333333334	0.83303451538086
6.63466666666667	0.867843627929688
6.638	0.901222229003906
6.64133333333334	0.93221664428711
6.64466666666667	0.960826873779297
6.648	0.988960266113281
6.65133333333334	1.0218620300293
6.65466666666667	1.05762481689453
6.658	1.10816955566406
6.66133333333334	1.16682052612305
6.66466666666667	1.23977661132813
[truncated: 4,006 more rows]
