# Supplementary material for: Phase-Specific Parameter Estimation in Chiral HPLC Using 1‑Site, 2‑Site Stochastic Models, and Unified Equation Approach
Source: Anal Chem. 2026 Apr 29;98(18):13925–39. doi: 10.1021/acs.analchem.6c01634 (PMC13177292; doi:10.1021/acs.analchem.6c01634)
Supplement: Supplementary file 2 [file ac6c01634_si_002.zip › SupportingInformation/01_isotherm_fit/CELL1_data/LORA_CELL1_05_10_03.CSV]

0.00133333333333334	-0.0205039978027344
0.00466666666666667	-0.02288818359375
0.008	-0.0338554382324219
0.0113333333333334	-0.0481605529785156
0.0146666666666667	-0.0591278076171875
0.018	-0.0696182250976563
0.0213333333333334	-0.06866455078125
0.0246666666666667	-0.0643730163574219
0.028	-0.0505447387695313
0.0313333333333334	-0.0367164611816406
0.0346666666666667	-0.0286102294921875
0.038	-0.0233650207519531
0.0413333333333334	-0.0247955322265625
0.0446666666666667	-0.02288818359375
0.048	-0.026702880859375
0.0513333333333334	-0.0367164611816406
0.0546666666666667	-0.0472068786621094
0.058	-0.0529289245605469
0.0613333333333334	-0.0567436218261719
0.0646666666666667	-0.0615119934082032
0.068	-0.0629425048828125
0.0713333333333334	-0.0619888305664063
0.0746666666666667	-0.0653266906738282
0.078	-0.0758171081542969
0.0813333333333334	-0.0844001770019531
0.0846666666666667	-0.0872611999511719
0.088	-0.0901222229003906
0.0913333333333334	-0.0867843627929688
0.0946666666666667	-0.0805854797363281
0.098	-0.0729560852050782
0.101333333333334	-0.0705718994140625
0.104666666666667	-0.0681877136230469
0.108	-0.0658035278320313
0.111333333333334	-0.0700950622558594
0.114666666666667	-0.0753402709960938
0.118	-0.08392333984375
0.121333333333334	-0.0920295715332031
0.124666666666667	-0.106334686279297
0.128	-0.114917755126953
0.131333333333334	-0.117301940917969
0.134666666666667	-0.116348266601563
0.138	-0.11444091796875
0.141333333333334	-0.113964080810547
0.144666666666667	-0.109195709228516
0.148	-0.108718872070313
0.151333333333334	-0.113964080810547
0.154666666666667	-0.12350082397461
0.158	-0.130653381347656
0.161333333333334	-0.128746032714844
0.164666666666667	-0.123023986816406
0.168	-0.11444091796875
0.171333333333334	-0.0987052917480469
0.174666666666667	-0.0796318054199219
0.178	-0.06103515625
0.181333333333334	-0.0562667846679688
0.184666666666667	-0.0634193420410157
0.188	-0.0753402709960938
0.191333333333334	-0.0920295715332031
0.194666666666667	-0.103473663330078
0.198	-0.111579895019531
0.201333333333334	-0.106334686279297
0.204666666666667	-0.0987052917480469
0.208	-0.0910758972167969
0.211333333333334	-0.0815391540527344
0.214666666666667	-0.0739097595214844
0.218	-0.0677108764648438
0.221333333333334	-0.0681877136230469
0.224666666666667	-0.0705718994140625
0.228	-0.0777244567871094
0.231333333333334	-0.0882148742675781
0.234666666666667	-0.0996589660644531
0.238	-0.111103057861328
0.241333333333334	-0.12350082397461
0.244666666666667	-0.133514404296875
0.248	-0.139236450195313
0.251333333333334	-0.140190124511719
0.254666666666667	-0.135898590087891
0.258	-0.130653381347656
0.261333333333334	-0.126838684082031
0.264666666666667	-0.124454498291016
0.268	-0.118732452392578
0.271333333333334	-0.113010406494141
0.274666666666667	-0.11587142944336
0.278	-0.121116638183594
0.281333333333334	-0.125408172607422
0.284666666666667	-0.126838684082031
0.288	-0.134944915771485
0.291333333333334	-0.142097473144531
0.294666666666667	-0.143051147460938
0.298	-0.142097473144531
0.301333333333334	-0.138282775878906
0.304666666666667	-0.134468078613281
0.308	-0.123977661132813
0.311333333333334	-0.115394592285156
0.314666666666667	-0.110149383544922
0.318	-0.102519989013672
0.321333333333334	-0.0963211059570313
0.324666666666667	-0.0886917114257813
0.328	-0.0891685485839844
0.331333333333334	-0.0910758972167969
0.334666666666667	-0.0920295715332031
0.338	-0.0944137573242188
0.341333333333334	-0.102519989013672
0.344666666666667	-0.120162963867188
0.348	-0.133037567138672
0.351333333333334	-0.139236450195313
0.354666666666667	-0.139713287353516
0.358	-0.13875961303711
0.361333333333334	-0.136852264404297
0.364666666666667	-0.133991241455078
0.368	-0.140666961669922
0.371333333333334	-0.148773193359375
0.374666666666667	-0.164031982421875
0.378	-0.177383422851563
0.381333333333334	-0.185489654541016
0.384666666666667	-0.183582305908203
0.388	-0.171661376953125
0.391333333333334	-0.163555145263672
0.394666666666667	-0.153064727783203
0.398	-0.147342681884766
0.401333333333334	-0.140190124511719
0.404666666666667	-0.132083892822266
0.408	-0.119209289550781
0.411333333333334	-0.105381011962891
0.414666666666667	-0.0972747802734375
0.418	-0.091552734375
0.421333333333334	-0.0820159912109375
0.424666666666667	-0.072479248046875
0.428	-0.0705718994140625
0.431333333333334	-0.0739097595214844
0.434666666666667	-0.0782012939453125
0.438	-0.0815391540527344
0.441333333333334	-0.0920295715332031
0.444666666666667	-0.10061264038086
0.448	-0.104904174804688
0.451333333333334	-0.107288360595703
0.454666666666667	-0.114917755126953
0.458	-0.125885009765625
0.461333333333334	-0.128269195556641
0.464666666666667	-0.130653381347656
0.468	-0.135421752929688
0.471333333333334	-0.140190124511719
0.474666666666667	-0.134944915771485
0.478	-0.127315521240235
0.481333333333334	-0.12969970703125
0.484666666666667	-0.142574310302735
0.488	-0.162124633789063
0.491333333333334	-0.174045562744141
0.494666666666667	-0.179290771484375
0.498	-0.177860260009766
0.501333333333334	-0.174045562744141
0.504666666666667	-0.163078308105469
0.508	-0.142097473144531
0.511333333333334	-0.124454498291016
0.514666666666667	-0.120639801025391
0.518	-0.125408172607422
0.521333333333334	-0.13113021850586
0.524666666666667	-0.137805938720703
0.528	-0.152587890625
0.531333333333334	-0.165462493896485
0.534666666666667	-0.170230865478516
0.538	-0.164508819580078
0.541333333333334	-0.156402587890625
0.544666666666667	-0.154495239257813
0.548	-0.156402587890625
0.551333333333334	-0.163555145263672
0.554666666666667	-0.172615051269531
0.558	-0.185966491699219
0.561333333333334	-0.192642211914063
0.564666666666667	-0.19216537475586
0.568	-0.18453598022461
0.571333333333334	-0.172615051269531
0.574666666666667	-0.156402587890625
0.578	-0.1373291015625
0.581333333333334	-0.127315521240235
0.584666666666667	-0.125885009765625
0.588	-0.129222869873047
0.591333333333334	-0.140666961669922
0.594666666666667	-0.154495239257813
0.598	-0.16927719116211
0.601333333333334	-0.17690658569336
0.604666666666667	-0.17547607421875
0.608	-0.170230865478516
0.611333333333334	-0.160694122314453
0.614666666666667	-0.156402587890625
0.618	-0.155448913574219
0.621333333333334	-0.154972076416016
0.624666666666667	-0.155925750732422
0.628	-0.156402587890625
0.631333333333334	-0.157833099365235
0.634666666666667	-0.154495239257813
0.638	-0.150680541992188
0.641333333333334	-0.143527984619141
0.644666666666667	-0.1373291015625
0.648	-0.13113021850586
0.651333333333334	-0.124454498291016
0.654666666666667	-0.123977661132813
0.658	-0.127792358398438
0.661333333333334	-0.143051147460938
0.664666666666667	-0.159263610839844
0.668	-0.173091888427735
0.671333333333334	-0.17690658569336
0.674666666666667	-0.176429748535156
0.678	-0.178813934326172
0.681333333333334	-0.176429748535156
0.684666666666667	-0.165462493896485
0.688	-0.150680541992188
0.691333333333334	-0.140666961669922
0.694666666666667	-0.135421752929688
0.698	-0.13113021850586
0.701333333333334	-0.125885009765625
0.704666666666667	-0.123977661132813
0.708	-0.128269195556641
0.711333333333334	-0.137805938720703
0.714666666666667	-0.145435333251953
0.718	-0.145912170410156
0.721333333333334	-0.145435333251953
0.724666666666667	-0.15401840209961
0.728	-0.163078308105469
0.731333333333334	-0.166416168212891
0.734666666666667	-0.16927719116211
0.738	-0.171661376953125
0.741333333333334	-0.174999237060547
0.744666666666667	-0.170707702636719
0.748	-0.16164779663086
0.751333333333334	-0.149726867675781
0.754666666666667	-0.133991241455078
0.758	-0.123023986816406
0.761333333333334	-0.11444091796875
0.764666666666667	-0.110626220703125
0.768	-0.119686126708985
0.771333333333334	-0.135898590087891
0.774666666666667	-0.153541564941406
0.778	-0.162601470947266
0.781333333333334	-0.162124633789063
0.784666666666667	-0.162124633789063
0.788	-0.157833099365235
0.791333333333334	-0.157356262207031
0.794666666666667	-0.159263610839844
0.798	-0.168323516845703
0.801333333333334	-0.18310546875
0.804666666666667	-0.193595886230469
0.808	-0.195503234863281
0.811333333333334	-0.188827514648438
0.814666666666667	-0.178813934326172
0.818	-0.164508819580078
0.821333333333334	-0.15401840209961
0.824666666666667	-0.146865844726563
0.828	-0.144004821777344
0.831333333333334	-0.140190124511719
0.834666666666667	-0.139236450195313
0.838	-0.144004821777344
0.841333333333334	-0.143051147460938
0.844666666666667	-0.140190124511719
0.848	-0.140666961669922
0.851333333333334	-0.148296356201172
0.854666666666667	-0.157356262207031
0.858	-0.166416168212891
0.861333333333334	-0.17690658569336
0.864666666666667	-0.188827514648438
0.868	-0.192642211914063
0.871333333333334	-0.189781188964844
0.874666666666667	-0.185012817382813
0.878	-0.181674957275391
0.881333333333334	-0.182628631591797
0.884666666666667	-0.184059143066406
0.888	-0.187873840332031
0.891333333333334	-0.191211700439453
0.894666666666667	-0.186443328857422
0.898	-0.178337097167969
0.901333333333334	-0.171661376953125
0.904666666666667	-0.171184539794922
0.908	-0.176429748535156
0.911333333333334	-0.179767608642578
0.914666666666667	-0.182628631591797
0.918	-0.181674957275391
0.921333333333334	-0.173568725585938
0.924666666666667	-0.155925750732422
0.928	-0.133514404296875
0.931333333333334	-0.119686126708985
0.934666666666667	-0.118255615234375
0.938	-0.12350082397461
0.941333333333334	-0.132560729980469
0.944666666666667	-0.147342681884766
0.948	-0.169754028320313
0.951333333333334	-0.184059143066406
0.954666666666667	-0.191211700439453
0.958	-0.187873840332031
0.961333333333334	-0.179767608642578
0.964666666666667	-0.170230865478516
0.968	-0.157833099365235
0.971333333333334	-0.152111053466797
0.974666666666667	-0.151157379150391
0.978	-0.158309936523438
0.981333333333334	-0.168800354003906
0.984666666666667	-0.172615051269531
0.988	-0.169754028320313
0.991333333333334	-0.162601470947266
0.994666666666667	-0.156402587890625
0.998	-0.157356262207031
1.00133333333334	-0.16021728515625
1.00466666666667	-0.170230865478516
1.008	-0.186920166015625
1.01133333333334	-0.20742416381836
1.01466666666667	-0.227928161621094
1.018	-0.234127044677735
1.02133333333334	-0.232696533203125
1.02466666666667	-0.229835510253906
1.028	-0.22268295288086
1.03133333333334	-0.214576721191406
1.03466666666667	-0.200271606445313
1.038	-0.195503234863281
1.04133333333334	-0.195980072021485
1.04466666666667	-0.198841094970703
1.048	-0.202655792236328
1.05133333333334	-0.206470489501953
1.05466666666667	-0.212669372558594
1.058	-0.21505355834961
1.06133333333334	-0.214099884033203
1.06466666666667	-0.209808349609375
1.068	-0.209331512451172
1.07133333333334	-0.209808349609375
1.07466666666667	-0.208377838134766
1.078	-0.203132629394531
1.08133333333334	-0.193595886230469
1.08466666666667	-0.188827514648438
1.088	-0.185489654541016
1.09133333333334	-0.182628631591797
1.09466666666667	-0.182628631591797
1.098	-0.18310546875
1.10133333333334	-0.186443328857422
1.10466666666667	-0.186443328857422
1.108	-0.179290771484375
1.11133333333334	-0.1678466796875
1.11466666666667	-0.154495239257813
1.118	-0.147342681884766
1.12133333333334	-0.151157379150391
1.12466666666667	-0.159263610839844
1.128	-0.167369842529297
1.13133333333334	-0.176429748535156
1.13466666666667	-0.19073486328125
1.138	-0.209808349609375
1.14133333333334	-0.221729278564453
1.14466666666667	-0.227451324462891
1.148	-0.233650207519531
1.15133333333334	-0.236034393310547
1.15466666666667	-0.231742858886719
1.158	-0.220775604248047
1.16133333333334	-0.211715698242188
1.16466666666667	-0.208377838134766
1.168	-0.208377838134766
1.17133333333334	-0.212669372558594
1.17466666666667	-0.220775604248047
1.178	-0.227451324462891
1.18133333333334	-0.228404998779297
1.18466666666667	-0.219821929931641
1.188	-0.20742416381836
1.19133333333334	-0.195026397705078
1.19466666666667	-0.18453598022461
1.198	-0.182628631591797
1.20133333333334	-0.19216537475586
1.20466666666667	-0.211238861083985
1.208	-0.2288818359375
1.21133333333334	-0.24557113647461
1.21466666666667	-0.261306762695313
1.218	-0.271320343017578
1.22133333333334	-0.271797180175781
1.22466666666667	-0.265598297119141
1.228	-0.258922576904297
1.23133333333334	-0.248908996582031
1.23466666666667	-0.235557556152344
1.238	-0.224113464355469
1.24133333333334	-0.211238861083985
1.24466666666667	-0.202178955078125
1.248	-0.200271606445313
1.25133333333334	-0.206947326660156
1.25466666666667	-0.222206115722656
1.258	-0.230789184570313
1.26133333333334	-0.239849090576172
1.26466666666667	-0.24557113647461
1.268	-0.25320053100586
1.27133333333334	-0.258445739746094
1.27466666666667	-0.252723693847656
1.278	-0.244617462158203
1.28133333333334	-0.236988067626953
1.28466666666667	-0.23794174194336
1.288	-0.232219696044922
1.29133333333334	-0.223159790039063
1.29466666666667	-0.21505355834961
1.298	-0.20742416381836
1.30133333333334	-0.195026397705078
1.30466666666667	-0.180244445800781
1.308	-0.177383422851563
1.31133333333334	-0.183582305908203
1.31466666666667	-0.195503234863281
1.318	-0.20599365234375
1.32133333333334	-0.223159790039063
1.32466666666667	-0.238895416259766
1.328	-0.247955322265625
1.33133333333334	-0.242233276367188
1.33466666666667	-0.230789184570313
1.338	-0.221729278564453
1.34133333333334	-0.213623046875
1.34466666666667	-0.20742416381836
1.348	-0.197887420654297
1.35133333333334	-0.195980072021485
1.35466666666667	-0.200748443603516
1.358	-0.211238861083985
1.36133333333334	-0.219821929931641
1.36466666666667	-0.223159790039063
1.368	-0.226974487304688
1.37133333333334	-0.231266021728516
1.37466666666667	-0.231742858886719
1.378	-0.229358673095703
1.38133333333334	-0.227451324462891
1.38466666666667	-0.225067138671875
1.388	-0.218868255615235
1.39133333333334	-0.20599365234375
1.39466666666667	-0.197410583496094
1.398	-0.188350677490235
1.40133333333334	-0.177860260009766
1.40466666666667	-0.171184539794922
1.408	-0.174522399902344
1.41133333333334	-0.19073486328125
1.41466666666667	-0.206947326660156
1.418	-0.224590301513672
1.42133333333334	-0.242233276367188
1.42466666666667	-0.25320053100586
1.428	-0.247001647949219
1.43133333333334	-0.232696533203125
1.43466666666667	-0.224113464355469
1.438	-0.223636627197266
1.44133333333334	-0.218391418457031
1.44466666666667	-0.208854675292969
1.448	-0.207901000976563
1.45133333333334	-0.211238861083985
1.45466666666667	-0.212669372558594
1.458	-0.204086303710938
1.46133333333334	-0.1983642578125
1.46466666666667	-0.200748443603516
1.468	-0.207901000976563
1.47133333333334	-0.215530395507813
1.47466666666667	-0.221729278564453
1.478	-0.231742858886719
1.48133333333334	-0.244617462158203
1.48466666666667	-0.256061553955078
1.488	-0.260353088378906
1.49133333333334	-0.251293182373047
1.49466666666667	-0.232696533203125
1.498	-0.214099884033203
1.50133333333334	-0.202178955078125
1.50466666666667	-0.1983642578125
1.508	-0.19979476928711
1.51133333333334	-0.20742416381836
1.51466666666667	-0.216960906982422
1.518	-0.225543975830078
1.52133333333334	-0.228404998779297
1.52466666666667	-0.226974487304688
1.528	-0.226020812988281
1.53133333333334	-0.233173370361328
1.53466666666667	-0.246047973632813
1.538	-0.260353088378906
1.54133333333334	-0.273227691650391
1.54466666666667	-0.279426574707031
1.548	-0.286102294921875
1.55133333333334	-0.281810760498047
1.55466666666667	-0.271320343017578
1.558	-0.25320053100586
1.56133333333334	-0.241279602050781
1.56466666666667	-0.242233276367188
1.568	-0.243186950683594
1.57133333333334	-0.243663787841797
1.57466666666667	-0.241756439208985
1.578	-0.246047973632813
1.58133333333334	-0.247955322265625
1.58466666666667	-0.241756439208985
1.588	-0.229358673095703
1.59133333333334	-0.219345092773438
1.59466666666667	-0.219821929931641
1.598	-0.223159790039063
1.60133333333334	-0.224113464355469
1.60466666666667	-0.224113464355469
1.608	-0.226020812988281
1.61133333333334	-0.2288818359375
1.61466666666667	-0.227451324462891
1.618	-0.22268295288086
1.62133333333334	-0.22125244140625
1.62466666666667	-0.224590301513672
1.628	-0.230789184570313
1.63133333333334	-0.233650207519531
1.63466666666667	-0.233173370361328
1.638	-0.233173370361328
1.64133333333334	-0.230789184570313
1.64466666666667	-0.22268295288086
1.648	-0.217437744140625
1.65133333333334	-0.220298767089844
1.65466666666667	-0.233650207519531
1.658	-0.244617462158203
1.66133333333334	-0.248908996582031
1.66466666666667	-0.246047973632813
1.668	-0.23651123046875
1.67133333333334	-0.226497650146485
1.67466666666667	-0.219345092773438
1.678	-0.218868255615235
1.68133333333334	-0.226020812988281
1.68466666666667	-0.242233276367188
1.688	-0.26082992553711
1.69133333333334	-0.275611877441406
1.69466666666667	-0.28228759765625
1.698	-0.286579132080078
1.70133333333334	-0.290393829345703
1.70466666666667	-0.287055969238281
1.708	-0.285148620605469
1.71133333333334	-0.281810760498047
1.71466666666667	-0.273227691650391
1.718	-0.259876251220703
1.72133333333334	-0.244617462158203
1.72466666666667	-0.241756439208985
1.728	-0.236034393310547
1.73133333333334	-0.228404998779297
1.73466666666667	-0.222206115722656
1.738	-0.219821929931641
1.74133333333334	-0.220298767089844
1.74466666666667	-0.218868255615235
1.748	-0.223636627197266
1.75133333333334	-0.231266021728516
1.75466666666667	-0.239372253417969
1.758	-0.245094299316406
1.76133333333334	-0.248432159423828
1.76466666666667	-0.241279602050781
1.768	-0.226974487304688
1.77133333333334	-0.211715698242188
1.77466666666667	-0.204563140869141
1.778	-0.206947326660156
1.78133333333334	-0.208854675292969
1.78466666666667	-0.21505355834961
1.788	-0.227451324462891
1.79133333333334	-0.241279602050781
1.79466666666667	-0.252246856689453
1.798	-0.253677368164063
1.80133333333334	-0.256061553955078
1.80466666666667	-0.257492065429688
1.808	-0.250339508056641
1.81133333333334	-0.239372253417969
1.81466666666667	-0.227451324462891
1.818	-0.226974487304688
1.82133333333334	-0.234603881835938
1.82466666666667	-0.244140625
1.828	-0.255107879638672
1.83133333333334	-0.262737274169922
1.83466666666667	-0.267505645751953
1.838	-0.258922576904297
1.84133333333334	-0.241756439208985
1.84466666666667	-0.229358673095703
1.848	-0.2288818359375
1.85133333333334	-0.232696533203125
1.85466666666667	-0.232219696044922
1.858	-0.238418579101563
1.86133333333334	-0.248432159423828
1.86466666666667	-0.256061553955078
1.868	-0.256538391113281
1.87133333333334	-0.257492065429688
1.87466666666667	-0.261306762695313
1.878	-0.2593994140625
1.88133333333334	-0.249385833740235
1.88466666666667	-0.239372253417969
1.888	-0.231266021728516
1.89133333333334	-0.22268295288086
1.89466666666667	-0.211238861083985
1.898	-0.202178955078125
1.90133333333334	-0.198841094970703
1.90466666666667	-0.196933746337891
1.908	-0.195503234863281
1.91133333333334	-0.194072723388672
1.91466666666667	-0.199317932128906
1.918	-0.204563140869141
1.92133333333334	-0.208854675292969
1.92466666666667	-0.208854675292969
1.928	-0.209331512451172
1.93133333333334	-0.208377838134766
1.93466666666667	-0.207901000976563
1.938	-0.210285186767578
1.94133333333334	-0.21505355834961
1.94466666666667	-0.223159790039063
1.948	-0.226020812988281
1.95133333333334	-0.227928161621094
1.95466666666667	-0.226020812988281
1.958	-0.219821929931641
1.96133333333334	-0.210285186767578
1.96466666666667	-0.194549560546875
1.968	-0.18453598022461
1.97133333333334	-0.179290771484375
1.97466666666667	-0.178813934326172
1.978	-0.182628631591797
1.98133333333334	-0.185966491699219
1.98466666666667	-0.197887420654297
1.988	-0.212192535400391
1.99133333333334	-0.229358673095703
1.99466666666667	-0.241279602050781
1.998	-0.246047973632813
2.00133333333334	-0.252723693847656
2.00466666666667	-0.257492065429688
2.008	-0.2593994140625
2.01133333333334	-0.256061553955078
2.01466666666667	-0.254631042480469
2.018	-0.258445739746094
2.02133333333334	-0.257015228271485
2.02466666666667	-0.252246856689453
2.028	-0.244140625
2.03133333333334	-0.239372253417969
2.03466666666667	-0.233173370361328
2.038	-0.22125244140625
2.04133333333334	-0.210762023925781
2.04466666666667	-0.201702117919922
2.048	-0.202655792236328
2.05133333333334	-0.201702117919922
2.05466666666667	-0.1983642578125
2.058	-0.197410583496094
2.06133333333334	-0.203132629394531
2.06466666666667	-0.216960906982422
2.068	-0.228404998779297
2.07133333333334	-0.235080718994141
2.07466666666667	-0.241756439208985
2.078	-0.246047973632813
2.08133333333334	-0.247478485107422
2.08466666666667	-0.243186950683594
2.088	-0.238895416259766
2.09133333333334	-0.244617462158203
2.09466666666667	-0.257492065429688
2.098	-0.275135040283203
2.10133333333334	-0.281810760498047
2.10466666666667	-0.278949737548828
2.108	-0.265121459960938
2.11133333333334	-0.243186950683594
2.11466666666667	-0.220298767089844
2.118	-0.203132629394531
2.12133333333334	-0.201225280761719
2.12466666666667	-0.204086303710938
2.128	-0.210285186767578
2.13133333333334	-0.224113464355469
2.13466666666667	-0.239849090576172
2.138	-0.252246856689453
2.14133333333334	-0.250816345214844
2.14466666666667	-0.246524810791016
2.148	-0.246524810791016
2.15133333333334	-0.250339508056641
2.15466666666667	-0.25177001953125
2.158	-0.252723693847656
2.16133333333334	-0.257015228271485
2.16466666666667	-0.260353088378906
2.168	-0.2593994140625
2.17133333333334	-0.25177001953125
2.17466666666667	-0.243186950683594
2.178	-0.23031234741211
2.18133333333334	-0.225067138671875
2.18466666666667	-0.229358673095703
2.188	-0.242233276367188
2.19133333333334	-0.25177001953125
2.19466666666667	-0.257015228271485
2.198	-0.263690948486328
2.20133333333334	-0.26702880859375
2.20466666666667	-0.26702880859375
2.208	-0.263214111328125
2.21133333333334	-0.262737274169922
2.21466666666667	-0.26082992553711
2.218	-0.259876251220703
2.22133333333334	-0.254154205322266
2.22466666666667	-0.242710113525391
2.228	-0.226974487304688
2.23133333333334	-0.211238861083985
2.23466666666667	-0.206470489501953
2.238	-0.202178955078125
2.24133333333334	-0.1983642578125
2.24466666666667	-0.195980072021485
2.248	-0.199317932128906
2.25133333333334	-0.20599365234375
2.25466666666667	-0.205516815185547
2.258	-0.20742416381836
2.26133333333334	-0.211715698242188
2.26466666666667	-0.224590301513672
2.268	-0.23651123046875
2.27133333333334	-0.247955322265625
2.27466666666667	-0.260353088378906
2.278	-0.273704528808594
2.28133333333334	-0.288963317871094
2.28466666666667	-0.297069549560547
2.288	-0.301837921142578
2.29133333333334	-0.298023223876953
2.29466666666667	-0.286579132080078
2.298	-0.26845932006836
2.30133333333334	-0.249862670898438
2.30466666666667	-0.239849090576172
2.308	-0.239849090576172
2.31133333333334	-0.238418579101563
2.31466666666667	-0.239372253417969
2.318	-0.240802764892578
2.32133333333334	-0.243663787841797
2.32466666666667	-0.23794174194336
2.328	-0.218391418457031
2.33133333333334	-0.208854675292969
2.33466666666667	-0.205039978027344
2.338	-0.212669372558594
2.34133333333334	-0.223159790039063
2.34466666666667	-0.238895416259766
2.348	-0.26082992553711
2.35133333333334	-0.278949737548828
2.35466666666667	-0.292301177978516
2.358	-0.291824340820313
2.36133333333334	-0.281333923339844
2.36466666666667	-0.273227691650391
2.368	-0.26845932006836
2.37133333333334	-0.267982482910156
2.37466666666667	-0.265121459960938
2.378	-0.263690948486328
2.38133333333334	-0.263690948486328
2.38466666666667	-0.261306762695313
2.388	-0.256061553955078
2.39133333333334	-0.247478485107422
2.39466666666667	-0.239849090576172
2.398	-0.233173370361328
2.40133333333334	-0.23031234741211
2.40466666666667	-0.227928161621094
2.408	-0.229358673095703
2.41133333333334	-0.235080718994141
2.41466666666667	-0.249862670898438
2.418	-0.272274017333985
2.42133333333334	-0.298023223876953
2.42466666666667	-0.319957733154297
2.428	-0.333786010742188
2.43133333333334	-0.331401824951172
2.43466666666667	-0.319957733154297
2.438	-0.303745269775391
2.44133333333334	-0.289440155029297
2.44466666666667	-0.278472900390625
2.448	-0.268936157226563
2.45133333333334	-0.265121459960938
2.45466666666667	-0.257492065429688
2.458	-0.248432159423828
2.46133333333334	-0.235080718994141
2.46466666666667	-0.218868255615235
2.468	-0.202655792236328
2.47133333333334	-0.191688537597656
2.47466666666667	-0.195980072021485
2.478	-0.211238861083985
2.48133333333334	-0.222206115722656
2.48466666666667	-0.232696533203125
2.488	-0.236034393310547
2.49133333333334	-0.243663787841797
2.49466666666667	-0.244617462158203
2.498	-0.241756439208985
2.50133333333334	-0.240802764892578
2.50466666666667	-0.239849090576172
2.508	-0.247955322265625
2.51133333333334	-0.248908996582031
2.51466666666667	-0.247001647949219
2.518	-0.243186950683594
2.52133333333334	-0.247478485107422
2.52466666666667	-0.258922576904297
2.528	-0.269412994384766
2.53133333333334	-0.276565551757813
2.53466666666667	-0.287055969238281
2.538	-0.299453735351563
2.54133333333334	-0.304698944091797
2.54466666666667	-0.299453735351563
2.548	-0.2899169921875
2.55133333333334	-0.281810760498047
2.55466666666667	-0.269412994384766
2.558	-0.254154205322266
2.56133333333334	-0.241279602050781
2.56466666666667	-0.234603881835938
2.568	-0.230789184570313
2.57133333333334	-0.230789184570313
2.57466666666667	-0.233173370361328
2.578	-0.240802764892578
2.58133333333334	-0.248908996582031
2.58466666666667	-0.252723693847656
2.588	-0.251293182373047
2.59133333333334	-0.246047973632813
2.59466666666667	-0.246524810791016
2.598	-0.24557113647461
2.60133333333334	-0.242233276367188
2.60466666666667	-0.244617462158203
2.608	-0.252723693847656
2.61133333333334	-0.261306762695313
2.61466666666667	-0.261783599853516
2.618	-0.261306762695313
2.62133333333334	-0.266551971435547
2.62466666666667	-0.266075134277344
2.628	-0.261306762695313
2.63133333333334	-0.255584716796875
2.63466666666667	-0.252723693847656
2.638	-0.25177001953125
2.64133333333334	-0.252723693847656
2.64466666666667	-0.257968902587891
2.648	-0.263214111328125
2.65133333333334	-0.265598297119141
2.65466666666667	-0.270366668701172
2.658	-0.273704528808594
2.66133333333334	-0.266075134277344
2.66466666666667	-0.254154205322266
2.668	-0.240802764892578
2.67133333333334	-0.231266021728516
2.67466666666667	-0.223159790039063
2.678	-0.21505355834961
2.68133333333334	-0.213146209716797
2.68466666666667	-0.212669372558594
2.688	-0.213623046875
2.69133333333334	-0.20742416381836
2.69466666666667	-0.195980072021485
2.698	-0.179290771484375
2.70133333333334	-0.161170959472656
2.70466666666667	-0.146865844726563
2.708	-0.141143798828125
2.71133333333334	-0.149250030517578
2.71466666666667	-0.16021728515625
2.718	-0.172138214111328
2.72133333333334	-0.178337097167969
2.72466666666667	-0.182151794433594
2.728	-0.180721282958985
2.73133333333334	-0.17547607421875
2.73466666666667	-0.172138214111328
2.738	-0.171661376953125
2.74133333333334	-0.176429748535156
2.74466666666667	-0.181674957275391
2.748	-0.19073486328125
2.75133333333334	-0.1983642578125
2.75466666666667	-0.201225280761719
2.758	-0.196933746337891
2.76133333333334	-0.19216537475586
2.76466666666667	-0.190258026123047
2.768	-0.186920166015625
2.77133333333334	-0.17690658569336
2.77466666666667	-0.160694122314453
2.778	-0.147342681884766
2.78133333333334	-0.132083892822266
2.78466666666667	-0.108718872070313
2.788	-0.072479248046875
2.79133333333334	-0.0233650207519531
2.79466666666667	0.0391006469726563
2.798	0.133037567138672
2.80133333333334	0.275135040283203
2.80466666666667	0.468254089355469
2.808	0.714778900146485
2.81133333333334	1.01041793823242
2.81466666666667	1.36137008666992
2.818	1.76620483398438
2.82133333333334	2.21681594848633
2.82466666666667	2.70366668701172
2.828	3.21578979492188
2.83133333333334	3.74317169189453
2.83466666666667	4.27818298339844
2.838	4.79984283447266
2.84133333333334	5.29241561889649
2.84466666666667	5.74493408203125
2.848	6.15262985229492
2.85133333333334	6.51741027832032
2.85466666666667	6.82926177978516
2.858	7.08484649658203
2.86133333333334	7.27987289428711
2.86466666666667	7.41434097290039
2.868	7.48538970947266
2.87133333333334	7.48920440673828
2.87466666666667	7.43246078491211
2.878	7.32612609863282
2.88133333333334	7.17926025390625
2.88466666666667	6.99806213378907
2.888	6.78634643554688
2.89133333333334	6.55651092529297
2.89466666666667	6.30712509155274
2.898	6.03628158569336
2.90133333333334	5.7520866394043
2.90466666666667	5.45835494995117
2.908	5.16080856323242
2.91133333333334	4.85610961914063
2.91466666666667	4.54902648925781
2.918	4.24814224243164
2.92133333333334	3.95298004150391
2.92466666666667	3.66830825805664
2.928	3.39508056640625
2.93133333333334	3.13806533813477
2.93466666666667	2.90155410766602
2.938	2.6845932006836
2.94133333333334	2.48146057128906
2.94466666666667	2.2878646850586
2.948	2.11095809936524
2.95133333333334	1.95121765136719
2.95466666666667	1.80530548095703
2.958	1.66702270507813
2.96133333333334	1.53970718383789
2.96466666666667	1.42431259155274
2.968	1.31511688232422
2.97133333333334	1.21498107910156
2.97466666666667	1.12009048461914
2.978	1.02758407592774
2.98133333333334	0.936508178710938
2.98466666666667	0.854015350341797
2.988	0.783920288085938
2.99133333333334	0.721931457519532
2.99466666666667	0.667095184326172
2.998	0.620841979980469
3.00133333333334	0.576019287109375
3.00466666666667	0.531673431396485
3.008	0.48828125
3.01133333333334	0.447273254394531
3.01466666666667	0.408649444580078
3.018	0.375747680664063
3.02133333333334	0.353336334228516
3.02466666666667	0.336647033691406
3.028	0.3204345703125
3.03133333333334	0.295639038085938
3.03466666666667	0.271320343017578
3.038	0.248908996582031
3.04133333333334	0.224590301513672
3.04466666666667	0.202178955078125
3.048	0.17690658569336
3.05133333333334	0.155448913574219
3.05466666666667	0.130653381347656
3.058	0.108718872070313
3.06133333333334	0.0891685485839844
3.06466666666667	0.0691413879394532
3.068	0.0500679016113282
3.07133333333334	0.0329017639160156
3.07466666666667	0.0147819519042969
3.078	-0.0100135803222656
3.08133333333334	-0.030517578125
3.08466666666667	-0.0448226928710938
3.088	-0.0576972961425782
3.09133333333334	-0.0772476196289063
3.09466666666667	-0.0948905944824219
3.098	-0.104427337646485
3.10133333333334	-0.113487243652344
3.10466666666667	-0.126361846923828
3.108	-0.1373291015625
3.11133333333334	-0.142097473144531
3.11466666666667	-0.143051147460938
3.118	-0.150680541992188
3.12133333333334	-0.158786773681641
3.12466666666667	-0.162124633789063
3.128	-0.162124633789063
3.13133333333334	-0.169754028320313
3.13466666666667	-0.186443328857422
3.138	-0.203132629394531
3.14133333333334	-0.214099884033203
3.14466666666667	-0.223636627197266
3.148	-0.231266021728516
3.15133333333334	-0.23031234741211
3.15466666666667	-0.223636627197266
3.158	-0.211715698242188
3.16133333333334	-0.206470489501953
3.16466666666667	-0.204086303710938
3.168	-0.208377838134766
3.17133333333334	-0.214576721191406
3.17466666666667	-0.216960906982422
3.178	-0.220298767089844
3.18133333333334	-0.221729278564453
3.18466666666667	-0.230789184570313
3.188	-0.237464904785156
3.19133333333334	-0.241756439208985
3.19466666666667	-0.244140625
3.198	-0.249385833740235
3.20133333333334	-0.259876251220703
3.20466666666667	-0.263214111328125
3.208	-0.265121459960938
3.21133333333334	-0.262260437011719
3.21466666666667	-0.261783599853516
3.218	-0.257015228271485
3.22133333333334	-0.252723693847656
3.22466666666667	-0.25177001953125
3.228	-0.251293182373047
3.23133333333334	-0.255584716796875
3.23466666666667	-0.258445739746094
3.238	-0.260353088378906
3.24133333333334	-0.2593994140625
3.24466666666667	-0.252246856689453
3.248	-0.244140625
3.25133333333334	-0.234127044677735
3.25466666666667	-0.227451324462891
3.258	-0.223636627197266
3.26133333333334	-0.22125244140625
3.26466666666667	-0.218868255615235
3.268	-0.217437744140625
3.27133333333334	-0.220775604248047
3.27466666666667	-0.222206115722656
3.278	-0.223159790039063
3.28133333333334	-0.226974487304688
3.28466666666667	-0.238418579101563
3.288	-0.255584716796875
3.29133333333334	-0.269889831542969
3.29466666666667	-0.284671783447266
3.298	-0.292301177978516
3.30133333333334	-0.2899169921875
3.30466666666667	-0.280857086181641
3.308	-0.271320343017578
3.31133333333334	-0.266551971435547
3.31466666666667	-0.259876251220703
3.318	-0.256061553955078
3.32133333333334	-0.256061553955078
3.32466666666667	-0.261783599853516
3.328	-0.262260437011719
3.33133333333334	-0.255107879638672
3.33466666666667	-0.241756439208985
3.338	-0.232696533203125
3.34133333333334	-0.234127044677735
3.34466666666667	-0.234127044677735
3.348	-0.235080718994141
3.35133333333334	-0.239849090576172
3.35466666666667	-0.252723693847656
3.358	-0.264644622802735
3.36133333333334	-0.265121459960938
3.36466666666667	-0.267505645751953
3.368	-0.26845932006836
3.37133333333334	-0.272274017333985
3.37466666666667	-0.273227691650391
3.378	-0.272750854492188
3.38133333333334	-0.270843505859375
3.38466666666667	-0.26082992553711
3.388	-0.252246856689453
3.39133333333334	-0.245094299316406
3.39466666666667	-0.239849090576172
3.398	-0.234603881835938
3.40133333333334	-0.23031234741211
3.40466666666667	-0.223159790039063
3.408	-0.219345092773438
3.41133333333334	-0.219821929931641
3.41466666666667	-0.226497650146485
3.418	-0.232696533203125
3.42133333333334	-0.233173370361328
3.42466666666667	-0.234603881835938
3.428	-0.230789184570313
3.43133333333334	-0.218391418457031
3.43466666666667	-0.201702117919922
3.438	-0.186920166015625
3.44133333333334	-0.186920166015625
3.44466666666667	-0.196933746337891
3.448	-0.209331512451172
3.45133333333334	-0.221729278564453
3.45466666666667	-0.231266021728516
3.458	-0.238895416259766
3.46133333333334	-0.241756439208985
3.46466666666667	-0.238418579101563
3.468	-0.240325927734375
3.47133333333334	-0.247001647949219
3.47466666666667	-0.251293182373047
3.478	-0.250816345214844
3.48133333333334	-0.247955322265625
3.48466666666667	-0.246524810791016
3.488	-0.245094299316406
3.49133333333334	-0.241756439208985
3.49466666666667	-0.24557113647461
3.498	-0.258445739746094
3.50133333333334	-0.275135040283203
3.50466666666667	-0.288963317871094
3.508	-0.292778015136719
3.51133333333334	-0.293254852294922
3.51466666666667	-0.2899169921875
3.518	-0.286102294921875
3.52133333333334	-0.275611877441406
3.52466666666667	-0.26702880859375
3.528	-0.263214111328125
3.53133333333334	-0.267505645751953
3.53466666666667	-0.272274017333985
3.538	-0.271320343017578
3.54133333333334	-0.276565551757813
3.54466666666667	-0.280380249023438
3.548	-0.28371810913086
3.55133333333334	-0.273227691650391
3.55466666666667	-0.258922576904297
3.558	-0.248432159423828
3.56133333333334	-0.242710113525391
3.56466666666667	-0.236988067626953
3.568	-0.231266021728516
3.57133333333334	-0.232219696044922
3.57466666666667	-0.238418579101563
3.578	-0.24557113647461
3.58133333333334	-0.244617462158203
3.58466666666667	-0.248908996582031
3.588	-0.257968902587891
3.59133333333334	-0.267982482910156
3.59466666666667	-0.273704528808594
3.598	-0.274181365966797
3.60133333333334	-0.274658203125
3.60466666666667	-0.270843505859375
3.608	-0.263214111328125
3.61133333333334	-0.259876251220703
3.61466666666667	-0.261783599853516
3.618	-0.269412994384766
3.62133333333334	-0.271797180175781
3.62466666666667	-0.271797180175781
3.628	-0.26845932006836
3.63133333333334	-0.26082992553711
3.63466666666667	-0.254154205322266
3.638	-0.249862670898438
3.64133333333334	-0.255107879638672
3.64466666666667	-0.262737274169922
3.648	-0.277996063232422
3.65133333333334	-0.291824340820313
3.65466666666667	-0.300884246826172
3.658	-0.29897689819336
3.66133333333334	-0.287055969238281
3.66466666666667	-0.270843505859375
3.668	-0.250816345214844
3.67133333333334	-0.23794174194336
3.67466666666667	-0.229358673095703
3.678	-0.225067138671875
3.68133333333334	-0.224590301513672
3.68466666666667	-0.232219696044922
3.688	-0.243663787841797
3.69133333333334	-0.252723693847656
3.69466666666667	-0.257968902587891
3.698	-0.26702880859375
3.70133333333334	-0.277519226074219
3.70466666666667	-0.278472900390625
3.708	-0.271320343017578
3.71133333333334	-0.262737274169922
3.71466666666667	-0.251293182373047
3.718	-0.23651123046875
3.72133333333334	-0.220775604248047
3.72466666666667	-0.210762023925781
3.728	-0.201702117919922
3.73133333333334	-0.181198120117188
3.73466666666667	-0.156879425048828
3.738	-0.12969970703125
3.74133333333334	-0.0963211059570313
3.74466666666667	-0.0562667846679688
3.748	-0.0057220458984375
3.75133333333334	0.0448226928710938
3.75466666666667	0.0944137573242188
3.758	0.139713287353516
3.76133333333334	0.184059143066406
3.76466666666667	0.23651123046875
3.768	0.292301177978516
3.77133333333334	0.349521636962891
3.77466666666667	0.41341781616211
3.778	0.492572784423828
3.78133333333334	0.585556030273438
3.78466666666667	0.677108764648438
3.788	0.773906707763672
3.79133333333334	0.87738037109375
3.79466666666667	0.9918212890625
3.798	1.11103057861328
3.80133333333334	1.23071670532227
3.80466666666667	1.34754180908203
3.808	1.45578384399414
3.81133333333334	1.55973434448242
3.81466666666667	1.65605545043946
3.818	1.74951553344727
3.82133333333334	1.83725357055664
3.82466666666667	1.93071365356446
3.828	2.02322006225586
3.83133333333334	2.11048126220703
3.83466666666667	2.18820571899414
3.838	2.25114822387696
3.84133333333334	2.29692459106446
3.84466666666667	2.32505798339844
3.848	2.3493766784668
3.85133333333334	2.37131118774414
3.85466666666667	2.3794174194336
3.858	2.37464904785156
3.86133333333334	2.36320495605469
3.86466666666667	2.34603881835938
3.868	2.31742858886719
3.87133333333334	2.2726058959961
3.87466666666667	2.22492218017578
3.878	2.1810531616211
3.88133333333334	2.13813781738281
3.88466666666667	2.08473205566406
3.888	2.01559066772461
3.89133333333334	1.94120407104492
3.89466666666667	1.86634063720703
3.898	1.78146362304688
3.90133333333334	1.68848037719727
3.90466666666667	1.59931182861328
3.908	1.52063369750977
3.91133333333334	1.4495849609375
3.91466666666667	1.37948989868164
3.918	1.31320953369141
3.92133333333334	1.24692916870117
3.92466666666667	1.17921829223633
3.928	1.10912322998047
3.93133333333334	1.03473663330078
3.93466666666667	0.95367431640625
3.938	0.867843627929688
3.94133333333334	0.78725814819336
3.94466666666667	0.712394714355469
3.948	0.647544860839844
3.95133333333334	0.589370727539063
3.95466666666667	0.536918640136719
3.958	0.490188598632813
3.96133333333334	0.447273254394531
3.96466666666667	0.408649444580078
3.968	0.362873077392578
3.97133333333334	0.313758850097656
3.97466666666667	0.267982482910156
3.978	0.234603881835938
3.98133333333334	0.206947326660156
3.98466666666667	0.177860260009766
3.988	0.14638900756836
3.99133333333334	0.11444091796875
3.99466666666667	0.0858306884765625
3.998	0.0519752502441407
4.00133333333334	0.0152587890625
4.00466666666667	-0.0214576721191406
4.008	-0.0486373901367188
4.01133333333334	-0.0667572021484375
4.01466666666667	-0.0858306884765625
4.018	-0.107288360595703
4.02133333333334	-0.13113021850586
4.02466666666667	-0.150203704833985
4.028	-0.168800354003906
4.03133333333334	-0.193119049072266
4.03466666666667	-0.221729278564453
4.038	-0.256061553955078
4.04133333333334	-0.29897689819336
4.04466666666667	-0.353336334228516
4.048	-0.415802001953125
4.05133333333334	-0.484466552734375
4.05466666666667	-0.554561614990235
4.058	-0.622272491455078
4.06133333333334	-0.691890716552735
4.06466666666667	-0.767230987548828
4.068	-0.849723815917969
4.07133333333334	-0.931739807128906
4.07466666666667	-1.01852416992188
4.078	-1.11246109008789
4.08133333333334	-1.20830535888672
4.08466666666667	-1.30224227905274
4.088	-1.39188766479492
4.09133333333334	-1.48248672485352
4.09466666666667	-1.57022476196289
4.098	-1.64842605590821
4.10133333333334	-1.70993804931641
4.10466666666667	-1.75523757934571
4.108	-1.77717208862305
4.11133333333334	-1.77145004272461
4.11466666666667	-1.73091888427735
4.118	-1.65271759033203
4.12133333333334	-1.52730941772461
4.12466666666667	-1.34515762329102
4.128	-1.10721588134766
4.13133333333334	-0.804901123046875
4.13466666666667	-0.429153442382813
4.138	0.0333786010742188
4.14133333333334	0.577449798583985
4.14466666666667	1.20687484741211
4.148	1.93214416503906
4.15133333333334	2.7618408203125
4.15466666666667	3.69691848754883
4.158	4.72736358642578
4.16133333333334	5.84936141967774
4.16466666666667	7.05766677856446
4.168	8.34083557128906
4.17133333333334	9.68122482299805
4.17466666666667	11.0569000244141
4.178	12.4516487121582
4.18133333333334	13.8468742370606
4.18466666666667	15.2244567871094
4.188	16.5629386901856
4.19133333333334	17.8351402282715
4.19466666666667	19.0248489379883
4.198	20.1244354248047
4.20133333333334	21.1305618286133
4.20466666666667	22.0303535461426
4.208	22.8114128112793
4.21133333333334	23.4694480895996
4.21466666666667	24.007797241211
4.218	24.4259834289551
4.22133333333334	24.7220993041992
4.22466666666667	24.90234375
4.228	24.9762535095215
4.23133333333334	24.9533653259278
4.23466666666667	24.8398780822754
4.238	24.6448516845703
4.24133333333334	24.381160736084
4.24466666666667	24.0511894226074
4.248	23.6644744873047
4.25133333333334	23.226261138916
4.25466666666667	22.7499008178711
4.258	22.2353935241699
4.26133333333334	21.6846466064453
4.26466666666667	21.1057662963867
4.268	20.5025672912598
4.27133333333334	19.8893547058106
4.27466666666667	19.2646980285645
4.278	18.6343193054199
4.28133333333334	17.9896354675293
4.28466666666667	17.3392295837403
4.288	16.6888236999512
4.29133333333334	16.0384178161621
4.29466666666667	15.3903961181641
4.298	14.7471427917481
4.30133333333334	14.1134262084961
4.30466666666667	13.4897232055664
4.308	12.87841796875
4.31133333333334	12.2756958007813
4.31466666666667	11.6772651672363
4.318	11.0850334167481
4.32133333333334	10.5042457580567
4.32466666666667	9.93824005126953
4.328	9.38796997070313
4.33133333333334	8.86058807373047
4.33466666666667	8.36277008056641
4.338	7.88927078247071
4.34133333333334	7.43818283081055
4.34466666666667	7.01189041137696
4.348	6.61134719848633
4.35133333333334	6.2251091003418
4.35466666666667	5.8588981628418
4.358	5.51557540893555
4.36133333333334	5.20515441894532
4.36466666666667	4.91666793823242
4.368	4.64439392089844
4.37133333333334	4.38737869262696
4.37466666666667	4.14752960205078
4.378	3.92436981201172
4.38133333333334	3.71026992797852
4.38466666666667	3.50284576416016
4.388	3.30638885498047
4.39133333333334	3.1280517578125
4.39466666666667	2.960205078125
4.398	2.79998779296875
4.40133333333334	2.64644622802735
4.40466666666667	2.50768661499024
4.408	2.38323211669922
4.41133333333334	2.26545333862305
4.41466666666667	2.15196609497071
4.418	2.0442008972168
4.42133333333334	1.93500518798828
4.42466666666667	1.83248519897461
4.428	1.73521041870117
4.43133333333334	1.6474723815918
4.43466666666667	1.56450271606446
4.438	1.48057937622071
4.44133333333334	1.40571594238281
4.44466666666667	1.33180618286133
4.448	1.26075744628906
4.45133333333334	1.18446350097656
4.45466666666667	1.11198425292969
4.458	1.04761123657227
4.46133333333334	0.992298126220703
4.46466666666667	0.93841552734375
4.468	0.882148742675781
4.47133333333334	0.832080841064453
4.47466666666667	0.786781311035157
4.478	0.7476806640625
4.48133333333334	0.705242156982422
4.48466666666667	0.658988952636719
4.488	0.616073608398438
4.49133333333334	0.576019287109375
4.49466666666667	0.53548812866211
4.498	0.490665435791016
4.50133333333334	0.448703765869141
4.50466666666667	0.415802001953125
4.508	0.381946563720703
4.51133333333334	0.345230102539063
4.51466666666667	0.312328338623047
4.518	0.292778015136719
4.52133333333334	0.276565551757813
4.52466666666667	0.255584716796875
4.528	0.236988067626953
4.53133333333334	0.222206115722656
4.53466666666667	0.209808349609375
4.538	0.186443328857422
4.54133333333334	0.155448913574219
4.54466666666667	0.1220703125
4.548	0.0929832458496094
4.55133333333334	0.0729560852050782
4.55466666666667	0.0510215759277344
4.558	0.0281333923339844
4.56133333333334	0.0123977661132813
4.56466666666667	0.00238418579101563
4.568	-0.00667572021484375
4.57133333333334	-0.026702880859375
4.57466666666667	-0.0500679016113282
4.578	-0.0715255737304688
4.58133333333334	-0.0891685485839844
4.58466666666667	-0.102043151855469
4.588	-0.110149383544922
4.59133333333334	-0.116348266601563
4.59466666666667	-0.119209289550781
4.598	-0.119686126708985
4.60133333333334	-0.124454498291016
4.60466666666667	-0.133514404296875
4.608	-0.153064727783203
4.61133333333334	-0.171661376953125
4.61466666666667	-0.194072723388672
4.618	-0.214576721191406
4.62133333333334	-0.23031234741211
4.62466666666667	-0.239372253417969
4.628	-0.23794174194336
4.63133333333334	-0.232696533203125
4.63466666666667	-0.227451324462891
4.638	-0.232219696044922
4.64133333333334	-0.243663787841797
4.64466666666667	-0.257015228271485
4.648	-0.268936157226563
4.65133333333334	-0.280857086181641
4.65466666666667	-0.288486480712891
4.658	-0.286102294921875
4.66133333333334	-0.276565551757813
4.66466666666667	-0.272750854492188
4.668	-0.278472900390625
4.67133333333334	-0.290870666503906
4.67466666666667	-0.298500061035156
4.678	-0.303745269775391
4.68133333333334	-0.30660629272461
4.68466666666667	-0.304698944091797
4.688	-0.298023223876953
4.69133333333334	-0.285625457763672
4.69466666666667	-0.28228759765625
4.698	-0.286102294921875
4.70133333333334	-0.296115875244141
4.70466666666667	-0.308990478515625
4.708	-0.327110290527344
4.71133333333334	-0.347614288330078
4.71466666666667	-0.363826751708985
4.718	-0.3662109375
4.72133333333334	-0.3662109375
4.72466666666667	-0.3662109375
4.728	-0.3662109375
4.73133333333334	-0.362873077392578
4.73466666666667	-0.351905822753906
4.738	-0.34475326538086
4.74133333333334	-0.33712387084961
4.74466666666667	-0.335216522216797
4.748	-0.32949447631836
4.75133333333334	-0.324726104736328
4.75466666666667	-0.324726104736328
4.758	-0.330924987792969
4.76133333333334	-0.341415405273438
4.76466666666667	-0.342845916748047
4.768	-0.340938568115235
4.77133333333334	-0.332832336425781
4.77466666666667	-0.32806396484375
4.778	-0.326633453369141
4.78133333333334	-0.327587127685547
4.78466666666667	-0.334739685058594
4.788	-0.341415405273438
4.79133333333334	-0.350475311279297
4.79466666666667	-0.355720520019531
4.798	-0.349998474121094
4.80133333333334	-0.335693359375
4.80466666666667	-0.316143035888672
4.808	-0.301837921142578
4.81133333333334	-0.292778015136719
4.81466666666667	-0.288963317871094
4.818	-0.292778015136719
4.82133333333334	-0.302791595458985
4.82466666666667	-0.318527221679688
4.828	-0.333309173583985
4.83133333333334	-0.347614288330078
4.83466666666667	-0.359058380126953
4.838	-0.372409820556641
4.84133333333334	-0.380516052246094
4.84466666666667	-0.379085540771485
4.848	-0.373363494873047
4.85133333333334	-0.369548797607422
4.85466666666667	-0.370502471923828
4.858	-0.369071960449219
4.86133333333334	-0.374317169189453
4.86466666666667	-0.3814697265625
4.868	-0.383377075195313
4.87133333333334	-0.376701354980469
4.87466666666667	-0.367164611816406
4.878	-0.36001205444336
4.88133333333334	-0.347614288330078
4.88466666666667	-0.339508056640625
4.888	-0.344276428222656
4.89133333333334	-0.362396240234375
4.89466666666667	-0.378131866455078
4.898	-0.384807586669922
4.90133333333334	-0.383853912353516
4.90466666666667	-0.377655029296875
4.908	-0.367164611816406
4.91133333333334	-0.355243682861328
4.91466666666667	-0.347614288330078
4.918	-0.347614288330078
4.92133333333334	-0.357627868652344
4.92466666666667	-0.37384033203125
4.928	-0.392913818359375
4.93133333333334	-0.401973724365235
4.93466666666667	-0.405311584472656
4.938	-0.402450561523438
4.94133333333334	-0.397682189941406
4.94466666666667	-0.393390655517578
4.948	-0.384807586669922
4.95133333333334	-0.380039215087891
4.95466666666667	-0.378608703613281
4.958	-0.384330749511719
4.96133333333334	-0.392913818359375
4.96466666666667	-0.396251678466797
4.968	-0.400543212890625
4.97133333333334	-0.401973724365235
4.97466666666667	-0.396728515625
4.978	-0.3814697265625
4.98133333333334	-0.363349914550781
4.98466666666667	-0.350475311279297
4.988	-0.342845916748047
4.99133333333334	-0.341892242431641
4.99466666666667	-0.349044799804688
4.998	-0.363826751708985
5.00133333333334	-0.3814697265625
5.00466666666667	-0.394344329833985
5.008	-0.399589538574219
5.01133333333334	-0.401020050048828
5.01466666666667	-0.403881072998047
5.018	-0.409126281738281
5.02133333333334	-0.413894653320313
5.02466666666667	-0.416278839111328
5.028	-0.418663024902344
5.03133333333334	-0.417709350585938
5.03466666666667	-0.411033630371094
5.038	-0.401973724365235
5.04133333333334	-0.391960144042969
5.04466666666667	-0.386714935302735
5.048	-0.383853912353516
5.05133333333334	-0.385761260986328
5.05466666666667	-0.39052963256836
5.058	-0.393390655517578
5.06133333333334	-0.394344329833985
5.06466666666667	-0.393390655517578
5.068	-0.388145446777344
5.07133333333334	-0.38290023803711
5.07466666666667	-0.379562377929688
5.078	-0.38290023803711
5.08133333333334	-0.385761260986328
5.08466666666667	-0.382423400878906
5.088	-0.379085540771485
5.09133333333334	-0.374794006347656
5.09466666666667	-0.369071960449219
5.098	-0.359535217285156
5.10133333333334	-0.355243682861328
5.10466666666667	-0.359535217285156
5.108	-0.363826751708985
5.11133333333334	-0.360488891601563
5.11466666666667	-0.353813171386719
5.118	-0.346660614013672
5.12133333333334	-0.341415405273438
5.12466666666667	-0.334262847900391
5.128	-0.332832336425781
5.13133333333334	-0.341415405273438
5.13466666666667	-0.348091125488281
5.138	-0.353813171386719
5.14133333333334	-0.360965728759766
5.14466666666667	-0.372409820556641
5.148	-0.377655029296875
5.15133333333334	-0.379085540771485
5.15466666666667	-0.383377075195313
5.158	-0.392913818359375
5.16133333333334	-0.402927398681641
5.16466666666667	-0.405311584472656
5.168	-0.406265258789063
5.17133333333334	-0.405311584472656
5.17466666666667	-0.402927398681641
5.178	-0.399589538574219
5.18133333333334	-0.383853912353516
5.18466666666667	-0.369071960449219
5.188	-0.35238265991211
5.19133333333334	-0.342369079589844
5.19466666666667	-0.335216522216797
5.198	-0.326633453369141
5.20133333333334	-0.327587127685547
5.20466666666667	-0.330448150634766
5.208	-0.342845916748047
5.21133333333334	-0.35238265991211
5.21466666666667	-0.360488891601563
5.218	-0.36764144897461
5.22133333333334	-0.376224517822266
5.22466666666667	-0.380992889404297
5.228	-0.376701354980469
5.23133333333334	-0.36764144897461
5.23466666666667	-0.357151031494141
5.238	-0.350475311279297
5.24133333333334	-0.34475326538086
5.24466666666667	-0.345706939697266
5.248	-0.349998474121094
5.25133333333334	-0.354290008544922
5.25466666666667	-0.357151031494141
5.258	-0.352859497070313
5.26133333333334	-0.34332275390625
5.26466666666667	-0.333786010742188
5.268	-0.332355499267578
5.27133333333334	-0.340461730957031
5.27466666666667	-0.351905822753906
5.278	-0.362396240234375
5.28133333333334	-0.373363494873047
5.28466666666667	-0.381946563720703
5.288	-0.386238098144531
5.29133333333334	-0.384330749511719
5.29466666666667	-0.376224517822266
5.298	-0.367164611816406
5.30133333333334	-0.356197357177735
5.30466666666667	-0.350475311279297
5.308	-0.346183776855469
5.31133333333334	-0.345230102539063
5.31466666666667	-0.346660614013672
5.318	-0.3509521484375
5.32133333333334	-0.356197357177735
5.32466666666667	-0.352859497070313
5.328	-0.349044799804688
5.33133333333334	-0.34332275390625
5.33466666666667	-0.341415405273438
5.338	-0.336170196533203
5.34133333333334	-0.332832336425781
5.34466666666667	-0.331878662109375
5.348	-0.333309173583985
5.35133333333334	-0.332832336425781
5.35466666666667	-0.329971313476563
5.358	-0.333309173583985
5.36133333333334	-0.334739685058594
5.36466666666667	-0.333786010742188
5.368	-0.330448150634766
5.37133333333334	-0.332832336425781
5.37466666666667	-0.342845916748047
5.378	-0.352859497070313
5.38133333333334	-0.365734100341797
5.38466666666667	-0.380516052246094
5.388	-0.392436981201172
5.39133333333334	-0.394821166992188
5.39466666666667	-0.391960144042969
5.398	-0.386714935302735
5.40133333333334	-0.378608703613281
5.40466666666667	-0.367164611816406
5.408	-0.356674194335938
5.41133333333334	-0.357627868652344
5.41466666666667	-0.362396240234375
5.418	-0.370025634765625
5.42133333333334	-0.379562377929688
5.42466666666667	-0.395298004150391
5.428	-0.408172607421875
5.43133333333334	-0.409126281738281
5.43466666666667	-0.399112701416016
5.438	-0.387668609619141
5.44133333333334	-0.374794006347656
5.44466666666667	-0.365734100341797
5.448	-0.361919403076172
5.45133333333334	-0.364780426025391
5.45466666666667	-0.373363494873047
5.458	-0.381946563720703
5.46133333333334	-0.390052795410156
5.46466666666667	-0.388145446777344
5.468	-0.379085540771485
5.47133333333334	-0.370025634765625
5.47466666666667	-0.371932983398438
5.478	-0.377178192138672
5.48133333333334	-0.378131866455078
5.48466666666667	-0.37527084350586
5.488	-0.37384033203125
5.49133333333334	-0.374794006347656
5.49466666666667	-0.365257263183594
5.498	-0.355243682861328
5.50133333333334	-0.350475311279297
5.50466666666667	-0.360488891601563
5.508	-0.375747680664063
5.51133333333334	-0.38909912109375
5.51466666666667	-0.401973724365235
5.518	-0.4119873046875
5.52133333333334	-0.417709350585938
5.52466666666667	-0.416278839111328
5.528	-0.412464141845703
5.53133333333334	-0.41341781616211
5.53466666666667	-0.417709350585938
5.538	-0.425815582275391
5.54133333333334	-0.431060791015625
5.54466666666667	-0.430107116699219
5.548	-0.42724609375
5.55133333333334	-0.426292419433594
5.55466666666667	-0.427722930908203
5.558	-0.420093536376953
5.56133333333334	-0.414848327636719
5.56466666666667	-0.416278839111328
5.568	-0.418663024902344
5.57133333333334	-0.411033630371094
5.57466666666667	-0.396251678466797
5.578	-0.38909912109375
5.58133333333334	-0.38909912109375
5.58466666666667	-0.393867492675781
5.588	-0.395298004150391
5.59133333333334	-0.397682189941406
5.59466666666667	-0.402450561523438
5.598	-0.409603118896485
5.60133333333334	-0.414371490478516
5.60466666666667	-0.410079956054688
5.608	-0.40578842163086
5.61133333333334	-0.403881072998047
5.61466666666667	-0.40578842163086
5.618	-0.408172607421875
5.62133333333334	-0.403881072998047
5.62466666666667	-0.399112701416016
5.628	-0.391006469726563
5.63133333333334	-0.385761260986328
5.63466666666667	-0.383853912353516
5.638	-0.380516052246094
5.64133333333334	-0.380516052246094
5.64466666666667	-0.379562377929688
5.648	-0.385761260986328
5.65133333333334	-0.396728515625
5.65466666666667	-0.408172607421875
5.658	-0.416278839111328
5.66133333333334	-0.41961669921875
5.66466666666667	-0.425338745117188
5.668	-0.433444976806641
5.67133333333334	-0.435829162597656
5.67466666666667	-0.425338745117188
5.678	-0.406742095947266
5.68133333333334	-0.394821166992188
5.68466666666667	-0.38909912109375
5.688	-0.389575958251953
5.69133333333334	-0.391483306884766
5.69466666666667	-0.397205352783203
5.698	-0.406265258789063
5.70133333333334	-0.41341781616211
5.70466666666667	-0.41961669921875
5.708	-0.41961669921875
5.71133333333334	-0.414848327636719
5.71466666666667	-0.404834747314453
5.718	-0.397205352783203
5.72133333333334	-0.392436981201172
5.72466666666667	-0.386238098144531
5.728	-0.378608703613281
5.73133333333334	-0.37527084350586
5.73466666666667	-0.377178192138672
5.738	-0.380039215087891
5.74133333333334	-0.380992889404297
5.74466666666667	-0.380992889404297
5.748	-0.380516052246094
5.75133333333334	-0.383853912353516
5.75466666666667	-0.393390655517578
5.758	-0.406742095947266
5.76133333333334	-0.424861907958985
5.76466666666667	-0.440120697021485
5.768	-0.45156478881836
5.77133333333334	-0.452041625976563
5.77466666666667	-0.443458557128906
5.778	-0.429630279541016
5.78133333333334	-0.409126281738281
5.78466666666667	-0.38909912109375
5.788	-0.371932983398438
5.79133333333334	-0.366687774658203
5.79466666666667	-0.370025634765625
5.798	-0.378131866455078
5.80133333333334	-0.391006469726563
5.80466666666667	-0.402927398681641
5.808	-0.412940979003906
5.81133333333334	-0.414371490478516
5.81466666666667	-0.401973724365235
5.818	-0.38909912109375
5.82133333333334	-0.380516052246094
5.82466666666667	-0.380039215087891
5.828	-0.380039215087891
5.83133333333334	-0.38290023803711
5.83466666666667	-0.396728515625
5.838	-0.410556793212891
5.84133333333334	-0.417709350585938
5.84466666666667	-0.417709350585938
5.848	-0.417709350585938
5.85133333333334	-0.420093536376953
5.85466666666667	-0.422477722167969
5.858	-0.422954559326172
5.86133333333334	-0.425338745117188
5.86466666666667	-0.420570373535156
5.868	-0.415325164794922
5.87133333333334	-0.4119873046875
5.87466666666667	-0.410079956054688
5.878	-0.407695770263672
5.88133333333334	-0.394344329833985
5.88466666666667	-0.38909912109375
5.888	-0.38909912109375
5.89133333333334	-0.390052795410156
5.89466666666667	-0.387668609619141
5.898	-0.384330749511719
5.90133333333334	-0.387191772460938
5.90466666666667	-0.391960144042969
5.908	-0.397205352783203
5.91133333333334	-0.400066375732422
5.91466666666667	-0.401496887207031
5.918	-0.406265258789063
5.92133333333334	-0.415802001953125
5.92466666666667	-0.422477722167969
5.928	-0.424861907958985
5.93133333333334	-0.42724609375
5.93466666666667	-0.43487548828125
5.938	-0.442028045654297
5.94133333333334	-0.449180603027344
5.94466666666667	-0.450611114501953
5.948	-0.439643859863281
5.95133333333334	-0.425338745117188
5.95466666666667	-0.41341781616211
5.958	-0.410556793212891
5.96133333333334	-0.405311584472656
5.96466666666667	-0.401020050048828
5.968	-0.400543212890625
5.97133333333334	-0.402450561523438
5.97466666666667	-0.400543212890625
5.978	-0.39052963256836
5.98133333333334	-0.379085540771485
5.98466666666667	-0.372409820556641
5.988	-0.37527084350586
5.99133333333334	-0.383853912353516
5.99466666666667	-0.391006469726563
5.998	-0.390052795410156
6.00133333333334	-0.384807586669922
6.00466666666667	-0.380516052246094
6.008	-0.380516052246094
6.01133333333334	-0.381946563720703
6.01466666666667	-0.385284423828125
6.018	-0.393867492675781
6.02133333333334	-0.408172607421875
6.02466666666667	-0.420093536376953
6.028	-0.423431396484375
6.03133333333334	-0.419139862060547
6.03466666666667	-0.4119873046875
6.038	-0.405311584472656
6.04133333333334	-0.394821166992188
6.04466666666667	-0.385284423828125
6.048	-0.378608703613281
6.05133333333334	-0.37527084350586
6.05466666666667	-0.368118286132813
6.058	-0.360965728759766
6.06133333333334	-0.359535217285156
6.06466666666667	-0.362396240234375
6.068	-0.366687774658203
6.07133333333334	-0.364303588867188
6.07466666666667	-0.362396240234375
6.078	-0.355243682861328
6.08133333333334	-0.347137451171875
6.08466666666667	-0.340938568115235
6.088	-0.340461730957031
6.09133333333334	-0.349521636962891
6.09466666666667	-0.359535217285156
6.098	-0.376701354980469
6.10133333333334	-0.392436981201172
6.10466666666667	-0.396728515625
6.108	-0.396728515625
6.11133333333334	-0.389575958251953
6.11466666666667	-0.385761260986328
6.118	-0.378131866455078
6.12133333333334	-0.377655029296875
6.12466666666667	-0.387191772460938
6.128	-0.392913818359375
6.13133333333334	-0.393867492675781
6.13466666666667	-0.38909912109375
6.138	-0.392913818359375
6.14133333333334	-0.395774841308594
6.14466666666667	-0.395774841308594
6.148	-0.397682189941406
6.15133333333334	-0.399112701416016
6.15466666666667	-0.395298004150391
6.158	-0.386238098144531
6.16133333333334	-0.380516052246094
6.16466666666667	-0.37527084350586
6.168	-0.371456146240235
6.17133333333334	-0.375747680664063
6.17466666666667	-0.391483306884766
6.178	-0.407695770263672
6.18133333333334	-0.414848327636719
6.18466666666667	-0.420093536376953
6.188	-0.426292419433594
6.19133333333334	-0.427722930908203
6.19466666666667	-0.420570373535156
6.198	-0.4119873046875
6.20133333333334	-0.402450561523438
6.20466666666667	-0.392436981201172
6.208	-0.381946563720703
6.21133333333334	-0.3814697265625
6.21466666666667	-0.383853912353516
6.218	-0.388622283935547
6.22133333333334	-0.393390655517578
6.22466666666667	-0.401496887207031
6.228	-0.410556793212891
6.23133333333334	-0.410556793212891
6.23466666666667	-0.4119873046875
6.238	-0.409126281738281
6.24133333333334	-0.406742095947266
6.24466666666667	-0.401020050048828
6.248	-0.392436981201172
6.25133333333334	-0.390052795410156
6.25466666666667	-0.388622283935547
6.258	-0.396728515625
6.26133333333334	-0.402450561523438
6.26466666666667	-0.407695770263672
6.268	-0.410556793212891
6.27133333333334	-0.414371490478516
6.27466666666667	-0.423431396484375
6.278	-0.432968139648438
6.28133333333334	-0.445365905761719
6.28466666666667	-0.454902648925781
6.288	-0.462532043457031
6.29133333333334	-0.461101531982422
6.29466666666667	-0.452995300292969
6.298	-0.438213348388672
6.30133333333334	-0.424385070800781
6.30466666666667	-0.418663024902344
6.308	-0.419139862060547
6.31133333333334	-0.418663024902344
6.31466666666667	-0.414371490478516
6.318	-0.413894653320313
6.32133333333334	-0.42104721069336
6.32466666666667	-0.429153442382813
6.328	-0.432014465332031
6.33133333333334	-0.433921813964844
6.33466666666667	-0.435829162597656
6.338	-0.432968139648438
6.34133333333334	-0.423431396484375
6.34466666666667	-0.4119873046875
6.348	-0.401496887207031
6.35133333333334	-0.395298004150391
6.35466666666667	-0.396251678466797
6.358	-0.404834747314453
6.36133333333334	-0.411510467529297
6.36466666666667	-0.415325164794922
6.368	-0.415802001953125
6.37133333333334	-0.414848327636719
6.37466666666667	-0.412940979003906
6.378	-0.40578842163086
6.38133333333334	-0.400543212890625
6.38466666666667	-0.389575958251953
6.388	-0.377178192138672
6.39133333333334	-0.368595123291016
6.39466666666667	-0.3662109375
6.398	-0.369071960449219
6.40133333333334	-0.371932983398438
6.40466666666667	-0.380039215087891
6.408	-0.394344329833985
6.41133333333334	-0.403881072998047
6.41466666666667	-0.409126281738281
6.418	-0.40435791015625
6.42133333333334	-0.403881072998047
6.42466666666667	-0.403881072998047
6.428	-0.401020050048828
6.43133333333334	-0.399589538574219
6.43466666666667	-0.396251678466797
6.438	-0.399112701416016
6.44133333333334	-0.394344329833985
6.44466666666667	-0.392913818359375
6.448	-0.392913818359375
6.45133333333334	-0.396728515625
6.45466666666667	-0.392436981201172
6.458	-0.379562377929688
6.46133333333334	-0.369071960449219
6.46466666666667	-0.362396240234375
6.468	-0.364303588867188
6.47133333333334	-0.374794006347656
6.47466666666667	-0.400066375732422
6.478	-0.430107116699219
6.48133333333334	-0.455379486083985
6.48466666666667	-0.466346740722656
6.488	-0.463962554931641
6.49133333333334	-0.451087951660156
6.49466666666667	-0.43630599975586
6.498	-0.42104721069336
6.50133333333334	-0.404834747314453
6.50466666666667	-0.39815902709961
6.508	-0.396728515625
6.51133333333334	-0.400066375732422
6.51466666666667	-0.398635864257813
6.518	-0.400066375732422
6.52133333333334	-0.408649444580078
6.52466666666667	-0.418186187744141
6.528	-0.426292419433594
6.53133333333334	-0.431060791015625
6.53466666666667	-0.43630599975586
6.538	-0.439643859863281
6.54133333333334	-0.439643859863281
6.54466666666667	-0.435352325439453
6.548	-0.431537628173828
6.55133333333334	-0.425338745117188
6.55466666666667	-0.417709350585938
6.558	-0.411033630371094
6.56133333333334	-0.404834747314453
6.56466666666667	-0.40578842163086
6.568	-0.408172607421875
6.57133333333334	-0.416755676269531
6.57466666666667	-0.421524047851563
6.578	-0.424385070800781
6.58133333333334	-0.423908233642578
6.58466666666667	-0.416755676269531
6.588	-0.407218933105469
6.59133333333334	-0.391960144042969
6.59466666666667	-0.380516052246094
6.598	-0.3662109375
6.60133333333334	-0.355720520019531
6.60466666666667	-0.34475326538086
6.608	-0.333309173583985
6.61133333333334	-0.321388244628906
6.61466666666667	-0.307083129882813
6.618	-0.29897689819336
6.62133333333334	-0.286102294921875
6.62466666666667	-0.269889831542969
6.628	-0.246524810791016
6.63133333333334	-0.220298767089844
6.63466666666667	-0.191688537597656
6.638	-0.155925750732422
6.64133333333334	-0.113964080810547
6.64466666666667	-0.0696182250976563
6.648	-0.0214576721191406
6.65133333333334	0.0424385070800781
6.65466666666667	0.124931335449219
6.658	0.226020812988281
6.66133333333334	0.342369079589844
6.66466666666667	0.477313995361328
[truncated: 4,008 more rows]
