# Supplementary material for: Phase-Specific Parameter Estimation in Chiral HPLC Using 1‑Site, 2‑Site Stochastic Models, and Unified Equation Approach
Source: Anal Chem. 2026 Apr 29;98(18):13925–39. doi: 10.1021/acs.analchem.6c01634 (PMC13177292; doi:10.1021/acs.analchem.6c01634)
Supplement: Supplementary file 2 [file ac6c01634_si_002.zip › SupportingInformation/01_isotherm_fit/CELL1_data/LORA_CELL1_05_10_04.CSV]

0	0.0400543212890625
0.00333333333333334	0.0257492065429688
0.00666666666666667	0.00667572021484375
0.01	-0.00858306884765625
0.0133333333333334	-0.0171661376953125
0.0166666666666667	-0.0152587890625
0.02	-0.00476837158203125
0.0233333333333334	0.00286102294921875
0.0266666666666667	0.0104904174804688
0.03	0.0157356262207031
0.0333333333333334	0.0276565551757813
0.0366666666666667	0.0333786010742188
0.04	0.0286102294921875
0.0433333333333334	0.0200271606445313
0.0466666666666667	0.0109672546386719
0.05	0.00619888305664063
0.0533333333333334	-0.0109672546386719
0.0566666666666667	-0.0243186950683594
0.06	-0.0324249267578125
0.0633333333333334	-0.0309944152832031
0.0666666666666667	-0.030517578125
0.07	-0.0281333923339844
0.0733333333333334	-0.0152587890625
0.0766666666666667	-0.00429153442382813
0.08	0.003814697265625
0.0833333333333334	0.0100135803222656
0.0866666666666667	0.0171661376953125
0.09	0.0219345092773438
0.0933333333333334	0.0195503234863281
0.0966666666666667	0.0138282775878906
0.1	0.0109672546386719
0.103333333333334	0.0123977661132813
0.106666666666667	0.0176429748535156
0.11	0.02288818359375
0.113333333333334	0.026702880859375
0.116666666666667	0.0276565551757813
0.12	0.026702880859375
0.123333333333334	0.0214576721191406
0.126666666666667	0.0119209289550781
0.13	0
0.133333333333334	-0.00905990600585938
0.136666666666667	-0.0147819519042969
0.14	-0.0205039978027344
0.143333333333334	-0.0300407409667969
0.146666666666667	-0.0395774841308594
0.15	-0.0443458557128906
0.153333333333334	-0.0448226928710938
0.156666666666667	-0.0405311584472656
0.16	-0.0329017639160156
0.163333333333334	-0.0214576721191406
0.166666666666667	-0.0147819519042969
0.17	-0.0152587890625
0.173333333333334	-0.0200271606445313
0.176666666666667	-0.0271797180175781
0.18	-0.0324249267578125
0.183333333333334	-0.0357627868652344
0.186666666666667	-0.0348091125488281
0.19	-0.030517578125
0.193333333333334	-0.0233650207519531
0.196666666666667	-0.0157356262207031
0.2	-0.0119209289550781
0.203333333333334	-0.0123977661132813
0.206666666666667	-0.011444091796875
0.21	-0.00905990600585938
0.213333333333334	-0.00762939453125
0.216666666666667	-0.0123977661132813
0.22	-0.0138282775878906
0.223333333333334	-0.0138282775878906
0.226666666666667	-0.0176429748535156
0.23	-0.0243186950683594
0.233333333333334	-0.0295639038085938
0.236666666666667	-0.0247955322265625
0.24	-0.0243186950683594
0.243333333333334	-0.0252723693847656
0.246666666666667	-0.0224113464355469
0.25	-0.0152587890625
0.253333333333334	-0.003814697265625
0.256666666666667	0.00095367431640625
0.26	0.00667572021484375
0.263333333333334	0.0100135803222656
0.266666666666667	0.0128746032714844
0.27	0.0171661376953125
0.273333333333334	0.0195503234863281
0.276666666666667	0.0171661376953125
0.28	0.0109672546386719
0.283333333333334	0.00810623168945313
0.286666666666667	0.0128746032714844
0.29	0.0143051147460938
0.293333333333334	0.0109672546386719
0.296666666666667	0.00429153442382813
0.3	0
0.303333333333334	-0.000476837158203125
0.306666666666667	-0.00143051147460938
0.31	-0.0019073486328125
0.313333333333334	-0.00238418579101563
0.316666666666667	0.00333786010742188
0.32	0.011444091796875
0.323333333333334	0.0185966491699219
0.326666666666667	0.0195503234863281
0.33	0.0195503234863281
0.333333333333334	0.02288818359375
0.336666666666667	0.0276565551757813
0.34	0.0309944152832031
0.343333333333334	0.0309944152832031
0.346666666666667	0.0329017639160156
0.35	0.0290870666503906
0.353333333333334	0.0143051147460938
0.356666666666667	-0.000476837158203125
0.36	-0.00905990600585938
0.363333333333334	-0.00762939453125
0.366666666666667	-0.0104904174804688
0.37	-0.0162124633789063
0.373333333333334	-0.0209808349609375
0.376666666666667	-0.026702880859375
0.38	-0.0348091125488281
0.383333333333334	-0.0486373901367188
0.386666666666667	-0.0596046447753907
0.39	-0.0624656677246094
0.393333333333334	-0.0519752502441407
0.396666666666667	-0.0367164611816406
0.4	-0.0271797180175781
0.403333333333334	-0.0185966491699219
0.406666666666667	-0.0100135803222656
0.41	-0.00619888305664063
0.413333333333334	-0.00905990600585938
0.416666666666667	-0.0162124633789063
0.42	-0.0209808349609375
0.423333333333334	-0.0243186950683594
0.426666666666667	-0.0205039978027344
0.43	-0.00476837158203125
0.433333333333334	0.0133514404296875
0.436666666666667	0.0262260437011719
0.44	0.0309944152832031
0.443333333333334	0.0281333923339844
0.446666666666667	0.0219345092773438
0.45	0.00810623168945313
0.453333333333334	-0.00810623168945313
0.456666666666667	-0.019073486328125
0.46	-0.0247955322265625
0.463333333333334	-0.0276565551757813
0.466666666666667	-0.034332275390625
0.47	-0.0400543212890625
0.473333333333334	-0.0362396240234375
0.476666666666667	-0.0262260437011719
0.48	-0.0162124633789063
0.483333333333334	-0.00524520874023438
0.486666666666667	0.0019073486328125
0.49	0.00762939453125
0.493333333333334	0.0019073486328125
0.496666666666667	-0.0109672546386719
0.5	-0.019073486328125
0.503333333333334	-0.0205039978027344
0.506666666666667	-0.00762939453125
0.51	0.0057220458984375
0.513333333333334	0.0200271606445313
0.516666666666667	0.0338554382324219
0.52	0.0410079956054688
0.523333333333334	0.03814697265625
0.526666666666667	0.0200271606445313
0.53	0.0019073486328125
0.533333333333334	-0.00715255737304688
0.536666666666667	-0.00858306884765625
0.54	-0.0019073486328125
0.543333333333334	0.0119209289550781
0.546666666666667	0.0290870666503906
0.55	0.0405311584472656
0.553333333333334	0.0400543212890625
0.556666666666667	0.0333786010742188
0.56	0.0219345092773438
0.563333333333334	0.00905990600585938
0.566666666666667	0.00238418579101563
0.57	0.00667572021484375
0.573333333333334	0.0176429748535156
0.576666666666667	0.0286102294921875
0.58	0.034332275390625
0.583333333333334	0.0386238098144531
0.586666666666667	0.0371932983398438
0.59	0.0348091125488281
0.593333333333334	0.0290870666503906
0.596666666666667	0.0214576721191406
0.6	0.0157356262207031
0.603333333333334	0.0147819519042969
0.606666666666667	0.0162124633789063
0.61	0.0152587890625
0.613333333333334	0.0147819519042969
0.616666666666667	0.0162124633789063
0.62	0.019073486328125
0.623333333333334	0.02288818359375
0.626666666666667	0.030517578125
0.63	0.0371932983398438
0.633333333333334	0.0410079956054688
0.636666666666667	0.0386238098144531
0.64	0.0357627868652344
0.643333333333334	0.0295639038085938
0.646666666666667	0.0181198120117188
0.65	0.00429153442382813
0.653333333333334	-0.00286102294921875
0.656666666666667	-0.00905990600585938
0.66	-0.0123977661132813
0.663333333333334	-0.0181198120117188
0.666666666666667	-0.0157356262207031
0.67	-0.00715255737304688
0.673333333333334	0.000476837158203125
0.676666666666667	0.0095367431640625
0.68	0.0133514404296875
0.683333333333334	0.00858306884765625
0.686666666666667	-0.00715255737304688
0.69	-0.030517578125
0.693333333333334	-0.0505447387695313
0.696666666666667	-0.0629425048828125
0.7	-0.0662803649902344
0.703333333333334	-0.0557899475097657
0.706666666666667	-0.0386238098144531
0.71	-0.0209808349609375
0.713333333333334	-0.0104904174804688
0.716666666666667	-0.00667572021484375
0.72	-0.0019073486328125
0.723333333333334	0.00286102294921875
0.726666666666667	0.00429153442382813
0.73	0.00524520874023438
0.733333333333334	0.00476837158203125
0.736666666666667	0.003814697265625
0.74	-0.00095367431640625
0.743333333333334	-0.00715255737304688
0.746666666666667	-0.0095367431640625
0.75	-0.00715255737304688
0.753333333333334	0.0019073486328125
0.756666666666667	0.00858306884765625
0.76	0.011444091796875
0.763333333333334	0.00810623168945313
0.766666666666667	0.00286102294921875
0.77	-0.0057220458984375
0.773333333333334	-0.0138282775878906
0.776666666666667	-0.0181198120117188
0.78	-0.0200271606445313
0.783333333333334	-0.02288818359375
0.786666666666667	-0.0309944152832031
0.79	-0.0395774841308594
0.793333333333334	-0.0462532043457031
0.796666666666667	-0.0519752502441407
0.8	-0.05340576171875
0.803333333333334	-0.0529289245605469
0.806666666666667	-0.0467300415039063
0.81	-0.03814697265625
0.813333333333334	-0.0276565551757813
0.816666666666667	-0.0166893005371094
0.82	-0.00715255737304688
0.823333333333334	0.00619888305664063
0.826666666666667	0.0138282775878906
0.83	0.0143051147460938
0.833333333333334	0.00905990600585938
0.836666666666667	0.0019073486328125
0.84	-0.00429153442382813
0.843333333333334	-0.0128746032714844
0.846666666666667	-0.0143051147460938
0.85	-0.00476837158203125
0.853333333333334	0.00858306884765625
0.856666666666667	0.0200271606445313
0.86	0.030517578125
0.863333333333334	0.0400543212890625
0.866666666666667	0.0410079956054688
0.87	0.0319480895996094
0.873333333333334	0.0205039978027344
0.876666666666667	0.0119209289550781
0.88	0.0057220458984375
0.883333333333334	0.00810623168945313
0.886666666666667	0.0162124633789063
0.89	0.0243186950683594
0.893333333333334	0.0309944152832031
0.896666666666667	0.034332275390625
0.9	0.0362396240234375
0.903333333333334	0.0286102294921875
0.906666666666667	0.0195503234863281
0.91	0.0166893005371094
0.913333333333334	0.0138282775878906
0.916666666666667	0.0100135803222656
0.92	0.00238418579101563
0.923333333333334	0.00333786010742188
0.926666666666667	0.000476837158203125
0.93	-0.00715255737304688
0.933333333333334	-0.0143051147460938
0.936666666666667	-0.0119209289550781
0.94	-0.00619888305664063
0.943333333333334	-0.00762939453125
0.946666666666667	-0.0138282775878906
0.95	-0.0143051147460938
0.953333333333334	-0.00905990600585938
0.956666666666667	-0.0095367431640625
0.96	-0.0095367431640625
0.963333333333334	-0.00905990600585938
0.966666666666667	-0.00524520874023438
0.97	-0.00858306884765625
0.973333333333334	-0.0152587890625
0.976666666666667	-0.0171661376953125
0.98	-0.0100135803222656
0.983333333333334	0.003814697265625
0.986666666666667	0.0205039978027344
0.99	0.0314712524414063
0.993333333333334	0.0391006469726563
0.996666666666667	0.0433921813964844
1	0.0448226928710938
1.00333333333334	0.0438690185546875
1.00666666666667	0.0481605529785156
1.01	0.0615119934082032
1.01333333333334	0.0729560852050782
1.01666666666667	0.0705718994140625
1.02	0.057220458984375
1.02333333333334	0.041961669921875
1.02666666666667	0.0262260437011719
1.03	0.00810623168945313
1.03333333333334	-0.00333786010742188
1.03666666666667	0.00143051147460938
1.04	0.0166893005371094
1.04333333333334	0.0271797180175781
1.04666666666667	0.0329017639160156
1.05	0.0371932983398438
1.05333333333334	0.0414848327636719
1.05666666666667	0.0424385070800781
1.06	0.0362396240234375
1.06333333333334	0.0281333923339844
1.06666666666667	0.0200271606445313
1.07	0.0095367431640625
1.07333333333334	-0.00619888305664063
1.07666666666667	-0.0219345092773438
1.08	-0.0309944152832031
1.08333333333334	-0.0357627868652344
1.08666666666667	-0.0424385070800781
1.09	-0.0438690185546875
1.09333333333334	-0.0348091125488281
1.09666666666667	-0.0171661376953125
1.1	-0.00333786010742188
1.10333333333334	0.0104904174804688
1.10666666666667	0.0262260437011719
1.11	0.0462532043457031
1.11333333333334	0.0576972961425782
1.11666666666667	0.0567436218261719
1.12	0.0505447387695313
1.12333333333334	0.0462532043457031
1.12666666666667	0.0462532043457031
1.13	0.0438690185546875
1.13333333333334	0.03814697265625
1.13666666666667	0.0333786010742188
1.14	0.0348091125488281
1.14333333333334	0.0362396240234375
1.14666666666667	0.0371932983398438
1.15	0.0338554382324219
1.15333333333334	0.0352859497070313
1.15666666666667	0.0357627868652344
1.16	0.0271797180175781
1.16333333333334	0.0104904174804688
1.16666666666667	-0.00143051147460938
1.17	-0.000476837158203125
1.17333333333334	0.00715255737304688
1.17666666666667	0.0123977661132813
1.18	0.0224113464355469
1.18333333333334	0.0433921813964844
1.18666666666667	0.0615119934082032
1.19	0.0624656677246094
1.19333333333334	0.0443458557128906
1.19666666666667	0.0290870666503906
1.2	0.0166893005371094
1.20333333333334	0.003814697265625
1.20666666666667	-0.0095367431640625
1.21	-0.0109672546386719
1.21333333333334	-0.0019073486328125
1.21666666666667	0.0057220458984375
1.22	0.0109672546386719
1.22333333333334	0.0200271606445313
1.22666666666667	0.030517578125
1.23	0.0386238098144531
1.23333333333334	0.0391006469726563
1.23666666666667	0.0395774841308594
1.24	0.0357627868652344
1.24333333333334	0.0252723693847656
1.24666666666667	0.0128746032714844
1.25	-0.0019073486328125
1.25333333333334	-0.0109672546386719
1.25666666666667	-0.0176429748535156
1.26	-0.0166893005371094
1.26333333333334	-0.00905990600585938
1.26666666666667	-0.000476837158203125
1.27	0.0100135803222656
1.27333333333334	0.0247955322265625
1.27666666666667	0.0338554382324219
1.28	0.0348091125488281
1.28333333333334	0.0219345092773438
1.28666666666667	0.0095367431640625
1.29	-0.00238418579101563
1.29333333333334	-0.0109672546386719
1.29666666666667	-0.0100135803222656
1.3	-0.00429153442382813
1.30333333333334	0.0104904174804688
1.30666666666667	0.0271797180175781
1.31	0.0443458557128906
1.31333333333334	0.0505447387695313
1.31666666666667	0.0433921813964844
1.32	0.0324249267578125
1.32333333333334	0.0214576721191406
1.32666666666667	0.0109672546386719
1.33	-0.00095367431640625
1.33333333333334	-0.00429153442382813
1.33666666666667	0.0057220458984375
1.34	0.0276565551757813
1.34333333333334	0.0443458557128906
1.34666666666667	0.0452995300292969
1.35	0.0429153442382813
1.35333333333334	0.0395774841308594
1.35666666666667	0.0386238098144531
1.36	0.030517578125
1.36333333333334	0.0219345092773438
1.36666666666667	0.0290870666503906
1.37	0.0400543212890625
1.37333333333334	0.0519752502441407
1.37666666666667	0.0562667846679688
1.38	0.0600814819335938
1.38333333333334	0.0658035278320313
1.38666666666667	0.064849853515625
1.39	0.0581741333007813
1.39333333333334	0.049591064453125
1.39666666666667	0.0391006469726563
1.4	0.0295639038085938
1.40333333333334	0.0209808349609375
1.40666666666667	0.0205039978027344
1.41	0.030517578125
1.41333333333334	0.041961669921875
1.41666666666667	0.0586509704589844
1.42	0.0729560852050782
1.42333333333334	0.0767707824707032
1.42666666666667	0.0681877136230469
1.43	0.05340576171875
1.43333333333334	0.041961669921875
1.43666666666667	0.0286102294921875
1.44	0.0157356262207031
1.44333333333334	0.0119209289550781
1.44666666666667	0.0166893005371094
1.45	0.0257492065429688
1.45333333333334	0.0352859497070313
1.45666666666667	0.0462532043457031
1.46	0.0514984130859375
1.46333333333334	0.0448226928710938
1.46666666666667	0.034332275390625
1.47	0.0262260437011719
1.47333333333334	0.0209808349609375
1.47666666666667	0.0133514404296875
1.48	0.00762939453125
1.48333333333334	0.0147819519042969
1.48666666666667	0.0286102294921875
1.49	0.0400543212890625
1.49333333333334	0.0457763671875
1.49666666666667	0.0519752502441407
1.5	0.0619888305664063
1.50333333333334	0.0715255737304688
1.50666666666667	0.0705718994140625
1.51	0.0600814819335938
1.51333333333334	0.0429153442382813
1.51666666666667	0.0300407409667969
1.52	0.0243186950683594
1.52333333333334	0.0200271606445313
1.52666666666667	0.0176429748535156
1.53	0.0205039978027344
1.53333333333334	0.030517578125
1.53666666666667	0.0391006469726563
1.54	0.0391006469726563
1.54333333333334	0.041961669921875
1.54666666666667	0.0491142272949219
1.55	0.0538825988769532
1.55333333333334	0.0529289245605469
1.55666666666667	0.0510215759277344
1.56	0.057220458984375
1.56333333333334	0.0624656677246094
1.56666666666667	0.0653266906738282
1.57	0.0691413879394532
1.57333333333334	0.0710487365722657
1.57666666666667	0.0681877136230469
1.58	0.057220458984375
1.58333333333334	0.0400543212890625
1.58666666666667	0.0243186950683594
1.59	0.0176429748535156
1.59333333333334	0.0171661376953125
1.59666666666667	0.0233650207519531
1.6	0.0295639038085938
1.60333333333334	0.0333786010742188
1.60666666666667	0.0319480895996094
1.61	0.0195503234863281
1.61333333333334	0.0119209289550781
1.61666666666667	0.00715255737304688
1.62	0.0095367431640625
1.62333333333334	0.0181198120117188
1.62666666666667	0.0309944152832031
1.63	0.0448226928710938
1.63333333333334	0.0452995300292969
1.63666666666667	0.0429153442382813
1.64	0.041961669921875
1.64333333333334	0.0438690185546875
1.64666666666667	0.0467300415039063
1.65	0.0491142272949219
1.65333333333334	0.0529289245605469
1.65666666666667	0.0562667846679688
1.66	0.0586509704589844
1.66333333333334	0.0557899475097657
1.66666666666667	0.0553131103515625
1.67	0.0567436218261719
1.67333333333334	0.0634193420410157
1.67666666666667	0.0638961791992188
1.68	0.0596046447753907
1.68333333333334	0.0562667846679688
1.68666666666667	0.0553131103515625
1.69	0.0600814819335938
1.69333333333334	0.0672340393066407
1.69666666666667	0.0739097595214844
1.7	0.0743865966796875
1.70333333333334	0.0696182250976563
1.70666666666667	0.057220458984375
1.71	0.0405311584472656
1.71333333333334	0.0262260437011719
1.71666666666667	0.0224113464355469
1.72	0.0243186950683594
1.72333333333334	0.0271797180175781
1.72666666666667	0.0300407409667969
1.73	0.0333786010742188
1.73333333333334	0.0348091125488281
1.73666666666667	0.030517578125
1.74	0.0224113464355469
1.74333333333334	0.0166893005371094
1.74666666666667	0.0143051147460938
1.75	0.0123977661132813
1.75333333333334	0.00715255737304688
1.75666666666667	0.00524520874023438
1.76	0.00858306884765625
1.76333333333334	0.011444091796875
1.76666666666667	0.0104904174804688
1.77	0.00905990600585938
1.77333333333334	0.0104904174804688
1.77666666666667	0.0104904174804688
1.78	0.0100135803222656
1.78333333333334	0.0147819519042969
1.78666666666667	0.02288818359375
1.79	0.0319480895996094
1.79333333333334	0.0400543212890625
1.79666666666667	0.0467300415039063
1.8	0.0481605529785156
1.80333333333334	0.0424385070800781
1.80666666666667	0.0357627868652344
1.81	0.0348091125488281
1.81333333333334	0.0371932983398438
1.81666666666667	0.0429153442382813
1.82	0.0486373901367188
1.82333333333334	0.057220458984375
1.82666666666667	0.0634193420410157
1.83	0.0581741333007813
1.83333333333334	0.0410079956054688
1.83666666666667	0.0209808349609375
1.84	0.00619888305664063
1.84333333333334	-0.000476837158203125
1.84666666666667	0
1.85	0.00715255737304688
1.85333333333334	0.0233650207519531
1.85666666666667	0.0424385070800781
1.86	0.0619888305664063
1.86333333333334	0.0729560852050782
1.86666666666667	0.0767707824707032
1.87	0.0753402709960938
1.87333333333334	0.0715255737304688
1.87666666666667	0.0677108764648438
1.88	0.0653266906738282
1.88333333333334	0.0667572021484375
1.88666666666667	0.0748634338378907
1.89	0.0820159912109375
1.89333333333334	0.0863075256347656
1.89666666666667	0.0834465026855469
1.9	0.0782012939453125
1.90333333333334	0.0786781311035157
1.90666666666667	0.0767707824707032
1.91	0.0772476196289063
1.91333333333334	0.0758171081542969
1.91666666666667	0.0762939453125
1.92	0.0753402709960938
1.92333333333334	0.0705718994140625
1.92666666666667	0.0677108764648438
1.93	0.0667572021484375
1.93333333333334	0.0705718994140625
1.93666666666667	0.0758171081542969
1.94	0.0853538513183594
1.94333333333334	0.0905990600585938
1.94666666666667	0.0920295715332031
1.95	0.0863075256347656
1.95333333333334	0.0786781311035157
1.95666666666667	0.0734329223632813
1.96	0.0715255737304688
1.96333333333334	0.0715255737304688
1.96666666666667	0.0700950622558594
1.97	0.0696182250976563
1.97333333333334	0.0720024108886719
1.97666666666667	0.0691413879394532
1.98	0.057220458984375
1.98333333333334	0.0486373901367188
1.98666666666667	0.0476837158203125
1.99	0.0538825988769532
1.99333333333334	0.0529289245605469
1.99666666666667	0.0524520874023438
2	0.0548362731933594
2.00333333333334	0.0586509704589844
2.00666666666667	0.0519752502441407
2.01	0.0438690185546875
2.01333333333334	0.0429153442382813
2.01666666666667	0.049591064453125
2.02	0.049591064453125
2.02333333333334	0.0433921813964844
2.02666666666667	0.0371932983398438
2.03	0.0329017639160156
2.03333333333334	0.0371932983398438
2.03666666666667	0.0438690185546875
2.04	0.0562667846679688
2.04333333333334	0.0643730163574219
2.04666666666667	0.0710487365722657
2.05	0.0720024108886719
2.05333333333334	0.0672340393066407
2.05666666666667	0.0576972961425782
2.06	0.0472068786621094
2.06333333333334	0.03814697265625
2.06666666666667	0.0348091125488281
2.07	0.0357627868652344
2.07333333333334	0.0376701354980469
2.07666666666667	0.0333786010742188
2.08	0.0219345092773438
2.08333333333334	0.0119209289550781
2.08666666666667	0.00667572021484375
2.09	0.00667572021484375
2.09333333333334	0.00715255737304688
2.09666666666667	0.0128746032714844
2.1	0.0257492065429688
2.10333333333334	0.0429153442382813
2.10666666666667	0.0548362731933594
2.11	0.0600814819335938
2.11333333333334	0.0591278076171875
2.11666666666667	0.0529289245605469
2.12	0.0443458557128906
2.12333333333334	0.0405311584472656
2.12666666666667	0.0410079956054688
2.13	0.0429153442382813
2.13333333333334	0.0467300415039063
2.13666666666667	0.0567436218261719
2.14	0.0720024108886719
2.14333333333334	0.08392333984375
2.14666666666667	0.087738037109375
2.15	0.0824928283691406
2.15333333333334	0.0720024108886719
2.15666666666667	0.0557899475097657
2.16	0.03814697265625
2.16333333333334	0.0176429748535156
2.16666666666667	0.0019073486328125
2.17	-0.00667572021484375
2.17333333333334	-0.00762939453125
2.17666666666667	-0.00524520874023438
2.18	-0.00476837158203125
2.18333333333334	-0.00429153442382813
2.18666666666667	-0.003814697265625
2.19	-0.00286102294921875
2.19333333333334	0.00286102294921875
2.19666666666667	0.00715255737304688
2.2	0.0147819519042969
2.20333333333334	0.0162124633789063
2.20666666666667	0.0147819519042969
2.21	0.00858306884765625
2.21333333333334	-0.00619888305664063
2.21666666666667	-0.0157356262207031
2.22	-0.0224113464355469
2.22333333333334	-0.0224113464355469
2.22666666666667	-0.0257492065429688
2.23	-0.0262260437011719
2.23333333333334	-0.0205039978027344
2.23666666666667	-0.0133514404296875
2.24	-0.0019073486328125
2.24333333333334	0.0147819519042969
2.24666666666667	0.0362396240234375
2.25	0.0491142272949219
2.25333333333334	0.0553131103515625
2.25666666666667	0.0596046447753907
2.26	0.0562667846679688
2.26333333333334	0.049591064453125
2.26666666666667	0.0467300415039063
2.27	0.0543594360351563
2.27333333333334	0.0600814819335938
2.27666666666667	0.0548362731933594
2.28	0.0443458557128906
2.28333333333334	0.0290870666503906
2.28666666666667	0.0104904174804688
2.29	-0.00429153442382813
2.29333333333334	-0.0138282775878906
2.29666666666667	-0.0181198120117188
2.3	-0.0157356262207031
2.30333333333334	-0.00810623168945313
2.30666666666667	0.00333786010742188
2.31	0.0095367431640625
2.31333333333334	0.0181198120117188
2.31666666666667	0.0309944152832031
2.32	0.0414848327636719
2.32333333333334	0.041961669921875
2.32666666666667	0.0357627868652344
2.33	0.0295639038085938
2.33333333333334	0.0233650207519531
2.33666666666667	0.0157356262207031
2.34	0.0095367431640625
2.34333333333334	0.00524520874023438
2.34666666666667	0.00143051147460938
2.35	0.00333786010742188
2.35333333333334	0.0104904174804688
2.35666666666667	0.0181198120117188
2.36	0.02288818359375
2.36333333333334	0.0257492065429688
2.36666666666667	0.0309944152832031
2.37	0.0324249267578125
2.37333333333334	0.0252723693847656
2.37666666666667	0.0152587890625
2.38	0.0138282775878906
2.38333333333334	0.0224113464355469
2.38666666666667	0.026702880859375
2.39	0.0238418579101563
2.39333333333334	0.0214576721191406
2.39666666666667	0.0238418579101563
2.4	0.0209808349609375
2.40333333333334	0.0119209289550781
2.40666666666667	0.00238418579101563
2.41	0.00143051147460938
2.41333333333334	0.0057220458984375
2.41666666666667	0.0109672546386719
2.42	0.0181198120117188
2.42333333333334	0.0295639038085938
2.42666666666667	0.041961669921875
2.43	0.0486373901367188
2.43333333333334	0.0448226928710938
2.43666666666667	0.030517578125
2.44	0.011444091796875
2.44333333333334	-0.00905990600585938
2.44666666666667	-0.02288818359375
2.45	-0.0276565551757813
2.45333333333334	-0.0238418579101563
2.45666666666667	-0.0152587890625
2.46	-0.00429153442382813
2.46333333333334	0.00905990600585938
2.46666666666667	0.0214576721191406
2.47	0.0290870666503906
2.47333333333334	0.0333786010742188
2.47666666666667	0.0357627868652344
2.48	0.0400543212890625
2.48333333333334	0.0395774841308594
2.48666666666667	0.0319480895996094
2.49	0.0214576721191406
2.49333333333334	0.0100135803222656
2.49666666666667	0.00667572021484375
2.5	0.00762939453125
2.50333333333334	0.0100135803222656
2.50666666666667	0.0109672546386719
2.51	0.0095367431640625
2.51333333333334	0.00858306884765625
2.51666666666667	0
2.52	-0.0109672546386719
2.52333333333334	-0.0181198120117188
2.52666666666667	-0.0171661376953125
2.53	-0.0057220458984375
2.53333333333334	0.0147819519042969
2.53666666666667	0.0448226928710938
2.54	0.0705718994140625
2.54333333333334	0.0905990600585938
2.54666666666667	0.105381011962891
2.55	0.117778778076172
2.55333333333334	0.11587142944336
2.55666666666667	0.101566314697266
2.56	0.0872611999511719
2.56333333333334	0.0743865966796875
2.56666666666667	0.0615119934082032
2.57	0.0433921813964844
2.57333333333334	0.0371932983398438
2.57666666666667	0.0395774841308594
2.58	0.0462532043457031
2.58333333333334	0.0529289245605469
2.58666666666667	0.0591278076171875
2.59	0.0672340393066407
2.59333333333334	0.0696182250976563
2.59666666666667	0.0720024108886719
2.6	0.0696182250976563
2.60333333333334	0.0705718994140625
2.60666666666667	0.0710487365722657
2.61	0.072479248046875
2.61333333333334	0.0681877136230469
2.61666666666667	0.057220458984375
2.62	0.0448226928710938
2.62333333333334	0.0333786010742188
2.62666666666667	0.0319480895996094
2.63	0.0371932983398438
2.63333333333334	0.0519752502441407
2.63666666666667	0.0700950622558594
2.64	0.0867843627929688
2.64333333333334	0.091552734375
2.64666666666667	0.0891685485839844
2.65	0.0853538513183594
2.65333333333334	0.080108642578125
2.65666666666667	0.0705718994140625
2.66	0.0653266906738282
2.66333333333334	0.0700950622558594
2.66666666666667	0.0762939453125
2.67	0.0762939453125
2.67333333333334	0.0653266906738282
2.67666666666667	0.0505447387695313
2.68	0.0348091125488281
2.68333333333334	0.0238418579101563
2.68666666666667	0.0147819519042969
2.69	0.0109672546386719
2.69333333333334	0.0138282775878906
2.69666666666667	0.0276565551757813
2.7	0.0448226928710938
2.70333333333334	0.0605583190917969
2.70666666666667	0.0705718994140625
2.71	0.0696182250976563
2.71333333333334	0.064849853515625
2.71666666666667	0.057220458984375
2.72	0.0567436218261719
2.72333333333334	0.0591278076171875
2.72666666666667	0.0672340393066407
2.73	0.0782012939453125
2.73333333333334	0.0886917114257813
2.73666666666667	0.0977516174316406
2.74	0.09918212890625
2.74333333333334	0.091552734375
2.74666666666667	0.0762939453125
2.75	0.0653266906738282
2.75333333333334	0.0619888305664063
2.75666666666667	0.0624656677246094
2.76	0.0600814819335938
2.76333333333334	0.06103515625
2.76666666666667	0.0672340393066407
2.77	0.0753402709960938
2.77333333333334	0.0853538513183594
2.77666666666667	0.0982284545898438
2.78	0.118732452392578
2.78333333333334	0.13875961303711
2.78666666666667	0.164031982421875
2.79	0.197410583496094
2.79333333333334	0.251293182373047
2.79666666666667	0.330924987792969
2.8	0.440597534179688
2.80333333333334	0.58889389038086
2.80666666666667	0.774860382080078
2.81	1.00803375244141
2.81333333333334	1.28364562988281
2.81666666666667	1.60503387451172
2.82	1.97315216064453
2.82333333333334	2.38180160522461
2.82666666666667	2.82526016235352
2.83	3.28826904296875
2.83333333333334	3.76033782958985
2.83666666666667	4.23383712768555
2.84	4.69160079956055
2.84333333333334	5.1259994506836
2.84666666666667	5.52654266357422
2.85	5.889892578125
2.85333333333334	6.20746612548828
2.85666666666667	6.47163391113282
2.86	6.67905807495117
2.86333333333334	6.83212280273438
2.86666666666667	6.93273544311524
2.87	6.97851181030274
2.87333333333334	6.96849822998047
2.87666666666667	6.90698623657227
2.88	6.80398941040039
2.88333333333334	6.65950775146485
2.88666666666667	6.48307800292969
2.89	6.27899169921875
2.89333333333334	6.0572624206543
2.89666666666667	5.81979751586914
2.9	5.56755065917969
2.90333333333334	5.3091049194336
2.90666666666667	5.04207611083985
2.91	4.77361679077149
2.91333333333334	4.50372695922852
2.91666666666667	4.23908233642578
2.92	3.98588180541992
2.92333333333334	3.73983383178711
2.92666666666667	3.5090446472168
2.93	3.28969955444336
2.93333333333334	3.0817985534668
2.93666666666667	2.88105010986328
2.94	2.68983840942383
2.94333333333334	2.50959396362305
2.94666666666667	2.34079360961914
2.95	2.18057632446289
2.95333333333334	2.03275680541992
2.95666666666667	1.89542770385742
2.96	1.76763534545899
2.96333333333334	1.64556503295899
2.96666666666667	1.53732299804688
2.97	1.44147872924805
2.97333333333334	1.35374069213867
2.97666666666667	1.26981735229492
2.98	1.19209289550781
2.98333333333334	1.12724304199219
2.98666666666667	1.06430053710938
2.99	0.998973846435547
2.99333333333334	0.933170318603516
2.99666666666667	0.87738037109375
3	0.829696655273438
3.00333333333334	0.786304473876953
3.00666666666667	0.747203826904297
3.01	0.713825225830078
3.01333333333334	0.692367553710938
3.01666666666667	0.674724578857422
3.02	0.6561279296875
3.02333333333334	0.629425048828125
3.02666666666667	0.59652328491211
3.03	0.569343566894532
3.03333333333334	0.544071197509766
3.03666666666667	0.521659851074219
3.04	0.498294830322266
3.04333333333334	0.483512878417969
3.04666666666667	0.473499298095703
3.05	0.463962554931641
3.05333333333334	0.450611114501953
3.05666666666667	0.433444976806641
3.06	0.412464141845703
3.06333333333334	0.390052795410156
3.06666666666667	0.368595123291016
3.07	0.349521636962891
3.07333333333334	0.326156616210938
3.07666666666667	0.301837921142578
3.08	0.289440155029297
3.08333333333334	0.285148620605469
3.08666666666667	0.284671783447266
3.09	0.277519226074219
3.09333333333334	0.272750854492188
3.09666666666667	0.26845932006836
3.1	0.26082992553711
3.10333333333334	0.248432159423828
3.10666666666667	0.236034393310547
3.11	0.23031234741211
3.11333333333334	0.224113464355469
3.11666666666667	0.218391418457031
3.12	0.204563140869141
3.12333333333334	0.191211700439453
3.12666666666667	0.174999237060547
3.13	0.164031982421875
3.13333333333334	0.160694122314453
3.13666666666667	0.157356262207031
3.14	0.156879425048828
3.14333333333334	0.154495239257813
3.14666666666667	0.151634216308594
3.15	0.142574310302735
3.15333333333334	0.128269195556641
3.15666666666667	0.119686126708985
3.16	0.117301940917969
3.16333333333334	0.113010406494141
3.16666666666667	0.111103057861328
3.17	0.112533569335938
3.17333333333334	0.118255615234375
3.17666666666667	0.121116638183594
3.18	0.119209289550781
3.18333333333334	0.119209289550781
3.18666666666667	0.118732452392578
3.19	0.118732452392578
3.19333333333334	0.113964080810547
3.19666666666667	0.101089477539063
3.2	0.0834465026855469
3.20333333333334	0.0681877136230469
3.20666666666667	0.0591278076171875
3.21	0.0486373901367188
3.21333333333334	0.0429153442382813
3.21666666666667	0.0472068786621094
3.22	0.0629425048828125
3.22333333333334	0.0762939453125
3.22666666666667	0.0815391540527344
3.23	0.0872611999511719
3.23333333333334	0.0963211059570313
3.23666666666667	0.105381011962891
3.24	0.10824203491211
3.24333333333334	0.1068115234375
3.24666666666667	0.102996826171875
3.25	0.0934600830078125
3.25333333333334	0.0772476196289063
3.25666666666667	0.0653266906738282
3.26	0.0638961791992188
3.26333333333334	0.0705718994140625
3.26666666666667	0.0777244567871094
3.27	0.080108642578125
3.27333333333334	0.0829696655273438
3.27666666666667	0.0805854797363281
3.28	0.0743865966796875
3.28333333333334	0.0643730163574219
3.28666666666667	0.0529289245605469
3.29	0.0481605529785156
3.29333333333334	0.0481605529785156
3.29666666666667	0.0548362731933594
3.3	0.0615119934082032
3.30333333333334	0.0710487365722657
3.30666666666667	0.0829696655273438
3.31	0.0920295715332031
3.31333333333334	0.0972747802734375
3.31666666666667	0.0944137573242188
3.32	0.0858306884765625
3.32333333333334	0.06866455078125
3.32666666666667	0.0543594360351563
3.33	0.0472068786621094
3.33333333333334	0.0452995300292969
3.33666666666667	0.0448226928710938
3.34	0.0452995300292969
3.34333333333334	0.0548362731933594
3.34666666666667	0.06103515625
3.35	0.0634193420410157
3.35333333333334	0.0629425048828125
3.35666666666667	0.0658035278320313
3.36	0.06866455078125
3.36333333333334	0.0638961791992188
3.36666666666667	0.0658035278320313
3.37	0.0720024108886719
3.37333333333334	0.0824928283691406
3.37666666666667	0.08392333984375
3.38	0.08392333984375
3.38333333333334	0.0858306884765625
3.38666666666667	0.0786781311035157
3.39	0.0658035278320313
3.39333333333334	0.0486373901367188
3.39666666666667	0.0438690185546875
3.4	0.0424385070800781
3.40333333333334	0.0457763671875
3.40666666666667	0.057220458984375
3.41	0.0729560852050782
3.41333333333334	0.0863075256347656
3.41666666666667	0.0925064086914063
3.42	0.0944137573242188
3.42333333333334	0.0939369201660156
3.42666666666667	0.08392333984375
3.43	0.0767707824707032
3.43333333333334	0.0786781311035157
3.43666666666667	0.0886917114257813
3.44	0.0929832458496094
3.44333333333334	0.0982284545898438
3.44666666666667	0.1068115234375
3.45	0.118255615234375
3.45333333333334	0.126361846923828
3.45666666666667	0.127315521240235
3.46	0.132083892822266
3.46333333333334	0.13113021850586
3.46666666666667	0.126361846923828
3.47	0.116348266601563
3.47333333333334	0.104427337646485
3.47666666666667	0.0910758972167969
3.48	0.0753402709960938
3.48333333333334	0.0667572021484375
3.48666666666667	0.0634193420410157
3.49	0.0581741333007813
3.49333333333334	0.0529289245605469
3.49666666666667	0.0514984130859375
3.5	0.0619888305664063
3.50333333333334	0.0710487365722657
3.50666666666667	0.08392333984375
3.51	0.0939369201660156
3.51333333333334	0.100135803222656
3.51666666666667	0.0977516174316406
3.52	0.091552734375
3.52333333333334	0.0905990600585938
3.52666666666667	0.087738037109375
3.53	0.0896453857421875
3.53333333333334	0.0920295715332031
3.53666666666667	0.100135803222656
3.54	0.105381011962891
3.54333333333334	0.102519989013672
3.54666666666667	0.091552734375
3.55	0.0772476196289063
3.55333333333334	0.072479248046875
3.55666666666667	0.0710487365722657
3.56	0.0700950622558594
3.56333333333334	0.0672340393066407
3.56666666666667	0.0667572021484375
3.57	0.0681877136230469
3.57333333333334	0.0667572021484375
3.57666666666667	0.0634193420410157
3.58	0.0629425048828125
3.58333333333334	0.0658035278320313
3.58666666666667	0.0729560852050782
3.59	0.0815391540527344
3.59333333333334	0.0858306884765625
3.59666666666667	0.0896453857421875
3.6	0.0905990600585938
3.60333333333334	0.0963211059570313
3.60666666666667	0.0948905944824219
3.61	0.0858306884765625
3.61333333333334	0.0710487365722657
3.61666666666667	0.0581741333007813
3.62	0.0567436218261719
3.62333333333334	0.057220458984375
3.62666666666667	0.0591278076171875
3.63	0.0619888305664063
3.63333333333334	0.0715255737304688
3.63666666666667	0.0853538513183594
3.64	0.0867843627929688
3.64333333333334	0.0810623168945313
3.64666666666667	0.0758171081542969
3.65	0.080108642578125
3.65333333333334	0.0872611999511719
3.65666666666667	0.0872611999511719
3.66	0.0910758972167969
3.66333333333334	0.0972747802734375
3.66666666666667	0.102043151855469
3.67	0.0972747802734375
3.67333333333334	0.0901222229003906
3.67666666666667	0.0848770141601563
3.68	0.0777244567871094
3.68333333333334	0.0681877136230469
3.68666666666667	0.0653266906738282
3.69	0.0739097595214844
3.69333333333334	0.0829696655273438
3.69666666666667	0.091552734375
3.7	0.102043151855469
3.70333333333334	0.119686126708985
3.70666666666667	0.13875961303711
3.71	0.158309936523438
3.71333333333334	0.174045562744141
3.71666666666667	0.184059143066406
3.72	0.186443328857422
3.72333333333334	0.181198120117188
3.72666666666667	0.177860260009766
3.73	0.179290771484375
3.73333333333334	0.19216537475586
3.73666666666667	0.214099884033203
3.74	0.248908996582031
3.74333333333334	0.293254852294922
3.74666666666667	0.340938568115235
3.75	0.386238098144531
3.75333333333334	0.431537628173828
3.75666666666667	0.480175018310547
3.76	0.529289245605469
3.76333333333334	0.582695007324219
3.76666666666667	0.644207000732422
3.77	0.721454620361328
3.77333333333334	0.806808471679688
3.77666666666667	0.899314880371094
3.78	1.00135803222656
3.78333333333334	1.1134147644043
3.78666666666667	1.22833251953125
3.79	1.33991241455078
3.79333333333334	1.45626068115235
3.79666666666667	1.57451629638672
3.8	1.69706344604492
3.80333333333334	1.82008743286133
3.80666666666667	1.94549560546875
3.81	2.06518173217774
3.81333333333334	2.17962265014649
3.81666666666667	2.29501724243164
3.82	2.40755081176758
3.82333333333334	2.50768661499024
3.82666666666667	2.59637832641602
3.83	2.68650054931641
3.83333333333334	2.77757644653321
3.83666666666667	2.85577774047852
3.84	2.91919708251953
3.84333333333334	2.97355651855469
3.84666666666667	3.01742553710938
3.85	3.04222106933594
3.85333333333334	3.04269790649414
3.85666666666667	3.02743911743164
3.86	3.00359725952149
3.86333333333334	2.96783447265625
3.86666666666667	2.93207168579102
3.87	2.89440155029297
3.87333333333334	2.85768508911133
3.87666666666667	2.81620025634766
3.88	2.76613235473633
3.88333333333334	2.71368026733399
3.88666666666667	2.65026092529297
3.89	2.58493423461914
3.89333333333334	2.51293182373047
3.89666666666667	2.43616104125977
3.9	2.35080718994141
3.90333333333334	2.2573471069336
3.90666666666667	2.16531753540039
3.91	2.06947326660156
3.91333333333334	1.97553634643555
3.91666666666667	1.88875198364258
3.92	1.80721282958985
3.92333333333334	1.73282623291016
3.92666666666667	1.65700912475586
3.93	1.58500671386719
3.93333333333334	1.50775909423828
3.93666666666667	1.42908096313477
3.94	1.35946273803711
3.94333333333334	1.29365921020508
3.94666666666667	1.22642517089844
3.95	1.15203857421875
3.95333333333334	1.08146667480469
3.95666666666667	1.01995468139649
3.96	0.9613037109375
3.96333333333334	0.903129577636719
3.96666666666667	0.851631164550781
3.97	0.807285308837891
3.97333333333334	0.772476196289063
3.97666666666667	0.739097595214844
3.98	0.701427459716797
3.98333333333334	0.663280487060547
3.98666666666667	0.6256103515625
3.99	0.592708587646485
3.99333333333334	0.560283660888672
3.99666666666667	0.528335571289063
4	0.502109527587891
4.00333333333334	0.477313995361328
4.00666666666667	0.452041625976563
4.01	0.422477722167969
4.01333333333334	0.392436981201172
4.01666666666667	0.364780426025391
4.02	0.338077545166016
4.02333333333334	0.31423568725586
4.02666666666667	0.291824340820313
4.03	0.271797180175781
4.03333333333334	0.241279602050781
4.03666666666667	0.200271606445313
4.04	0.150203704833985
4.04333333333334	0.0963211059570313
4.04666666666667	0.0391006469726563
4.05	-0.0252723693847656
4.05333333333334	-0.0929832458496094
4.05666666666667	-0.164985656738281
4.06	-0.237464904785156
4.06333333333334	-0.312328338623047
4.06666666666667	-0.394344329833985
4.07	-0.486373901367188
4.07333333333334	-0.581741333007813
4.07666666666667	-0.675201416015625
4.08	-0.768184661865235
4.08333333333334	-0.866413116455078
4.08666666666667	-0.9613037109375
4.09	-1.04713439941406
4.09333333333334	-1.12676620483399
4.09666666666667	-1.20401382446289
4.1	-1.27077102661133
4.10333333333334	-1.31559371948242
4.10666666666667	-1.32989883422852
4.11	-1.31273269653321
4.11333333333334	-1.25503540039063
4.11666666666667	-1.14965438842774
4.12	-0.987529754638672
4.12333333333334	-0.765800476074219
4.12666666666667	-0.475406646728516
4.13	-0.09918212890625
4.13333333333334	0.371932983398438
4.13666666666667	0.952243804931641
4.14	1.65224075317383
4.14333333333334	2.48432159423828
4.14666666666667	3.44371795654297
4.15	4.53329086303711
4.15333333333334	5.75828552246094
4.15666666666667	7.11965560913086
4.16	8.60691070556641
4.16333333333334	10.2095603942871
4.16666666666667	11.9218826293946
4.17	13.730525970459
4.17333333333334	15.6159400939942
4.17666666666667	17.5423622131348
4.18	19.491195678711
4.18333333333334	21.4328765869141
4.18666666666667	23.3383178710938
4.19	25.1755714416504
4.19333333333334	26.9145965576172
4.19666666666667	28.5377502441406
4.2	30.0183296203613
4.20333333333334	31.3448905944824
4.20666666666667	32.5074195861817
4.21	33.503532409668
4.21333333333334	34.3284606933594
4.21666666666667	34.9864959716797
4.22	35.4804992675781
4.22333333333334	35.8090400695801
4.22666666666667	35.9764099121094
4.23	36.0045433044434
4.23333333333334	35.9110832214356
4.23666666666667	35.6988906860352
4.24	35.3755950927735
4.24333333333334	34.9578857421875
4.24666666666667	34.4634056091309
4.25	33.8897705078125
4.25333333333334	33.2388877868653
4.25666666666667	32.524585723877
4.26	31.7707061767578
4.26333333333334	30.9815406799317
4.26666666666667	30.1589965820313
4.27	29.3087959289551
4.27333333333334	28.4409523010254
4.27666666666667	27.5654792785645
4.28	26.667594909668
4.28333333333334	25.7554054260254
4.28666666666667	24.838924407959
4.29	23.9272117614746
4.29333333333334	23.0140686035156
4.29666666666667	22.097110748291
4.3	21.1915969848633
4.30333333333334	20.2984809875488
4.30666666666667	19.4106101989746
4.31	18.5251235961914
4.31333333333334	17.6596641540528
4.31666666666667	16.8156623840332
4.32	15.9964561462403
4.32333333333334	15.2029991149903
4.32666666666667	14.4367218017578
4.33	13.7014389038086
4.33333333333334	12.9871368408203
4.33666666666667	12.2995376586914
4.34	11.6348266601563
4.34333333333334	10.9934806823731
4.34666666666667	10.3769302368164
4.35	9.78899002075196
4.35333333333334	9.23776626586914
4.35666666666667	8.72278213500977
4.36	8.24260711669922
4.36333333333334	7.7972412109375
4.36666666666667	7.38525390625
4.37	7.0028305053711
4.37333333333334	6.63900375366211
4.37666666666667	6.29901885986328
4.38	5.97906112670899
4.38333333333334	5.67770004272461
4.38666666666667	5.39350509643555
4.39	5.12790679931641
4.39333333333334	4.88662719726563
4.39666666666667	4.65822219848633
4.4	4.44078445434571
4.40333333333334	4.23955917358399
4.40666666666667	4.05454635620117
4.41	3.87907028198242
4.41333333333334	3.70025634765625
4.41666666666667	3.52573394775391
4.42	3.36599349975586
4.42333333333334	3.2196044921875
4.42666666666667	3.08752059936524
4.43	2.96401977539063
4.43333333333334	2.85720825195313
4.43666666666667	2.75993347167969
4.44	2.66218185424805
4.44333333333334	2.55966186523438
4.44666666666667	2.4557113647461
4.45	2.35557556152344
4.45333333333334	2.2578239440918
4.45666666666667	2.16150283813477
4.46	2.06947326660156
4.46333333333334	1.98602676391602
4.46666666666667	1.90544128417969
4.47	1.83153152465821
4.47333333333334	1.76334381103516
4.47666666666667	1.70326232910156
4.48	1.64651870727539
4.48333333333334	1.58929824829102
4.48666666666667	1.53207778930664
4.49	1.47151947021485
4.49333333333334	1.40571594238281
4.49666666666667	1.33609771728516
4.5	1.2655258178711
4.50333333333334	1.2044906616211
4.50666666666667	1.15346908569336
4.51	1.10864639282227
4.51333333333334	1.07002258300781
4.51666666666667	1.02996826171875
4.52	0.995635986328125
4.52333333333334	0.959396362304688
4.52666666666667	0.919342041015625
4.53	0.874519348144531
4.53333333333334	0.833511352539063
4.53666666666667	0.802993774414063
4.54	0.775337219238282
4.54333333333334	0.744819641113282
4.54666666666667	0.708103179931641
4.55	0.67281723022461
4.55333333333334	0.640392303466797
4.55666666666667	0.61178207397461
4.56	0.584602355957032
4.56333333333334	0.561714172363282
4.56666666666667	0.552177429199219
4.57	0.550270080566407
4.57333333333334	0.544071197509766
4.57666666666667	0.52642822265625
4.58	0.500679016113282
4.58333333333334	0.471115112304688
4.58666666666667	0.437736511230469
4.59	0.39815902709961
4.59333333333334	0.363349914550781
4.59666666666667	0.336647033691406
4.6	0.317096710205078
4.60333333333334	0.30517578125
4.60666666666667	0.293731689453125
4.61	0.284671783447266
4.61333333333334	0.276565551757813
4.61666666666667	0.271797180175781
4.62	0.267505645751953
4.62333333333334	0.259876251220703
4.62666666666667	0.254631042480469
4.63	0.256538391113281
4.63333333333334	0.2593994140625
4.63666666666667	0.255584716796875
4.64	0.247955322265625
4.64333333333334	0.242233276367188
4.64666666666667	0.238895416259766
4.65	0.229835510253906
4.65333333333334	0.218391418457031
4.65666666666667	0.212669372558594
4.66	0.214576721191406
4.66333333333334	0.217914581298828
4.66666666666667	0.212669372558594
4.67	0.19979476928711
4.67333333333334	0.185012817382813
4.67666666666667	0.168323516845703
4.68	0.150203704833985
4.68333333333334	0.132083892822266
4.68666666666667	0.123977661132813
4.69	0.127792358398438
4.69333333333334	0.133037567138672
4.69666666666667	0.139236450195313
4.7	0.151634216308594
4.70333333333334	0.170707702636719
4.70666666666667	0.182628631591797
4.71	0.179290771484375
4.71333333333334	0.171184539794922
4.71666666666667	0.157833099365235
4.72	0.138282775878906
4.72333333333334	0.108718872070313
4.72666666666667	0.08392333984375
4.73	0.0748634338378907
4.73333333333334	0.0710487365722657
4.73666666666667	0.0705718994140625
4.74	0.0696182250976563
4.74333333333334	0.0748634338378907
4.74666666666667	0.0834465026855469
4.75	0.0872611999511719
4.75333333333334	0.0886917114257813
4.75666666666667	0.0867843627929688
4.76	0.0891685485839844
4.76333333333334	0.0929832458496094
4.76666666666667	0.0977516174316406
4.77	0.0987052917480469
4.77333333333334	0.10061264038086
4.77666666666667	0.102043151855469
4.78	0.102996826171875
4.78333333333334	0.104427337646485
4.78666666666667	0.101089477539063
4.79	0.0996589660644531
4.79333333333334	0.0977516174316406
4.79666666666667	0.095367431640625
4.8	0.0896453857421875
4.80333333333334	0.080108642578125
4.80666666666667	0.0734329223632813
4.81	0.0705718994140625
4.81333333333334	0.0753402709960938
4.81666666666667	0.0863075256347656
4.82	0.0948905944824219
4.82333333333334	0.0977516174316406
4.82666666666667	0.0934600830078125
4.83	0.0929832458496094
4.83333333333334	0.0901222229003906
4.83666666666667	0.0844001770019531
4.84	0.0824928283691406
4.84333333333334	0.0858306884765625
4.84666666666667	0.0939369201660156
4.85	0.0901222229003906
4.85333333333334	0.0786781311035157
4.85666666666667	0.0643730163574219
4.86	0.0529289245605469
4.86333333333334	0.0481605529785156
4.86666666666667	0.0433921813964844
4.87	0.0457763671875
4.87333333333334	0.0543594360351563
4.87666666666667	0.0696182250976563
4.88	0.0834465026855469
4.88333333333334	0.0939369201660156
4.88666666666667	0.0987052917480469
4.89	0.101566314697266
4.89333333333334	0.104427337646485
4.89666666666667	0.110149383544922
4.9	0.116825103759766
4.90333333333334	0.118255615234375
4.90666666666667	0.120639801025391
4.91	0.121593475341797
4.91333333333334	0.115394592285156
4.91666666666667	0.0967979431152344
4.92	0.0767707824707032
4.92333333333334	0.0615119934082032
4.92666666666667	0.049591064453125
4.93	0.0414848327636719
4.93333333333334	0.0405311584472656
4.93666666666667	0.049591064453125
4.94	0.0562667846679688
4.94333333333334	0.0553131103515625
4.94666666666667	0.0538825988769532
4.95	0.057220458984375
4.95333333333334	0.0634193420410157
4.95666666666667	0.064849853515625
4.96	0.0700950622558594
4.96333333333334	0.0829696655273438
4.96666666666667	0.095367431640625
4.97	0.0982284545898438
4.97333333333334	0.091552734375
4.97666666666667	0.0829696655273438
4.98	0.0753402709960938
4.98333333333334	0.0767707824707032
4.98666666666667	0.0772476196289063
4.99	0.0791549682617188
4.99333333333334	0.0829696655273438
4.99666666666667	0.0920295715332031
5	0.09918212890625
5.00333333333334	0.0882148742675781
5.00666666666667	0.0720024108886719
5.01	0.06103515625
5.01333333333334	0.0581741333007813
5.01666666666667	0.0529289245605469
5.02	0.0457763671875
5.02333333333334	0.0510215759277344
5.02666666666667	0.0672340393066407
5.03	0.0762939453125
5.03333333333334	0.0729560852050782
5.03666666666667	0.0677108764648438
5.04	0.0696182250976563
5.04333333333334	0.0677108764648438
5.04666666666667	0.0567436218261719
5.05	0.0472068786621094
5.05333333333334	0.0505447387695313
5.05666666666667	0.0634193420410157
5.06	0.0720024108886719
5.06333333333334	0.0758171081542969
5.06666666666667	0.0829696655273438
5.07	0.0977516174316406
5.07333333333334	0.103950500488281
5.07666666666667	0.0963211059570313
5.08	0.0844001770019531
5.08333333333334	0.0777244567871094
5.08666666666667	0.0729560852050782
5.09	0.0548362731933594
5.09333333333334	0.0371932983398438
5.09666666666667	0.0286102294921875
5.1	0.030517578125
5.10333333333334	0.0333786010742188
5.10666666666667	0.0357627868652344
5.11	0.0486373901367188
5.11333333333334	0.0696182250976563
5.11666666666667	0.087738037109375
5.12	0.09918212890625
5.12333333333334	0.104904174804688
5.12666666666667	0.107288360595703
5.13	0.107765197753906
5.13333333333334	0.103473663330078
5.13666666666667	0.0972747802734375
5.14	0.0853538513183594
5.14333333333334	0.072479248046875
5.14666666666667	0.0567436218261719
5.15	0.0410079956054688
5.15333333333334	0.0276565551757813
5.15666666666667	0.0200271606445313
5.16	0.02288818359375
5.16333333333334	0.0309944152832031
5.16666666666667	0.0452995300292969
5.17	0.0591278076171875
5.17333333333334	0.0638961791992188
5.17666666666667	0.0605583190917969
5.18	0.0553131103515625
5.18333333333334	0.0543594360351563
5.18666666666667	0.0519752502441407
5.19	0.0452995300292969
5.19333333333334	0.0438690185546875
5.19666666666667	0.0491142272949219
5.2	0.049591064453125
5.20333333333334	0.0376701354980469
5.20666666666667	0.0281333923339844
5.21	0.0300407409667969
5.21333333333334	0.0371932983398438
5.21666666666667	0.0367164611816406
5.22	0.0352859497070313
5.22333333333334	0.0452995300292969
5.22666666666667	0.0605583190917969
5.23	0.0739097595214844
5.23333333333334	0.0844001770019531
5.23666666666667	0.095367431640625
5.24	0.104904174804688
5.24333333333334	0.105381011962891
5.24666666666667	0.0948905944824219
5.25	0.08392333984375
5.25333333333334	0.0743865966796875
5.25666666666667	0.0777244567871094
5.26	0.0810623168945313
5.26333333333334	0.0829696655273438
5.26666666666667	0.0782012939453125
5.27	0.0681877136230469
5.27333333333334	0.0567436218261719
5.27666666666667	0.0433921813964844
5.28	0.0391006469726563
5.28333333333334	0.0405311584472656
5.28666666666667	0.0514984130859375
5.29	0.0619888305664063
5.29333333333334	0.0729560852050782
5.29666666666667	0.0786781311035157
5.3	0.0777244567871094
5.30333333333334	0.0729560852050782
5.30666666666667	0.072479248046875
5.31	0.080108642578125
5.31333333333334	0.0901222229003906
5.31666666666667	0.0996589660644531
5.32	0.104904174804688
5.32333333333334	0.108718872070313
5.32666666666667	0.108718872070313
5.33	0.108718872070313
5.33333333333334	0.11587142944336
5.33666666666667	0.126838684082031
5.34	0.144481658935547
5.34333333333334	0.16164779663086
5.34666666666667	0.17547607421875
5.35	0.175952911376953
5.35333333333334	0.158786773681641
5.35666666666667	0.135421752929688
5.36	0.113010406494141
5.36333333333334	0.0944137573242188
5.36666666666667	0.0772476196289063
5.37	0.0696182250976563
5.37333333333334	0.0734329223632813
5.37666666666667	0.0824928283691406
5.38	0.0910758972167969
5.38333333333334	0.0982284545898438
5.38666666666667	0.106334686279297
5.39	0.1068115234375
5.39333333333334	0.105381011962891
5.39666666666667	0.105381011962891
5.4	0.107765197753906
5.40333333333334	0.108718872070313
5.40666666666667	0.105857849121094
5.41	0.104904174804688
5.41333333333334	0.102996826171875
5.41666666666667	0.104427337646485
5.42	0.10824203491211
5.42333333333334	0.115394592285156
5.42666666666667	0.1220703125
5.43	0.127315521240235
5.43333333333334	0.135421752929688
5.43666666666667	0.135898590087891
5.44	0.124931335449219
5.44333333333334	0.10824203491211
5.44666666666667	0.0939369201660156
5.45	0.0872611999511719
5.45333333333334	0.0810623168945313
5.45666666666667	0.0743865966796875
5.46	0.072479248046875
5.46333333333334	0.0753402709960938
5.46666666666667	0.0848770141601563
5.47	0.0920295715332031
5.47333333333334	0.0958442687988281
5.47666666666667	0.100135803222656
5.48	0.102996826171875
5.48333333333334	0.104904174804688
5.48666666666667	0.101566314697266
5.49	0.100135803222656
5.49333333333334	0.101089477539063
5.49666666666667	0.105381011962891
5.5	0.111579895019531
5.50333333333334	0.113964080810547
5.50666666666667	0.112533569335938
5.51	0.101566314697266
5.51333333333334	0.0896453857421875
5.51666666666667	0.0767707824707032
5.52	0.0691413879394532
5.52333333333334	0.0667572021484375
5.52666666666667	0.0729560852050782
5.53	0.0863075256347656
5.53333333333334	0.0963211059570313
5.53666666666667	0.104904174804688
5.54	0.107288360595703
5.54333333333334	0.10824203491211
5.54666666666667	0.105857849121094
5.55	0.10061264038086
5.55333333333334	0.09918212890625
5.55666666666667	0.09918212890625
5.56	0.0996589660644531
5.56333333333334	0.103473663330078
5.56666666666667	0.113964080810547
5.57	0.127792358398438
5.57333333333334	0.132083892822266
5.57666666666667	0.127792358398438
5.58	0.118732452392578
5.58333333333334	0.107288360595703
5.58666666666667	0.0896453857421875
5.59	0.0700950622558594
5.59333333333334	0.0586509704589844
5.59666666666667	0.0567436218261719
5.6	0.0591278076171875
5.60333333333334	0.0596046447753907
5.60666666666667	0.06103515625
5.61	0.0591278076171875
5.61333333333334	0.0591278076171875
5.61666666666667	0.0596046447753907
5.62	0.0658035278320313
5.62333333333334	0.0715255737304688
5.62666666666667	0.0777244567871094
5.63	0.0844001770019531
5.63333333333334	0.0858306884765625
5.63666666666667	0.0767707824707032
5.64	0.0605583190917969
5.64333333333334	0.0481605529785156
5.64666666666667	0.0400543212890625
5.65	0.0319480895996094
5.65333333333334	0.0286102294921875
5.65666666666667	0.034332275390625
5.66	0.041961669921875
5.66333333333334	0.0476837158203125
5.66666666666667	0.05340576171875
5.67	0.0667572021484375
5.67333333333334	0.0758171081542969
5.67666666666667	0.0758171081542969
5.68	0.0720024108886719
5.68333333333334	0.0653266906738282
5.68666666666667	0.0557899475097657
5.69	0.0438690185546875
5.69333333333334	0.0376701354980469
5.69666666666667	0.0395774841308594
5.7	0.0472068786621094
5.70333333333334	0.0548362731933594
5.70666666666667	0.06103515625
5.71	0.06103515625
5.71333333333334	0.0576972961425782
5.71666666666667	0.0514984130859375
5.72	0.0472068786621094
5.72333333333334	0.0486373901367188
5.72666666666667	0.0548362731933594
5.73	0.0619888305664063
5.73333333333334	0.064849853515625
5.73666666666667	0.0667572021484375
5.74	0.0743865966796875
5.74333333333334	0.0834465026855469
5.74666666666667	0.0910758972167969
5.75	0.0934600830078125
5.75333333333334	0.0977516174316406
5.75666666666667	0.105381011962891
5.76	0.104904174804688
5.76333333333334	0.09918212890625
5.76666666666667	0.0872611999511719
5.77	0.0791549682617188
5.77333333333334	0.0720024108886719
5.77666666666667	0.0691413879394532
5.78	0.0691413879394532
5.78333333333334	0.0710487365722657
5.78666666666667	0.0782012939453125
5.79	0.0882148742675781
5.79333333333334	0.0963211059570313
5.79666666666667	0.0996589660644531
5.8	0.102519989013672
5.80333333333334	0.104427337646485
5.80666666666667	0.102996826171875
5.81	0.0958442687988281
5.81333333333334	0.091552734375
5.81666666666667	0.0867843627929688
5.82	0.0853538513183594
5.82333333333334	0.0858306884765625
5.82666666666667	0.0853538513183594
5.83	0.0858306884765625
5.83333333333334	0.08392333984375
5.83666666666667	0.0815391540527344
5.84	0.0767707824707032
5.84333333333334	0.0681877136230469
5.84666666666667	0.0638961791992188
5.85	0.0677108764648438
5.85333333333334	0.0762939453125
5.85666666666667	0.0882148742675781
5.86	0.0987052917480469
5.86333333333334	0.113964080810547
5.86666666666667	0.128746032714844
5.87	0.135421752929688
5.87333333333334	0.135898590087891
5.87666666666667	0.135421752929688
5.88	0.135898590087891
5.88333333333334	0.13113021850586
5.88666666666667	0.12350082397461
5.89	0.121116638183594
5.89333333333334	0.126838684082031
5.89666666666667	0.132083892822266
5.9	0.130653381347656
5.90333333333334	0.129222869873047
5.90666666666667	0.12969970703125
5.91	0.127315521240235
5.91333333333334	0.118732452392578
5.91666666666667	0.104904174804688
5.92	0.0948905944824219
5.92333333333334	0.0848770141601563
5.92666666666667	0.0782012939453125
5.93	0.0786781311035157
5.93333333333334	0.0834465026855469
5.93666666666667	0.0905990600585938
5.94	0.0963211059570313
5.94333333333334	0.0987052917480469
5.94666666666667	0.0972747802734375
5.95	0.0905990600585938
5.95333333333334	0.0810623168945313
5.95666666666667	0.0677108764648438
5.96	0.0529289245605469
5.96333333333334	0.0424385070800781
5.96666666666667	0.041961669921875
5.97	0.0491142272949219
5.97333333333334	0.0591278076171875
5.97666666666667	0.0739097595214844
5.98	0.091552734375
5.98333333333334	0.110149383544922
5.98666666666667	0.1220703125
5.99	0.130176544189453
5.99333333333334	0.136852264404297
5.99666666666667	0.131607055664063
6	0.118255615234375
6.00333333333334	0.105381011962891
6.00666666666667	0.0977516174316406
6.01	0.0891685485839844
6.01333333333334	0.0786781311035157
6.01666666666667	0.0820159912109375
6.02	0.095367431640625
6.02333333333334	0.102996826171875
6.02666666666667	0.095367431640625
6.03	0.0796318054199219
6.03333333333334	0.0619888305664063
6.03666666666667	0.0452995300292969
6.04	0.0314712524414063
6.04333333333334	0.0281333923339844
6.04666666666667	0.0371932983398438
6.05	0.0581741333007813
6.05333333333334	0.08392333984375
6.05666666666667	0.101089477539063
6.06	0.106334686279297
6.06333333333334	0.104427337646485
6.06666666666667	0.100135803222656
6.07	0.0905990600585938
6.07333333333334	0.0844001770019531
6.07666666666667	0.0824928283691406
6.08	0.0858306884765625
6.08333333333334	0.0882148742675781
6.08666666666667	0.0882148742675781
6.09	0.087738037109375
6.09333333333334	0.0786781311035157
6.09666666666667	0.0681877136230469
6.1	0.0658035278320313
6.10333333333334	0.0705718994140625
6.10666666666667	0.0767707824707032
6.11	0.08392333984375
6.11333333333334	0.0891685485839844
6.11666666666667	0.0901222229003906
6.12	0.0772476196289063
6.12333333333334	0.0619888305664063
6.12666666666667	0.0519752502441407
6.13	0.0467300415039063
6.13333333333334	0.0486373901367188
6.13666666666667	0.0557899475097657
6.14	0.0705718994140625
6.14333333333334	0.0834465026855469
6.14666666666667	0.0867843627929688
6.15	0.0863075256347656
6.15333333333334	0.0872611999511719
6.15666666666667	0.0896453857421875
6.16	0.0886917114257813
6.16333333333334	0.0863075256347656
6.16666666666667	0.0882148742675781
6.17	0.0872611999511719
6.17333333333334	0.0853538513183594
6.17666666666667	0.0820159912109375
6.18	0.0829696655273438
6.18333333333334	0.0810623168945313
6.18666666666667	0.0796318054199219
6.19	0.0829696655273438
6.19333333333334	0.0867843627929688
6.19666666666667	0.0863075256347656
6.2	0.0820159912109375
6.20333333333334	0.080108642578125
6.20666666666667	0.0791549682617188
6.21	0.0777244567871094
6.21333333333334	0.0691413879394532
6.21666666666667	0.0638961791992188
6.22	0.0543594360351563
6.22333333333334	0.0600814819335938
6.22666666666667	0.0662803649902344
6.23	0.0705718994140625
6.23333333333334	0.0715255737304688
6.23666666666667	0.0739097595214844
6.24	0.0834465026855469
6.24333333333334	0.0810623168945313
6.24666666666667	0.0753402709960938
6.25	0.0753402709960938
6.25333333333334	0.0872611999511719
6.25666666666667	0.09918212890625
6.26	0.102519989013672
6.26333333333334	0.106334686279297
6.26666666666667	0.1068115234375
6.27	0.100135803222656
6.27333333333334	0.0824928283691406
6.27666666666667	0.0662803649902344
6.28	0.0548362731933594
6.28333333333334	0.0472068786621094
6.28666666666667	0.0433921813964844
6.29	0.0472068786621094
6.29333333333334	0.06103515625
6.29666666666667	0.0748634338378907
6.3	0.095367431640625
6.30333333333334	0.112056732177735
6.30666666666667	0.126838684082031
6.31	0.129222869873047
6.31333333333334	0.127315521240235
6.31666666666667	0.124931335449219
6.32	0.118732452392578
6.32333333333334	0.114917755126953
6.32666666666667	0.110149383544922
6.33	0.105857849121094
6.33333333333334	0.0958442687988281
6.33666666666667	0.0782012939453125
6.34	0.0562667846679688
6.34333333333334	0.0357627868652344
6.34666666666667	0.0262260437011719
6.35	0.0238418579101563
6.35333333333334	0.0271797180175781
6.35666666666667	0.0405311584472656
6.36	0.0567436218261719
6.36333333333334	0.0681877136230469
6.36666666666667	0.0658035278320313
6.37	0.0605583190917969
6.37333333333334	0.0600814819335938
6.37666666666667	0.0591278076171875
6.38	0.0591278076171875
6.38333333333334	0.0553131103515625
6.38666666666667	0.049591064453125
6.39	0.0424385070800781
6.39333333333334	0.0376701354980469
6.39666666666667	0.0400543212890625
6.4	0.0443458557128906
6.40333333333334	0.0519752502441407
6.40666666666667	0.0643730163574219
6.41	0.0782012939453125
6.41333333333334	0.0815391540527344
6.41666666666667	0.0767707824707032
6.42	0.0696182250976563
6.42333333333334	0.0710487365722657
6.42666666666667	0.0753402709960938
6.43	0.0753402709960938
6.43333333333334	0.0772476196289063
6.43666666666667	0.0762939453125
6.44	0.0782012939453125
6.44333333333334	0.0739097595214844
6.44666666666667	0.0705718994140625
6.45	0.0710487365722657
6.45333333333334	0.0743865966796875
6.45666666666667	0.0805854797363281
6.46	0.0920295715332031
6.46333333333334	0.110149383544922
6.46666666666667	0.123977661132813
6.47	0.126838684082031
6.47333333333334	0.118732452392578
6.47666666666667	0.110149383544922
6.48	0.101566314697266
6.48333333333334	0.0920295715332031
6.48666666666667	0.0863075256347656
6.49	0.0910758972167969
6.49333333333334	0.101566314697266
6.49666666666667	0.107765197753906
6.5	0.103473663330078
6.50333333333334	0.0987052917480469
6.50666666666667	0.0905990600585938
6.51	0.0834465026855469
6.51333333333334	0.0782012939453125
6.51666666666667	0.0743865966796875
6.52	0.072479248046875
6.52333333333334	0.0629425048828125
6.52666666666667	0.0586509704589844
6.53	0.0562667846679688
6.53333333333334	0.0529289245605469
6.53666666666667	0.0457763671875
6.54	0.0410079956054688
6.54333333333334	0.0438690185546875
6.54666666666667	0.0429153442382813
6.55	0.0414848327636719
6.55333333333334	0.0476837158203125
6.55666666666667	0.064849853515625
6.56	0.0786781311035157
6.56333333333334	0.0824928283691406
6.56666666666667	0.08392333984375
6.57	0.0844001770019531
6.57333333333334	0.0805854797363281
6.57666666666667	0.0715255737304688
6.58	0.0643730163574219
6.58333333333334	0.0624656677246094
6.58666666666667	0.0615119934082032
6.59	0.0615119934082032
6.59333333333334	0.0653266906738282
6.59666666666667	0.0743865966796875
6.6	0.087738037109375
6.60333333333334	0.102996826171875
6.60666666666667	0.1220703125
6.61	0.140666961669922
6.61333333333334	0.159740447998047
6.61666666666667	0.177860260009766
6.62	0.197887420654297
6.62333333333334	0.22268295288086
6.62666666666667	0.254154205322266
6.63	0.302314758300781
6.63333333333334	0.355720520019531
6.63666666666667	0.4119873046875
6.64	0.472068786621094
6.64333333333334	0.544548034667969
6.64666666666667	0.634193420410157
6.65	0.732898712158203
6.65333333333334	0.847339630126953
6.65666666666667	0.98419189453125
6.66	1.15156173706055
6.66333333333334	1.33991241455078
[truncated: 4,006 more rows]
