# Supplementary material for: Phase-Specific Parameter Estimation in Chiral HPLC Using 1‑Site, 2‑Site Stochastic Models, and Unified Equation Approach
Source: Anal Chem. 2026 Apr 29;98(18):13925–39. doi: 10.1021/acs.analchem.6c01634 (PMC13177292; doi:10.1021/acs.analchem.6c01634)
Supplement: Supplementary file 2 [file ac6c01634_si_002.zip › SupportingInformation/01_isotherm_fit/CELL1_data/LORA_CELL1_05_10_05.CSV]

0.0025	0.019073486328125
0.00583333333333334	0.019073486328125
0.00916666666666667	0.0171661376953125
0.0125	0.0162124633789063
0.0158333333333334	0.0209808349609375
0.0191666666666667	0.0262260437011719
0.0225	0.0309944152832031
0.0258333333333334	0.0314712524414063
0.0291666666666667	0.0319480895996094
0.0325	0.0300407409667969
0.0358333333333334	0.0257492065429688
0.0391666666666667	0.026702880859375
0.0425	0.0367164611816406
0.0458333333333334	0.0553131103515625
0.0491666666666667	0.0658035278320313
0.0525	0.0677108764648438
0.0558333333333334	0.057220458984375
0.0591666666666667	0.0410079956054688
0.0625	0.0224113464355469
0.0658333333333334	0.00524520874023438
0.0691666666666667	-0.003814697265625
0.0725	-0.011444091796875
0.0758333333333334	-0.0123977661132813
0.0791666666666667	-0.011444091796875
0.0825	-0.00715255737304688
0.0858333333333334	-0.00619888305664063
0.0891666666666667	-0.0119209289550781
0.0925	-0.0128746032714844
0.0958333333333334	-0.0104904174804688
0.0991666666666667	-0.00143051147460938
0.1025	-0.00095367431640625
0.105833333333334	0
0.109166666666667	0.00476837158203125
0.1125	0.0152587890625
0.115833333333334	0.0214576721191406
0.119166666666667	0.0166893005371094
0.1225	0.0123977661132813
0.125833333333334	0.0109672546386719
0.129166666666667	0.0104904174804688
0.1325	0.00476837158203125
0.135833333333334	0.00143051147460938
0.139166666666667	0.003814697265625
0.1425	0.00429153442382813
0.145833333333334	0.00238418579101563
0.149166666666667	0
0.1525	-0.00143051147460938
0.155833333333334	-0.00524520874023438
0.159166666666667	-0.00858306884765625
0.1625	-0.00667572021484375
0.165833333333334	-0.003814697265625
0.169166666666667	-0.0019073486328125
0.1725	-0.00095367431640625
0.175833333333334	0.00238418579101563
0.179166666666667	0.00619888305664063
0.1825	0.00858306884765625
0.185833333333334	0.0157356262207031
0.189166666666667	0.0257492065429688
0.1925	0.0319480895996094
0.195833333333334	0.0276565551757813
0.199166666666667	0.0123977661132813
0.2025	-0.00238418579101563
0.205833333333334	-0.0185966491699219
0.209166666666667	-0.034332275390625
0.2125	-0.0424385070800781
0.215833333333334	-0.0386238098144531
0.219166666666667	-0.0224113464355469
0.2225	-0.0133514404296875
0.225833333333334	-0.0104904174804688
0.229166666666667	-0.0104904174804688
0.2325	-0.00476837158203125
0.235833333333334	0.0109672546386719
0.239166666666667	0.0262260437011719
0.2425	0.0367164611816406
0.245833333333334	0.0410079956054688
0.249166666666667	0.0433921813964844
0.2525	0.0443458557128906
0.255833333333334	0.0352859497070313
0.259166666666667	0.0209808349609375
0.2625	0.00715255737304688
0.265833333333334	-0.00238418579101563
0.269166666666667	-0.0104904174804688
0.2725	-0.02288818359375
0.275833333333334	-0.0319480895996094
0.279166666666667	-0.0357627868652344
0.2825	-0.0314712524414063
0.285833333333334	-0.02288818359375
0.289166666666667	-0.0128746032714844
0.2925	0
0.295833333333334	0.00619888305664063
0.299166666666667	0.011444091796875
0.3025	0.0200271606445313
0.305833333333334	0.0395774841308594
0.309166666666667	0.0591278076171875
0.3125	0.0629425048828125
0.315833333333334	0.0619888305664063
0.319166666666667	0.0548362731933594
0.3225	0.0400543212890625
0.325833333333334	0.0143051147460938
0.329166666666667	-0.0138282775878906
0.3325	-0.0309944152832031
0.335833333333334	-0.041961669921875
0.339166666666667	-0.0452995300292969
0.3425	-0.0433921813964844
0.345833333333334	-0.0414848327636719
0.349166666666667	-0.03814697265625
0.3525	-0.0333786010742188
0.355833333333334	-0.0257492065429688
0.359166666666667	-0.0257492065429688
0.3625	-0.0295639038085938
0.365833333333334	-0.0276565551757813
0.369166666666667	-0.0133514404296875
0.3725	0.00143051147460938
0.375833333333334	0.0095367431640625
0.379166666666667	0.0162124633789063
0.3825	0.0214576721191406
0.385833333333334	0.0200271606445313
0.389166666666667	0.000476837158203125
0.3925	-0.0238418579101563
0.395833333333334	-0.0433921813964844
0.399166666666667	-0.05340576171875
0.4025	-0.0576972961425782
0.405833333333334	-0.0529289245605469
0.409166666666667	-0.0357627868652344
0.4125	-0.0166893005371094
0.415833333333334	-0.00667572021484375
0.419166666666667	-0.00667572021484375
0.4225	-0.00905990600585938
0.425833333333334	-0.0119209289550781
0.429166666666667	-0.0162124633789063
0.4325	-0.0185966491699219
0.435833333333334	-0.0138282775878906
0.439166666666667	0.00095367431640625
0.4425	0.019073486328125
0.445833333333334	0.0357627868652344
0.449166666666667	0.0462532043457031
0.4525	0.0538825988769532
0.455833333333334	0.0600814819335938
0.459166666666667	0.0619888305664063
0.4625	0.05340576171875
0.465833333333334	0.0357627868652344
0.469166666666667	0.0128746032714844
0.4725	-0.00524520874023438
0.475833333333334	-0.0157356262207031
0.479166666666667	-0.0238418579101563
0.4825	-0.0247955322265625
0.485833333333334	-0.0195503234863281
0.489166666666667	-0.00476837158203125
0.4925	0.00667572021484375
0.495833333333334	0.0109672546386719
0.499166666666667	0.0109672546386719
0.5025	0.00762939453125
0.505833333333334	-0.003814697265625
0.509166666666667	-0.0162124633789063
0.5125	-0.0276565551757813
0.515833333333334	-0.0319480895996094
0.519166666666667	-0.034332275390625
0.5225	-0.0324249267578125
0.525833333333333	-0.0243186950683594
0.529166666666667	-0.0200271606445313
0.5325	-0.0147819519042969
0.535833333333334	-0.011444091796875
0.539166666666667	-0.00762939453125
0.5425	-0.003814697265625
0.545833333333334	-0.0019073486328125
0.549166666666667	-0.000476837158203125
0.5525	-0.00286102294921875
0.555833333333334	-0.00762939453125
0.559166666666667	-0.0147819519042969
0.5625	-0.0233650207519531
0.565833333333334	-0.0295639038085938
0.569166666666667	-0.0338554382324219
0.5725	-0.0352859497070313
0.575833333333334	-0.0348091125488281
0.579166666666667	-0.0309944152832031
0.5825	-0.0238418579101563
0.585833333333334	-0.0224113464355469
0.589166666666667	-0.02288818359375
0.5925	-0.0243186950683594
0.595833333333334	-0.0238418579101563
0.599166666666667	-0.0214576721191406
0.6025	-0.0205039978027344
0.605833333333334	-0.0157356262207031
0.609166666666667	-0.00810623168945313
0.6125	-0.00095367431640625
0.615833333333334	0.00858306884765625
0.619166666666667	0.0157356262207031
0.6225	0.0224113464355469
0.625833333333334	0.0252723693847656
0.629166666666667	0.0214576721191406
0.6325	0.019073486328125
0.635833333333334	0.0100135803222656
0.639166666666667	-0.00143051147460938
0.6425	-0.0219345092773438
0.645833333333334	-0.0410079956054688
0.649166666666667	-0.0510215759277344
0.6525	-0.0591278076171875
0.655833333333334	-0.0638961791992188
0.659166666666667	-0.0638961791992188
0.6625	-0.0500679016113282
0.665833333333334	-0.030517578125
0.669166666666667	-0.0162124633789063
0.6725	-0.00476837158203125
0.675833333333334	0.0019073486328125
0.679166666666667	0.00619888305664063
0.6825	0.00333786010742188
0.685833333333334	-0.003814697265625
0.689166666666667	-0.0138282775878906
0.6925	-0.0233650207519531
0.695833333333334	-0.0295639038085938
0.699166666666667	-0.030517578125
0.7025	-0.0257492065429688
0.705833333333334	-0.0200271606445313
0.709166666666667	-0.0123977661132813
0.7125	-0.00333786010742188
0.715833333333334	0.00429153442382813
0.719166666666667	0.00429153442382813
0.7225	0.00143051147460938
0.725833333333334	0.000476837158203125
0.729166666666667	0.00429153442382813
0.7325	0.0019073486328125
0.735833333333334	-0.00524520874023438
0.739166666666667	-0.0123977661132813
0.7425	-0.0166893005371094
0.745833333333334	-0.0152587890625
0.749166666666667	-0.0109672546386719
0.7525	0.00143051147460938
0.755833333333334	0.0133514404296875
0.759166666666667	0.0143051147460938
0.7625	0.0095367431640625
0.765833333333334	0.00143051147460938
0.769166666666667	-0.00476837158203125
0.7725	-0.0166893005371094
0.775833333333334	-0.0252723693847656
0.779166666666667	-0.0209808349609375
0.7825	-0.0152587890625
0.785833333333334	-0.0147819519042969
0.789166666666667	-0.0247955322265625
0.7925	-0.0362396240234375
0.795833333333334	-0.0462532043457031
0.799166666666667	-0.0500679016113282
0.8025	-0.0452995300292969
0.805833333333334	-0.0357627868652344
0.809166666666667	-0.0238418579101563
0.8125	-0.011444091796875
0.815833333333334	0.00333786010742188
0.819166666666667	0.00905990600585938
0.8225	0.00858306884765625
0.825833333333333	-0.000476837158203125
0.829166666666667	-0.00619888305664063
0.8325	-0.00715255737304688
0.835833333333334	-0.00476837158203125
0.839166666666667	-0.00286102294921875
0.8425	-0.00286102294921875
0.845833333333334	0.003814697265625
0.849166666666667	0.011444091796875
0.8525	0.0176429748535156
0.855833333333334	0.0205039978027344
0.859166666666667	0.0205039978027344
0.8625	0.0171661376953125
0.865833333333334	0.00858306884765625
0.869166666666667	-0.00429153442382813
0.8725	-0.0147819519042969
0.875833333333334	-0.0281333923339844
0.879166666666667	-0.0405311584472656
0.8825	-0.0491142272949219
0.885833333333334	-0.0529289245605469
0.889166666666667	-0.0505447387695313
0.8925	-0.0519752502441407
0.895833333333334	-0.0510215759277344
0.899166666666667	-0.0457763671875
0.9025	-0.0400543212890625
0.905833333333334	-0.0314712524414063
0.909166666666667	-0.0233650207519531
0.9125	-0.0147819519042969
0.915833333333334	-0.0128746032714844
0.919166666666667	-0.0162124633789063
0.9225	-0.0181198120117188
0.925833333333333	-0.0162124633789063
0.929166666666667	-0.0128746032714844
0.9325	-0.00762939453125
0.935833333333334	0.003814697265625
0.939166666666667	0.0171661376953125
0.9425	0.0238418579101563
0.945833333333334	0.0162124633789063
0.949166666666667	-0.00143051147460938
0.9525	-0.0152587890625
0.955833333333334	-0.0257492065429688
0.959166666666667	-0.030517578125
0.9625	-0.0309944152832031
0.965833333333334	-0.0257492065429688
0.969166666666667	-0.0200271606445313
0.9725	-0.019073486328125
0.975833333333334	-0.02288818359375
0.979166666666667	-0.0238418579101563
0.9825	-0.0214576721191406
0.985833333333334	-0.0205039978027344
0.989166666666667	-0.0171661376953125
0.9925	-0.0224113464355469
0.995833333333334	-0.0271797180175781
0.999166666666667	-0.0414848327636719
1.0025	-0.0491142272949219
1.00583333333334	-0.0476837158203125
1.00916666666667	-0.0472068786621094
1.0125	-0.0400543212890625
1.01583333333334	-0.0371932983398438
1.01916666666667	-0.0319480895996094
1.0225	-0.0348091125488281
1.02583333333334	-0.0438690185546875
1.02916666666667	-0.0486373901367188
1.0325	-0.0524520874023438
1.03583333333334	-0.0491142272949219
1.03916666666667	-0.0400543212890625
1.0425	-0.030517578125
1.04583333333334	-0.0224113464355469
1.04916666666667	-0.0195503234863281
1.0525	-0.0123977661132813
1.05583333333334	-0.00524520874023438
1.05916666666667	-0.00476837158203125
1.0625	-0.00858306884765625
1.06583333333334	-0.0157356262207031
1.06916666666667	-0.0181198120117188
1.0725	-0.0238418579101563
1.07583333333334	-0.030517578125
1.07916666666667	-0.0338554382324219
1.0825	-0.0352859497070313
1.08583333333334	-0.030517578125
1.08916666666667	-0.0252723693847656
1.0925	-0.0162124633789063
1.09583333333334	-0.00810623168945313
1.09916666666667	-0.0019073486328125
1.1025	0.003814697265625
1.10583333333334	0.00476837158203125
1.10916666666667	0.000476837158203125
1.1125	-0.00667572021484375
1.11583333333334	-0.0147819519042969
1.11916666666667	-0.0200271606445313
1.1225	-0.0276565551757813
1.12583333333334	-0.0348091125488281
1.12916666666667	-0.041961669921875
1.1325	-0.0510215759277344
1.13583333333334	-0.0615119934082032
1.13916666666667	-0.0677108764648438
1.1425	-0.064849853515625
1.14583333333334	-0.0553131103515625
1.14916666666667	-0.0433921813964844
1.1525	-0.0314712524414063
1.15583333333334	-0.0185966491699219
1.15916666666667	-0.0133514404296875
1.1625	-0.0138282775878906
1.16583333333334	-0.0181198120117188
1.16916666666667	-0.0247955322265625
1.1725	-0.0295639038085938
1.17583333333334	-0.030517578125
1.17916666666667	-0.0252723693847656
1.1825	-0.0195503234863281
1.18583333333334	-0.0128746032714844
1.18916666666667	-0.00286102294921875
1.1925	0.003814697265625
1.19583333333334	0.003814697265625
1.19916666666667	-0.00095367431640625
1.2025	-0.00667572021484375
1.20583333333334	-0.0162124633789063
1.20916666666667	-0.0314712524414063
1.2125	-0.0438690185546875
1.21583333333334	-0.0486373901367188
1.21916666666667	-0.0476837158203125
1.2225	-0.041961669921875
1.22583333333334	-0.0314712524414063
1.22916666666667	-0.0171661376953125
1.2325	-0.00762939453125
1.23583333333334	-0.00238418579101563
1.23916666666667	-0.0019073486328125
1.2425	-0.0019073486328125
1.24583333333334	-0.00429153442382813
1.24916666666667	-0.00619888305664063
1.2525	-0.00810623168945313
1.25583333333334	-0.00619888305664063
1.25916666666667	-0.00333786010742188
1.2625	-0.00524520874023438
1.26583333333334	-0.0119209289550781
1.26916666666667	-0.0181198120117188
1.2725	-0.0152587890625
1.27583333333334	-0.0109672546386719
1.27916666666667	-0.0128746032714844
1.2825	-0.0181198120117188
1.28583333333334	-0.0152587890625
1.28916666666667	-0.00524520874023438
1.2925	0.00429153442382813
1.29583333333334	0.00429153442382813
1.29916666666667	0.00476837158203125
1.3025	0.0138282775878906
1.30583333333334	0.0224113464355469
1.30916666666667	0.0209808349609375
1.3125	0.0162124633789063
1.31583333333334	0.0152587890625
1.31916666666667	0.0181198120117188
1.3225	0.0176429748535156
1.32583333333334	0.0162124633789063
1.32916666666667	0.0162124633789063
1.3325	0.0109672546386719
1.33583333333334	0.00095367431640625
1.33916666666667	-0.0143051147460938
1.3425	-0.0300407409667969
1.34583333333334	-0.0433921813964844
1.34916666666667	-0.0510215759277344
1.3525	-0.0510215759277344
1.35583333333334	-0.0433921813964844
1.35916666666667	-0.0319480895996094
1.3625	-0.0219345092773438
1.36583333333334	-0.0147819519042969
1.36916666666667	-0.0104904174804688
1.3725	-0.00476837158203125
1.37583333333334	-0.00143051147460938
1.37916666666667	0
1.3825	0.00143051147460938
1.38583333333334	0.00667572021484375
1.38916666666667	0.0128746032714844
1.3925	0.0100135803222656
1.39583333333334	0.00619888305664063
1.39916666666667	0.00715255737304688
1.4025	0.0133514404296875
1.40583333333334	0.0119209289550781
1.40916666666667	0.00524520874023438
1.4125	0.0019073486328125
1.41583333333334	-0.0019073486328125
1.41916666666667	-0.00858306884765625
1.4225	-0.0200271606445313
1.42583333333334	-0.0224113464355469
1.42916666666667	-0.0171661376953125
1.4325	-0.0095367431640625
1.43583333333334	-0.00762939453125
1.43916666666667	-0.0100135803222656
1.4425	-0.011444091796875
1.44583333333334	-0.00762939453125
1.44916666666667	-0.00810623168945313
1.4525	-0.0162124633789063
1.45583333333334	-0.0205039978027344
1.45916666666667	-0.02288818359375
1.4625	-0.0243186950683594
1.46583333333334	-0.0410079956054688
1.46916666666667	-0.0629425048828125
1.4725	-0.0743865966796875
1.47583333333334	-0.0739097595214844
1.47916666666667	-0.0634193420410157
1.4825	-0.0553131103515625
1.48583333333334	-0.0443458557128906
1.48916666666667	-0.0348091125488281
1.4925	-0.0252723693847656
1.49583333333334	-0.0195503234863281
1.49916666666667	-0.0152587890625
1.5025	-0.0100135803222656
1.50583333333334	-0.0104904174804688
1.50916666666667	-0.00810623168945313
1.5125	-0.00715255737304688
1.51583333333334	-0.00524520874023438
1.51916666666667	-0.011444091796875
1.5225	-0.02288818359375
1.52583333333334	-0.0295639038085938
1.52916666666667	-0.0357627868652344
1.5325	-0.0462532043457031
1.53583333333334	-0.0567436218261719
1.53916666666667	-0.0562667846679688
1.5425	-0.0429153442382813
1.54583333333334	-0.0252723693847656
1.54916666666667	-0.00810623168945313
1.5525	0.0095367431640625
1.55583333333334	0.0209808349609375
1.55916666666667	0.0200271606445313
1.5625	0.0138282775878906
1.56583333333334	0.00429153442382813
1.56916666666667	-0.0019073486328125
1.5725	-0.00667572021484375
1.57583333333334	-0.00762939453125
1.57916666666667	-0.00238418579101563
1.5825	0.00238418579101563
1.58583333333334	0.00476837158203125
1.58916666666667	0.00476837158203125
1.5925	-0.0019073486328125
1.59583333333334	-0.0133514404296875
1.59916666666667	-0.0290870666503906
1.6025	-0.041961669921875
1.60583333333334	-0.0510215759277344
1.60916666666667	-0.0567436218261719
1.6125	-0.0576972961425782
1.61583333333334	-0.0548362731933594
1.61916666666667	-0.0505447387695313
1.6225	-0.0452995300292969
1.62583333333334	-0.0352859497070313
1.62916666666667	-0.02288818359375
1.6325	-0.0104904174804688
1.63583333333334	0.00238418579101563
1.63916666666667	0.019073486328125
1.6425	0.0295639038085938
1.64583333333334	0.0295639038085938
1.64916666666667	0.0214576721191406
1.6525	0.0157356262207031
1.65583333333334	0.0104904174804688
1.65916666666667	-0.00286102294921875
1.6625	-0.0181198120117188
1.66583333333334	-0.0281333923339844
1.66916666666667	-0.030517578125
1.6725	-0.0290870666503906
1.67583333333334	-0.030517578125
1.67916666666667	-0.0271797180175781
1.6825	-0.0176429748535156
1.68583333333334	-0.00667572021484375
1.68916666666667	-0.00238418579101563
1.6925	-0.00429153442382813
1.69583333333334	-0.00762939453125
1.69916666666667	-0.0104904174804688
1.7025	-0.0157356262207031
1.70583333333334	-0.0252723693847656
1.70916666666667	-0.0290870666503906
1.7125	-0.0314712524414063
1.71583333333334	-0.030517578125
1.71916666666667	-0.0329017639160156
1.7225	-0.0329017639160156
1.72583333333334	-0.0224113464355469
1.72916666666667	-0.0057220458984375
1.7325	0.0157356262207031
1.73583333333334	0.0286102294921875
1.73916666666667	0.034332275390625
1.7425	0.0338554382324219
1.74583333333334	0.0262260437011719
1.74916666666667	0.0143051147460938
1.7525	-0.00333786010742188
1.75583333333334	-0.0143051147460938
1.75916666666667	-0.0162124633789063
1.7625	-0.0100135803222656
1.76583333333334	0.00429153442382813
1.76916666666667	0.0123977661132813
1.7725	0.0162124633789063
1.77583333333334	0.0205039978027344
1.77916666666667	0.0391006469726563
1.7825	0.0557899475097657
1.78583333333334	0.057220458984375
1.78916666666667	0.0505447387695313
1.7925	0.0448226928710938
1.79583333333334	0.041961669921875
1.79916666666667	0.0247955322265625
1.8025	0.0109672546386719
1.80583333333334	0.00858306884765625
1.80916666666667	0.0128746032714844
1.8125	0.0171661376953125
1.81583333333334	0.019073486328125
1.81916666666667	0.0314712524414063
1.8225	0.0414848327636719
1.82583333333334	0.0462532043457031
1.82916666666667	0.049591064453125
1.8325	0.0557899475097657
1.83583333333334	0.0586509704589844
1.83916666666667	0.0567436218261719
1.8425	0.0519752502441407
1.84583333333334	0.0467300415039063
1.84916666666667	0.0371932983398438
1.8525	0.02288818359375
1.85583333333334	0.0123977661132813
1.85916666666667	0.00286102294921875
1.8625	-0.00524520874023438
1.86583333333334	-0.0128746032714844
1.86916666666667	-0.0109672546386719
1.8725	-0.00619888305664063
1.87583333333334	-0.00333786010742188
1.87916666666667	-0.00762939453125
1.8825	-0.0100135803222656
1.88583333333334	-0.00524520874023438
1.88916666666667	0
1.8925	0.00333786010742188
1.89583333333334	0.0019073486328125
1.89916666666667	0.00333786010742188
1.9025	0.00715255737304688
1.90583333333334	0.0104904174804688
1.90916666666667	0.0205039978027344
1.9125	0.0329017639160156
1.91583333333334	0.0510215759277344
1.91916666666667	0.0653266906738282
1.9225	0.0681877136230469
1.92583333333334	0.0629425048828125
1.92916666666667	0.0557899475097657
1.9325	0.0567436218261719
1.93583333333334	0.0586509704589844
1.93916666666667	0.0605583190917969
1.9425	0.06103515625
1.94583333333334	0.0624656677246094
1.94916666666667	0.0543594360351563
1.9525	0.0371932983398438
1.95583333333334	0.0219345092773438
1.95916666666667	0.0162124633789063
1.9625	0.0162124633789063
1.96583333333334	0.0162124633789063
1.96916666666667	0.0238418579101563
1.9725	0.0357627868652344
1.97583333333334	0.0438690185546875
1.97916666666667	0.0429153442382813
1.9825	0.0429153442382813
1.98583333333334	0.041961669921875
1.98916666666667	0.0338554382324219
1.9925	0.0238418579101563
1.99583333333334	0.0181198120117188
1.99916666666667	0.0181198120117188
2.0025	0.00715255737304688
2.00583333333334	-0.00858306884765625
2.00916666666667	-0.0252723693847656
2.0125	-0.0376701354980469
2.01583333333334	-0.0448226928710938
2.01916666666667	-0.0457763671875
2.0225	-0.034332275390625
2.02583333333334	-0.0138282775878906
2.02916666666667	0.0095367431640625
2.0325	0.0286102294921875
2.03583333333334	0.03814697265625
2.03916666666667	0.0371932983398438
2.0425	0.0286102294921875
2.04583333333334	0.0143051147460938
2.04916666666667	0.00429153442382813
2.0525	0.00333786010742188
2.05583333333334	0.0095367431640625
2.05916666666667	0.0176429748535156
2.0625	0.0300407409667969
2.06583333333334	0.049591064453125
2.06916666666667	0.0672340393066407
2.0725	0.0729560852050782
2.07583333333334	0.0624656677246094
2.07916666666667	0.0481605529785156
2.0825	0.0324249267578125
2.08583333333334	0.0200271606445313
2.08916666666667	0.0104904174804688
2.0925	0.00429153442382813
2.09583333333334	0.00524520874023438
2.09916666666667	0.00905990600585938
2.1025	0.0128746032714844
2.10583333333334	0.0095367431640625
2.10916666666667	0.00143051147460938
2.1125	-0.00667572021484375
2.11583333333334	-0.0166893005371094
2.11916666666667	-0.0300407409667969
2.1225	-0.0400543212890625
2.12583333333334	-0.0395774841308594
2.12916666666667	-0.0367164611816406
2.1325	-0.0338554382324219
2.13583333333334	-0.0281333923339844
2.13916666666667	-0.0176429748535156
2.1425	-0.0104904174804688
2.14583333333334	-0.0100135803222656
2.14916666666667	-0.011444091796875
2.1525	-0.0162124633789063
2.15583333333334	-0.0238418579101563
2.15916666666667	-0.0271797180175781
2.1625	-0.0185966491699219
2.16583333333334	-0.00762939453125
2.16916666666667	0
2.1725	0.00619888305664063
2.17583333333334	0.0166893005371094
2.17916666666667	0.0271797180175781
2.1825	0.0290870666503906
2.18583333333334	0.0257492065429688
2.18916666666667	0.0219345092773438
2.1925	0.030517578125
2.19583333333334	0.0472068786621094
2.19916666666667	0.0677108764648438
2.2025	0.080108642578125
2.20583333333334	0.0805854797363281
2.20916666666667	0.0720024108886719
2.2125	0.0548362731933594
2.21583333333334	0.0290870666503906
2.21916666666667	-0.000476837158203125
2.2225	-0.0224113464355469
2.22583333333334	-0.0290870666503906
2.22916666666667	-0.026702880859375
2.2325	-0.0238418579101563
2.23583333333334	-0.0181198120117188
2.23916666666667	-0.0109672546386719
2.2425	-0.00095367431640625
2.24583333333334	0.00762939453125
2.24916666666667	0.0195503234863281
2.2525	0.0295639038085938
2.25583333333334	0.0295639038085938
2.25916666666667	0.0247955322265625
2.2625	0.0209808349609375
2.26583333333334	0.0224113464355469
2.26916666666667	0.0238418579101563
2.2725	0.0262260437011719
2.27583333333334	0.034332275390625
2.27916666666667	0.03814697265625
2.2825	0.0386238098144531
2.28583333333334	0.030517578125
2.28916666666667	0.0224113464355469
2.2925	0.0128746032714844
2.29583333333334	-0.00095367431640625
2.29916666666667	-0.0119209289550781
2.3025	-0.0219345092773438
2.30583333333334	-0.0238418579101563
2.30916666666667	-0.0309944152832031
2.3125	-0.0319480895996094
2.31583333333334	-0.0243186950683594
2.31916666666667	-0.0095367431640625
2.3225	0.0019073486328125
2.32583333333334	0.00762939453125
2.32916666666667	0.0147819519042969
2.3325	0.0162124633789063
2.33583333333334	0.0147819519042969
2.33916666666667	0.0128746032714844
2.3425	0.0181198120117188
2.34583333333334	0.0247955322265625
2.34916666666667	0.0314712524414063
2.3525	0.034332275390625
2.35583333333334	0.0290870666503906
2.35916666666667	0.0176429748535156
2.3625	0.00905990600585938
2.36583333333334	0.003814697265625
2.36916666666667	-0.00333786010742188
2.3725	-0.00333786010742188
2.37583333333334	0.0095367431640625
2.37916666666667	0.0276565551757813
2.3825	0.0348091125488281
2.38583333333334	0.034332275390625
2.38916666666667	0.034332275390625
2.3925	0.0362396240234375
2.39583333333334	0.0319480895996094
2.39916666666667	0.02288818359375
2.4025	0.0104904174804688
2.40583333333334	0.000476837158203125
2.40916666666667	-0.00762939453125
2.4125	-0.0166893005371094
2.41583333333334	-0.0276565551757813
2.41916666666667	-0.03814697265625
2.4225	-0.0414848327636719
2.42583333333334	-0.0429153442382813
2.42916666666667	-0.0443458557128906
2.4325	-0.0457763671875
2.43583333333334	-0.0395774841308594
2.43916666666667	-0.0276565551757813
2.4425	-0.0119209289550781
2.44583333333334	0.00762939453125
2.44916666666667	0.0281333923339844
2.4525	0.0424385070800781
2.45583333333334	0.0386238098144531
2.45916666666667	0.0200271606445313
2.4625	-0.00476837158203125
2.46583333333334	-0.0286102294921875
2.46916666666667	-0.0443458557128906
2.4725	-0.0514984130859375
2.47583333333334	-0.0491142272949219
2.47916666666667	-0.0424385070800781
2.4825	-0.0309944152832031
2.48583333333334	-0.0181198120117188
2.48916666666667	-0.011444091796875
2.4925	-0.0100135803222656
2.49583333333334	-0.00715255737304688
2.49916666666667	-0.0019073486328125
2.5025	-0.00143051147460938
2.50583333333334	-0.00715255737304688
2.50916666666667	-0.0133514404296875
2.5125	-0.0162124633789063
2.51583333333334	-0.0147819519042969
2.51916666666667	-0.00858306884765625
2.5225	-0.00286102294921875
2.52583333333334	-0.00143051147460938
2.52916666666667	-0.00095367431640625
2.5325	-0.003814697265625
2.53583333333334	-0.00476837158203125
2.53916666666667	-0.00858306884765625
2.5425	-0.011444091796875
2.54583333333334	-0.0162124633789063
2.54916666666667	-0.0205039978027344
2.5525	-0.0171661376953125
2.55583333333334	-0.0152587890625
2.55916666666667	-0.0123977661132813
2.5625	-0.00905990600585938
2.56583333333334	0.00143051147460938
2.56916666666667	0.0095367431640625
2.5725	0.0171661376953125
2.57583333333334	0.02288818359375
2.57916666666667	0.0333786010742188
2.5825	0.0443458557128906
2.58583333333334	0.0519752502441407
2.58916666666667	0.0548362731933594
2.5925	0.0538825988769532
2.59583333333334	0.0524520874023438
2.59916666666667	0.0429153442382813
2.6025	0.0286102294921875
2.60583333333334	0.0181198120117188
2.60916666666667	0.0157356262207031
2.6125	0.0152587890625
2.61583333333334	0.011444091796875
2.61916666666667	0.0104904174804688
2.6225	0.0162124633789063
2.62583333333334	0.0171661376953125
2.62916666666667	0.0157356262207031
2.6325	0.0104904174804688
2.63583333333334	0.00667572021484375
2.63916666666667	0.0019073486328125
2.6425	-0.00333786010742188
2.64583333333334	-0.003814697265625
2.64916666666667	0.003814697265625
2.6525	0.0176429748535156
2.65583333333334	0.0352859497070313
2.65916666666667	0.0481605529785156
2.6625	0.0591278076171875
2.66583333333334	0.0720024108886719
2.66916666666667	0.0805854797363281
2.6725	0.0824928283691406
2.67583333333334	0.0729560852050782
2.67916666666667	0.0624656677246094
2.6825	0.0486373901367188
2.68583333333334	0.0309944152832031
2.68916666666667	0.0104904174804688
2.6925	-0.00286102294921875
2.69583333333334	-0.00524520874023438
2.69916666666667	0.00143051147460938
2.7025	0.0133514404296875
2.70583333333334	0.026702880859375
2.70916666666667	0.0438690185546875
2.7125	0.0596046447753907
2.71583333333334	0.0796318054199219
2.71916666666667	0.101089477539063
2.7225	0.126361846923828
2.72583333333334	0.144004821777344
2.72916666666667	0.149250030517578
2.7325	0.147342681884766
2.73583333333334	0.142097473144531
2.73916666666667	0.132083892822266
2.7425	0.114917755126953
2.74583333333334	0.0977516174316406
2.74916666666667	0.087738037109375
2.7525	0.0791549682617188
2.75583333333334	0.0653266906738282
2.75916666666667	0.0462532043457031
2.7625	0.0252723693847656
2.76583333333334	0.0119209289550781
2.76916666666667	0.00762939453125
2.7725	0.0162124633789063
2.77583333333334	0.0324249267578125
2.77916666666667	0.0553131103515625
2.7825	0.080108642578125
2.78583333333334	0.103473663330078
2.78916666666667	0.118732452392578
2.7925	0.129222869873047
2.79583333333334	0.14638900756836
2.79916666666667	0.18310546875
2.8025	0.249385833740235
2.80583333333334	0.346660614013672
2.80916666666667	0.479221343994141
2.8125	0.64849853515625
2.81583333333334	0.852584838867188
2.81916666666667	1.09100341796875
2.8225	1.36709213256836
2.82583333333334	1.6927719116211
2.82916666666667	2.06899642944336
2.8325	2.48146057128906
2.83583333333334	2.91919708251953
2.83916666666667	3.3721923828125
2.8425	3.83043289184571
2.84583333333334	4.28247451782227
2.84916666666667	4.71353530883789
2.8525	5.11646270751953
2.85583333333334	5.48315048217774
2.85916666666667	5.80596923828125
2.8625	6.08015060424805
2.86583333333334	6.29711151123047
2.86916666666667	6.46400451660157
2.8725	6.57749176025391
2.87583333333334	6.64138793945313
2.87916666666667	6.65950775146485
2.8825	6.63852691650391
2.88583333333334	6.58607482910157
2.88916666666667	6.49166107177735
2.8925	6.3624382019043
2.89583333333334	6.20412826538086
2.89916666666667	6.03246688842774
2.9025	5.8436393737793
2.90583333333334	5.63192367553711
2.90916666666667	5.40685653686524
2.9125	5.18178939819336
2.91583333333334	4.95624542236328
2.91916666666667	4.72068786621094
2.9225	4.48274612426758
2.92583333333334	4.25386428833008
2.92916666666667	4.03356552124024
2.9325	3.81755828857422
2.93583333333334	3.6153793334961
2.93916666666667	3.4322738647461
2.9425	3.25965881347656
2.94583333333334	3.08799743652344
2.94916666666667	2.92158126831055
2.9525	2.76231765747071
2.95583333333334	2.61354446411133
2.95916666666667	2.46524810791016
2.9625	2.32219696044922
2.96583333333334	2.18725204467774
2.96916666666667	2.06375122070313
2.9725	1.95455551147461
2.97583333333334	1.85012817382813
2.97916666666667	1.74951553344727
2.9825	1.64604187011719
2.98583333333334	1.54352188110352
2.98916666666667	1.44529342651367
2.9925	1.34992599487305
2.99583333333334	1.26075744628906
2.99916666666667	1.18398666381836
3.0025	1.11913681030274
3.00583333333334	1.0676383972168
3.00916666666667	1.02043151855469
3.0125	0.975608825683594
3.01583333333334	0.924110412597656
3.01916666666667	0.870227813720703
3.0225	0.818729400634766
3.02583333333334	0.776290893554688
3.02916666666667	0.742435455322266
3.0325	0.715255737304688
3.03583333333334	0.694751739501953
3.03916666666667	0.670909881591797
3.0425	0.650405883789063
3.04583333333334	0.621318817138672
3.04916666666667	0.586032867431641
3.0525	0.546932220458985
3.05583333333334	0.514030456542969
3.05916666666667	0.487804412841797
3.0625	0.462532043457031
3.06583333333334	0.438213348388672
3.06916666666667	0.414371490478516
3.0725	0.391960144042969
3.07583333333334	0.369548797607422
3.07916666666667	0.354290008544922
3.0825	0.347614288330078
3.08583333333334	0.348091125488281
3.08916666666667	0.35238265991211
3.0925	0.356197357177735
3.09583333333334	0.359058380126953
3.09916666666667	0.355720520019531
3.1025	0.342845916748047
3.10583333333334	0.321388244628906
3.10916666666667	0.295162200927735
3.1125	0.267505645751953
3.11583333333334	0.242233276367188
3.11916666666667	0.22268295288086
3.1225	0.208854675292969
3.12583333333334	0.200748443603516
3.12916666666667	0.194072723388672
3.1325	0.185966491699219
3.13583333333334	0.175952911376953
3.13916666666667	0.165462493896485
3.1425	0.164031982421875
3.14583333333334	0.171184539794922
3.14916666666667	0.177860260009766
3.1525	0.182151794433594
3.15583333333334	0.174522399902344
3.15916666666667	0.162124633789063
3.1625	0.142574310302735
3.16583333333334	0.117778778076172
3.16916666666667	0.095367431640625
3.1725	0.0782012939453125
3.17583333333334	0.0772476196289063
3.17916666666667	0.087738037109375
3.1825	0.104427337646485
3.18583333333334	0.1220703125
3.18916666666667	0.140666961669922
3.1925	0.156402587890625
3.19583333333334	0.16164779663086
3.19916666666667	0.153541564941406
3.2025	0.136852264404297
3.20583333333334	0.123977661132813
3.20916666666667	0.115394592285156
3.2125	0.107765197753906
3.21583333333334	0.103473663330078
3.21916666666667	0.105857849121094
3.2225	0.115394592285156
3.22583333333334	0.118255615234375
3.22916666666667	0.114917755126953
3.2325	0.11587142944336
3.23583333333334	0.120162963867188
3.23916666666667	0.117778778076172
3.2425	0.104904174804688
3.24583333333334	0.091552734375
3.24916666666667	0.0796318054199219
3.2525	0.064849853515625
3.25583333333334	0.0476837158203125
3.25916666666667	0.0395774841308594
3.2625	0.0376701354980469
3.26583333333334	0.0376701354980469
3.26916666666667	0.0348091125488281
3.2725	0.0338554382324219
3.27583333333334	0.0300407409667969
3.27916666666667	0.0233650207519531
3.2825	0.0219345092773438
3.28583333333334	0.0262260437011719
3.28916666666667	0.0362396240234375
3.2925	0.0452995300292969
3.29583333333334	0.057220458984375
3.29916666666667	0.0653266906738282
3.3025	0.0658035278320313
3.30583333333334	0.0643730163574219
3.30916666666667	0.0629425048828125
3.3125	0.06103515625
3.31583333333334	0.0600814819335938
3.31916666666667	0.064849853515625
3.3225	0.0743865966796875
3.32583333333334	0.0739097595214844
3.32916666666667	0.0729560852050782
3.3325	0.0758171081542969
3.33583333333334	0.0796318054199219
3.33916666666667	0.0810623168945313
3.3425	0.0786781311035157
3.34583333333334	0.0844001770019531
3.34916666666667	0.087738037109375
3.3525	0.0891685485839844
3.35583333333334	0.0910758972167969
3.35916666666667	0.0996589660644531
3.3625	0.105381011962891
3.36583333333334	0.103950500488281
3.36916666666667	0.101089477539063
3.3725	0.0987052917480469
3.37583333333334	0.0972747802734375
3.37916666666667	0.0886917114257813
3.3825	0.0824928283691406
3.38583333333334	0.0772476196289063
3.38916666666667	0.0734329223632813
3.3925	0.0681877136230469
3.39583333333334	0.0629425048828125
3.39916666666667	0.0624656677246094
3.4025	0.0662803649902344
3.40583333333334	0.0729560852050782
3.40916666666667	0.0777244567871094
3.4125	0.0772476196289063
3.41583333333334	0.06866455078125
3.41916666666667	0.057220458984375
3.4225	0.0486373901367188
3.42583333333334	0.041961669921875
3.42916666666667	0.0386238098144531
3.4325	0.0405311584472656
3.43583333333334	0.0481605529785156
3.43916666666667	0.0562667846679688
3.4425	0.0562667846679688
3.44583333333334	0.0514984130859375
3.44916666666667	0.0429153442382813
3.4525	0.0338554382324219
3.45583333333334	0.0276565551757813
3.45916666666667	0.02288818359375
3.4625	0.0262260437011719
3.46583333333334	0.0367164611816406
3.46916666666667	0.0543594360351563
3.4725	0.0762939453125
3.47583333333334	0.0972747802734375
3.47916666666667	0.115394592285156
3.4825	0.118255615234375
3.48583333333334	0.107288360595703
3.48916666666667	0.0910758972167969
3.4925	0.0762939453125
3.49583333333334	0.0624656677246094
3.49916666666667	0.0476837158203125
3.5025	0.0438690185546875
3.50583333333334	0.0505447387695313
3.50916666666667	0.0615119934082032
3.5125	0.0710487365722657
3.51583333333334	0.0829696655273438
3.51916666666667	0.0958442687988281
3.5225	0.105857849121094
3.52583333333334	0.109672546386719
3.52916666666667	0.109672546386719
3.5325	0.100135803222656
3.53583333333334	0.0872611999511719
3.53916666666667	0.0820159912109375
3.5425	0.0867843627929688
3.54583333333334	0.0963211059570313
3.54916666666667	0.102043151855469
3.5525	0.113487243652344
3.55583333333334	0.120162963867188
3.55916666666667	0.110149383544922
3.5625	0.0925064086914063
3.56583333333334	0.0863075256347656
3.56916666666667	0.0948905944824219
3.5725	0.0972747802734375
3.57583333333334	0.0948905944824219
3.57916666666667	0.0948905944824219
3.5825	0.0896453857421875
3.58583333333334	0.0758171081542969
3.58916666666667	0.0538825988769532
3.5925	0.0400543212890625
3.59583333333334	0.0348091125488281
3.59916666666667	0.0333786010742188
3.6025	0.0376701354980469
3.60583333333334	0.03814697265625
3.60916666666667	0.0424385070800781
3.6125	0.0500679016113282
3.61583333333334	0.0658035278320313
3.61916666666667	0.0796318054199219
3.6225	0.087738037109375
3.62583333333334	0.0939369201660156
3.62916666666667	0.0987052917480469
3.6325	0.101566314697266
3.63583333333334	0.0972747802734375
3.63916666666667	0.0925064086914063
3.6425	0.0891685485839844
3.64583333333334	0.0896453857421875
3.64916666666667	0.0863075256347656
3.6525	0.0748634338378907
3.65583333333334	0.057220458984375
3.65916666666667	0.041961669921875
3.6625	0.0295639038085938
3.66583333333334	0.0162124633789063
3.66916666666667	0.00810623168945313
3.6725	0.00858306884765625
3.67583333333334	0.0219345092773438
3.67916666666667	0.0338554382324219
3.6825	0.0443458557128906
3.68583333333334	0.0524520874023438
3.68916666666667	0.0553131103515625
3.6925	0.0538825988769532
3.69583333333334	0.0476837158203125
3.69916666666667	0.0505447387695313
3.7025	0.0586509704589844
3.70583333333334	0.0710487365722657
3.70916666666667	0.0748634338378907
3.7125	0.0739097595214844
3.71583333333334	0.0782012939453125
3.71916666666667	0.0844001770019531
3.7225	0.0891685485839844
3.72583333333334	0.0929832458496094
3.72916666666667	0.112056732177735
3.7325	0.142097473144531
3.73583333333334	0.165939331054688
3.73916666666667	0.178337097167969
3.7425	0.190258026123047
3.74583333333334	0.206470489501953
3.74916666666667	0.225543975830078
3.7525	0.247478485107422
3.75583333333334	0.276565551757813
3.75916666666667	0.315666198730469
3.7625	0.363826751708985
3.76583333333334	0.41961669921875
3.76916666666667	0.476360321044922
3.7725	0.535964965820313
3.77583333333334	0.603675842285157
3.77916666666667	0.682353973388672
3.7825	0.767230987548828
3.78583333333334	0.859737396240235
3.78916666666667	0.965118408203125
3.7925	1.0833740234375
3.79583333333334	1.20639801025391
3.79916666666667	1.3275146484375
3.8025	1.45053863525391
3.80583333333334	1.57403945922852
3.80916666666667	1.69706344604492
3.8125	1.81961059570313
3.81583333333334	1.93929672241211
3.81916666666667	2.05469131469727
3.8225	2.15959548950196
3.82583333333334	2.25925445556641
3.82916666666667	2.35128402709961
3.8325	2.43663787841797
3.83583333333334	2.5172233581543
3.83916666666667	2.59590148925781
3.8425	2.66885757446289
3.84583333333334	2.72941589355469
3.84916666666667	2.77519226074219
3.8525	2.8071403503418
3.85583333333334	2.83145904541016
3.85916666666667	2.84814834594727
3.8625	2.8681755065918
3.86583333333334	2.8839111328125
3.86916666666667	2.89154052734375
3.8725	2.88248062133789
3.87583333333334	2.85577774047852
3.87916666666667	2.81763076782227
3.8825	2.76613235473633
3.88583333333334	2.70128250122071
3.88916666666667	2.62880325317383
3.8925	2.55393981933594
3.89583333333334	2.47812271118164
3.89916666666667	2.3956298828125
3.9025	2.31075286865235
3.90583333333334	2.22969055175781
3.90916666666667	2.14815139770508
3.9125	2.06947326660156
3.91583333333334	1.99079513549805
3.91916666666667	1.91354751586914
3.9225	1.83248519897461
3.92583333333334	1.74808502197266
3.92916666666667	1.66845321655274
3.9325	1.59168243408203
3.93583333333334	1.52063369750977
3.93916666666667	1.45101547241211
3.9425	1.3875961303711
3.94583333333334	1.33132934570313
3.94916666666667	1.27649307250977
3.9525	1.21593475341797
3.95583333333334	1.14774703979492
3.95916666666667	1.08718872070313
3.9625	1.02996826171875
3.96583333333334	0.967025756835938
3.96916666666667	0.905513763427735
3.9725	0.853538513183594
3.97583333333334	0.814914703369141
3.97916666666667	0.766754150390625
3.9825	0.717639923095703
3.98583333333334	0.673294067382813
3.98916666666667	0.637531280517578
3.9925	0.597953796386719
3.99583333333334	0.551700592041016
3.99916666666667	0.514984130859375
4.0025	0.485420227050781
4.00583333333334	0.461101531982422
4.00916666666667	0.435352325439453
4.0125	0.41341781616211
4.01583333333334	0.400066375732422
4.01916666666667	0.385761260986328
4.0225	0.365734100341797
4.02583333333334	0.334739685058594
4.02916666666667	0.298500061035156
4.0325	0.261783599853516
4.03583333333334	0.221729278564453
4.03916666666667	0.182628631591797
4.0425	0.140666961669922
4.04583333333334	0.0958442687988281
4.04916666666667	0.0519752502441407
4.0525	0.00476837158203125
4.05583333333334	-0.0467300415039063
4.05916666666667	-0.109672546386719
4.0625	-0.179767608642578
4.06583333333334	-0.250816345214844
4.06916666666667	-0.32949447631836
4.0725	-0.416755676269531
4.07583333333334	-0.507831573486328
4.07916666666667	-0.598907470703125
4.0825	-0.694751739501953
4.08583333333334	-0.792503356933594
4.08916666666667	-0.88644027709961
4.0925	-0.974655151367188
4.09583333333334	-1.07145309448242
4.09916666666667	-1.16205215454102
4.1025	-1.23977661132813
4.10583333333334	-1.29556655883789
4.10916666666667	-1.33371353149414
4.1125	-1.35231018066406
4.11583333333334	-1.34611129760742
4.11916666666667	-1.31654739379883
4.1225	-1.24692916870117
4.12583333333334	-1.12676620483399
4.12916666666667	-0.939369201660156
4.1325	-0.676631927490235
4.13583333333334	-0.319957733154297
4.13916666666667	0.134944915771485
4.1425	0.688552856445313
4.14583333333334	1.34325027465821
4.14916666666667	2.105712890625
4.1525	2.98547744750977
4.15583333333334	3.99589538574219
4.15916666666667	5.157470703125
4.1625	6.47068023681641
4.16583333333334	7.9188346862793
4.16916666666667	9.49239730834961
4.1725	11.1823081970215
4.17583333333334	12.972354888916
4.17916666666667	14.8286819458008
4.1825	16.7298316955567
4.18583333333334	18.6553001403809
4.18916666666667	20.5736160278321
4.1925	22.4609375
4.19583333333334	24.2938995361328
4.19916666666667	26.0515213012696
4.2025	27.7090072631836
4.20583333333334	29.2463302612305
4.20916666666667	30.6549072265625
4.2125	31.9170951843262
4.21583333333334	33.0133438110352
4.21916666666667	33.933162689209
4.2225	34.6755981445313
4.22583333333334	35.2487564086914
4.22916666666667	35.6597900390625
4.2325	35.9172821044922
4.23583333333334	36.0245704650879
4.23916666666667	35.9840393066406
4.2425	35.8052253723145
4.24583333333334	35.5095863342285
4.24916666666667	35.1138114929199
4.2525	34.6202850341797
4.25583333333334	34.0471267700196
4.25916666666667	33.414363861084
4.2625	32.7363014221192
4.26583333333334	32.0086479187012
4.26916666666667	31.2309265136719
4.2725	30.4226875305176
4.27583333333334	29.5944213867188
4.27916666666667	28.7470817565918
4.2825	27.8773307800293
4.28583333333334	26.9918441772461
4.28916666666667	26.1001586914063
4.2925	25.1994132995606
4.29583333333334	24.2867469787598
4.29916666666667	23.3659744262696
4.3025	22.4461555480957
4.30583333333334	21.5344429016113
4.30916666666667	20.627498626709
4.3125	19.7286605834961
4.31583333333334	18.8422203063965
4.31916666666667	17.9777145385742
4.3225	17.1399116516113
4.32583333333334	16.3226127624512
4.32916666666667	15.5196189880371
4.3325	14.7333145141602
4.33583333333334	13.9689445495606
4.33916666666667	13.235092163086
4.3425	12.5303268432617
4.34583333333334	11.8560791015625
4.34916666666667	11.2156867980957
4.3525	10.6096267700196
4.35583333333334	10.0460052490235
4.35916666666667	9.51147079467774
4.3625	9.0022087097168
4.36583333333334	8.51678848266602
4.36916666666667	8.06045532226563
4.3725	7.63463973999024
4.37583333333334	7.22742080688477
4.37916666666667	6.84261322021485
4.3825	6.48641586303711
4.38583333333334	6.16312026977539
4.38916666666667	5.86652755737305
4.3925	5.58853149414063
4.39583333333334	5.32913208007813
4.39916666666667	5.08451461791992
4.4025	4.84752655029297
4.40583333333334	4.61053848266602
4.40916666666667	4.37784194946289
4.4125	4.15611267089844
4.41583333333334	3.95488739013672
4.41916666666667	3.77225875854492
4.4225	3.60870361328125
4.42583333333334	3.45849990844727
4.42916666666667	3.32069396972656
4.4325	3.19242477416992
4.43583333333334	3.07130813598633
4.43916666666667	2.95448303222656
4.4425	2.83479690551758
4.44583333333334	2.71797180175781
4.44916666666667	2.60734558105469
4.4525	2.50577926635742
4.45583333333334	2.40325927734375
4.45916666666667	2.29740142822266
4.4625	2.1963119506836
4.46583333333334	2.1047592163086
4.46916666666667	2.01654434204102
4.4725	1.93071365356446
4.47583333333334	1.85298919677735
4.47916666666667	1.78766250610352
4.4825	1.72662734985352
4.48583333333334	1.66177749633789
4.48916666666667	1.59502029418946
4.4925	1.53160095214844
4.49583333333334	1.46675109863281
4.49916666666667	1.39760971069336
4.5025	1.32799148559571
4.50583333333334	1.26743316650391
4.50916666666667	1.21450424194336
4.5125	1.16014480590821
4.51583333333334	1.10626220703125
4.51916666666667	1.05953216552735
4.5225	1.0218620300293
4.52583333333334	0.985145568847656
4.52916666666667	0.94747543334961
4.5325	0.913143157958985
4.53583333333334	0.876903533935547
4.53916666666667	0.834465026855469
4.5425	0.792503356933594
4.54583333333334	0.752925872802735
4.54916666666667	0.720977783203125
4.5525	0.692844390869141
4.55583333333334	0.670433044433594
4.55916666666667	0.647068023681641
4.5625	0.616073608398438
4.56583333333334	0.580310821533203
4.56916666666667	0.549793243408203
4.5725	0.523567199707032
4.57583333333334	0.500202178955078
4.57916666666667	0.475883483886719
4.5825	0.457286834716797
4.58583333333334	0.444889068603516
4.58916666666667	0.42724609375
4.5925	0.401496887207031
4.59583333333334	0.368118286132813
4.59916666666667	0.342369079589844
4.6025	0.327110290527344
4.60583333333334	0.314712524414063
4.60916666666667	0.305652618408203
4.6125	0.299930572509766
4.61583333333334	0.302791595458985
4.61916666666667	0.308036804199219
4.6225	0.309944152832031
4.62583333333334	0.309944152832031
4.62916666666667	0.300884246826172
4.6325	0.281333923339844
4.63583333333334	0.258445739746094
4.63916666666667	0.242233276367188
4.6425	0.229358673095703
4.64583333333334	0.21505355834961
4.64916666666667	0.204563140869141
4.6525	0.1983642578125
4.65583333333334	0.185966491699219
4.65916666666667	0.16927719116211
4.6625	0.148773193359375
4.66583333333334	0.13113021850586
4.66916666666667	0.113487243652344
4.6725	0.106334686279297
4.67583333333334	0.113964080810547
4.67916666666667	0.132083892822266
4.6825	0.155448913574219
4.68583333333334	0.177383422851563
4.68916666666667	0.193119049072266
4.6925	0.199317932128906
4.69583333333334	0.195503234863281
4.69916666666667	0.184059143066406
4.7025	0.170707702636719
4.70583333333334	0.15401840209961
4.70916666666667	0.142097473144531
4.7125	0.132560729980469
4.71583333333334	0.133514404296875
4.71916666666667	0.137805938720703
4.7225	0.137805938720703
4.72583333333334	0.129222869873047
4.72916666666667	0.120162963867188
4.7325	0.116348266601563
4.73583333333334	0.114917755126953
4.73916666666667	0.104427337646485
4.7425	0.0920295715332031
4.74583333333334	0.0891685485839844
4.74916666666667	0.0910758972167969
4.7525	0.0939369201660156
4.75583333333334	0.0872611999511719
4.75916666666667	0.0863075256347656
4.7625	0.0872611999511719
4.76583333333334	0.0905990600585938
4.76916666666667	0.09918212890625
4.7725	0.110149383544922
4.77583333333334	0.12350082397461
4.77916666666667	0.128746032714844
4.7825	0.127315521240235
4.78583333333334	0.122547149658203
4.78916666666667	0.117301940917969
4.7925	0.113964080810547
4.79583333333334	0.113010406494141
4.79916666666667	0.108718872070313
4.8025	0.103950500488281
4.80583333333334	0.0948905944824219
4.80916666666667	0.08392333984375
4.8125	0.072479248046875
4.81583333333334	0.0619888305664063
4.81916666666667	0.0562667846679688
4.8225	0.057220458984375
4.82583333333334	0.064849853515625
4.82916666666667	0.0705718994140625
4.8325	0.0720024108886719
4.83583333333334	0.0653266906738282
4.83916666666667	0.0615119934082032
4.8425	0.0634193420410157
4.84583333333334	0.0691413879394532
4.84916666666667	0.0796318054199219
4.8525	0.0844001770019531
4.85583333333334	0.0910758972167969
4.85916666666667	0.0967979431152344
4.8625	0.101089477539063
4.86583333333334	0.102996826171875
4.86916666666667	0.0977516174316406
4.8725	0.087738037109375
4.87583333333334	0.0758171081542969
4.87916666666667	0.0662803649902344
4.8825	0.06103515625
4.88583333333334	0.06103515625
4.88916666666667	0.0662803649902344
4.8925	0.0805854797363281
4.89583333333334	0.0944137573242188
4.89916666666667	0.09918212890625
4.9025	0.0944137573242188
4.90583333333334	0.0863075256347656
4.90916666666667	0.0824928283691406
4.9125	0.0796318054199219
4.91583333333334	0.0786781311035157
4.91916666666667	0.0805854797363281
4.9225	0.0786781311035157
4.92583333333334	0.0748634338378907
4.92916666666667	0.0662803649902344
4.9325	0.0600814819335938
4.93583333333334	0.0557899475097657
4.93916666666667	0.057220458984375
4.9425	0.064849853515625
4.94583333333334	0.0710487365722657
4.94916666666667	0.0753402709960938
4.9525	0.0705718994140625
4.95583333333334	0.0638961791992188
4.95916666666667	0.0548362731933594
4.9625	0.041961669921875
4.96583333333334	0.0276565551757813
4.96916666666667	0.0095367431640625
4.9725	0.00476837158203125
4.97583333333334	0.00429153442382813
4.97916666666667	0.00286102294921875
4.9825	-0.00095367431640625
4.98583333333334	-0.00333786010742188
4.98916666666667	-0.0019073486328125
4.9925	-0.0109672546386719
4.99583333333334	-0.0181198120117188
4.99916666666667	-0.0181198120117188
5.0025	-0.0119209289550781
5.00583333333334	-0.0128746032714844
5.00916666666667	-0.0152587890625
5.0125	-0.0100135803222656
5.01583333333334	-0.00238418579101563
5.01916666666667	0.0019073486328125
5.0225	0.00524520874023438
5.02583333333334	0.0176429748535156
5.02916666666667	0.0309944152832031
5.0325	0.0429153442382813
5.03583333333334	0.0510215759277344
5.03916666666667	0.0596046447753907
5.0425	0.0638961791992188
5.04583333333334	0.06103515625
5.04916666666667	0.0586509704589844
5.0525	0.0557899475097657
5.05583333333334	0.0553131103515625
5.05916666666667	0.0548362731933594
5.0625	0.0591278076171875
5.06583333333334	0.06866455078125
5.06916666666667	0.0739097595214844
5.0725	0.0715255737304688
5.07583333333334	0.0557899475097657
5.07916666666667	0.0400543212890625
5.0825	0.030517578125
5.08583333333334	0.0286102294921875
5.08916666666667	0.0357627868652344
5.0925	0.0472068786621094
5.09583333333334	0.0681877136230469
5.09916666666667	0.0815391540527344
5.1025	0.0853538513183594
5.10583333333334	0.0824928283691406
5.10916666666667	0.0810623168945313
5.1125	0.08392333984375
5.11583333333334	0.0844001770019531
5.11916666666667	0.0858306884765625
5.1225	0.0858306884765625
5.12583333333334	0.0829696655273438
5.12916666666667	0.0748634338378907
5.1325	0.0658035278320313
5.13583333333334	0.057220458984375
5.13916666666667	0.0510215759277344
5.1425	0.0467300415039063
5.14583333333334	0.0486373901367188
5.14916666666667	0.0581741333007813
5.1525	0.0667572021484375
5.15583333333334	0.0734329223632813
5.15916666666667	0.0848770141601563
5.1625	0.0982284545898438
5.16583333333334	0.105857849121094
5.16916666666667	0.10061264038086
5.1725	0.0939369201660156
5.17583333333334	0.0910758972167969
5.17916666666667	0.0796318054199219
5.1825	0.0581741333007813
5.18583333333334	0.0376701354980469
5.18916666666667	0.0276565551757813
5.1925	0.0247955322265625
5.19583333333334	0.0243186950683594
5.19916666666667	0.034332275390625
5.2025	0.0553131103515625
5.20583333333334	0.0772476196289063
5.20916666666667	0.0920295715332031
5.2125	0.0958442687988281
5.21583333333334	0.0939369201660156
5.21916666666667	0.0910758972167969
5.2225	0.0920295715332031
5.22583333333334	0.0963211059570313
5.22916666666667	0.0948905944824219
5.2325	0.095367431640625
5.23583333333334	0.0996589660644531
5.23916666666667	0.103473663330078
5.2425	0.0944137573242188
5.24583333333334	0.0796318054199219
5.24916666666667	0.0681877136230469
5.2525	0.0615119934082032
5.25583333333334	0.0581741333007813
5.25916666666667	0.0519752502441407
5.2625	0.0500679016113282
5.26583333333334	0.0472068786621094
5.26916666666667	0.0505447387695313
5.2725	0.0529289245605469
5.27583333333334	0.0553131103515625
5.27916666666667	0.06103515625
5.2825	0.064849853515625
5.28583333333334	0.072479248046875
5.28916666666667	0.0772476196289063
5.2925	0.0844001770019531
5.29583333333334	0.0858306884765625
5.29916666666667	0.0772476196289063
5.3025	0.0677108764648438
5.30583333333334	0.0553131103515625
5.30916666666667	0.0462532043457031
5.3125	0.0338554382324219
5.31583333333334	0.0243186950683594
5.31916666666667	0.0233650207519531
5.3225	0.0295639038085938
5.32583333333334	0.0376701354980469
5.32916666666667	0.0443458557128906
5.3325	0.0510215759277344
5.33583333333334	0.0581741333007813
5.33916666666667	0.0638961791992188
5.3425	0.0662803649902344
5.34583333333334	0.0743865966796875
5.34916666666667	0.0810623168945313
5.3525	0.0829696655273438
5.35583333333334	0.0777244567871094
5.35916666666667	0.0710487365722657
5.3625	0.0658035278320313
5.36583333333334	0.0596046447753907
5.36916666666667	0.0581741333007813
5.3725	0.0619888305664063
5.37583333333334	0.0715255737304688
5.37916666666667	0.0824928283691406
5.3825	0.0929832458496094
5.38583333333334	0.09918212890625
5.38916666666667	0.10061264038086
5.3925	0.102519989013672
5.39583333333334	0.109195709228516
5.39916666666667	0.112056732177735
5.4025	0.1068115234375
5.40583333333334	0.0910758972167969
5.40916666666667	0.0739097595214844
5.4125	0.0538825988769532
5.41583333333334	0.0371932983398438
5.41916666666667	0.0309944152832031
5.4225	0.041961669921875
5.42583333333334	0.0691413879394532
5.42916666666667	0.0977516174316406
5.4325	0.11587142944336
5.43583333333334	0.121116638183594
5.43916666666667	0.117778778076172
5.4425	0.1068115234375
5.44583333333334	0.0905990600585938
5.44916666666667	0.0758171081542969
5.4525	0.0681877136230469
5.45583333333334	0.0619888305664063
5.45916666666667	0.0510215759277344
5.4625	0.0362396240234375
5.46583333333334	0.0243186950683594
5.46916666666667	0.0181198120117188
5.4725	0.0162124633789063
5.47583333333334	0.0200271606445313
5.47916666666667	0.0271797180175781
5.4825	0.0400543212890625
5.48583333333334	0.0524520874023438
5.48916666666667	0.0600814819335938
5.4925	0.064849853515625
5.49583333333334	0.0672340393066407
5.49916666666667	0.0710487365722657
5.5025	0.0729560852050782
5.50583333333334	0.072479248046875
5.50916666666667	0.0681877136230469
5.5125	0.0662803649902344
5.51583333333334	0.0677108764648438
5.51916666666667	0.0715255737304688
5.5225	0.0710487365722657
5.52583333333334	0.0720024108886719
5.52916666666667	0.0791549682617188
5.5325	0.0882148742675781
5.53583333333334	0.091552734375
5.53916666666667	0.0882148742675781
5.5425	0.0905990600585938
5.54583333333334	0.0934600830078125
5.54916666666667	0.0905990600585938
5.5525	0.0786781311035157
5.55583333333334	0.0681877136230469
5.55916666666667	0.0667572021484375
5.5625	0.0643730163574219
5.56583333333334	0.057220458984375
5.56916666666667	0.0481605529785156
5.5725	0.0433921813964844
5.57583333333334	0.0405311584472656
5.57916666666667	0.0309944152832031
5.5825	0.0176429748535156
5.58583333333334	0.0133514404296875
5.58916666666667	0.0147819519042969
5.5925	0.019073486328125
5.59583333333334	0.0247955322265625
5.59916666666667	0.0386238098144531
5.6025	0.06103515625
5.60583333333334	0.0777244567871094
5.60916666666667	0.0886917114257813
5.6125	0.0934600830078125
5.61583333333334	0.0939369201660156
5.61916666666667	0.0834465026855469
5.6225	0.0705718994140625
5.62583333333334	0.0615119934082032
5.62916666666667	0.0519752502441407
5.6325	0.0405311584472656
5.63583333333334	0.0262260437011719
5.63916666666667	0.02288818359375
5.6425	0.019073486328125
5.64583333333334	0.0152587890625
5.64916666666667	0.0123977661132813
5.6525	0.0200271606445313
5.65583333333334	0.0352859497070313
5.65916666666667	0.0462532043457031
5.6625	0.0591278076171875
5.66583333333334	0.0672340393066407
5.66916666666667	0.0753402709960938
5.6725	0.0705718994140625
5.67583333333334	0.0600814819335938
5.67916666666667	0.0433921813964844
5.6825	0.0252723693847656
5.68583333333334	0.0157356262207031
5.68916666666667	0.0133514404296875
5.6925	0.0219345092773438
5.69583333333334	0.0314712524414063
5.69916666666667	0.0414848327636719
5.7025	0.0529289245605469
5.70583333333334	0.0591278076171875
5.70916666666667	0.0596046447753907
5.7125	0.0581741333007813
5.71583333333334	0.0605583190917969
5.71916666666667	0.0691413879394532
5.7225	0.0767707824707032
5.72583333333334	0.0867843627929688
5.72916666666667	0.091552734375
5.7325	0.0910758972167969
5.73583333333334	0.0824928283691406
5.73916666666667	0.0743865966796875
5.7425	0.06866455078125
5.74583333333334	0.0634193420410157
5.74916666666667	0.0638961791992188
5.7525	0.0739097595214844
5.75583333333334	0.0939369201660156
5.75916666666667	0.113487243652344
5.7625	0.123023986816406
5.76583333333334	0.119686126708985
5.76916666666667	0.112056732177735
5.7725	0.104427337646485
5.77583333333334	0.10061264038086
5.77916666666667	0.0987052917480469
5.7825	0.101566314697266
5.78583333333334	0.112056732177735
5.78916666666667	0.126361846923828
5.7925	0.142574310302735
5.79583333333334	0.148296356201172
5.79916666666667	0.145435333251953
5.8025	0.135421752929688
5.80583333333334	0.123977661132813
5.80916666666667	0.109195709228516
5.8125	0.0920295715332031
5.81583333333334	0.0786781311035157
5.81916666666667	0.0715255737304688
5.8225	0.0748634338378907
5.82583333333334	0.0844001770019531
5.82916666666667	0.095367431640625
5.8325	0.0982284545898438
5.83583333333334	0.0920295715332031
5.83916666666667	0.0791549682617188
5.8425	0.0672340393066407
5.84583333333334	0.0562667846679688
5.84916666666667	0.0543594360351563
5.8525	0.064849853515625
5.85583333333334	0.0820159912109375
5.85916666666667	0.0996589660644531
5.8625	0.10824203491211
5.86583333333334	0.112533569335938
5.86916666666667	0.110149383544922
5.8725	0.100135803222656
5.87583333333334	0.0963211059570313
5.87916666666667	0.101089477539063
5.8825	0.109195709228516
5.88583333333334	0.111103057861328
5.88916666666667	0.101089477539063
5.8925	0.0891685485839844
5.89583333333334	0.0743865966796875
5.89916666666667	0.0619888305664063
5.9025	0.0543594360351563
5.90583333333334	0.0543594360351563
5.90916666666667	0.06103515625
5.9125	0.0710487365722657
5.91583333333334	0.0786781311035157
5.91916666666667	0.0829696655273438
5.9225	0.087738037109375
5.92583333333334	0.0910758972167969
5.92916666666667	0.0996589660644531
5.9325	0.107288360595703
5.93583333333334	0.119209289550781
5.93916666666667	0.124931335449219
5.9425	0.123023986816406
5.94583333333334	0.120162963867188
5.94916666666667	0.117778778076172
5.9525	0.116825103759766
5.95583333333334	0.110149383544922
5.95916666666667	0.102043151855469
5.9625	0.095367431640625
5.96583333333334	0.0867843627929688
5.96916666666667	0.0782012939453125
5.9725	0.0720024108886719
5.97583333333334	0.0705718994140625
5.97916666666667	0.0705718994140625
5.9825	0.0734329223632813
5.98583333333334	0.0743865966796875
5.98916666666667	0.0710487365722657
5.9925	0.0615119934082032
5.99583333333334	0.049591064453125
5.99916666666667	0.0452995300292969
6.0025	0.0443458557128906
6.00583333333334	0.05340576171875
6.00916666666667	0.0681877136230469
6.0125	0.0853538513183594
6.01583333333334	0.101566314697266
6.01916666666667	0.110626220703125
6.0225	0.115394592285156
6.02583333333334	0.114917755126953
6.02916666666667	0.115394592285156
6.0325	0.119209289550781
6.03583333333334	0.120162963867188
6.03916666666667	0.11444091796875
6.0425	0.110149383544922
6.04583333333334	0.111579895019531
6.04916666666667	0.112533569335938
6.0525	0.102043151855469
6.05583333333334	0.0905990600585938
6.05916666666667	0.0891685485839844
6.0625	0.0948905944824219
6.06583333333334	0.0977516174316406
6.06916666666667	0.100135803222656
6.0725	0.109195709228516
6.07583333333334	0.123977661132813
6.07916666666667	0.134468078613281
6.0825	0.134468078613281
6.08583333333334	0.129222869873047
6.08916666666667	0.121116638183594
6.0925	0.107288360595703
6.09583333333334	0.0934600830078125
6.09916666666667	0.0853538513183594
6.1025	0.0844001770019531
6.10583333333334	0.0863075256347656
6.10916666666667	0.0929832458496094
6.1125	0.110149383544922
6.11583333333334	0.127315521240235
6.11916666666667	0.135898590087891
6.1225	0.140666961669922
6.12583333333334	0.140190124511719
6.12916666666667	0.1373291015625
6.1325	0.129222869873047
6.13583333333334	0.127792358398438
6.13916666666667	0.129222869873047
6.1425	0.125885009765625
6.14583333333334	0.125408172607422
6.14916666666667	0.127792358398438
6.1525	0.131607055664063
6.15583333333334	0.125885009765625
6.15916666666667	0.114917755126953
6.1625	0.106334686279297
6.16583333333334	0.106334686279297
6.16916666666667	0.112056732177735
6.1725	0.122547149658203
6.17583333333334	0.134944915771485
6.17916666666667	0.146865844726563
6.1825	0.15401840209961
6.18583333333334	0.152587890625
6.18916666666667	0.139236450195313
6.1925	0.122547149658203
6.19583333333334	0.107288360595703
6.19916666666667	0.09918212890625
6.2025	0.101566314697266
6.20583333333334	0.106334686279297
6.20916666666667	0.112056732177735
6.2125	0.111103057861328
6.21583333333334	0.116825103759766
6.21916666666667	0.127315521240235
6.2225	0.135421752929688
6.22583333333334	0.133514404296875
6.22916666666667	0.127315521240235
6.2325	0.122547149658203
6.23583333333334	0.116348266601563
6.23916666666667	0.10824203491211
6.2425	0.0996589660644531
6.24583333333334	0.101089477539063
6.24916666666667	0.105381011962891
6.2525	0.109672546386719
6.25583333333334	0.110626220703125
6.25916666666667	0.109195709228516
6.2625	0.107288360595703
6.26583333333334	0.102996826171875
6.26916666666667	0.102043151855469
6.2725	0.103950500488281
6.27583333333334	0.101566314697266
6.27916666666667	0.095367431640625
6.2825	0.0929832458496094
6.28583333333334	0.0977516174316406
6.28916666666667	0.108718872070313
6.2925	0.124454498291016
6.29583333333334	0.143527984619141
6.29916666666667	0.160694122314453
6.3025	0.1678466796875
6.30583333333334	0.169754028320313
6.30916666666667	0.169754028320313
6.3125	0.166416168212891
6.31583333333334	0.157356262207031
6.31916666666667	0.142574310302735
6.3225	0.135421752929688
6.32583333333334	0.133037567138672
6.32916666666667	0.133991241455078
6.3325	0.132083892822266
6.33583333333334	0.134944915771485
6.33916666666667	0.140666961669922
6.3425	0.136852264404297
6.34583333333334	0.126838684082031
6.34916666666667	0.113010406494141
6.3525	0.103950500488281
6.35583333333334	0.0967979431152344
6.35916666666667	0.0977516174316406
6.3625	0.10824203491211
6.36583333333334	0.120162963867188
6.36916666666667	0.127315521240235
6.3725	0.128746032714844
6.37583333333334	0.130653381347656
6.37916666666667	0.137805938720703
6.3825	0.147819519042969
6.38583333333334	0.159740447998047
6.38916666666667	0.1678466796875
6.3925	0.174999237060547
6.39583333333334	0.17547607421875
6.39916666666667	0.168800354003906
6.4025	0.16164779663086
6.40583333333334	0.152111053466797
6.40916666666667	0.146865844726563
6.4125	0.140666961669922
6.41583333333334	0.134468078613281
6.41916666666667	0.12969970703125
6.4225	0.12350082397461
6.42583333333334	0.122547149658203
6.42916666666667	0.1220703125
6.4325	0.1220703125
6.43583333333334	0.129222869873047
6.43916666666667	0.13875961303711
6.4425	0.153541564941406
6.44583333333334	0.163078308105469
6.44916666666667	0.172138214111328
6.4525	0.181198120117188
6.45583333333334	0.184059143066406
6.45916666666667	0.180721282958985
6.4625	0.166416168212891
6.46583333333334	0.149726867675781
6.46916666666667	0.135898590087891
6.4725	0.128746032714844
6.47583333333334	0.128746032714844
6.47916666666667	0.1373291015625
6.4825	0.15401840209961
6.48583333333334	0.174045562744141
6.48916666666667	0.188350677490235
6.4925	0.193595886230469
6.49583333333334	0.196933746337891
6.49916666666667	0.195503234863281
6.5025	0.19073486328125
6.50583333333334	0.181674957275391
6.50916666666667	0.171661376953125
6.5125	0.164508819580078
6.51583333333334	0.159263610839844
6.51916666666667	0.156879425048828
6.5225	0.157833099365235
6.52583333333334	0.162601470947266
6.52916666666667	0.165939331054688
6.5325	0.164985656738281
6.53583333333334	0.159740447998047
6.53916666666667	0.151634216308594
6.5425	0.142574310302735
6.54583333333334	0.134944915771485
6.54916666666667	0.133037567138672
6.5525	0.135421752929688
6.55583333333334	0.134944915771485
6.55916666666667	0.132083892822266
6.5625	0.121116638183594
6.56583333333334	0.109195709228516
6.56916666666667	0.102043151855469
6.5725	0.100135803222656
6.57583333333334	0.101566314697266
6.57916666666667	0.102996826171875
6.5825	0.108718872070313
6.58583333333334	0.113964080810547
6.58916666666667	0.116348266601563
6.5925	0.120639801025391
6.59583333333334	0.130176544189453
6.59916666666667	0.144004821777344
6.6025	0.162124633789063
6.60583333333334	0.184059143066406
6.60916666666667	0.209808349609375
6.6125	0.239372253417969
6.61583333333334	0.271797180175781
6.61916666666667	0.310420989990235
6.6225	0.349044799804688
6.62583333333334	0.385761260986328
6.62916666666667	0.421524047851563
6.6325	0.459671020507813
6.63583333333334	0.510215759277344
6.63916666666667	0.574588775634766
6.6425	0.658988952636719
6.64583333333334	0.761032104492188
6.64916666666667	0.882625579833985
6.6525	1.02281570434571
6.65583333333334	1.18303298950196
6.65916666666667	1.36756896972656
6.6625	1.58071517944336
6.66583333333334	1.82962417602539
[truncated: 4,007 more rows]
