# Supplementary material for: Phase-Specific Parameter Estimation in Chiral HPLC Using 1‑Site, 2‑Site Stochastic Models, and Unified Equation Approach
Source: Anal Chem. 2026 Apr 29;98(18):13925–39. doi: 10.1021/acs.analchem.6c01634 (PMC13177292; doi:10.1021/acs.analchem.6c01634)
Supplement: Supplementary file 2 [file ac6c01634_si_002.zip › SupportingInformation/01_isotherm_fit/CELL1_data/LORA_CELL1_05_10_06.CSV]

0.0005	0.0247955322265625
0.00383333333333334	0.0309944152832031
0.00716666666666667	0.0405311584472656
0.0105	0.0514984130859375
0.0138333333333334	0.0634193420410157
0.0171666666666667	0.0700950622558594
0.0205	0.0786781311035157
0.0238333333333334	0.0824928283691406
0.0271666666666667	0.080108642578125
0.0305	0.0691413879394532
0.0338333333333334	0.0586509704589844
0.0371666666666667	0.0543594360351563
0.0405	0.0476837158203125
0.0438333333333334	0.0405311584472656
0.0471666666666667	0.0338554382324219
0.0505	0.0324249267578125
0.0538333333333334	0.0290870666503906
0.0571666666666667	0.0195503234863281
0.0605	0.0138282775878906
0.0638333333333334	0.019073486328125
0.0671666666666667	0.034332275390625
0.0705	0.0467300415039063
0.0738333333333334	0.0548362731933594
0.0771666666666667	0.064849853515625
0.0805	0.0739097595214844
0.0838333333333334	0.0710487365722657
0.0871666666666667	0.0510215759277344
0.0905	0.0300407409667969
0.0938333333333334	0.0181198120117188
0.0971666666666667	0.0133514404296875
0.1005	0.0100135803222656
0.103833333333334	0.0119209289550781
0.107166666666667	0.0214576721191406
0.1105	0.0314712524414063
0.113833333333334	0.034332275390625
0.117166666666667	0.0286102294921875
0.1205	0.0214576721191406
0.123833333333334	0.0152587890625
0.127166666666667	0.0100135803222656
0.1305	0.00524520874023438
0.133833333333334	0.00619888305664063
0.137166666666667	0.0128746032714844
0.1405	0.0243186950683594
0.143833333333334	0.0376701354980469
0.147166666666667	0.0538825988769532
0.1505	0.06866455078125
0.153833333333334	0.0805854797363281
0.157166666666667	0.0858306884765625
0.1605	0.087738037109375
0.163833333333334	0.0824928283691406
0.167166666666667	0.0753402709960938
0.1705	0.0700950622558594
0.173833333333334	0.0696182250976563
0.177166666666667	0.0715255737304688
0.1805	0.0634193420410157
0.183833333333334	0.0562667846679688
0.187166666666667	0.0491142272949219
0.1905	0.0486373901367188
0.193833333333334	0.0448226928710938
0.197166666666667	0.0400543212890625
0.2005	0.0414848327636719
0.203833333333334	0.0514984130859375
0.207166666666667	0.06103515625
0.2105	0.0634193420410157
0.213833333333334	0.0634193420410157
0.217166666666667	0.0619888305664063
0.2205	0.0596046447753907
0.223833333333334	0.049591064453125
0.227166666666667	0.0348091125488281
0.2305	0.0276565551757813
0.233833333333334	0.0252723693847656
0.237166666666667	0.0252723693847656
0.2405	0.0271797180175781
0.243833333333334	0.0348091125488281
0.247166666666667	0.049591064453125
0.2505	0.0519752502441407
0.253833333333334	0.0476837158203125
0.257166666666667	0.0433921813964844
0.2605	0.0472068786621094
0.263833333333334	0.0548362731933594
0.267166666666667	0.0605583190917969
0.2705	0.06866455078125
0.273833333333334	0.0796318054199219
0.277166666666667	0.0896453857421875
0.2805	0.095367431640625
0.283833333333334	0.0944137573242188
0.287166666666667	0.08392333984375
0.2905	0.0739097595214844
0.293833333333334	0.064849853515625
0.297166666666667	0.0557899475097657
0.3005	0.0405311584472656
0.303833333333334	0.02288818359375
0.307166666666667	0.0181198120117188
0.3105	0.0209808349609375
0.313833333333334	0.0276565551757813
0.317166666666667	0.034332275390625
0.3205	0.0424385070800781
0.323833333333334	0.0543594360351563
0.327166666666667	0.0586509704589844
0.3305	0.0553131103515625
0.333833333333334	0.0486373901367188
0.337166666666667	0.0443458557128906
0.3405	0.0457763671875
0.343833333333334	0.0448226928710938
0.347166666666667	0.0443458557128906
0.3505	0.0510215759277344
0.353833333333334	0.0653266906738282
0.357166666666667	0.0791549682617188
0.3605	0.0810623168945313
0.363833333333334	0.0772476196289063
0.367166666666667	0.0734329223632813
0.3705	0.0739097595214844
0.373833333333334	0.0729560852050782
0.377166666666667	0.0767707824707032
0.3805	0.0901222229003906
0.383833333333334	0.109195709228516
0.387166666666667	0.117778778076172
0.3905	0.107765197753906
0.393833333333334	0.0939369201660156
0.397166666666667	0.0844001770019531
0.4005	0.0834465026855469
0.403833333333334	0.08392333984375
0.407166666666667	0.0944137573242188
0.4105	0.111579895019531
0.413833333333334	0.126838684082031
0.417166666666667	0.13113021850586
0.4205	0.123023986816406
0.423833333333334	0.115394592285156
0.427166666666667	0.106334686279297
0.4305	0.101089477539063
0.433833333333334	0.0944137573242188
0.437166666666667	0.0858306884765625
0.4405	0.0820159912109375
0.443833333333334	0.0782012939453125
0.447166666666667	0.080108642578125
0.4505	0.0844001770019531
0.453833333333334	0.0863075256347656
0.457166666666667	0.0891685485839844
0.4605	0.0858306884765625
0.463833333333334	0.0772476196289063
0.467166666666667	0.0710487365722657
0.4705	0.0696182250976563
0.473833333333334	0.0791549682617188
0.477166666666667	0.0929832458496094
0.4805	0.110149383544922
0.483833333333334	0.126838684082031
0.487166666666667	0.139713287353516
0.4905	0.146865844726563
0.493833333333334	0.147342681884766
0.497166666666667	0.145435333251953
0.5005	0.142097473144531
0.503833333333334	0.140666961669922
0.507166666666667	0.136852264404297
0.5105	0.133991241455078
0.513833333333334	0.133037567138672
0.517166666666667	0.134944915771485
0.5205	0.140190124511719
0.523833333333334	0.143051147460938
0.527166666666667	0.139713287353516
0.5305	0.135421752929688
0.533833333333334	0.1373291015625
0.537166666666667	0.142574310302735
0.5405	0.14638900756836
0.543833333333334	0.148773193359375
0.547166666666667	0.155925750732422
0.5505	0.157356262207031
0.553833333333334	0.146865844726563
0.557166666666667	0.137805938720703
0.5605	0.134468078613281
0.563833333333334	0.137805938720703
0.567166666666667	0.1373291015625
0.5705	0.144481658935547
0.573833333333334	0.151634216308594
0.577166666666667	0.150680541992188
0.5805	0.140666961669922
0.583833333333334	0.133991241455078
0.587166666666667	0.1373291015625
0.5905	0.14638900756836
0.593833333333334	0.156402587890625
0.597166666666667	0.165939331054688
0.6005	0.174045562744141
0.603833333333334	0.17690658569336
0.607166666666667	0.170707702636719
0.6105	0.159740447998047
0.613833333333334	0.153541564941406
0.617166666666667	0.154495239257813
0.6205	0.159740447998047
0.623833333333334	0.161170959472656
0.627166666666667	0.163555145263672
0.6305	0.166893005371094
0.633833333333334	0.1678466796875
0.637166666666667	0.165462493896485
0.6405	0.158786773681641
0.643833333333334	0.155925750732422
0.647166666666667	0.16164779663086
0.6505	0.1678466796875
0.653833333333334	0.172615051269531
0.657166666666667	0.176429748535156
0.6605	0.181674957275391
0.663833333333334	0.187397003173828
0.667166666666667	0.183582305908203
0.6705	0.175952911376953
0.673833333333334	0.1678466796875
0.677166666666667	0.159263610839844
0.6805	0.153541564941406
0.683833333333334	0.147342681884766
0.687166666666667	0.145912170410156
0.6905	0.145435333251953
0.693833333333334	0.153541564941406
0.697166666666667	0.164031982421875
0.7005	0.16927719116211
0.703833333333334	0.16927719116211
0.707166666666667	0.172615051269531
0.7105	0.180721282958985
0.713833333333334	0.181198120117188
0.717166666666667	0.178813934326172
0.7205	0.18310546875
0.723833333333334	0.19979476928711
0.727166666666667	0.212669372558594
0.7305	0.211238861083985
0.733833333333334	0.208854675292969
0.737166666666667	0.214099884033203
0.7405	0.222206115722656
0.743833333333334	0.218868255615235
0.747166666666667	0.210285186767578
0.7505	0.210285186767578
0.753833333333334	0.212192535400391
0.757166666666667	0.210762023925781
0.7605	0.205039978027344
0.763833333333334	0.204086303710938
0.767166666666667	0.209331512451172
0.7705	0.211715698242188
0.773833333333334	0.21505355834961
0.777166666666667	0.209808349609375
0.7805	0.200271606445313
0.783833333333334	0.186443328857422
0.787166666666667	0.177383422851563
0.7905	0.180721282958985
0.793833333333334	0.188350677490235
0.797166666666667	0.195980072021485
0.8005	0.200748443603516
0.803833333333334	0.19979476928711
0.807166666666667	0.196933746337891
0.8105	0.188350677490235
0.813833333333334	0.176429748535156
0.817166666666667	0.170230865478516
0.8205	0.17690658569336
0.823833333333334	0.202655792236328
0.827166666666667	0.224113464355469
0.8305	0.235080718994141
0.833833333333334	0.23794174194336
0.837166666666667	0.239372253417969
0.8405	0.233173370361328
0.843833333333334	0.213146209716797
0.847166666666667	0.195026397705078
0.8505	0.186443328857422
0.853833333333334	0.187397003173828
0.857166666666667	0.189304351806641
0.8605	0.191688537597656
0.863833333333334	0.193119049072266
0.867166666666667	0.192642211914063
0.8705	0.192642211914063
0.873833333333334	0.194549560546875
0.877166666666667	0.195503234863281
0.8805	0.194549560546875
0.883833333333334	0.196456909179688
0.887166666666667	0.204086303710938
0.8905	0.211715698242188
0.893833333333334	0.209808349609375
0.897166666666667	0.20599365234375
0.9005	0.206947326660156
0.903833333333334	0.212669372558594
0.907166666666667	0.211238861083985
0.9105	0.204086303710938
0.913833333333334	0.203609466552735
0.917166666666667	0.208854675292969
0.9205	0.208377838134766
0.923833333333334	0.204086303710938
0.927166666666667	0.205039978027344
0.9305	0.214576721191406
0.933833333333334	0.222206115722656
0.937166666666667	0.226020812988281
0.9405	0.229358673095703
0.943833333333334	0.23031234741211
0.947166666666667	0.23031234741211
0.9505	0.23031234741211
0.953833333333334	0.230789184570313
0.957166666666667	0.229835510253906
0.9605	0.231266021728516
0.963833333333334	0.238418579101563
0.967166666666667	0.247955322265625
0.9705	0.256061553955078
0.973833333333334	0.258445739746094
0.977166666666667	0.257492065429688
0.9805	0.254154205322266
0.983833333333334	0.249862670898438
0.987166666666667	0.246047973632813
0.9905	0.235080718994141
0.993833333333334	0.226020812988281
0.997166666666667	0.22268295288086
1.0005	0.226020812988281
1.00383333333334	0.229358673095703
1.00716666666667	0.230789184570313
1.0105	0.236988067626953
1.01383333333334	0.247955322265625
1.01716666666667	0.261306762695313
1.0205	0.27608871459961
1.02383333333334	0.284194946289063
1.02716666666667	0.288009643554688
1.0305	0.288009643554688
1.03383333333334	0.28371810913086
1.03716666666667	0.277042388916016
1.0405	0.258922576904297
1.04383333333334	0.247478485107422
1.04716666666667	0.236988067626953
1.0505	0.228404998779297
1.05383333333334	0.220775604248047
1.05716666666667	0.213623046875
1.0605	0.218391418457031
1.06383333333334	0.217914581298828
1.06716666666667	0.219821929931641
1.0705	0.224590301513672
1.07383333333334	0.233173370361328
1.07716666666667	0.242233276367188
1.0805	0.244617462158203
1.08383333333334	0.247001647949219
1.08716666666667	0.248908996582031
1.0905	0.251293182373047
1.09383333333334	0.247478485107422
1.09716666666667	0.241279602050781
1.1005	0.239849090576172
1.10383333333334	0.247955322265625
1.10716666666667	0.254631042480469
1.1105	0.256538391113281
1.11383333333334	0.255584716796875
1.11716666666667	0.255107879638672
1.1205	0.247955322265625
1.12383333333334	0.233173370361328
1.12716666666667	0.217914581298828
1.1305	0.203609466552735
1.13383333333334	0.193119049072266
1.13716666666667	0.186920166015625
1.1405	0.191211700439453
1.14383333333334	0.206947326660156
1.14716666666667	0.228404998779297
1.1505	0.250816345214844
1.15383333333334	0.26845932006836
1.15716666666667	0.277519226074219
1.1605	0.281810760498047
1.16383333333334	0.281810760498047
1.16716666666667	0.283241271972656
1.1705	0.284194946289063
1.17383333333334	0.287055969238281
1.17716666666667	0.290870666503906
1.1805	0.2899169921875
1.18383333333334	0.283241271972656
1.18716666666667	0.272274017333985
1.1905	0.26702880859375
1.19383333333334	0.261306762695313
1.19716666666667	0.257968902587891
1.2005	0.253677368164063
1.20383333333334	0.247955322265625
1.20716666666667	0.237464904785156
1.2105	0.220775604248047
1.21383333333334	0.209808349609375
1.21716666666667	0.206470489501953
1.2205	0.214099884033203
1.22383333333334	0.23031234741211
1.22716666666667	0.251293182373047
1.2305	0.269889831542969
1.23383333333334	0.281333923339844
1.23716666666667	0.280380249023438
1.2405	0.26845932006836
1.24383333333334	0.248908996582031
1.24716666666667	0.233173370361328
1.2505	0.220298767089844
1.25383333333334	0.210762023925781
1.25716666666667	0.20742416381836
1.2605	0.216484069824219
1.26383333333334	0.231742858886719
1.26716666666667	0.243186950683594
1.2705	0.248908996582031
1.27383333333334	0.255107879638672
1.27716666666667	0.265598297119141
1.2805	0.273704528808594
1.28383333333334	0.27608871459961
1.28716666666667	0.275135040283203
1.2905	0.272750854492188
1.29383333333334	0.267982482910156
1.29716666666667	0.2593994140625
1.3005	0.252246856689453
1.30383333333334	0.242233276367188
1.30716666666667	0.232696533203125
1.3105	0.227928161621094
1.31383333333334	0.230789184570313
1.31716666666667	0.234127044677735
1.3205	0.23031234741211
1.32383333333334	0.232219696044922
1.32716666666667	0.24557113647461
1.3305	0.26082992553711
1.33383333333334	0.269412994384766
1.33716666666667	0.273704528808594
1.3405	0.273704528808594
1.34383333333334	0.267982482910156
1.34716666666667	0.256061553955078
1.3505	0.246047973632813
1.35383333333334	0.241756439208985
1.35716666666667	0.241279602050781
1.3605	0.250816345214844
1.36383333333334	0.2593994140625
1.36716666666667	0.257492065429688
1.3705	0.246047973632813
1.37383333333334	0.234603881835938
1.37716666666667	0.229835510253906
1.3805	0.224113464355469
1.38383333333334	0.22268295288086
1.38716666666667	0.231266021728516
1.3905	0.247001647949219
1.39383333333334	0.262737274169922
1.39716666666667	0.267505645751953
1.4005	0.264644622802735
1.40383333333334	0.257492065429688
1.40716666666667	0.249862670898438
1.4105	0.244140625
1.41383333333334	0.234603881835938
1.41716666666667	0.229358673095703
1.4205	0.230789184570313
1.42383333333334	0.241279602050781
1.42716666666667	0.256061553955078
1.4305	0.270366668701172
1.43383333333334	0.278472900390625
1.43716666666667	0.282764434814453
1.4405	0.283241271972656
1.44383333333334	0.27608871459961
1.44716666666667	0.258445739746094
1.4505	0.239849090576172
1.45383333333334	0.231266021728516
1.45716666666667	0.232219696044922
1.4605	0.234603881835938
1.46383333333334	0.236034393310547
1.46716666666667	0.240802764892578
1.4705	0.247955322265625
1.47383333333334	0.256538391113281
1.47716666666667	0.263690948486328
1.4805	0.26845932006836
1.48383333333334	0.272750854492188
1.48716666666667	0.277519226074219
1.4905	0.285148620605469
1.49383333333334	0.2899169921875
1.49716666666667	0.284671783447266
1.5005	0.280380249023438
1.50383333333334	0.278949737548828
1.50716666666667	0.286579132080078
1.5105	0.292778015136719
1.51383333333334	0.297069549560547
1.51716666666667	0.303268432617188
1.5205	0.30660629272461
1.52383333333334	0.310420989990235
1.52716666666667	0.304698944091797
1.5305	0.290393829345703
1.53383333333334	0.273704528808594
1.53716666666667	0.262737274169922
1.5405	0.261783599853516
1.54383333333334	0.26845932006836
1.54716666666667	0.280857086181641
1.5505	0.296115875244141
1.55383333333334	0.316143035888672
1.55716666666667	0.331401824951172
1.5605	0.339984893798828
1.56383333333334	0.338554382324219
1.56716666666667	0.333309173583985
1.5705	0.332832336425781
1.57383333333334	0.332355499267578
1.57716666666667	0.330448150634766
1.5805	0.319957733154297
1.58383333333334	0.310897827148438
1.58716666666667	0.303745269775391
1.5905	0.293731689453125
1.59383333333334	0.280857086181641
1.59716666666667	0.272750854492188
1.6005	0.274181365966797
1.60383333333334	0.273704528808594
1.60716666666667	0.26845932006836
1.6105	0.26702880859375
1.61383333333334	0.273704528808594
1.61716666666667	0.284194946289063
1.6205	0.290393829345703
1.62383333333334	0.29134750366211
1.62716666666667	0.29134750366211
1.6305	0.287532806396485
1.63383333333334	0.283241271972656
1.63716666666667	0.279426574707031
1.6405	0.283241271972656
1.64383333333334	0.293731689453125
1.64716666666667	0.306129455566406
1.6505	0.314712524414063
1.65383333333334	0.318050384521485
1.65716666666667	0.316619873046875
1.6605	0.311374664306641
1.66383333333334	0.304698944091797
1.66716666666667	0.300884246826172
1.6705	0.299930572509766
1.67383333333334	0.296592712402344
1.67716666666667	0.290870666503906
1.6805	0.285625457763672
1.68383333333334	0.283241271972656
1.68716666666667	0.278949737548828
1.6905	0.27608871459961
1.69383333333334	0.276565551757813
1.69716666666667	0.280857086181641
1.7005	0.281810760498047
1.70383333333334	0.273227691650391
1.70716666666667	0.26845932006836
1.7105	0.267982482910156
1.71383333333334	0.270843505859375
1.71716666666667	0.271797180175781
1.7205	0.274181365966797
1.72383333333334	0.286579132080078
1.72716666666667	0.294208526611328
1.7305	0.298023223876953
1.73383333333334	0.295162200927735
1.73716666666667	0.293254852294922
1.7405	0.293254852294922
1.74383333333334	0.293731689453125
1.74716666666667	0.300407409667969
1.7505	0.306129455566406
1.75383333333334	0.308990478515625
1.75716666666667	0.309944152832031
1.7605	0.31280517578125
1.76383333333334	0.315189361572266
1.76716666666667	0.312328338623047
1.7705	0.303268432617188
1.77383333333334	0.299930572509766
1.77716666666667	0.297069549560547
1.7805	0.292301177978516
1.78383333333334	0.28371810913086
1.78716666666667	0.280857086181641
1.7905	0.28371810913086
1.79383333333334	0.281333923339844
1.79716666666667	0.278949737548828
1.8005	0.279903411865235
1.80383333333334	0.2899169921875
1.80716666666667	0.294685363769531
1.8105	0.294685363769531
1.81383333333334	0.294685363769531
1.81716666666667	0.296115875244141
1.8205	0.301837921142578
1.82383333333334	0.30517578125
1.82716666666667	0.309467315673828
1.8305	0.306129455566406
1.83383333333334	0.300884246826172
1.83716666666667	0.29897689819336
1.8405	0.302314758300781
1.84383333333334	0.308036804199219
1.84716666666667	0.316619873046875
1.8505	0.334262847900391
1.85383333333334	0.352859497070313
1.85716666666667	0.362396240234375
1.8605	0.36001205444336
1.86383333333334	0.353813171386719
1.86716666666667	0.346183776855469
1.8705	0.336647033691406
1.87383333333334	0.330448150634766
1.87716666666667	0.32949447631836
1.8805	0.325679779052735
1.88383333333334	0.326156616210938
1.88716666666667	0.332832336425781
1.8905	0.352859497070313
1.89383333333334	0.37384033203125
1.89716666666667	0.391960144042969
1.9005	0.401496887207031
1.90383333333334	0.396251678466797
1.90716666666667	0.379562377929688
1.9105	0.360488891601563
1.91383333333334	0.348567962646485
1.91716666666667	0.346660614013672
1.9205	0.355720520019531
1.92383333333334	0.370979309082031
1.92716666666667	0.386714935302735
1.9305	0.391006469726563
1.93383333333334	0.388622283935547
1.93716666666667	0.378608703613281
1.9405	0.37384033203125
1.94383333333334	0.370979309082031
1.94716666666667	0.372886657714844
1.9505	0.376224517822266
1.95383333333334	0.380516052246094
1.95716666666667	0.384330749511719
1.9605	0.383377075195313
1.96383333333334	0.3814697265625
1.96716666666667	0.381946563720703
1.9705	0.389575958251953
1.97383333333334	0.399589538574219
1.97716666666667	0.411033630371094
1.9805	0.41961669921875
1.98383333333334	0.426292419433594
1.98716666666667	0.42724609375
1.9905	0.422954559326172
1.99383333333334	0.419139862060547
1.99716666666667	0.417232513427735
2.0005	0.420570373535156
2.00383333333334	0.42867660522461
2.00716666666667	0.443458557128906
2.0105	0.459671020507813
2.01383333333334	0.470161437988281
2.01716666666667	0.478267669677735
2.0205	0.479698181152344
2.02383333333334	0.474929809570313
2.02716666666667	0.460147857666016
2.0305	0.444412231445313
2.03383333333334	0.431060791015625
2.03716666666667	0.419139862060547
2.0405	0.4119873046875
2.04383333333334	0.409126281738281
2.04716666666667	0.409603118896485
2.0505	0.409603118896485
2.05383333333334	0.408172607421875
2.05716666666667	0.402450561523438
2.0605	0.394821166992188
2.06383333333334	0.38290023803711
2.06716666666667	0.374317169189453
2.0705	0.365734100341797
2.07383333333334	0.361442565917969
2.07716666666667	0.359535217285156
2.0805	0.360488891601563
2.08383333333334	0.36764144897461
2.08716666666667	0.376224517822266
2.0905	0.382423400878906
2.09383333333334	0.38909912109375
2.09716666666667	0.397205352783203
2.1005	0.404834747314453
2.10383333333334	0.408649444580078
2.10716666666667	0.411510467529297
2.1105	0.417232513427735
2.11383333333334	0.426769256591797
2.11716666666667	0.43630599975586
2.1205	0.447273254394531
2.12383333333334	0.457763671875
2.12716666666667	0.465869903564453
2.1305	0.468730926513672
2.13383333333334	0.463962554931641
2.13716666666667	0.456333160400391
2.1405	0.448703765869141
2.14383333333334	0.446319580078125
2.14716666666667	0.442981719970703
2.1505	0.440120697021485
2.15383333333334	0.435352325439453
2.15716666666667	0.433444976806641
2.1605	0.428199768066406
2.16383333333334	0.42104721069336
2.16716666666667	0.415325164794922
2.1705	0.422477722167969
2.17383333333334	0.437736511230469
2.17716666666667	0.452995300292969
2.1805	0.46682357788086
2.18383333333334	0.474929809570313
2.18716666666667	0.479221343994141
2.1905	0.468730926513672
2.19383333333334	0.458240509033203
2.19716666666667	0.444412231445313
2.2005	0.435352325439453
2.20383333333334	0.430107116699219
2.20716666666667	0.433444976806641
2.2105	0.448226928710938
2.21383333333334	0.454425811767578
2.21716666666667	0.454425811767578
2.2205	0.453472137451172
2.22383333333334	0.455856323242188
2.22716666666667	0.456333160400391
2.2305	0.454425811767578
2.23383333333334	0.456809997558594
2.23716666666667	0.467777252197266
2.2405	0.476837158203125
2.24383333333334	0.479221343994141
2.24716666666667	0.475406646728516
2.2505	0.469207763671875
2.25383333333334	0.463485717773438
2.25716666666667	0.456809997558594
2.2605	0.453472137451172
2.26383333333334	0.45919418334961
2.26716666666667	0.471591949462891
2.2705	0.483036041259766
2.27383333333334	0.48971176147461
2.27716666666667	0.490188598632813
2.2805	0.485897064208985
2.28383333333334	0.475406646728516
2.28716666666667	0.459671020507813
2.2905	0.442981719970703
2.29383333333334	0.433444976806641
2.29716666666667	0.431060791015625
2.3005	0.435352325439453
2.30383333333334	0.439167022705078
2.30716666666667	0.445842742919922
2.3105	0.454425811767578
2.31383333333334	0.457763671875
2.31716666666667	0.456333160400391
2.3205	0.452041625976563
2.32383333333334	0.450611114501953
2.32716666666667	0.449657440185547
2.3305	0.450611114501953
2.33383333333334	0.457763671875
2.33716666666667	0.467777252197266
2.3405	0.476360321044922
2.34383333333334	0.482559204101563
2.34716666666667	0.485420227050781
2.3505	0.485897064208985
2.35383333333334	0.483512878417969
2.35716666666667	0.482559204101563
2.3605	0.481128692626953
2.36383333333334	0.478744506835938
2.36716666666667	0.481605529785156
2.3705	0.489234924316406
2.37383333333334	0.493526458740235
2.37716666666667	0.489234924316406
2.3805	0.485420227050781
2.38383333333334	0.484943389892578
2.38716666666667	0.483989715576172
2.3905	0.476837158203125
2.39383333333334	0.469684600830078
2.39716666666667	0.470161437988281
2.4005	0.4730224609375
2.40383333333334	0.48065185546875
2.40716666666667	0.486850738525391
2.4105	0.492095947265625
2.41383333333334	0.498771667480469
2.41716666666667	0.5035400390625
2.4205	0.505924224853516
2.42383333333334	0.5035400390625
2.42716666666667	0.495433807373047
2.4305	0.485897064208985
2.43383333333334	0.47445297241211
2.43716666666667	0.466346740722656
2.4405	0.46682357788086
2.44383333333334	0.470161437988281
2.44716666666667	0.473976135253906
2.4505	0.478267669677735
2.45383333333334	0.487804412841797
2.45716666666667	0.497817993164063
2.4605	0.500679016113282
2.46383333333334	0.497817993164063
2.46716666666667	0.496864318847656
2.4705	0.499248504638672
2.47383333333334	0.504016876220703
2.47716666666667	0.507354736328125
2.4805	0.51116943359375
2.48383333333334	0.518798828125
2.48716666666667	0.531673431396485
2.4905	0.546455383300782
2.49383333333334	0.557899475097657
2.49716666666667	0.565528869628907
2.5005	0.570774078369141
2.50383333333334	0.569820404052735
2.50716666666667	0.562667846679688
2.5105	0.554561614990235
2.51383333333334	0.550270080566407
2.51716666666667	0.550270080566407
2.5205	0.550270080566407
2.52383333333334	0.55694580078125
2.52716666666667	0.566959381103516
2.5305	0.57363510131836
2.53383333333334	0.577926635742188
2.53716666666667	0.582695007324219
2.5405	0.593185424804688
2.54383333333334	0.598907470703125
2.54716666666667	0.600337982177735
2.5505	0.599861145019532
2.55383333333334	0.594615936279297
2.55716666666667	0.585556030273438
2.5605	0.570297241210938
2.56383333333334	0.555515289306641
2.56716666666667	0.545024871826172
2.5705	0.545024871826172
2.57383333333334	0.55074691772461
2.57716666666667	0.554084777832032
2.5805	0.548839569091797
2.58383333333334	0.54168701171875
2.58716666666667	0.538825988769532
2.5905	0.536918640136719
2.59383333333334	0.533580780029297
2.59716666666667	0.532150268554688
2.6005	0.544071197509766
2.60383333333334	0.563621520996094
2.60716666666667	0.578403472900391
2.6105	0.580310821533203
2.61383333333334	0.576972961425782
2.61716666666667	0.574588775634766
2.6205	0.570297241210938
2.62383333333334	0.564098358154297
2.62716666666667	0.559329986572266
2.6305	0.562667846679688
2.63383333333334	0.573158264160157
2.63716666666667	0.585079193115235
2.6405	0.594139099121094
2.64383333333334	0.597953796386719
2.64716666666667	0.599861145019532
2.6505	0.59652328491211
2.65383333333334	0.58889389038086
2.65716666666667	0.581741333007813
2.6605	0.575065612792969
2.66383333333334	0.570774078369141
2.66716666666667	0.567913055419922
2.6705	0.57363510131836
2.67383333333334	0.585556030273438
2.67716666666667	0.592231750488282
2.6805	0.589847564697266
2.68383333333334	0.586509704589844
2.68716666666667	0.58889389038086
2.6905	0.5950927734375
2.69383333333334	0.595569610595703
2.69716666666667	0.599384307861328
2.7005	0.6103515625
2.70383333333334	0.6256103515625
2.70716666666667	0.638008117675782
2.7105	0.647068023681641
2.71383333333334	0.656604766845703
2.71716666666667	0.66375732421875
2.7205	0.665664672851563
2.72383333333334	0.664234161376953
2.72716666666667	0.662803649902344
2.7305	0.662803649902344
2.73383333333334	0.664710998535157
2.73716666666667	0.668048858642578
2.7405	0.677108764648438
2.74383333333334	0.685214996337891
2.74716666666667	0.68807601928711
2.7505	0.677108764648438
2.75383333333334	0.658512115478516
2.75716666666667	0.643730163574219
2.7605	0.642776489257813
2.76383333333334	0.650405883789063
2.76716666666667	0.659942626953125
2.7705	0.664234161376953
2.77383333333334	0.670433044433594
2.77716666666667	0.670909881591797
2.7805	0.669002532958985
2.78383333333334	0.67138671875
2.78716666666667	0.687122344970703
2.7905	0.719547271728516
2.79383333333334	0.761508941650391
2.79716666666667	0.82540512084961
2.8005	0.913143157958985
2.80383333333334	1.02329254150391
2.80716666666667	1.1587142944336
2.8105	1.33943557739258
2.81383333333334	1.57833099365235
2.81716666666667	1.86920166015625
2.8205	2.20489501953125
2.82383333333334	2.58874893188477
2.82716666666667	3.02505493164063
2.8305	3.50713729858399
2.83383333333334	4.02116775512696
2.83716666666667	4.55617904663086
2.8405	5.10072708129883
2.84383333333334	5.64336776733399
2.84716666666667	6.16741180419922
2.8505	6.65426254272461
2.85383333333334	7.09867477416992
2.85716666666667	7.49778747558594
2.8605	7.84492492675782
2.86383333333334	8.1319808959961
2.86716666666667	8.35418701171875
2.8705	8.51154327392578
2.87383333333334	8.60071182250977
2.87716666666667	8.61406326293946
2.8805	8.56065750122071
2.88383333333334	8.44812393188477
2.88716666666667	8.28647613525391
2.8905	8.0862045288086
2.89383333333334	7.85541534423828
2.89716666666667	7.60650634765625
2.9005	7.34233856201172
2.90383333333334	7.06529617309571
2.90716666666667	6.77919387817383
2.9105	6.4845085144043
2.91383333333334	6.18505477905274
2.91716666666667	5.88560104370117
2.9205	5.58662414550782
2.92383333333334	5.28860092163086
2.92716666666667	4.99486923217774
2.9305	4.70685958862305
2.93383333333334	4.43124771118164
2.93716666666667	4.16898727416992
2.9405	3.92198562622071
2.94383333333334	3.68976593017578
2.94716666666667	3.46851348876953
2.9505	3.25822830200196
2.95383333333334	3.05843353271485
2.95716666666667	2.86960601806641
2.9605	2.69699096679688
2.96383333333334	2.5472640991211
2.96716666666667	2.41470336914063
2.9705	2.29549407958985
2.97383333333334	2.19011306762696
2.97716666666667	2.09712982177735
2.9805	2.00986862182617
2.98383333333334	1.91879272460938
2.98716666666667	1.83200836181641
2.9905	1.7542839050293
2.99383333333334	1.68895721435547
2.99716666666667	1.6317367553711
3.0005	1.58405303955078
3.00383333333334	1.55305862426758
3.00716666666667	1.53589248657227
3.0105	1.51920318603516
3.01383333333334	1.49011611938477
3.01716666666667	1.45244598388672
3.0205	1.41239166259766
3.02383333333334	1.3723373413086
3.02716666666667	1.32799148559571
3.0305	1.28698348999024
3.03383333333334	1.25694274902344
3.03716666666667	1.23643875122071
3.0405	1.21641159057617
3.04383333333334	1.19256973266602
3.04716666666667	1.17874145507813
3.0505	1.16586685180664
3.05383333333334	1.15108489990235
3.05716666666667	1.12676620483399
3.0605	1.10626220703125
3.06383333333334	1.08671188354492
3.06716666666667	1.05714797973633
3.0705	1.02472305297852
3.07383333333334	0.994682312011719
3.07716666666667	0.972747802734375
3.0805	0.948905944824219
3.08383333333334	0.930309295654297
3.08716666666667	0.921249389648438
3.0905	0.918865203857422
3.09383333333334	0.917434692382813
3.09716666666667	0.921249389648438
3.1005	0.929355621337891
3.10383333333334	0.933170318603516
3.10716666666667	0.926494598388672
3.1105	0.917434692382813
3.11383333333334	0.913143157958985
3.11716666666667	0.903129577636719
3.1205	0.881671905517578
3.12383333333334	0.858306884765625
3.12716666666667	0.843048095703125
3.1305	0.833988189697266
3.13383333333334	0.819683074951172
3.13716666666667	0.809192657470703
3.1405	0.807285308837891
3.14383333333334	0.811100006103516
3.14716666666667	0.813484191894531
3.1505	0.816822052001953
3.15383333333334	0.821590423583985
3.15716666666667	0.824928283691406
3.1605	0.822067260742188
3.16383333333334	0.817298889160156
3.16716666666667	0.813484191894531
3.1705	0.811100006103516
3.17383333333334	0.81014633178711
3.17716666666667	0.804901123046875
3.1805	0.80108642578125
3.18383333333334	0.79488754272461
3.18716666666667	0.786781311035157
3.1905	0.776767730712891
3.19383333333334	0.769138336181641
3.19716666666667	0.769615173339844
3.2005	0.775337219238282
3.20383333333334	0.781059265136719
3.20716666666667	0.784397125244141
3.2105	0.783443450927735
3.21383333333334	0.778675079345703
3.21716666666667	0.770092010498047
3.2205	0.758647918701172
3.22383333333334	0.751018524169922
3.22716666666667	0.751018524169922
3.2305	0.767230987548828
3.23383333333334	0.784873962402344
3.23716666666667	0.797271728515625
3.2405	0.797748565673828
3.24383333333334	0.791072845458985
3.24716666666667	0.783920288085938
3.2505	0.770092010498047
3.25383333333334	0.75531005859375
3.25716666666667	0.741958618164063
3.2605	0.742912292480469
3.26383333333334	0.748157501220703
3.26716666666667	0.750064849853516
3.2705	0.745296478271485
3.27383333333334	0.739097595214844
3.27716666666667	0.735759735107422
3.2805	0.730514526367188
3.28383333333334	0.730037689208985
3.28716666666667	0.727176666259766
3.2905	0.725746154785157
3.29383333333334	0.730514526367188
3.29716666666667	0.741004943847657
3.3005	0.753879547119141
3.30383333333334	0.762939453125
3.30716666666667	0.774383544921875
3.3105	0.786781311035157
3.31383333333334	0.793933868408203
3.31716666666667	0.79488754272461
3.3205	0.790596008300782
3.32383333333334	0.781536102294922
3.32716666666667	0.766277313232422
3.3305	0.751495361328125
3.33383333333334	0.738143920898438
3.33716666666667	0.727176666259766
3.3405	0.722885131835938
3.34383333333334	0.727176666259766
3.34716666666667	0.737667083740235
3.3505	0.741004943847657
3.35383333333334	0.736713409423828
3.35716666666667	0.726699829101563
3.3605	0.715255737304688
3.36383333333334	0.706195831298828
3.36716666666667	0.701904296875
3.3705	0.706195831298828
3.37383333333334	0.720500946044922
3.37716666666667	0.737667083740235
3.3805	0.754356384277344
3.38383333333334	0.762939453125
3.38716666666667	0.766754150390625
3.3905	0.770092010498047
3.39383333333334	0.768661499023438
3.39716666666667	0.767230987548828
3.4005	0.763416290283203
3.40383333333334	0.760555267333985
3.40716666666667	0.757694244384766
3.4105	0.753879547119141
3.41383333333334	0.753402709960938
3.41716666666667	0.752925872802735
3.4205	0.757694244384766
3.42383333333334	0.765800476074219
3.42716666666667	0.7781982421875
3.4305	0.789642333984375
3.43383333333334	0.803470611572266
3.43716666666667	0.823020935058594
3.4405	0.838756561279297
3.44383333333334	0.849723815917969
3.44716666666667	0.854015350341797
3.4505	0.857830047607422
3.45383333333334	0.853061676025391
3.45716666666667	0.840187072753906
3.4605	0.824451446533203
3.46383333333334	0.8087158203125
3.46716666666667	0.79488754272461
3.4705	0.783443450927735
3.47383333333334	0.776767730712891
3.47716666666667	0.773429870605469
3.4805	0.772953033447266
3.48383333333334	0.780105590820313
3.48716666666667	0.792503356933594
3.4905	0.804901123046875
3.49383333333334	0.8087158203125
3.49716666666667	0.808238983154297
3.5005	0.809192657470703
3.50383333333334	0.803470611572266
3.50716666666667	0.791072845458985
3.5105	0.771045684814453
3.51383333333334	0.760078430175782
3.51716666666667	0.759601593017578
3.5205	0.762939453125
3.52383333333334	0.77056884765625
3.52716666666667	0.782489776611328
3.5305	0.804424285888672
3.53383333333334	0.826358795166016
3.53716666666667	0.845909118652344
3.5405	0.854969024658203
3.54383333333334	0.854015350341797
3.54716666666667	0.850200653076172
3.5505	0.845432281494141
3.55383333333334	0.841617584228516
3.55716666666667	0.830650329589844
3.5605	0.819683074951172
3.56383333333334	0.815868377685547
3.56716666666667	0.813007354736328
3.5705	0.811576843261719
3.57383333333334	0.809192657470703
3.57716666666667	0.813007354736328
3.5805	0.81777572631836
3.58383333333334	0.821113586425781
3.58716666666667	0.819206237792969
3.5905	0.815868377685547
3.59383333333334	0.807762145996094
3.59716666666667	0.797748565673828
3.6005	0.784397125244141
3.60383333333334	0.769138336181641
3.60716666666667	0.757694244384766
3.6105	0.751495361328125
3.61383333333334	0.753402709960938
3.61716666666667	0.761508941650391
3.6205	0.779151916503907
3.62383333333334	0.802993774414063
3.62716666666667	0.824928283691406
3.6305	0.835418701171875
3.63383333333334	0.836849212646485
3.63716666666667	0.836849212646485
3.6405	0.833988189697266
3.64383333333334	0.830173492431641
3.64716666666667	0.823974609375
3.6505	0.824928283691406
3.65383333333334	0.833988189697266
3.65716666666667	0.843524932861328
3.6605	0.851631164550781
3.66383333333334	0.855445861816406
3.66716666666667	0.863075256347656
3.6705	0.867366790771485
3.67383333333334	0.864505767822266
3.67716666666667	0.85592269897461
3.6805	0.848770141601563
3.68383333333334	0.847816467285156
3.68716666666667	0.848770141601563
3.6905	0.853061676025391
3.69383333333334	0.858783721923828
3.69716666666667	0.864505767822266
3.7005	0.870704650878906
3.70383333333334	0.876903533935547
3.70716666666667	0.880718231201172
3.7105	0.882625579833985
3.71383333333334	0.88644027709961
3.71716666666667	0.902652740478516
3.7205	0.922203063964844
3.72383333333334	0.942707061767578
3.72716666666667	0.963687896728516
3.7305	0.984668731689453
3.73383333333334	1.0061264038086
3.73716666666667	1.01661682128906
3.7405	1.0371208190918
3.74383333333334	1.0671615600586
3.74716666666667	1.1134147644043
3.7505	1.16443634033203
3.75383333333334	1.22356414794922
3.75716666666667	1.2965202331543
3.7605	1.37424468994141
3.76383333333334	1.44386291503906
3.76716666666667	1.50823593139649
3.7705	1.58786773681641
3.77383333333334	1.68800354003906
3.77716666666667	1.80101394653321
3.7805	1.9221305847168
3.78383333333334	2.06136703491211
3.78716666666667	2.21395492553711
3.7905	2.36988067626953
3.79383333333334	2.52580642700196
3.79716666666667	2.67601013183594
3.8005	2.82955169677735
3.80383333333334	2.98643112182617
3.80716666666667	3.14617156982422
3.8105	3.30781936645508
3.81383333333334	3.46803665161133
3.81716666666667	3.63349914550781
3.8205	3.79467010498047
3.82383333333334	3.9515495300293
3.82716666666667	4.1041374206543
3.8305	4.24718856811524
3.83383333333334	4.37688827514649
3.83716666666667	4.48799133300781
3.8405	4.57906723022461
3.84383333333334	4.65011596679688
3.84716666666667	4.69779968261719
3.8505	4.7297477722168
3.85383333333334	4.75406646728516
3.85716666666667	4.77123260498047
3.8605	4.77886199951172
3.86383333333334	4.77266311645508
3.86716666666667	4.75215911865235
3.8705	4.71735000610352
3.87383333333334	4.66346740722656
3.87716666666667	4.60147857666016
3.8805	4.53758239746094
3.88383333333334	4.47416305541992
3.88716666666667	4.40454483032227
3.8905	4.3172836303711
3.89383333333334	4.22334671020508
3.89716666666667	4.11701202392578
3.9005	4.00638580322266
3.90383333333334	3.88479232788086
3.90716666666667	3.76319885253906
3.9105	3.64875793457031
3.91383333333334	3.53813171386719
3.91716666666667	3.4332275390625
3.9205	3.32355499267578
3.92383333333334	3.21483612060547
3.92716666666667	3.10277938842774
3.9305	2.99406051635742
3.93383333333334	2.88581848144531
3.93716666666667	2.78139114379883
3.9405	2.68220901489258
3.94383333333334	2.59256362915039
3.94716666666667	2.51340866088867
3.9505	2.44379043579102
3.95383333333334	2.38037109375
3.95716666666667	2.30884552001953
3.9605	2.22969055175781
3.96383333333334	2.14433670043946
3.96716666666667	2.06518173217774
3.9705	1.99174880981446
3.97383333333334	1.92451477050781
3.97716666666667	1.87015533447266
3.9805	1.82628631591797
3.98383333333334	1.79338455200196
3.98716666666667	1.75666809082031
3.9905	1.71709060668946
3.99383333333334	1.67083740234375
3.99716666666667	1.61981582641602
4.0005	1.56879425048828
4.00383333333334	1.52063369750977
4.00716666666667	1.47438049316406
4.0105	1.42669677734375
4.01383333333334	1.38616561889649
4.01716666666667	1.35326385498047
4.0205	1.32036209106446
4.02383333333334	1.28936767578125
4.02716666666667	1.26504898071289
4.0305	1.24979019165039
4.03383333333334	1.23119354248047
4.03716666666667	1.20162963867188
4.0405	1.16348266601563
4.04383333333334	1.11532211303711
4.04716666666667	1.06287002563477
4.0505	1.00183486938477
4.05383333333334	0.931739807128906
4.05716666666667	0.855445861816406
4.0605	0.77962875366211
4.06383333333334	0.705242156982422
4.06716666666667	0.617027282714844
4.0705	0.523090362548828
4.07383333333334	0.435829162597656
4.07716666666667	0.356674194335938
4.0805	0.275135040283203
4.08383333333334	0.186443328857422
4.08716666666667	0.0982284545898438
4.0905	0.00762939453125
4.09383333333334	-0.091552734375
4.09716666666667	-0.191211700439453
4.1005	-0.278472900390625
4.10383333333334	-0.349998474121094
4.10716666666667	-0.398635864257813
4.1105	-0.422000885009766
4.11383333333334	-0.411510467529297
4.11716666666667	-0.364303588867188
4.1205	-0.272274017333985
4.12383333333334	-0.12350082397461
4.12716666666667	0.0882148742675781
4.1305	0.380039215087891
4.13383333333334	0.761508941650391
4.13716666666667	1.24168395996094
4.1405	1.82247161865235
4.14383333333334	2.51579284667969
4.14716666666667	3.33499908447266
4.1505	4.28962707519531
4.15383333333334	5.39207458496094
4.15716666666667	6.63852691650391
4.1605	8.02898406982422
4.16383333333334	9.55724716186524
4.16716666666667	11.2195014953613
4.1705	12.9947662353516
4.17383333333334	14.8558616638184
4.17716666666667	16.7841911315918
4.1805	18.7692642211914
4.18383333333334	20.7829475402832
4.18716666666667	22.7828025817871
4.1905	24.7354507446289
4.19383333333334	26.6246795654297
4.19716666666667	28.435230255127
4.2005	30.1332473754883
4.20383333333334	31.6948890686035
4.20716666666667	33.1048965454102
4.2105	34.3623161315918
4.21383333333334	35.4485511779785
4.21716666666667	36.3516807556153
4.2205	37.0626449584961
4.22383333333334	37.5933647155762
4.22716666666667	37.9624366760254
4.2305	38.1803512573242
4.23383333333334	38.2513999938965
4.23716666666667	38.1793975830078
4.2405	37.9886627197266
4.24383333333334	37.6963615417481
4.24716666666667	37.3024940490723
4.2505	36.7980003356934
4.25383333333334	36.1995697021485
4.25716666666667	35.5334281921387
4.2605	34.813404083252
4.26383333333334	34.0428352355957
4.26716666666667	33.2236289978028
4.2705	32.3772430419922
4.27383333333334	31.5089225769043
4.27716666666667	30.6129455566406
4.2805	29.6902656555176
4.28383333333334	28.745174407959
4.28716666666667	27.7934074401856
4.2905	26.8344879150391
4.29383333333334	25.869369506836
4.29716666666667	24.9071121215821
4.3005	23.9510536193848
4.30383333333334	23.0040550231934
4.30716666666667	22.0646858215332
4.3105	21.1367607116699
4.31383333333334	20.2312469482422
4.31716666666667	19.3452835083008
4.3205	18.4807777404785
4.32383333333334	17.632007598877
4.32716666666667	16.7975425720215
4.3305	15.9893035888672
4.33383333333334	15.2096748352051
4.33716666666667	14.4643783569336
4.3405	13.7453079223633
4.34383333333334	13.0624771118164
4.34716666666667	12.4163627624512
4.3505	11.8017196655274
4.35383333333334	11.2123489379883
4.35716666666667	10.6463432312012
4.3605	10.1161003112793
4.36383333333334	9.61494445800781
4.36716666666667	9.15002822875977
4.3705	8.7127685546875
4.37383333333334	8.30554962158203
4.37716666666667	7.92503356933594
4.3805	7.56978988647461
4.38383333333334	7.23886489868164
4.38716666666667	6.92367553710938
4.3905	6.62660598754883
4.39383333333334	6.35147094726563
4.39716666666667	6.09302520751953
4.4005	5.85079193115235
4.40383333333334	5.62143325805664
4.40716666666667	5.40971755981446
4.4105	5.21993637084961
4.41383333333334	5.04064559936524
4.41716666666667	4.87470626831055
4.4205	4.71305847167969
4.42383333333334	4.54998016357422
4.42716666666667	4.39167022705078
4.4305	4.23812866210938
4.43383333333334	4.09412384033203
4.43716666666667	3.9510726928711
4.4405	3.81278991699219
4.44383333333334	3.69119644165039
4.44716666666667	3.58009338378906
4.4505	3.47518920898438
4.45383333333334	3.37648391723633
4.45716666666667	3.28397750854492
4.4605	3.19766998291016
4.46383333333334	3.10850143432617
4.46716666666667	3.0202865600586
4.4705	2.93397903442383
4.47383333333334	2.84719467163086
4.47716666666667	2.76994705200196
4.4805	2.70557403564453
4.48383333333334	2.65073776245117
4.48716666666667	2.59780883789063
4.4905	2.54678726196289
4.49383333333334	2.49910354614258
4.49716666666667	2.45046615600586
4.5005	2.3951530456543
4.50383333333334	2.33983993530274
4.50716666666667	2.28166580200196
4.5105	2.22253799438477
4.51383333333334	2.16293334960938
4.51716666666667	2.10762023925781
4.5205	2.0589828491211
4.52383333333334	2.01082229614258
4.52716666666667	1.96170806884766
4.5305	1.90973281860352
4.53383333333334	1.86395645141602
4.53716666666667	1.82771682739258
4.5405	1.79386138916016
4.54383333333334	1.76191329956055
4.54716666666667	1.73187255859375
4.5505	1.70993804931641
4.55383333333334	1.68275833129883
4.55716666666667	1.64937973022461
4.5605	1.61266326904297
4.56383333333334	1.57451629638672
4.56716666666667	1.53684616088867
4.5705	1.50108337402344
4.57383333333334	1.47628784179688
4.57716666666667	1.46102905273438
4.5805	1.45244598388672
4.58383333333334	1.44672393798828
4.58716666666667	1.44195556640625
4.5905	1.43194198608399
4.59383333333334	1.41763687133789
4.59716666666667	1.39856338500977
4.6005	1.37758255004883
4.60383333333334	1.35946273803711
4.60716666666667	1.34801864624024
4.6105	1.34563446044922
4.61383333333334	1.34515762329102
4.61716666666667	1.34086608886719
4.6205	1.33371353149414
4.62383333333334	1.3265609741211
4.62716666666667	1.31654739379883
4.6305	1.30319595336914
4.63383333333334	1.2960433959961
4.63716666666667	1.28936767578125
4.6405	1.2812614440918
4.64383333333334	1.27172470092774
4.64716666666667	1.2664794921875
4.6505	1.26409530639649
4.65383333333334	1.25598907470703
4.65716666666667	1.24311447143555
4.6605	1.23310089111328
4.66383333333334	1.22976303100586
4.66716666666667	1.22499465942383
4.6705	1.21545791625977
4.67383333333334	1.20401382446289
4.67716666666667	1.19924545288086
4.6805	1.20019912719727
4.68383333333334	1.19543075561524
4.68716666666667	1.18255615234375
4.6905	1.16539001464844
4.69383333333334	1.15203857421875
4.69716666666667	1.14250183105469
4.7005	1.13248825073242
4.70383333333334	1.12247467041016
4.70716666666667	1.11770629882813
4.7105	1.12104415893555
4.71383333333334	1.12390518188477
4.71716666666667	1.11913681030274
4.7205	1.10960006713867
4.72383333333334	1.10197067260742
4.72716666666667	1.09481811523438
4.7305	1.08528137207031
4.73383333333334	1.07955932617188
4.73716666666667	1.08146667480469
4.7405	1.08957290649414
4.74383333333334	1.09386444091797
4.74716666666667	1.09720230102539
4.7505	1.0981559753418
4.75383333333334	1.09529495239258
4.75716666666667	1.08528137207031
4.7605	1.07145309448242
4.76383333333334	1.06430053710938
4.76716666666667	1.06382369995117
4.7705	1.06906890869141
4.77383333333334	1.07812881469727
4.77716666666667	1.08814239501953
4.7805	1.09720230102539
4.78383333333334	1.0976791381836
4.78716666666667	1.09434127807617
4.7905	1.09529495239258
4.79383333333334	1.0981559753418
4.79716666666667	1.10673904418946
4.8005	1.11579895019531
4.80383333333334	1.13677978515625
4.80716666666667	1.1591911315918
4.8105	1.17540359497071
4.81383333333334	1.17969512939453
4.81716666666667	1.17731094360352
4.8205	1.1739730834961
4.82383333333334	1.16348266601563
4.82716666666667	1.14822387695313
4.8305	1.13344192504883
4.83383333333334	1.12152099609375
4.83716666666667	1.1134147644043
4.8405	1.10387802124024
4.84383333333334	1.09672546386719
4.84716666666667	1.09720230102539
4.8505	1.0986328125
4.85383333333334	1.10483169555664
4.85716666666667	1.10864639282227
4.8605	1.11722946166992
4.86383333333334	1.12628936767578
4.86716666666667	1.13010406494141
4.8705	1.13487243652344
4.87383333333334	1.13821029663086
4.87716666666667	1.14583969116211
4.8805	1.14917755126953
4.88383333333334	1.15013122558594
4.88716666666667	1.15203857421875
4.8905	1.15680694580078
4.89383333333334	1.15823745727539
4.89716666666667	1.15156173706055
4.9005	1.1439323425293
4.90383333333334	1.13868713378906
4.90716666666667	1.13487243652344
4.9105	1.1286735534668
4.91383333333334	1.12628936767578
4.91716666666667	1.13153457641602
4.9205	1.13916397094727
4.92383333333334	1.1439323425293
4.92716666666667	1.14822387695313
4.9305	1.14870071411133
4.93383333333334	1.14917755126953
4.93716666666667	1.15156173706055
4.9405	1.15728378295899
4.94383333333334	1.16539001464844
4.94716666666667	1.16729736328125
4.9505	1.17063522338867
4.95383333333334	1.17111206054688
4.95716666666667	1.16539001464844
4.9605	1.15585327148438
4.96383333333334	1.14822387695313
4.96716666666667	1.15013122558594
4.9705	1.15346908569336
4.97383333333334	1.16062164306641
4.97716666666667	1.16872787475586
4.9805	1.17921829223633
4.98383333333334	1.1897087097168
4.98716666666667	1.19495391845703
4.9905	1.19256973266602
4.99383333333334	1.18827819824219
4.99716666666667	1.18255615234375
5.0005	1.17063522338867
5.00383333333334	1.15346908569336
5.00716666666667	1.13964080810547
5.0105	1.13964080810547
5.01383333333334	1.13916397094727
5.01716666666667	1.13725662231446
5.0205	1.14202499389649
5.02383333333334	1.15728378295899
5.02716666666667	1.17683410644531
5.0305	1.18446350097656
5.03383333333334	1.19066238403321
5.03716666666667	1.19781494140625
5.0405	1.20258331298828
5.04383333333334	1.20353698730469
5.04716666666667	1.19924545288086
5.0505	1.19781494140625
5.05383333333334	1.19447708129883
5.05716666666667	1.19161605834961
5.0605	1.1897087097168
5.06383333333334	1.18207931518555
5.06716666666667	1.17111206054688
5.0705	1.16539001464844
5.07383333333334	1.17301940917969
5.07716666666667	1.18875503540039
5.0805	1.20019912719727
5.08383333333334	1.20735168457031
5.08716666666667	1.20925903320313
5.0905	1.20592117309571
5.09383333333334	1.2049674987793
5.09716666666667	1.2054443359375
5.1005	1.2054443359375
5.10383333333334	1.2054443359375
5.10716666666667	1.21021270751953
5.1105	1.22213363647461
5.11383333333334	1.22785568237305
5.11716666666667	1.22356414794922
5.1205	1.22117996215821
5.12383333333334	1.23262405395508
5.12716666666667	1.24549865722656
5.1305	1.24979019165039
5.13383333333334	1.24216079711914
5.13716666666667	1.23643875122071
5.1405	1.23786926269531
5.14383333333334	1.23691558837891
5.14716666666667	1.23405456542969
5.1505	1.22785568237305
5.15383333333334	1.22356414794922
5.15716666666667	1.22547149658203
5.1605	1.22880935668946
5.16383333333334	1.2350082397461
5.16716666666667	1.23739242553711
5.1705	1.24263763427735
5.17383333333334	1.24740600585938
5.17716666666667	1.251220703125
5.1805	1.251220703125
5.18383333333334	1.2502670288086
5.18716666666667	1.2502670288086
5.1905	1.25503540039063
5.19383333333334	1.26838684082031
5.19716666666667	1.28173828125
5.2005	1.28936767578125
5.20383333333334	1.28936767578125
5.20716666666667	1.28936767578125
5.2105	1.28889083862305
5.21383333333334	1.28555297851563
5.21716666666667	1.27744674682617
5.2205	1.26934051513672
5.22383333333334	1.25932693481446
5.22716666666667	1.25265121459961
5.2305	1.24692916870117
5.23383333333334	1.24073028564453
5.23716666666667	1.23786926269531
5.2405	1.23691558837891
5.24383333333334	1.24216079711914
5.24716666666667	1.24406814575196
5.2505	1.24454498291016
5.25383333333334	1.24359130859375
5.25716666666667	1.24025344848633
5.2605	1.2359619140625
5.26383333333334	1.23023986816406
5.26716666666667	1.23405456542969
5.2705	1.24311447143555
5.27383333333334	1.25551223754883
5.27716666666667	1.26457214355469
5.2805	1.27172470092774
5.28383333333334	1.28364562988281
5.28716666666667	1.29413604736328
5.2905	1.29985809326172
5.29383333333334	1.29795074462891
5.29716666666667	1.29318237304688
5.3005	1.28936767578125
5.30383333333334	1.28602981567383
5.30716666666667	1.2807846069336
5.3105	1.28030776977539
5.31383333333334	1.28746032714844
5.31716666666667	1.29747390747071
5.3205	1.30844116210938
5.32383333333334	1.312255859375
5.32716666666667	1.31940841674805
5.3305	1.32274627685547
5.33383333333334	1.32322311401367
5.33716666666667	1.31845474243164
5.3405	1.31416320800781
5.34383333333334	1.31082534790039
5.34716666666667	1.30510330200196
5.3505	1.29747390747071
5.35383333333334	1.29032135009766
5.35716666666667	1.29222869873047
5.3605	1.29795074462891
5.36383333333334	1.30558013916016
5.36716666666667	1.30987167358399
5.3705	1.31559371948242
5.37383333333334	1.32036209106446
5.37716666666667	1.32036209106446
5.3805	1.3113021850586
5.38383333333334	1.30462646484375
5.38716666666667	1.30271911621094
5.3905	1.30128860473633
5.39383333333334	1.29890441894531
5.39716666666667	1.29508972167969
5.4005	1.29985809326172
5.40383333333334	1.30176544189453
5.40716666666667	1.29985809326172
5.4105	1.2969970703125
5.41383333333334	1.29318237304688
5.41716666666667	1.29508972167969
5.4205	1.29270553588867
5.42383333333334	1.28936767578125
5.42716666666667	1.29318237304688
5.4305	1.29985809326172
5.43383333333334	1.31082534790039
5.43716666666667	1.31845474243164
5.4405	1.32799148559571
5.44383333333334	1.33991241455078
5.44716666666667	1.3427734375
5.4505	1.34563446044922
5.45383333333334	1.34468078613281
5.45716666666667	1.34706497192383
5.4605	1.34706497192383
5.46383333333334	1.34658813476563
5.46716666666667	1.34086608886719
5.4705	1.32608413696289
5.47383333333334	1.30462646484375
5.47716666666667	1.28173828125
5.4805	1.27172470092774
5.48383333333334	1.26504898071289
5.48716666666667	1.2664794921875
5.4905	1.26934051513672
5.49383333333334	1.28364562988281
5.49716666666667	1.29985809326172
5.5005	1.30748748779297
5.50383333333334	1.30796432495117
5.50716666666667	1.30414962768555
5.5105	1.30176544189453
5.51383333333334	1.2965202331543
5.51716666666667	1.28841400146485
5.5205	1.28316879272461
5.52383333333334	1.28602981567383
5.52716666666667	1.29413604736328
5.5305	1.30987167358399
5.53383333333334	1.32513046264649
5.53716666666667	1.33705139160156
5.5405	1.33848190307617
5.54383333333334	1.33275985717774
5.54716666666667	1.32369995117188
5.5505	1.30939483642578
5.55383333333334	1.28889083862305
5.55716666666667	1.27124786376953
5.5605	1.26266479492188
5.56383333333334	1.25503540039063
5.56716666666667	1.2507438659668
5.5705	1.25360488891602
5.57383333333334	1.27077102661133
5.57716666666667	1.28841400146485
5.5805	1.29890441894531
5.58383333333334	1.30701065063477
5.58716666666667	1.31082534790039
5.5905	1.30891799926758
5.59383333333334	1.2969970703125
5.59716666666667	1.28698348999024
5.6005	1.27935409545899
5.60383333333334	1.27553939819336
5.60716666666667	1.27506256103516
5.6105	1.27983093261719
5.61383333333334	1.28746032714844
5.61716666666667	1.29032135009766
5.6205	1.28984451293946
5.62383333333334	1.28698348999024
5.62716666666667	1.28507614135742
5.6305	1.28221511840821
5.63383333333334	1.27601623535156
5.63716666666667	1.27077102661133
5.6405	1.27124786376953
5.64383333333334	1.27315521240235
5.64716666666667	1.27601623535156
5.6505	1.27649307250977
5.65383333333334	1.27840042114258
5.65716666666667	1.27696990966797
5.6605	1.27267837524414
5.66383333333334	1.27267837524414
5.66716666666667	1.27696990966797
5.6705	1.28698348999024
5.67383333333334	1.29556655883789
5.67716666666667	1.30653381347656
5.6805	1.31845474243164
5.68383333333334	1.32608413696289
5.68716666666667	1.32465362548828
5.6905	1.31511688232422
5.69383333333334	1.30939483642578
5.69716666666667	1.3117790222168
5.7005	1.31797790527344
5.70383333333334	1.32322311401367
5.70716666666667	1.3275146484375
5.7105	1.33228302001953
5.71383333333334	1.32846832275391
5.71716666666667	1.31607055664063
5.7205	1.30796432495117
5.72383333333334	1.30748748779297
5.72716666666667	1.31654739379883
5.7305	1.32465362548828
5.73383333333334	1.33705139160156
5.73716666666667	1.34944915771485
5.7405	1.3575553894043
5.74383333333334	1.35278701782227
5.74716666666667	1.33800506591797
5.7505	1.32179260253906
5.75383333333334	1.312255859375
5.75716666666667	1.31320953369141
5.7605	1.312255859375
5.76383333333334	1.31320953369141
5.76716666666667	1.31654739379883
5.7705	1.32608413696289
5.77383333333334	1.33514404296875
5.77716666666667	1.33609771728516
5.7805	1.33848190307617
5.78383333333334	1.34754180908203
5.78716666666667	1.3570785522461
5.7905	1.36327743530274
5.79383333333334	1.36137008666992
5.79716666666667	1.36089324951172
5.8005	1.35612487792969
5.80383333333334	1.34754180908203
5.80716666666667	1.34515762329102
5.8105	1.34801864624024
5.81383333333334	1.35850906372071
5.81716666666667	1.36709213256836
5.8205	1.37615203857422
5.82383333333334	1.37805938720703
5.82716666666667	1.36947631835938
5.8305	1.35374069213867
5.83383333333334	1.33371353149414
5.83716666666667	1.32036209106446
5.8405	1.31082534790039
5.84383333333334	1.30844116210938
5.84716666666667	1.31511688232422
5.8505	1.32560729980469
5.85383333333334	1.33085250854492
5.85716666666667	1.3265609741211
5.8605	1.32846832275391
5.86383333333334	1.33371353149414
5.86716666666667	1.33419036865235
5.8705	1.3265609741211
5.87383333333334	1.32608413696289
5.87716666666667	1.34134292602539
5.8805	1.35850906372071
5.88383333333334	1.36995315551758
5.88716666666667	1.38187408447266
5.8905	1.40237808227539
5.89383333333334	1.4185905456543
5.89716666666667	1.42097473144531
5.9005	1.41668319702149
5.90383333333334	1.41429901123047
5.90716666666667	1.41239166259766
5.9105	1.40619277954102
5.91383333333334	1.39808654785156
5.91716666666667	1.3885498046875
5.9205	1.38378143310547
5.92383333333334	1.38473510742188
5.92716666666667	1.39427185058594
5.9305	1.40380859375
5.93383333333334	1.40953063964844
5.93716666666667	1.41477584838867
5.9405	1.4190673828125
5.94383333333334	1.41668319702149
5.94716666666667	1.40428543090821
5.9505	1.39713287353516
5.95383333333334	1.40094757080078
5.95716666666667	1.41239166259766
5.9605	1.41620635986328
5.96383333333334	1.41668319702149
5.96716666666667	1.41525268554688
5.9705	1.40857696533203
5.97383333333334	1.39951705932617
5.97716666666667	1.39236450195313
5.9805	1.39284133911133
5.98383333333334	1.39713287353516
5.98716666666667	1.40523910522461
5.9905	1.41382217407227
5.99383333333334	1.42383575439453
5.99716666666667	1.42717361450196
6.0005	1.42621994018555
6.00383333333334	1.41763687133789
6.00716666666667	1.41286849975586
6.0105	1.41334533691406
6.01383333333334	1.41668319702149
6.01716666666667	1.41954421997071
6.0205	1.42192840576172
6.02383333333334	1.42955780029297
6.02716666666667	1.43003463745117
6.0305	1.43480300903321
6.03383333333334	1.44195556640625
6.03716666666667	1.45339965820313
6.0405	1.46293640136719
6.04383333333334	1.46627426147461
6.04716666666667	1.46913528442383
6.0505	1.46675109863281
6.05383333333334	1.45816802978516
6.05716666666667	1.44577026367188
6.0605	1.4338493347168
6.06383333333334	1.43241882324219
6.06716666666667	1.43671035766602
6.0705	1.43527984619141
6.07383333333334	1.43289566040039
6.07716666666667	1.43003463745117
6.0805	1.43194198608399
6.08383333333334	1.43051147460938
6.08716666666667	1.43051147460938
6.0905	1.434326171875
6.09383333333334	1.43527984619141
6.09716666666667	1.43241882324219
6.1005	1.42478942871094
6.10383333333334	1.42049789428711
6.10716666666667	1.41286849975586
6.1105	1.41048431396485
6.11383333333334	1.41286849975586
6.11716666666667	1.42335891723633
6.1205	1.43289566040039
6.12383333333334	1.44004821777344
6.12716666666667	1.4486312866211
6.1305	1.45721435546875
6.13383333333334	1.45864486694336
6.13716666666667	1.45864486694336
6.1405	1.46102905273438
6.14383333333334	1.46484375
6.14716666666667	1.46055221557617
6.1505	1.44672393798828
6.15383333333334	1.44147872924805
6.15716666666667	1.43909454345703
6.1605	1.43718719482422
6.16383333333334	1.43241882324219
6.16716666666667	1.43814086914063
6.1705	1.45435333251953
6.17383333333334	1.46579742431641
6.17716666666667	1.47008895874024
6.1805	1.46293640136719
6.18383333333334	1.45244598388672
6.18716666666667	1.43671035766602
6.1905	1.42240524291992
6.19383333333334	1.41286849975586
6.19716666666667	1.40666961669922
6.2005	1.41286849975586
6.20383333333334	1.42717361450196
6.20716666666667	1.44338607788086
6.2105	1.45101547241211
6.21383333333334	1.45435333251953
6.21716666666667	1.45864486694336
6.2205	1.46293640136719
6.22383333333334	1.46532058715821
6.22716666666667	1.47485733032227
6.2305	1.48868560791016
6.23383333333334	1.50299072265625
6.23716666666667	1.51395797729492
6.2405	1.52015686035156
6.24383333333334	1.52301788330078
6.24716666666667	1.51777267456055
6.2505	1.51157379150391
6.25383333333334	1.50680541992188
6.25716666666667	1.50442123413086
6.2605	1.50156021118164
6.26383333333334	1.49726867675781
6.26716666666667	1.49154663085938
6.2705	1.48200988769531
6.27383333333334	1.47199630737305
6.27716666666667	1.4643669128418
6.2805	1.46532058715821
6.28383333333334	1.46722793579102
6.28716666666667	1.47390365600586
6.2905	1.48439407348633
6.29383333333334	1.49011611938477
6.29716666666667	1.49297714233399
6.3005	1.49011611938477
6.30383333333334	1.4944076538086
6.30716666666667	1.50156021118164
6.3105	1.51252746582031
6.31383333333334	1.53207778930664
6.31716666666667	1.55067443847656
6.3205	1.56497955322266
6.32383333333334	1.56784057617188
6.32716666666667	1.56307220458985
6.3305	1.55687332153321
6.33383333333334	1.54638290405274
6.33716666666667	1.53684616088867
6.3405	1.53112411499024
6.34383333333334	1.52969360351563
6.34716666666667	1.53112411499024
6.3505	1.52873992919922
6.35383333333334	1.52444839477539
6.35716666666667	1.52635574340821
6.3605	1.53636932373047
6.36383333333334	1.54733657836914
6.36716666666667	1.556396484375
6.3705	1.55735015869141
6.37383333333334	1.55353546142578
6.37716666666667	1.54209136962891
6.3805	1.53017044067383
6.38383333333334	1.52063369750977
6.38716666666667	1.51777267456055
6.3905	1.52206420898438
6.39383333333334	1.53160095214844
6.39716666666667	1.53970718383789
6.4005	1.54399871826172
6.40383333333334	1.54256820678711
6.40716666666667	1.53350830078125
6.4105	1.52444839477539
6.41383333333334	1.51729583740235
6.41716666666667	1.51824951171875
6.4205	1.52015686035156
6.42383333333334	1.5254020690918
6.42716666666667	1.53064727783203
6.4305	1.53589248657227
6.43383333333334	1.53541564941406
6.43716666666667	1.53255462646485
6.4405	1.53255462646485
6.44383333333334	1.53636932373047
6.44716666666667	1.54304504394531
6.4505	1.54829025268555
6.45383333333334	1.55448913574219
6.45716666666667	1.56164169311524
6.4605	1.56593322753906
6.46383333333334	1.56831741333008
6.46716666666667	1.5716552734375
6.4705	1.58309936523438
6.47383333333334	1.59883499145508
6.47716666666667	1.60884857177735
6.4805	1.61123275756836
6.48383333333334	1.60694122314453
6.48716666666667	1.59692764282227
6.4905	1.5869140625
6.49383333333334	1.57451629638672
6.49716666666667	1.56927108764649
6.5005	1.56879425048828
6.50383333333334	1.57022476196289
6.50716666666667	1.57308578491211
6.5105	1.56974792480469
6.51383333333334	1.56784057617188
6.51716666666667	1.55925750732422
6.5205	1.55019760131836
6.52383333333334	1.53541564941406
6.52716666666667	1.52587890625
6.5305	1.52015686035156
6.53383333333334	1.51920318603516
6.53716666666667	1.51777267456055
6.5405	1.51968002319336
6.54383333333334	1.52873992919922
6.54716666666667	1.5401840209961
6.5505	1.55067443847656
6.55383333333334	1.556396484375
6.55716666666667	1.56736373901367
6.5605	1.57642364501953
6.56383333333334	1.58882141113281
6.56716666666667	1.6012191772461
6.5705	1.61933898925781
6.57383333333334	1.63745880126953
6.57716666666667	1.6474723815918
6.5805	1.65462493896485
6.58383333333334	1.65796279907227
6.58716666666667	1.65987014770508
6.5905	1.66463851928711
6.59383333333334	1.66940689086914
6.59716666666667	1.68466567993164
6.6005	1.71470642089844
6.60383333333334	1.76143646240235
6.60716666666667	1.81913375854492
6.6105	1.88016891479492
6.61383333333334	1.94692611694336
6.61716666666667	2.02703475952149
6.6205	2.12192535400391
6.62383333333334	2.23064422607422
6.62716666666667	2.3651123046875
6.6305	2.52914428710938
6.63383333333334	2.73561477661133
6.63716666666667	2.97594070434571
6.6405	3.25775146484375
6.64383333333334	3.5858154296875
6.64716666666667	3.9663314819336
6.6505	4.40406799316406
6.65383333333334	4.90331649780274
6.65716666666667	5.47981262207032
6.6605	6.14595413208008
6.66383333333334	6.90984725952149
[truncated: 4,006 more rows]
