# Supplementary material for: Phase-Specific Parameter Estimation in Chiral HPLC Using 1‑Site, 2‑Site Stochastic Models, and Unified Equation Approach
Source: Anal Chem. 2026 Apr 29;98(18):13925–39. doi: 10.1021/acs.analchem.6c01634 (PMC13177292; doi:10.1021/acs.analchem.6c01634)
Supplement: Supplementary file 2 [file ac6c01634_si_002.zip › SupportingInformation/01_isotherm_fit/CELL1_data/LORA_CELL1_05_10_07.CSV]

0.003	-0.0767707824707032
0.00633333333333334	-0.0748634338378907
0.00966666666666667	-0.06866455078125
0.013	-0.05340576171875
0.0163333333333334	-0.0424385070800781
0.0196666666666667	-0.0362396240234375
0.023	-0.0329017639160156
0.0263333333333334	-0.0252723693847656
0.0296666666666667	-0.019073486328125
0.033	-0.0224113464355469
0.0363333333333334	-0.0286102294921875
0.0396666666666667	-0.0333786010742188
0.043	-0.0400543212890625
0.0463333333333334	-0.049591064453125
0.0496666666666667	-0.0591278076171875
0.053	-0.0596046447753907
0.0563333333333334	-0.0562667846679688
0.0596666666666667	-0.0562667846679688
0.063	-0.0596046447753907
0.0663333333333334	-0.06103515625
0.0696666666666667	-0.0562667846679688
0.073	-0.0557899475097657
0.0763333333333334	-0.0529289245605469
0.0796666666666667	-0.0505447387695313
0.083	-0.0467300415039063
0.0863333333333334	-0.0467300415039063
0.0896666666666667	-0.0514984130859375
0.093	-0.0524520874023438
0.0963333333333334	-0.0548362731933594
0.0996666666666667	-0.0505447387695313
0.103	-0.0443458557128906
0.106333333333334	-0.0352859497070313
0.109666666666667	-0.0329017639160156
0.113	-0.0348091125488281
0.116333333333334	-0.0357627868652344
0.119666666666667	-0.0333786010742188
0.123	-0.0338554382324219
0.126333333333334	-0.0395774841308594
0.129666666666667	-0.0429153442382813
0.133	-0.0391006469726563
0.136333333333334	-0.0290870666503906
0.139666666666667	-0.0209808349609375
0.143	-0.0133514404296875
0.146333333333334	-0.0095367431640625
0.149666666666667	-0.0166893005371094
0.153	-0.0338554382324219
0.156333333333334	-0.0567436218261719
0.159666666666667	-0.0748634338378907
0.163	-0.0882148742675781
0.166333333333334	-0.0929832458496094
0.169666666666667	-0.0896453857421875
0.173	-0.080108642578125
0.176333333333334	-0.0662803649902344
0.179666666666667	-0.0586509704589844
0.183	-0.0538825988769532
0.186333333333334	-0.0505447387695313
0.189666666666667	-0.0376701354980469
0.193	-0.0238418579101563
0.196333333333334	-0.0181198120117188
0.199666666666667	-0.0271797180175781
0.203	-0.0376701354980469
0.206333333333334	-0.0467300415039063
0.209666666666667	-0.0553131103515625
0.213	-0.0715255737304688
0.216333333333334	-0.0867843627929688
0.219666666666667	-0.0886917114257813
0.223	-0.0848770141601563
0.226333333333334	-0.0786781311035157
0.229666666666667	-0.0786781311035157
0.233	-0.0782012939453125
0.236333333333334	-0.0748634338378907
0.239666666666667	-0.0710487365722657
0.243	-0.0681877136230469
0.246333333333334	-0.0696182250976563
0.249666666666667	-0.0748634338378907
0.253	-0.0805854797363281
0.256333333333334	-0.0829696655273438
0.259666666666667	-0.0872611999511719
0.263	-0.0882148742675781
0.266333333333334	-0.0939369201660156
0.269666666666667	-0.0939369201660156
0.273	-0.0901222229003906
0.276333333333334	-0.0858306884765625
0.279666666666667	-0.0772476196289063
0.283	-0.0700950622558594
0.286333333333334	-0.0557899475097657
0.289666666666667	-0.0481605529785156
0.293	-0.0448226928710938
0.296333333333334	-0.0476837158203125
0.299666666666667	-0.0529289245605469
0.303	-0.0643730163574219
0.306333333333334	-0.0777244567871094
0.309666666666667	-0.0844001770019531
0.313	-0.0777244567871094
0.316333333333334	-0.0658035278320313
0.319666666666667	-0.057220458984375
0.323	-0.0538825988769532
0.326333333333334	-0.0514984130859375
0.329666666666667	-0.0500679016113282
0.333	-0.05340576171875
0.336333333333334	-0.0667572021484375
0.339666666666667	-0.0786781311035157
0.343	-0.0834465026855469
0.346333333333334	-0.0772476196289063
0.349666666666667	-0.0767707824707032
0.353	-0.0824928283691406
0.356333333333334	-0.0872611999511719
0.359666666666667	-0.0858306884765625
0.363	-0.0810623168945313
0.366333333333334	-0.0824928283691406
0.369666666666667	-0.0867843627929688
0.373	-0.0967979431152344
0.376333333333334	-0.107765197753906
0.379666666666667	-0.128269195556641
0.383	-0.152111053466797
0.386333333333334	-0.180721282958985
0.389666666666667	-0.195980072021485
0.393	-0.198841094970703
0.396333333333334	-0.193595886230469
0.399666666666667	-0.184059143066406
0.403	-0.16927719116211
0.406333333333334	-0.155925750732422
0.409666666666667	-0.147342681884766
0.413	-0.142097473144531
0.416333333333334	-0.133991241455078
0.419666666666667	-0.130653381347656
0.423	-0.128746032714844
0.426333333333334	-0.127792358398438
0.429666666666667	-0.12350082397461
0.433	-0.116348266601563
0.436333333333334	-0.115394592285156
0.439666666666667	-0.102519989013672
0.443	-0.0925064086914063
0.446333333333334	-0.0777244567871094
0.449666666666667	-0.072479248046875
0.453	-0.0715255737304688
0.456333333333334	-0.0615119934082032
0.459666666666667	-0.0567436218261719
0.463	-0.0481605529785156
0.466333333333334	-0.0486373901367188
0.469666666666667	-0.0462532043457031
0.473	-0.0505447387695313
0.476333333333334	-0.0653266906738282
0.479666666666667	-0.0791549682617188
0.483	-0.0925064086914063
0.486333333333334	-0.0987052917480469
0.489666666666667	-0.108718872070313
0.493	-0.10824203491211
0.496333333333334	-0.0977516174316406
0.499666666666667	-0.0863075256347656
0.503	-0.08392333984375
0.506333333333334	-0.0867843627929688
0.509666666666667	-0.0810623168945313
0.513	-0.0791549682617188
0.516333333333334	-0.0815391540527344
0.519666666666667	-0.0925064086914063
0.523	-0.0996589660644531
0.526333333333334	-0.104427337646485
0.529666666666667	-0.1068115234375
0.533	-0.104427337646485
0.536333333333334	-0.104427337646485
0.539666666666667	-0.106334686279297
0.543	-0.1068115234375
0.546333333333334	-0.102043151855469
0.549666666666667	-0.0925064086914063
0.553	-0.0882148742675781
0.556333333333334	-0.0844001770019531
0.559666666666667	-0.0715255737304688
0.563	-0.0510215759277344
0.566333333333334	-0.0290870666503906
0.569666666666667	-0.0262260437011719
0.573	-0.0233650207519531
0.576333333333334	-0.0205039978027344
0.579666666666667	-0.0143051147460938
0.583	-0.0181198120117188
0.586333333333334	-0.030517578125
0.589666666666667	-0.0367164611816406
0.593	-0.0510215759277344
0.596333333333334	-0.0653266906738282
0.599666666666667	-0.0863075256347656
0.603	-0.101566314697266
0.606333333333334	-0.105381011962891
0.609666666666667	-0.109195709228516
0.613	-0.0967979431152344
0.616333333333334	-0.0815391540527344
0.619666666666667	-0.0643730163574219
0.623	-0.05340576171875
0.626333333333334	-0.0576972961425782
0.629666666666667	-0.0567436218261719
0.633	-0.0667572021484375
0.636333333333334	-0.0720024108886719
0.639666666666667	-0.0700950622558594
0.643	-0.0658035278320313
0.646333333333334	-0.0519752502441407
0.649666666666667	-0.05340576171875
0.653	-0.0510215759277344
0.656333333333334	-0.057220458984375
0.659666666666667	-0.0715255737304688
0.663	-0.0829696655273438
0.666333333333334	-0.095367431640625
0.669666666666667	-0.0863075256347656
0.673	-0.0758171081542969
0.676333333333334	-0.0638961791992188
0.679666666666667	-0.0548362731933594
0.683	-0.0562667846679688
0.686333333333334	-0.0505447387695313
0.689666666666667	-0.0553131103515625
0.693	-0.0538825988769532
0.696333333333334	-0.0519752502441407
0.699666666666667	-0.0538825988769532
0.703	-0.0476837158203125
0.706333333333334	-0.0500679016113282
0.709666666666667	-0.0467300415039063
0.713	-0.0514984130859375
0.716333333333334	-0.064849853515625
0.719666666666667	-0.0715255737304688
0.723	-0.0772476196289063
0.726333333333334	-0.0753402709960938
0.729666666666667	-0.0748634338378907
0.733	-0.0791549682617188
0.736333333333334	-0.0782012939453125
0.739666666666667	-0.0829696655273438
0.743	-0.0820159912109375
0.746333333333334	-0.0762939453125
0.749666666666667	-0.0739097595214844
0.753	-0.0615119934082032
0.756333333333334	-0.0524520874023438
0.759666666666667	-0.0371932983398438
0.763	-0.0309944152832031
0.766333333333334	-0.0333786010742188
0.769666666666667	-0.0333786010742188
0.773	-0.0362396240234375
0.776333333333334	-0.026702880859375
0.779666666666667	-0.0247955322265625
0.783	-0.0176429748535156
0.786333333333334	-0.0166893005371094
0.789666666666667	-0.019073486328125
0.793	-0.02288818359375
0.796333333333334	-0.0367164611816406
0.799666666666667	-0.0467300415039063
0.803	-0.0681877136230469
0.806333333333334	-0.087738037109375
0.809666666666667	-0.101089477539063
0.813	-0.10824203491211
0.816333333333334	-0.10824203491211
0.819666666666667	-0.109672546386719
0.823	-0.105381011962891
0.826333333333334	-0.0963211059570313
0.829666666666667	-0.0925064086914063
0.833	-0.091552734375
0.836333333333334	-0.0910758972167969
0.839666666666667	-0.0896453857421875
0.843	-0.0824928283691406
0.846333333333334	-0.0729560852050782
0.849666666666667	-0.0677108764648438
0.853	-0.0658035278320313
0.856333333333334	-0.0715255737304688
0.859666666666667	-0.072479248046875
0.863	-0.0691413879394532
0.866333333333334	-0.064849853515625
0.869666666666667	-0.0524520874023438
0.873	-0.0486373901367188
0.876333333333334	-0.0457763671875
0.879666666666667	-0.0433921813964844
0.883	-0.0448226928710938
0.886333333333334	-0.049591064453125
0.889666666666667	-0.0605583190917969
0.893	-0.0672340393066407
0.896333333333334	-0.0705718994140625
0.899666666666667	-0.0767707824707032
0.903	-0.0867843627929688
0.906333333333334	-0.0963211059570313
0.909666666666667	-0.101566314697266
0.913	-0.0967979431152344
0.916333333333334	-0.0810623168945313
0.919666666666667	-0.0672340393066407
0.923	-0.057220458984375
0.926333333333334	-0.0510215759277344
0.929666666666667	-0.0467300415039063
0.933	-0.041961669921875
0.936333333333334	-0.0510215759277344
0.939666666666667	-0.0624656677246094
0.943	-0.0672340393066407
0.946333333333334	-0.0696182250976563
0.949666666666667	-0.0720024108886719
0.953	-0.0858306884765625
0.956333333333334	-0.0920295715332031
0.959666666666667	-0.0939369201660156
0.963	-0.0977516174316406
0.966333333333334	-0.103950500488281
0.969666666666667	-0.108718872070313
0.973	-0.106334686279297
0.976333333333334	-0.104427337646485
0.979666666666667	-0.107765197753906
0.983	-0.110626220703125
0.986333333333334	-0.110149383544922
0.989666666666667	-0.104904174804688
0.993	-0.0996589660644531
0.996333333333334	-0.0982284545898438
0.999666666666667	-0.0929832458496094
1.003	-0.0853538513183594
1.00633333333334	-0.080108642578125
1.00966666666667	-0.0858306884765625
1.013	-0.095367431640625
1.01633333333334	-0.0977516174316406
1.01966666666667	-0.0958442687988281
1.023	-0.0948905944824219
1.02633333333334	-0.0901222229003906
1.02966666666667	-0.0782012939453125
1.033	-0.0634193420410157
1.03633333333334	-0.0500679016113282
1.03966666666667	-0.0491142272949219
1.043	-0.0538825988769532
1.04633333333334	-0.0634193420410157
1.04966666666667	-0.0729560852050782
1.053	-0.0748634338378907
1.05633333333334	-0.0824928283691406
1.05966666666667	-0.0872611999511719
1.063	-0.0886917114257813
1.06633333333334	-0.0925064086914063
1.06966666666667	-0.0934600830078125
1.073	-0.102043151855469
1.07633333333334	-0.103950500488281
1.07966666666667	-0.103473663330078
1.083	-0.106334686279297
1.08633333333334	-0.103473663330078
1.08966666666667	-0.107288360595703
1.093	-0.110149383544922
1.09633333333334	-0.108718872070313
1.09966666666667	-0.107765197753906
1.103	-0.0982284545898438
1.10633333333334	-0.0905990600585938
1.10966666666667	-0.0844001770019531
1.113	-0.0777244567871094
1.11633333333334	-0.0786781311035157
1.11966666666667	-0.0782012939453125
1.123	-0.0820159912109375
1.12633333333334	-0.0882148742675781
1.12966666666667	-0.0858306884765625
1.133	-0.0796318054199219
1.13633333333334	-0.0739097595214844
1.13966666666667	-0.0662803649902344
1.143	-0.0696182250976563
1.14633333333334	-0.0681877136230469
1.14966666666667	-0.0681877136230469
1.153	-0.0734329223632813
1.15633333333334	-0.0796318054199219
1.15966666666667	-0.091552734375
1.163	-0.0944137573242188
1.16633333333334	-0.0944137573242188
1.16966666666667	-0.0977516174316406
1.173	-0.0891685485839844
1.17633333333334	-0.0815391540527344
1.17966666666667	-0.0734329223632813
1.183	-0.06866455078125
1.18633333333334	-0.0677108764648438
1.18966666666667	-0.0681877136230469
1.193	-0.080108642578125
1.19633333333334	-0.0977516174316406
1.19966666666667	-0.105857849121094
1.203	-0.1068115234375
1.20633333333334	-0.108718872070313
1.20966666666667	-0.109195709228516
1.213	-0.11444091796875
1.21633333333334	-0.112533569335938
1.21966666666667	-0.11587142944336
1.223	-0.117778778076172
1.22633333333334	-0.112533569335938
1.22966666666667	-0.108718872070313
1.233	-0.102043151855469
1.23633333333334	-0.10061264038086
1.23966666666667	-0.0958442687988281
1.243	-0.0972747802734375
1.24633333333334	-0.10824203491211
1.24966666666667	-0.125408172607422
1.253	-0.13875961303711
1.25633333333334	-0.141620635986328
1.25966666666667	-0.143051147460938
1.263	-0.137805938720703
1.26633333333334	-0.131607055664063
1.26966666666667	-0.119209289550781
1.273	-0.111579895019531
1.27633333333334	-0.109195709228516
1.27966666666667	-0.10824203491211
1.283	-0.105857849121094
1.28633333333334	-0.102996826171875
1.28966666666667	-0.101089477539063
1.293	-0.100135803222656
1.29633333333334	-0.0972747802734375
1.29966666666667	-0.0958442687988281
1.303	-0.0972747802734375
1.30633333333334	-0.0972747802734375
1.30966666666667	-0.0977516174316406
1.313	-0.0910758972167969
1.31633333333334	-0.0891685485839844
1.31966666666667	-0.0886917114257813
1.323	-0.0901222229003906
1.32633333333334	-0.0967979431152344
1.32966666666667	-0.0996589660644531
1.333	-0.104904174804688
1.33633333333334	-0.1068115234375
1.33966666666667	-0.112056732177735
1.343	-0.12350082397461
1.34633333333334	-0.126361846923828
1.34966666666667	-0.133514404296875
1.353	-0.135898590087891
1.35633333333334	-0.134944915771485
1.35966666666667	-0.123977661132813
1.363	-0.107765197753906
1.36633333333334	-0.0977516174316406
1.36966666666667	-0.0905990600585938
1.373	-0.0886917114257813
1.37633333333334	-0.0891685485839844
1.37966666666667	-0.0972747802734375
1.383	-0.103950500488281
1.38633333333334	-0.107765197753906
1.38966666666667	-0.0987052917480469
1.393	-0.0896453857421875
1.39633333333334	-0.0853538513183594
1.39966666666667	-0.0829696655273438
1.403	-0.0886917114257813
1.40633333333334	-0.0944137573242188
1.40966666666667	-0.102519989013672
1.413	-0.101566314697266
1.41633333333334	-0.0929832458496094
1.41966666666667	-0.080108642578125
1.423	-0.0629425048828125
1.42633333333334	-0.0529289245605469
1.42966666666667	-0.0505447387695313
1.433	-0.0586509704589844
1.43633333333334	-0.080108642578125
1.43966666666667	-0.105381011962891
1.443	-0.124931335449219
1.44633333333334	-0.132083892822266
1.44966666666667	-0.13113021850586
1.453	-0.124931335449219
1.45633333333334	-0.115394592285156
1.45966666666667	-0.10824203491211
1.463	-0.0987052917480469
1.46633333333334	-0.0867843627929688
1.46966666666667	-0.0910758972167969
1.473	-0.103473663330078
1.47633333333334	-0.109672546386719
1.47966666666667	-0.103473663330078
1.483	-0.0987052917480469
1.48633333333334	-0.10061264038086
1.48966666666667	-0.0958442687988281
1.493	-0.0905990600585938
1.49633333333334	-0.091552734375
1.49966666666667	-0.0944137573242188
1.503	-0.0967979431152344
1.50633333333334	-0.0963211059570313
1.50966666666667	-0.095367431640625
1.513	-0.0958442687988281
1.51633333333334	-0.0948905944824219
1.51966666666667	-0.0972747802734375
1.523	-0.101566314697266
1.52633333333334	-0.101089477539063
1.52966666666667	-0.0944137573242188
1.533	-0.0863075256347656
1.53633333333334	-0.0810623168945313
1.53966666666667	-0.0796318054199219
1.543	-0.0772476196289063
1.54633333333334	-0.0810623168945313
1.54966666666667	-0.0867843627929688
1.553	-0.0934600830078125
1.55633333333334	-0.102519989013672
1.55966666666667	-0.105381011962891
1.563	-0.1068115234375
1.56633333333334	-0.1068115234375
1.56966666666667	-0.105857849121094
1.573	-0.0925064086914063
1.57633333333334	-0.072479248046875
1.57966666666667	-0.0624656677246094
1.583	-0.0605583190917969
1.58633333333334	-0.0672340393066407
1.58966666666667	-0.0853538513183594
1.593	-0.111103057861328
1.59633333333334	-0.12969970703125
1.59966666666667	-0.139713287353516
1.603	-0.142097473144531
1.60633333333334	-0.135421752929688
1.60966666666667	-0.121593475341797
1.613	-0.115394592285156
1.61633333333334	-0.111103057861328
1.61966666666667	-0.104427337646485
1.623	-0.0972747802734375
1.62633333333334	-0.0925064086914063
1.62966666666667	-0.0872611999511719
1.633	-0.0810623168945313
1.63633333333334	-0.08392333984375
1.63966666666667	-0.0944137573242188
1.643	-0.109195709228516
1.64633333333334	-0.130653381347656
1.64966666666667	-0.151157379150391
1.653	-0.160694122314453
1.65633333333334	-0.160694122314453
1.65966666666667	-0.154495239257813
1.663	-0.14495849609375
1.66633333333334	-0.132083892822266
1.66966666666667	-0.12350082397461
1.673	-0.119686126708985
1.67633333333334	-0.116825103759766
1.67966666666667	-0.115394592285156
1.683	-0.117301940917969
1.68633333333334	-0.118255615234375
1.68966666666667	-0.112056732177735
1.693	-0.0977516174316406
1.69633333333334	-0.087738037109375
1.69966666666667	-0.0925064086914063
1.703	-0.101566314697266
1.70633333333334	-0.105857849121094
1.70966666666667	-0.108718872070313
1.713	-0.121593475341797
1.71633333333334	-0.132083892822266
1.71966666666667	-0.130653381347656
1.723	-0.122547149658203
1.72633333333334	-0.119209289550781
1.72966666666667	-0.121593475341797
1.733	-0.120162963867188
1.73633333333334	-0.115394592285156
1.73966666666667	-0.113010406494141
1.743	-0.117301940917969
1.74633333333334	-0.123977661132813
1.74966666666667	-0.124931335449219
1.753	-0.127315521240235
1.75633333333334	-0.127315521240235
1.75966666666667	-0.126838684082031
1.763	-0.124931335449219
1.76633333333334	-0.127315521240235
1.76966666666667	-0.126838684082031
1.773	-0.124931335449219
1.77633333333334	-0.13113021850586
1.77966666666667	-0.139236450195313
1.783	-0.138282775878906
1.78633333333334	-0.124454498291016
1.78966666666667	-0.121593475341797
1.793	-0.134468078613281
1.79633333333334	-0.151157379150391
1.79966666666667	-0.155448913574219
1.803	-0.157356262207031
1.80633333333334	-0.16927719116211
1.80966666666667	-0.181198120117188
1.813	-0.173568725585938
1.81633333333334	-0.151157379150391
1.81966666666667	-0.141620635986328
1.823	-0.147342681884766
1.82633333333334	-0.150203704833985
1.82966666666667	-0.135421752929688
1.833	-0.128269195556641
1.83633333333334	-0.143527984619141
1.83966666666667	-0.162601470947266
1.843	-0.166893005371094
1.84633333333334	-0.16164779663086
1.84966666666667	-0.163555145263672
1.853	-0.163555145263672
1.85633333333334	-0.145912170410156
1.85966666666667	-0.118732452392578
1.863	-0.103950500488281
1.86633333333334	-0.109195709228516
1.86966666666667	-0.113964080810547
1.873	-0.118255615234375
1.87633333333334	-0.124454498291016
1.87966666666667	-0.133514404296875
1.883	-0.126361846923828
1.88633333333334	-0.101089477539063
1.88966666666667	-0.0844001770019531
1.893	-0.0810623168945313
1.89633333333334	-0.0829696655273438
1.89966666666667	-0.0791549682617188
1.903	-0.0810623168945313
1.90633333333334	-0.0972747802734375
1.90966666666667	-0.108718872070313
1.913	-0.101089477539063
1.91633333333334	-0.080108642578125
1.91966666666667	-0.0739097595214844
1.923	-0.08392333984375
1.92633333333334	-0.0929832458496094
1.92966666666667	-0.0920295715332031
1.933	-0.0944137573242188
1.93633333333334	-0.109195709228516
1.93966666666667	-0.121593475341797
1.943	-0.120639801025391
1.94633333333334	-0.105857849121094
1.94966666666667	-0.0925064086914063
1.953	-0.0901222229003906
1.95633333333334	-0.0972747802734375
1.95966666666667	-0.0987052917480469
1.963	-0.0944137573242188
1.96633333333334	-0.0934600830078125
1.96966666666667	-0.102519989013672
1.973	-0.110626220703125
1.97633333333334	-0.106334686279297
1.97966666666667	-0.0963211059570313
1.983	-0.0867843627929688
1.98633333333334	-0.0882148742675781
1.98966666666667	-0.0963211059570313
1.993	-0.10061264038086
1.99633333333334	-0.0982284545898438
1.99966666666667	-0.0963211059570313
2.003	-0.111579895019531
2.00633333333334	-0.13113021850586
2.00966666666667	-0.141143798828125
2.013	-0.136375427246094
2.01633333333334	-0.129222869873047
2.01966666666667	-0.12969970703125
2.023	-0.1220703125
2.02633333333334	-0.107765197753906
2.02966666666667	-0.0987052917480469
2.033	-0.1068115234375
2.03633333333334	-0.121593475341797
2.03966666666667	-0.128269195556641
2.043	-0.127315521240235
2.04633333333334	-0.127792358398438
2.04966666666667	-0.131607055664063
2.053	-0.135421752929688
2.05633333333334	-0.133037567138672
2.05966666666667	-0.131607055664063
2.063	-0.135898590087891
2.06633333333334	-0.149726867675781
2.06966666666667	-0.15401840209961
2.073	-0.148296356201172
2.07633333333334	-0.13875961303711
2.07966666666667	-0.136852264404297
2.083	-0.140666961669922
2.08633333333334	-0.1373291015625
2.08966666666667	-0.132560729980469
2.093	-0.126838684082031
2.09633333333334	-0.13113021850586
2.09966666666667	-0.133514404296875
2.103	-0.127792358398438
2.10633333333334	-0.110149383544922
2.10966666666667	-0.0967979431152344
2.113	-0.10061264038086
2.11633333333334	-0.110626220703125
2.11966666666667	-0.116825103759766
2.123	-0.113487243652344
2.12633333333334	-0.114917755126953
2.12966666666667	-0.119686126708985
2.133	-0.118732452392578
2.13633333333334	-0.113964080810547
2.13966666666667	-0.108718872070313
2.143	-0.117301940917969
2.14633333333334	-0.131607055664063
2.14966666666667	-0.144481658935547
2.153	-0.141620635986328
2.15633333333334	-0.133991241455078
2.15966666666667	-0.132560729980469
2.163	-0.135898590087891
2.16633333333334	-0.132560729980469
2.16966666666667	-0.116348266601563
2.173	-0.109195709228516
2.17633333333334	-0.117778778076172
2.17966666666667	-0.128269195556641
2.183	-0.1220703125
2.18633333333334	-0.107765197753906
2.18966666666667	-0.109195709228516
2.193	-0.120162963867188
2.19633333333334	-0.126838684082031
2.19966666666667	-0.116825103759766
2.203	-0.103950500488281
2.20633333333334	-0.09918212890625
2.20966666666667	-0.103473663330078
2.213	-0.112533569335938
2.21633333333334	-0.11587142944336
2.21966666666667	-0.119686126708985
2.223	-0.134468078613281
2.22633333333334	-0.157833099365235
2.22966666666667	-0.172138214111328
2.233	-0.164985656738281
2.23633333333334	-0.145912170410156
2.23966666666667	-0.135898590087891
2.243	-0.133991241455078
2.24633333333334	-0.139713287353516
2.24966666666667	-0.136852264404297
2.253	-0.132083892822266
2.25633333333334	-0.132083892822266
2.25966666666667	-0.143527984619141
2.263	-0.157833099365235
2.26633333333334	-0.162601470947266
2.26966666666667	-0.165462493896485
2.273	-0.174045562744141
2.27633333333334	-0.19073486328125
2.27966666666667	-0.1983642578125
2.283	-0.196456909179688
2.28633333333334	-0.19073486328125
2.28966666666667	-0.193119049072266
2.293	-0.205039978027344
2.29633333333334	-0.212192535400391
2.29966666666667	-0.208854675292969
2.303	-0.19073486328125
2.30633333333334	-0.174045562744141
2.30966666666667	-0.165939331054688
2.313	-0.157833099365235
2.31633333333334	-0.15401840209961
2.31966666666667	-0.148296356201172
2.323	-0.154972076416016
2.32633333333334	-0.163555145263672
2.32966666666667	-0.165939331054688
2.333	-0.155448913574219
2.33633333333334	-0.136852264404297
2.33966666666667	-0.128269195556641
2.343	-0.128746032714844
2.34633333333334	-0.124454498291016
2.34966666666667	-0.112056732177735
2.353	-0.102519989013672
2.35633333333334	-0.105857849121094
2.35966666666667	-0.119209289550781
2.363	-0.12969970703125
2.36633333333334	-0.13875961303711
2.36966666666667	-0.142574310302735
2.373	-0.146865844726563
2.37633333333334	-0.148773193359375
2.37966666666667	-0.140190124511719
2.383	-0.12350082397461
2.38633333333334	-0.113964080810547
2.38966666666667	-0.12350082397461
2.393	-0.143051147460938
2.39633333333334	-0.154495239257813
2.39966666666667	-0.160694122314453
2.403	-0.172138214111328
2.40633333333334	-0.184059143066406
2.40966666666667	-0.185012817382813
2.413	-0.166416168212891
2.41633333333334	-0.14495849609375
2.41966666666667	-0.133037567138672
2.423	-0.130176544189453
2.42633333333334	-0.128269195556641
2.42966666666667	-0.126361846923828
2.433	-0.132083892822266
2.43633333333334	-0.148773193359375
2.43966666666667	-0.171661376953125
2.443	-0.185012817382813
2.44633333333334	-0.184059143066406
2.44966666666667	-0.172138214111328
2.453	-0.162124633789063
2.45633333333334	-0.157356262207031
2.45966666666667	-0.154972076416016
2.463	-0.154972076416016
2.46633333333334	-0.157356262207031
2.46966666666667	-0.164031982421875
2.473	-0.171661376953125
2.47633333333334	-0.179767608642578
2.47966666666667	-0.184059143066406
2.483	-0.181674957275391
2.48633333333334	-0.176429748535156
2.48966666666667	-0.171184539794922
2.493	-0.168800354003906
2.49633333333334	-0.165939331054688
2.49966666666667	-0.166416168212891
2.503	-0.165939331054688
2.50633333333334	-0.160694122314453
2.50966666666667	-0.155925750732422
2.513	-0.155925750732422
2.51633333333334	-0.156402587890625
2.51966666666667	-0.150203704833985
2.523	-0.139713287353516
2.52633333333334	-0.136375427246094
2.52966666666667	-0.141620635986328
2.533	-0.150203704833985
2.53633333333334	-0.159263610839844
2.53966666666667	-0.164031982421875
2.543	-0.164031982421875
2.54633333333334	-0.165462493896485
2.54966666666667	-0.170707702636719
2.553	-0.173568725585938
2.55633333333334	-0.1678466796875
2.55966666666667	-0.157833099365235
2.563	-0.159263610839844
2.56633333333334	-0.161170959472656
2.56966666666667	-0.162124633789063
2.573	-0.159740447998047
2.57633333333334	-0.163555145263672
2.57966666666667	-0.17690658569336
2.583	-0.186920166015625
2.58633333333334	-0.195503234863281
2.58966666666667	-0.205516815185547
2.593	-0.218868255615235
2.59633333333334	-0.222206115722656
2.59966666666667	-0.213623046875
2.603	-0.197887420654297
2.60633333333334	-0.186920166015625
2.60966666666667	-0.170707702636719
2.613	-0.152111053466797
2.61633333333334	-0.133037567138672
2.61966666666667	-0.120639801025391
2.623	-0.122547149658203
2.62633333333334	-0.134468078613281
2.62966666666667	-0.153541564941406
2.633	-0.160694122314453
2.63633333333334	-0.159263610839844
2.63966666666667	-0.150680541992188
2.643	-0.145912170410156
2.64633333333334	-0.143051147460938
2.64966666666667	-0.137805938720703
2.653	-0.130653381347656
2.65633333333334	-0.121116638183594
2.65966666666667	-0.119209289550781
2.663	-0.118255615234375
2.66633333333334	-0.11444091796875
2.66966666666667	-0.107765197753906
2.673	-0.105857849121094
2.67633333333334	-0.117301940917969
2.67966666666667	-0.136852264404297
2.683	-0.154972076416016
2.68633333333334	-0.170230865478516
2.68966666666667	-0.181674957275391
2.693	-0.186920166015625
2.69633333333334	-0.178337097167969
2.69966666666667	-0.163555145263672
2.703	-0.153541564941406
2.70633333333334	-0.144004821777344
2.70966666666667	-0.133037567138672
2.713	-0.123023986816406
2.71633333333334	-0.121593475341797
2.71966666666667	-0.121116638183594
2.723	-0.116348266601563
2.72633333333334	-0.115394592285156
2.72966666666667	-0.118255615234375
2.733	-0.125885009765625
2.73633333333334	-0.129222869873047
2.73966666666667	-0.125408172607422
2.743	-0.115394592285156
2.74633333333334	-0.100135803222656
2.74966666666667	-0.0896453857421875
2.753	-0.0805854797363281
2.75633333333334	-0.0810623168945313
2.75966666666667	-0.0905990600585938
2.763	-0.105381011962891
2.76633333333334	-0.117778778076172
2.76966666666667	-0.130176544189453
2.773	-0.144481658935547
2.77633333333334	-0.154972076416016
2.77966666666667	-0.152111053466797
2.783	-0.136852264404297
2.78633333333334	-0.11587142944336
2.78966666666667	-0.0934600830078125
2.793	-0.0743865966796875
2.79633333333334	-0.0553131103515625
2.79966666666667	-0.0195503234863281
2.803	0.0367164611816406
2.80633333333334	0.122547149658203
2.80966666666667	0.238418579101563
2.813	0.392436981201172
2.81633333333334	0.592231750488282
2.81966666666667	0.830173492431641
2.823	1.11579895019531
2.82633333333334	1.44767761230469
2.82966666666667	1.8305778503418
2.833	2.25353240966797
2.83633333333334	2.7008056640625
2.83966666666667	3.17239761352539
2.843	3.65686416625977
2.84633333333334	4.14752960205078
2.84966666666667	4.63390350341797
2.853	5.10549545288086
2.85633333333334	5.54609298706055
2.85966666666667	5.93042373657227
2.863	6.24513626098633
2.86633333333334	6.49547576904297
2.86966666666667	6.69050216674805
2.873	6.82783126831055
2.87633333333334	6.91318511962891
2.87966666666667	6.95037841796875
2.883	6.94370269775391
2.88633333333334	6.88743591308594
2.88966666666667	6.77633285522461
2.893	6.61754608154297
2.89633333333334	6.41918182373047
2.89966666666667	6.19125366210938
2.903	5.94186782836914
2.90633333333334	5.68103790283203
2.90966666666667	5.4168701171875
2.913	5.15842437744141
2.91633333333334	4.90283966064453
2.91966666666667	4.64534759521485
2.923	4.37498092651367
2.92633333333334	4.09889221191406
2.92966666666667	3.82232666015625
2.933	3.55386734008789
2.93633333333334	3.30162048339844
2.93966666666667	3.0660629272461
2.943	2.85959243774414
2.94633333333334	2.67076492309571
2.94966666666667	2.48908996582031
2.953	2.29978561401367
2.95633333333334	2.10809707641602
2.95966666666667	1.92642211914063
2.963	1.75571441650391
2.96633333333334	1.60408020019531
2.96966666666667	1.4801025390625
2.973	1.38139724731446
2.97633333333334	1.29890441894531
2.97966666666667	1.2197494506836
2.983	1.14250183105469
2.98633333333334	1.06430053710938
2.98966666666667	0.980854034423828
2.993	0.9002685546875
2.99633333333334	0.826358795166016
2.99966666666667	0.768184661865235
3.003	0.719070434570313
3.00633333333334	0.669002532958985
3.00966666666667	0.612735748291016
3.013	0.55694580078125
3.01633333333334	0.505924224853516
3.01966666666667	0.469207763671875
3.023	0.44393539428711
3.02633333333334	0.43487548828125
3.02966666666667	0.438690185546875
3.033	0.44393539428711
3.03633333333334	0.439643859863281
3.03966666666667	0.4119873046875
3.043	0.378608703613281
3.04633333333334	0.349521636962891
3.04966666666667	0.32806396484375
3.053	0.313282012939453
3.05633333333334	0.304222106933594
3.05966666666667	0.304698944091797
3.063	0.297069549560547
3.06633333333334	0.271320343017578
3.06966666666667	0.23651123046875
3.073	0.200271606445313
3.07633333333334	0.166893005371094
3.07966666666667	0.131607055664063
3.083	0.102519989013672
3.08633333333334	0.0882148742675781
3.08966666666667	0.0824928283691406
3.093	0.0863075256347656
3.09633333333334	0.0987052917480469
3.09966666666667	0.118255615234375
3.103	0.139236450195313
3.10633333333334	0.140666961669922
3.10966666666667	0.128746032714844
3.113	0.105381011962891
3.11633333333334	0.0762939453125
3.11966666666667	0.0395774841308594
3.123	0.000476837158203125
3.12633333333334	-0.0195503234863281
3.12966666666667	-0.0224113464355469
3.133	-0.0100135803222656
3.13633333333334	0
3.13966666666667	0.00619888305664063
3.143	0.0057220458984375
3.14633333333334	-0.00667572021484375
3.14966666666667	-0.0400543212890625
3.153	-0.0844001770019531
3.15633333333334	-0.122547149658203
3.15966666666667	-0.144004821777344
3.163	-0.145435333251953
3.16633333333334	-0.132083892822266
3.16966666666667	-0.101089477539063
3.173	-0.0643730163574219
3.17633333333334	-0.0300407409667969
3.17966666666667	-0.00524520874023438
3.183	0.003814697265625
3.18633333333334	0.0019073486328125
3.18966666666667	-0.0143051147460938
3.193	-0.0448226928710938
3.19633333333334	-0.0844001770019531
3.19966666666667	-0.119209289550781
3.203	-0.133991241455078
3.20633333333334	-0.135421752929688
3.20966666666667	-0.128746032714844
3.213	-0.110149383544922
3.21633333333334	-0.0867843627929688
3.21966666666667	-0.0696182250976563
3.223	-0.0734329223632813
3.22633333333334	-0.0977516174316406
3.22966666666667	-0.124454498291016
3.233	-0.149250030517578
3.23633333333334	-0.164985656738281
3.23966666666667	-0.168800354003906
3.243	-0.159263610839844
3.24633333333334	-0.136375427246094
3.24966666666667	-0.10824203491211
3.253	-0.0815391540527344
3.25633333333334	-0.0638961791992188
3.25966666666667	-0.064849853515625
3.263	-0.0796318054199219
3.26633333333334	-0.0982284545898438
3.26966666666667	-0.120639801025391
3.273	-0.143051147460938
3.27633333333334	-0.155925750732422
3.27966666666667	-0.152587890625
3.283	-0.139713287353516
3.28633333333334	-0.122547149658203
3.28966666666667	-0.0977516174316406
3.293	-0.0705718994140625
3.29633333333334	-0.0557899475097657
3.29966666666667	-0.05340576171875
3.303	-0.0567436218261719
3.30633333333334	-0.0672340393066407
3.30966666666667	-0.0958442687988281
3.313	-0.135898590087891
3.31633333333334	-0.17547607421875
3.31966666666667	-0.20742416381836
3.323	-0.227928161621094
3.32633333333334	-0.231266021728516
3.32966666666667	-0.211238861083985
3.333	-0.178337097167969
3.33633333333334	-0.143051147460938
3.33966666666667	-0.11587142944336
3.343	-0.0972747802734375
3.34633333333334	-0.0958442687988281
3.34966666666667	-0.112533569335938
3.353	-0.143051147460938
3.35633333333334	-0.177383422851563
3.35966666666667	-0.207901000976563
3.363	-0.231266021728516
3.36633333333334	-0.240325927734375
3.36966666666667	-0.234603881835938
3.373	-0.213623046875
3.37633333333334	-0.177860260009766
3.37966666666667	-0.138282775878906
3.383	-0.110626220703125
3.38633333333334	-0.100135803222656
3.38966666666667	-0.10061264038086
3.393	-0.11444091796875
3.39633333333334	-0.140190124511719
3.39966666666667	-0.164508819580078
3.403	-0.173091888427735
3.40633333333334	-0.168323516845703
3.40966666666667	-0.154495239257813
3.413	-0.13113021850586
3.41633333333334	-0.100135803222656
3.41966666666667	-0.0739097595214844
3.423	-0.0629425048828125
3.42633333333334	-0.0557899475097657
3.42966666666667	-0.0500679016113282
3.433	-0.0457763671875
3.43633333333334	-0.0433921813964844
3.43966666666667	-0.0400543212890625
3.443	-0.0319480895996094
3.44633333333334	-0.0367164611816406
3.44966666666667	-0.0553131103515625
3.453	-0.0886917114257813
3.45633333333334	-0.130176544189453
3.45966666666667	-0.173568725585938
3.463	-0.212669372558594
3.46633333333334	-0.239849090576172
3.46966666666667	-0.255107879638672
3.473	-0.255584716796875
3.47633333333334	-0.243663787841797
3.47966666666667	-0.218391418457031
3.483	-0.188350677490235
3.48633333333334	-0.153541564941406
3.48966666666667	-0.116348266601563
3.493	-0.0786781311035157
3.49633333333334	-0.049591064453125
3.49966666666667	-0.0400543212890625
3.503	-0.0491142272949219
3.50633333333334	-0.06866455078125
3.50966666666667	-0.0948905944824219
3.513	-0.128269195556641
3.51633333333334	-0.165462493896485
3.51966666666667	-0.199317932128906
3.523	-0.22268295288086
3.52633333333334	-0.240325927734375
3.52966666666667	-0.247001647949219
3.533	-0.242710113525391
3.53633333333334	-0.226020812988281
3.53966666666667	-0.205516815185547
3.543	-0.182151794433594
3.54633333333334	-0.158309936523438
3.54966666666667	-0.130653381347656
3.553	-0.102519989013672
3.55633333333334	-0.0805854797363281
3.55966666666667	-0.064849853515625
3.563	-0.0596046447753907
3.56633333333334	-0.0653266906738282
3.56966666666667	-0.0910758972167969
3.573	-0.12969970703125
3.57633333333334	-0.16927719116211
3.57966666666667	-0.202655792236328
3.583	-0.229358673095703
3.58633333333334	-0.238895416259766
3.58966666666667	-0.231266021728516
3.593	-0.209331512451172
3.59633333333334	-0.178813934326172
3.59966666666667	-0.148296356201172
3.603	-0.117778778076172
3.60633333333334	-0.0958442687988281
3.60966666666667	-0.0791549682617188
3.613	-0.0758171081542969
3.61633333333334	-0.0824928283691406
3.61966666666667	-0.0891685485839844
3.623	-0.095367431640625
3.62633333333334	-0.110149383544922
3.62966666666667	-0.1373291015625
3.633	-0.167369842529297
3.63633333333334	-0.195980072021485
3.63966666666667	-0.220775604248047
3.643	-0.23794174194336
3.64633333333334	-0.239372253417969
3.64966666666667	-0.228404998779297
3.653	-0.207901000976563
3.65633333333334	-0.180721282958985
3.65966666666667	-0.151157379150391
3.663	-0.127792358398438
3.66633333333334	-0.115394592285156
3.66966666666667	-0.106334686279297
3.673	-0.104427337646485
3.67633333333334	-0.117778778076172
3.67966666666667	-0.14495849609375
3.683	-0.176429748535156
3.68633333333334	-0.201702117919922
3.68966666666667	-0.222206115722656
3.693	-0.23031234741211
3.69633333333334	-0.220775604248047
3.69966666666667	-0.194549560546875
3.703	-0.162124633789063
3.70633333333334	-0.128269195556641
3.70966666666667	-0.102519989013672
3.713	-0.0858306884765625
3.71633333333334	-0.0810623168945313
3.71966666666667	-0.0896453857421875
3.723	-0.102996826171875
3.72633333333334	-0.121116638183594
3.72966666666667	-0.124931335449219
3.733	-0.111579895019531
3.73633333333334	-0.0796318054199219
3.73966666666667	-0.0324249267578125
3.743	0.0252723693847656
3.74633333333334	0.087738037109375
3.74966666666667	0.145435333251953
3.753	0.188827514648438
3.75633333333334	0.223159790039063
3.75966666666667	0.26082992553711
3.763	0.31423568725586
3.76633333333334	0.393390655517578
3.76966666666667	0.490665435791016
3.773	0.611305236816407
3.77633333333334	0.752449035644532
3.77966666666667	0.907421112060547
3.783	1.06143951416016
3.78633333333334	1.20687484741211
3.78966666666667	1.34658813476563
3.793	1.48344039916992
3.79633333333334	1.61886215209961
3.79966666666667	1.75666809082031
3.803	1.91020965576172
3.80633333333334	2.07901000976563
3.80966666666667	2.27212905883789
3.813	2.48289108276367
3.81633333333334	2.70462036132813
3.81966666666667	2.91967391967774
3.823	3.1118392944336
3.82633333333334	3.28350067138672
3.82966666666667	3.42988967895508
3.833	3.55005264282227
3.83633333333334	3.64780426025391
3.83966666666667	3.73697280883789
3.843	3.82423400878906
3.84633333333334	3.89671325683594
3.84966666666667	3.95393371582031
3.853	4.00018692016602
3.85633333333334	4.04214859008789
3.85966666666667	4.07266616821289
3.863	4.08792495727539
3.86633333333334	4.09507751464844
3.86966666666667	4.09650802612305
3.873	4.08697128295899
3.87633333333334	4.06026840209961
3.87966666666667	4.01782989501953
3.883	3.95774841308594
3.88633333333334	3.87668609619141
3.88966666666667	3.76605987548828
3.893	3.63302230834961
3.89633333333334	3.49235534667969
3.89966666666667	3.35884094238281
3.903	3.24010848999024
3.90633333333334	3.12900543212891
3.90966666666667	3.03077697753906
3.913	2.94828414916992
3.91633333333334	2.86722183227539
3.91966666666667	2.77042388916016
3.923	2.65073776245117
3.92633333333334	2.52294540405274
3.92966666666667	2.38752365112305
3.933	2.23779678344727
3.93633333333334	2.08091735839844
3.93966666666667	1.92737579345703
3.943	1.78718566894531
3.94633333333334	1.65987014770508
3.94966666666667	1.54590606689453
3.953	1.44720077514649
3.95633333333334	1.35898590087891
3.95966666666667	1.27649307250977
3.963	1.19924545288086
3.96633333333334	1.1286735534668
3.96966666666667	1.06382369995117
3.973	1.00278854370117
3.97633333333334	0.948429107666016
3.97966666666667	0.897884368896485
3.983	0.845432281494141
3.98633333333334	0.789642333984375
3.98966666666667	0.738620758056641
3.993	0.696182250976563
3.99633333333334	0.653743743896485
3.99966666666667	0.609397888183594
4.003	0.570297241210938
4.00633333333334	0.535964965820313
4.00966666666667	0.494480133056641
4.013	0.436782836914063
4.01633333333334	0.372886657714844
4.01966666666667	0.311374664306641
4.023	0.250339508056641
4.02633333333334	0.185489654541016
4.02966666666667	0.125408172607422
4.033	0.0767707824707032
4.03633333333334	0.0314712524414063
4.03966666666667	-0.0152587890625
4.043	-0.064849853515625
4.04633333333334	-0.112056732177735
4.04966666666667	-0.161170959472656
4.053	-0.213146209716797
4.05633333333334	-0.264644622802735
4.05966666666667	-0.315666198730469
4.063	-0.36001205444336
4.06633333333334	-0.404834747314453
4.06966666666667	-0.456333160400391
4.073	-0.522136688232422
4.07633333333334	-0.605583190917969
4.07966666666667	-0.694751739501953
4.083	-0.79345703125
4.08633333333334	-0.903129577636719
4.08966666666667	-1.01613998413086
4.093	-1.11675262451172
4.09633333333334	-1.19543075561524
4.09966666666667	-1.26886367797852
4.103	-1.33800506591797
4.10633333333334	-1.39331817626953
4.10966666666667	-1.42335891723633
4.113	-1.43146514892578
4.11633333333334	-1.42192840576172
4.11966666666667	-1.38282775878906
4.123	-1.30176544189453
4.12633333333334	-1.16062164306641
4.12966666666667	-0.965595245361328
4.133	-0.707149505615235
4.13633333333334	-0.373363494873047
4.13966666666667	0.0596046447753907
4.143	0.599384307861328
4.14633333333334	1.24692916870117
4.14966666666667	2.01988220214844
4.153	2.92539596557617
4.15633333333334	3.96394729614258
4.15966666666667	5.13458251953125
4.163	6.43587112426758
4.16633333333334	7.86304473876953
4.16966666666667	9.40704345703125
4.173	11.0650062561035
4.17633333333334	12.8254890441895
4.17966666666667	14.6636962890625
4.183	16.5600776672363
4.18633333333334	18.4955596923828
4.18966666666667	20.4434394836426
4.193	22.3674774169922
4.19633333333334	24.2371559143067
4.19966666666667	26.0305404663086
4.203	27.7228355407715
4.20633333333334	29.2901992797852
4.20966666666667	30.7135581970215
4.213	31.9833755493164
4.21633333333334	33.0972671508789
4.21966666666667	34.0433120727539
4.223	34.8148345947266
4.22633333333334	35.4146957397461
4.22966666666667	35.8524322509766
4.233	36.1266136169434
4.23633333333334	36.2367630004883
4.23966666666667	36.1971855163574
4.243	36.0307693481446
4.24633333333334	35.7418060302735
4.24966666666667	35.3374481201172
4.253	34.8401069641113
4.25633333333334	34.2769622802735
4.25966666666667	33.656120300293
4.263	32.9785346984863
4.26633333333334	32.2480201721192
4.26966666666667	31.4774513244629
4.273	30.6711196899414
4.27633333333334	29.8352241516113
4.27966666666667	28.9721488952637
4.283	28.0818939208985
4.28633333333334	27.1768569946289
4.28966666666667	26.2651443481446
4.293	25.3486633300781
4.29633333333334	24.4188308715821
4.29966666666667	23.4785079956055
4.303	22.5419998168946
4.30633333333334	21.6112136840821
4.30966666666667	20.6913948059082
4.313	19.7815895080567
4.31633333333334	18.8913345336914
4.31966666666667	18.0177688598633
4.323	17.1585083007813
4.32633333333334	16.3145065307617
4.32966666666667	15.4857635498047
4.333	14.6808624267578
4.33633333333334	13.9017105102539
4.33966666666667	13.1611824035645
4.343	12.4549865722656
4.34633333333334	11.7816925048828
4.34966666666667	11.136531829834
4.353	10.5171203613281
4.35633333333334	9.92870330810547
4.35966666666667	9.37557220458985
4.363	8.86058807373047
4.36633333333334	8.38279724121094
4.36966666666667	7.93790817260742
4.373	7.52782821655274
4.37633333333334	7.14588165283203
4.37966666666667	6.77871704101563
4.383	6.41965866088867
4.38633333333334	6.07585906982422
4.38966666666667	5.75399398803711
4.393	5.45454025268555
4.39633333333334	5.16748428344727
4.39966666666667	4.89473342895508
4.403	4.64105606079102
4.40633333333334	4.40311431884766
4.40966666666667	4.17947769165039
4.413	3.96490097045899
4.41633333333334	3.76653671264649
4.41966666666667	3.58676910400391
4.423	3.42655181884766
4.42633333333334	3.28254699707031
4.42966666666667	3.15427780151367
4.433	3.0364990234375
4.43633333333334	2.92539596557617
4.43966666666667	2.81000137329102
4.443	2.69222259521485
4.44633333333334	2.57396697998047
4.44966666666667	2.45189666748047
4.453	2.33030319213867
4.45633333333334	2.20775604248047
4.45966666666667	2.09426879882813
4.463	1.98411941528321
4.46633333333334	1.88446044921875
4.46966666666667	1.79862976074219
4.473	1.72138214111328
4.47633333333334	1.65796279907227
4.47966666666667	1.59835815429688
4.483	1.54972076416016
4.48633333333334	1.49774551391602
4.48966666666667	1.44004821777344
4.493	1.38044357299805
4.49633333333334	1.31654739379883
4.49966666666667	1.25598907470703
4.503	1.18494033813477
4.50633333333334	1.11055374145508
4.50966666666667	1.03187561035156
4.513	0.960350036621094
4.51633333333334	0.902652740478516
4.51966666666667	0.86212158203125
4.523	0.836372375488281
4.52633333333334	0.823020935058594
4.52966666666667	0.815868377685547
4.533	0.800132751464844
4.53633333333334	0.768184661865235
4.53966666666667	0.71859359741211
4.543	0.662326812744141
4.54633333333334	0.603675842285157
4.54966666666667	0.552654266357422
4.553	0.512123107910157
4.55633333333334	0.48065185546875
4.55966666666667	0.457286834716797
4.563	0.441074371337891
4.56633333333334	0.427722930908203
4.56966666666667	0.414848327636719
4.573	0.405311584472656
4.57633333333334	0.396728515625
4.57966666666667	0.385284423828125
4.583	0.360965728759766
4.58633333333334	0.32949447631836
4.58966666666667	0.293254852294922
4.593	0.251293182373047
4.59633333333334	0.205039978027344
4.59966666666667	0.152111053466797
4.603	0.108718872070313
4.60633333333334	0.0739097595214844
4.60966666666667	0.0500679016113282
4.613	0.0376701354980469
4.61633333333334	0.0362396240234375
4.61966666666667	0.0524520874023438
4.623	0.072479248046875
4.62633333333334	0.091552734375
4.62966666666667	0.103950500488281
4.633	0.107288360595703
4.63633333333334	0.0982284545898438
4.63966666666667	0.0762939453125
4.643	0.0472068786621094
4.64633333333334	0.0157356262207031
4.64966666666667	-0.0133514404296875
4.653	-0.034332275390625
4.65633333333334	-0.0362396240234375
4.65966666666667	-0.0281333923339844
4.663	-0.011444091796875
4.66633333333334	0.00762939453125
4.66966666666667	0.0262260437011719
4.673	0.0414848327636719
4.67633333333334	0.0438690185546875
4.67966666666667	0.0433921813964844
4.683	0.041961669921875
4.68633333333334	0.0357627868652344
4.68966666666667	0.0166893005371094
4.693	-0.0195503234863281
4.69633333333334	-0.0643730163574219
4.69966666666667	-0.109672546386719
4.703	-0.14638900756836
4.70633333333334	-0.164985656738281
4.70966666666667	-0.167369842529297
4.713	-0.150203704833985
4.71633333333334	-0.119209289550781
4.71966666666667	-0.0805854797363281
4.723	-0.0476837158203125
4.72633333333334	-0.0281333923339844
4.72966666666667	-0.0162124633789063
4.733	-0.0138282775878906
4.73633333333334	-0.0200271606445313
4.73966666666667	-0.0405311584472656
4.743	-0.0662803649902344
4.74633333333334	-0.0977516174316406
4.74966666666667	-0.123023986816406
4.753	-0.14495849609375
4.75633333333334	-0.165939331054688
4.75966666666667	-0.185012817382813
4.763	-0.197410583496094
4.76633333333334	-0.193595886230469
4.76966666666667	-0.187397003173828
4.773	-0.17690658569336
4.77633333333334	-0.165939331054688
4.77966666666667	-0.158786773681641
4.783	-0.161170959472656
4.78633333333334	-0.170230865478516
4.78966666666667	-0.182151794433594
4.793	-0.192642211914063
4.79633333333334	-0.196933746337891
4.79966666666667	-0.18453598022461
4.803	-0.160694122314453
4.80633333333334	-0.13875961303711
4.80966666666667	-0.127315521240235
4.813	-0.128746032714844
4.81633333333334	-0.139713287353516
4.81966666666667	-0.157833099365235
4.823	-0.181198120117188
4.82633333333334	-0.203132629394531
4.82966666666667	-0.219345092773438
4.833	-0.22268295288086
4.83633333333334	-0.21505355834961
4.83966666666667	-0.209331512451172
4.843	-0.20742416381836
4.84633333333334	-0.207901000976563
4.84966666666667	-0.202655792236328
4.853	-0.195980072021485
4.85633333333334	-0.186920166015625
4.85966666666667	-0.166893005371094
4.863	-0.144004821777344
4.86633333333334	-0.13113021850586
4.86966666666667	-0.137805938720703
4.873	-0.150203704833985
4.87633333333334	-0.160694122314453
4.87966666666667	-0.170230865478516
4.883	-0.171661376953125
4.88633333333334	-0.160694122314453
4.88966666666667	-0.144481658935547
4.893	-0.140666961669922
4.89633333333334	-0.15401840209961
4.89966666666667	-0.170707702636719
4.903	-0.184059143066406
4.90633333333334	-0.185489654541016
4.90966666666667	-0.173568725585938
4.913	-0.154495239257813
4.91633333333334	-0.139236450195313
4.91966666666667	-0.141620635986328
4.923	-0.160694122314453
4.92633333333334	-0.182151794433594
4.92966666666667	-0.200748443603516
4.933	-0.206947326660156
4.93633333333334	-0.201702117919922
4.93966666666667	-0.189304351806641
4.943	-0.176429748535156
4.94633333333334	-0.173568725585938
4.94966666666667	-0.170707702636719
4.953	-0.179290771484375
4.95633333333334	-0.194072723388672
4.95966666666667	-0.213623046875
4.963	-0.229358673095703
4.96633333333334	-0.235557556152344
4.96966666666667	-0.236034393310547
4.973	-0.224590301513672
4.97633333333334	-0.212192535400391
4.97966666666667	-0.202655792236328
4.983	-0.196456909179688
4.98633333333334	-0.19216537475586
4.98966666666667	-0.188350677490235
4.993	-0.18453598022461
4.99633333333334	-0.174045562744141
4.99966666666667	-0.154972076416016
5.003	-0.140666961669922
5.00633333333334	-0.141143798828125
5.00966666666667	-0.149726867675781
5.013	-0.155448913574219
5.01633333333334	-0.153541564941406
5.01966666666667	-0.152587890625
5.023	-0.15401840209961
5.02633333333334	-0.153064727783203
5.02966666666667	-0.160694122314453
5.033	-0.179290771484375
5.03633333333334	-0.203609466552735
5.03966666666667	-0.211715698242188
5.043	-0.196456909179688
5.04633333333334	-0.173568725585938
5.04966666666667	-0.153541564941406
5.053	-0.146865844726563
5.05633333333334	-0.146865844726563
5.05966666666667	-0.156402587890625
5.063	-0.169754028320313
5.06633333333334	-0.180721282958985
5.06966666666667	-0.178813934326172
5.073	-0.164985656738281
5.07633333333334	-0.152587890625
5.07966666666667	-0.151634216308594
5.083	-0.16164779663086
5.08633333333334	-0.175952911376953
5.08966666666667	-0.183582305908203
5.093	-0.174999237060547
5.09633333333334	-0.155925750732422
5.09966666666667	-0.134468078613281
5.103	-0.129222869873047
5.10633333333334	-0.132560729980469
5.10966666666667	-0.139713287353516
5.113	-0.146865844726563
5.11633333333334	-0.151157379150391
5.11966666666667	-0.151157379150391
5.123	-0.140666961669922
5.12633333333334	-0.129222869873047
5.12966666666667	-0.125885009765625
5.133	-0.130653381347656
5.13633333333334	-0.133514404296875
5.13966666666667	-0.129222869873047
5.143	-0.118255615234375
5.14633333333334	-0.104427337646485
5.14966666666667	-0.09918212890625
5.153	-0.105381011962891
5.15633333333334	-0.131607055664063
5.15966666666667	-0.16927719116211
5.163	-0.20599365234375
5.16633333333334	-0.226020812988281
5.16966666666667	-0.220298767089844
5.173	-0.202655792236328
5.17633333333334	-0.176429748535156
5.17966666666667	-0.152111053466797
5.183	-0.133991241455078
5.18633333333334	-0.132560729980469
5.18966666666667	-0.152111053466797
5.193	-0.174522399902344
5.19633333333334	-0.189781188964844
5.19966666666667	-0.18453598022461
5.203	-0.171184539794922
5.20633333333334	-0.155448913574219
5.20966666666667	-0.141620635986328
5.213	-0.140190124511719
5.21633333333334	-0.142574310302735
5.21966666666667	-0.155448913574219
5.223	-0.159263610839844
5.22633333333334	-0.154972076416016
5.22966666666667	-0.148296356201172
5.233	-0.142574310302735
5.23633333333334	-0.14638900756836
5.23966666666667	-0.155448913574219
5.243	-0.174999237060547
5.24633333333334	-0.195026397705078
5.24966666666667	-0.198841094970703
5.253	-0.195026397705078
5.25633333333334	-0.191688537597656
5.25966666666667	-0.194072723388672
5.263	-0.20599365234375
5.26633333333334	-0.220298767089844
5.26966666666667	-0.23794174194336
5.273	-0.238418579101563
5.27633333333334	-0.221729278564453
5.27966666666667	-0.194072723388672
5.283	-0.164985656738281
5.28633333333334	-0.147342681884766
5.28966666666667	-0.140666961669922
5.293	-0.148773193359375
5.29633333333334	-0.160694122314453
5.29966666666667	-0.16927719116211
5.303	-0.162124633789063
5.30633333333334	-0.146865844726563
5.30966666666667	-0.132560729980469
5.313	-0.124931335449219
5.31633333333334	-0.120162963867188
5.31966666666667	-0.112533569335938
5.323	-0.105857849121094
5.32633333333334	-0.102996826171875
5.32966666666667	-0.106334686279297
5.333	-0.116825103759766
5.33633333333334	-0.133514404296875
5.33966666666667	-0.155448913574219
5.343	-0.173091888427735
5.34633333333334	-0.174999237060547
5.34966666666667	-0.164508819580078
5.353	-0.151157379150391
5.35633333333334	-0.14638900756836
5.35966666666667	-0.144481658935547
5.363	-0.147819519042969
5.36633333333334	-0.151634216308594
5.36966666666667	-0.15401840209961
5.373	-0.152111053466797
5.37633333333334	-0.150680541992188
5.37966666666667	-0.156402587890625
5.383	-0.166893005371094
5.38633333333334	-0.179290771484375
5.38966666666667	-0.185012817382813
5.393	-0.174045562744141
5.39633333333334	-0.153064727783203
5.39966666666667	-0.134468078613281
5.403	-0.125408172607422
5.40633333333334	-0.114917755126953
5.40966666666667	-0.10824203491211
5.413	-0.113964080810547
5.41633333333334	-0.128746032714844
5.41966666666667	-0.143527984619141
5.423	-0.154972076416016
5.42633333333334	-0.1678466796875
5.42966666666667	-0.177383422851563
5.433	-0.174999237060547
5.43633333333334	-0.164031982421875
5.43966666666667	-0.150680541992188
5.443	-0.142097473144531
5.44633333333334	-0.140190124511719
5.44966666666667	-0.140666961669922
5.453	-0.145435333251953
5.45633333333334	-0.151157379150391
5.45966666666667	-0.153541564941406
5.463	-0.152587890625
5.46633333333334	-0.147342681884766
5.46966666666667	-0.143527984619141
5.473	-0.141143798828125
5.47633333333334	-0.14495849609375
5.47966666666667	-0.161170959472656
5.483	-0.179290771484375
5.48633333333334	-0.191211700439453
5.48966666666667	-0.194549560546875
5.493	-0.194072723388672
5.49633333333334	-0.189781188964844
5.49966666666667	-0.183582305908203
5.503	-0.18310546875
5.50633333333334	-0.189781188964844
5.50966666666667	-0.204563140869141
5.513	-0.223636627197266
5.51633333333334	-0.243186950683594
5.51966666666667	-0.250816345214844
5.523	-0.242710113525391
5.52633333333334	-0.227928161621094
5.52966666666667	-0.216960906982422
5.533	-0.214576721191406
5.53633333333334	-0.216960906982422
5.53966666666667	-0.22268295288086
5.543	-0.218391418457031
5.54633333333334	-0.20599365234375
5.54966666666667	-0.185012817382813
5.553	-0.168800354003906
5.55633333333334	-0.150680541992188
5.55966666666667	-0.137805938720703
5.563	-0.133037567138672
5.56633333333334	-0.143527984619141
5.56966666666667	-0.173091888427735
5.573	-0.200748443603516
5.57633333333334	-0.209808349609375
5.57966666666667	-0.195503234863281
5.583	-0.182628631591797
5.58633333333334	-0.185012817382813
5.58966666666667	-0.196456909179688
5.593	-0.204086303710938
5.59633333333334	-0.214099884033203
5.59966666666667	-0.231742858886719
5.603	-0.26082992553711
5.60633333333334	-0.277519226074219
5.60966666666667	-0.271320343017578
5.613	-0.249385833740235
5.61633333333334	-0.237464904785156
5.61966666666667	-0.243186950683594
5.623	-0.247001647949219
5.62633333333334	-0.236988067626953
5.62966666666667	-0.232219696044922
5.633	-0.247001647949219
5.63633333333334	-0.261306762695313
5.63966666666667	-0.256538391113281
5.643	-0.236034393310547
5.64633333333334	-0.225067138671875
5.64966666666667	-0.226974487304688
5.653	-0.229835510253906
5.65633333333334	-0.225067138671875
5.65966666666667	-0.218391418457031
5.663	-0.223159790039063
5.66633333333334	-0.239372253417969
5.66966666666667	-0.246524810791016
5.673	-0.234603881835938
5.67633333333334	-0.220775604248047
5.67966666666667	-0.22268295288086
5.683	-0.229835510253906
5.68633333333334	-0.218868255615235
5.68966666666667	-0.195026397705078
5.693	-0.181674957275391
5.69633333333334	-0.185489654541016
5.69966666666667	-0.195503234863281
5.703	-0.201702117919922
5.70633333333334	-0.209808349609375
5.70966666666667	-0.218868255615235
5.713	-0.229358673095703
5.71633333333334	-0.230789184570313
5.71966666666667	-0.222206115722656
5.723	-0.209331512451172
5.72633333333334	-0.190258026123047
5.72966666666667	-0.173091888427735
5.733	-0.164985656738281
5.73633333333334	-0.173568725585938
5.73966666666667	-0.186443328857422
5.743	-0.191688537597656
5.74633333333334	-0.196456909179688
5.74966666666667	-0.205039978027344
5.753	-0.208377838134766
5.75633333333334	-0.19979476928711
5.75966666666667	-0.195503234863281
5.763	-0.208377838134766
5.76633333333334	-0.224113464355469
5.76966666666667	-0.232696533203125
5.773	-0.230789184570313
5.77633333333334	-0.220775604248047
5.77966666666667	-0.200748443603516
5.783	-0.173568725585938
5.78633333333334	-0.16164779663086
5.78966666666667	-0.168800354003906
5.793	-0.185966491699219
5.79633333333334	-0.201225280761719
5.79966666666667	-0.209331512451172
5.803	-0.219821929931641
5.80633333333334	-0.229358673095703
5.80966666666667	-0.236034393310547
5.813	-0.235557556152344
5.81633333333334	-0.232219696044922
5.81966666666667	-0.226020812988281
5.823	-0.215530395507813
5.82633333333334	-0.204563140869141
5.82966666666667	-0.195026397705078
5.833	-0.196933746337891
5.83633333333334	-0.19979476928711
5.83966666666667	-0.203609466552735
5.843	-0.201225280761719
5.84633333333334	-0.198841094970703
5.84966666666667	-0.200271606445313
5.853	-0.200271606445313
5.85633333333334	-0.197410583496094
5.85966666666667	-0.189304351806641
5.863	-0.185489654541016
5.86633333333334	-0.18453598022461
5.86966666666667	-0.181674957275391
5.873	-0.172138214111328
5.87633333333334	-0.172138214111328
5.87966666666667	-0.187873840332031
5.883	-0.214576721191406
5.88633333333334	-0.233650207519531
5.88966666666667	-0.238895416259766
5.893	-0.239372253417969
5.89633333333334	-0.241279602050781
5.89966666666667	-0.241279602050781
5.903	-0.241279602050781
5.90633333333334	-0.237464904785156
5.90966666666667	-0.233173370361328
5.913	-0.223159790039063
5.91633333333334	-0.210762023925781
5.91966666666667	-0.202655792236328
5.923	-0.194549560546875
5.92633333333334	-0.19073486328125
5.92966666666667	-0.177860260009766
5.933	-0.161170959472656
5.93633333333334	-0.145912170410156
5.93966666666667	-0.134944915771485
5.943	-0.133037567138672
5.94633333333334	-0.133037567138672
5.94966666666667	-0.147819519042969
5.953	-0.169754028320313
5.95633333333334	-0.195503234863281
5.95966666666667	-0.209331512451172
5.963	-0.200748443603516
5.96633333333334	-0.181198120117188
5.96966666666667	-0.163555145263672
5.973	-0.164508819580078
5.97633333333334	-0.170707702636719
5.97966666666667	-0.17547607421875
5.983	-0.180244445800781
5.98633333333334	-0.186443328857422
5.98966666666667	-0.195026397705078
5.993	-0.195980072021485
5.99633333333334	-0.187397003173828
5.99966666666667	-0.175952911376953
6.003	-0.166416168212891
6.00633333333334	-0.166893005371094
6.00966666666667	-0.1678466796875
6.013	-0.166416168212891
6.01633333333334	-0.161170959472656
6.01966666666667	-0.152587890625
6.023	-0.14638900756836
6.02633333333334	-0.144481658935547
6.02966666666667	-0.148296356201172
6.033	-0.156879425048828
6.03633333333334	-0.164985656738281
6.03966666666667	-0.174045562744141
6.043	-0.182628631591797
6.04633333333334	-0.19216537475586
6.04966666666667	-0.204086303710938
6.053	-0.21505355834961
6.05633333333334	-0.227928161621094
6.05966666666667	-0.234603881835938
6.063	-0.239372253417969
6.06633333333334	-0.235557556152344
6.06966666666667	-0.228404998779297
6.073	-0.22125244140625
6.07633333333334	-0.212669372558594
6.07966666666667	-0.208377838134766
6.083	-0.201225280761719
6.08633333333334	-0.196933746337891
6.08966666666667	-0.194549560546875
6.093	-0.190258026123047
6.09633333333334	-0.193119049072266
6.09966666666667	-0.198841094970703
6.103	-0.210285186767578
6.10633333333334	-0.219345092773438
6.10966666666667	-0.225543975830078
6.113	-0.224113464355469
6.11633333333334	-0.216484069824219
6.11966666666667	-0.211715698242188
6.123	-0.216484069824219
6.12633333333334	-0.225543975830078
6.12966666666667	-0.229835510253906
6.133	-0.231742858886719
6.13633333333334	-0.227451324462891
6.13966666666667	-0.217914581298828
6.143	-0.20742416381836
6.14633333333334	-0.204563140869141
6.14966666666667	-0.200271606445313
6.153	-0.193119049072266
6.15633333333334	-0.19216537475586
6.15966666666667	-0.196456909179688
6.163	-0.201225280761719
6.16633333333334	-0.200748443603516
6.16966666666667	-0.205516815185547
6.173	-0.211715698242188
6.17633333333334	-0.212192535400391
6.17966666666667	-0.216484069824219
6.183	-0.226974487304688
6.18633333333334	-0.236034393310547
6.18966666666667	-0.23031234741211
6.193	-0.222206115722656
6.19633333333334	-0.22268295288086
6.19966666666667	-0.234127044677735
6.203	-0.239849090576172
6.20633333333334	-0.237464904785156
6.20966666666667	-0.228404998779297
6.213	-0.219345092773438
6.21633333333334	-0.217437744140625
6.21966666666667	-0.213146209716797
6.223	-0.20742416381836
6.22633333333334	-0.201702117919922
6.22966666666667	-0.207901000976563
6.233	-0.227451324462891
6.23633333333334	-0.24557113647461
6.23966666666667	-0.248908996582031
6.243	-0.238895416259766
6.24633333333334	-0.229358673095703
6.24966666666667	-0.226497650146485
6.253	-0.227451324462891
6.25633333333334	-0.218391418457031
6.25966666666667	-0.211715698242188
6.263	-0.212192535400391
6.26633333333334	-0.219345092773438
6.26966666666667	-0.214576721191406
6.273	-0.197410583496094
6.27633333333334	-0.189781188964844
6.27966666666667	-0.194549560546875
6.283	-0.202655792236328
6.28633333333334	-0.203609466552735
6.28966666666667	-0.210762023925781
6.293	-0.232219696044922
6.29633333333334	-0.257968902587891
6.29966666666667	-0.270366668701172
6.303	-0.267982482910156
6.30633333333334	-0.263690948486328
6.30966666666667	-0.2593994140625
6.313	-0.241756439208985
6.31633333333334	-0.211238861083985
6.31966666666667	-0.186920166015625
6.323	-0.188827514648438
6.32633333333334	-0.197887420654297
6.32966666666667	-0.202655792236328
6.333	-0.206947326660156
6.33633333333334	-0.224113464355469
6.33966666666667	-0.241756439208985
6.343	-0.236988067626953
6.34633333333334	-0.223636627197266
6.34966666666667	-0.219345092773438
6.353	-0.223159790039063
6.35633333333334	-0.210762023925781
6.35966666666667	-0.19073486328125
6.363	-0.185966491699219
6.36633333333334	-0.197410583496094
6.36966666666667	-0.204563140869141
6.373	-0.204563140869141
6.37633333333334	-0.215530395507813
6.37966666666667	-0.232219696044922
6.383	-0.237464904785156
6.38633333333334	-0.222206115722656
6.38966666666667	-0.206470489501953
6.393	-0.19979476928711
6.39633333333334	-0.191211700439453
6.39966666666667	-0.179767608642578
6.403	-0.174045562744141
6.40633333333334	-0.18310546875
6.40966666666667	-0.189781188964844
6.413	-0.185489654541016
6.41633333333334	-0.180244445800781
6.41966666666667	-0.178813934326172
6.423	-0.174045562744141
6.42633333333334	-0.153064727783203
6.42966666666667	-0.141143798828125
6.433	-0.14638900756836
6.43633333333334	-0.16164779663086
6.43966666666667	-0.172138214111328
6.443	-0.180721282958985
6.44633333333334	-0.195503234863281
6.44966666666667	-0.200748443603516
6.453	-0.195980072021485
6.45633333333334	-0.19073486328125
6.45966666666667	-0.191688537597656
6.463	-0.193595886230469
6.46633333333334	-0.194549560546875
6.46966666666667	-0.202178955078125
6.473	-0.212669372558594
6.47633333333334	-0.214576721191406
6.47966666666667	-0.210285186767578
6.483	-0.210762023925781
6.48633333333334	-0.213623046875
6.48966666666667	-0.204563140869141
6.493	-0.191688537597656
6.49633333333334	-0.187873840332031
6.49966666666667	-0.19216537475586
6.503	-0.190258026123047
6.50633333333334	-0.184059143066406
6.50966666666667	-0.185489654541016
6.513	-0.190258026123047
6.51633333333334	-0.185012817382813
6.51966666666667	-0.17547607421875
6.523	-0.172138214111328
6.52633333333334	-0.17547607421875
6.52966666666667	-0.179290771484375
6.533	-0.17690658569336
6.53633333333334	-0.17547607421875
6.53966666666667	-0.171661376953125
6.543	-0.167369842529297
6.54633333333334	-0.165939331054688
6.54966666666667	-0.170230865478516
6.553	-0.173091888427735
6.55633333333334	-0.175952911376953
6.55966666666667	-0.178813934326172
6.563	-0.18310546875
6.56633333333334	-0.184059143066406
6.56966666666667	-0.177383422851563
6.573	-0.164985656738281
6.57633333333334	-0.143527984619141
6.57966666666667	-0.115394592285156
6.583	-0.0901222229003906
6.58633333333334	-0.0658035278320313
6.58966666666667	-0.0424385070800781
6.593	-0.0171661376953125
6.59633333333334	0.0119209289550781
6.59966666666667	0.0481605529785156
6.603	0.104904174804688
6.60633333333334	0.177860260009766
6.60966666666667	0.27608871459961
6.613	0.398635864257813
6.61633333333334	0.540733337402344
6.61966666666667	0.70333480834961
6.623	0.9002685546875
6.62633333333334	1.1434555053711
6.62966666666667	1.42717361450196
6.633	1.75619125366211
6.63633333333334	2.15244293212891
6.63966666666667	2.63404846191406
6.643	3.19814682006836
6.64633333333334	3.85379791259766
6.64966666666667	4.61578369140625
6.653	5.50413131713867
6.65633333333334	6.53553009033203
6.65966666666667	7.73382186889649
6.663	9.12141799926758
6.66633333333334	10.7088088989258
[truncated: 4,007 more rows]
