# Supplementary material for: Phase-Specific Parameter Estimation in Chiral HPLC Using 1‑Site, 2‑Site Stochastic Models, and Unified Equation Approach
Source: Anal Chem. 2026 Apr 29;98(18):13925–39. doi: 10.1021/acs.analchem.6c01634 (PMC13177292; doi:10.1021/acs.analchem.6c01634)
Supplement: Supplementary file 2 [file ac6c01634_si_002.zip › SupportingInformation/01_isotherm_fit/CELL1_data/LORA_CELL1_05_10_08.CSV]

0.00233333333333334	0.0395774841308594
0.00566666666666667	0.0395774841308594
0.009	0.0333786010742188
0.0123333333333334	0.0286102294921875
0.0156666666666667	0.0238418579101563
0.019	0.0219345092773438
0.0223333333333334	0.0200271606445313
0.0256666666666667	0.0095367431640625
0.029	-0.00286102294921875
0.0323333333333334	-0.0205039978027344
0.0356666666666667	-0.0314712524414063
0.039	-0.0376701354980469
0.0423333333333334	-0.0386238098144531
0.0456666666666667	-0.0314712524414063
0.049	-0.0209808349609375
0.0523333333333334	-0.00667572021484375
0.0556666666666667	0.0019073486328125
0.059	0.011444091796875
0.0623333333333334	0.0233650207519531
0.0656666666666667	0.0357627868652344
0.069	0.0448226928710938
0.0723333333333334	0.0429153442382813
0.0756666666666667	0.0309944152832031
0.079	0.0128746032714844
0.0823333333333334	-0.00095367431640625
0.0856666666666667	-0.0100135803222656
0.089	-0.0166893005371094
0.0923333333333334	-0.0152587890625
0.0956666666666667	-0.0109672546386719
0.099	-0.00429153442382813
0.102333333333334	-0.00429153442382813
0.105666666666667	-0.00619888305664063
0.109	-0.0133514404296875
0.112333333333334	-0.0224113464355469
0.115666666666667	-0.0262260437011719
0.119	-0.0290870666503906
0.122333333333334	-0.0286102294921875
0.125666666666667	-0.026702880859375
0.129	-0.0185966491699219
0.132333333333334	-0.0138282775878906
0.135666666666667	-0.0209808349609375
0.139	-0.034332275390625
0.142333333333334	-0.0443458557128906
0.145666666666667	-0.0519752502441407
0.149	-0.0605583190917969
0.152333333333334	-0.0658035278320313
0.155666666666667	-0.0600814819335938
0.159	-0.0486373901367188
0.162333333333334	-0.0386238098144531
0.165666666666667	-0.0338554382324219
0.169	-0.0276565551757813
0.172333333333334	-0.019073486328125
0.175666666666667	-0.0123977661132813
0.179	-0.00715255737304688
0.182333333333334	-0.00524520874023438
0.185666666666667	-0.00667572021484375
0.189	-0.0104904174804688
0.192333333333334	-0.0157356262207031
0.195666666666667	-0.0219345092773438
0.199	-0.0295639038085938
0.202333333333334	-0.0424385070800781
0.205666666666667	-0.0505447387695313
0.209	-0.0600814819335938
0.212333333333334	-0.0667572021484375
0.215666666666667	-0.0734329223632813
0.219	-0.0796318054199219
0.222333333333334	-0.0791549682617188
0.225666666666667	-0.0829696655273438
0.229	-0.0867843627929688
0.232333333333334	-0.0929832458496094
0.235666666666667	-0.091552734375
0.239	-0.0810623168945313
0.242333333333334	-0.0653266906738282
0.245666666666667	-0.0452995300292969
0.249	-0.0300407409667969
0.252333333333334	-0.0166893005371094
0.255666666666667	-0.0138282775878906
0.259	-0.0185966491699219
0.262333333333334	-0.030517578125
0.265666666666667	-0.0405311584472656
0.269	-0.0429153442382813
0.272333333333334	-0.0457763671875
0.275666666666667	-0.0452995300292969
0.279	-0.0443458557128906
0.282333333333334	-0.0391006469726563
0.285666666666667	-0.0352859497070313
0.289	-0.0367164611816406
0.292333333333334	-0.0386238098144531
0.295666666666667	-0.0376701354980469
0.299	-0.030517578125
0.302333333333334	-0.0233650207519531
0.305666666666667	-0.0224113464355469
0.309	-0.0200271606445313
0.312333333333334	-0.0123977661132813
0.315666666666667	-0.00524520874023438
0.319	-0.00905990600585938
0.322333333333334	-0.0219345092773438
0.325666666666667	-0.0319480895996094
0.329	-0.0400543212890625
0.332333333333334	-0.0519752502441407
0.335666666666667	-0.0715255737304688
0.339	-0.087738037109375
0.342333333333334	-0.0934600830078125
0.345666666666667	-0.0891685485839844
0.349	-0.0805854797363281
0.352333333333334	-0.0681877136230469
0.355666666666667	-0.0491142272949219
0.359	-0.026702880859375
0.362333333333334	-0.00858306884765625
0.365666666666667	-0.00238418579101563
0.369	-0.00238418579101563
0.372333333333334	-0.00286102294921875
0.375666666666667	-0.00524520874023438
0.379	-0.0104904174804688
0.382333333333334	-0.0171661376953125
0.385666666666667	-0.0171661376953125
0.389	-0.0119209289550781
0.392333333333334	-0.00476837158203125
0.395666666666667	0.00286102294921875
0.399	0.00762939453125
0.402333333333334	0.0095367431640625
0.405666666666667	0.00858306884765625
0.409	0.00143051147460938
0.412333333333334	-0.011444091796875
0.415666666666667	-0.0252723693847656
0.419	-0.034332275390625
0.422333333333334	-0.041961669921875
0.425666666666667	-0.0529289245605469
0.429	-0.0634193420410157
0.432333333333334	-0.0672340393066407
0.435666666666667	-0.0681877136230469
0.439	-0.0672340393066407
0.442333333333334	-0.0638961791992188
0.445666666666667	-0.0576972961425782
0.449	-0.0505447387695313
0.452333333333334	-0.0457763671875
0.455666666666667	-0.0438690185546875
0.459	-0.0429153442382813
0.462333333333334	-0.0410079956054688
0.465666666666667	-0.0367164611816406
0.469	-0.0286102294921875
0.472333333333334	-0.0214576721191406
0.475666666666667	-0.0095367431640625
0.479	-0.0019073486328125
0.482333333333334	0.00238418579101563
0.485666666666667	0.00667572021484375
0.489	0.0100135803222656
0.492333333333334	0.0162124633789063
0.495666666666667	0.0157356262207031
0.499	0.0128746032714844
0.502333333333334	0.0100135803222656
0.505666666666667	0.0104904174804688
0.509	0.0147819519042969
0.512333333333334	0.0095367431640625
0.515666666666667	0.00286102294921875
0.519	-0.00476837158203125
0.522333333333334	-0.0100135803222656
0.525666666666667	-0.02288818359375
0.529	-0.03814697265625
0.532333333333334	-0.0481605529785156
0.535666666666667	-0.049591064453125
0.539	-0.0462532043457031
0.542333333333334	-0.0429153442382813
0.545666666666667	-0.0357627868652344
0.549	-0.0333786010742188
0.552333333333334	-0.0314712524414063
0.555666666666667	-0.0295639038085938
0.559	-0.0286102294921875
0.562333333333334	-0.0281333923339844
0.565666666666667	-0.0247955322265625
0.569	-0.0157356262207031
0.572333333333334	-0.00619888305664063
0.575666666666667	-0.00286102294921875
0.579	-0.0019073486328125
0.582333333333334	-0.00476837158203125
0.585666666666667	-0.0143051147460938
0.589	-0.0281333923339844
0.592333333333334	-0.03814697265625
0.595666666666667	-0.0400543212890625
0.599	-0.0410079956054688
0.602333333333334	-0.0424385070800781
0.605666666666667	-0.0391006469726563
0.609	-0.0376701354980469
0.612333333333334	-0.0362396240234375
0.615666666666667	-0.0376701354980469
0.619	-0.0362396240234375
0.622333333333334	-0.0333786010742188
0.625666666666667	-0.0290870666503906
0.629	-0.0195503234863281
0.632333333333334	-0.00810623168945313
0.635666666666667	-0.00286102294921875
0.639	-0.003814697265625
0.642333333333334	-0.00905990600585938
0.645666666666667	-0.0147819519042969
0.649	-0.0247955322265625
0.652333333333334	-0.0391006469726563
0.655666666666667	-0.0457763671875
0.659	-0.0467300415039063
0.662333333333334	-0.0443458557128906
0.665666666666667	-0.0438690185546875
0.669	-0.0424385070800781
0.672333333333334	-0.0405311584472656
0.675666666666667	-0.0438690185546875
0.679	-0.0462532043457031
0.682333333333334	-0.0438690185546875
0.685666666666667	-0.0414848327636719
0.689	-0.041961669921875
0.692333333333334	-0.0429153442382813
0.695666666666667	-0.0386238098144531
0.699	-0.0333786010742188
0.702333333333334	-0.0309944152832031
0.705666666666667	-0.0281333923339844
0.709	-0.0200271606445313
0.712333333333334	-0.0138282775878906
0.715666666666667	-0.0147819519042969
0.719	-0.0233650207519531
0.722333333333334	-0.0295639038085938
0.725666666666667	-0.0348091125488281
0.729	-0.0395774841308594
0.732333333333334	-0.0424385070800781
0.735666666666667	-0.0443458557128906
0.739	-0.0433921813964844
0.742333333333334	-0.041961669921875
0.745666666666667	-0.0405311584472656
0.749	-0.0452995300292969
0.752333333333334	-0.0514984130859375
0.755666666666667	-0.0514984130859375
0.759	-0.0462532043457031
0.762333333333334	-0.0410079956054688
0.765666666666667	-0.0400543212890625
0.769	-0.0395774841308594
0.772333333333334	-0.0395774841308594
0.775666666666667	-0.0414848327636719
0.779	-0.0472068786621094
0.782333333333334	-0.0548362731933594
0.785666666666667	-0.0586509704589844
0.789	-0.0586509704589844
0.792333333333334	-0.0538825988769532
0.795666666666667	-0.0491142272949219
0.799	-0.0424385070800781
0.802333333333334	-0.0395774841308594
0.805666666666667	-0.0376701354980469
0.809	-0.03814697265625
0.812333333333334	-0.0448226928710938
0.815666666666667	-0.0538825988769532
0.819	-0.0624656677246094
0.822333333333334	-0.0624656677246094
0.825666666666667	-0.0634193420410157
0.829	-0.0638961791992188
0.832333333333334	-0.064849853515625
0.835666666666667	-0.0591278076171875
0.839	-0.0553131103515625
0.842333333333334	-0.0538825988769532
0.845666666666667	-0.0510215759277344
0.849	-0.0472068786621094
0.852333333333334	-0.041961669921875
0.855666666666667	-0.0438690185546875
0.859	-0.0476837158203125
0.862333333333334	-0.049591064453125
0.865666666666667	-0.0424385070800781
0.869	-0.0247955322265625
0.872333333333334	-0.00667572021484375
0.875666666666667	0.0123977661132813
0.879	0.0276565551757813
0.882333333333334	0.0395774841308594
0.885666666666667	0.0376701354980469
0.889	0.0238418579101563
0.892333333333334	0.0095367431640625
0.895666666666667	-0.00143051147460938
0.899	-0.00810623168945313
0.902333333333334	-0.0128746032714844
0.905666666666667	-0.0100135803222656
0.909	-0.00905990600585938
0.912333333333334	-0.0123977661132813
0.915666666666667	-0.0185966491699219
0.919	-0.0247955322265625
0.922333333333334	-0.0333786010742188
0.925666666666667	-0.0429153442382813
0.929	-0.0452995300292969
0.932333333333334	-0.0414848327636719
0.935666666666667	-0.034332275390625
0.939	-0.0271797180175781
0.942333333333334	-0.0185966491699219
0.945666666666667	-0.0119209289550781
0.949	-0.0128746032714844
0.952333333333334	-0.019073486328125
0.955666666666667	-0.0290870666503906
0.959	-0.0371932983398438
0.962333333333334	-0.0429153442382813
0.965666666666667	-0.0491142272949219
0.969	-0.0519752502441407
0.972333333333334	-0.0476837158203125
0.975666666666667	-0.0395774841308594
0.979	-0.0367164611816406
0.982333333333334	-0.0400543212890625
0.985666666666667	-0.0438690185546875
0.989	-0.0472068786621094
0.992333333333334	-0.0519752502441407
0.995666666666667	-0.0538825988769532
0.999	-0.0486373901367188
1.00233333333334	-0.0424385070800781
1.00566666666667	-0.0362396240234375
1.009	-0.0300407409667969
1.01233333333334	-0.0252723693847656
1.01566666666667	-0.026702880859375
1.019	-0.034332275390625
1.02233333333334	-0.0357627868652344
1.02566666666667	-0.0338554382324219
1.029	-0.030517578125
1.03233333333334	-0.0290870666503906
1.03566666666667	-0.026702880859375
1.039	-0.019073486328125
1.04233333333334	-0.0171661376953125
1.04566666666667	-0.0181198120117188
1.049	-0.0233650207519531
1.05233333333334	-0.0205039978027344
1.05566666666667	-0.011444091796875
1.059	-0.00762939453125
1.06233333333334	-0.00667572021484375
1.06566666666667	-0.0100135803222656
1.069	-0.00667572021484375
1.07233333333334	-0.00476837158203125
1.07566666666667	-0.00762939453125
1.079	-0.0100135803222656
1.08233333333334	-0.0104904174804688
1.08566666666667	-0.00667572021484375
1.089	-0.00762939453125
1.09233333333334	-0.0143051147460938
1.09566666666667	-0.0224113464355469
1.099	-0.0309944152832031
1.10233333333334	-0.0376701354980469
1.10566666666667	-0.0462532043457031
1.109	-0.05340576171875
1.11233333333334	-0.0591278076171875
1.11566666666667	-0.0638961791992188
1.119	-0.0624656677246094
1.12233333333334	-0.0591278076171875
1.12566666666667	-0.0600814819335938
1.129	-0.064849853515625
1.13233333333334	-0.0700950622558594
1.13566666666667	-0.0715255737304688
1.139	-0.0729560852050782
1.14233333333334	-0.072479248046875
1.14566666666667	-0.0638961791992188
1.149	-0.0514984130859375
1.15233333333334	-0.0400543212890625
1.15566666666667	-0.0276565551757813
1.159	-0.0143051147460938
1.16233333333334	-0.00238418579101563
1.16566666666667	0.0019073486328125
1.169	0.0019073486328125
1.17233333333334	0
1.17566666666667	-0.00476837158203125
1.179	-0.0128746032714844
1.18233333333334	-0.0214576721191406
1.18566666666667	-0.026702880859375
1.189	-0.0300407409667969
1.19233333333334	-0.0295639038085938
1.19566666666667	-0.0247955322265625
1.199	-0.0143051147460938
1.20233333333334	0.00286102294921875
1.20566666666667	0.019073486328125
1.209	0.0290870666503906
1.21233333333334	0.0262260437011719
1.21566666666667	0.0171661376953125
1.219	0.00715255737304688
1.22233333333334	-0.00858306884765625
1.22566666666667	-0.0290870666503906
1.229	-0.0467300415039063
1.23233333333334	-0.0472068786621094
1.23566666666667	-0.0400543212890625
1.239	-0.0319480895996094
1.24233333333334	-0.0281333923339844
1.24566666666667	-0.0171661376953125
1.249	-0.000476837158203125
1.25233333333334	0.0109672546386719
1.25566666666667	0.0162124633789063
1.259	0.011444091796875
1.26233333333334	0.00429153442382813
1.26566666666667	-0.00810623168945313
1.269	-0.0219345092773438
1.27233333333334	-0.0371932983398438
1.27566666666667	-0.0486373901367188
1.279	-0.0543594360351563
1.28233333333334	-0.0510215759277344
1.28566666666667	-0.0443458557128906
1.289	-0.03814697265625
1.29233333333334	-0.0295639038085938
1.29566666666667	-0.0195503234863281
1.299	-0.00715255737304688
1.30233333333334	-0.00095367431640625
1.30566666666667	0.00429153442382813
1.309	0.00333786010742188
1.31233333333334	-0.003814697265625
1.31566666666667	-0.0152587890625
1.319	-0.0243186950683594
1.32233333333334	-0.026702880859375
1.32566666666667	-0.02288818359375
1.329	-0.0143051147460938
1.33233333333334	-0.00143051147460938
1.33566666666667	0.00762939453125
1.339	0.00476837158203125
1.34233333333334	-0.00429153442382813
1.34566666666667	-0.0147819519042969
1.349	-0.0205039978027344
1.35233333333334	-0.0290870666503906
1.35566666666667	-0.0405311584472656
1.359	-0.0491142272949219
1.36233333333334	-0.0553131103515625
1.36566666666667	-0.0567436218261719
1.369	-0.0557899475097657
1.37233333333334	-0.049591064453125
1.37566666666667	-0.0362396240234375
1.379	-0.0238418579101563
1.38233333333334	-0.0104904174804688
1.38566666666667	-0.00429153442382813
1.389	-0.00524520874023438
1.39233333333334	-0.0119209289550781
1.39566666666667	-0.0238418579101563
1.399	-0.0314712524414063
1.40233333333334	-0.0391006469726563
1.40566666666667	-0.0443458557128906
1.409	-0.0481605529785156
1.41233333333334	-0.0467300415039063
1.41566666666667	-0.0386238098144531
1.419	-0.0314712524414063
1.42233333333334	-0.0290870666503906
1.42566666666667	-0.0348091125488281
1.429	-0.0405311584472656
1.43233333333334	-0.0414848327636719
1.43566666666667	-0.0410079956054688
1.439	-0.0424385070800781
1.44233333333334	-0.0414848327636719
1.44566666666667	-0.0324249267578125
1.449	-0.0195503234863281
1.45233333333334	-0.0123977661132813
1.45566666666667	-0.0147819519042969
1.459	-0.0200271606445313
1.46233333333334	-0.0290870666503906
1.46566666666667	-0.0386238098144531
1.469	-0.0500679016113282
1.47233333333334	-0.0538825988769532
1.47566666666667	-0.0567436218261719
1.479	-0.0481605529785156
1.48233333333334	-0.034332275390625
1.48566666666667	-0.0123977661132813
1.489	0.00476837158203125
1.49233333333334	0.0119209289550781
1.49566666666667	0.019073486328125
1.499	0.0214576721191406
1.50233333333334	0.0233650207519531
1.50566666666667	0.0119209289550781
1.509	-0.00715255737304688
1.51233333333334	-0.0290870666503906
1.51566666666667	-0.0376701354980469
1.519	-0.0391006469726563
1.52233333333334	-0.0357627868652344
1.52566666666667	-0.0338554382324219
1.529	-0.0286102294921875
1.53233333333334	-0.0233650207519531
1.53566666666667	-0.0281333923339844
1.539	-0.0352859497070313
1.54233333333334	-0.0472068786621094
1.54566666666667	-0.0524520874023438
1.549	-0.0543594360351563
1.55233333333334	-0.0438690185546875
1.55566666666667	-0.0257492065429688
1.559	-0.00715255737304688
1.56233333333334	0.00667572021484375
1.56566666666667	0.0100135803222656
1.569	0.0109672546386719
1.57233333333334	0.0095367431640625
1.57566666666667	0.00524520874023438
1.579	-0.00286102294921875
1.58233333333334	-0.0147819519042969
1.58566666666667	-0.0157356262207031
1.589	-0.0147819519042969
1.59233333333334	-0.0143051147460938
1.59566666666667	-0.0200271606445313
1.599	-0.030517578125
1.60233333333334	-0.0362396240234375
1.60566666666667	-0.0467300415039063
1.609	-0.0543594360351563
1.61233333333334	-0.0605583190917969
1.61566666666667	-0.0629425048828125
1.619	-0.057220458984375
1.62233333333334	-0.0491142272949219
1.62566666666667	-0.0352859497070313
1.629	-0.0214576721191406
1.63233333333334	-0.0133514404296875
1.63566666666667	-0.0162124633789063
1.639	-0.0243186950683594
1.64233333333334	-0.0333786010742188
1.64566666666667	-0.0391006469726563
1.649	-0.0467300415039063
1.65233333333334	-0.0529289245605469
1.65566666666667	-0.0491142272949219
1.659	-0.0400543212890625
1.66233333333334	-0.030517578125
1.66566666666667	-0.0333786010742188
1.669	-0.0443458557128906
1.67233333333334	-0.0529289245605469
1.67566666666667	-0.0562667846679688
1.679	-0.0538825988769532
1.68233333333334	-0.0505447387695313
1.68566666666667	-0.0452995300292969
1.689	-0.0371932983398438
1.69233333333334	-0.0314712524414063
1.69566666666667	-0.0281333923339844
1.699	-0.0333786010742188
1.70233333333334	-0.041961669921875
1.70566666666667	-0.0519752502441407
1.709	-0.0600814819335938
1.71233333333334	-0.0667572021484375
1.71566666666667	-0.072479248046875
1.719	-0.0734329223632813
1.72233333333334	-0.0696182250976563
1.72566666666667	-0.0591278076171875
1.729	-0.0438690185546875
1.73233333333334	-0.0348091125488281
1.73566666666667	-0.0329017639160156
1.739	-0.0362396240234375
1.74233333333334	-0.0400543212890625
1.74566666666667	-0.0481605529785156
1.749	-0.0562667846679688
1.75233333333334	-0.0514984130859375
1.75566666666667	-0.0386238098144531
1.759	-0.0243186950683594
1.76233333333334	-0.0205039978027344
1.76566666666667	-0.0185966491699219
1.769	-0.0152587890625
1.77233333333334	-0.0147819519042969
1.77566666666667	-0.0176429748535156
1.779	-0.0233650207519531
1.78233333333334	-0.0247955322265625
1.78566666666667	-0.0247955322265625
1.789	-0.026702880859375
1.79233333333334	-0.0333786010742188
1.79566666666667	-0.0376701354980469
1.799	-0.0386238098144531
1.80233333333334	-0.0314712524414063
1.80566666666667	-0.0205039978027344
1.809	-0.0095367431640625
1.81233333333334	0.0019073486328125
1.81566666666667	0.00715255737304688
1.819	0.00905990600585938
1.82233333333334	0.0019073486328125
1.82566666666667	-0.00715255737304688
1.829	-0.0138282775878906
1.83233333333334	-0.0176429748535156
1.83566666666667	-0.0181198120117188
1.839	-0.019073486328125
1.84233333333334	-0.0219345092773438
1.84566666666667	-0.0233650207519531
1.849	-0.0252723693847656
1.85233333333334	-0.0252723693847656
1.85566666666667	-0.0238418579101563
1.859	-0.019073486328125
1.86233333333334	-0.00476837158203125
1.86566666666667	0.00667572021484375
1.869	0.00905990600585938
1.87233333333334	-0.00143051147460938
1.87566666666667	-0.0171661376953125
1.879	-0.0333786010742188
1.88233333333334	-0.0462532043457031
1.88566666666667	-0.0576972961425782
1.889	-0.0615119934082032
1.89233333333334	-0.0576972961425782
1.89566666666667	-0.0476837158203125
1.899	-0.0410079956054688
1.90233333333334	-0.0395774841308594
1.90566666666667	-0.0329017639160156
1.909	-0.0238418579101563
1.91233333333334	-0.0109672546386719
1.91566666666667	0.00095367431640625
1.919	0.0152587890625
1.92233333333334	0.0319480895996094
1.92566666666667	0.0452995300292969
1.929	0.0567436218261719
1.93233333333334	0.0596046447753907
1.93566666666667	0.0553131103515625
1.939	0.0524520874023438
1.94233333333334	0.049591064453125
1.94566666666667	0.0438690185546875
1.949	0.030517578125
1.95233333333334	0.0176429748535156
1.95566666666667	0.00905990600585938
1.959	-0.00238418579101563
1.96233333333334	-0.0162124633789063
1.96566666666667	-0.0276565551757813
1.969	-0.0309944152832031
1.97233333333334	-0.0290870666503906
1.97566666666667	-0.0252723693847656
1.979	-0.0233650207519531
1.98233333333334	-0.0214576721191406
1.98566666666667	-0.0200271606445313
1.989	-0.0209808349609375
1.99233333333334	-0.0238418579101563
1.99566666666667	-0.0300407409667969
1.999	-0.0319480895996094
2.00233333333334	-0.0286102294921875
2.00566666666667	-0.0209808349609375
2.009	-0.0176429748535156
2.01233333333334	-0.0185966491699219
2.01566666666667	-0.0214576721191406
2.019	-0.02288818359375
2.02233333333334	-0.0324249267578125
2.02566666666667	-0.0438690185546875
2.029	-0.0491142272949219
2.03233333333334	-0.0414848327636719
2.03566666666667	-0.0257492065429688
2.039	-0.0138282775878906
2.04233333333334	0
2.04566666666667	0.00667572021484375
2.049	0.00762939453125
2.05233333333334	-0.00238418579101563
2.05566666666667	-0.0152587890625
2.059	-0.0262260437011719
2.06233333333334	-0.0357627868652344
2.06566666666667	-0.0348091125488281
2.069	-0.0286102294921875
2.07233333333334	-0.0224113464355469
2.07566666666667	-0.0233650207519531
2.079	-0.026702880859375
2.08233333333334	-0.0286102294921875
2.08566666666667	-0.0338554382324219
2.089	-0.0395774841308594
2.09233333333334	-0.0462532043457031
2.09566666666667	-0.0505447387695313
2.099	-0.0514984130859375
2.10233333333334	-0.0524520874023438
2.10566666666667	-0.0467300415039063
2.109	-0.0443458557128906
2.11233333333334	-0.0362396240234375
2.11566666666667	-0.0262260437011719
2.119	-0.0162124633789063
2.12233333333334	-0.0104904174804688
2.12566666666667	-0.0119209289550781
2.129	-0.00619888305664063
2.13233333333334	-0.003814697265625
2.13566666666667	-0.0019073486328125
2.139	-0.00762939453125
2.14233333333334	-0.0104904174804688
2.14566666666667	-0.0133514404296875
2.149	-0.0200271606445313
2.15233333333334	-0.0205039978027344
2.15566666666667	-0.0138282775878906
2.159	-0.00524520874023438
2.16233333333334	0
2.16566666666667	0.00238418579101563
2.169	0.00858306884765625
2.17233333333334	0.00810623168945313
2.17566666666667	-0.00905990600585938
2.179	-0.0281333923339844
2.18233333333334	-0.0424385070800781
2.18566666666667	-0.0443458557128906
2.189	-0.0486373901367188
2.19233333333334	-0.0538825988769532
2.19566666666667	-0.0500679016113282
2.199	-0.0386238098144531
2.20233333333334	-0.0295639038085938
2.20566666666667	-0.0333786010742188
2.209	-0.049591064453125
2.21233333333334	-0.0629425048828125
2.21566666666667	-0.0691413879394532
2.219	-0.0700950622558594
2.22233333333334	-0.0743865966796875
2.22566666666667	-0.0758171081542969
2.229	-0.064849853515625
2.23233333333334	-0.0472068786621094
2.23566666666667	-0.0338554382324219
2.239	-0.0276565551757813
2.24233333333334	-0.0219345092773438
2.24566666666667	-0.0162124633789063
2.249	-0.0138282775878906
2.25233333333334	-0.011444091796875
2.25566666666667	-0.0100135803222656
2.259	-0.0057220458984375
2.26233333333334	-0.00095367431640625
2.26566666666667	0
2.269	-0.00619888305664063
2.27233333333334	-0.0219345092773438
2.27566666666667	-0.034332275390625
2.279	-0.0429153442382813
2.28233333333334	-0.0500679016113282
2.28566666666667	-0.0548362731933594
2.289	-0.057220458984375
2.29233333333334	-0.0557899475097657
2.29566666666667	-0.0576972961425782
2.299	-0.0605583190917969
2.30233333333334	-0.0619888305664063
2.30566666666667	-0.0605583190917969
2.309	-0.0581741333007813
2.31233333333334	-0.0553131103515625
2.31566666666667	-0.0505447387695313
2.319	-0.0481605529785156
2.32233333333334	-0.0467300415039063
2.32566666666667	-0.0481605529785156
2.329	-0.0452995300292969
2.33233333333334	-0.0348091125488281
2.33566666666667	-0.0238418579101563
2.339	-0.0119209289550781
2.34233333333334	-0.00715255737304688
2.34566666666667	-0.00858306884765625
2.349	-0.0171661376953125
2.35233333333334	-0.0314712524414063
2.35566666666667	-0.0395774841308594
2.359	-0.041961669921875
2.36233333333334	-0.0376701354980469
2.36566666666667	-0.0329017639160156
2.369	-0.0257492065429688
2.37233333333334	-0.0185966491699219
2.37566666666667	-0.0157356262207031
2.379	-0.0200271606445313
2.38233333333334	-0.0262260437011719
2.38566666666667	-0.0238418579101563
2.389	-0.0176429748535156
2.39233333333334	-0.0138282775878906
2.39566666666667	-0.0162124633789063
2.399	-0.0238418579101563
2.40233333333334	-0.0271797180175781
2.40566666666667	-0.0295639038085938
2.409	-0.030517578125
2.41233333333334	-0.0338554382324219
2.41566666666667	-0.0367164611816406
2.419	-0.0333786010742188
2.42233333333334	-0.0324249267578125
2.42566666666667	-0.0319480895996094
2.429	-0.0338554382324219
2.43233333333334	-0.0295639038085938
2.43566666666667	-0.0233650207519531
2.439	-0.0181198120117188
2.44233333333334	-0.0128746032714844
2.44566666666667	-0.00858306884765625
2.449	-0.003814697265625
2.45233333333334	-0.00095367431640625
2.45566666666667	0.000476837158203125
2.459	-0.00619888305664063
2.46233333333334	-0.0152587890625
2.46566666666667	-0.0205039978027344
2.469	-0.0219345092773438
2.47233333333334	-0.0247955322265625
2.47566666666667	-0.0262260437011719
2.479	-0.0238418579101563
2.48233333333334	-0.0195503234863281
2.48566666666667	-0.0209808349609375
2.489	-0.0224113464355469
2.49233333333334	-0.0224113464355469
2.49566666666667	-0.0247955322265625
2.499	-0.0271797180175781
2.50233333333334	-0.0324249267578125
2.50566666666667	-0.03814697265625
2.509	-0.0414848327636719
2.51233333333334	-0.0438690185546875
2.51566666666667	-0.0472068786621094
2.519	-0.0510215759277344
2.52233333333334	-0.0486373901367188
2.52566666666667	-0.0410079956054688
2.529	-0.0352859497070313
2.53233333333334	-0.0281333923339844
2.53566666666667	-0.0181198120117188
2.539	-0.0119209289550781
2.54233333333334	-0.0138282775878906
2.54566666666667	-0.0171661376953125
2.549	-0.0166893005371094
2.55233333333334	-0.0166893005371094
2.55566666666667	-0.0176429748535156
2.559	-0.011444091796875
2.56233333333334	0.00143051147460938
2.56566666666667	0.0138282775878906
2.569	0.0152587890625
2.57233333333334	0.00667572021484375
2.57566666666667	-0.00667572021484375
2.579	-0.0195503234863281
2.58233333333334	-0.030517578125
2.58566666666667	-0.0386238098144531
2.589	-0.0391006469726563
2.59233333333334	-0.030517578125
2.59566666666667	-0.0181198120117188
2.599	-0.0109672546386719
2.60233333333334	-0.00333786010742188
2.60566666666667	0.00095367431640625
2.609	0.00333786010742188
2.61233333333334	0.003814697265625
2.61566666666667	0.00524520874023438
2.619	0.00905990600585938
2.62233333333334	0.00905990600585938
2.62566666666667	0.011444091796875
2.629	0.0128746032714844
2.63233333333334	0.011444091796875
2.63566666666667	0.00667572021484375
2.639	0.0095367431640625
2.64233333333334	0.0152587890625
2.64566666666667	0.0157356262207031
2.649	0.0104904174804688
2.65233333333334	0.00858306884765625
2.65566666666667	0.0138282775878906
2.659	0.0162124633789063
2.66233333333334	0.0104904174804688
2.66566666666667	0.000476837158203125
2.669	-0.00286102294921875
2.67233333333334	0
2.67566666666667	0.00333786010742188
2.679	0.003814697265625
2.68233333333334	0.0119209289550781
2.68566666666667	0.0295639038085938
2.689	0.0467300415039063
2.69233333333334	0.0553131103515625
2.69566666666667	0.0491142272949219
2.699	0.03814697265625
2.70233333333334	0.0257492065429688
2.70566666666667	0.0152587890625
2.709	0.0109672546386719
2.71233333333334	0.0095367431640625
2.71566666666667	0.019073486328125
2.719	0.0333786010742188
2.72233333333334	0.0467300415039063
2.72566666666667	0.0557899475097657
2.729	0.0543594360351563
2.73233333333334	0.0467300415039063
2.73566666666667	0.0324249267578125
2.739	0.019073486328125
2.74233333333334	0.00667572021484375
2.74566666666667	-0.00667572021484375
2.749	-0.0109672546386719
2.75233333333334	-0.000476837158203125
2.75566666666667	0.0219345092773438
2.759	0.0386238098144531
2.76233333333334	0.0510215759277344
2.76566666666667	0.0638961791992188
2.769	0.0777244567871094
2.77233333333334	0.08392333984375
2.77566666666667	0.0758171081542969
2.779	0.0677108764648438
2.78233333333334	0.0658035278320313
2.78566666666667	0.0739097595214844
2.789	0.0782012939453125
2.79233333333334	0.0863075256347656
2.79566666666667	0.103950500488281
2.799	0.135898590087891
2.80233333333334	0.186920166015625
2.80566666666667	0.248432159423828
2.809	0.333786010742188
2.81233333333334	0.440597534179688
2.81566666666667	0.581741333007813
2.819	0.761032104492188
2.82233333333334	0.983238220214844
2.82566666666667	1.25980377197266
2.829	1.57833099365235
2.83233333333334	1.94025039672852
2.83566666666667	2.33745574951172
2.839	2.75659561157227
2.84233333333334	3.17716598510742
2.84566666666667	3.58676910400391
2.849	3.99255752563477
2.85233333333334	4.38499450683594
2.85566666666667	4.75168228149414
2.859	5.08356094360352
2.86233333333334	5.37776947021485
2.86566666666667	5.62477111816407
2.869	5.8131217956543
2.87233333333334	5.94758987426758
2.87566666666667	6.02865219116211
2.879	6.06489181518555
2.88233333333334	6.06060028076172
2.88566666666667	6.02102279663086
2.889	5.9504508972168
2.89233333333334	5.83887100219727
2.89566666666667	5.69438934326172
2.899	5.52511215209961
2.90233333333334	5.33437728881836
2.90566666666667	5.13029098510742
2.909	4.90999221801758
2.91233333333334	4.69112396240235
2.91566666666667	4.47368621826172
2.919	4.25386428833008
2.92233333333334	4.03547286987305
2.92566666666667	3.814697265625
2.929	3.60107421875
2.93233333333334	3.38935852050781
2.93566666666667	3.18098068237305
2.939	2.98309326171875
2.94233333333334	2.79045104980469
2.94566666666667	2.60400772094727
2.949	2.41899490356446
2.95233333333334	2.24637985229492
2.95566666666667	2.09236145019531
2.959	1.95550918579102
2.96233333333334	1.83343887329102
2.96566666666667	1.72185897827149
2.969	1.62124633789063
2.97233333333334	1.52873992919922
2.97566666666667	1.44338607788086
2.979	1.35993957519531
2.98233333333334	1.27744674682617
2.98566666666667	1.20115280151367
2.989	1.13296508789063
2.99233333333334	1.07383728027344
2.99566666666667	1.01375579833985
2.999	0.95510482788086
3.00233333333334	0.902652740478516
3.00566666666667	0.859260559082031
3.009	0.822544097900391
3.01233333333334	0.783920288085938
3.01566666666667	0.751018524169922
3.019	0.718116760253907
3.02233333333334	0.68807601928711
3.02566666666667	0.658988952636719
3.029	0.63323974609375
3.03233333333334	0.61178207397461
3.03566666666667	0.586032867431641
3.039	0.552654266357422
3.04233333333334	0.516414642333985
3.04566666666667	0.484943389892578
3.049	0.456333160400391
3.05233333333334	0.430107116699219
3.05566666666667	0.409603118896485
3.059	0.39815902709961
3.06233333333334	0.388145446777344
3.06566666666667	0.377178192138672
3.069	0.360488891601563
3.07233333333334	0.343799591064453
3.07566666666667	0.329017639160156
3.079	0.319957733154297
3.08233333333334	0.315666198730469
3.08566666666667	0.30660629272461
3.089	0.293254852294922
3.09233333333334	0.274658203125
3.09566666666667	0.254631042480469
3.099	0.234603881835938
3.10233333333334	0.216007232666016
3.10566666666667	0.204563140869141
3.109	0.202655792236328
3.11233333333334	0.208854675292969
3.11566666666667	0.217914581298828
3.119	0.223636627197266
3.12233333333334	0.217914581298828
3.12566666666667	0.20742416381836
3.129	0.195980072021485
3.13233333333334	0.188350677490235
3.13566666666667	0.18453598022461
3.139	0.183582305908203
3.14233333333334	0.191211700439453
3.14566666666667	0.195503234863281
3.149	0.197410583496094
3.15233333333334	0.188350677490235
3.15566666666667	0.172615051269531
3.159	0.152111053466797
3.16233333333334	0.133991241455078
3.16566666666667	0.12350082397461
3.169	0.112056732177735
3.17233333333334	0.102996826171875
3.17566666666667	0.0958442687988281
3.179	0.0944137573242188
3.18233333333334	0.0939369201660156
3.18566666666667	0.0886917114257813
3.189	0.0820159912109375
3.19233333333334	0.0720024108886719
3.19566666666667	0.0634193420410157
3.199	0.0581741333007813
3.20233333333334	0.0543594360351563
3.20566666666667	0.0524520874023438
3.209	0.049591064453125
3.21233333333334	0.0567436218261719
3.21566666666667	0.0662803649902344
3.219	0.0705718994140625
3.22233333333334	0.072479248046875
3.22566666666667	0.0777244567871094
3.229	0.08392333984375
3.23233333333334	0.0810623168945313
3.23566666666667	0.0672340393066407
3.239	0.0548362731933594
3.24233333333334	0.0457763671875
3.24566666666667	0.0386238098144531
3.249	0.0367164611816406
3.25233333333334	0.0395774841308594
3.25566666666667	0.0510215759277344
3.259	0.0653266906738282
3.26233333333334	0.0782012939453125
3.26566666666667	0.0844001770019531
3.269	0.0858306884765625
3.27233333333334	0.0848770141601563
3.27566666666667	0.0796318054199219
3.279	0.064849853515625
3.28233333333334	0.0529289245605469
3.28566666666667	0.0457763671875
3.289	0.0433921813964844
3.29233333333334	0.0386238098144531
3.29566666666667	0.0395774841308594
3.299	0.0467300415039063
3.30233333333334	0.0476837158203125
3.30566666666667	0.0448226928710938
3.309	0.0472068786621094
3.31233333333334	0.0581741333007813
3.31566666666667	0.0677108764648438
3.319	0.0720024108886719
3.32233333333334	0.0734329223632813
3.32566666666667	0.0734329223632813
3.329	0.0681877136230469
3.33233333333334	0.0653266906738282
3.33566666666667	0.0691413879394532
3.339	0.072479248046875
3.34233333333334	0.0772476196289063
3.34566666666667	0.0844001770019531
3.349	0.095367431640625
3.35233333333334	0.0972747802734375
3.35566666666667	0.0882148742675781
3.359	0.080108642578125
3.36233333333334	0.0729560852050782
3.36566666666667	0.0658035278320313
3.369	0.0524520874023438
3.37233333333334	0.0438690185546875
3.37566666666667	0.0429153442382813
3.379	0.0476837158203125
3.38233333333334	0.0519752502441407
3.38566666666667	0.05340576171875
3.389	0.0557899475097657
3.39233333333334	0.0543594360351563
3.39566666666667	0.0514984130859375
3.399	0.0472068786621094
3.40233333333334	0.0467300415039063
3.40566666666667	0.0491142272949219
3.409	0.0491142272949219
3.41233333333334	0.0457763671875
3.41566666666667	0.0457763671875
3.419	0.0462532043457031
3.42233333333334	0.0429153442382813
3.42566666666667	0.0362396240234375
3.429	0.030517578125
3.43233333333334	0.034332275390625
3.43566666666667	0.034332275390625
3.439	0.0395774841308594
3.44233333333334	0.0481605529785156
3.44566666666667	0.0629425048828125
3.449	0.0762939453125
3.45233333333334	0.0748634338378907
3.45566666666667	0.0691413879394532
3.459	0.0567436218261719
3.46233333333334	0.0491142272949219
3.46566666666667	0.0414848327636719
3.469	0.0352859497070313
3.47233333333334	0.0424385070800781
3.47566666666667	0.0510215759277344
3.479	0.0557899475097657
3.48233333333334	0.0491142272949219
3.48566666666667	0.041961669921875
3.489	0.0400543212890625
3.49233333333334	0.0376701354980469
3.49566666666667	0.0448226928710938
3.499	0.0600814819335938
3.50233333333334	0.0762939453125
3.50566666666667	0.0824928283691406
3.509	0.0796318054199219
3.51233333333334	0.0758171081542969
3.51566666666667	0.0696182250976563
3.519	0.0615119934082032
3.52233333333334	0.05340576171875
3.52566666666667	0.0462532043457031
3.529	0.0405311584472656
3.53233333333334	0.0295639038085938
3.53566666666667	0.0166893005371094
3.539	0.00095367431640625
3.54233333333334	-0.0104904174804688
3.54566666666667	-0.0138282775878906
3.549	-0.0109672546386719
3.55233333333334	0.003814697265625
3.55566666666667	0.0247955322265625
3.559	0.0524520874023438
3.56233333333334	0.0782012939453125
3.56566666666667	0.0987052917480469
3.569	0.10824203491211
3.57233333333334	0.101089477539063
3.57566666666667	0.0844001770019531
3.579	0.0600814819335938
3.58233333333334	0.0376701354980469
3.58566666666667	0.019073486328125
3.589	0.00905990600585938
3.59233333333334	0.00762939453125
3.59566666666667	0.00715255737304688
3.599	0.00905990600585938
3.60233333333334	0.0100135803222656
3.60566666666667	0.0128746032714844
3.609	0.0157356262207031
3.61233333333334	0.0133514404296875
3.61566666666667	0.00667572021484375
3.619	-0.003814697265625
3.62233333333334	-0.0143051147460938
3.62566666666667	-0.0200271606445313
3.629	-0.0247955322265625
3.63233333333334	-0.0252723693847656
3.63566666666667	-0.019073486328125
3.639	-0.0104904174804688
3.64233333333334	-0.00238418579101563
3.64566666666667	0.0019073486328125
3.649	0.0147819519042969
3.65233333333334	0.030517578125
3.65566666666667	0.0391006469726563
3.659	0.0429153442382813
3.66233333333334	0.0500679016113282
3.66566666666667	0.0562667846679688
3.669	0.0476837158203125
3.67233333333334	0.0286102294921875
3.67566666666667	0.0181198120117188
3.679	0.019073486328125
3.68233333333334	0.0185966491699219
3.68566666666667	0.0171661376953125
3.689	0.0195503234863281
3.69233333333334	0.030517578125
3.69566666666667	0.0367164611816406
3.699	0.0400543212890625
3.70233333333334	0.0410079956054688
3.70566666666667	0.0429153442382813
3.709	0.0476837158203125
3.71233333333334	0.0538825988769532
3.71566666666667	0.0667572021484375
3.719	0.0782012939453125
3.72233333333334	0.0867843627929688
3.72566666666667	0.0934600830078125
3.729	0.101566314697266
3.73233333333334	0.112056732177735
3.73566666666667	0.121116638183594
3.739	0.132560729980469
3.74233333333334	0.153541564941406
3.74566666666667	0.185966491699219
3.749	0.226974487304688
3.75233333333334	0.267505645751953
3.75566666666667	0.311851501464844
3.759	0.368118286132813
3.76233333333334	0.432491302490235
3.76566666666667	0.503063201904297
3.769	0.576972961425782
3.77233333333334	0.666141510009766
3.77566666666667	0.769138336181641
3.779	0.879287719726563
3.78233333333334	1.00231170654297
3.78566666666667	1.13439559936524
3.789	1.27553939819336
3.79233333333334	1.4181137084961
3.79566666666667	1.5711784362793
3.799	1.73044204711914
3.80233333333334	1.88541412353516
3.80566666666667	2.03227996826172
3.809	2.18439102172852
3.81233333333334	2.34317779541016
3.81566666666667	2.49862670898438
3.819	2.64263153076172
3.82233333333334	2.78234481811524
3.82566666666667	2.92778015136719
3.829	3.07130813598633
3.83233333333334	3.21102142333985
3.83566666666667	3.33881378173828
3.839	3.45897674560547
3.84233333333334	3.56245040893555
3.84566666666667	3.64732742309571
3.849	3.71074676513672
3.85233333333334	3.75413894653321
3.85566666666667	3.7837028503418
3.859	3.80229949951172
3.86233333333334	3.81517410278321
3.86566666666667	3.81708145141602
3.869	3.80516052246094
3.87233333333334	3.77655029296875
3.87566666666667	3.73268127441406
3.879	3.67450714111328
3.88233333333334	3.60345840454102
3.88566666666667	3.5243034362793
3.889	3.44038009643555
3.89233333333334	3.35311889648438
3.89566666666667	3.26204299926758
3.899	3.17001342773438
3.90233333333334	3.07941436767578
3.90566666666667	2.98690795898438
3.909	2.8829574584961
3.91233333333334	2.77376174926758
3.91566666666667	2.66313552856446
3.919	2.55250930786133
3.92233333333334	2.43616104125977
3.92566666666667	2.31742858886719
3.929	2.20966339111328
3.93233333333334	2.10905075073242
3.93566666666667	2.01129913330078
3.939	1.9073486328125
3.94233333333334	1.80864334106446
3.94566666666667	1.71613693237305
3.949	1.62410736083985
3.95233333333334	1.53923034667969
3.95566666666667	1.45673751831055
3.959	1.38282775878906
3.96233333333334	1.30367279052735
3.96566666666667	1.22356414794922
3.969	1.14774703979492
3.97233333333334	1.07240676879883
3.97566666666667	1.00755691528321
3.979	0.951766967773438
3.98233333333334	0.90789794921875
3.98566666666667	0.864505767822266
3.989	0.813007354736328
3.99233333333334	0.763416290283203
3.99566666666667	0.711917877197266
3.999	0.668525695800782
4.00233333333334	0.627994537353516
4.00566666666667	0.594139099121094
4.009	0.569820404052735
4.01233333333334	0.548362731933594
4.01566666666667	0.523567199707032
4.019	0.489234924316406
4.02233333333334	0.456333160400391
4.02566666666667	0.423908233642578
4.029	0.391960144042969
4.03233333333334	0.349044799804688
4.03566666666667	0.303745269775391
4.039	0.259876251220703
4.04233333333334	0.214099884033203
4.04566666666667	0.162601470947266
4.049	0.105857849121094
4.05233333333334	0.0562667846679688
4.05566666666667	0.00476837158203125
4.059	-0.0562667846679688
4.06233333333334	-0.125408172607422
4.06566666666667	-0.202178955078125
4.069	-0.287532806396485
4.07233333333334	-0.387191772460938
4.07566666666667	-0.491619110107422
4.079	-0.594139099121094
4.08233333333334	-0.694751739501953
4.08566666666667	-0.796318054199219
4.089	-0.897407531738281
4.09233333333334	-0.992774963378906
4.09566666666667	-1.08003616333008
4.099	-1.15966796875
4.10233333333334	-1.22785568237305
4.10566666666667	-1.27458572387696
4.109	-1.29842758178711
4.11233333333334	-1.29938125610352
4.11566666666667	-1.28030776977539
4.119	-1.22880935668946
4.12233333333334	-1.13487243652344
4.12566666666667	-0.9918212890625
4.129	-0.792503356933594
4.13233333333334	-0.524997711181641
4.13566666666667	-0.175952911376953
4.139	0.258922576904297
4.14233333333334	0.790596008300782
4.14566666666667	1.43146514892578
4.149	2.19583511352539
4.15233333333334	3.09514999389649
4.15566666666667	4.13227081298828
4.159	5.31339645385742
4.16233333333334	6.63089752197266
4.16566666666667	8.07666778564453
4.169	9.64784622192383
4.17233333333334	11.3344192504883
4.17566666666667	13.1173133850098
4.179	14.9717330932617
4.18233333333334	16.8809890747071
4.18566666666667	18.8250541687012
4.189	20.7710266113281
4.19233333333334	22.6807594299317
4.19566666666667	24.5351791381836
4.199	26.3113975524903
4.20233333333334	27.9803276062012
4.20566666666667	29.5124053955078
4.209	30.8942794799805
4.21233333333334	32.1178436279297
4.21566666666667	33.170223236084
4.219	34.050464630127
4.22233333333334	34.761905670166
4.22566666666667	35.3078842163086
4.229	35.6817245483399
4.23233333333334	35.8967781066895
4.23566666666667	35.9702110290528
4.239	35.9115600585938
4.24233333333334	35.728931427002
4.24566666666667	35.4347229003906
4.249	35.0475311279297
4.25233333333334	34.5721244812012
4.25566666666667	34.0132713317871
4.259	33.3800315856934
4.26233333333334	32.6871871948242
4.26566666666667	31.947135925293
4.269	31.1737060546875
4.27233333333334	30.3735733032227
4.27566666666667	29.5491218566895
4.279	28.7013053894043
4.28233333333334	27.8348922729492
4.28566666666667	26.9522666931153
4.289	26.0543823242188
4.29233333333334	25.141716003418
4.29566666666667	24.2204666137696
4.299	23.3001708984375
4.30233333333334	22.3808288574219
4.30566666666667	21.4729309082031
4.309	20.5774307250977
4.31233333333334	19.6976661682129
4.31566666666667	18.8283920288086
4.319	17.9672241210938
4.32233333333334	17.120361328125
4.32566666666667	16.2858963012696
4.329	15.470027923584
4.33233333333334	14.681339263916
4.33566666666667	13.9274597167969
4.339	13.2083892822266
4.34233333333334	12.5169754028321
4.34566666666667	11.8551254272461
4.349	11.2252235412598
4.35233333333334	10.6234550476074
4.35566666666667	10.0479125976563
4.359	9.50002670288086
4.36233333333334	8.98218154907227
4.36566666666667	8.49628448486328
4.369	8.03613662719727
4.37233333333334	7.60412216186524
4.37566666666667	7.19690322875977
4.379	6.81781768798828
4.38233333333334	6.46114349365235
4.38566666666667	6.12068176269532
4.389	5.80501556396485
4.39233333333334	5.51509857177735
4.39566666666667	5.24950027465821
4.399	5.00106811523438
4.40233333333334	4.77170944213867
4.40566666666667	4.55665588378906
4.409	4.3482780456543
4.41233333333334	4.14228439331055
4.41566666666667	3.94439697265625
4.419	3.75843048095703
4.42233333333334	3.5848617553711
4.42566666666667	3.42988967895508
4.429	3.28874588012696
4.43233333333334	3.15904617309571
4.43566666666667	3.0364990234375
4.439	2.92253494262696
4.44233333333334	2.81810760498047
4.44566666666667	2.71177291870117
4.449	2.60114669799805
4.45233333333334	2.48813629150391
4.45566666666667	2.38132476806641
4.459	2.28500366210938
4.46233333333334	2.19154357910156
4.46566666666667	2.10094451904297
4.469	2.01797485351563
4.47233333333334	1.94787979125977
4.47566666666667	1.88541412353516
4.479	1.81388854980469
4.48233333333334	1.73568725585938
4.48566666666667	1.66177749633789
4.489	1.59215927124024
4.49233333333334	1.52301788330078
4.49566666666667	1.44624710083008
4.499	1.37472152709961
4.50233333333334	1.31034851074219
4.50566666666667	1.25265121459961
4.509	1.20639801025391
4.51233333333334	1.16252899169922
4.51566666666667	1.12676620483399
4.519	1.09004974365235
4.52233333333334	1.05667114257813
4.52566666666667	1.02806091308594
4.529	0.994205474853516
4.53233333333334	0.959396362304688
4.53566666666667	0.916481018066406
4.539	0.873565673828125
4.54233333333334	0.830650329589844
4.54566666666667	0.78582763671875
4.549	0.74148178100586
4.55233333333334	0.700473785400391
4.55566666666667	0.670433044433594
4.559	0.646114349365235
4.56233333333334	0.619888305664063
4.56566666666667	0.595569610595703
4.569	0.575542449951172
4.57233333333334	0.560283660888672
4.57566666666667	0.549793243408203
4.579	0.540733337402344
4.58233333333334	0.5340576171875
4.58566666666667	0.519275665283203
4.589	0.494003295898438
4.59233333333334	0.46682357788086
4.59566666666667	0.437259674072266
4.599	0.411033630371094
4.60233333333334	0.387191772460938
4.60566666666667	0.373363494873047
4.609	0.36764144897461
4.61233333333334	0.357627868652344
4.61566666666667	0.346660614013672
4.619	0.332355499267578
4.62233333333334	0.320911407470703
4.62566666666667	0.307083129882813
4.629	0.296592712402344
4.63233333333334	0.292301177978516
4.63566666666667	0.288486480712891
4.639	0.279903411865235
4.64233333333334	0.267982482910156
4.64566666666667	0.258922576904297
4.649	0.248432159423828
4.65233333333334	0.236988067626953
4.65566666666667	0.224590301513672
4.659	0.215530395507813
4.66233333333334	0.204086303710938
4.66566666666667	0.189304351806641
4.669	0.17547607421875
4.67233333333334	0.162601470947266
4.67566666666667	0.150680541992188
4.679	0.141143798828125
4.68233333333334	0.139713287353516
4.68566666666667	0.145912170410156
4.689	0.151157379150391
4.69233333333334	0.156402587890625
4.69566666666667	0.157356262207031
4.699	0.155448913574219
4.70233333333334	0.145435333251953
4.70566666666667	0.13113021850586
4.709	0.123023986816406
4.71233333333334	0.114917755126953
4.71566666666667	0.113487243652344
4.719	0.107288360595703
4.72233333333334	0.102043151855469
4.72566666666667	0.0982284545898438
4.729	0.0910758972167969
4.73233333333334	0.0810623168945313
4.73566666666667	0.0643730163574219
4.739	0.0581741333007813
4.74233333333334	0.0576972961425782
4.74566666666667	0.0624656677246094
4.749	0.0677108764648438
4.75233333333334	0.0767707824707032
4.75566666666667	0.0872611999511719
4.759	0.0891685485839844
4.76233333333334	0.0905990600585938
4.76566666666667	0.0920295715332031
4.769	0.0905990600585938
4.77233333333334	0.0791549682617188
4.77566666666667	0.0681877136230469
4.779	0.0624656677246094
4.78233333333334	0.057220458984375
4.78566666666667	0.0457763671875
4.789	0.0352859497070313
4.79233333333334	0.0348091125488281
4.79566666666667	0.0391006469726563
4.799	0.0443458557128906
4.80233333333334	0.0486373901367188
4.80566666666667	0.0576972961425782
4.809	0.0658035278320313
4.81233333333334	0.0653266906738282
4.81566666666667	0.0600814819335938
4.819	0.0538825988769532
4.82233333333334	0.05340576171875
4.82566666666667	0.0500679016113282
4.829	0.0472068786621094
4.83233333333334	0.0510215759277344
4.83566666666667	0.0629425048828125
4.839	0.0772476196289063
4.84233333333334	0.0829696655273438
4.84566666666667	0.0810623168945313
4.849	0.0748634338378907
4.85233333333334	0.0662803649902344
4.85566666666667	0.0505447387695313
4.859	0.0348091125488281
4.86233333333334	0.0247955322265625
4.86566666666667	0.0238418579101563
4.869	0.0243186950683594
4.87233333333334	0.0243186950683594
4.87566666666667	0.0276565551757813
4.879	0.030517578125
4.88233333333334	0.0348091125488281
4.88566666666667	0.0386238098144531
4.889	0.0481605529785156
4.89233333333334	0.0591278076171875
4.89566666666667	0.0672340393066407
4.899	0.0729560852050782
4.90233333333334	0.06866455078125
4.90566666666667	0.0581741333007813
4.909	0.0467300415039063
4.91233333333334	0.0429153442382813
4.91566666666667	0.0500679016113282
4.919	0.0562667846679688
4.92233333333334	0.0629425048828125
4.92566666666667	0.0739097595214844
4.929	0.0882148742675781
4.93233333333334	0.0987052917480469
4.93566666666667	0.102996826171875
4.939	0.10824203491211
4.94233333333334	0.11444091796875
4.94566666666667	0.11587142944336
4.949	0.107765197753906
4.95233333333334	0.0958442687988281
4.95566666666667	0.0772476196289063
4.959	0.0524520874023438
4.96233333333334	0.0319480895996094
4.96566666666667	0.0238418579101563
4.969	0.0290870666503906
4.97233333333334	0.0391006469726563
4.97566666666667	0.0500679016113282
4.979	0.0672340393066407
4.98233333333334	0.0820159912109375
4.98566666666667	0.0872611999511719
4.989	0.0820159912109375
4.99233333333334	0.0758171081542969
4.99566666666667	0.0805854797363281
4.999	0.087738037109375
5.00233333333334	0.104427337646485
5.00566666666667	0.127792358398438
5.009	0.148773193359375
5.01233333333334	0.157356262207031
5.01566666666667	0.146865844726563
5.019	0.134468078613281
5.02233333333334	0.120639801025391
5.02566666666667	0.105857849121094
5.029	0.091552734375
5.03233333333334	0.0829696655273438
5.03566666666667	0.0882148742675781
5.039	0.0958442687988281
5.04233333333334	0.101566314697266
5.04566666666667	0.103473663330078
5.049	0.109672546386719
5.05233333333334	0.121593475341797
5.05566666666667	0.128269195556641
5.059	0.129222869873047
5.06233333333334	0.120639801025391
5.06566666666667	0.117301940917969
5.069	0.111579895019531
5.07233333333334	0.105857849121094
5.07566666666667	0.105857849121094
5.079	0.106334686279297
5.08233333333334	0.109672546386719
5.08566666666667	0.102996826171875
5.089	0.0987052917480469
5.09233333333334	0.095367431640625
5.09566666666667	0.0891685485839844
5.099	0.0872611999511719
5.10233333333334	0.0929832458496094
5.10566666666667	0.113964080810547
5.109	0.136375427246094
5.11233333333334	0.152587890625
5.11566666666667	0.162124633789063
5.119	0.164985656738281
5.12233333333334	0.163555145263672
5.12566666666667	0.147819519042969
5.129	0.13113021850586
5.13233333333334	0.121116638183594
5.13566666666667	0.121593475341797
5.139	0.12969970703125
5.14233333333334	0.137805938720703
5.14566666666667	0.14495849609375
5.149	0.142574310302735
5.15233333333334	0.1373291015625
5.15566666666667	0.134944915771485
5.159	0.134468078613281
5.16233333333334	0.132560729980469
5.16566666666667	0.134944915771485
5.169	0.14638900756836
5.17233333333334	0.16021728515625
5.17566666666667	0.165939331054688
5.179	0.170230865478516
5.18233333333334	0.174045562744141
5.18566666666667	0.17547607421875
5.189	0.171184539794922
5.19233333333334	0.166416168212891
5.19566666666667	0.162601470947266
5.199	0.153064727783203
5.20233333333334	0.146865844726563
5.20566666666667	0.142574310302735
5.209	0.143527984619141
5.21233333333334	0.139713287353516
5.21566666666667	0.13875961303711
5.219	0.143051147460938
5.22233333333334	0.143051147460938
5.22566666666667	0.144481658935547
5.229	0.149250030517578
5.23233333333334	0.16021728515625
5.23566666666667	0.158786773681641
5.239	0.149250030517578
5.24233333333334	0.145435333251953
5.24566666666667	0.145435333251953
5.249	0.140666961669922
5.25233333333334	0.124454498291016
5.25566666666667	0.116348266601563
5.259	0.114917755126953
5.26233333333334	0.112533569335938
5.26566666666667	0.10824203491211
5.269	0.105857849121094
5.27233333333334	0.112056732177735
5.27566666666667	0.116825103759766
5.279	0.120162963867188
5.28233333333334	0.126361846923828
5.28566666666667	0.131607055664063
5.289	0.137805938720703
5.29233333333334	0.137805938720703
5.29566666666667	0.140190124511719
5.299	0.143051147460938
5.30233333333334	0.140190124511719
5.30566666666667	0.133037567138672
5.309	0.125885009765625
5.31233333333334	0.128269195556641
5.31566666666667	0.133991241455078
5.319	0.139236450195313
5.32233333333334	0.149250030517578
5.32566666666667	0.161170959472656
5.329	0.171661376953125
5.33233333333334	0.177860260009766
5.33566666666667	0.177860260009766
5.339	0.174045562744141
5.34233333333334	0.162124633789063
5.34566666666667	0.149250030517578
5.349	0.137805938720703
5.35233333333334	0.133514404296875
5.35566666666667	0.134944915771485
5.359	0.142574310302735
5.36233333333334	0.156402587890625
5.36566666666667	0.171184539794922
5.369	0.179767608642578
5.37233333333334	0.181198120117188
5.37566666666667	0.176429748535156
5.379	0.169754028320313
5.38233333333334	0.156879425048828
5.38566666666667	0.145912170410156
5.389	0.138282775878906
5.39233333333334	0.135898590087891
5.39566666666667	0.137805938720703
5.399	0.144481658935547
5.40233333333334	0.158309936523438
5.40566666666667	0.165462493896485
5.409	0.1678466796875
5.41233333333334	0.164985656738281
5.41566666666667	0.159263610839844
5.419	0.149726867675781
5.42233333333334	0.138282775878906
5.42566666666667	0.139236450195313
5.429	0.148773193359375
5.43233333333334	0.165939331054688
5.43566666666667	0.181674957275391
5.439	0.187873840332031
5.44233333333334	0.187397003173828
5.44566666666667	0.177383422851563
5.449	0.165939331054688
5.45233333333334	0.149250030517578
5.45566666666667	0.135421752929688
5.459	0.13113021850586
5.46233333333334	0.133514404296875
5.46566666666667	0.137805938720703
5.469	0.141143798828125
5.47233333333334	0.147342681884766
5.47566666666667	0.152587890625
5.479	0.154495239257813
5.48233333333334	0.153064727783203
5.48566666666667	0.147819519042969
5.489	0.143051147460938
5.49233333333334	0.132083892822266
5.49566666666667	0.123023986816406
5.499	0.114917755126953
5.50233333333334	0.113010406494141
5.50566666666667	0.111579895019531
5.509	0.106334686279297
5.51233333333334	0.104904174804688
5.51566666666667	0.104427337646485
5.519	0.1068115234375
5.52233333333334	0.1068115234375
5.52566666666667	0.107765197753906
5.529	0.105381011962891
5.53233333333334	0.0967979431152344
5.53566666666667	0.0929832458496094
5.539	0.101566314697266
5.54233333333334	0.111579895019531
5.54566666666667	0.116348266601563
5.549	0.121593475341797
5.55233333333334	0.133514404296875
5.55566666666667	0.138282775878906
5.559	0.127792358398438
5.56233333333334	0.118255615234375
5.56566666666667	0.119686126708985
5.569	0.123023986816406
5.57233333333334	0.11587142944336
5.57566666666667	0.104904174804688
5.579	0.0967979431152344
5.58233333333334	0.0896453857421875
5.58566666666667	0.0782012939453125
5.589	0.06866455078125
5.59233333333334	0.072479248046875
5.59566666666667	0.0796318054199219
5.599	0.0891685485839844
5.60233333333334	0.0944137573242188
5.60566666666667	0.101566314697266
5.609	0.110626220703125
5.61233333333334	0.115394592285156
5.61566666666667	0.117301940917969
5.619	0.111103057861328
5.62233333333334	0.10061264038086
5.62566666666667	0.087738037109375
5.629	0.0748634338378907
5.63233333333334	0.0624656677246094
5.63566666666667	0.0529289245605469
5.639	0.0514984130859375
5.64233333333334	0.0591278076171875
5.64566666666667	0.0696182250976563
5.649	0.08392333984375
5.65233333333334	0.09918212890625
5.65566666666667	0.11587142944336
5.659	0.125885009765625
5.66233333333334	0.129222869873047
5.66566666666667	0.130653381347656
5.669	0.127315521240235
5.67233333333334	0.1220703125
5.67566666666667	0.112056732177735
5.679	0.101566314697266
5.68233333333334	0.0891685485839844
5.68566666666667	0.0815391540527344
5.689	0.0758171081542969
5.69233333333334	0.0772476196289063
5.69566666666667	0.0782012939453125
5.699	0.0805854797363281
5.70233333333334	0.0872611999511719
5.70566666666667	0.0934600830078125
5.709	0.0967979431152344
5.71233333333334	0.0910758972167969
5.71566666666667	0.0939369201660156
5.719	0.102996826171875
5.72233333333334	0.110149383544922
5.72566666666667	0.104904174804688
5.729	0.0977516174316406
5.73233333333334	0.0934600830078125
5.73566666666667	0.0886917114257813
5.739	0.0872611999511719
5.74233333333334	0.0901222229003906
5.74566666666667	0.0958442687988281
5.749	0.0972747802734375
5.75233333333334	0.102519989013672
5.75566666666667	0.108718872070313
5.759	0.105857849121094
5.76233333333334	0.0958442687988281
5.76566666666667	0.0848770141601563
5.769	0.0791549682617188
5.77233333333334	0.0729560852050782
5.77566666666667	0.0658035278320313
5.779	0.0638961791992188
5.78233333333334	0.0662803649902344
5.78566666666667	0.0710487365722657
5.789	0.0715255737304688
5.79233333333334	0.06866455078125
5.79566666666667	0.0662803649902344
5.799	0.0696182250976563
5.80233333333334	0.0767707824707032
5.80566666666667	0.087738037109375
5.809	0.0967979431152344
5.81233333333334	0.106334686279297
5.81566666666667	0.113487243652344
5.819	0.11587142944336
5.82233333333334	0.116348266601563
5.82566666666667	0.11587142944336
5.829	0.117301940917969
5.83233333333334	0.11444091796875
5.83566666666667	0.103950500488281
5.839	0.0948905944824219
5.84233333333334	0.0891685485839844
5.84566666666667	0.0882148742675781
5.849	0.0872611999511719
5.85233333333334	0.0867843627929688
5.85566666666667	0.0901222229003906
5.859	0.091552734375
5.86233333333334	0.0934600830078125
5.86566666666667	0.0920295715332031
5.869	0.0963211059570313
5.87233333333334	0.104904174804688
5.87566666666667	0.111103057861328
5.879	0.113010406494141
5.88233333333334	0.109195709228516
5.88566666666667	0.105857849121094
5.889	0.101089477539063
5.89233333333334	0.0972747802734375
5.89566666666667	0.101089477539063
5.899	0.110149383544922
5.90233333333334	0.1220703125
5.90566666666667	0.134944915771485
5.909	0.145435333251953
5.91233333333334	0.147819519042969
5.91566666666667	0.1373291015625
5.919	0.123977661132813
5.92233333333334	0.115394592285156
5.92566666666667	0.116348266601563
5.929	0.118732452392578
5.93233333333334	0.122547149658203
5.93566666666667	0.126838684082031
5.939	0.130653381347656
5.94233333333334	0.132083892822266
5.94566666666667	0.120162963867188
5.949	0.111103057861328
5.95233333333334	0.107765197753906
5.95566666666667	0.116825103759766
5.959	0.12969970703125
5.96233333333334	0.138282775878906
5.96566666666667	0.148296356201172
5.969	0.152111053466797
5.97233333333334	0.150203704833985
5.97566666666667	0.144004821777344
5.979	0.132560729980469
5.98233333333334	0.124454498291016
5.98566666666667	0.118732452392578
5.989	0.119209289550781
5.99233333333334	0.1220703125
5.99566666666667	0.127792358398438
5.999	0.133514404296875
6.00233333333334	0.135421752929688
6.00566666666667	0.135898590087891
6.009	0.135898590087891
6.01233333333334	0.138282775878906
6.01566666666667	0.139236450195313
6.019	0.13875961303711
6.02233333333334	0.141620635986328
6.02566666666667	0.144004821777344
6.029	0.141620635986328
6.03233333333334	0.136852264404297
6.03566666666667	0.129222869873047
6.039	0.125885009765625
6.04233333333334	0.118732452392578
6.04566666666667	0.110149383544922
6.049	0.102996826171875
6.05233333333334	0.0944137573242188
6.05566666666667	0.0934600830078125
6.059	0.0958442687988281
6.06233333333334	0.105381011962891
6.06566666666667	0.113964080810547
6.069	0.12350082397461
6.07233333333334	0.133991241455078
6.07566666666667	0.142574310302735
6.079	0.143051147460938
6.08233333333334	0.136852264404297
6.08566666666667	0.132083892822266
6.089	0.129222869873047
6.09233333333334	0.130653381347656
6.09566666666667	0.133037567138672
6.099	0.13875961303711
6.10233333333334	0.144004821777344
6.10566666666667	0.146865844726563
6.109	0.152111053466797
6.11233333333334	0.153064727783203
6.11566666666667	0.150203704833985
6.119	0.141143798828125
6.12233333333334	0.132560729980469
6.12566666666667	0.126361846923828
6.129	0.119686126708985
6.13233333333334	0.111579895019531
6.13566666666667	0.1068115234375
6.139	0.110149383544922
6.14233333333334	0.118255615234375
6.14566666666667	0.129222869873047
6.149	0.136852264404297
6.15233333333334	0.146865844726563
6.15566666666667	0.150203704833985
6.159	0.148773193359375
6.16233333333334	0.141620635986328
6.16566666666667	0.134468078613281
6.169	0.123977661132813
6.17233333333334	0.10824203491211
6.17566666666667	0.095367431640625
6.179	0.0891685485839844
6.18233333333334	0.0882148742675781
6.18566666666667	0.08392333984375
6.189	0.0834465026855469
6.19233333333334	0.0858306884765625
6.19566666666667	0.0886917114257813
6.199	0.0872611999511719
6.20233333333334	0.0791549682617188
6.20566666666667	0.0700950622558594
6.209	0.0629425048828125
6.21233333333334	0.06103515625
6.21566666666667	0.06103515625
6.219	0.0600814819335938
6.22233333333334	0.0605583190917969
6.22566666666667	0.0605583190917969
6.229	0.0619888305664063
6.23233333333334	0.0548362731933594
6.23566666666667	0.0429153442382813
6.239	0.030517578125
6.24233333333334	0.0247955322265625
6.24566666666667	0.0309944152832031
6.249	0.0357627868652344
6.25233333333334	0.0481605529785156
6.25566666666667	0.0629425048828125
6.259	0.0829696655273438
6.26233333333334	0.0972747802734375
6.26566666666667	0.0996589660644531
6.269	0.095367431640625
6.27233333333334	0.0834465026855469
6.27566666666667	0.0739097595214844
6.279	0.0658035278320313
6.28233333333334	0.0624656677246094
6.28566666666667	0.0619888305664063
6.289	0.0710487365722657
6.29233333333334	0.0891685485839844
6.29566666666667	0.1068115234375
6.299	0.11444091796875
6.30233333333334	0.115394592285156
6.30566666666667	0.118732452392578
6.309	0.121593475341797
6.31233333333334	0.12350082397461
6.31566666666667	0.120639801025391
6.319	0.121593475341797
6.32233333333334	0.123023986816406
6.32566666666667	0.12350082397461
6.329	0.124454498291016
6.33233333333334	0.12350082397461
6.33566666666667	0.1220703125
6.339	0.119209289550781
6.34233333333334	0.119209289550781
6.34566666666667	0.118732452392578
6.349	0.113964080810547
6.35233333333334	0.107765197753906
6.35566666666667	0.108718872070313
6.359	0.113964080810547
6.36233333333334	0.126838684082031
6.36566666666667	0.140190124511719
6.369	0.151157379150391
6.37233333333334	0.154972076416016
6.37566666666667	0.154972076416016
6.379	0.157356262207031
6.38233333333334	0.15401840209961
6.38566666666667	0.152587890625
6.389	0.148773193359375
6.39233333333334	0.156402587890625
6.39566666666667	0.165939331054688
6.399	0.174522399902344
6.40233333333334	0.172615051269531
6.40566666666667	0.160694122314453
6.409	0.154495239257813
6.41233333333334	0.151634216308594
6.41566666666667	0.155448913574219
6.419	0.156402587890625
6.42233333333334	0.159263610839844
6.42566666666667	0.160694122314453
6.429	0.157833099365235
6.43233333333334	0.151157379150391
6.43566666666667	0.142097473144531
6.439	0.135898590087891
6.44233333333334	0.135421752929688
6.44566666666667	0.138282775878906
6.449	0.140666961669922
6.45233333333334	0.144481658935547
6.45566666666667	0.149250030517578
6.459	0.157356262207031
6.46233333333334	0.165939331054688
6.46566666666667	0.178813934326172
6.469	0.194549560546875
6.47233333333334	0.20742416381836
6.47566666666667	0.216007232666016
6.479	0.218391418457031
6.48233333333334	0.217437744140625
6.48566666666667	0.213146209716797
6.489	0.203132629394531
6.49233333333334	0.189304351806641
6.49566666666667	0.171184539794922
6.499	0.157356262207031
6.50233333333334	0.149250030517578
6.50566666666667	0.144481658935547
6.509	0.143051147460938
6.51233333333334	0.144004821777344
6.51566666666667	0.147819519042969
6.519	0.14495849609375
6.52233333333334	0.135898590087891
6.52566666666667	0.124454498291016
6.529	0.122547149658203
6.53233333333334	0.126361846923828
6.53566666666667	0.131607055664063
6.539	0.133991241455078
6.54233333333334	0.140190124511719
6.54566666666667	0.152111053466797
6.549	0.163078308105469
6.55233333333334	0.174522399902344
6.55566666666667	0.188827514648438
6.559	0.208854675292969
6.56233333333334	0.226497650146485
6.56566666666667	0.238418579101563
6.569	0.247955322265625
6.57233333333334	0.255584716796875
6.57566666666667	0.263214111328125
6.579	0.272274017333985
6.58233333333334	0.29897689819336
6.58566666666667	0.34332275390625
6.589	0.405311584472656
6.59233333333334	0.479698181152344
6.59566666666667	0.57363510131836
6.599	0.693798065185547
6.60233333333334	0.837802886962891
6.60566666666667	1.00994110107422
6.609	1.21498107910156
6.61233333333334	1.46913528442383
6.61566666666667	1.78384780883789
6.619	2.16913223266602
6.62233333333334	2.63309478759766
6.62566666666667	3.19051742553711
6.629	3.85618209838867
6.63233333333334	4.64773178100586
6.63566666666667	5.58042526245117
6.639	6.67619705200196
6.64233333333334	7.96699523925782
6.64566666666667	9.48572158813477
6.649	11.2709999084473
6.65233333333334	13.3562088012696
6.65566666666667	15.7818794250488
6.659	18.5923576354981
6.66233333333334	21.8338966369629
6.66566666666667	25.5503654479981
[truncated: 4,007 more rows]
