# Supplementary material for: Phase-Specific Parameter Estimation in Chiral HPLC Using 1‑Site, 2‑Site Stochastic Models, and Unified Equation Approach
Source: Anal Chem. 2026 Apr 29;98(18):13925–39. doi: 10.1021/acs.analchem.6c01634 (PMC13177292; doi:10.1021/acs.analchem.6c01634)
Supplement: Supplementary file 2 [file ac6c01634_si_002.zip › SupportingInformation/01_isotherm_fit/CELL1_data/LORA_CELL1_05_10_09.CSV]

0.000666666666666667	-0.00524520874023438
0.004	-0.0200271606445313
0.00733333333333334	-0.0281333923339844
0.0106666666666667	-0.0309944152832031
0.014	-0.0286102294921875
0.0173333333333334	-0.0290870666503906
0.0206666666666667	-0.0276565551757813
0.024	-0.0238418579101563
0.0273333333333334	-0.0181198120117188
0.0306666666666667	-0.0109672546386719
0.034	-0.00333786010742188
0.0373333333333334	0.0109672546386719
0.0406666666666667	0.0276565551757813
0.044	0.0433921813964844
0.0473333333333334	0.05340576171875
0.0506666666666667	0.0519752502441407
0.054	0.041961669921875
0.0573333333333334	0.0233650207519531
0.0606666666666667	0.0019073486328125
0.064	-0.0195503234863281
0.0673333333333334	-0.0391006469726563
0.0706666666666667	-0.0529289245605469
0.074	-0.0624656677246094
0.0773333333333334	-0.0720024108886719
0.0806666666666667	-0.0743865966796875
0.084	-0.0681877136230469
0.0873333333333334	-0.0615119934082032
0.0906666666666667	-0.0672340393066407
0.094	-0.0791549682617188
0.0973333333333334	-0.0848770141601563
0.100666666666667	-0.08392333984375
0.104	-0.0810623168945313
0.107333333333334	-0.0762939453125
0.110666666666667	-0.0619888305664063
0.114	-0.0452995300292969
0.117333333333334	-0.030517578125
0.120666666666667	-0.0295639038085938
0.124	-0.0391006469726563
0.127333333333334	-0.0472068786621094
0.130666666666667	-0.0529289245605469
0.134	-0.0586509704589844
0.137333333333334	-0.0658035278320313
0.140666666666667	-0.0696182250976563
0.144	-0.0672340393066407
0.147333333333334	-0.0691413879394532
0.150666666666667	-0.0739097595214844
0.154	-0.0782012939453125
0.157333333333334	-0.0829696655273438
0.160666666666667	-0.0834465026855469
0.164	-0.087738037109375
0.167333333333334	-0.0920295715332031
0.170666666666667	-0.095367431640625
0.174	-0.0948905944824219
0.177333333333334	-0.0891685485839844
0.180666666666667	-0.0867843627929688
0.184	-0.0805854797363281
0.187333333333334	-0.0720024108886719
0.190666666666667	-0.0605583190917969
0.194	-0.0476837158203125
0.197333333333334	-0.0362396240234375
0.200666666666667	-0.0276565551757813
0.204	-0.026702880859375
0.207333333333334	-0.0314712524414063
0.210666666666667	-0.0367164611816406
0.214	-0.0457763671875
0.217333333333334	-0.0586509704589844
0.220666666666667	-0.0739097595214844
0.224	-0.0824928283691406
0.227333333333334	-0.0891685485839844
0.230666666666667	-0.0982284545898438
0.234	-0.107765197753906
0.237333333333334	-0.112056732177735
0.240666666666667	-0.112056732177735
0.244	-0.113964080810547
0.247333333333334	-0.110149383544922
0.250666666666667	-0.103950500488281
0.254	-0.0963211059570313
0.257333333333334	-0.0867843627929688
0.260666666666667	-0.0772476196289063
0.264	-0.0767707824707032
0.267333333333334	-0.0872611999511719
0.270666666666667	-0.09918212890625
0.274	-0.103950500488281
0.277333333333334	-0.108718872070313
0.280666666666667	-0.116348266601563
0.284	-0.123023986816406
0.287333333333334	-0.123977661132813
0.290666666666667	-0.120162963867188
0.294	-0.120162963867188
0.297333333333334	-0.118732452392578
0.300666666666667	-0.117778778076172
0.304	-0.109672546386719
0.307333333333334	-0.100135803222656
0.310666666666667	-0.0925064086914063
0.314	-0.087738037109375
0.317333333333334	-0.087738037109375
0.320666666666667	-0.0867843627929688
0.324	-0.091552734375
0.327333333333334	-0.0963211059570313
0.330666666666667	-0.101089477539063
0.334	-0.104427337646485
0.337333333333334	-0.110626220703125
0.340666666666667	-0.116825103759766
0.344	-0.116825103759766
0.347333333333334	-0.112056732177735
0.350666666666667	-0.110149383544922
0.354	-0.113010406494141
0.357333333333334	-0.11587142944336
0.360666666666667	-0.11444091796875
0.364	-0.109672546386719
0.367333333333334	-0.103950500488281
0.370666666666667	-0.0934600830078125
0.374	-0.0844001770019531
0.377333333333334	-0.0753402709960938
0.380666666666667	-0.0729560852050782
0.384	-0.0734329223632813
0.387333333333334	-0.0758171081542969
0.390666666666667	-0.0820159912109375
0.394	-0.0891685485839844
0.397333333333334	-0.10061264038086
0.400666666666667	-0.108718872070313
0.404	-0.11444091796875
0.407333333333334	-0.120162963867188
0.410666666666667	-0.126838684082031
0.414	-0.12969970703125
0.417333333333334	-0.124454498291016
0.420666666666667	-0.114917755126953
0.424	-0.111579895019531
0.427333333333334	-0.111103057861328
0.430666666666667	-0.11587142944336
0.434	-0.118732452392578
0.437333333333334	-0.113010406494141
0.440666666666667	-0.105857849121094
0.444	-0.101089477539063
0.447333333333334	-0.0948905944824219
0.450666666666667	-0.0820159912109375
0.454	-0.0700950622558594
0.457333333333334	-0.0705718994140625
0.460666666666667	-0.0734329223632813
0.464	-0.0739097595214844
0.467333333333334	-0.080108642578125
0.470666666666667	-0.0901222229003906
0.474	-0.101089477539063
0.477333333333334	-0.103950500488281
0.480666666666667	-0.110626220703125
0.484	-0.120639801025391
0.487333333333334	-0.12969970703125
0.490666666666667	-0.136375427246094
0.494	-0.141143798828125
0.497333333333334	-0.150680541992188
0.500666666666667	-0.155925750732422
0.504	-0.157833099365235
0.507333333333334	-0.151634216308594
0.510666666666667	-0.146865844726563
0.514	-0.142574310302735
0.517333333333334	-0.1373291015625
0.520666666666667	-0.131607055664063
0.524	-0.127315521240235
0.527333333333334	-0.128269195556641
0.530666666666667	-0.124931335449219
0.534	-0.118732452392578
0.537333333333334	-0.11444091796875
0.540666666666667	-0.120639801025391
0.544	-0.13113021850586
0.547333333333334	-0.134944915771485
0.550666666666667	-0.135898590087891
0.554	-0.1373291015625
0.557333333333334	-0.1373291015625
0.560666666666667	-0.130176544189453
0.564	-0.118255615234375
0.567333333333334	-0.109672546386719
0.570666666666667	-0.109672546386719
0.574	-0.114917755126953
0.577333333333334	-0.118732452392578
0.580666666666667	-0.117301940917969
0.584	-0.113964080810547
0.587333333333334	-0.114917755126953
0.590666666666667	-0.113010406494141
0.594	-0.108718872070313
0.597333333333334	-0.1068115234375
0.600666666666667	-0.1068115234375
0.604	-0.109672546386719
0.607333333333334	-0.112533569335938
0.610666666666667	-0.115394592285156
0.614	-0.115394592285156
0.617333333333334	-0.11444091796875
0.620666666666667	-0.114917755126953
0.624	-0.113487243652344
0.627333333333334	-0.104427337646485
0.630666666666667	-0.10061264038086
0.634	-0.104904174804688
0.637333333333334	-0.114917755126953
0.640666666666667	-0.125885009765625
0.644	-0.141143798828125
0.647333333333334	-0.16021728515625
0.650666666666667	-0.171184539794922
0.654	-0.173091888427735
0.657333333333334	-0.173568725585938
0.660666666666667	-0.1678466796875
0.664	-0.156879425048828
0.667333333333334	-0.141620635986328
0.670666666666667	-0.124931335449219
0.674	-0.109195709228516
0.677333333333334	-0.0905990600585938
0.680666666666667	-0.0820159912109375
0.684	-0.080108642578125
0.687333333333334	-0.0872611999511719
0.690666666666667	-0.0929832458496094
0.694	-0.0977516174316406
0.697333333333334	-0.103473663330078
0.700666666666667	-0.108718872070313
0.704	-0.115394592285156
0.707333333333334	-0.119209289550781
0.710666666666667	-0.12350082397461
0.714	-0.126361846923828
0.717333333333334	-0.127792358398438
0.720666666666667	-0.125408172607422
0.724	-0.120639801025391
0.727333333333334	-0.119686126708985
0.730666666666667	-0.125885009765625
0.734	-0.133991241455078
0.737333333333334	-0.141620635986328
0.740666666666667	-0.14638900756836
0.744	-0.148296356201172
0.747333333333334	-0.145912170410156
0.750666666666667	-0.140190124511719
0.754	-0.136852264404297
0.757333333333334	-0.133991241455078
0.760666666666667	-0.128746032714844
0.764	-0.12350082397461
0.767333333333334	-0.121593475341797
0.770666666666667	-0.125408172607422
0.774	-0.132560729980469
0.777333333333334	-0.138282775878906
0.780666666666667	-0.144481658935547
0.784	-0.150680541992188
0.787333333333334	-0.156402587890625
0.790666666666667	-0.160694122314453
0.794	-0.162601470947266
0.797333333333334	-0.166893005371094
0.800666666666667	-0.174522399902344
0.804	-0.178337097167969
0.807333333333334	-0.174045562744141
0.810666666666667	-0.166893005371094
0.814	-0.157833099365235
0.817333333333334	-0.146865844726563
0.820666666666667	-0.132083892822266
0.824	-0.12969970703125
0.827333333333334	-0.133991241455078
0.830666666666667	-0.137805938720703
0.834	-0.139713287353516
0.837333333333334	-0.141620635986328
0.840666666666667	-0.143527984619141
0.844	-0.140666961669922
0.847333333333334	-0.133991241455078
0.850666666666667	-0.125408172607422
0.854	-0.116825103759766
0.857333333333334	-0.116825103759766
0.860666666666667	-0.127315521240235
0.864	-0.137805938720703
0.867333333333334	-0.153541564941406
0.870666666666667	-0.172138214111328
0.874	-0.188827514648438
0.877333333333334	-0.197887420654297
0.880666666666667	-0.198841094970703
0.884	-0.194072723388672
0.887333333333334	-0.179767608642578
0.890666666666667	-0.164508819580078
0.894	-0.157833099365235
0.897333333333334	-0.151634216308594
0.900666666666667	-0.14495849609375
0.904	-0.137805938720703
0.907333333333334	-0.135421752929688
0.910666666666667	-0.133991241455078
0.914	-0.128746032714844
0.917333333333334	-0.130176544189453
0.920666666666667	-0.13875961303711
0.924	-0.158309936523438
0.927333333333334	-0.180721282958985
0.930666666666667	-0.202178955078125
0.934	-0.217914581298828
0.937333333333334	-0.220775604248047
0.940666666666667	-0.212192535400391
0.944	-0.199317932128906
0.947333333333334	-0.184059143066406
0.950666666666667	-0.169754028320313
0.954	-0.162124633789063
0.957333333333334	-0.165462493896485
0.960666666666667	-0.172138214111328
0.964	-0.172615051269531
0.967333333333334	-0.178337097167969
0.970666666666667	-0.19073486328125
0.974	-0.19979476928711
0.977333333333334	-0.196933746337891
0.980666666666667	-0.194549560546875
0.984	-0.194072723388672
0.987333333333334	-0.187873840332031
0.990666666666667	-0.173568725585938
0.994	-0.160694122314453
0.997333333333334	-0.157833099365235
1.00066666666667	-0.154972076416016
1.004	-0.154972076416016
1.00733333333334	-0.159740447998047
1.01066666666667	-0.174045562744141
1.014	-0.185966491699219
1.01733333333334	-0.189781188964844
1.02066666666667	-0.191211700439453
1.024	-0.192642211914063
1.02733333333334	-0.19216537475586
1.03066666666667	-0.186443328857422
1.034	-0.18310546875
1.03733333333334	-0.185489654541016
1.04066666666667	-0.189781188964844
1.044	-0.193595886230469
1.04733333333334	-0.1983642578125
1.05066666666667	-0.205516815185547
1.054	-0.206947326660156
1.05733333333334	-0.196456909179688
1.06066666666667	-0.185012817382813
1.064	-0.175952911376953
1.06733333333334	-0.174999237060547
1.07066666666667	-0.171661376953125
1.074	-0.177383422851563
1.07733333333334	-0.19216537475586
1.08066666666667	-0.20599365234375
1.084	-0.211715698242188
1.08733333333334	-0.204086303710938
1.09066666666667	-0.195980072021485
1.094	-0.187397003173828
1.09733333333334	-0.189304351806641
1.10066666666667	-0.195503234863281
1.104	-0.202178955078125
1.10733333333334	-0.208377838134766
1.11066666666667	-0.211715698242188
1.114	-0.210285186767578
1.11733333333334	-0.202178955078125
1.12066666666667	-0.191211700439453
1.124	-0.185966491699219
1.12733333333334	-0.188350677490235
1.13066666666667	-0.19216537475586
1.134	-0.194072723388672
1.13733333333334	-0.191688537597656
1.14066666666667	-0.1983642578125
1.144	-0.20599365234375
1.14733333333334	-0.211238861083985
1.15066666666667	-0.212192535400391
1.154	-0.221729278564453
1.15733333333334	-0.23651123046875
1.16066666666667	-0.244140625
1.164	-0.246047973632813
1.16733333333334	-0.243186950683594
1.17066666666667	-0.242233276367188
1.174	-0.236034393310547
1.17733333333334	-0.232696533203125
1.18066666666667	-0.232219696044922
1.184	-0.232696533203125
1.18733333333334	-0.231266021728516
1.19066666666667	-0.229835510253906
1.194	-0.225543975830078
1.19733333333334	-0.216484069824219
1.20066666666667	-0.204086303710938
1.204	-0.196456909179688
1.20733333333334	-0.198841094970703
1.21066666666667	-0.204086303710938
1.214	-0.212192535400391
1.21733333333334	-0.218391418457031
1.22066666666667	-0.22268295288086
1.224	-0.223159790039063
1.22733333333334	-0.218391418457031
1.23066666666667	-0.211715698242188
1.234	-0.203132629394531
1.23733333333334	-0.196456909179688
1.24066666666667	-0.19979476928711
1.244	-0.20599365234375
1.24733333333334	-0.213623046875
1.25066666666667	-0.214099884033203
1.254	-0.210762023925781
1.25733333333334	-0.210762023925781
1.26066666666667	-0.211715698242188
1.264	-0.218868255615235
1.26733333333334	-0.223159790039063
1.27066666666667	-0.234127044677735
1.274	-0.250816345214844
1.27733333333334	-0.259876251220703
1.28066666666667	-0.258445739746094
1.284	-0.245094299316406
1.28733333333334	-0.233650207519531
1.29066666666667	-0.222206115722656
1.294	-0.214099884033203
1.29733333333334	-0.213146209716797
1.30066666666667	-0.214099884033203
1.304	-0.211238861083985
1.30733333333334	-0.202178955078125
1.31066666666667	-0.193595886230469
1.314	-0.19216537475586
1.31733333333334	-0.194072723388672
1.32066666666667	-0.198841094970703
1.324	-0.203609466552735
1.32733333333334	-0.214576721191406
1.33066666666667	-0.225067138671875
1.334	-0.227451324462891
1.33733333333334	-0.219345092773438
1.34066666666667	-0.213146209716797
1.344	-0.214576721191406
1.34733333333334	-0.218391418457031
1.35066666666667	-0.22125244140625
1.354	-0.225543975830078
1.35733333333334	-0.237464904785156
1.36066666666667	-0.24557113647461
1.364	-0.245094299316406
1.36733333333334	-0.23651123046875
1.37066666666667	-0.230789184570313
1.374	-0.226497650146485
1.37733333333334	-0.22125244140625
1.38066666666667	-0.220298767089844
1.384	-0.226497650146485
1.38733333333334	-0.238895416259766
1.39066666666667	-0.247001647949219
1.394	-0.247478485107422
1.39733333333334	-0.241756439208985
1.40066666666667	-0.233173370361328
1.404	-0.228404998779297
1.40733333333334	-0.225543975830078
1.41066666666667	-0.224113464355469
1.414	-0.228404998779297
1.41733333333334	-0.235557556152344
1.42066666666667	-0.242233276367188
1.424	-0.239849090576172
1.42733333333334	-0.236034393310547
1.43066666666667	-0.229358673095703
1.434	-0.224113464355469
1.43733333333334	-0.222206115722656
1.44066666666667	-0.221729278564453
1.444	-0.221729278564453
1.44733333333334	-0.220298767089844
1.45066666666667	-0.22268295288086
1.454	-0.225543975830078
1.45733333333334	-0.226974487304688
1.46066666666667	-0.226020812988281
1.464	-0.229835510253906
1.46733333333334	-0.237464904785156
1.47066666666667	-0.241756439208985
1.474	-0.244140625
1.47733333333334	-0.244617462158203
1.48066666666667	-0.252723693847656
1.484	-0.257015228271485
1.48733333333334	-0.255107879638672
1.49066666666667	-0.249862670898438
1.494	-0.241756439208985
1.49733333333334	-0.232219696044922
1.50066666666667	-0.217437744140625
1.504	-0.205516815185547
1.50733333333334	-0.195026397705078
1.51066666666667	-0.187397003173828
1.514	-0.185966491699219
1.51733333333334	-0.188827514648438
1.52066666666667	-0.193119049072266
1.524	-0.195026397705078
1.52733333333334	-0.202178955078125
1.53066666666667	-0.209808349609375
1.534	-0.210762023925781
1.53733333333334	-0.20599365234375
1.54066666666667	-0.1983642578125
1.544	-0.195503234863281
1.54733333333334	-0.192642211914063
1.55066666666667	-0.187873840332031
1.554	-0.185489654541016
1.55733333333334	-0.187873840332031
1.56066666666667	-0.200271606445313
1.564	-0.21505355834961
1.56733333333334	-0.226497650146485
1.57066666666667	-0.237464904785156
1.574	-0.247955322265625
1.57733333333334	-0.256061553955078
1.58066666666667	-0.254631042480469
1.584	-0.24557113647461
1.58733333333334	-0.241279602050781
1.59066666666667	-0.242710113525391
1.594	-0.246524810791016
1.59733333333334	-0.248908996582031
1.60066666666667	-0.248432159423828
1.604	-0.250339508056641
1.60733333333334	-0.248908996582031
1.61066666666667	-0.247478485107422
1.614	-0.249385833740235
1.61733333333334	-0.249385833740235
1.62066666666667	-0.251293182373047
1.624	-0.25177001953125
1.62733333333334	-0.256061553955078
1.63066666666667	-0.256061553955078
1.634	-0.248908996582031
1.63733333333334	-0.244140625
1.64066666666667	-0.244617462158203
1.644	-0.25320053100586
1.64733333333334	-0.257968902587891
1.65066666666667	-0.264167785644531
1.654	-0.26702880859375
1.65733333333334	-0.263214111328125
1.66066666666667	-0.257492065429688
1.664	-0.254154205322266
1.66733333333334	-0.255107879638672
1.67066666666667	-0.25177001953125
1.674	-0.251293182373047
1.67733333333334	-0.257968902587891
1.68066666666667	-0.263690948486328
1.684	-0.261306762695313
1.68733333333334	-0.255107879638672
1.69066666666667	-0.256538391113281
1.694	-0.259876251220703
1.69733333333334	-0.259876251220703
1.70066666666667	-0.2593994140625
1.704	-0.259876251220703
1.70733333333334	-0.2593994140625
1.71066666666667	-0.25320053100586
1.714	-0.250816345214844
1.71733333333334	-0.2593994140625
1.72066666666667	-0.272750854492188
1.724	-0.286579132080078
1.72733333333334	-0.293731689453125
1.73066666666667	-0.295639038085938
1.734	-0.290870666503906
1.73733333333334	-0.283241271972656
1.74066666666667	-0.270843505859375
1.744	-0.258445739746094
1.74733333333334	-0.25177001953125
1.75066666666667	-0.252246856689453
1.754	-0.256061553955078
1.75733333333334	-0.252723693847656
1.76066666666667	-0.247955322265625
1.764	-0.242710113525391
1.76733333333334	-0.23794174194336
1.77066666666667	-0.234603881835938
1.774	-0.233173370361328
1.77733333333334	-0.238895416259766
1.78066666666667	-0.247001647949219
1.784	-0.252723693847656
1.78733333333334	-0.256061553955078
1.79066666666667	-0.261783599853516
1.794	-0.266551971435547
1.79733333333334	-0.26845932006836
1.80066666666667	-0.268936157226563
1.804	-0.270843505859375
1.80733333333334	-0.274181365966797
1.81066666666667	-0.273704528808594
1.814	-0.277519226074219
1.81733333333334	-0.28371810913086
1.82066666666667	-0.288009643554688
1.824	-0.287055969238281
1.82733333333334	-0.287055969238281
1.83066666666667	-0.292778015136719
1.834	-0.29754638671875
1.83733333333334	-0.29754638671875
1.84066666666667	-0.295639038085938
1.844	-0.299453735351563
1.84733333333334	-0.302791595458985
1.85066666666667	-0.302791595458985
1.854	-0.296115875244141
1.85733333333334	-0.286102294921875
1.86066666666667	-0.279426574707031
1.864	-0.269412994384766
1.86733333333334	-0.257492065429688
1.87066666666667	-0.240802764892578
1.874	-0.231266021728516
1.87733333333334	-0.232696533203125
1.88066666666667	-0.239372253417969
1.884	-0.247955322265625
1.88733333333334	-0.254631042480469
1.89066666666667	-0.2593994140625
1.894	-0.25320053100586
1.89733333333334	-0.243663787841797
1.90066666666667	-0.233173370361328
1.904	-0.225543975830078
1.90733333333334	-0.22125244140625
1.91066666666667	-0.229835510253906
1.914	-0.248908996582031
1.91733333333334	-0.269889831542969
1.92066666666667	-0.284671783447266
1.924	-0.296115875244141
1.92733333333334	-0.307083129882813
1.93066666666667	-0.311851501464844
1.934	-0.309944152832031
1.93733333333334	-0.299930572509766
1.94066666666667	-0.289440155029297
1.944	-0.281333923339844
1.94733333333334	-0.275135040283203
1.95066666666667	-0.26702880859375
1.954	-0.261306762695313
1.95733333333334	-0.262260437011719
1.96066666666667	-0.269412994384766
1.964	-0.271797180175781
1.96733333333334	-0.272750854492188
1.97066666666667	-0.271797180175781
1.974	-0.273227691650391
1.97733333333334	-0.274181365966797
1.98066666666667	-0.270843505859375
1.984	-0.265121459960938
1.98733333333334	-0.257015228271485
1.99066666666667	-0.252246856689453
1.994	-0.247955322265625
1.99733333333334	-0.240802764892578
2.00066666666667	-0.239372253417969
2.004	-0.244140625
2.00733333333334	-0.254154205322266
2.01066666666667	-0.263690948486328
2.014	-0.277519226074219
2.01733333333334	-0.297069549560547
2.02066666666667	-0.306129455566406
2.024	-0.312328338623047
2.02733333333334	-0.311374664306641
2.03066666666667	-0.31280517578125
2.034	-0.303268432617188
2.03733333333334	-0.290393829345703
2.04066666666667	-0.2899169921875
2.044	-0.29897689819336
2.04733333333334	-0.314712524414063
2.05066666666667	-0.326156616210938
2.054	-0.339984893798828
2.05733333333334	-0.349998474121094
2.06066666666667	-0.348567962646485
2.064	-0.339984893798828
2.06733333333334	-0.334262847900391
2.07066666666667	-0.332355499267578
2.074	-0.330448150634766
2.07733333333334	-0.32949447631836
2.08066666666667	-0.331878662109375
2.084	-0.33712387084961
2.08733333333334	-0.336647033691406
2.09066666666667	-0.333786010742188
2.094	-0.332832336425781
2.09733333333334	-0.32949447631836
2.10066666666667	-0.32806396484375
2.104	-0.324726104736328
2.10733333333334	-0.32806396484375
2.11066666666667	-0.334262847900391
2.114	-0.336170196533203
2.11733333333334	-0.331878662109375
2.12066666666667	-0.321388244628906
2.124	-0.315189361572266
2.12733333333334	-0.311374664306641
2.13066666666667	-0.315189361572266
2.134	-0.322818756103516
2.13733333333334	-0.339031219482422
2.14066666666667	-0.360965728759766
2.144	-0.377178192138672
2.14733333333334	-0.387191772460938
2.15066666666667	-0.384807586669922
2.154	-0.379562377929688
2.15733333333334	-0.369071960449219
2.16066666666667	-0.354766845703125
2.164	-0.34475326538086
2.16733333333334	-0.336647033691406
2.17066666666667	-0.326633453369141
2.174	-0.316619873046875
2.17733333333334	-0.311851501464844
2.18066666666667	-0.318527221679688
2.184	-0.322341918945313
2.18733333333334	-0.3204345703125
2.19066666666667	-0.323772430419922
2.194	-0.332832336425781
2.19733333333334	-0.347137451171875
2.20066666666667	-0.352859497070313
2.204	-0.357151031494141
2.20733333333334	-0.365257263183594
2.21066666666667	-0.371456146240235
2.214	-0.375747680664063
2.21733333333334	-0.375747680664063
2.22066666666667	-0.378608703613281
2.224	-0.38290023803711
2.22733333333334	-0.383853912353516
2.23066666666667	-0.387668609619141
2.234	-0.394344329833985
2.23733333333334	-0.399112701416016
2.24066666666667	-0.397682189941406
2.244	-0.393390655517578
2.24733333333334	-0.393867492675781
2.25066666666667	-0.392913818359375
2.254	-0.388622283935547
2.25733333333334	-0.387191772460938
2.26066666666667	-0.386714935302735
2.264	-0.390052795410156
2.26733333333334	-0.388145446777344
2.27066666666667	-0.387668609619141
2.274	-0.382423400878906
2.27733333333334	-0.370979309082031
2.28066666666667	-0.359058380126953
2.284	-0.350475311279297
2.28733333333334	-0.344276428222656
2.29066666666667	-0.335693359375
2.294	-0.332832336425781
2.29733333333334	-0.342369079589844
2.30066666666667	-0.35858154296875
2.304	-0.368595123291016
2.30733333333334	-0.371456146240235
2.31066666666667	-0.370979309082031
2.314	-0.365734100341797
2.31733333333334	-0.355243682861328
2.32066666666667	-0.344276428222656
2.324	-0.341892242431641
2.32733333333334	-0.345706939697266
2.33066666666667	-0.351905822753906
2.334	-0.357627868652344
2.33733333333334	-0.360965728759766
2.34066666666667	-0.362396240234375
2.344	-0.359058380126953
2.34733333333334	-0.354766845703125
2.35066666666667	-0.356197357177735
2.354	-0.371932983398438
2.35733333333334	-0.391006469726563
2.36066666666667	-0.403404235839844
2.364	-0.411033630371094
2.36733333333334	-0.419139862060547
2.37066666666667	-0.423431396484375
2.374	-0.413894653320313
2.37733333333334	-0.396728515625
2.38066666666667	-0.380992889404297
2.384	-0.366687774658203
2.38733333333334	-0.354766845703125
2.39066666666667	-0.346183776855469
2.394	-0.349044799804688
2.39733333333334	-0.356674194335938
2.40066666666667	-0.361919403076172
2.404	-0.369548797607422
2.40733333333334	-0.377178192138672
2.41066666666667	-0.383853912353516
2.414	-0.379085540771485
2.41733333333334	-0.37384033203125
2.42066666666667	-0.374317169189453
2.424	-0.374794006347656
2.42733333333334	-0.370025634765625
2.43066666666667	-0.361919403076172
2.434	-0.363826751708985
2.43733333333334	-0.370025634765625
2.44066666666667	-0.380039215087891
2.444	-0.387668609619141
2.44733333333334	-0.393390655517578
2.45066666666667	-0.399112701416016
2.454	-0.403404235839844
2.45733333333334	-0.407695770263672
2.46066666666667	-0.401496887207031
2.464	-0.394821166992188
2.46733333333334	-0.390052795410156
2.47066666666667	-0.390052795410156
2.474	-0.387668609619141
2.47733333333334	-0.38290023803711
2.48066666666667	-0.386238098144531
2.484	-0.393867492675781
2.48733333333334	-0.402450561523438
2.49066666666667	-0.407218933105469
2.494	-0.409126281738281
2.49733333333334	-0.406742095947266
2.50066666666667	-0.404834747314453
2.504	-0.400066375732422
2.50733333333334	-0.39815902709961
2.51066666666667	-0.402450561523438
2.514	-0.410079956054688
2.51733333333334	-0.414848327636719
2.52066666666667	-0.412940979003906
2.524	-0.412464141845703
2.52733333333334	-0.417232513427735
2.53066666666667	-0.41341781616211
2.534	-0.403404235839844
2.53733333333334	-0.395774841308594
2.54066666666667	-0.396251678466797
2.544	-0.401973724365235
2.54733333333334	-0.40578842163086
2.55066666666667	-0.411033630371094
2.554	-0.420570373535156
2.55733333333334	-0.42724609375
2.56066666666667	-0.428199768066406
2.564	-0.421524047851563
2.56733333333334	-0.4119873046875
2.57066666666667	-0.39815902709961
2.574	-0.380039215087891
2.57733333333334	-0.363349914550781
2.58066666666667	-0.349521636962891
2.584	-0.348091125488281
2.58733333333334	-0.35238265991211
2.59066666666667	-0.363826751708985
2.594	-0.370979309082031
2.59733333333334	-0.377655029296875
2.60066666666667	-0.382423400878906
2.604	-0.381946563720703
2.60733333333334	-0.380039215087891
2.61066666666667	-0.374794006347656
2.614	-0.376224517822266
2.61733333333334	-0.3814697265625
2.62066666666667	-0.388622283935547
2.624	-0.387191772460938
2.62733333333334	-0.37527084350586
2.63066666666667	-0.366687774658203
2.634	-0.365734100341797
2.63733333333334	-0.368118286132813
2.64066666666667	-0.365734100341797
2.644	-0.37384033203125
2.64733333333334	-0.38909912109375
2.65066666666667	-0.399589538574219
2.654	-0.397682189941406
2.65733333333334	-0.395298004150391
2.66066666666667	-0.394344329833985
2.664	-0.386238098144531
2.66733333333334	-0.376224517822266
2.67066666666667	-0.370025634765625
2.674	-0.37527084350586
2.67733333333334	-0.376701354980469
2.68066666666667	-0.379085540771485
2.684	-0.3814697265625
2.68733333333334	-0.383853912353516
2.69066666666667	-0.380992889404297
2.694	-0.374794006347656
2.69733333333334	-0.369548797607422
2.70066666666667	-0.3662109375
2.704	-0.361442565917969
2.70733333333334	-0.353336334228516
2.71066666666667	-0.345706939697266
2.714	-0.338077545166016
2.71733333333334	-0.332832336425781
2.72066666666667	-0.329017639160156
2.724	-0.327110290527344
2.72733333333334	-0.326633453369141
2.73066666666667	-0.32806396484375
2.734	-0.32949447631836
2.73733333333334	-0.32806396484375
2.74066666666667	-0.324249267578125
2.744	-0.322341918945313
2.74733333333334	-0.325202941894531
2.75066666666667	-0.328540802001953
2.754	-0.32949447631836
2.75733333333334	-0.329017639160156
2.76066666666667	-0.329017639160156
2.764	-0.328540802001953
2.76733333333334	-0.330924987792969
2.77066666666667	-0.338554382324219
2.774	-0.3509521484375
2.77733333333334	-0.36001205444336
2.78066666666667	-0.370025634765625
2.784	-0.377655029296875
2.78733333333334	-0.377655029296875
2.79066666666667	-0.365257263183594
2.794	-0.341415405273438
2.79733333333334	-0.31280517578125
2.80066666666667	-0.266551971435547
2.804	-0.201225280761719
2.80733333333334	-0.119209289550781
2.81066666666667	-0.019073486328125
2.814	0.106334686279297
2.81733333333334	0.261306762695313
2.82066666666667	0.440120697021485
2.824	0.645637512207032
2.82733333333334	0.889301300048828
2.83066666666667	1.16825103759766
2.834	1.46818161010742
2.83733333333334	1.79052352905274
2.84066666666667	2.13670730590821
2.844	2.49528884887696
2.84733333333334	2.84957885742188
2.85066666666667	3.19051742553711
2.854	3.51762771606446
2.85733333333334	3.8137435913086
2.86066666666667	4.06980514526367
2.864	4.28104400634766
2.86733333333334	4.44889068603516
2.87066666666667	4.57048416137696
2.874	4.65059280395508
2.87733333333334	4.68969345092774
2.88066666666667	4.69255447387696
2.884	4.65965270996094
2.88733333333334	4.59671020507813
2.89066666666667	4.50897216796875
2.894	4.39596176147461
2.89733333333334	4.26673889160156
2.90066666666667	4.12511825561524
2.904	3.97157669067383
2.90733333333334	3.80611419677735
2.91066666666667	3.63206863403321
2.914	3.45420837402344
2.91733333333334	3.26919555664063
2.92066666666667	3.07989120483399
2.924	2.89487838745117
2.92733333333334	2.71749496459961
2.93066666666667	2.54440307617188
2.934	2.37655639648438
2.93733333333334	2.22158432006836
2.94066666666667	2.07757949829102
2.944	1.93643569946289
2.94733333333334	1.79910659790039
2.95066666666667	1.67179107666016
2.954	1.55735015869141
2.95733333333334	1.45196914672852
2.96066666666667	1.35183334350586
2.964	1.25932693481446
2.96733333333334	1.16825103759766
2.97066666666667	1.08480453491211
2.974	1.00994110107422
2.97733333333334	0.942707061767578
2.98066666666667	0.875473022460938
2.984	0.810623168945313
2.98733333333334	0.750541687011719
2.99066666666667	0.691413879394532
2.994	0.63323974609375
2.99733333333334	0.576972961425782
3.00066666666667	0.526905059814453
3.004	0.484943389892578
3.00733333333334	0.450611114501953
3.01066666666667	0.420093536376953
3.014	0.384330749511719
3.01733333333334	0.342845916748047
3.02066666666667	0.303268432617188
3.024	0.273227691650391
3.02733333333334	0.252246856689453
3.03066666666667	0.23651123046875
3.034	0.219821929931641
3.03733333333334	0.203609466552735
3.04066666666667	0.189781188964844
3.044	0.174522399902344
3.04733333333334	0.155448913574219
3.05066666666667	0.132083892822266
3.054	0.113487243652344
3.05733333333334	0.0987052917480469
3.06066666666667	0.0815391540527344
3.064	0.0586509704589844
3.06733333333334	0.0362396240234375
3.07066666666667	0.0209808349609375
3.074	0.00524520874023438
3.07733333333334	-0.00762939453125
3.08066666666667	-0.0185966491699219
3.084	-0.0276565551757813
3.08733333333334	-0.0429153442382813
3.09066666666667	-0.0681877136230469
3.094	-0.0901222229003906
3.09733333333334	-0.1068115234375
3.10066666666667	-0.117778778076172
3.104	-0.130653381347656
3.10733333333334	-0.140666961669922
3.11066666666667	-0.147819519042969
3.114	-0.150680541992188
3.11733333333334	-0.16164779663086
3.12066666666667	-0.176429748535156
3.124	-0.188350677490235
3.12733333333334	-0.191688537597656
3.13066666666667	-0.19073486328125
3.134	-0.195503234863281
3.13733333333334	-0.204086303710938
3.14066666666667	-0.21505355834961
3.144	-0.228404998779297
3.14733333333334	-0.239372253417969
3.15066666666667	-0.244617462158203
3.154	-0.24557113647461
3.15733333333334	-0.245094299316406
3.16066666666667	-0.24557113647461
3.164	-0.246047973632813
3.16733333333334	-0.255107879638672
3.17066666666667	-0.268936157226563
3.174	-0.279426574707031
3.17733333333334	-0.281810760498047
3.18066666666667	-0.286579132080078
3.184	-0.294208526611328
3.18733333333334	-0.29754638671875
3.19066666666667	-0.299453735351563
3.194	-0.308513641357422
3.19733333333334	-0.322818756103516
3.20066666666667	-0.327587127685547
3.204	-0.322818756103516
3.20733333333334	-0.318527221679688
3.21066666666667	-0.318527221679688
3.214	-0.319004058837891
3.21733333333334	-0.319957733154297
3.22066666666667	-0.323295593261719
3.224	-0.331878662109375
3.22733333333334	-0.341892242431641
3.23066666666667	-0.35238265991211
3.234	-0.358104705810547
3.23733333333334	-0.35858154296875
3.24066666666667	-0.356674194335938
3.244	-0.357151031494141
3.24733333333334	-0.359535217285156
3.25066666666667	-0.356674194335938
3.254	-0.355243682861328
3.25733333333334	-0.358104705810547
3.26066666666667	-0.369548797607422
3.264	-0.380516052246094
3.26733333333334	-0.392436981201172
3.27066666666667	-0.405311584472656
3.274	-0.415802001953125
3.27733333333334	-0.417709350585938
3.28066666666667	-0.414371490478516
3.284	-0.4119873046875
3.28733333333334	-0.412940979003906
3.29066666666667	-0.415802001953125
3.294	-0.422000885009766
3.29733333333334	-0.433444976806641
3.30066666666667	-0.442028045654297
3.304	-0.443458557128906
3.30733333333334	-0.435829162597656
3.31066666666667	-0.422954559326172
3.314	-0.41341781616211
3.31733333333334	-0.409603118896485
3.32066666666667	-0.4119873046875
3.324	-0.414371490478516
3.32733333333334	-0.417709350585938
3.33066666666667	-0.423431396484375
3.334	-0.429153442382813
3.33733333333334	-0.42724609375
3.34066666666667	-0.422477722167969
3.344	-0.414848327636719
3.34733333333334	-0.406742095947266
3.35066666666667	-0.401973724365235
3.354	-0.397682189941406
3.35733333333334	-0.395774841308594
3.36066666666667	-0.396728515625
3.364	-0.40578842163086
3.36733333333334	-0.42104721069336
3.37066666666667	-0.431537628173828
3.374	-0.437736511230469
3.37733333333334	-0.440120697021485
3.38066666666667	-0.443458557128906
3.384	-0.447750091552735
3.38733333333334	-0.452041625976563
3.39066666666667	-0.455379486083985
3.394	-0.455379486083985
3.39733333333334	-0.456809997558594
3.40066666666667	-0.456809997558594
3.404	-0.456333160400391
3.40733333333334	-0.447273254394531
3.41066666666667	-0.437736511230469
3.414	-0.432014465332031
3.41733333333334	-0.429153442382813
3.42066666666667	-0.432491302490235
3.424	-0.428199768066406
3.42733333333334	-0.42724609375
3.43066666666667	-0.424861907958985
3.434	-0.426769256591797
3.43733333333334	-0.42867660522461
3.44066666666667	-0.429153442382813
3.444	-0.434398651123047
3.44733333333334	-0.4425048828125
3.45066666666667	-0.452518463134766
3.454	-0.45919418334961
3.45733333333334	-0.461578369140625
3.46066666666667	-0.458717346191406
3.464	-0.455379486083985
3.46733333333334	-0.446796417236328
3.47066666666667	-0.442028045654297
3.474	-0.437259674072266
3.47733333333334	-0.435829162597656
3.48066666666667	-0.439643859863281
3.484	-0.447750091552735
3.48733333333334	-0.457286834716797
3.49066666666667	-0.456809997558594
3.494	-0.450611114501953
3.49733333333334	-0.442981719970703
3.50066666666667	-0.43487548828125
3.504	-0.425338745117188
3.50733333333334	-0.415325164794922
3.51066666666667	-0.410556793212891
3.514	-0.409603118896485
3.51733333333334	-0.41341781616211
3.52066666666667	-0.414848327636719
3.524	-0.417232513427735
3.52733333333334	-0.421524047851563
3.53066666666667	-0.429630279541016
3.534	-0.437736511230469
3.53733333333334	-0.439167022705078
3.54066666666667	-0.439643859863281
3.544	-0.435352325439453
3.54733333333334	-0.432491302490235
3.55066666666667	-0.429630279541016
3.554	-0.427722930908203
3.55733333333334	-0.433921813964844
3.56066666666667	-0.447750091552735
3.564	-0.467300415039063
3.56733333333334	-0.478267669677735
3.57066666666667	-0.483036041259766
3.574	-0.490188598632813
3.57733333333334	-0.496864318847656
3.58066666666667	-0.494480133056641
3.584	-0.485897064208985
3.58733333333334	-0.473499298095703
3.59066666666667	-0.461578369140625
3.594	-0.450611114501953
3.59733333333334	-0.440120697021485
3.60066666666667	-0.432491302490235
3.604	-0.420093536376953
3.60733333333334	-0.4119873046875
3.61066666666667	-0.413894653320313
3.614	-0.424385070800781
3.61733333333334	-0.437259674072266
3.62066666666667	-0.453472137451172
3.624	-0.476360321044922
3.62733333333334	-0.503063201904297
3.63066666666667	-0.522613525390625
3.634	-0.525951385498047
3.63733333333334	-0.522136688232422
3.64066666666667	-0.51116943359375
3.644	-0.5035400390625
3.64733333333334	-0.49591064453125
3.65066666666667	-0.492095947265625
3.654	-0.492095947265625
3.65733333333334	-0.492572784423828
3.66066666666667	-0.496387481689453
3.664	-0.495433807373047
3.66733333333334	-0.491619110107422
3.67066666666667	-0.486373901367188
3.674	-0.488758087158203
3.67733333333334	-0.489234924316406
3.68066666666667	-0.484466552734375
3.684	-0.482559204101563
3.68733333333334	-0.487327575683594
3.69066666666667	-0.492572784423828
3.694	-0.485897064208985
3.69733333333334	-0.471115112304688
3.70066666666667	-0.461578369140625
3.704	-0.454902648925781
3.70733333333334	-0.443458557128906
3.71066666666667	-0.424861907958985
3.714	-0.412940979003906
3.71733333333334	-0.406742095947266
3.72066666666667	-0.399589538574219
3.724	-0.381946563720703
3.72733333333334	-0.360965728759766
3.73066666666667	-0.341892242431641
3.734	-0.316143035888672
3.73733333333334	-0.282764434814453
3.74066666666667	-0.23651123046875
3.744	-0.18310546875
3.74733333333334	-0.117778778076172
3.75066666666667	-0.0433921813964844
3.754	0.0457763671875
3.75733333333334	0.14638900756836
3.76066666666667	0.253677368164063
3.764	0.373363494873047
3.76733333333334	0.504016876220703
3.77066666666667	0.650882720947266
3.774	0.807762145996094
3.77733333333334	0.973224639892578
3.78066666666667	1.15251541137696
3.784	1.33657455444336
3.78733333333334	1.53064727783203
3.79066666666667	1.7385482788086
3.794	1.95980072021485
3.79733333333334	2.19583511352539
3.80066666666667	2.43854522705078
3.804	2.68793106079102
3.80733333333334	2.93350219726563
3.81066666666667	3.173828125
3.814	3.41796875
3.81733333333334	3.65877151489258
3.82066666666667	3.89528274536133
3.824	4.1193962097168
3.82733333333334	4.33731079101563
3.83066666666667	4.54044342041016
3.834	4.71305847167969
3.83733333333334	4.85467910766602
3.84066666666667	4.96578216552735
3.844	5.06019592285157
3.84733333333334	5.13792037963867
3.85066666666667	5.20086288452149
3.854	5.24616241455078
3.85733333333334	5.27334213256836
3.86066666666667	5.28526306152344
3.864	5.27667999267578
3.86733333333334	5.24425506591797
3.87066666666667	5.18465042114258
3.874	5.10072708129883
3.87733333333334	5.00202178955078
3.88066666666667	4.89330291748047
3.884	4.77838516235352
3.88733333333334	4.64820861816406
3.89066666666667	4.5013427734375
3.894	4.34398651123047
3.89733333333334	4.18424606323242
3.90066666666667	4.01735305786133
3.904	3.83710861206055
3.90733333333334	3.65447998046875
3.91066666666667	3.48472595214844
3.914	3.31735610961914
3.91733333333334	3.14092636108399
3.92066666666667	2.96068191528321
3.924	2.79092788696289
3.92733333333334	2.62928009033203
3.93066666666667	2.4714469909668
3.934	2.32505798339844
3.93733333333334	2.1963119506836
3.94066666666667	2.07376480102539
3.944	1.9521713256836
3.94733333333334	1.82437896728516
3.95066666666667	1.69229507446289
3.954	1.56211853027344
3.95733333333334	1.43766403198242
3.96066666666667	1.32465362548828
3.964	1.21545791625977
3.96733333333334	1.1138916015625
3.97066666666667	1.0213851928711
3.974	0.93841552734375
3.97733333333334	0.86212158203125
3.98066666666667	0.792503356933594
3.984	0.727176666259766
3.98733333333334	0.669002532958985
3.99066666666667	0.605106353759766
3.994	0.536918640136719
3.99733333333334	0.465869903564453
4.00066666666667	0.392913818359375
4.004	0.32186508178711
4.00733333333334	0.254154205322266
4.01066666666667	0.194549560546875
4.014	0.145435333251953
4.01733333333334	0.10061264038086
4.02066666666667	0.0634193420410157
4.024	0.0281333923339844
4.02733333333334	-0.0100135803222656
4.03066666666667	-0.0467300415039063
4.034	-0.0882148742675781
4.03733333333334	-0.130653381347656
4.04066666666667	-0.18453598022461
4.044	-0.242710113525391
4.04733333333334	-0.303745269775391
4.05066666666667	-0.3662109375
4.054	-0.433444976806641
4.05733333333334	-0.507831573486328
4.06066666666667	-0.586032867431641
4.064	-0.664710998535157
4.06733333333334	-0.742912292480469
4.07066666666667	-0.826358795166016
4.074	-0.91552734375
4.07733333333334	-1.01280212402344
4.08066666666667	-1.11198425292969
4.084	-1.21402740478516
4.08733333333334	-1.31368637084961
4.09066666666667	-1.41048431396485
4.094	-1.50823593139649
4.09733333333334	-1.59215927124024
4.10066666666667	-1.65939331054688
4.104	-1.70755386352539
4.10733333333334	-1.73664093017578
4.11066666666667	-1.74379348754883
4.114	-1.71422958374024
4.11733333333334	-1.65605545043946
4.12066666666667	-1.56259536743164
4.124	-1.42431259155274
4.12733333333334	-1.22594833374024
4.13066666666667	-0.951766967773438
4.134	-0.596046447753907
4.13733333333334	-0.142574310302735
4.14066666666667	0.421524047851563
4.144	1.10816955566406
4.14733333333334	1.9216537475586
4.15066666666667	2.86102294921875
4.154	3.93342971801758
4.15733333333334	5.13935089111328
4.16066666666667	6.47306442260742
4.164	7.92551040649414
4.16733333333334	9.49668884277344
4.17066666666667	11.1727714538574
4.174	12.9342079162598
4.17733333333334	14.7581100463867
4.18066666666667	16.6263580322266
4.184	18.5089111328125
4.18733333333334	20.3709602355957
4.19066666666667	22.1920013427735
4.194	23.9481925964356
4.19733333333334	25.6195068359375
4.20066666666667	27.1778106689453
4.204	28.6073684692383
4.20733333333334	29.8957824707031
4.21066666666667	31.0320854187012
4.214	32.0138931274414
4.21733333333334	32.8326225280762
4.22066666666667	33.4839820861817
4.224	33.9698791503906
4.22733333333334	34.2960357666016
4.23066666666667	34.4738960266113
4.234	34.505844116211
4.23733333333334	34.3999862670899
4.24066666666667	34.1782569885254
4.244	33.8549613952637
4.24733333333334	33.4391593933106
4.25066666666667	32.9360961914063
4.254	32.3591232299805
4.25733333333334	31.7320823669434
4.26066666666667	31.0530662536621
4.264	30.3330421447754
4.26733333333334	29.5753479003906
4.27066666666667	28.7923812866211
4.274	27.9841423034668
4.27733333333334	27.1434783935547
4.28066666666667	26.2804031372071
4.284	25.3973007202149
4.28733333333334	24.5060920715332
4.29066666666667	23.6058235168457
4.294	22.7065086364746
4.29733333333334	21.8119621276856
4.30066666666667	20.9245681762696
4.304	20.0462341308594
4.30733333333334	19.1736221313477
4.31066666666667	18.3110237121582
4.314	17.4551010131836
4.31733333333334	16.6134834289551
4.32066666666667	15.7909393310547
4.324	14.9931907653809
4.32733333333334	14.223575592041
4.33066666666667	13.4778022766113
4.334	12.758731842041
4.33733333333334	12.0711326599121
4.34066666666667	11.4045143127442
4.344	10.7588768005371
4.34733333333334	10.1370811462403
4.35066666666667	9.552001953125
4.354	9.00650024414063
4.35733333333334	8.48770141601563
4.36066666666667	8.00466537475586
4.364	7.54928588867188
4.36733333333334	7.1253776550293
4.37066666666667	6.71958923339844
4.374	6.33335113525391
4.37733333333334	5.97000122070313
4.38066666666667	5.62715530395508
4.384	5.31291961669922
4.38733333333334	5.0191879272461
4.39066666666667	4.7454833984375
4.394	4.48656082153321
4.39733333333334	4.24337387084961
4.40066666666667	4.01401519775391
4.404	3.7994384765625
4.40733333333334	3.59773635864258
4.41066666666667	3.41081619262696
4.414	3.23724746704102
4.41733333333334	3.06892395019531
4.42066666666667	2.91061401367188
4.424	2.75468826293946
4.42733333333334	2.61020660400391
4.43066666666667	2.47573852539063
4.434	2.349853515625
4.43733333333334	2.24065780639649
4.44066666666667	2.14099884033203
4.444	2.04801559448242
4.44733333333334	1.94597244262696
4.45066666666667	1.84106826782227
4.454	1.74427032470703
4.45733333333334	1.65176391601563
4.46066666666667	1.56259536743164
4.464	1.47819519042969
4.46733333333334	1.40666961669922
4.47066666666667	1.34134292602539
4.474	1.27410888671875
4.47733333333334	1.20639801025391
4.48066666666667	1.14202499389649
4.484	1.07908248901367
4.48733333333334	1.01280212402344
4.49066666666667	0.940799713134766
4.494	0.868320465087891
4.49733333333334	0.798225402832032
4.50066666666667	0.731468200683594
4.504	0.67281723022461
4.50733333333334	0.622272491455078
4.51066666666667	0.578403472900391
4.514	0.53548812866211
4.51733333333334	0.489234924316406
4.52066666666667	0.44393539428711
4.524	0.393867492675781
4.52733333333334	0.339984893798828
4.53066666666667	0.288486480712891
4.534	0.247001647949219
4.53733333333334	0.212669372558594
4.54066666666667	0.174045562744141
4.544	0.134944915771485
4.54733333333334	0.107288360595703
4.55066666666667	0.0863075256347656
4.554	0.0634193420410157
4.55733333333334	0.0376701354980469
4.56066666666667	0.0185966491699219
4.564	0.00858306884765625
4.56733333333334	-0.00715255737304688
4.57066666666667	-0.0300407409667969
4.574	-0.0538825988769532
4.57733333333334	-0.0762939453125
4.58066666666667	-0.102519989013672
4.584	-0.133037567138672
4.58733333333334	-0.16021728515625
4.59066666666667	-0.179290771484375
4.594	-0.192642211914063
4.59733333333334	-0.200748443603516
4.60066666666667	-0.20599365234375
4.604	-0.212669372558594
4.60733333333334	-0.22125244140625
4.61066666666667	-0.240802764892578
4.614	-0.264167785644531
4.61733333333334	-0.290393829345703
4.62066666666667	-0.310420989990235
4.624	-0.323772430419922
4.62733333333334	-0.332355499267578
4.63066666666667	-0.334262847900391
4.634	-0.335216522216797
4.63733333333334	-0.332355499267578
4.64066666666667	-0.330448150634766
4.644	-0.32949447631836
4.64733333333334	-0.338077545166016
4.65066666666667	-0.348091125488281
4.654	-0.354290008544922
4.65733333333334	-0.360488891601563
4.66066666666667	-0.372409820556641
4.664	-0.39052963256836
4.66733333333334	-0.397682189941406
4.67066666666667	-0.401973724365235
4.674	-0.407218933105469
4.67733333333334	-0.418186187744141
4.68066666666667	-0.426769256591797
4.684	-0.428199768066406
4.68733333333334	-0.434398651123047
4.69066666666667	-0.441551208496094
4.694	-0.447750091552735
4.69733333333334	-0.445365905761719
4.70066666666667	-0.439643859863281
4.704	-0.438213348388672
4.70733333333334	-0.437259674072266
4.71066666666667	-0.437736511230469
4.714	-0.4425048828125
4.71733333333334	-0.45156478881836
4.72066666666667	-0.468730926513672
4.724	-0.48065185546875
4.72733333333334	-0.492095947265625
4.73066666666667	-0.500202178955078
4.734	-0.502586364746094
4.73733333333334	-0.498771667480469
4.74066666666667	-0.48971176147461
4.744	-0.483512878417969
4.74733333333334	-0.47445297241211
4.75066666666667	-0.463962554931641
4.754	-0.454902648925781
4.75733333333334	-0.455856323242188
4.76066666666667	-0.461578369140625
4.764	-0.471115112304688
4.76733333333334	-0.490665435791016
4.77066666666667	-0.516414642333985
4.774	-0.539302825927735
4.77733333333334	-0.548362731933594
4.78066666666667	-0.547885894775391
4.784	-0.544071197509766
4.78733333333334	-0.535011291503907
4.79066666666667	-0.523567199707032
4.794	-0.516414642333985
4.79733333333334	-0.519275665283203
4.80066666666667	-0.525951385498047
4.804	-0.523567199707032
4.80733333333334	-0.520706176757813
4.81066666666667	-0.516891479492188
4.814	-0.517845153808594
4.81733333333334	-0.514984130859375
4.82066666666667	-0.514507293701172
4.824	-0.523567199707032
4.82733333333334	-0.531673431396485
4.83066666666667	-0.542163848876953
4.834	-0.548839569091797
4.83733333333334	-0.558853149414063
4.84066666666667	-0.568389892578125
4.844	-0.572681427001953
4.84733333333334	-0.566959381103516
4.85066666666667	-0.554561614990235
4.854	-0.540733337402344
4.85733333333334	-0.531673431396485
4.86066666666667	-0.522613525390625
4.864	-0.512123107910157
4.86733333333334	-0.505447387695313
4.87066666666667	-0.505447387695313
4.874	-0.509262084960938
4.87733333333334	-0.511646270751953
4.88066666666667	-0.510692596435547
4.884	-0.512123107910157
4.88733333333334	-0.514984130859375
4.89066666666667	-0.52022933959961
4.894	-0.52642822265625
4.89733333333334	-0.529766082763672
4.90066666666667	-0.534534454345703
4.904	-0.538825988769532
4.90733333333334	-0.548839569091797
4.91066666666667	-0.55837631225586
4.914	-0.563144683837891
4.91733333333334	-0.564098358154297
4.92066666666667	-0.560283660888672
4.924	-0.557899475097657
4.92733333333334	-0.555992126464844
4.93066666666667	-0.550270080566407
4.934	-0.544071197509766
4.93733333333334	-0.541210174560547
4.94066666666667	-0.545501708984375
4.944	-0.549793243408203
4.94733333333334	-0.543594360351563
4.95066666666667	-0.532150268554688
4.954	-0.520706176757813
4.95733333333334	-0.514507293701172
4.96066666666667	-0.507831573486328
4.964	-0.499725341796875
4.96733333333334	-0.498294830322266
4.97066666666667	-0.50497055053711
4.974	-0.513076782226563
4.97733333333334	-0.517845153808594
4.98066666666667	-0.516891479492188
4.984	-0.516414642333985
4.98733333333334	-0.509738922119141
4.99066666666667	-0.501155853271485
4.994	-0.49591064453125
4.99733333333334	-0.494003295898438
5.00066666666667	-0.494003295898438
5.004	-0.492095947265625
5.00733333333334	-0.493526458740235
5.01066666666667	-0.494003295898438
5.014	-0.484943389892578
5.01733333333334	-0.470638275146485
5.02066666666667	-0.45919418334961
5.024	-0.457286834716797
5.02733333333334	-0.457763671875
5.03066666666667	-0.453472137451172
5.034	-0.451087951660156
5.03733333333334	-0.456809997558594
5.04066666666667	-0.458717346191406
5.044	-0.453948974609375
5.04733333333334	-0.441551208496094
5.05066666666667	-0.434398651123047
5.054	-0.428199768066406
5.05733333333334	-0.42104721069336
5.06066666666667	-0.416278839111328
5.064	-0.415325164794922
5.06733333333334	-0.421524047851563
5.07066666666667	-0.433444976806641
5.074	-0.447273254394531
5.07733333333334	-0.451087951660156
5.08066666666667	-0.450611114501953
5.084	-0.441074371337891
5.08733333333334	-0.42867660522461
5.09066666666667	-0.4119873046875
5.094	-0.397682189941406
5.09733333333334	-0.394821166992188
5.10066666666667	-0.397682189941406
5.104	-0.40435791015625
5.10733333333334	-0.4119873046875
5.11066666666667	-0.415802001953125
5.114	-0.41341781616211
5.11733333333334	-0.400066375732422
5.12066666666667	-0.384330749511719
5.124	-0.374794006347656
5.12733333333334	-0.370979309082031
5.13066666666667	-0.371932983398438
5.134	-0.377655029296875
5.13733333333334	-0.383853912353516
5.14066666666667	-0.391960144042969
5.144	-0.397205352783203
5.14733333333334	-0.398635864257813
5.15066666666667	-0.392913818359375
5.154	-0.3814697265625
5.15733333333334	-0.371456146240235
5.16066666666667	-0.365734100341797
5.164	-0.36764144897461
5.16733333333334	-0.375747680664063
5.17066666666667	-0.385761260986328
5.174	-0.38909912109375
5.17733333333334	-0.388622283935547
5.18066666666667	-0.37527084350586
5.184	-0.350475311279297
5.18733333333334	-0.320911407470703
5.19066666666667	-0.301361083984375
5.194	-0.29754638671875
5.19733333333334	-0.294208526611328
5.20066666666667	-0.296115875244141
5.204	-0.304222106933594
5.20733333333334	-0.315666198730469
5.21066666666667	-0.319957733154297
5.214	-0.317096710205078
5.21733333333334	-0.317573547363281
5.22066666666667	-0.322818756103516
5.224	-0.319480895996094
5.22733333333334	-0.309944152832031
5.23066666666667	-0.299930572509766
5.234	-0.300884246826172
5.23733333333334	-0.309944152832031
5.24066666666667	-0.321388244628906
5.244	-0.33712387084961
5.24733333333334	-0.355243682861328
5.25066666666667	-0.370502471923828
5.254	-0.373363494873047
5.25733333333334	-0.368118286132813
5.26066666666667	-0.363349914550781
5.264	-0.35858154296875
5.26733333333334	-0.353336334228516
5.27066666666667	-0.349044799804688
5.274	-0.345706939697266
5.27733333333334	-0.346183776855469
5.28066666666667	-0.348091125488281
5.284	-0.353813171386719
5.28733333333334	-0.354766845703125
5.29066666666667	-0.347137451171875
5.294	-0.339508056640625
5.29733333333334	-0.329017639160156
5.30066666666667	-0.321388244628906
5.304	-0.309467315673828
5.30733333333334	-0.300407409667969
5.31066666666667	-0.298023223876953
5.314	-0.301361083984375
5.31733333333334	-0.313282012939453
5.32066666666667	-0.322341918945313
5.324	-0.330448150634766
5.32733333333334	-0.336647033691406
5.33066666666667	-0.342845916748047
5.334	-0.350475311279297
5.33733333333334	-0.354766845703125
5.34066666666667	-0.354290008544922
5.344	-0.348091125488281
5.34733333333334	-0.343799591064453
5.35066666666667	-0.349998474121094
5.354	-0.35858154296875
5.35733333333334	-0.359058380126953
5.36066666666667	-0.353336334228516
5.364	-0.349044799804688
5.36733333333334	-0.3509521484375
5.37066666666667	-0.349998474121094
5.374	-0.346660614013672
5.37733333333334	-0.348091125488281
5.38066666666667	-0.358104705810547
5.384	-0.370502471923828
5.38733333333334	-0.382423400878906
5.39066666666667	-0.394821166992188
5.394	-0.403881072998047
5.39733333333334	-0.405311584472656
5.40066666666667	-0.405311584472656
5.404	-0.411510467529297
5.40733333333334	-0.41961669921875
5.41066666666667	-0.422477722167969
5.414	-0.422000885009766
5.41733333333334	-0.422000885009766
5.42066666666667	-0.422477722167969
5.424	-0.423431396484375
5.42733333333334	-0.423431396484375
5.43066666666667	-0.42867660522461
5.434	-0.438213348388672
5.43733333333334	-0.454902648925781
5.44066666666667	-0.471591949462891
5.444	-0.480175018310547
5.44733333333334	-0.482559204101563
5.45066666666667	-0.48208236694336
5.454	-0.482559204101563
5.45733333333334	-0.479221343994141
5.46066666666667	-0.471115112304688
5.464	-0.462532043457031
5.46733333333334	-0.457763671875
5.47066666666667	-0.457763671875
5.474	-0.458717346191406
5.47733333333334	-0.463962554931641
5.48066666666667	-0.473499298095703
5.484	-0.487804412841797
5.48733333333334	-0.494956970214844
5.49066666666667	-0.491619110107422
5.494	-0.484943389892578
5.49733333333334	-0.479698181152344
5.50066666666667	-0.476837158203125
5.504	-0.470161437988281
5.50733333333334	-0.46539306640625
5.51066666666667	-0.462532043457031
5.514	-0.458717346191406
5.51733333333334	-0.452518463134766
5.52066666666667	-0.449657440185547
5.524	-0.455856323242188
5.52733333333334	-0.46682357788086
5.53066666666667	-0.485420227050781
5.534	-0.505924224853516
5.53733333333334	-0.521183013916016
5.54066666666667	-0.528335571289063
5.544	-0.52642822265625
5.54733333333334	-0.523090362548828
5.55066666666667	-0.521183013916016
5.554	-0.517845153808594
5.55733333333334	-0.519752502441407
5.56066666666667	-0.52022933959961
5.564	-0.521659851074219
5.56733333333334	-0.524997711181641
5.57066666666667	-0.532150268554688
5.574	-0.542163848876953
5.57733333333334	-0.547885894775391
5.58066666666667	-0.551700592041016
5.584	-0.5645751953125
5.58733333333334	-0.579833984375
5.59066666666667	-0.589847564697266
5.594	-0.588417053222657
5.59733333333334	-0.584125518798828
5.60066666666667	-0.583648681640625
5.604	-0.580310821533203
5.60733333333334	-0.574588775634766
5.61066666666667	-0.569820404052735
5.614	-0.569820404052735
5.61733333333334	-0.571727752685547
5.62066666666667	-0.570297241210938
5.624	-0.563621520996094
5.62733333333334	-0.554084777832032
5.63066666666667	-0.54168701171875
5.634	-0.531673431396485
5.63733333333334	-0.526905059814453
5.64066666666667	-0.532150268554688
5.644	-0.540733337402344
5.64733333333334	-0.552654266357422
5.65066666666667	-0.570774078369141
5.654	-0.596046447753907
5.65733333333334	-0.618457794189453
5.66066666666667	-0.629901885986328
5.664	-0.638008117675782
5.66733333333334	-0.647544860839844
5.67066666666667	-0.658988952636719
5.674	-0.661849975585938
5.67733333333334	-0.656604766845703
5.68066666666667	-0.648975372314453
5.684	-0.638008117675782
5.68733333333334	-0.621795654296875
5.69066666666667	-0.599384307861328
5.694	-0.58126449584961
5.69733333333334	-0.57363510131836
5.70066666666667	-0.577926635742188
5.704	-0.588417053222657
5.70733333333334	-0.598907470703125
5.71066666666667	-0.606060028076172
5.714	-0.604629516601563
5.71733333333334	-0.597953796386719
5.72066666666667	-0.584125518798828
5.724	-0.568866729736328
5.72733333333334	-0.54931640625
5.73066666666667	-0.529766082763672
5.734	-0.520706176757813
5.73733333333334	-0.525474548339844
5.74066666666667	-0.535964965820313
5.744	-0.545978546142578
5.74733333333334	-0.55694580078125
5.75066666666667	-0.573158264160157
5.754	-0.584602355957032
5.75733333333334	-0.58746337890625
5.76066666666667	-0.589370727539063
5.764	-0.59652328491211
5.76733333333334	-0.603199005126953
5.77066666666667	-0.59652328491211
5.774	-0.585079193115235
5.77733333333334	-0.577926635742188
5.78066666666667	-0.577926635742188
5.784	-0.578403472900391
5.78733333333334	-0.575542449951172
5.79066666666667	-0.576496124267578
5.794	-0.576019287109375
5.79733333333334	-0.576496124267578
5.80066666666667	-0.575065612792969
5.804	-0.569820404052735
5.80733333333334	-0.5645751953125
5.81066666666667	-0.559806823730469
5.814	-0.561714172363282
5.81733333333334	-0.560760498046875
5.82066666666667	-0.554084777832032
5.824	-0.545978546142578
5.82733333333334	-0.545501708984375
5.83066666666667	-0.55074691772461
5.834	-0.553131103515625
5.83733333333334	-0.552177429199219
5.84066666666667	-0.545978546142578
5.844	-0.537872314453125
5.84733333333334	-0.528335571289063
5.85066666666667	-0.519752502441407
5.854	-0.514984130859375
5.85733333333334	-0.50497055053711
5.86066666666667	-0.501155853271485
5.864	-0.499248504638672
5.86733333333334	-0.499248504638672
5.87066666666667	-0.494480133056641
5.874	-0.488758087158203
5.87733333333334	-0.49734115600586
5.88066666666667	-0.510692596435547
5.884	-0.521183013916016
5.88733333333334	-0.52642822265625
5.89066666666667	-0.531673431396485
5.894	-0.543594360351563
5.89733333333334	-0.543594360351563
5.90066666666667	-0.534534454345703
5.904	-0.525951385498047
5.90733333333334	-0.518321990966797
5.91066666666667	-0.509738922119141
5.914	-0.493526458740235
5.91733333333334	-0.473976135253906
5.92066666666667	-0.462532043457031
5.924	-0.453948974609375
5.92733333333334	-0.458240509033203
5.93066666666667	-0.465869903564453
5.934	-0.47445297241211
5.93733333333334	-0.488758087158203
5.94066666666667	-0.501632690429688
5.944	-0.516414642333985
5.94733333333334	-0.514507293701172
5.95066666666667	-0.513553619384766
5.954	-0.514507293701172
5.95733333333334	-0.517845153808594
5.96066666666667	-0.521659851074219
5.964	-0.524997711181641
5.96733333333334	-0.533103942871094
5.97066666666667	-0.531196594238282
5.974	-0.524044036865235
5.97733333333334	-0.514507293701172
5.98066666666667	-0.51259994506836
5.984	-0.51259994506836
5.98733333333334	-0.510215759277344
5.99066666666667	-0.513076782226563
5.994	-0.519275665283203
5.99733333333334	-0.530242919921875
6.00066666666667	-0.532150268554688
6.004	-0.531196594238282
6.00733333333334	-0.529289245605469
6.01066666666667	-0.530242919921875
6.014	-0.533580780029297
6.01733333333334	-0.536441802978516
6.02066666666667	-0.538349151611328
6.024	-0.541210174560547
6.02733333333334	-0.545978546142578
6.03066666666667	-0.553607940673828
6.034	-0.564098358154297
6.03733333333334	-0.573158264160157
6.04066666666667	-0.584125518798828
6.044	-0.592231750488282
6.04733333333334	-0.605106353759766
6.05066666666667	-0.615119934082032
6.054	-0.614643096923828
6.05733333333334	-0.608444213867188
6.06066666666667	-0.600814819335938
6.064	-0.598430633544922
6.06733333333334	-0.593662261962891
6.07066666666667	-0.590801239013672
6.074	-0.597476959228516
6.07733333333334	-0.607013702392578
6.08066666666667	-0.607490539550782
6.084	-0.600337982177735
6.08733333333334	-0.593662261962891
6.09066666666667	-0.591278076171875
6.094	-0.591754913330078
6.09733333333334	-0.589847564697266
6.10066666666667	-0.59652328491211
6.104	-0.603199005126953
6.10733333333334	-0.605106353759766
6.11066666666667	-0.602245330810547
6.114	-0.592231750488282
6.11733333333334	-0.586509704589844
6.12066666666667	-0.580310821533203
6.124	-0.579833984375
6.12733333333334	-0.579357147216797
6.13066666666667	-0.575542449951172
6.134	-0.569343566894532
6.13733333333334	-0.567913055419922
6.14066666666667	-0.575542449951172
6.144	-0.584602355957032
6.14733333333334	-0.594139099121094
6.15066666666667	-0.601768493652344
6.154	-0.613689422607422
6.15733333333334	-0.624656677246094
6.16066666666667	-0.62704086303711
6.164	-0.626087188720703
6.16733333333334	-0.626087188720703
6.17066666666667	-0.635623931884766
6.174	-0.647544860839844
6.17733333333334	-0.654220581054688
6.18066666666667	-0.653743743896485
6.184	-0.64849853515625
6.18733333333334	-0.650882720947266
6.19066666666667	-0.650405883789063
6.194	-0.646591186523438
6.19733333333334	-0.640392303466797
6.20066666666667	-0.641345977783203
6.204	-0.651836395263672
6.20733333333334	-0.659465789794922
6.21066666666667	-0.666141510009766
6.214	-0.668048858642578
6.21733333333334	-0.670909881591797
6.22066666666667	-0.670909881591797
6.224	-0.662803649902344
6.22733333333334	-0.653266906738282
6.23066666666667	-0.64849853515625
6.234	-0.653743743896485
6.23733333333334	-0.658512115478516
6.24066666666667	-0.661849975585938
6.244	-0.670433044433594
6.24733333333334	-0.675678253173828
6.25066666666667	-0.675678253173828
6.254	-0.663280487060547
6.25733333333334	-0.651836395263672
6.26066666666667	-0.648021697998047
6.264	-0.648021697998047
6.26733333333334	-0.64992904663086
6.27066666666667	-0.647068023681641
6.274	-0.645160675048828
6.27733333333334	-0.644683837890625
6.28066666666667	-0.638008117675782
6.284	-0.6256103515625
6.28733333333334	-0.612258911132813
6.29066666666667	-0.609397888183594
6.294	-0.615596771240235
6.29733333333334	-0.620841979980469
6.30066666666667	-0.626087188720703
6.304	-0.624656677246094
6.30733333333334	-0.61941146850586
6.31066666666667	-0.605106353759766
6.314	-0.592231750488282
6.31733333333334	-0.586986541748047
6.32066666666667	-0.586032867431641
6.324	-0.590801239013672
6.32733333333334	-0.593662261962891
6.33066666666667	-0.59652328491211
6.334	-0.593662261962891
6.33733333333334	-0.58746337890625
6.34066666666667	-0.583171844482422
6.344	-0.581741333007813
6.34733333333334	-0.586509704589844
6.35066666666667	-0.592231750488282
6.354	-0.595569610595703
6.35733333333334	-0.593662261962891
6.36066666666667	-0.589370727539063
6.364	-0.584602355957032
6.36733333333334	-0.579833984375
6.37066666666667	-0.574588775634766
6.374	-0.565528869628907
6.37733333333334	-0.557422637939453
6.38066666666667	-0.548839569091797
6.384	-0.545501708984375
6.38733333333334	-0.540256500244141
6.39066666666667	-0.532150268554688
6.394	-0.525951385498047
6.39733333333334	-0.524044036865235
6.40066666666667	-0.522136688232422
6.404	-0.518798828125
6.40733333333334	-0.516891479492188
6.41066666666667	-0.519752502441407
6.414	-0.52785873413086
6.41733333333334	-0.534534454345703
6.42066666666667	-0.542163848876953
6.424	-0.541210174560547
6.42733333333334	-0.535011291503907
6.43066666666667	-0.523567199707032
6.434	-0.513076782226563
6.43733333333334	-0.504493713378907
6.44066666666667	-0.498294830322266
6.444	-0.499248504638672
6.44733333333334	-0.506401062011719
6.45066666666667	-0.514984130859375
6.454	-0.522613525390625
6.45733333333334	-0.527381896972657
6.46066666666667	-0.534534454345703
6.464	-0.540256500244141
6.46733333333334	-0.542640686035157
6.47066666666667	-0.547409057617188
6.474	-0.547885894775391
6.47733333333334	-0.54931640625
6.48066666666667	-0.54311752319336
6.484	-0.533103942871094
6.48733333333334	-0.527381896972657
6.49066666666667	-0.524997711181641
6.494	-0.528812408447266
6.49733333333334	-0.531196594238282
6.50066666666667	-0.534534454345703
6.504	-0.538825988769532
6.50733333333334	-0.538349151611328
6.51066666666667	-0.533580780029297
6.514	-0.525951385498047
6.51733333333334	-0.518321990966797
6.52066666666667	-0.513553619384766
6.524	-0.51116943359375
6.52733333333334	-0.515937805175782
6.53066666666667	-0.524044036865235
6.534	-0.529289245605469
6.53733333333334	-0.529289245605469
6.54066666666667	-0.525951385498047
6.544	-0.516414642333985
6.54733333333334	-0.500202178955078
6.55066666666667	-0.473976135253906
6.554	-0.440120697021485
6.55733333333334	-0.39815902709961
6.56066666666667	-0.339984893798828
6.564	-0.26082992553711
6.56733333333334	-0.15401840209961
6.57066666666667	-0.0252723693847656
6.574	0.132560729980469
6.57733333333334	0.329017639160156
6.58066666666667	0.578880310058594
6.584	0.895500183105469
6.58733333333334	1.29270553588867
6.59066666666667	1.78813934326172
6.594	2.39896774291992
6.59733333333334	3.14950942993164
6.60066666666667	4.06265258789063
6.604	5.16462326049805
6.60733333333334	6.4992904663086
6.61066666666667	8.11958312988281
6.614	10.0784301757813
6.61733333333334	12.4354362487793
6.62066666666667	15.2559280395508
6.624	18.6195373535156
6.62733333333334	22.6097106933594
6.63066666666667	27.3160934448242
6.634	32.8516960144043
6.63733333333334	39.3314361572266
6.64066666666667	46.8873977661133
6.644	55.6626319885254
6.64733333333334	65.8016204833985
6.65066666666667	77.4717330932617
6.654	90.841293334961
6.65733333333334	106.100082397461
6.66066666666667	123.437404632569
6.664	143.057823181153
[truncated: 4,006 more rows]
