# Supplementary material for: Phase-Specific Parameter Estimation in Chiral HPLC Using 1‑Site, 2‑Site Stochastic Models, and Unified Equation Approach
Source: Anal Chem. 2026 Apr 29;98(18):13925–39. doi: 10.1021/acs.analchem.6c01634 (PMC13177292; doi:10.1021/acs.analchem.6c01634)
Supplement: Supplementary file 2 [file ac6c01634_si_002.zip › SupportingInformation/01_isotherm_fit/CELL1_data/LORA_CELL1_05_10_10.CSV]

0.00266666666666667	-0.0643730163574219
0.006	-0.0643730163574219
0.00933333333333334	-0.0591278076171875
0.0126666666666667	-0.0510215759277344
0.016	-0.0386238098144531
0.0193333333333334	-0.0276565551757813
0.0226666666666667	-0.019073486328125
0.026	-0.0166893005371094
0.0293333333333334	-0.0176429748535156
0.0326666666666667	-0.0209808349609375
0.036	-0.0271797180175781
0.0393333333333334	-0.0286102294921875
0.0426666666666667	-0.0300407409667969
0.046	-0.0314712524414063
0.0493333333333334	-0.0386238098144531
0.0526666666666667	-0.0414848327636719
0.056	-0.0414848327636719
0.0593333333333334	-0.041961669921875
0.0626666666666667	-0.0467300415039063
0.066	-0.0510215759277344
0.0693333333333334	-0.0600814819335938
0.0726666666666667	-0.0734329223632813
0.076	-0.0901222229003906
0.0793333333333334	-0.0982284545898438
0.0826666666666667	-0.0934600830078125
0.086	-0.0863075256347656
0.0893333333333334	-0.0824928283691406
0.0926666666666667	-0.0820159912109375
0.096	-0.0758171081542969
0.0993333333333334	-0.0762939453125
0.102666666666667	-0.0863075256347656
0.106	-0.09918212890625
0.109333333333334	-0.0996589660644531
0.112666666666667	-0.0944137573242188
0.116	-0.0905990600585938
0.119333333333334	-0.0815391540527344
0.122666666666667	-0.0672340393066407
0.126	-0.0486373901367188
0.129333333333334	-0.03814697265625
0.132666666666667	-0.0333786010742188
0.136	-0.0357627868652344
0.139333333333334	-0.0433921813964844
0.142666666666667	-0.0500679016113282
0.146	-0.0500679016113282
0.149333333333334	-0.0443458557128906
0.152666666666667	-0.0395774841308594
0.156	-0.0371932983398438
0.159333333333334	-0.0348091125488281
0.162666666666667	-0.0324249267578125
0.166	-0.0362396240234375
0.169333333333334	-0.0414848327636719
0.172666666666667	-0.0424385070800781
0.176	-0.0429153442382813
0.179333333333334	-0.0457763671875
0.182666666666667	-0.0514984130859375
0.186	-0.0510215759277344
0.189333333333334	-0.0505447387695313
0.192666666666667	-0.0581741333007813
0.196	-0.0672340393066407
0.199333333333334	-0.0691413879394532
0.202666666666667	-0.0672340393066407
0.206	-0.072479248046875
0.209333333333334	-0.0820159912109375
0.212666666666667	-0.0858306884765625
0.216	-0.0820159912109375
0.219333333333334	-0.08392333984375
0.222666666666667	-0.0901222229003906
0.226	-0.0967979431152344
0.229333333333334	-0.095367431640625
0.232666666666667	-0.0910758972167969
0.236	-0.0891685485839844
0.239333333333334	-0.087738037109375
0.242666666666667	-0.0820159912109375
0.246	-0.0691413879394532
0.249333333333334	-0.0557899475097657
0.252666666666667	-0.0486373901367188
0.256	-0.0457763671875
0.259333333333334	-0.0462532043457031
0.262666666666667	-0.0476837158203125
0.266	-0.0514984130859375
0.269333333333334	-0.0581741333007813
0.272666666666667	-0.0643730163574219
0.276	-0.0615119934082032
0.279333333333334	-0.0510215759277344
0.282666666666667	-0.0395774841308594
0.286	-0.041961669921875
0.289333333333334	-0.0467300415039063
0.292666666666667	-0.0524520874023438
0.296	-0.0591278076171875
0.299333333333334	-0.0691413879394532
0.302666666666667	-0.0805854797363281
0.306	-0.0791549682617188
0.309333333333334	-0.0748634338378907
0.312666666666667	-0.0629425048828125
0.316	-0.0491142272949219
0.319333333333334	-0.0338554382324219
0.322666666666667	-0.0238418579101563
0.326	-0.026702880859375
0.329333333333334	-0.0362396240234375
0.332666666666667	-0.0467300415039063
0.336	-0.0524520874023438
0.339333333333334	-0.0524520874023438
0.342666666666667	-0.049591064453125
0.346	-0.0391006469726563
0.349333333333334	-0.0286102294921875
0.352666666666667	-0.0214576721191406
0.356	-0.0243186950683594
0.359333333333334	-0.0376701354980469
0.362666666666667	-0.057220458984375
0.366	-0.0810623168945313
0.369333333333334	-0.0967979431152344
0.372666666666667	-0.1068115234375
0.376	-0.112533569335938
0.379333333333334	-0.114917755126953
0.382666666666667	-0.113964080810547
0.386	-0.104427337646485
0.389333333333334	-0.0982284545898438
0.392666666666667	-0.0891685485839844
0.396	-0.0772476196289063
0.399333333333334	-0.064849853515625
0.402666666666667	-0.0548362731933594
0.406	-0.0500679016113282
0.409333333333334	-0.0429153442382813
0.412666666666667	-0.0448226928710938
0.416	-0.05340576171875
0.419333333333334	-0.0629425048828125
0.422666666666667	-0.0653266906738282
0.426	-0.0638961791992188
0.429333333333334	-0.0662803649902344
0.432666666666667	-0.0677108764648438
0.436	-0.0667572021484375
0.439333333333334	-0.0667572021484375
0.442666666666667	-0.0672340393066407
0.446	-0.0691413879394532
0.449333333333334	-0.0715255737304688
0.452666666666667	-0.0729560852050782
0.456	-0.0767707824707032
0.459333333333334	-0.0786781311035157
0.462666666666667	-0.08392333984375
0.466	-0.0882148742675781
0.469333333333334	-0.0882148742675781
0.472666666666667	-0.0867843627929688
0.476	-0.0829696655273438
0.479333333333334	-0.0734329223632813
0.482666666666667	-0.0576972961425782
0.486	-0.0414848327636719
0.489333333333334	-0.0309944152832031
0.492666666666667	-0.0276565551757813
0.496	-0.0290870666503906
0.499333333333334	-0.0391006469726563
0.502666666666667	-0.0491142272949219
0.506	-0.0557899475097657
0.509333333333334	-0.0562667846679688
0.512666666666667	-0.0510215759277344
0.516	-0.0462532043457031
0.519333333333334	-0.0457763671875
0.522666666666667	-0.0519752502441407
0.526	-0.0596046447753907
0.529333333333334	-0.0677108764648438
0.532666666666667	-0.0762939453125
0.536	-0.0805854797363281
0.539333333333334	-0.0758171081542969
0.542666666666667	-0.0643730163574219
0.546	-0.0586509704589844
0.549333333333334	-0.0624656677246094
0.552666666666667	-0.0658035278320313
0.556	-0.0653266906738282
0.559333333333334	-0.0629425048828125
0.562666666666667	-0.0691413879394532
0.566	-0.072479248046875
0.569333333333334	-0.0720024108886719
0.572666666666667	-0.0743865966796875
0.576	-0.0796318054199219
0.579333333333334	-0.0829696655273438
0.582666666666667	-0.0805854797363281
0.586	-0.0805854797363281
0.589333333333334	-0.0772476196289063
0.592666666666667	-0.0662803649902344
0.596	-0.0553131103515625
0.599333333333334	-0.0543594360351563
0.602666666666667	-0.0581741333007813
0.606	-0.0629425048828125
0.609333333333334	-0.0658035278320313
0.612666666666667	-0.0734329223632813
0.616	-0.0805854797363281
0.619333333333334	-0.0834465026855469
0.622666666666667	-0.0848770141601563
0.626	-0.0810623168945313
0.629333333333334	-0.0734329223632813
0.632666666666667	-0.057220458984375
0.636	-0.0395774841308594
0.639333333333334	-0.0281333923339844
0.642666666666667	-0.0238418579101563
0.646	-0.0290870666503906
0.649333333333334	-0.0367164611816406
0.652666666666667	-0.049591064453125
0.656	-0.0629425048828125
0.659333333333334	-0.0705718994140625
0.662666666666667	-0.0715255737304688
0.666	-0.06866455078125
0.669333333333334	-0.0667572021484375
0.672666666666667	-0.0667572021484375
0.676	-0.0691413879394532
0.679333333333334	-0.0758171081542969
0.682666666666667	-0.0753402709960938
0.686	-0.0748634338378907
0.689333333333334	-0.0777244567871094
0.692666666666667	-0.0891685485839844
0.696	-0.101566314697266
0.699333333333334	-0.107765197753906
0.702666666666667	-0.109672546386719
0.706	-0.110149383544922
0.709333333333334	-0.108718872070313
0.712666666666667	-0.105381011962891
0.716	-0.105857849121094
0.719333333333334	-0.110149383544922
0.722666666666667	-0.118732452392578
0.726	-0.116348266601563
0.729333333333334	-0.107765197753906
0.732666666666667	-0.0967979431152344
0.736	-0.0805854797363281
0.739333333333334	-0.0677108764648438
0.742666666666667	-0.0567436218261719
0.746	-0.0615119934082032
0.749333333333334	-0.0696182250976563
0.752666666666667	-0.0748634338378907
0.756	-0.0762939453125
0.759333333333334	-0.0710487365722657
0.762666666666667	-0.0662803649902344
0.766	-0.06103515625
0.769333333333334	-0.0662803649902344
0.772666666666667	-0.0743865966796875
0.776	-0.0848770141601563
0.779333333333334	-0.0920295715332031
0.782666666666667	-0.09918212890625
0.786	-0.104904174804688
0.789333333333334	-0.102043151855469
0.792666666666667	-0.0972747802734375
0.796	-0.0929832458496094
0.799333333333334	-0.0977516174316406
0.802666666666667	-0.100135803222656
0.806	-0.0929832458496094
0.809333333333334	-0.0858306884765625
0.812666666666667	-0.0844001770019531
0.816	-0.0886917114257813
0.819333333333334	-0.0901222229003906
0.822666666666667	-0.0929832458496094
0.826	-0.10061264038086
0.829333333333334	-0.107765197753906
0.832666666666667	-0.1068115234375
0.836	-0.102043151855469
0.839333333333334	-0.0967979431152344
0.842666666666667	-0.095367431640625
0.846	-0.0967979431152344
0.849333333333334	-0.100135803222656
0.852666666666667	-0.102996826171875
0.856	-0.104904174804688
0.859333333333334	-0.103950500488281
0.862666666666667	-0.10061264038086
0.866	-0.0972747802734375
0.869333333333334	-0.0958442687988281
0.872666666666667	-0.0934600830078125
0.876	-0.0863075256347656
0.879333333333334	-0.0829696655273438
0.882666666666667	-0.0834465026855469
0.886	-0.087738037109375
0.889333333333334	-0.091552734375
0.892666666666667	-0.0977516174316406
0.896	-0.112056732177735
0.899333333333334	-0.129222869873047
0.902666666666667	-0.144481658935547
0.906	-0.148773193359375
0.909333333333334	-0.149250030517578
0.912666666666667	-0.150680541992188
0.916	-0.154495239257813
0.919333333333334	-0.149250030517578
0.922666666666667	-0.134944915771485
0.926	-0.124454498291016
0.929333333333334	-0.116825103759766
0.932666666666667	-0.110626220703125
0.936	-0.0925064086914063
0.939333333333334	-0.0791549682617188
0.942666666666667	-0.0777244567871094
0.946	-0.0882148742675781
0.949333333333334	-0.102043151855469
0.952666666666667	-0.113010406494141
0.956	-0.128269195556641
0.959333333333334	-0.139713287353516
0.962666666666667	-0.148296356201172
0.966	-0.149726867675781
0.969333333333334	-0.14495849609375
0.972666666666667	-0.136375427246094
0.976	-0.122547149658203
0.979333333333334	-0.109195709228516
0.982666666666667	-0.09918212890625
0.986	-0.0939369201660156
0.989333333333334	-0.0977516174316406
0.992666666666667	-0.104427337646485
0.996	-0.113487243652344
0.999333333333334	-0.119686126708985
1.00266666666667	-0.123023986816406
1.006	-0.1220703125
1.00933333333334	-0.117778778076172
1.01266666666667	-0.110626220703125
1.016	-0.109672546386719
1.01933333333334	-0.113010406494141
1.02266666666667	-0.11444091796875
1.026	-0.108718872070313
1.02933333333334	-0.09918212890625
1.03266666666667	-0.091552734375
1.036	-0.0834465026855469
1.03933333333334	-0.072479248046875
1.04266666666667	-0.0629425048828125
1.046	-0.0662803649902344
1.04933333333334	-0.0720024108886719
1.05266666666667	-0.0762939453125
1.056	-0.0805854797363281
1.05933333333334	-0.0944137573242188
1.06266666666667	-0.107765197753906
1.066	-0.103950500488281
1.06933333333334	-0.0958442687988281
1.07266666666667	-0.0958442687988281
1.076	-0.101566314697266
1.07933333333334	-0.0948905944824219
1.08266666666667	-0.0815391540527344
1.086	-0.0729560852050782
1.08933333333334	-0.0672340393066407
1.09266666666667	-0.0605583190917969
1.096	-0.0529289245605469
1.09933333333334	-0.0567436218261719
1.10266666666667	-0.0677108764648438
1.106	-0.0786781311035157
1.10933333333334	-0.0824928283691406
1.11266666666667	-0.0791549682617188
1.116	-0.0758171081542969
1.11933333333334	-0.0739097595214844
1.12266666666667	-0.0739097595214844
1.126	-0.0777244567871094
1.12933333333334	-0.0853538513183594
1.13266666666667	-0.103473663330078
1.136	-0.118255615234375
1.13933333333334	-0.126361846923828
1.14266666666667	-0.123977661132813
1.146	-0.121116638183594
1.14933333333334	-0.123023986816406
1.15266666666667	-0.122547149658203
1.156	-0.120639801025391
1.15933333333334	-0.118255615234375
1.16266666666667	-0.1220703125
1.166	-0.126361846923828
1.16933333333334	-0.127792358398438
1.17266666666667	-0.1220703125
1.176	-0.117301940917969
1.17933333333334	-0.116348266601563
1.18266666666667	-0.121593475341797
1.186	-0.13113021850586
1.18933333333334	-0.14495849609375
1.19266666666667	-0.156879425048828
1.196	-0.1678466796875
1.19933333333334	-0.173091888427735
1.20266666666667	-0.16927719116211
1.206	-0.156879425048828
1.20933333333334	-0.133991241455078
1.21266666666667	-0.115394592285156
1.216	-0.100135803222656
1.21933333333334	-0.0963211059570313
1.22266666666667	-0.0977516174316406
1.226	-0.102519989013672
1.22933333333334	-0.104904174804688
1.23266666666667	-0.101566314697266
1.236	-0.0925064086914063
1.23933333333334	-0.0753402709960938
1.24266666666667	-0.0557899475097657
1.246	-0.0376701354980469
1.24933333333334	-0.0309944152832031
1.25266666666667	-0.0429153442382813
1.256	-0.0615119934082032
1.25933333333334	-0.0777244567871094
1.26266666666667	-0.0920295715332031
1.266	-0.106334686279297
1.26933333333334	-0.119686126708985
1.27266666666667	-0.121116638183594
1.276	-0.121116638183594
1.27933333333334	-0.1220703125
1.28266666666667	-0.124454498291016
1.286	-0.128269195556641
1.28933333333334	-0.132083892822266
1.29266666666667	-0.138282775878906
1.296	-0.142097473144531
1.29933333333334	-0.144481658935547
1.30266666666667	-0.145912170410156
1.306	-0.136852264404297
1.30933333333334	-0.1220703125
1.31266666666667	-0.106334686279297
1.316	-0.095367431640625
1.31933333333334	-0.0901222229003906
1.32266666666667	-0.0829696655273438
1.326	-0.0863075256347656
1.32933333333334	-0.0944137573242188
1.33266666666667	-0.1068115234375
1.336	-0.116348266601563
1.33933333333334	-0.127315521240235
1.34266666666667	-0.140190124511719
1.346	-0.146865844726563
1.34933333333334	-0.141143798828125
1.35266666666667	-0.132083892822266
1.356	-0.126838684082031
1.35933333333334	-0.12350082397461
1.36266666666667	-0.120639801025391
1.366	-0.118732452392578
1.36933333333334	-0.124454498291016
1.37266666666667	-0.129222869873047
1.376	-0.127315521240235
1.37933333333334	-0.121593475341797
1.38266666666667	-0.119209289550781
1.386	-0.120639801025391
1.38933333333334	-0.119686126708985
1.39266666666667	-0.109195709228516
1.396	-0.0939369201660156
1.39933333333334	-0.0777244567871094
1.40266666666667	-0.064849853515625
1.406	-0.0567436218261719
1.40933333333334	-0.0581741333007813
1.41266666666667	-0.0677108764648438
1.416	-0.0834465026855469
1.41933333333334	-0.10061264038086
1.42266666666667	-0.11444091796875
1.426	-0.125408172607422
1.42933333333334	-0.132083892822266
1.43266666666667	-0.136852264404297
1.436	-0.13875961303711
1.43933333333334	-0.144481658935547
1.44266666666667	-0.157833099365235
1.446	-0.172615051269531
1.44933333333334	-0.18453598022461
1.45266666666667	-0.192642211914063
1.456	-0.197887420654297
1.45933333333334	-0.194072723388672
1.46266666666667	-0.176429748535156
1.466	-0.157356262207031
1.46933333333334	-0.143051147460938
1.47266666666667	-0.137805938720703
1.476	-0.135421752929688
1.47933333333334	-0.130176544189453
1.48266666666667	-0.124931335449219
1.486	-0.119686126708985
1.48933333333334	-0.120639801025391
1.49266666666667	-0.120639801025391
1.496	-0.121593475341797
1.49933333333334	-0.123023986816406
1.50266666666667	-0.132560729980469
1.506	-0.143051147460938
1.50933333333334	-0.149250030517578
1.51266666666667	-0.152587890625
1.516	-0.152587890625
1.51933333333334	-0.156402587890625
1.52266666666667	-0.157356262207031
1.526	-0.153064727783203
1.52933333333334	-0.141143798828125
1.53266666666667	-0.127792358398438
1.536	-0.125885009765625
1.53933333333334	-0.126361846923828
1.54266666666667	-0.127792358398438
1.546	-0.130176544189453
1.54933333333334	-0.134944915771485
1.55266666666667	-0.145912170410156
1.556	-0.150203704833985
1.55933333333334	-0.15401840209961
1.56266666666667	-0.153064727783203
1.566	-0.148773193359375
1.56933333333334	-0.14638900756836
1.57266666666667	-0.139236450195313
1.576	-0.133037567138672
1.57933333333334	-0.126361846923828
1.58266666666667	-0.126838684082031
1.586	-0.130176544189453
1.58933333333334	-0.126838684082031
1.59266666666667	-0.119686126708985
1.596	-0.110626220703125
1.59933333333334	-0.109672546386719
1.60266666666667	-0.1068115234375
1.606	-0.103950500488281
1.60933333333334	-0.0982284545898438
1.61266666666667	-0.0972747802734375
1.616	-0.09918212890625
1.61933333333334	-0.0977516174316406
1.62266666666667	-0.0944137573242188
1.626	-0.0929832458496094
1.62933333333334	-0.09918212890625
1.63266666666667	-0.105857849121094
1.636	-0.110626220703125
1.63933333333334	-0.107765197753906
1.64266666666667	-0.106334686279297
1.646	-0.102519989013672
1.64933333333334	-0.102043151855469
1.65266666666667	-0.1068115234375
1.656	-0.115394592285156
1.65933333333334	-0.126361846923828
1.66266666666667	-0.132083892822266
1.666	-0.139713287353516
1.66933333333334	-0.148773193359375
1.67266666666667	-0.153541564941406
1.676	-0.155448913574219
1.67933333333334	-0.152111053466797
1.68266666666667	-0.153541564941406
1.686	-0.153064727783203
1.68933333333334	-0.150203704833985
1.69266666666667	-0.14638900756836
1.696	-0.140666961669922
1.69933333333334	-0.140190124511719
1.70266666666667	-0.139713287353516
1.706	-0.13875961303711
1.70933333333334	-0.135421752929688
1.71266666666667	-0.132083892822266
1.716	-0.127315521240235
1.71933333333334	-0.12350082397461
1.72266666666667	-0.12350082397461
1.726	-0.130653381347656
1.72933333333334	-0.1373291015625
1.73266666666667	-0.148296356201172
1.736	-0.160694122314453
1.73933333333334	-0.170230865478516
1.74266666666667	-0.1678466796875
1.746	-0.15401840209961
1.74933333333334	-0.143527984619141
1.75266666666667	-0.129222869873047
1.756	-0.11444091796875
1.75933333333334	-0.0987052917480469
1.76266666666667	-0.0929832458496094
1.766	-0.0948905944824219
1.76933333333334	-0.0972747802734375
1.77266666666667	-0.102043151855469
1.776	-0.107765197753906
1.77933333333334	-0.112533569335938
1.78266666666667	-0.117778778076172
1.786	-0.126361846923828
1.78933333333334	-0.133514404296875
1.79266666666667	-0.139236450195313
1.796	-0.144004821777344
1.79933333333334	-0.150203704833985
1.80266666666667	-0.148773193359375
1.806	-0.13875961303711
1.80933333333334	-0.13113021850586
1.81266666666667	-0.12350082397461
1.816	-0.11587142944336
1.81933333333334	-0.10824203491211
1.82266666666667	-0.1068115234375
1.826	-0.117301940917969
1.82933333333334	-0.128746032714844
1.83266666666667	-0.138282775878906
1.836	-0.135898590087891
1.83933333333334	-0.132083892822266
1.84266666666667	-0.132083892822266
1.846	-0.13113021850586
1.84933333333334	-0.117778778076172
1.85266666666667	-0.10061264038086
1.856	-0.095367431640625
1.85933333333334	-0.09918212890625
1.86266666666667	-0.0982284545898438
1.866	-0.0920295715332031
1.86933333333334	-0.0925064086914063
1.87266666666667	-0.101089477539063
1.876	-0.107765197753906
1.87933333333334	-0.104904174804688
1.88266666666667	-0.100135803222656
1.886	-0.0972747802734375
1.88933333333334	-0.10061264038086
1.89266666666667	-0.102996826171875
1.896	-0.105857849121094
1.89933333333334	-0.109195709228516
1.90266666666667	-0.116348266601563
1.906	-0.1220703125
1.90933333333334	-0.12969970703125
1.91266666666667	-0.133037567138672
1.916	-0.136375427246094
1.91933333333334	-0.134944915771485
1.92266666666667	-0.12969970703125
1.926	-0.130653381347656
1.92933333333334	-0.12969970703125
1.93266666666667	-0.131607055664063
1.936	-0.130653381347656
1.93933333333334	-0.13875961303711
1.94266666666667	-0.15401840209961
1.946	-0.166893005371094
1.94933333333334	-0.171184539794922
1.95266666666667	-0.166416168212891
1.956	-0.159263610839844
1.95933333333334	-0.148296356201172
1.96266666666667	-0.13875961303711
1.966	-0.128746032714844
1.96933333333334	-0.120162963867188
1.97266666666667	-0.113010406494141
1.976	-0.110626220703125
1.97933333333334	-0.113010406494141
1.98266666666667	-0.110626220703125
1.986	-0.102996826171875
1.98933333333334	-0.102043151855469
1.99266666666667	-0.110626220703125
1.996	-0.12350082397461
1.99933333333334	-0.128746032714844
2.00266666666667	-0.127792358398438
2.006	-0.127792358398438
2.00933333333334	-0.123977661132813
2.01266666666667	-0.116348266601563
2.016	-0.102519989013672
2.01933333333334	-0.0958442687988281
2.02266666666667	-0.0972747802734375
2.026	-0.1068115234375
2.02933333333334	-0.118255615234375
2.03266666666667	-0.125408172607422
2.036	-0.126361846923828
2.03933333333334	-0.126361846923828
2.04266666666667	-0.124454498291016
2.046	-0.121593475341797
2.04933333333334	-0.116348266601563
2.05266666666667	-0.121116638183594
2.056	-0.136375427246094
2.05933333333334	-0.152111053466797
2.06266666666667	-0.165462493896485
2.066	-0.16927719116211
2.06933333333334	-0.165939331054688
2.07266666666667	-0.155925750732422
2.076	-0.14638900756836
2.07933333333334	-0.136375427246094
2.08266666666667	-0.128269195556641
2.086	-0.129222869873047
2.08933333333334	-0.13875961303711
2.09266666666667	-0.147342681884766
2.096	-0.148296356201172
2.09933333333334	-0.149250030517578
2.10266666666667	-0.151157379150391
2.106	-0.151157379150391
2.10933333333334	-0.148773193359375
2.11266666666667	-0.151634216308594
2.116	-0.159263610839844
2.11933333333334	-0.163078308105469
2.12266666666667	-0.156879425048828
2.126	-0.143527984619141
2.12933333333334	-0.130176544189453
2.13266666666667	-0.118255615234375
2.136	-0.116348266601563
2.13933333333334	-0.119209289550781
2.14266666666667	-0.12969970703125
2.146	-0.137805938720703
2.14933333333334	-0.13875961303711
2.15266666666667	-0.12969970703125
2.156	-0.112533569335938
2.15933333333334	-0.100135803222656
2.16266666666667	-0.0934600830078125
2.166	-0.0920295715332031
2.16933333333334	-0.0944137573242188
2.17266666666667	-0.104427337646485
2.176	-0.115394592285156
2.17933333333334	-0.118255615234375
2.18266666666667	-0.115394592285156
2.186	-0.112533569335938
2.18933333333334	-0.110626220703125
2.19266666666667	-0.105381011962891
2.196	-0.103473663330078
2.19933333333334	-0.111103057861328
2.20266666666667	-0.124931335449219
2.206	-0.138282775878906
2.20933333333334	-0.148296356201172
2.21266666666667	-0.161170959472656
2.216	-0.171661376953125
2.21933333333334	-0.171661376953125
2.22266666666667	-0.157833099365235
2.226	-0.141620635986328
2.22933333333334	-0.128746032714844
2.23266666666667	-0.117301940917969
2.236	-0.103473663330078
2.23933333333334	-0.0939369201660156
2.24266666666667	-0.091552734375
2.246	-0.0939369201660156
2.24933333333334	-0.10061264038086
2.25266666666667	-0.10824203491211
2.256	-0.112533569335938
2.25933333333334	-0.115394592285156
2.26266666666667	-0.121116638183594
2.266	-0.133514404296875
2.26933333333334	-0.139713287353516
2.27266666666667	-0.136375427246094
2.276	-0.134944915771485
2.27933333333334	-0.137805938720703
2.28266666666667	-0.144481658935547
2.286	-0.141143798828125
2.28933333333334	-0.139713287353516
2.29266666666667	-0.142097473144531
2.296	-0.151157379150391
2.29933333333334	-0.157833099365235
2.30266666666667	-0.159740447998047
2.306	-0.16164779663086
2.30933333333334	-0.158309936523438
2.31266666666667	-0.150203704833985
2.316	-0.140666961669922
2.31933333333334	-0.140190124511719
2.32266666666667	-0.149726867675781
2.326	-0.159740447998047
2.32933333333334	-0.171184539794922
2.33266666666667	-0.18453598022461
2.336	-0.196456909179688
2.33933333333334	-0.195026397705078
2.34266666666667	-0.182151794433594
2.346	-0.167369842529297
2.34933333333334	-0.163555145263672
2.35266666666667	-0.168323516845703
2.356	-0.170707702636719
2.35933333333334	-0.173091888427735
2.36266666666667	-0.170707702636719
2.366	-0.16927719116211
2.36933333333334	-0.16021728515625
2.37266666666667	-0.14638900756836
2.376	-0.134944915771485
2.37933333333334	-0.126361846923828
2.38266666666667	-0.122547149658203
2.386	-0.124931335449219
2.38933333333334	-0.133991241455078
2.39266666666667	-0.14495849609375
2.396	-0.153541564941406
2.39933333333334	-0.157356262207031
2.40266666666667	-0.16021728515625
2.406	-0.15401840209961
2.40933333333334	-0.144004821777344
2.41266666666667	-0.132560729980469
2.416	-0.130176544189453
2.41933333333334	-0.136852264404297
2.42266666666667	-0.149250030517578
2.426	-0.163555145263672
2.42933333333334	-0.17547607421875
2.43266666666667	-0.182628631591797
2.436	-0.174522399902344
2.43933333333334	-0.154495239257813
2.44266666666667	-0.130176544189453
2.446	-0.117301940917969
2.44933333333334	-0.113010406494141
2.45266666666667	-0.117778778076172
2.456	-0.133514404296875
2.45933333333334	-0.155925750732422
2.46266666666667	-0.174999237060547
2.466	-0.178337097167969
2.46933333333334	-0.170230865478516
2.47266666666667	-0.16021728515625
2.476	-0.151157379150391
2.47933333333334	-0.147342681884766
2.48266666666667	-0.150680541992188
2.486	-0.160694122314453
2.48933333333334	-0.179767608642578
2.49266666666667	-0.192642211914063
2.496	-0.1983642578125
2.49933333333334	-0.191688537597656
2.50266666666667	-0.18310546875
2.506	-0.175952911376953
2.50933333333334	-0.165939331054688
2.51266666666667	-0.161170959472656
2.516	-0.159263610839844
2.51933333333334	-0.156879425048828
2.52266666666667	-0.153541564941406
2.526	-0.147342681884766
2.52933333333334	-0.141143798828125
2.53266666666667	-0.136375427246094
2.536	-0.136852264404297
2.53933333333334	-0.14495849609375
2.54266666666667	-0.149726867675781
2.546	-0.150680541992188
2.54933333333334	-0.152111053466797
2.55266666666667	-0.149726867675781
2.556	-0.144004821777344
2.55933333333334	-0.133514404296875
2.56266666666667	-0.134944915771485
2.566	-0.144481658935547
2.56933333333334	-0.156402587890625
2.57266666666667	-0.165939331054688
2.576	-0.171184539794922
2.57933333333334	-0.177860260009766
2.58266666666667	-0.177383422851563
2.586	-0.172615051269531
2.58933333333334	-0.163078308105469
2.59266666666667	-0.157356262207031
2.596	-0.157833099365235
2.59933333333334	-0.157833099365235
2.60266666666667	-0.154972076416016
2.606	-0.147342681884766
2.60933333333334	-0.13875961303711
2.61266666666667	-0.12969970703125
2.616	-0.117301940917969
2.61933333333334	-0.109195709228516
2.62266666666667	-0.110149383544922
2.626	-0.127315521240235
2.62933333333334	-0.142574310302735
2.63266666666667	-0.152111053466797
2.636	-0.155925750732422
2.63933333333334	-0.160694122314453
2.64266666666667	-0.163078308105469
2.646	-0.155448913574219
2.64933333333334	-0.150680541992188
2.65266666666667	-0.14638900756836
2.656	-0.145912170410156
2.65933333333334	-0.137805938720703
2.66266666666667	-0.125408172607422
2.666	-0.116825103759766
2.66933333333334	-0.107765197753906
2.67266666666667	-0.10061264038086
2.676	-0.087738037109375
2.67933333333334	-0.0796318054199219
2.68266666666667	-0.0691413879394532
2.686	-0.0524520874023438
2.68933333333334	-0.034332275390625
2.69266666666667	-0.0209808349609375
2.696	-0.0157356262207031
2.69933333333334	-0.00810623168945313
2.70266666666667	0.00143051147460938
2.706	0.00667572021484375
2.70933333333334	0.0100135803222656
2.71266666666667	0.0157356262207031
2.716	0.02288818359375
2.71933333333334	0.0290870666503906
2.72266666666667	0.0290870666503906
2.726	0.026702880859375
2.72933333333334	0.0262260437011719
2.73266666666667	0.0286102294921875
2.736	0.0357627868652344
2.73933333333334	0.0448226928710938
2.74266666666667	0.0553131103515625
2.746	0.0691413879394532
2.74933333333334	0.0758171081542969
2.75266666666667	0.0767707824707032
2.756	0.0743865966796875
2.75933333333334	0.0758171081542969
2.76266666666667	0.080108642578125
2.766	0.0786781311035157
2.76933333333334	0.0710487365722657
2.77266666666667	0.0596046447753907
2.776	0.0481605529785156
2.77933333333334	0.0338554382324219
2.78266666666667	0.0195503234863281
2.786	0.0162124633789063
2.78933333333334	0.0281333923339844
2.79266666666667	0.0543594360351563
2.796	0.0896453857421875
2.79933333333334	0.133514404296875
2.80266666666667	0.195026397705078
2.806	0.278472900390625
2.80933333333334	0.394821166992188
2.81266666666667	0.550270080566407
2.816	0.757694244384766
2.81933333333334	1.02710723876953
2.82266666666667	1.36184692382813
2.826	1.76334381103516
2.82933333333334	2.22826004028321
2.83266666666667	2.75421142578125
2.836	3.33356857299805
2.83933333333334	3.95727157592774
2.84266666666667	4.61053848266602
2.846	5.27811050415039
2.84933333333334	5.94902038574219
2.85266666666667	6.6061019897461
2.856	7.22789764404297
2.85933333333334	7.79342651367188
2.86266666666667	8.2998275756836
2.866	8.74662399291992
2.86933333333334	9.12141799926758
2.87266666666667	9.4141960144043
2.876	9.62591171264649
2.87933333333334	9.76276397705078
2.88266666666667	9.83047485351563
2.886	9.82475280761719
2.88933333333334	9.7498893737793
2.89266666666667	9.61446762084961
2.896	9.43088531494141
2.89933333333334	9.21058654785156
2.90266666666667	8.95023345947266
2.906	8.65745544433594
2.90933333333334	8.33940505981446
2.91266666666667	8.0099105834961
2.916	7.67040252685547
2.91933333333334	7.32135772705078
2.92266666666667	6.97565078735352
2.926	6.63518905639649
2.92933333333334	6.29949569702149
2.93266666666667	5.96332550048828
2.936	5.63335418701172
2.93933333333334	5.31959533691407
2.94266666666667	5.01394271850586
2.946	4.72354888916016
2.94933333333334	4.4550895690918
2.95266666666667	4.21714782714844
2.956	3.99875640869141
2.95933333333334	3.78894805908203
2.96266666666667	3.59392166137696
2.966	3.40414047241211
2.96933333333334	3.2186508178711
2.97266666666667	3.03888320922852
2.976	2.87818908691406
2.97933333333334	2.73847579956055
2.98266666666667	2.61163711547852
2.986	2.49624252319336
2.98933333333334	2.38752365112305
2.99266666666667	2.28691101074219
2.996	2.18439102172852
2.99933333333334	2.08377838134766
3.00266666666667	1.98698043823242
3.006	1.8916130065918
3.00933333333334	1.80101394653321
3.01266666666667	1.71279907226563
3.016	1.63364410400391
3.01933333333334	1.55830383300781
3.02266666666667	1.48534774780274
3.026	1.41716003417969
3.02933333333334	1.3575553894043
3.03266666666667	1.30558013916016
3.036	1.25217437744141
3.03933333333334	1.19161605834961
3.04266666666667	1.13391876220703
3.046	1.08766555786133
3.04933333333334	1.04665756225586
3.05266666666667	1.00803375244141
3.056	0.972270965576172
3.05933333333334	0.946044921875
3.06266666666667	0.919342041015625
3.066	0.889301300048828
3.06933333333334	0.861167907714844
3.07266666666667	0.832080841064453
3.076	0.797271728515625
3.07933333333334	0.751972198486328
3.08266666666667	0.706672668457032
3.086	0.67138671875
3.08933333333334	0.639915466308594
3.09266666666667	0.615119934082032
3.096	0.597953796386719
3.09933333333334	0.595569610595703
3.10266666666667	0.597476959228516
3.106	0.59652328491211
3.10933333333334	0.592708587646485
3.11266666666667	0.584125518798828
3.116	0.576496124267578
3.11933333333334	0.565052032470703
3.12266666666667	0.551223754882813
3.126	0.525951385498047
3.12933333333334	0.497817993164063
3.13266666666667	0.474929809570313
3.136	0.457763671875
3.13933333333334	0.441074371337891
3.14266666666667	0.422954559326172
3.146	0.407218933105469
3.14933333333334	0.395298004150391
3.15266666666667	0.385761260986328
3.156	0.374317169189453
3.15933333333334	0.356674194335938
3.16266666666667	0.341415405273438
3.166	0.338077545166016
3.16933333333334	0.338554382324219
3.17266666666667	0.333786010742188
3.176	0.315666198730469
3.17933333333334	0.294685363769531
3.18266666666667	0.266551971435547
3.186	0.23651123046875
3.18933333333334	0.205516815185547
3.19266666666667	0.182151794433594
3.196	0.174045562744141
3.19933333333334	0.174045562744141
3.20266666666667	0.180244445800781
3.206	0.179290771484375
3.20933333333334	0.171184539794922
3.21266666666667	0.157356262207031
3.216	0.13875961303711
3.21933333333334	0.12350082397461
3.22266666666667	0.113487243652344
3.226	0.110149383544922
3.22933333333334	0.112533569335938
3.23266666666667	0.114917755126953
3.236	0.121116638183594
3.23933333333334	0.124454498291016
3.24266666666667	0.126361846923828
3.246	0.130653381347656
3.24933333333334	0.134944915771485
3.25266666666667	0.135898590087891
3.256	0.129222869873047
3.25933333333334	0.125885009765625
3.26266666666667	0.1220703125
3.266	0.116348266601563
3.26933333333334	0.103950500488281
3.27266666666667	0.0972747802734375
3.276	0.0929832458496094
3.27933333333334	0.0891685485839844
3.28266666666667	0.0886917114257813
3.286	0.0824928283691406
3.28933333333334	0.0772476196289063
3.29266666666667	0.0672340393066407
3.296	0.0658035278320313
3.29933333333334	0.0643730163574219
3.30266666666667	0.0600814819335938
3.306	0.0596046447753907
3.30933333333334	0.0653266906738282
3.31266666666667	0.0729560852050782
3.316	0.072479248046875
3.31933333333334	0.0696182250976563
3.32266666666667	0.0653266906738282
3.326	0.0596046447753907
3.32933333333334	0.0438690185546875
3.33266666666667	0.0290870666503906
3.336	0.0171661376953125
3.33933333333334	0.0104904174804688
3.34266666666667	0.0109672546386719
3.346	0.0181198120117188
3.34933333333334	0.0309944152832031
3.35266666666667	0.0348091125488281
3.356	0.026702880859375
3.35933333333334	0.011444091796875
3.36266666666667	-0.00333786010742188
3.366	-0.0166893005371094
3.36933333333334	-0.0238418579101563
3.37266666666667	-0.0233650207519531
3.376	-0.0143051147460938
3.37933333333334	0
3.38266666666667	0.0109672546386719
3.386	0.0176429748535156
3.38933333333334	0.0176429748535156
3.39266666666667	0.0209808349609375
3.396	0.0290870666503906
3.39933333333334	0.0386238098144531
3.40266666666667	0.0410079956054688
3.406	0.0329017639160156
3.40933333333334	0.0171661376953125
3.41266666666667	0.00333786010742188
3.416	-0.0123977661132813
3.41933333333334	-0.0290870666503906
3.42266666666667	-0.0376701354980469
3.426	-0.0295639038085938
3.42933333333334	-0.00524520874023438
3.43266666666667	0.0209808349609375
3.436	0.03814697265625
3.43933333333334	0.0438690185546875
3.44266666666667	0.03814697265625
3.446	0.0243186950683594
3.44933333333334	0.0019073486328125
3.45266666666667	-0.0238418579101563
3.456	-0.0371932983398438
3.45933333333334	-0.0371932983398438
3.46266666666667	-0.0252723693847656
3.466	-0.0147819519042969
3.46933333333334	0
3.47266666666667	0.0143051147460938
3.476	0.0209808349609375
3.47933333333334	0.0176429748535156
3.48266666666667	0.0109672546386719
3.486	0.00095367431640625
3.48933333333334	-0.0128746032714844
3.49266666666667	-0.0300407409667969
3.496	-0.0391006469726563
3.49933333333334	-0.0395774841308594
3.50266666666667	-0.0371932983398438
3.506	-0.0300407409667969
3.50933333333334	-0.0233650207519531
3.51266666666667	-0.0152587890625
3.516	-0.0128746032714844
3.51933333333334	-0.0166893005371094
3.52266666666667	-0.0205039978027344
3.526	-0.0224113464355469
3.52933333333334	-0.0219345092773438
3.53266666666667	-0.0252723693847656
3.536	-0.03814697265625
3.53933333333334	-0.0524520874023438
3.54266666666667	-0.0653266906738282
3.546	-0.0767707824707032
3.54933333333334	-0.0815391540527344
3.55266666666667	-0.0796318054199219
3.556	-0.0691413879394532
3.55933333333334	-0.0586509704589844
3.56266666666667	-0.0519752502441407
3.566	-0.0481605529785156
3.56933333333334	-0.05340576171875
3.57266666666667	-0.06103515625
3.576	-0.0677108764648438
3.57933333333334	-0.0672340393066407
3.58266666666667	-0.0624656677246094
3.586	-0.0514984130859375
3.58933333333334	-0.0362396240234375
3.59266666666667	-0.0243186950683594
3.596	-0.0147819519042969
3.59933333333334	-0.00715255737304688
3.60266666666667	-0.00286102294921875
3.606	-0.0138282775878906
3.60933333333334	-0.0314712524414063
3.61266666666667	-0.0424385070800781
3.616	-0.0462532043457031
3.61933333333334	-0.0452995300292969
3.62266666666667	-0.0457763671875
3.626	-0.0362396240234375
3.62933333333334	-0.0238418579101563
3.63266666666667	-0.0200271606445313
3.636	-0.0290870666503906
3.63933333333334	-0.0452995300292969
3.64266666666667	-0.0562667846679688
3.646	-0.0634193420410157
3.64933333333334	-0.0667572021484375
3.65266666666667	-0.0672340393066407
3.656	-0.0619888305664063
3.65933333333334	-0.0576972961425782
3.66266666666667	-0.0510215759277344
3.666	-0.0462532043457031
3.66933333333334	-0.041961669921875
3.67266666666667	-0.0395774841308594
3.676	-0.0391006469726563
3.67933333333334	-0.0386238098144531
3.68266666666667	-0.0452995300292969
3.686	-0.0491142272949219
3.68933333333334	-0.0514984130859375
3.69266666666667	-0.0486373901367188
3.696	-0.0452995300292969
3.69933333333334	-0.041961669921875
3.70266666666667	-0.0391006469726563
3.706	-0.0424385070800781
3.70933333333334	-0.0486373901367188
3.71266666666667	-0.0476837158203125
3.716	-0.0357627868652344
3.71933333333334	-0.011444091796875
3.72266666666667	0.0128746032714844
3.726	0.0391006469726563
3.72933333333334	0.0615119934082032
3.73266666666667	0.0805854797363281
3.736	0.109672546386719
3.73933333333334	0.136375427246094
3.74266666666667	0.172138214111328
3.746	0.213623046875
3.74933333333334	0.269412994384766
3.75266666666667	0.330448150634766
3.756	0.381946563720703
3.75933333333334	0.441074371337891
3.76266666666667	0.516414642333985
3.766	0.6103515625
3.76933333333334	0.714302062988282
3.77266666666667	0.833511352539063
3.776	0.973224639892578
3.77933333333334	1.13725662231446
3.78266666666667	1.31368637084961
3.786	1.50346755981446
3.78933333333334	1.70469284057617
3.79266666666667	1.91402435302735
3.796	2.13241577148438
3.79933333333334	2.35223770141602
3.80266666666667	2.57587432861328
3.806	2.80189514160156
3.80933333333334	3.02934646606446
3.81266666666667	3.25870513916016
3.816	3.48854064941406
3.81933333333334	3.71408462524414
3.82266666666667	3.93724441528321
3.826	4.15325164794922
3.82933333333334	4.36115264892578
3.83266666666667	4.55713272094727
3.836	4.73403930664063
3.83933333333334	4.89139556884766
3.84266666666667	5.02634048461914
3.846	5.14459609985352
3.84933333333334	5.24711608886719
3.85266666666667	5.32913208007813
3.856	5.39064407348633
3.85933333333334	5.43689727783203
3.86266666666667	5.46550750732422
3.866	5.46789169311524
3.86933333333334	5.44500350952149
3.87266666666667	5.40494918823242
3.876	5.34772872924805
3.87933333333334	5.27095794677735
3.88266666666667	5.17416000366211
3.886	5.06639480590821
3.88933333333334	4.95004653930664
3.89266666666667	4.82368469238281
3.896	4.68778610229492
3.89933333333334	4.53901290893555
3.90266666666667	4.38594818115235
3.906	4.22811508178711
3.90933333333334	4.06455993652344
3.91266666666667	3.89814376831055
3.916	3.73458862304688
3.91933333333334	3.58343124389649
3.92266666666667	3.44085693359375
3.926	3.30018997192383
3.92933333333334	3.16047668457031
3.93266666666667	3.02219390869141
3.936	2.88248062133789
3.93933333333334	2.73752212524414
3.94266666666667	2.58350372314453
3.946	2.43330001831055
3.94933333333334	2.29024887084961
3.95266666666667	2.16102600097656
3.956	2.03704833984375
3.95933333333334	1.92022323608399
3.96266666666667	1.80673599243164
3.966	1.69563293457031
3.96933333333334	1.58977508544922
3.97266666666667	1.48248672485352
3.976	1.38378143310547
3.97933333333334	1.29079818725586
3.98266666666667	1.21021270751953
3.986	1.13534927368164
3.98933333333334	1.0671615600586
3.99266666666667	1.00088119506836
3.996	0.927448272705078
3.99933333333334	0.852584838867188
4.00266666666667	0.783443450927735
4.006	0.722408294677735
4.00933333333334	0.65755844116211
4.01266666666667	0.595569610595703
4.016	0.555992126464844
4.01933333333334	0.530242919921875
4.02266666666667	0.500679016113282
4.026	0.460624694824219
4.02933333333334	0.418186187744141
4.03266666666667	0.371456146240235
4.036	0.308513641357422
4.03933333333334	0.231742858886719
4.04266666666667	0.152111053466797
4.046	0.0729560852050782
4.04933333333334	-0.00238418579101563
4.05266666666667	-0.0734329223632813
4.056	-0.151157379150391
4.05933333333334	-0.23794174194336
4.06266666666667	-0.341892242431641
4.066	-0.463485717773438
4.06933333333334	-0.606060028076172
4.07266666666667	-0.771522521972657
4.076	-0.942707061767578
4.07933333333334	-1.11436843872071
4.08266666666667	-1.28650665283203
4.086	-1.46150588989258
4.08933333333334	-1.64079666137696
4.09266666666667	-1.81293487548828
4.096	-1.97792053222656
4.09933333333334	-2.13718414306641
4.10266666666667	-2.28500366210938
4.106	-2.41279602050781
4.10933333333334	-2.50339508056641
4.11266666666667	-2.55107879638672
4.116	-2.54869461059571
4.11933333333334	-2.47764587402344
4.12266666666667	-2.3193359375
4.126	-2.0589828491211
4.12933333333334	-1.69467926025391
4.13266666666667	-1.21831893920899
4.136	-0.599861145019532
4.13933333333334	0.188827514648438
4.14266666666667	1.17540359497071
4.146	2.38084793090821
4.14933333333333	3.8299560546875
4.15266666666667	5.5384635925293
4.156	7.50780105590821
4.15933333333334	9.73224639892578
4.16266666666667	12.2075080871582
4.166	14.9259567260742
4.16933333333334	17.8751945495606
4.17266666666667	21.0347175598145
4.176	24.3692398071289
4.17933333333334	27.8482437133789
4.18266666666667	31.4326286315918
4.186	35.0780487060547
4.18933333333334	38.7306213378906
4.19266666666667	42.3383712768555
4.196	45.8602905273438
4.19933333333334	49.2405891418457
4.20266666666667	52.4249076843262
4.206	55.3698539733887
4.20933333333334	58.0487251281739
4.21266666666667	60.4462623596192
4.216	62.5400543212891
4.21933333333334	64.3219947814942
4.22266666666667	65.7916069030762
4.226	66.9522285461426
4.22933333333334	67.8062438964844
4.23266666666667	68.3526992797852
4.236	68.6044692993164
4.23933333333334	68.5811042785645
4.24266666666667	68.3040618896485
4.246	67.8033828735352
4.24933333333334	67.0976638793946
4.25266666666667	66.2164688110352
4.256	65.1817321777344
4.25933333333334	64.0201568603516
4.26266666666667	62.7498626708985
4.266	61.3861083984375
4.26933333333334	59.9455833435059
4.27266666666667	58.4354400634766
4.276	56.8575859069825
4.27933333333334	55.2144050598145
4.28266666666667	53.5211563110352
4.286	51.7950057983399
4.28933333333334	50.0459671020508
4.29266666666667	48.2878684997559
4.296	46.5278625488281
4.29933333333334	44.7802543640137
4.30266666666667	43.0340766906738
4.306	41.2912368774414
4.30933333333334	39.5560264587403
4.31266666666667	37.841796875
4.316	36.1571311950684
4.31933333333334	34.5025062561035
4.32266666666667	32.8826904296875
4.326	31.3000679016113
4.32933333333334	29.7613143920899
4.33266666666667	28.2659530639649
4.336	26.8158912658692
4.33933333333334	25.4135131835938
4.34266666666667	24.0716934204102
4.346	22.7885246276856
4.34933333333334	21.5625762939453
4.35266666666667	20.3905105590821
4.356	19.277572631836
4.35933333333334	18.2266235351563
4.36266666666667	17.232894897461
4.366	16.2920951843262
4.36933333333334	15.4023170471192
4.37266666666667	14.5683288574219
4.376	13.7925148010254
4.37933333333334	13.0696296691895
4.38266666666667	12.3968124389649
4.386	11.7692947387696
4.38933333333334	11.1875534057617
4.39266666666667	10.6372833251953
4.396	10.1132392883301
4.39933333333334	9.61494445800781
4.40266666666667	9.14478302001953
4.406	8.70418548583985
4.40933333333334	8.29029083251953
4.41266666666667	7.89976119995117
4.416	7.53927230834961
4.41933333333334	7.20405578613282
4.42266666666667	6.89029693603516
4.426	6.58845901489258
4.42933333333334	6.29997253417969
4.43266666666667	6.02865219116211
4.436	5.76829910278321
4.43933333333334	5.51891326904297
4.44266666666667	5.27811050415039
4.446	5.05447387695313
4.44933333333334	4.84848022460938
4.45266666666667	4.65774536132813
4.456	4.47988510131836
4.45933333333334	4.31108474731446
4.46266666666667	4.15182113647461
4.466	4.00400161743164
4.46933333333334	3.85761260986328
4.47266666666667	3.71217727661133
4.476	3.56149673461914
4.47933333333334	3.41415405273438
4.48266666666667	3.26681137084961
4.486	3.12376022338867
4.48933333333334	2.98786163330078
4.49266666666667	2.86388397216797
4.496	2.75039672851563
4.49933333333334	2.6397705078125
4.50266666666667	2.52914428710938
4.506	2.42090225219727
4.50933333333334	2.31218338012696
4.51266666666667	2.21014022827149
4.516	2.11381912231446
4.51933333333334	2.02274322509766
4.52266666666667	1.93595886230469
4.526	1.85537338256836
4.52933333333334	1.78718566894531
4.53266666666667	1.72281265258789
4.536	1.65653228759766
4.53933333333334	1.58977508544922
4.54266666666667	1.53112411499024
4.546	1.47438049316406
4.54933333333334	1.41763687133789
4.55266666666667	1.35374069213867
4.556	1.29127502441406
4.55933333333334	1.23262405395508
4.56266666666667	1.17349624633789
4.566	1.11627578735352
4.56933333333334	1.05667114257813
4.57266666666667	1.00326538085938
4.576	0.954627990722656
4.57933333333334	0.912189483642578
4.58266666666667	0.877857208251953
4.586	0.843048095703125
4.58933333333334	0.810623168945313
4.59266666666667	0.781536102294922
4.596	0.754356384277344
4.59933333333334	0.723361968994141
4.60266666666667	0.6866455078125
4.606	0.650882720947266
4.60933333333334	0.617027282714844
4.61266666666667	0.583648681640625
4.616	0.560283660888672
4.61933333333334	0.55074691772461
4.62266666666667	0.549793243408203
4.626	0.54168701171875
4.62933333333334	0.524520874023438
4.63266666666667	0.500679016113282
4.636	0.470161437988281
4.63933333333334	0.430107116699219
4.64266666666667	0.393867492675781
4.646	0.37384033203125
4.64933333333334	0.371456146240235
4.65266666666667	0.372409820556641
4.656	0.371932983398438
4.65933333333334	0.368595123291016
4.66266666666667	0.362396240234375
4.666	0.351905822753906
4.66933333333334	0.329017639160156
4.67266666666667	0.30660629272461
4.676	0.285148620605469
4.67933333333334	0.280857086181641
4.68266666666667	0.277996063232422
4.686	0.274181365966797
4.68933333333334	0.271320343017578
4.69266666666667	0.272274017333985
4.696	0.278472900390625
4.69933333333334	0.273704528808594
4.70266666666667	0.264167785644531
4.706	0.250816345214844
4.70933333333334	0.245094299316406
4.71266666666667	0.240802764892578
4.716	0.235557556152344
4.71933333333334	0.226974487304688
4.72266666666667	0.219345092773438
4.726	0.210285186767578
4.72933333333334	0.201225280761719
4.73266666666667	0.195503234863281
4.736	0.192642211914063
4.73933333333334	0.194549560546875
4.74266666666667	0.194549560546875
4.746	0.194549560546875
4.74933333333334	0.190258026123047
4.75266666666667	0.174999237060547
4.756	0.152587890625
4.75933333333334	0.130653381347656
4.76266666666667	0.113964080810547
4.766	0.10824203491211
4.76933333333334	0.112056732177735
4.77266666666667	0.12350082397461
4.776	0.130176544189453
4.77933333333334	0.125408172607422
4.78266666666667	0.116825103759766
4.786	0.105381011962891
4.78933333333334	0.0891685485839844
4.79266666666667	0.0729560852050782
4.796	0.06866455078125
4.79933333333334	0.0767707824707032
4.80266666666667	0.0824928283691406
4.806	0.0815391540527344
4.80933333333334	0.0815391540527344
4.81266666666667	0.0810623168945313
4.816	0.0810623168945313
4.81933333333334	0.0743865966796875
4.82266666666667	0.072479248046875
4.826	0.072479248046875
4.82933333333334	0.0696182250976563
4.83266666666667	0.0662803649902344
4.836	0.0591278076171875
4.83933333333334	0.0581741333007813
4.84266666666667	0.0615119934082032
4.846	0.0720024108886719
4.84933333333334	0.0820159912109375
4.85266666666667	0.0829696655273438
4.856	0.0829696655273438
4.85933333333334	0.0886917114257813
4.86266666666667	0.0944137573242188
4.866	0.0987052917480469
4.86933333333334	0.105381011962891
4.87266666666667	0.124454498291016
4.876	0.142574310302735
4.87933333333334	0.147342681884766
4.88266666666667	0.147819519042969
4.886	0.145435333251953
4.88933333333334	0.141620635986328
4.89266666666667	0.130176544189453
4.896	0.117301940917969
4.89933333333334	0.11444091796875
4.90266666666667	0.114917755126953
4.906	0.117778778076172
4.90933333333334	0.122547149658203
4.91266666666667	0.128746032714844
4.916	0.137805938720703
4.91933333333334	0.137805938720703
4.92266666666667	0.128269195556641
4.926	0.110626220703125
4.92933333333334	0.087738037109375
4.93266666666667	0.0662803649902344
4.936	0.0481605529785156
4.93933333333334	0.0467300415039063
4.94266666666667	0.0548362731933594
4.946	0.0667572021484375
4.94933333333334	0.0782012939453125
4.95266666666667	0.0929832458496094
4.956	0.0987052917480469
4.95933333333334	0.091552734375
4.96266666666667	0.080108642578125
4.966	0.0796318054199219
4.96933333333334	0.0920295715332031
4.97266666666667	0.106334686279297
4.976	0.127315521240235
4.97933333333334	0.152111053466797
4.98266666666667	0.180244445800781
4.986	0.199317932128906
4.98933333333334	0.210762023925781
4.99266666666667	0.221729278564453
4.996	0.234127044677735
4.99933333333334	0.247955322265625
5.00266666666667	0.261306762695313
5.006	0.271320343017578
5.00933333333334	0.281333923339844
5.01266666666667	0.285625457763672
5.016	0.29134750366211
5.01933333333334	0.296115875244141
5.02266666666667	0.297069549560547
5.026	0.300884246826172
5.02933333333334	0.30517578125
5.03266666666667	0.31423568725586
5.036	0.322818756103516
5.03933333333334	0.333786010742188
5.04266666666667	0.345706939697266
5.046	0.354766845703125
5.04933333333334	0.356674194335938
5.05266666666667	0.358104705810547
5.056	0.358104705810547
5.05933333333334	0.355243682861328
5.06266666666667	0.357627868652344
5.066	0.363349914550781
5.06933333333334	0.379562377929688
5.07266666666667	0.397682189941406
5.076	0.418663024902344
5.07933333333334	0.441551208496094
5.08266666666667	0.454425811767578
5.086	0.470161437988281
5.08933333333334	0.480175018310547
5.09266666666667	0.478744506835938
5.096	0.467777252197266
5.09933333333334	0.457763671875
5.10266666666667	0.460147857666016
5.106	0.454425811767578
5.10933333333334	0.442981719970703
5.11266666666667	0.437259674072266
5.116	0.440120697021485
5.11933333333334	0.44393539428711
5.12266666666667	0.44393539428711
5.126	0.452518463134766
5.12933333333334	0.465869903564453
5.13266666666667	0.473976135253906
5.136	0.476360321044922
5.13933333333334	0.473499298095703
5.14266666666667	0.467777252197266
5.146	0.45919418334961
5.14933333333334	0.453472137451172
5.15266666666667	0.452041625976563
5.156	0.453472137451172
5.15933333333334	0.45919418334961
5.16266666666667	0.464916229248047
5.166	0.475406646728516
5.16933333333334	0.485420227050781
5.17266666666667	0.500202178955078
5.176	0.516414642333985
5.17933333333334	0.525951385498047
5.18266666666667	0.531673431396485
5.186	0.531673431396485
5.18933333333334	0.534534454345703
5.19266666666667	0.537395477294922
5.196	0.542640686035157
5.19933333333334	0.551223754882813
5.20266666666667	0.562191009521485
5.206	0.570297241210938
5.20933333333334	0.57220458984375
5.21266666666667	0.57363510131836
5.216	0.575065612792969
5.21933333333334	0.576019287109375
5.22266666666667	0.575542449951172
5.226	0.582695007324219
5.22933333333334	0.592708587646485
5.23266666666667	0.595569610595703
5.236	0.591278076171875
5.23933333333334	0.589370727539063
5.24266666666667	0.589847564697266
5.246	0.586986541748047
5.24933333333334	0.583171844482422
5.25266666666667	0.592231750488282
5.256	0.607967376708985
5.25933333333334	0.617504119873047
5.26266666666667	0.61941146850586
5.266	0.622749328613282
5.26933333333334	0.628471374511719
5.27266666666667	0.62704086303711
5.276	0.616073608398438
5.27933333333334	0.602245330810547
5.28266666666667	0.591278076171875
5.286	0.580787658691407
5.28933333333334	0.576496124267578
5.29266666666667	0.578403472900391
5.296	0.588417053222657
5.29933333333334	0.60272216796875
5.30266666666667	0.618457794189453
5.306	0.631809234619141
5.30933333333334	0.63467025756836
5.31266666666667	0.631332397460938
5.316	0.626564025878907
5.31933333333334	0.624656677246094
5.32266666666667	0.622272491455078
5.326	0.614166259765625
5.32933333333334	0.597953796386719
5.33266666666667	0.580787658691407
5.336	0.571727752685547
5.33933333333334	0.565528869628907
5.34266666666667	0.559329986572266
5.346	0.555038452148438
5.34933333333334	0.560283660888672
5.35266666666667	0.563621520996094
5.356	0.553607940673828
5.35933333333334	0.53548812866211
5.36266666666667	0.523090362548828
5.366	0.521183013916016
5.36933333333334	0.520706176757813
5.37266666666667	0.52022933959961
5.376	0.523567199707032
5.37933333333334	0.530719757080078
5.38266666666667	0.533580780029297
5.386	0.530242919921875
5.38933333333334	0.528812408447266
5.39266666666667	0.530242919921875
5.396	0.532150268554688
5.39933333333334	0.525951385498047
5.40266666666667	0.517845153808594
5.406	0.513076782226563
5.40933333333334	0.507354736328125
5.41266666666667	0.495433807373047
5.416	0.478744506835938
5.41933333333334	0.471115112304688
5.42266666666667	0.470638275146485
5.426	0.469684600830078
5.42933333333334	0.470161437988281
5.43266666666667	0.475883483886719
5.436	0.477313995361328
5.43933333333334	0.466346740722656
5.44266666666667	0.44393539428711
5.446	0.419139862060547
5.44933333333334	0.399112701416016
5.45266666666667	0.383853912353516
5.456	0.375747680664063
5.45933333333334	0.375747680664063
5.46266666666667	0.384330749511719
5.466	0.392436981201172
5.46933333333334	0.385284423828125
5.47266666666667	0.369548797607422
5.476	0.355243682861328
5.47933333333334	0.345706939697266
5.48266666666667	0.335693359375
5.486	0.333786010742188
5.48933333333334	0.346660614013672
5.49266666666667	0.362396240234375
5.496	0.368595123291016
5.49933333333334	0.368118286132813
5.50266666666667	0.364780426025391
5.506	0.35238265991211
5.50933333333334	0.330924987792969
5.51266666666667	0.311374664306641
5.516	0.307083129882813
5.51933333333334	0.309467315673828
5.52266666666667	0.315189361572266
5.526	0.322341918945313
5.52933333333334	0.329017639160156
5.53266666666667	0.336647033691406
5.536	0.333309173583985
5.53933333333334	0.325679779052735
5.54266666666667	0.315666198730469
5.546	0.308036804199219
5.54933333333334	0.304222106933594
5.55266666666667	0.296592712402344
5.556	0.289440155029297
5.55933333333334	0.278472900390625
5.56266666666667	0.265598297119141
5.566	0.251293182373047
5.56933333333334	0.244617462158203
5.57266666666667	0.247478485107422
5.576	0.250339508056641
5.57933333333334	0.252723693847656
5.58266666666667	0.257015228271485
5.586	0.260353088378906
5.58933333333334	0.254631042480469
5.59266666666667	0.241279602050781
5.596	0.226497650146485
5.59933333333334	0.220298767089844
5.60266666666667	0.217914581298828
5.606	0.222206115722656
5.60933333333334	0.23031234741211
5.61266666666667	0.236988067626953
5.616	0.246047973632813
5.61933333333334	0.248432159423828
5.62266666666667	0.247001647949219
5.626	0.241756439208985
5.62933333333334	0.238895416259766
5.63266666666667	0.237464904785156
5.636	0.236988067626953
5.63933333333334	0.240802764892578
5.64266666666667	0.243663787841797
5.646	0.239372253417969
5.64933333333334	0.227928161621094
5.65266666666667	0.219345092773438
5.656	0.210285186767578
5.65933333333334	0.198841094970703
5.66266666666667	0.18453598022461
5.666	0.180721282958985
5.66933333333334	0.178337097167969
5.67266666666667	0.178813934326172
5.676	0.181198120117188
5.67933333333334	0.193595886230469
5.68266666666667	0.213146209716797
5.686	0.229835510253906
5.68933333333334	0.244140625
5.69266666666667	0.251293182373047
5.696	0.260353088378906
5.69933333333334	0.2593994140625
5.70266666666667	0.252246856689453
5.706	0.235557556152344
5.70933333333334	0.22268295288086
5.71266666666667	0.217437744140625
5.716	0.21505355834961
5.71933333333334	0.213623046875
5.72266666666667	0.208377838134766
5.726	0.208854675292969
5.72933333333334	0.208854675292969
5.73266666666667	0.20742416381836
5.736	0.201225280761719
5.73933333333334	0.193119049072266
5.74266666666667	0.195980072021485
5.746	0.201225280761719
5.74933333333334	0.20599365234375
5.75266666666667	0.206470489501953
5.756	0.210285186767578
5.75933333333334	0.22268295288086
5.76266666666667	0.235557556152344
5.766	0.245094299316406
5.76933333333334	0.25177001953125
5.77266666666667	0.258922576904297
5.776	0.266075134277344
5.77933333333334	0.267505645751953
5.78266666666667	0.257015228271485
5.786	0.244140625
5.78933333333334	0.235557556152344
5.79266666666667	0.238418579101563
5.796	0.246047973632813
5.79933333333334	0.256538391113281
5.80266666666667	0.275611877441406
5.806	0.299453735351563
5.80933333333334	0.318527221679688
5.81266666666667	0.326156616210938
5.816	0.32949447631836
5.81933333333334	0.328540802001953
5.82266666666667	0.324249267578125
5.826	0.316619873046875
5.82933333333334	0.311374664306641
5.83266666666667	0.308990478515625
5.836	0.30660629272461
5.83933333333334	0.30660629272461
5.84266666666667	0.308036804199219
5.846	0.311851501464844
5.84933333333334	0.313282012939453
5.85266666666667	0.31423568725586
5.856	0.315666198730469
5.85933333333334	0.317096710205078
5.86266666666667	0.3204345703125
5.866	0.319480895996094
5.86933333333334	0.322341918945313
5.87266666666667	0.323295593261719
5.876	0.328540802001953
5.87933333333334	0.333786010742188
5.88266666666667	0.342845916748047
5.886	0.355243682861328
5.88933333333334	0.366687774658203
5.89266666666667	0.378131866455078
5.896	0.381946563720703
5.89933333333334	0.380516052246094
5.90266666666667	0.372409820556641
5.906	0.361919403076172
5.90933333333334	0.350475311279297
5.91266666666667	0.343799591064453
5.916	0.345706939697266
5.91933333333334	0.359058380126953
5.92266666666667	0.37527084350586
5.926	0.390052795410156
5.92933333333334	0.394821166992188
5.93266666666667	0.391006469726563
5.936	0.378608703613281
5.93933333333334	0.363826751708985
5.94266666666667	0.3509521484375
5.946	0.345230102539063
5.94933333333334	0.35238265991211
5.95266666666667	0.3662109375
5.956	0.374794006347656
5.95933333333334	0.376224517822266
5.96266666666667	0.380039215087891
5.966	0.386714935302735
5.96933333333334	0.387668609619141
5.97266666666667	0.380992889404297
5.976	0.372409820556641
5.97933333333334	0.363349914550781
5.98266666666667	0.347614288330078
5.986	0.329017639160156
5.98933333333334	0.315189361572266
5.99266666666667	0.310420989990235
5.996	0.316143035888672
5.99933333333334	0.327587127685547
6.00266666666667	0.341892242431641
6.006	0.353336334228516
6.00933333333334	0.359058380126953
6.01266666666667	0.357151031494141
6.016	0.351905822753906
6.01933333333334	0.340461730957031
6.02266666666667	0.32949447631836
6.026	0.317573547363281
6.02933333333334	0.311851501464844
6.03266666666667	0.312328338623047
6.036	0.313282012939453
6.03933333333334	0.317573547363281
6.04266666666667	0.322341918945313
6.046	0.330448150634766
6.04933333333334	0.330924987792969
6.05266666666667	0.326633453369141
6.056	0.321388244628906
6.05933333333334	0.313282012939453
6.06266666666667	0.297069549560547
6.066	0.275611877441406
6.06933333333334	0.258922576904297
6.07266666666667	0.248908996582031
6.076	0.239849090576172
6.07933333333334	0.236034393310547
6.08266666666667	0.233650207519531
6.086	0.230789184570313
6.08933333333334	0.225067138671875
6.09266666666667	0.223159790039063
6.096	0.224590301513672
6.09933333333334	0.222206115722656
6.10266666666667	0.217914581298828
6.106	0.213146209716797
6.10933333333334	0.212669372558594
6.11266666666667	0.211238861083985
6.116	0.204086303710938
6.11933333333334	0.19216537475586
6.12266666666667	0.180244445800781
6.126	0.176429748535156
6.12933333333334	0.17547607421875
6.13266666666667	0.170230865478516
6.136	0.165939331054688
6.13933333333334	0.175952911376953
6.14266666666667	0.196933746337891
6.146	0.213146209716797
6.14933333333334	0.215530395507813
6.15266666666667	0.211238861083985
6.156	0.20599365234375
6.15933333333334	0.196933746337891
6.16266666666667	0.186443328857422
6.166	0.181198120117188
6.16933333333334	0.185012817382813
6.17266666666667	0.191688537597656
6.176	0.197410583496094
6.17933333333334	0.203609466552735
6.18266666666667	0.209808349609375
6.186	0.210285186767578
6.18933333333334	0.201225280761719
6.19266666666667	0.190258026123047
6.196	0.175952911376953
6.19933333333334	0.162601470947266
6.20266666666667	0.148773193359375
6.206	0.145435333251953
6.20933333333334	0.151157379150391
6.21266666666667	0.154972076416016
6.216	0.158786773681641
6.21933333333334	0.160694122314453
6.22266666666667	0.164985656738281
6.226	0.162124633789063
6.22933333333334	0.161170959472656
6.23266666666667	0.163078308105469
6.236	0.166416168212891
6.23933333333334	0.160694122314453
6.24266666666667	0.150680541992188
6.246	0.145435333251953
6.24933333333334	0.14495849609375
6.25266666666667	0.142574310302735
6.256	0.144004821777344
6.25933333333334	0.154972076416016
6.26266666666667	0.170707702636719
6.266	0.180721282958985
6.26933333333334	0.182628631591797
6.27266666666667	0.19216537475586
6.276	0.202178955078125
6.27933333333334	0.210285186767578
6.28266666666667	0.207901000976563
6.286	0.214099884033203
6.28933333333334	0.228404998779297
6.29266666666667	0.242710113525391
6.296	0.255107879638672
6.29933333333334	0.264644622802735
6.30266666666667	0.277996063232422
6.306	0.28371810913086
6.30933333333334	0.287055969238281
6.31266666666667	0.292778015136719
6.316	0.298023223876953
6.31933333333334	0.304222106933594
6.32266666666667	0.309467315673828
6.326	0.310897827148438
6.32933333333334	0.305652618408203
6.33266666666667	0.296592712402344
6.336	0.292778015136719
6.33933333333334	0.295639038085938
6.34266666666667	0.302791595458985
6.346	0.313282012939453
6.34933333333334	0.326156616210938
6.35266666666667	0.336647033691406
6.356	0.34332275390625
6.35933333333334	0.34332275390625
6.36266666666667	0.340461730957031
6.366	0.341415405273438
6.36933333333334	0.348091125488281
6.37266666666667	0.356197357177735
6.376	0.365734100341797
6.37933333333334	0.377655029296875
6.38266666666667	0.388622283935547
6.386	0.396728515625
6.38933333333334	0.40435791015625
6.39266666666667	0.410556793212891
6.396	0.409603118896485
6.39933333333334	0.406265258789063
6.40266666666667	0.4119873046875
6.406	0.42104721069336
6.40933333333334	0.41961669921875
6.41266666666667	0.407218933105469
6.416	0.399112701416016
6.41933333333334	0.395298004150391
6.42266666666667	0.395298004150391
6.426	0.393390655517578
6.42933333333334	0.403881072998047
6.43266666666667	0.429630279541016
6.436	0.460147857666016
6.43933333333334	0.485420227050781
6.44266666666667	0.491619110107422
6.446	0.489234924316406
6.44933333333334	0.48065185546875
6.45266666666667	0.471115112304688
6.456	0.461578369140625
6.45933333333334	0.452995300292969
6.46266666666667	0.449657440185547
6.466	0.448703765869141
6.46933333333334	0.449180603027344
6.47266666666667	0.44393539428711
6.476	0.430583953857422
6.47933333333334	0.415802001953125
6.48266666666667	0.409126281738281
6.486	0.414371490478516
6.48933333333334	0.420570373535156
6.49266666666667	0.431060791015625
6.496	0.445842742919922
6.49933333333334	0.463008880615235
6.50266666666667	0.4730224609375
6.506	0.468730926513672
6.50933333333334	0.461578369140625
6.51266666666667	0.454425811767578
6.516	0.454902648925781
6.51933333333334	0.457763671875
6.52266666666667	0.466346740722656
6.526	0.481128692626953
6.52933333333334	0.498771667480469
6.53266666666667	0.516414642333985
6.536	0.527381896972657
6.53933333333334	0.537395477294922
6.54266666666667	0.554084777832032
6.546	0.585556030273438
6.54933333333334	0.639438629150391
6.55266666666667	0.719547271728516
6.556	0.83160400390625
6.55933333333334	0.980377197265625
6.56266666666667	1.17158889770508
6.566	1.41334533691406
6.56933333333334	1.71375274658203
6.57266666666667	2.09283828735352
6.576	2.57110595703125
6.57933333333334	3.17525863647461
6.58266666666667	3.93819808959961
6.586	4.90188598632813
6.58933333333334	6.11066818237305
6.59266666666667	7.62033462524414
6.596	9.49525833129883
6.59933333333334	11.8241310119629
6.60266666666667	14.6927833557129
6.606	18.2075500488281
6.60933333333334	22.5028991699219
6.61266666666667	27.7323722839356
6.616	34.0723991394043
6.61933333333334	41.7060852050781
6.62266666666667	50.8570671081543
6.626	61.7713928222657
6.62933333333334	74.7160911560059
6.63266666666667	89.9982452392578
6.636	107.956886291504
6.63933333333334	128.966808319092
6.64266666666667	153.419494628906
6.646	181.73360824585
6.64933333333334	214.354991912842
6.65266666666667	251.758575439453
6.656	294.426918029785
6.65933333333334	342.846870422363
6.66266666666667	397.493362426758
6.666	458.806037902832
[truncated: 4,007 more rows]
