# Supplementary material for: Phase-Specific Parameter Estimation in Chiral HPLC Using 1‑Site, 2‑Site Stochastic Models, and Unified Equation Approach
Source: Anal Chem. 2026 Apr 29;98(18):13925–39. doi: 10.1021/acs.analchem.6c01634 (PMC13177292; doi:10.1021/acs.analchem.6c01634)
Supplement: Supplementary file 2 [file ac6c01634_si_002.zip › SupportingInformation/01_isotherm_fit/CELL1_data/LORA_CELL1_05_10_22501.CSV]

0.00116666666666667	-0.0100135803222656
0.0045	-0.019073486328125
0.00783333333333334	-0.0295639038085938
0.0111666666666667	-0.0338554382324219
0.0145	-0.0324249267578125
0.0178333333333334	-0.0276565551757813
0.0211666666666667	-0.0181198120117188
0.0245	-0.00524520874023438
0.0278333333333334	0.0095367431640625
0.0311666666666667	0.0195503234863281
0.0345	0.0233650207519531
0.0378333333333334	0.0233650207519531
0.0411666666666667	0.0224113464355469
0.0445	0.0181198120117188
0.0478333333333334	0.0152587890625
0.0511666666666667	0.0152587890625
0.0545	0.019073486328125
0.0578333333333334	0.0243186950683594
0.0611666666666667	0.0286102294921875
0.0645	0.0405311584472656
0.0678333333333334	0.0529289245605469
0.0711666666666667	0.064849853515625
0.0745	0.0700950622558594
0.0778333333333334	0.0662803649902344
0.0811666666666667	0.0586509704589844
0.0845	0.0448226928710938
0.0878333333333334	0.0338554382324219
0.0911666666666667	0.0214576721191406
0.0945	0.0128746032714844
0.0978333333333334	0.0119209289550781
0.101166666666667	0.0143051147460938
0.1045	0.0200271606445313
0.107833333333334	0.0214576721191406
0.111166666666667	0.02288818359375
0.1145	0.0209808349609375
0.117833333333334	0.0128746032714844
0.121166666666667	0.00810623168945313
0.1245	0.00476837158203125
0.127833333333334	0.00238418579101563
0.131166666666667	0.00143051147460938
0.1345	0.0057220458984375
0.137833333333334	0.0181198120117188
0.141166666666667	0.0224113464355469
0.1445	0.0200271606445313
0.147833333333334	0.0200271606445313
0.151166666666667	0.0214576721191406
0.1545	0.0205039978027344
0.157833333333334	0.0095367431640625
0.161166666666667	0.003814697265625
0.1645	0
0.167833333333334	0.00095367431640625
0.171166666666667	-0.000476837158203125
0.1745	-0.003814697265625
0.177833333333334	-0.00429153442382813
0.181166666666667	-0.00715255737304688
0.1845	-0.0100135803222656
0.187833333333334	-0.0162124633789063
0.191166666666667	-0.0143051147460938
0.1945	-0.00286102294921875
0.197833333333334	0.0143051147460938
0.201166666666667	0.0276565551757813
0.2045	0.0352859497070313
0.207833333333334	0.0333786010742188
0.211166666666667	0.0233650207519531
0.2145	0.0119209289550781
0.217833333333334	0
0.221166666666667	-0.0057220458984375
0.2245	-0.00858306884765625
0.227833333333334	-0.00905990600585938
0.231166666666667	-0.0133514404296875
0.2345	-0.0219345092773438
0.237833333333334	-0.0271797180175781
0.241166666666667	-0.0286102294921875
0.2445	-0.026702880859375
0.247833333333334	-0.019073486328125
0.251166666666667	-0.00524520874023438
0.2545	0.00762939453125
0.257833333333334	0.0109672546386719
0.261166666666667	0.0057220458984375
0.2645	-0.0057220458984375
0.267833333333334	-0.0200271606445313
0.271166666666667	-0.0319480895996094
0.2745	-0.0362396240234375
0.277833333333334	-0.0286102294921875
0.281166666666667	-0.0185966491699219
0.2845	-0.00619888305664063
0.287833333333334	0.00429153442382813
0.291166666666667	0.00858306884765625
0.2945	0.00524520874023438
0.297833333333334	-0.00429153442382813
0.301166666666667	-0.0095367431640625
0.3045	-0.0123977661132813
0.307833333333334	-0.0128746032714844
0.311166666666667	-0.0195503234863281
0.3145	-0.030517578125
0.317833333333334	-0.0410079956054688
0.321166666666667	-0.0467300415039063
0.3245	-0.0476837158203125
0.327833333333334	-0.0519752502441407
0.331166666666667	-0.0514984130859375
0.3345	-0.0462532043457031
0.337833333333334	-0.0333786010742188
0.341166666666667	-0.0243186950683594
0.3445	-0.0224113464355469
0.347833333333334	-0.0209808349609375
0.351166666666667	-0.0147819519042969
0.3545	-0.00715255737304688
0.357833333333334	-0.0095367431640625
0.361166666666667	-0.0166893005371094
0.3645	-0.0224113464355469
0.367833333333334	-0.0238418579101563
0.371166666666667	-0.0233650207519531
0.3745	-0.019073486328125
0.377833333333334	-0.0128746032714844
0.381166666666667	-0.0109672546386719
0.3845	-0.0100135803222656
0.387833333333334	-0.00667572021484375
0.391166666666667	-0.00429153442382813
0.3945	-0.00524520874023438
0.397833333333334	-0.00476837158203125
0.401166666666667	0.0057220458984375
0.4045	0.019073486328125
0.407833333333334	0.0262260437011719
0.411166666666667	0.0252723693847656
0.4145	0.0219345092773438
0.417833333333334	0.0214576721191406
0.421166666666667	0.0166893005371094
0.4245	0.00476837158203125
0.427833333333334	-0.00286102294921875
0.431166666666667	-0.00143051147460938
0.4345	0.0019073486328125
0.437833333333334	-0.00286102294921875
0.441166666666667	-0.0095367431640625
0.4445	-0.011444091796875
0.447833333333334	-0.0128746032714844
0.451166666666667	-0.0243186950683594
0.4545	-0.03814697265625
0.457833333333334	-0.0443458557128906
0.461166666666667	-0.041961669921875
0.4645	-0.0391006469726563
0.467833333333334	-0.0371932983398438
0.471166666666667	-0.0300407409667969
0.4745	-0.0224113464355469
0.477833333333334	-0.0181198120117188
0.481166666666667	-0.0185966491699219
0.4845	-0.0247955322265625
0.487833333333334	-0.0295639038085938
0.491166666666667	-0.0333786010742188
0.4945	-0.0333786010742188
0.497833333333334	-0.0386238098144531
0.501166666666667	-0.0500679016113282
0.5045	-0.0581741333007813
0.507833333333334	-0.0581741333007813
0.511166666666667	-0.0519752502441407
0.5145	-0.0452995300292969
0.517833333333334	-0.0362396240234375
0.521166666666667	-0.0243186950683594
0.5245	-0.0095367431640625
0.527833333333334	-0.003814697265625
0.531166666666667	-0.00667572021484375
0.5345	-0.0243186950683594
0.537833333333334	-0.0405311584472656
0.541166666666667	-0.0514984130859375
0.5445	-0.0562667846679688
0.547833333333334	-0.057220458984375
0.551166666666667	-0.0567436218261719
0.5545	-0.0462532043457031
0.557833333333334	-0.034332275390625
0.561166666666667	-0.0252723693847656
0.5645	-0.0243186950683594
0.567833333333334	-0.0276565551757813
0.571166666666667	-0.0290870666503906
0.5745	-0.0309944152832031
0.577833333333334	-0.0324249267578125
0.581166666666667	-0.0348091125488281
0.5845	-0.0338554382324219
0.587833333333334	-0.026702880859375
0.591166666666667	-0.0200271606445313
0.5945	-0.0157356262207031
0.597833333333334	-0.0147819519042969
0.601166666666667	-0.0157356262207031
0.6045	-0.0200271606445313
0.607833333333334	-0.034332275390625
0.611166666666667	-0.0486373901367188
0.6145	-0.0581741333007813
0.617833333333334	-0.0557899475097657
0.621166666666667	-0.0457763671875
0.6245	-0.0333786010742188
0.627833333333334	-0.0157356262207031
0.631166666666667	0.0019073486328125
0.6345	0.0123977661132813
0.637833333333334	0.0100135803222656
0.641166666666667	0.000476837158203125
0.6445	-0.00905990600585938
0.647833333333334	-0.0109672546386719
0.651166666666667	-0.00810623168945313
0.6545	-0.0019073486328125
0.657833333333334	0.0019073486328125
0.661166666666667	0.0019073486328125
0.6645	0.0019073486328125
0.667833333333334	0.000476837158203125
0.671166666666667	-0.00524520874023438
0.6745	-0.0128746032714844
0.677833333333334	-0.0166893005371094
0.681166666666667	-0.0138282775878906
0.6845	-0.00905990600585938
0.687833333333334	-0.011444091796875
0.691166666666667	-0.0152587890625
0.6945	-0.0171661376953125
0.697833333333334	-0.019073486328125
0.701166666666667	-0.0262260437011719
0.7045	-0.0371932983398438
0.707833333333334	-0.0400543212890625
0.711166666666667	-0.0376701354980469
0.7145	-0.0357627868652344
0.717833333333334	-0.0376701354980469
0.721166666666667	-0.0357627868652344
0.7245	-0.0290870666503906
0.727833333333334	-0.0214576721191406
0.731166666666667	-0.0185966491699219
0.7345	-0.0181198120117188
0.737833333333334	-0.0209808349609375
0.741166666666667	-0.0219345092773438
0.7445	-0.0233650207519531
0.747833333333334	-0.0271797180175781
0.751166666666667	-0.0333786010742188
0.7545	-0.0333786010742188
0.757833333333334	-0.0243186950683594
0.761166666666667	-0.0176429748535156
0.7645	-0.0171661376953125
0.767833333333334	-0.0205039978027344
0.771166666666667	-0.0205039978027344
0.7745	-0.0238418579101563
0.777833333333334	-0.0257492065429688
0.781166666666667	-0.0243186950683594
0.7845	-0.0205039978027344
0.787833333333334	-0.0176429748535156
0.791166666666667	-0.0209808349609375
0.7945	-0.0219345092773438
0.797833333333334	-0.0219345092773438
0.801166666666667	-0.0214576721191406
0.8045	-0.0252723693847656
0.807833333333334	-0.0329017639160156
0.811166666666667	-0.0338554382324219
0.8145	-0.0271797180175781
0.817833333333334	-0.0219345092773438
0.821166666666667	-0.0214576721191406
0.8245	-0.0233650207519531
0.827833333333334	-0.019073486328125
0.831166666666667	-0.0143051147460938
0.8345	-0.0133514404296875
0.837833333333334	-0.0138282775878906
0.841166666666667	-0.0176429748535156
0.8445	-0.019073486328125
0.847833333333334	-0.0219345092773438
0.851166666666667	-0.0233650207519531
0.8545	-0.0295639038085938
0.857833333333334	-0.0376701354980469
0.861166666666667	-0.0367164611816406
0.8645	-0.0290870666503906
0.867833333333334	-0.0219345092773438
0.871166666666667	-0.0238418579101563
0.8745	-0.0314712524414063
0.877833333333334	-0.0395774841308594
0.881166666666667	-0.0457763671875
0.8845	-0.05340576171875
0.887833333333334	-0.0591278076171875
0.891166666666667	-0.0615119934082032
0.8945	-0.0576972961425782
0.897833333333334	-0.0524520874023438
0.901166666666667	-0.0519752502441407
0.9045	-0.0481605529785156
0.907833333333334	-0.0452995300292969
0.911166666666667	-0.0400543212890625
0.9145	-0.0386238098144531
0.917833333333334	-0.0367164611816406
0.921166666666667	-0.0338554382324219
0.9245	-0.0376701354980469
0.927833333333334	-0.0448226928710938
0.931166666666667	-0.0500679016113282
0.9345	-0.0524520874023438
0.937833333333334	-0.0557899475097657
0.941166666666667	-0.0615119934082032
0.9445	-0.0629425048828125
0.947833333333334	-0.0543594360351563
0.951166666666667	-0.0424385070800781
0.9545	-0.0314712524414063
0.957833333333334	-0.0281333923339844
0.961166666666667	-0.0257492065429688
0.9645	-0.0247955322265625
0.967833333333334	-0.0329017639160156
0.971166666666667	-0.0472068786621094
0.9745	-0.0624656677246094
0.977833333333334	-0.0653266906738282
0.981166666666667	-0.0643730163574219
0.9845	-0.0624656677246094
0.987833333333334	-0.057220458984375
0.991166666666667	-0.0481605529785156
0.9945	-0.0357627868652344
0.997833333333334	-0.0309944152832031
1.00116666666667	-0.0295639038085938
1.0045	-0.0300407409667969
1.00783333333334	-0.0295639038085938
1.01116666666667	-0.026702880859375
1.0145	-0.0209808349609375
1.01783333333334	-0.0119209289550781
1.02116666666667	-0.00143051147460938
1.0245	0.00715255737304688
1.02783333333334	0.00858306884765625
1.03116666666667	0
1.0345	-0.0143051147460938
1.03783333333334	-0.026702880859375
1.04116666666667	-0.0362396240234375
1.0445	-0.0386238098144531
1.04783333333334	-0.0338554382324219
1.05116666666667	-0.0238418579101563
1.0545	-0.0185966491699219
1.05783333333334	-0.0181198120117188
1.06116666666667	-0.0252723693847656
1.0645	-0.0338554382324219
1.06783333333334	-0.0452995300292969
1.07116666666667	-0.0548362731933594
1.0745	-0.0581741333007813
1.07783333333334	-0.05340576171875
1.08116666666667	-0.0438690185546875
1.0845	-0.0429153442382813
1.08783333333334	-0.0467300415039063
1.09116666666667	-0.0500679016113282
1.0945	-0.0462532043457031
1.09783333333334	-0.0400543212890625
1.10116666666667	-0.0367164611816406
1.1045	-0.0348091125488281
1.10783333333334	-0.0338554382324219
1.11116666666667	-0.0367164611816406
1.1145	-0.0424385070800781
1.11783333333334	-0.0514984130859375
1.12116666666667	-0.0519752502441407
1.1245	-0.0467300415039063
1.12783333333334	-0.0348091125488281
1.13116666666667	-0.0300407409667969
1.1345	-0.0295639038085938
1.13783333333334	-0.0271797180175781
1.14116666666667	-0.0262260437011719
1.1445	-0.0219345092773438
1.14783333333334	-0.0195503234863281
1.15116666666667	-0.0128746032714844
1.1545	-0.00858306884765625
1.15783333333334	-0.0128746032714844
1.16116666666667	-0.0233650207519531
1.1645	-0.0386238098144531
1.16783333333334	-0.0524520874023438
1.17116666666667	-0.0634193420410157
1.1745	-0.0696182250976563
1.17783333333334	-0.0696182250976563
1.18116666666667	-0.0681877136230469
1.1845	-0.0672340393066407
1.18783333333334	-0.0643730163574219
1.19116666666667	-0.0581741333007813
1.1945	-0.0524520874023438
1.19783333333334	-0.0553131103515625
1.20116666666667	-0.0576972961425782
1.2045	-0.0514984130859375
1.20783333333334	-0.0410079956054688
1.21116666666667	-0.0391006469726563
1.2145	-0.0410079956054688
1.21783333333334	-0.0371932983398438
1.22116666666667	-0.034332275390625
1.2245	-0.0433921813964844
1.22783333333334	-0.0615119934082032
1.23116666666667	-0.0748634338378907
1.2345	-0.0815391540527344
1.23783333333334	-0.0805854797363281
1.24116666666667	-0.0729560852050782
1.2445	-0.0548362731933594
1.24783333333334	-0.0367164611816406
1.25116666666667	-0.0257492065429688
1.2545	-0.0243186950683594
1.25783333333334	-0.0300407409667969
1.26116666666667	-0.0400543212890625
1.2645	-0.0491142272949219
1.26783333333334	-0.0538825988769532
1.27116666666667	-0.0519752502441407
1.2745	-0.0448226928710938
1.27783333333334	-0.0371932983398438
1.28116666666667	-0.0319480895996094
1.2845	-0.0324249267578125
1.28783333333334	-0.0319480895996094
1.29116666666667	-0.0309944152832031
1.2945	-0.0233650207519531
1.29783333333334	-0.0176429748535156
1.30116666666667	-0.0152587890625
1.3045	-0.0157356262207031
1.30783333333334	-0.0133514404296875
1.31116666666667	-0.00524520874023438
1.3145	-0.00333786010742188
1.31783333333334	-0.003814697265625
1.32116666666667	-0.003814697265625
1.3245	-0.00095367431640625
1.32783333333334	-0.00286102294921875
1.33116666666667	-0.0100135803222656
1.3345	-0.0171661376953125
1.33783333333334	-0.0200271606445313
1.34116666666667	-0.0224113464355469
1.3445	-0.0209808349609375
1.34783333333334	-0.019073486328125
1.35116666666667	-0.0138282775878906
1.3545	-0.0100135803222656
1.35783333333334	-0.00476837158203125
1.36116666666667	-0.00143051147460938
1.3645	-0.000476837158203125
1.36783333333334	-0.00095367431640625
1.37116666666667	-0.00476837158203125
1.3745	-0.00476837158203125
1.37783333333334	-0.00715255737304688
1.38116666666667	-0.0095367431640625
1.3845	-0.011444091796875
1.38783333333334	-0.00762939453125
1.39116666666667	-0.00238418579101563
1.3945	0.00143051147460938
1.39783333333334	0
1.40116666666667	-0.00095367431640625
1.4045	-0.00905990600585938
1.40783333333334	-0.02288818359375
1.41116666666667	-0.034332275390625
1.4145	-0.0429153442382813
1.41783333333334	-0.0452995300292969
1.42116666666667	-0.0443458557128906
1.4245	-0.0338554382324219
1.42783333333334	-0.0224113464355469
1.43116666666667	-0.0171661376953125
1.4345	-0.0200271606445313
1.43783333333334	-0.0224113464355469
1.44116666666667	-0.0247955322265625
1.4445	-0.0290870666503906
1.44783333333334	-0.0367164611816406
1.45116666666667	-0.0410079956054688
1.4545	-0.0352859497070313
1.45783333333334	-0.0200271606445313
1.46116666666667	-0.0057220458984375
1.4645	0.00333786010742188
1.46783333333334	0.0057220458984375
1.47116666666667	0.0057220458984375
1.4745	0.0019073486328125
1.47783333333334	-0.0109672546386719
1.48116666666667	-0.0238418579101563
1.4845	-0.0309944152832031
1.48783333333334	-0.030517578125
1.49116666666667	-0.0262260437011719
1.4945	-0.0238418579101563
1.49783333333334	-0.0243186950683594
1.50116666666667	-0.0247955322265625
1.5045	-0.0247955322265625
1.50783333333334	-0.0238418579101563
1.51116666666667	-0.0276565551757813
1.5145	-0.0333786010742188
1.51783333333334	-0.0357627868652344
1.52116666666667	-0.03814697265625
1.5245	-0.0443458557128906
1.52783333333334	-0.0548362731933594
1.53116666666667	-0.0581741333007813
1.5345	-0.0486373901367188
1.53783333333334	-0.0362396240234375
1.54116666666667	-0.0271797180175781
1.5445	-0.0147819519042969
1.54783333333334	0
1.55116666666667	0.00762939453125
1.5545	-0.00143051147460938
1.55783333333334	-0.0181198120117188
1.56116666666667	-0.0271797180175781
1.5645	-0.0333786010742188
1.56783333333334	-0.0367164611816406
1.57116666666667	-0.0405311584472656
1.5745	-0.0367164611816406
1.57783333333334	-0.0243186950683594
1.58116666666667	-0.0123977661132813
1.5845	-0.00476837158203125
1.58783333333334	-0.00429153442382813
1.59116666666667	-0.00333786010742188
1.5945	-0.003814697265625
1.59783333333334	-0.00619888305664063
1.60116666666667	-0.011444091796875
1.6045	-0.0171661376953125
1.60783333333334	-0.0214576721191406
1.61116666666667	-0.0224113464355469
1.6145	-0.0214576721191406
1.61783333333334	-0.0252723693847656
1.62116666666667	-0.0333786010742188
1.6245	-0.0395774841308594
1.62783333333334	-0.03814697265625
1.63116666666667	-0.0338554382324219
1.6345	-0.0290870666503906
1.63783333333334	-0.0252723693847656
1.64116666666667	-0.0219345092773438
1.6445	-0.026702880859375
1.64783333333334	-0.0348091125488281
1.65116666666667	-0.0424385070800781
1.6545	-0.0438690185546875
1.65783333333334	-0.0410079956054688
1.66116666666667	-0.0357627868652344
1.6645	-0.0276565551757813
1.66783333333334	-0.019073486328125
1.67116666666667	-0.0109672546386719
1.6745	-0.0109672546386719
1.67783333333334	-0.0171661376953125
1.68116666666667	-0.0271797180175781
1.6845	-0.0348091125488281
1.68783333333334	-0.0371932983398438
1.69116666666667	-0.0429153442382813
1.6945	-0.0457763671875
1.69783333333334	-0.0505447387695313
1.70116666666667	-0.0472068786621094
1.7045	-0.03814697265625
1.70783333333334	-0.0333786010742188
1.71116666666667	-0.0300407409667969
1.7145	-0.0290870666503906
1.71783333333334	-0.0209808349609375
1.72116666666667	-0.0181198120117188
1.7245	-0.0233650207519531
1.72783333333334	-0.0286102294921875
1.73116666666667	-0.0257492065429688
1.7345	-0.0205039978027344
1.73783333333334	-0.0214576721191406
1.74116666666667	-0.019073486328125
1.7445	-0.0147819519042969
1.74783333333334	-0.0152587890625
1.75116666666667	-0.0281333923339844
1.7545	-0.0391006469726563
1.75783333333334	-0.0371932983398438
1.76116666666667	-0.03814697265625
1.7645	-0.0433921813964844
1.76783333333334	-0.0433921813964844
1.77116666666667	-0.0309944152832031
1.7745	-0.0195503234863281
1.77783333333334	-0.019073486328125
1.78116666666667	-0.0171661376953125
1.7845	-0.00905990600585938
1.78783333333334	-0.00095367431640625
1.79116666666667	-0.00143051147460938
1.7945	-0.00619888305664063
1.79783333333334	-0.0128746032714844
1.80116666666667	-0.0224113464355469
1.8045	-0.0300407409667969
1.80783333333334	-0.0329017639160156
1.81116666666667	-0.0319480895996094
1.8145	-0.0300407409667969
1.81783333333334	-0.0300407409667969
1.82116666666667	-0.0205039978027344
1.8245	-0.00858306884765625
1.82783333333334	-0.00238418579101563
1.83116666666667	-0.00333786010742188
1.8345	-0.00858306884765625
1.83783333333334	-0.00762939453125
1.84116666666667	-0.00858306884765625
1.8445	-0.011444091796875
1.84783333333334	-0.0143051147460938
1.85116666666667	-0.0138282775878906
1.8545	-0.0147819519042969
1.85783333333334	-0.0205039978027344
1.86116666666667	-0.0290870666503906
1.8645	-0.0357627868652344
1.86783333333334	-0.0438690185546875
1.87116666666667	-0.0486373901367188
1.8745	-0.0514984130859375
1.87783333333334	-0.0472068786621094
1.88116666666667	-0.0429153442382813
1.8845	-0.0376701354980469
1.88783333333334	-0.0290870666503906
1.89116666666667	-0.0205039978027344
1.8945	-0.00619888305664063
1.89783333333334	0.00715255737304688
1.90116666666667	0.0224113464355469
1.9045	0.0286102294921875
1.90783333333334	0.0314712524414063
1.91116666666667	0.0348091125488281
1.9145	0.0333786010742188
1.91783333333334	0.0224113464355469
1.92116666666667	0.00905990600585938
1.9245	0.00238418579101563
1.92783333333334	-0.00429153442382813
1.93116666666667	-0.011444091796875
1.9345	-0.0181198120117188
1.93783333333334	-0.0171661376953125
1.94116666666667	-0.0128746032714844
1.9445	-0.00858306884765625
1.94783333333334	-0.00524520874023438
1.95116666666667	-0.00286102294921875
1.9545	0.00286102294921875
1.95783333333334	0.0119209289550781
1.96116666666667	0.0200271606445313
1.9645	0.0243186950683594
1.96783333333334	0.0262260437011719
1.97116666666667	0.0243186950683594
1.9745	0.019073486328125
1.97783333333334	0.0109672546386719
1.98116666666667	0.00905990600585938
1.9845	0.0123977661132813
1.98783333333334	0.0185966491699219
1.99116666666667	0.0247955322265625
1.9945	0.0338554382324219
1.99783333333334	0.0405311584472656
2.00116666666667	0.0405311584472656
2.0045	0.0324249267578125
2.00783333333334	0.0252723693847656
2.01116666666667	0.0214576721191406
2.0145	0.0176429748535156
2.01783333333334	0.0123977661132813
2.02116666666667	0.00858306884765625
2.0245	0.0138282775878906
2.02783333333334	0.0219345092773438
2.03116666666667	0.0276565551757813
2.0345	0.0319480895996094
2.03783333333334	0.0300407409667969
2.04116666666667	0.0257492065429688
2.0445	0.0166893005371094
2.04783333333334	0.00286102294921875
2.05116666666667	-0.0133514404296875
2.0545	-0.0276565551757813
2.05783333333334	-0.0257492065429688
2.06116666666667	-0.0181198120117188
2.0645	-0.011444091796875
2.06783333333334	-0.0100135803222656
2.07116666666667	-0.00524520874023438
2.0745	0.00143051147460938
2.07783333333334	0.00333786010742188
2.08116666666667	-0.00238418579101563
2.0845	-0.0128746032714844
2.08783333333334	-0.0185966491699219
2.09116666666667	-0.0214576721191406
2.0945	-0.0209808349609375
2.09783333333334	-0.019073486328125
2.10116666666667	-0.0128746032714844
2.1045	-0.00333786010742188
2.10783333333334	0.00667572021484375
2.11116666666667	0.0109672546386719
2.1145	0.0019073486328125
2.11783333333334	-0.0166893005371094
2.12116666666667	-0.034332275390625
2.1245	-0.0481605529785156
2.12783333333334	-0.05340576171875
2.13116666666667	-0.0548362731933594
2.1345	-0.0467300415039063
2.13783333333334	-0.0338554382324219
2.14116666666667	-0.0281333923339844
2.1445	-0.026702880859375
2.14783333333334	-0.030517578125
2.15116666666667	-0.0319480895996094
2.1545	-0.0357627868652344
2.15783333333334	-0.0414848327636719
2.16116666666667	-0.0448226928710938
2.1645	-0.049591064453125
2.16783333333334	-0.0529289245605469
2.17116666666667	-0.0581741333007813
2.1745	-0.0619888305664063
2.17783333333334	-0.0634193420410157
2.18116666666667	-0.0586509704589844
2.1845	-0.0472068786621094
2.18783333333334	-0.0376701354980469
2.19116666666667	-0.0324249267578125
2.1945	-0.0324249267578125
2.19783333333334	-0.0319480895996094
2.20116666666667	-0.0319480895996094
2.2045	-0.0371932983398438
2.20783333333334	-0.0457763671875
2.21116666666667	-0.0538825988769532
2.2145	-0.0514984130859375
2.21783333333334	-0.0448226928710938
2.22116666666667	-0.0386238098144531
2.2245	-0.0333786010742188
2.22783333333334	-0.0286102294921875
2.23116666666667	-0.0243186950683594
2.2345	-0.026702880859375
2.23783333333334	-0.0286102294921875
2.24116666666667	-0.0367164611816406
2.2445	-0.0476837158203125
2.24783333333334	-0.0586509704589844
2.25116666666667	-0.0638961791992188
2.2545	-0.0662803649902344
2.25783333333334	-0.0743865966796875
2.26116666666667	-0.0805854797363281
2.2645	-0.0829696655273438
2.26783333333334	-0.0791549682617188
2.27116666666667	-0.0729560852050782
2.2745	-0.0653266906738282
2.27783333333334	-0.0576972961425782
2.28116666666667	-0.05340576171875
2.2845	-0.0519752502441407
2.28783333333334	-0.05340576171875
2.29116666666667	-0.0529289245605469
2.2945	-0.0529289245605469
2.29783333333334	-0.0529289245605469
2.30116666666667	-0.0514984130859375
2.3045	-0.0500679016113282
2.30783333333334	-0.0500679016113282
2.31116666666667	-0.0576972961425782
2.3145	-0.0638961791992188
2.31783333333334	-0.0634193420410157
2.32116666666667	-0.0586509704589844
2.3245	-0.0514984130859375
2.32783333333334	-0.0472068786621094
2.33116666666667	-0.0424385070800781
2.3345	-0.0438690185546875
2.33783333333334	-0.0519752502441407
2.34116666666667	-0.0581741333007813
2.3445	-0.0638961791992188
2.34783333333334	-0.0643730163574219
2.35116666666667	-0.0624656677246094
2.3545	-0.0548362731933594
2.35783333333334	-0.0424385070800781
2.36116666666667	-0.0352859497070313
2.3645	-0.0314712524414063
2.36783333333334	-0.0338554382324219
2.37116666666667	-0.0329017639160156
2.3745	-0.0348091125488281
2.37783333333334	-0.0386238098144531
2.38116666666667	-0.0414848327636719
2.3845	-0.0410079956054688
2.38783333333334	-0.034332275390625
2.39116666666667	-0.0314712524414063
2.3945	-0.0262260437011719
2.39783333333334	-0.0219345092773438
2.40116666666667	-0.0171661376953125
2.4045	-0.0162124633789063
2.40783333333334	-0.0195503234863281
2.41116666666667	-0.02288818359375
2.4145	-0.0281333923339844
2.41783333333334	-0.0348091125488281
2.42116666666667	-0.0438690185546875
2.4245	-0.0500679016113282
2.42783333333334	-0.0548362731933594
2.43116666666667	-0.0600814819335938
2.4345	-0.0624656677246094
2.43783333333334	-0.0605583190917969
2.44116666666667	-0.0543594360351563
2.4445	-0.0491142272949219
2.44783333333334	-0.0400543212890625
2.45116666666667	-0.0324249267578125
2.4545	-0.0324249267578125
2.45783333333334	-0.0414848327636719
2.46116666666667	-0.0481605529785156
2.4645	-0.0472068786621094
2.46783333333334	-0.0457763671875
2.47116666666667	-0.0433921813964844
2.4745	-0.0414848327636719
2.47783333333334	-0.0362396240234375
2.48116666666667	-0.0338554382324219
2.4845	-0.0376701354980469
2.48783333333334	-0.0438690185546875
2.49116666666667	-0.0548362731933594
2.4945	-0.0667572021484375
2.49783333333334	-0.0829696655273438
2.50116666666667	-0.100135803222656
2.5045	-0.117301940917969
2.50783333333334	-0.130653381347656
2.51116666666667	-0.133037567138672
2.5145	-0.123023986816406
2.51783333333334	-0.102519989013672
2.52116666666667	-0.08392333984375
2.5245	-0.0672340393066407
2.52783333333334	-0.057220458984375
2.53116666666667	-0.0557899475097657
2.5345	-0.064849853515625
2.53783333333334	-0.0786781311035157
2.54116666666667	-0.0805854797363281
2.5445	-0.0729560852050782
2.54783333333334	-0.0634193420410157
2.55116666666667	-0.0591278076171875
2.5545	-0.0538825988769532
2.55783333333334	-0.0476837158203125
2.56116666666667	-0.0500679016113282
2.5645	-0.0653266906738282
2.56783333333334	-0.0777244567871094
2.57116666666667	-0.0815391540527344
2.5745	-0.0782012939453125
2.57783333333334	-0.0753402709960938
2.58116666666667	-0.0691413879394532
2.5845	-0.0581741333007813
2.58783333333334	-0.0486373901367188
2.59116666666667	-0.0438690185546875
2.5945	-0.0448226928710938
2.59783333333334	-0.0491142272949219
2.60116666666667	-0.0538825988769532
2.6045	-0.057220458984375
2.60783333333334	-0.0576972961425782
2.61116666666667	-0.0538825988769532
2.6145	-0.0510215759277344
2.61783333333334	-0.0500679016113282
2.62116666666667	-0.0581741333007813
2.6245	-0.0677108764648438
2.62783333333334	-0.0786781311035157
2.63116666666667	-0.0882148742675781
2.6345	-0.0972747802734375
2.63783333333334	-0.104427337646485
2.64116666666667	-0.102519989013672
2.6445	-0.0987052917480469
2.64783333333334	-0.095367431640625
2.65116666666667	-0.0920295715332031
2.6545	-0.0901222229003906
2.65783333333334	-0.0848770141601563
2.66116666666667	-0.0834465026855469
2.6645	-0.0834465026855469
2.66783333333334	-0.080108642578125
2.67116666666667	-0.0748634338378907
2.6745	-0.0696182250976563
2.67783333333334	-0.0629425048828125
2.68116666666667	-0.0538825988769532
2.6845	-0.049591064453125
2.68783333333334	-0.0562667846679688
2.69116666666667	-0.06866455078125
2.6945	-0.0743865966796875
2.69783333333334	-0.0796318054199219
2.70116666666667	-0.0853538513183594
2.7045	-0.0882148742675781
2.70783333333334	-0.08392333984375
2.71116666666667	-0.0767707824707032
2.7145	-0.0782012939453125
2.71783333333334	-0.0820159912109375
2.72116666666667	-0.0848770141601563
2.7245	-0.0853538513183594
2.72783333333334	-0.0829696655273438
2.73116666666667	-0.0810623168945313
2.7345	-0.0743865966796875
2.73783333333334	-0.0677108764648438
2.74116666666667	-0.0605583190917969
2.7445	-0.0553131103515625
2.74783333333334	-0.0557899475097657
2.75116666666667	-0.0581741333007813
2.7545	-0.0643730163574219
2.75783333333334	-0.0700950622558594
2.76116666666667	-0.0739097595214844
2.7645	-0.0720024108886719
2.76783333333334	-0.0615119934082032
2.77116666666667	-0.0467300415039063
2.7745	-0.0300407409667969
2.77783333333334	-0.0157356262207031
2.78116666666667	-0.00095367431640625
2.7845	0.0152587890625
2.78783333333334	0.0314712524414063
2.79116666666667	0.0591278076171875
2.7945	0.0948905944824219
2.79783333333334	0.147819519042969
2.80116666666667	0.214099884033203
2.8045	0.293254852294922
2.80783333333334	0.379085540771485
2.81116666666667	0.465869903564453
2.8145	0.560283660888672
2.81783333333334	0.654697418212891
2.82116666666667	0.747203826904297
2.8245	0.835895538330078
2.82783333333334	0.929355621337891
2.83116666666667	1.02567672729492
2.8345	1.11579895019531
2.83783333333334	1.19352340698242
2.84116666666667	1.25408172607422
2.8445	1.29461288452149
2.84783333333334	1.31464004516602
2.85116666666667	1.31702423095703
2.8545	1.30462646484375
2.85783333333334	1.28269195556641
2.86116666666667	1.25789642333985
2.8645	1.23167037963867
2.86783333333334	1.19972229003906
2.87116666666667	1.15585327148438
2.8745	1.10292434692383
2.87783333333334	1.04284286499024
2.88116666666667	0.97799301147461
2.8845	0.906944274902344
2.88783333333334	0.838279724121094
2.89116666666667	0.772953033447266
2.8945	0.713348388671875
2.89783333333334	0.657081604003907
2.90116666666667	0.600814819335938
2.9045	0.543594360351563
2.90783333333334	0.486850738525391
2.91116666666667	0.438213348388672
2.9145	0.394821166992188
2.91783333333334	0.352859497070313
2.92116666666667	0.311374664306641
2.9245	0.277042388916016
2.92783333333334	0.248432159423828
2.93116666666667	0.224113464355469
2.9345	0.201702117919922
2.93783333333334	0.184059143066406
2.94116666666667	0.171184539794922
2.9445	0.159263610839844
2.94783333333334	0.141143798828125
2.95116666666667	0.121116638183594
2.9545	0.107288360595703
2.95783333333334	0.0982284545898438
2.96116666666667	0.0891685485839844
2.9645	0.0810623168945313
2.96783333333334	0.0786781311035157
2.97116666666667	0.0767707824707032
2.9745	0.0672340393066407
2.97783333333334	0.0557899475097657
2.98116666666667	0.0514984130859375
2.9845	0.0505447387695313
2.98783333333334	0.0476837158203125
2.99116666666667	0.0424385070800781
2.9945	0.0414848327636719
2.99783333333334	0.0371932983398438
3.00116666666667	0.0257492065429688
3.0045	0.0109672546386719
3.00783333333334	-0.00333786010742188
3.01116666666667	-0.0133514404296875
3.0145	-0.0205039978027344
3.01783333333334	-0.019073486328125
3.02116666666667	-0.0100135803222656
3.0245	-0.00143051147460938
3.02783333333334	0.003814697265625
3.03116666666667	-0.000476837158203125
3.0345	-0.0166893005371094
3.03783333333334	-0.0400543212890625
3.04116666666667	-0.0634193420410157
3.0445	-0.0734329223632813
3.04783333333334	-0.0720024108886719
3.05116666666667	-0.064849853515625
3.0545	-0.0567436218261719
3.05783333333334	-0.0514984130859375
3.06116666666667	-0.0505447387695313
3.0645	-0.06103515625
3.06783333333334	-0.0777244567871094
3.07116666666667	-0.0910758972167969
3.0745	-0.091552734375
3.07783333333334	-0.0815391540527344
3.08116666666667	-0.06866455078125
3.0845	-0.0576972961425782
3.08783333333334	-0.0510215759277344
3.09116666666667	-0.0462532043457031
3.0945	-0.0491142272949219
3.09783333333334	-0.0581741333007813
3.10116666666667	-0.0715255737304688
3.1045	-0.0791549682617188
3.10783333333334	-0.0815391540527344
3.11116666666667	-0.0805854797363281
3.1145	-0.0720024108886719
3.11783333333334	-0.0576972961425782
3.12116666666667	-0.0414848327636719
3.1245	-0.0300407409667969
3.12783333333334	-0.02288818359375
3.13116666666667	-0.0162124633789063
3.1345	-0.0133514404296875
3.13783333333334	-0.0123977661132813
3.14116666666667	-0.0057220458984375
3.1445	0.00667572021484375
3.14783333333334	0.0171661376953125
3.15116666666667	0.0181198120117188
3.1545	0.0162124633789063
3.15783333333334	0.0138282775878906
3.16116666666667	0.00429153442382813
3.1645	-0.0119209289550781
3.16783333333334	-0.0271797180175781
3.17116666666667	-0.0338554382324219
3.1745	-0.03814697265625
3.17783333333334	-0.0429153442382813
3.18116666666667	-0.0462532043457031
3.1845	-0.0467300415039063
3.18783333333334	-0.0429153442382813
3.19116666666667	-0.0395774841308594
3.1945	-0.0352859497070313
3.19783333333334	-0.0352859497070313
3.20116666666667	-0.0329017639160156
3.2045	-0.0314712524414063
3.20783333333334	-0.0319480895996094
3.21116666666667	-0.0319480895996094
3.2145	-0.0257492065429688
3.21783333333334	-0.0181198120117188
3.22116666666667	-0.019073486328125
3.2245	-0.0252723693847656
3.22783333333334	-0.0300407409667969
3.23116666666667	-0.0391006469726563
3.2345	-0.0567436218261719
3.23783333333334	-0.0753402709960938
3.24116666666667	-0.0848770141601563
3.2445	-0.0844001770019531
3.24783333333334	-0.0815391540527344
3.25116666666667	-0.0720024108886719
3.2545	-0.0586509704589844
3.25783333333334	-0.0433921813964844
3.26116666666667	-0.0348091125488281
3.2645	-0.0281333923339844
3.26783333333334	-0.0209808349609375
3.27116666666667	-0.0123977661132813
3.2745	-0.0147819519042969
3.27783333333334	-0.0209808349609375
3.28116666666667	-0.0286102294921875
3.2845	-0.0338554382324219
3.28783333333334	-0.0457763671875
3.29116666666667	-0.0605583190917969
3.2945	-0.0619888305664063
3.29783333333334	-0.0557899475097657
3.30116666666667	-0.0472068786621094
3.3045	-0.041961669921875
3.30783333333334	-0.0352859497070313
3.31116666666667	-0.0348091125488281
3.3145	-0.0467300415039063
3.31783333333334	-0.0638961791992188
3.32116666666667	-0.0715255737304688
3.3245	-0.0720024108886719
3.32783333333334	-0.0696182250976563
3.33116666666667	-0.0629425048828125
3.3345	-0.0510215759277344
3.33783333333334	-0.03814697265625
3.34116666666667	-0.0300407409667969
3.3445	-0.0271797180175781
3.34783333333334	-0.0271797180175781
3.35116666666667	-0.0300407409667969
3.3545	-0.0295639038085938
3.35783333333334	-0.0314712524414063
3.36116666666667	-0.0362396240234375
3.3645	-0.0424385070800781
3.36783333333334	-0.0467300415039063
3.37116666666667	-0.0457763671875
3.3745	-0.049591064453125
3.37783333333334	-0.0524520874023438
3.38116666666667	-0.0557899475097657
3.3845	-0.0529289245605469
3.38783333333334	-0.0505447387695313
3.39116666666667	-0.0510215759277344
3.3945	-0.0491142272949219
3.39783333333334	-0.0448226928710938
3.40116666666667	-0.0367164611816406
3.4045	-0.030517578125
3.40783333333334	-0.0271797180175781
3.41116666666667	-0.0243186950683594
3.4145	-0.0243186950683594
3.41783333333334	-0.0252723693847656
3.42116666666667	-0.0348091125488281
3.4245	-0.0433921813964844
3.42783333333334	-0.0491142272949219
3.43116666666667	-0.049591064453125
3.4345	-0.0486373901367188
3.43783333333334	-0.0514984130859375
3.44116666666667	-0.0529289245605469
3.4445	-0.0557899475097657
3.44783333333334	-0.0562667846679688
3.45116666666667	-0.0576972961425782
3.4545	-0.0562667846679688
3.45783333333334	-0.0524520874023438
3.46116666666667	-0.0424385070800781
3.4645	-0.0352859497070313
3.46783333333334	-0.0286102294921875
3.47116666666667	-0.0243186950683594
3.4745	-0.0209808349609375
3.47783333333334	-0.019073486328125
3.48116666666667	-0.0219345092773438
3.4845	-0.0205039978027344
3.48783333333334	-0.0209808349609375
3.49116666666667	-0.0171661376953125
3.4945	-0.0100135803222656
3.49783333333334	-0.003814697265625
3.50116666666667	-0.00238418579101563
3.5045	-0.00476837158203125
3.50783333333334	-0.00667572021484375
3.51116666666667	-0.011444091796875
3.5145	-0.0233650207519531
3.51783333333334	-0.0338554382324219
3.52116666666667	-0.034332275390625
3.5245	-0.0309944152832031
3.52783333333334	-0.030517578125
3.53116666666667	-0.0376701354980469
3.5345	-0.0429153442382813
3.53783333333334	-0.041961669921875
3.54116666666667	-0.0429153442382813
3.5445	-0.0438690185546875
3.54783333333334	-0.0467300415039063
3.55116666666667	-0.0433921813964844
3.5545	-0.0352859497070313
3.55783333333334	-0.0314712524414063
3.56116666666667	-0.030517578125
3.5645	-0.03814697265625
3.56783333333334	-0.0438690185546875
3.57116666666667	-0.0452995300292969
3.5745	-0.0424385070800781
3.57783333333334	-0.0371932983398438
3.58116666666667	-0.0324249267578125
3.5845	-0.0257492065429688
3.58783333333334	-0.0233650207519531
3.59116666666667	-0.0286102294921875
3.5945	-0.0414848327636719
3.59783333333334	-0.0529289245605469
3.60116666666667	-0.0643730163574219
3.6045	-0.0672340393066407
3.60783333333334	-0.0638961791992188
3.61116666666667	-0.0538825988769532
3.6145	-0.041961669921875
3.61783333333334	-0.0352859497070313
3.62116666666667	-0.0252723693847656
3.6245	-0.0152587890625
3.62783333333334	-0.00429153442382813
3.63116666666667	0
3.6345	-0.00143051147460938
3.63783333333334	-0.00810623168945313
3.64116666666667	-0.0185966491699219
3.6445	-0.030517578125
3.64783333333334	-0.0424385070800781
3.65116666666667	-0.0500679016113282
3.6545	-0.0529289245605469
3.65783333333334	-0.0457763671875
3.66116666666667	-0.0362396240234375
3.6645	-0.0243186950683594
3.66783333333334	-0.0119209289550781
3.67116666666667	-0.00429153442382813
3.6745	-0.003814697265625
3.67783333333334	-0.0143051147460938
3.68116666666667	-0.0233650207519531
3.6845	-0.0357627868652344
3.68783333333334	-0.041961669921875
3.69116666666667	-0.0457763671875
3.6945	-0.0448226928710938
3.69783333333334	-0.041961669921875
3.70116666666667	-0.0362396240234375
3.7045	-0.0276565551757813
3.70783333333334	-0.0219345092773438
3.71116666666667	-0.0152587890625
3.7145	-0.00286102294921875
3.71783333333334	0.0181198120117188
3.72116666666667	0.0405311584472656
3.7245	0.0658035278320313
3.72783333333334	0.0967979431152344
3.73116666666667	0.133991241455078
3.7345	0.171661376953125
3.73783333333334	0.212669372558594
3.74116666666667	0.262737274169922
3.7445	0.322341918945313
3.74783333333334	0.386714935302735
3.75116666666667	0.458240509033203
3.7545	0.544548034667969
3.75783333333334	0.64229965209961
3.76116666666667	0.742435455322266
3.7645	0.847339630126953
3.76783333333334	0.963687896728516
3.77116666666667	1.0986328125
3.7745	1.24788284301758
3.77783333333334	1.41286849975586
3.78116666666667	1.59502029418946
3.7845	1.79290771484375
3.78783333333334	2.00700759887696
3.79116666666667	2.22873687744141
3.7945	2.4557113647461
3.79783333333334	2.69031524658203
3.80116666666667	2.94065475463867
3.8045	3.20291519165039
3.80783333333334	3.46708297729492
3.81116666666667	3.72552871704102
3.8145	3.97825241088867
3.81783333333334	4.22334671020508
3.82116666666667	4.45556640625
3.8245	4.67109680175781
3.82783333333334	4.87184524536133
3.83116666666667	5.05638122558594
3.8345	5.22375106811524
3.83783333333334	5.36870956420899
3.84116666666667	5.49030303955078
3.8445	5.58853149414063
3.84783333333334	5.66291809082032
3.85116666666667	5.71298599243164
3.8545	5.7363510131836
3.85783333333334	5.73539733886719
3.86116666666667	5.70821762084961
3.8645	5.65481185913086
3.86783333333334	5.57088851928711
3.87116666666667	5.46646118164063
3.8745	5.34439086914063
3.87783333333334	5.20372390747071
3.88116666666667	5.04636764526367
3.8845	4.86898422241211
3.88783333333334	4.68158721923828
3.89116666666667	4.48656082153321
3.8945	4.2872428894043
3.89783333333334	4.08697128295899
3.90116666666667	3.88193130493164
3.9045	3.67975234985352
3.90783333333334	3.47995758056641
3.91116666666667	3.28540802001953
3.9145	3.09133529663086
3.91783333333334	2.89344787597656
3.92116666666667	2.69556045532227
3.9245	2.50625610351563
3.92783333333334	2.32839584350586
3.93116666666667	2.15721130371094
3.9345	1.99604034423828
3.93783333333334	1.84869766235352
3.94116666666667	1.71566009521485
3.9445	1.58786773681641
3.94783333333334	1.46150588989258
3.95116666666667	1.33562088012696
3.9545	1.21450424194336
3.95783333333334	1.10626220703125
3.96116666666667	1.00851058959961
3.9645	0.917434692382813
3.96783333333334	0.829219818115235
3.97116666666667	0.749588012695313
3.9745	0.670909881591797
3.97783333333334	0.593185424804688
3.98116666666667	0.519752502441407
3.9845	0.45919418334961
3.98783333333334	0.411510467529297
3.99116666666667	0.367164611816406
3.9945	0.328540802001953
3.99783333333334	0.291824340820313
4.00116666666667	0.257492065429688
4.0045	0.220775604248047
4.00783333333334	0.18310546875
4.01116666666667	0.148773193359375
4.0145	0.121593475341797
4.01783333333334	0.0948905944824219
4.02116666666667	0.0667572021484375
4.0245	0.0352859497070313
4.02783333333334	0.00619888305664063
4.03116666666667	-0.0185966491699219
4.0345	-0.0438690185546875
4.03783333333334	-0.06866455078125
4.04116666666667	-0.102043151855469
4.0445	-0.140666961669922
4.04783333333334	-0.188350677490235
4.05116666666667	-0.244617462158203
4.0545	-0.311374664306641
4.05783333333334	-0.384330749511719
4.06116666666667	-0.462055206298828
4.0645	-0.546932220458985
4.06783333333334	-0.637531280517578
4.07116666666667	-0.734329223632813
4.0745	-0.837802886962891
4.07783333333334	-0.948905944824219
4.08116666666667	-1.06525421142578
4.0845	-1.18637084960938
4.08783333333334	-1.3113021850586
4.09116666666667	-1.44100189208985
4.0945	-1.56688690185547
4.09783333333334	-1.68561935424805
4.10116666666667	-1.79862976074219
4.1045	-1.89590454101563
4.10783333333334	-1.97315216064453
4.11116666666667	-2.02465057373047
4.1145	-2.05183029174805
4.11783333333334	-2.05802917480469
4.12116666666667	-2.03704833984375
4.1245	-1.98841094970703
4.12783333333334	-1.90544128417969
4.13116666666667	-1.78098678588867
4.1345	-1.60646438598633
4.13783333333334	-1.36089324951172
4.14116666666667	-1.03521347045899
4.1445	-0.623226165771485
4.14783333333333	-0.126838684082031
4.15116666666667	0.463962554931641
4.1545	1.15823745727539
4.15783333333334	1.96027755737305
4.16116666666667	2.87485122680664
4.1645	3.90625
4.16783333333334	5.0649642944336
4.17116666666667	6.3471794128418
4.1745	7.74860382080078
4.17783333333334	9.25159454345703
4.18116666666667	10.8461380004883
4.1845	12.5236511230469
4.18783333333333	14.2660140991211
4.19116666666667	16.0541534423828
4.1945	17.8637504577637
4.19783333333334	19.681453704834
4.20116666666667	21.481990814209
4.2045	23.2348442077637
4.20783333333334	24.9104499816895
4.21116666666667	26.4830589294434
4.2145	27.9355049133301
4.21783333333334	29.2501449584961
4.22116666666667	30.4112434387207
4.2245	31.4035415649414
4.22783333333333	32.2208404541016
4.23116666666667	32.8550338745117
4.2345	33.3046913146973
4.23783333333334	33.5707664489746
4.24116666666667	33.6556434631348
4.2445	33.5640907287598
4.24783333333334	33.3008766174317
4.25116666666667	32.8812599182129
4.2545	32.3162078857422
4.25783333333334	31.6209793090821
4.26116666666667	30.8146476745606
4.2645	29.9196243286133
4.26783333333334	28.9521217346192
4.27116666666667	27.9269218444824
4.2745	26.8602371215821
4.27783333333334	25.7673263549805
4.28116666666667	24.6524810791016
4.2845	23.524284362793
4.28783333333334	22.3970413208008
4.29116666666667	21.2812423706055
4.2945	20.1840400695801
4.29783333333334	19.1049575805664
4.30116666666667	18.0535316467285
4.3045	17.0364379882813
4.30783333333334	16.0598754882813
4.31116666666667	15.1200294494629
4.3145	14.2135620117188
4.31783333333334	13.3433341979981
4.32116666666667	12.5169754028321
4.3245	11.7335319519043
4.32783333333334	10.9868049621582
4.33116666666667	10.2782249450684
4.3345	9.60779190063477
4.33783333333334	8.97359848022461
4.34116666666667	8.36706161499024
4.3445	7.79485702514649
4.34783333333334	7.25603103637696
4.35116666666667	6.75201416015625
4.3545	6.28519058227539
4.35783333333334	5.85603713989258
4.36116666666667	5.46073913574219
4.3645	5.08594512939453
4.36783333333334	4.73451614379883
4.37116666666667	4.40597534179688
4.3745	4.10270690917969
4.37783333333334	3.81851196289063
4.38116666666667	3.55100631713867
4.3845	3.30591201782227
4.38783333333334	3.08322906494141
4.39116666666667	2.87866592407227
4.3945	2.68411636352539
4.39783333333334	2.50244140625
4.40116666666667	2.33650207519531
4.4045	2.18439102172852
4.40783333333334	2.03466415405274
4.41116666666667	1.88589096069336
4.4145	1.74379348754883
4.41783333333334	1.61075592041016
4.42116666666667	1.48963928222656
4.4245	1.37710571289063
4.42783333333334	1.27983093261719
4.43116666666667	1.19447708129883
4.4345	1.11532211303711
4.43783333333333	1.04379653930664
4.44116666666667	0.977039337158203
4.4445	0.915050506591797
4.44783333333334	0.860691070556641
4.45116666666667	0.810623168945313
4.4545	0.77056884765625
4.45783333333334	0.733375549316407
4.46116666666667	0.702857971191407
4.4645	0.673294067382813
4.46783333333334	0.640869140625
4.47116666666667	0.609874725341797
4.4745	0.579833984375
4.47783333333333	0.549793243408203
4.48116666666667	0.513553619384766
4.4845	0.480175018310547
4.48783333333334	0.454902648925781
4.49116666666667	0.437736511230469
4.4945	0.42104721069336
4.49783333333334	0.404834747314453
4.50116666666667	0.392436981201172
4.5045	0.379085540771485
4.50783333333334	0.363349914550781
4.51116666666667	0.34332275390625
4.5145	0.326156616210938
4.51783333333334	0.309467315673828
4.52116666666667	0.292778015136719
4.5245	0.281333923339844
4.52783333333334	0.277042388916016
4.53116666666667	0.272274017333985
4.5345	0.260353088378906
4.53783333333334	0.249862670898438
4.54116666666667	0.238895416259766
4.5445	0.23031234741211
4.54783333333334	0.216484069824219
4.55116666666667	0.20599365234375
4.5545	0.19979476928711
4.55783333333334	0.19216537475586
4.56116666666667	0.183582305908203
4.5645	0.170707702636719
4.56783333333334	0.165462493896485
4.57116666666667	0.160694122314453
4.5745	0.156879425048828
4.57783333333334	0.152587890625
4.58116666666667	0.145435333251953
4.5845	0.133991241455078
4.58783333333334	0.119209289550781
4.59116666666667	0.111579895019531
4.5945	0.112533569335938
4.59783333333334	0.119209289550781
4.60116666666667	0.125408172607422
4.6045	0.13113021850586
4.60783333333334	0.134468078613281
4.61116666666667	0.135421752929688
4.6145	0.128269195556641
4.61783333333334	0.121116638183594
4.62116666666667	0.121116638183594
4.6245	0.127315521240235
4.62783333333334	0.127315521240235
4.63116666666667	0.113010406494141
4.6345	0.101089477539063
4.63783333333334	0.095367431640625
4.64116666666667	0.0939369201660156
4.6445	0.087738037109375
4.64783333333334	0.0858306884765625
4.65116666666667	0.0882148742675781
4.6545	0.0867843627929688
4.65783333333334	0.0758171081542969
4.66116666666667	0.0624656677246094
4.6645	0.0543594360351563
4.66783333333334	0.0505447387695313
4.67116666666667	0.0476837158203125
4.6745	0.0410079956054688
4.67783333333334	0.0348091125488281
4.68116666666667	0.0238418579101563
4.6845	0.0157356262207031
4.68783333333333	0.0119209289550781
4.69116666666667	0.0100135803222656
4.6945	0.00715255737304688
4.69783333333334	0.00286102294921875
4.70116666666667	0.00762939453125
4.7045	0.0119209289550781
4.70783333333334	0.0123977661132813
4.71116666666667	0.011444091796875
4.7145	0.0138282775878906
4.71783333333334	0.0181198120117188
4.72116666666667	0.0157356262207031
4.7245	0.00762939453125
4.72783333333333	-0.0019073486328125
4.73116666666667	-0.00667572021484375
4.7345	-0.00619888305664063
4.73783333333334	0.000476837158203125
4.74116666666667	0.00715255737304688
4.7445	0.00715255737304688
4.74783333333334	0.00429153442382813
4.75116666666667	0.0019073486328125
4.7545	0.00333786010742188
4.75783333333334	-0.00286102294921875
4.76116666666667	-0.0152587890625
4.7645	-0.0252723693847656
4.76783333333334	-0.0286102294921875
4.77116666666667	-0.0314712524414063
4.7745	-0.041961669921875
4.77783333333334	-0.0486373901367188
4.78116666666667	-0.0443458557128906
4.7845	-0.0333786010742188
4.78783333333334	-0.0257492065429688
4.79116666666667	-0.026702880859375
4.7945	-0.0262260437011719
4.79783333333334	-0.0271797180175781
4.80116666666667	-0.0300407409667969
4.8045	-0.0333786010742188
4.80783333333334	-0.034332275390625
4.81116666666667	-0.0319480895996094
4.8145	-0.0309944152832031
4.81783333333334	-0.0281333923339844
4.82116666666667	-0.0276565551757813
4.8245	-0.0290870666503906
4.82783333333334	-0.0319480895996094
4.83116666666667	-0.0324249267578125
4.8345	-0.0333786010742188
4.83783333333334	-0.0348091125488281
4.84116666666667	-0.0309944152832031
4.8445	-0.0257492065429688
4.84783333333334	-0.02288818359375
4.85116666666667	-0.0233650207519531
4.8545	-0.0176429748535156
4.85783333333334	-0.00476837158203125
4.86116666666667	0.00429153442382813
4.8645	0.00762939453125
4.86783333333334	0.00715255737304688
4.87116666666667	0.00858306884765625
4.8745	0.00524520874023438
4.87783333333334	0
4.88116666666667	-0.0019073486328125
4.8845	-0.00238418579101563
4.88783333333334	-0.000476837158203125
4.89116666666667	0.003814697265625
4.8945	0.00905990600585938
4.89783333333334	0.00905990600585938
4.90116666666667	0.00429153442382813
4.9045	0.00238418579101563
4.90783333333334	0.00429153442382813
4.91116666666667	0.00524520874023438
4.9145	0.00619888305664063
4.91783333333334	0.00715255737304688
4.92116666666667	0.011444091796875
4.9245	0.0128746032714844
4.92783333333334	0.0119209289550781
4.93116666666667	0.00476837158203125
4.9345	-0.00667572021484375
4.93783333333334	-0.0181198120117188
4.94116666666667	-0.0300407409667969
4.9445	-0.0395774841308594
4.94783333333334	-0.0457763671875
4.95116666666667	-0.0452995300292969
4.9545	-0.0395774841308594
4.95783333333334	-0.030517578125
4.96116666666667	-0.0171661376953125
4.9645	-0.00667572021484375
4.96783333333334	0.00476837158203125
4.97116666666667	0.0095367431640625
4.9745	0.00905990600585938
4.97783333333333	0.003814697265625
4.98116666666667	-0.00286102294921875
4.9845	-0.00619888305664063
4.98783333333334	-0.0138282775878906
4.99116666666667	-0.0205039978027344
4.9945	-0.0257492065429688
4.99783333333334	-0.0238418579101563
5.00116666666667	-0.0205039978027344
5.0045	-0.0138282775878906
5.00783333333334	-0.00810623168945313
5.01116666666667	-0.000476837158203125
5.0145	0.0057220458984375
5.01783333333334	0.00429153442382813
5.02116666666667	-0.00524520874023438
5.0245	-0.02288818359375
5.02783333333334	-0.0362396240234375
5.03116666666667	-0.0457763671875
5.0345	-0.0448226928710938
5.03783333333334	-0.0391006469726563
5.04116666666667	-0.030517578125
5.0445	-0.0238418579101563
5.04783333333334	-0.0214576721191406
5.05116666666667	-0.0238418579101563
5.0545	-0.0300407409667969
5.05783333333334	-0.0357627868652344
5.06116666666667	-0.0410079956054688
5.0645	-0.041961669921875
5.06783333333334	-0.03814697265625
5.07116666666667	-0.0281333923339844
5.0745	-0.0214576721191406
5.07783333333334	-0.0243186950683594
5.08116666666667	-0.0329017639160156
5.0845	-0.0414848327636719
5.08783333333334	-0.0467300415039063
5.09116666666667	-0.0538825988769532
5.0945	-0.0562667846679688
5.09783333333334	-0.0491142272949219
5.10116666666667	-0.0410079956054688
5.1045	-0.0309944152832031
5.10783333333334	-0.0238418579101563
5.11116666666667	-0.0171661376953125
5.1145	-0.0195503234863281
5.11783333333334	-0.0257492065429688
5.12116666666667	-0.0276565551757813
5.1245	-0.0295639038085938
5.12783333333334	-0.0324249267578125
5.13116666666667	-0.0414848327636719
5.1345	-0.0472068786621094
5.13783333333334	-0.0505447387695313
5.14116666666667	-0.0514984130859375
5.1445	-0.0543594360351563
5.14783333333334	-0.0615119934082032
5.15116666666667	-0.0619888305664063
5.1545	-0.05340576171875
5.15783333333334	-0.0443458557128906
5.16116666666667	-0.0391006469726563
5.1645	-0.0348091125488281
5.16783333333334	-0.0276565551757813
5.17116666666667	-0.0252723693847656
5.1745	-0.0309944152832031
5.17783333333334	-0.0405311584472656
5.18116666666667	-0.0543594360351563
5.1845	-0.0662803649902344
5.18783333333334	-0.0748634338378907
5.19116666666667	-0.0805854797363281
5.1945	-0.0848770141601563
5.19783333333334	-0.08392333984375
5.20116666666667	-0.0758171081542969
5.2045	-0.0696182250976563
5.20783333333334	-0.0681877136230469
5.21116666666667	-0.0681877136230469
5.2145	-0.0658035278320313
5.21783333333334	-0.0634193420410157
5.22116666666667	-0.0634193420410157
5.2245	-0.0591278076171875
5.22783333333333	-0.05340576171875
5.23116666666667	-0.0472068786621094
5.2345	-0.0491142272949219
5.23783333333334	-0.05340576171875
5.24116666666667	-0.057220458984375
5.2445	-0.06103515625
5.24783333333334	-0.0691413879394532
5.25116666666667	-0.0782012939453125
5.2545	-0.0777244567871094
5.25783333333334	-0.0681877136230469
5.26116666666667	-0.0586509704589844
5.2645	-0.0529289245605469
5.26783333333334	-0.0438690185546875
5.27116666666667	-0.0333786010742188
5.2745	-0.0290870666503906
5.27783333333334	-0.0338554382324219
5.28116666666667	-0.0414848327636719
5.2845	-0.0486373901367188
5.28783333333334	-0.0524520874023438
5.29116666666667	-0.0553131103515625
5.2945	-0.0553131103515625
5.29783333333334	-0.0624656677246094
5.30116666666667	-0.0734329223632813
5.3045	-0.0834465026855469
5.30783333333334	-0.0886917114257813
5.31116666666667	-0.0863075256347656
5.3145	-0.0829696655273438
5.31783333333334	-0.0734329223632813
5.32116666666667	-0.0691413879394532
5.3245	-0.0662803649902344
5.32783333333334	-0.0600814819335938
5.33116666666667	-0.0557899475097657
5.3345	-0.0529289245605469
5.33783333333334	-0.0519752502441407
5.34116666666667	-0.0371932983398438
5.3445	-0.0157356262207031
5.34783333333334	-0.00667572021484375
5.35116666666667	-0.00905990600585938
5.3545	-0.0143051147460938
5.35783333333334	-0.0104904174804688
5.36116666666667	-0.00238418579101563
5.3645	0.00095367431640625
5.36783333333334	0.00333786010742188
5.37116666666667	0.00715255737304688
5.3745	0.0123977661132813
5.37783333333334	0.0143051147460938
5.38116666666667	0.00429153442382813
5.3845	-0.00524520874023438
5.38783333333334	-0.0019073486328125
5.39116666666667	0.0152587890625
5.3945	0.034332275390625
5.39783333333334	0.0457763671875
5.40116666666667	0.0553131103515625
5.4045	0.0615119934082032
5.40783333333334	0.0557899475097657
5.41116666666667	0.03814697265625
5.4145	0.0171661376953125
5.41783333333334	0.0019073486328125
5.42116666666667	-0.00762939453125
5.4245	-0.0181198120117188
5.42783333333334	-0.0300407409667969
5.43116666666667	-0.0371932983398438
5.4345	-0.0367164611816406
5.43783333333334	-0.0324249267578125
5.44116666666667	-0.0295639038085938
5.4445	-0.0257492065429688
5.44783333333334	-0.0171661376953125
5.45116666666667	-0.00667572021484375
5.4545	0.0019073486328125
5.45783333333334	0.0100135803222656
5.46116666666667	0.0157356262207031
5.4645	0.0224113464355469
5.46783333333334	0.0281333923339844
5.47116666666667	0.0309944152832031
5.4745	0.0324249267578125
5.47783333333334	0.0290870666503906
5.48116666666667	0.0252723693847656
5.4845	0.0181198120117188
5.48783333333334	0.0104904174804688
5.49116666666667	0.000476837158203125
5.4945	-0.00905990600585938
5.49783333333334	-0.0195503234863281
5.50116666666667	-0.0262260437011719
5.5045	-0.0319480895996094
5.50783333333334	-0.0348091125488281
5.51116666666667	-0.0319480895996094
5.5145	-0.026702880859375
5.51783333333334	-0.0195503234863281
5.52116666666667	-0.0157356262207031
5.5245	-0.0109672546386719
5.52783333333334	-0.00905990600585938
5.53116666666667	-0.0128746032714844
5.5345	-0.0247955322265625
5.53783333333334	-0.0333786010742188
5.54116666666667	-0.0309944152832031
5.5445	-0.0185966491699219
5.54783333333334	-0.00762939453125
5.55116666666667	-0.003814697265625
5.5545	0.0057220458984375
5.55783333333334	0.0104904174804688
5.56116666666667	0.0057220458984375
5.5645	-0.00858306884765625
5.56783333333334	-0.0205039978027344
5.57116666666667	-0.026702880859375
5.5745	-0.0352859497070313
5.57783333333334	-0.041961669921875
5.58116666666667	-0.0476837158203125
5.5845	-0.0500679016113282
5.58783333333334	-0.0581741333007813
5.59116666666667	-0.0643730163574219
5.5945	-0.0681877136230469
5.59783333333334	-0.064849853515625
5.60116666666667	-0.0553131103515625
5.6045	-0.0429153442382813
5.60783333333334	-0.0281333923339844
5.61116666666667	-0.0185966491699219
5.6145	-0.0162124633789063
5.61783333333334	-0.0252723693847656
5.62116666666667	-0.0410079956054688
5.6245	-0.0538825988769532
5.62783333333334	-0.0605583190917969
5.63116666666667	-0.057220458984375
5.6345	-0.0500679016113282
5.63783333333334	-0.0405311584472656
5.64116666666667	-0.0338554382324219
5.6445	-0.0348091125488281
5.64783333333334	-0.0376701354980469
5.65116666666667	-0.0400543212890625
5.6545	-0.0414848327636719
5.65783333333334	-0.0448226928710938
5.66116666666667	-0.0486373901367188
5.6645	-0.0486373901367188
5.66783333333334	-0.0481605529785156
5.67116666666667	-0.0510215759277344
5.6745	-0.0519752502441407
5.67783333333334	-0.0505447387695313
5.68116666666667	-0.0510215759277344
5.6845	-0.0553131103515625
5.68783333333334	-0.0548362731933594
5.69116666666667	-0.0472068786621094
5.6945	-0.0400543212890625
5.69783333333334	-0.0324249267578125
5.70116666666667	-0.0181198120117188
5.7045	0.00143051147460938
5.70783333333334	0.0123977661132813
5.71116666666667	0.0147819519042969
5.7145	0.0181198120117188
5.71783333333334	0.0224113464355469
5.72116666666667	0.0224113464355469
5.7245	0.011444091796875
5.72783333333334	-0.00286102294921875
5.73116666666667	-0.0195503234863281
5.7345	-0.034332275390625
5.73783333333334	-0.0438690185546875
5.74116666666667	-0.0472068786621094
5.7445	-0.0491142272949219
5.74783333333334	-0.0481605529785156
5.75116666666667	-0.0414848327636719
5.7545	-0.0314712524414063
5.75783333333334	-0.0238418579101563
5.76116666666667	-0.0209808349609375
5.7645	-0.0147819519042969
5.76783333333334	-0.0095367431640625
5.77116666666667	-0.00810623168945313
5.7745	-0.0109672546386719
5.77783333333334	-0.0147819519042969
5.78116666666667	-0.0157356262207031
5.7845	-0.0147819519042969
5.78783333333334	-0.0152587890625
5.79116666666667	-0.0147819519042969
5.7945	-0.0195503234863281
5.79783333333334	-0.0252723693847656
5.80116666666667	-0.0338554382324219
5.8045	-0.0395774841308594
5.80783333333334	-0.0386238098144531
5.81116666666667	-0.0362396240234375
5.8145	-0.0324249267578125
5.81783333333334	-0.030517578125
5.82116666666667	-0.0329017639160156
5.8245	-0.0391006469726563
5.82783333333334	-0.0486373901367188
5.83116666666667	-0.0619888305664063
5.8345	-0.0739097595214844
5.83783333333334	-0.0834465026855469
5.84116666666667	-0.0820159912109375
5.8445	-0.0767707824707032
5.84783333333334	-0.0705718994140625
5.85116666666667	-0.0596046447753907
5.8545	-0.0472068786621094
5.85783333333334	-0.0333786010742188
5.86116666666667	-0.0238418579101563
5.8645	-0.0166893005371094
5.86783333333334	-0.0166893005371094
5.87116666666667	-0.0247955322265625
5.8745	-0.0348091125488281
5.87783333333334	-0.0472068786621094
5.88116666666667	-0.0567436218261719
5.8845	-0.0658035278320313
5.88783333333334	-0.0643730163574219
5.89116666666667	-0.0548362731933594
5.8945	-0.0443458557128906
5.89783333333334	-0.0362396240234375
5.90116666666667	-0.0319480895996094
5.9045	-0.0281333923339844
5.90783333333334	-0.0252723693847656
5.91116666666667	-0.030517578125
5.9145	-0.03814697265625
5.91783333333334	-0.0443458557128906
5.92116666666667	-0.0476837158203125
5.9245	-0.0510215759277344
5.92783333333334	-0.0543594360351563
5.93116666666667	-0.0538825988769532
5.9345	-0.0538825988769532
5.93783333333334	-0.0548362731933594
5.94116666666667	-0.0562667846679688
5.9445	-0.0615119934082032
5.94783333333334	-0.0677108764648438
5.95116666666667	-0.0672340393066407
5.9545	-0.0543594360351563
5.95783333333334	-0.0424385070800781
5.96116666666667	-0.03814697265625
5.9645	-0.0319480895996094
5.96783333333334	-0.02288818359375
5.97116666666667	-0.0166893005371094
5.9745	-0.0252723693847656
5.97783333333334	-0.0362396240234375
5.98116666666667	-0.0457763671875
5.9845	-0.0529289245605469
5.98783333333334	-0.0600814819335938
5.99116666666667	-0.0662803649902344
5.9945	-0.0643730163574219
5.99783333333334	-0.0567436218261719
6.00116666666667	-0.0433921813964844
6.0045	-0.0309944152832031
6.00783333333334	-0.0200271606445313
6.01116666666667	-0.0166893005371094
6.0145	-0.0233650207519531
6.01783333333334	-0.034332275390625
6.02116666666667	-0.0467300415039063
6.0245	-0.0553131103515625
6.02783333333334	-0.0634193420410157
6.03116666666667	-0.064849853515625
6.0345	-0.0591278076171875
6.03783333333334	-0.0500679016113282
6.04116666666667	-0.0391006469726563
6.0445	-0.0348091125488281
6.04783333333334	-0.0348091125488281
6.05116666666667	-0.0400543212890625
6.0545	-0.0391006469726563
6.05783333333334	-0.0348091125488281
6.06116666666667	-0.030517578125
6.0645	-0.0214576721191406
6.06783333333334	-0.0123977661132813
6.07116666666667	-0.00667572021484375
6.0745	-0.0147819519042969
6.07783333333334	-0.0276565551757813
6.08116666666667	-0.0367164611816406
6.0845	-0.0433921813964844
6.08783333333334	-0.0452995300292969
6.09116666666667	-0.0457763671875
6.0945	-0.0424385070800781
6.09783333333334	-0.0357627868652344
6.10116666666667	-0.0357627868652344
6.1045	-0.03814697265625
6.10783333333334	-0.0510215759277344
6.11116666666667	-0.0581741333007813
6.1145	-0.0605583190917969
6.11783333333334	-0.0600814819335938
6.12116666666667	-0.0567436218261719
6.1245	-0.0562667846679688
6.12783333333334	-0.0472068786621094
6.13116666666667	-0.0429153442382813
6.1345	-0.0429153442382813
6.13783333333334	-0.0424385070800781
6.14116666666667	-0.03814697265625
6.1445	-0.0300407409667969
6.14783333333334	-0.0286102294921875
6.15116666666667	-0.0252723693847656
6.1545	-0.0162124633789063
6.15783333333334	-0.0128746032714844
6.16116666666667	-0.0152587890625
6.1645	-0.019073486328125
6.16783333333334	-0.0195503234863281
6.17116666666667	-0.0219345092773438
6.1745	-0.0314712524414063
6.17783333333334	-0.0424385070800781
6.18116666666667	-0.0500679016113282
6.1845	-0.0605583190917969
6.18783333333334	-0.0696182250976563
6.19116666666667	-0.0715255737304688
6.1945	-0.0653266906738282
6.19783333333334	-0.0553131103515625
6.20116666666667	-0.0562667846679688
6.2045	-0.0562667846679688
6.20783333333334	-0.0586509704589844
6.21116666666667	-0.0553131103515625
6.2145	-0.0524520874023438
6.21783333333334	-0.049591064453125
6.22116666666667	-0.0376701354980469
6.2245	-0.0243186950683594
6.22783333333334	-0.00905990600585938
6.23116666666667	-0.00524520874023438
6.2345	-0.0104904174804688
6.23783333333334	-0.0195503234863281
6.24116666666667	-0.0300407409667969
6.2445	-0.03814697265625
6.24783333333334	-0.049591064453125
6.25116666666667	-0.0562667846679688
6.2545	-0.0562667846679688
6.25783333333334	-0.0567436218261719
6.26116666666667	-0.0548362731933594
6.2645	-0.0538825988769532
6.26783333333334	-0.0438690185546875
6.27116666666667	-0.0357627868652344
6.2745	-0.0324249267578125
6.27783333333334	-0.0295639038085938
6.28116666666667	-0.0243186950683594
6.2845	-0.0123977661132813
6.28783333333334	-0.00762939453125
6.29116666666667	-0.00762939453125
6.2945	-0.0138282775878906
6.29783333333334	-0.0166893005371094
6.30116666666667	-0.0166893005371094
6.3045	-0.0247955322265625
6.30783333333334	-0.0319480895996094
6.31116666666667	-0.0348091125488281
6.3145	-0.0276565551757813
6.31783333333334	-0.0214576721191406
6.32116666666667	-0.0238418579101563
6.3245	-0.0238418579101563
6.32783333333334	-0.02288818359375
6.33116666666667	-0.0157356262207031
6.3345	-0.011444091796875
6.33783333333334	-0.0095367431640625
6.34116666666667	-0.00905990600585938
6.3445	-0.011444091796875
6.34783333333334	-0.0133514404296875
6.35116666666667	-0.019073486328125
6.3545	-0.0286102294921875
6.35783333333334	-0.0362396240234375
6.36116666666667	-0.03814697265625
6.3645	-0.0371932983398438
6.36783333333334	-0.0429153442382813
6.37116666666667	-0.05340576171875
6.3745	-0.0600814819335938
6.37783333333334	-0.06103515625
6.38116666666667	-0.0629425048828125
6.3845	-0.0653266906738282
6.38783333333334	-0.0581741333007813
6.39116666666667	-0.0448226928710938
6.3945	-0.0295639038085938
6.39783333333334	-0.0209808349609375
6.40116666666667	-0.0195503234863281
6.4045	-0.0219345092773438
6.40783333333334	-0.0324249267578125
6.41116666666667	-0.03814697265625
6.4145	-0.0429153442382813
6.41783333333334	-0.0424385070800781
6.42116666666667	-0.0376701354980469
6.4245	-0.0262260437011719
6.42783333333334	-0.00524520874023438
6.43116666666667	0.00858306884765625
6.4345	0.0185966491699219
6.43783333333334	0.0214576721191406
6.44116666666667	0.0205039978027344
6.4445	0.0152587890625
6.44783333333334	0.0109672546386719
6.45116666666667	0.0095367431640625
6.4545	0.00619888305664063
6.45783333333334	0.00619888305664063
6.46116666666667	0.0157356262207031
6.4645	0.0286102294921875
6.46783333333334	0.0262260437011719
6.47116666666667	0.0162124633789063
6.4745	0.0104904174804688
6.47783333333334	0.0095367431640625
6.48116666666667	0.00238418579101563
6.4845	-0.011444091796875
6.48783333333334	-0.0209808349609375
6.49116666666667	-0.0233650207519531
6.4945	-0.0295639038085938
6.49783333333334	-0.0348091125488281
6.50116666666667	-0.034332275390625
6.5045	-0.02288818359375
6.50783333333334	-0.00858306884765625
6.51116666666667	-0.00286102294921875
6.5145	-0.000476837158203125
6.51783333333334	-0.00286102294921875
6.52116666666667	-0.00667572021484375
6.5245	-0.0123977661132813
6.52783333333334	-0.0147819519042969
6.53116666666667	-0.0123977661132813
6.5345	-0.0109672546386719
6.53783333333334	-0.0095367431640625
6.54116666666667	-0.00762939453125
6.5445	-0.00762939453125
6.54783333333334	-0.0128746032714844
6.55116666666667	-0.0185966491699219
6.5545	-0.0166893005371094
6.55783333333334	-0.0133514404296875
6.56116666666667	-0.0133514404296875
6.5645	-0.0176429748535156
6.56783333333334	-0.0162124633789063
6.57116666666667	-0.0095367431640625
6.5745	0.000476837158203125
6.57783333333334	0.00667572021484375
6.58116666666667	0.00810623168945313
6.5845	0.00858306884765625
6.58783333333334	0.0104904174804688
6.59116666666667	0.0109672546386719
6.5945	0.00667572021484375
6.59783333333334	0.00286102294921875
6.60116666666667	0
6.6045	-0.00333786010742188
6.60783333333334	-0.0143051147460938
6.61116666666667	-0.0271797180175781
6.6145	-0.0376701354980469
6.61783333333334	-0.041961669921875
6.62116666666667	-0.0386238098144531
6.6245	-0.0329017639160156
6.62783333333334	-0.0257492065429688
6.63116666666667	-0.0214576721191406
6.6345	-0.0219345092773438
6.63783333333334	-0.026702880859375
6.64116666666667	-0.0319480895996094
6.6445	-0.0367164611816406
6.64783333333334	-0.0400543212890625
6.65116666666667	-0.0414848327636719
6.6545	-0.0367164611816406
6.65783333333334	-0.0324249267578125
6.66116666666667	-0.0309944152832031
6.6645	-0.0314712524414063
[truncated: 5,506 more rows]
