# Supplementary material for: Phase-Specific Parameter Estimation in Chiral HPLC Using 1‑Site, 2‑Site Stochastic Models, and Unified Equation Approach
Source: Anal Chem. 2026 Apr 29;98(18):13925–39. doi: 10.1021/acs.analchem.6c01634 (PMC13177292; doi:10.1021/acs.analchem.6c01634)
Supplement: Supplementary file 2 [file ac6c01634_si_002.zip › SupportingInformation/01_isotherm_fit/CELL1_data/LORA_CELL1_05_10_22502.CSV]

0.00316666666666667	-0.0510215759277344
0.0065	-0.0481605529785156
0.00983333333333334	-0.0472068786621094
0.0131666666666667	-0.0429153442382813
0.0165	-0.0395774841308594
0.0198333333333334	-0.0276565551757813
0.0231666666666667	-0.0133514404296875
0.0265	-0.00333786010742188
0.0298333333333334	-0.00715255737304688
0.0331666666666667	-0.0205039978027344
0.0365	-0.0348091125488281
0.0398333333333334	-0.0457763671875
0.0431666666666667	-0.0553131103515625
0.0465	-0.064849853515625
0.0498333333333334	-0.0677108764648438
0.0531666666666667	-0.0619888305664063
0.0565	-0.05340576171875
0.0598333333333334	-0.0486373901367188
0.0631666666666667	-0.0405311584472656
0.0665	-0.0295639038085938
0.0698333333333334	-0.0176429748535156
0.0731666666666667	-0.0128746032714844
0.0765	-0.0119209289550781
0.0798333333333334	-0.011444091796875
0.0831666666666667	-0.019073486328125
0.0865	-0.0309944152832031
0.0898333333333334	-0.0429153442382813
0.0931666666666667	-0.0476837158203125
0.0965	-0.049591064453125
0.0998333333333334	-0.0529289245605469
0.103166666666667	-0.0557899475097657
0.1065	-0.0591278076171875
0.109833333333334	-0.0615119934082032
0.113166666666667	-0.0667572021484375
0.1165	-0.0710487365722657
0.119833333333334	-0.072479248046875
0.123166666666667	-0.0662803649902344
0.1265	-0.0548362731933594
0.129833333333334	-0.0452995300292969
0.133166666666667	-0.0386238098144531
0.1365	-0.0386238098144531
0.139833333333334	-0.0438690185546875
0.143166666666667	-0.0557899475097657
0.1465	-0.0710487365722657
0.149833333333334	-0.0848770141601563
0.153166666666667	-0.0982284545898438
0.1565	-0.104427337646485
0.159833333333334	-0.101566314697266
0.163166666666667	-0.0910758972167969
0.1665	-0.0753402709960938
0.169833333333334	-0.0638961791992188
0.173166666666667	-0.0505447387695313
0.1765	-0.041961669921875
0.179833333333334	-0.0391006469726563
0.183166666666667	-0.0448226928710938
0.1865	-0.0562667846679688
0.189833333333334	-0.0586509704589844
0.193166666666667	-0.0576972961425782
0.1965	-0.0543594360351563
0.199833333333334	-0.05340576171875
0.203166666666667	-0.05340576171875
0.2065	-0.0510215759277344
0.209833333333334	-0.05340576171875
0.213166666666667	-0.06103515625
0.2165	-0.0677108764648438
0.219833333333334	-0.0710487365722657
0.223166666666667	-0.0700950622558594
0.2265	-0.072479248046875
0.229833333333334	-0.0782012939453125
0.233166666666667	-0.0834465026855469
0.2365	-0.0896453857421875
0.239833333333334	-0.0905990600585938
0.243166666666667	-0.0944137573242188
0.2465	-0.0963211059570313
0.249833333333334	-0.0958442687988281
0.253166666666667	-0.0925064086914063
0.2565	-0.0853538513183594
0.259833333333334	-0.0805854797363281
0.263166666666667	-0.0739097595214844
0.2665	-0.0677108764648438
0.269833333333334	-0.0634193420410157
0.273166666666667	-0.0596046447753907
0.2765	-0.0624656677246094
0.279833333333334	-0.0667572021484375
0.283166666666667	-0.0696182250976563
0.2865	-0.0691413879394532
0.289833333333334	-0.0705718994140625
0.293166666666667	-0.0805854797363281
0.2965	-0.0910758972167969
0.299833333333334	-0.0929832458496094
0.303166666666667	-0.0925064086914063
0.3065	-0.0929832458496094
0.309833333333334	-0.0944137573242188
0.313166666666667	-0.0896453857421875
0.3165	-0.0820159912109375
0.319833333333334	-0.0810623168945313
0.323166666666667	-0.0853538513183594
0.3265	-0.0886917114257813
0.329833333333334	-0.091552734375
0.333166666666667	-0.0934600830078125
0.3365	-0.0944137573242188
0.339833333333334	-0.0929832458496094
0.343166666666667	-0.095367431640625
0.3465	-0.102043151855469
0.349833333333334	-0.109195709228516
0.353166666666667	-0.117778778076172
0.3565	-0.1220703125
0.359833333333334	-0.12969970703125
0.363166666666667	-0.127792358398438
0.3665	-0.11587142944336
0.369833333333334	-0.0996589660644531
0.373166666666667	-0.0863075256347656
0.3765	-0.0844001770019531
0.379833333333334	-0.0815391540527344
0.383166666666667	-0.0796318054199219
0.3865	-0.080108642578125
0.389833333333334	-0.0820159912109375
0.393166666666667	-0.0872611999511719
0.3965	-0.0910758972167969
0.399833333333334	-0.0982284545898438
0.403166666666667	-0.105381011962891
0.4065	-0.10824203491211
0.409833333333334	-0.1068115234375
0.413166666666667	-0.101566314697266
0.4165	-0.0972747802734375
0.419833333333334	-0.0925064086914063
0.423166666666667	-0.0929832458496094
0.4265	-0.101566314697266
0.429833333333334	-0.116825103759766
0.433166666666667	-0.127792358398438
0.4365	-0.125885009765625
0.439833333333334	-0.114917755126953
0.443166666666667	-0.104427337646485
0.4465	-0.102519989013672
0.449833333333334	-0.102519989013672
0.453166666666667	-0.105381011962891
0.4565	-0.113010406494141
0.459833333333334	-0.121116638183594
0.463166666666667	-0.123977661132813
0.4665	-0.117301940917969
0.469833333333334	-0.111579895019531
0.473166666666667	-0.110626220703125
0.4765	-0.111103057861328
0.479833333333334	-0.11444091796875
0.483166666666667	-0.119209289550781
0.4865	-0.122547149658203
0.489833333333334	-0.120162963867188
0.493166666666667	-0.113010406494141
0.4965	-0.109672546386719
0.499833333333334	-0.112056732177735
0.503166666666667	-0.117301940917969
0.5065	-0.123977661132813
0.509833333333334	-0.124931335449219
0.513166666666667	-0.12350082397461
0.5165	-0.119209289550781
0.519833333333334	-0.118732452392578
0.523166666666667	-0.118255615234375
0.5265	-0.112056732177735
0.529833333333334	-0.104427337646485
0.533166666666667	-0.100135803222656
0.5365	-0.10061264038086
0.539833333333334	-0.10061264038086
0.543166666666667	-0.10061264038086
0.5465	-0.104904174804688
0.549833333333334	-0.118255615234375
0.553166666666667	-0.12969970703125
0.5565	-0.133514404296875
0.559833333333334	-0.123977661132813
0.563166666666667	-0.113487243652344
0.5665	-0.107288360595703
0.569833333333334	-0.104904174804688
0.573166666666667	-0.107765197753906
0.5765	-0.111103057861328
0.579833333333334	-0.119209289550781
0.583166666666667	-0.125885009765625
0.5865	-0.130176544189453
0.589833333333334	-0.138282775878906
0.593166666666667	-0.144481658935547
0.5965	-0.157356262207031
0.599833333333334	-0.169754028320313
0.603166666666667	-0.180721282958985
0.6065	-0.185489654541016
0.609833333333334	-0.180244445800781
0.613166666666667	-0.172138214111328
0.6165	-0.158786773681641
0.619833333333334	-0.14638900756836
0.623166666666667	-0.133514404296875
0.6265	-0.127792358398438
0.629833333333334	-0.1220703125
0.633166666666667	-0.118255615234375
0.6365	-0.116348266601563
0.639833333333334	-0.118255615234375
0.643166666666667	-0.127792358398438
0.6465	-0.134468078613281
0.649833333333334	-0.144004821777344
0.653166666666667	-0.155448913574219
0.6565	-0.165462493896485
0.659833333333334	-0.167369842529297
0.663166666666667	-0.162601470947266
0.6665	-0.162124633789063
0.669833333333334	-0.16164779663086
0.673166666666667	-0.157356262207031
0.6765	-0.15401840209961
0.679833333333334	-0.159263610839844
0.683166666666667	-0.171184539794922
0.6865	-0.17690658569336
0.689833333333334	-0.17690658569336
0.693166666666667	-0.176429748535156
0.6965	-0.17547607421875
0.699833333333334	-0.172615051269531
0.703166666666667	-0.165462493896485
0.7065	-0.162601470947266
0.709833333333334	-0.164985656738281
0.713166666666667	-0.1678466796875
0.7165	-0.170707702636719
0.719833333333334	-0.168323516845703
0.723166666666667	-0.158786773681641
0.7265	-0.145435333251953
0.729833333333334	-0.127792358398438
0.733166666666667	-0.118255615234375
0.7365	-0.108718872070313
0.739833333333334	-0.104427337646485
0.743166666666667	-0.102519989013672
0.7465	-0.104427337646485
0.749833333333334	-0.117301940917969
0.753166666666667	-0.131607055664063
0.7565	-0.148296356201172
0.759833333333334	-0.163555145263672
0.763166666666667	-0.180244445800781
0.7665	-0.193595886230469
0.769833333333334	-0.196456909179688
0.773166666666667	-0.190258026123047
0.7765	-0.186443328857422
0.779833333333334	-0.187397003173828
0.783166666666667	-0.195026397705078
0.7865	-0.200271606445313
0.789833333333334	-0.201702117919922
0.793166666666667	-0.203609466552735
0.7965	-0.201702117919922
0.799833333333334	-0.194072723388672
0.803166666666667	-0.181198120117188
0.8065	-0.17690658569336
0.809833333333334	-0.183582305908203
0.813166666666667	-0.192642211914063
0.8165	-0.201702117919922
0.819833333333334	-0.214099884033203
0.823166666666667	-0.231266021728516
0.8265	-0.242710113525391
0.829833333333334	-0.244140625
0.833166666666667	-0.239372253417969
0.8365	-0.235557556152344
0.839833333333334	-0.227928161621094
0.843166666666667	-0.216960906982422
0.8465	-0.20599365234375
0.849833333333334	-0.201225280761719
0.853166666666667	-0.197410583496094
0.8565	-0.188827514648438
0.859833333333334	-0.181674957275391
0.863166666666667	-0.181198120117188
0.8665	-0.188350677490235
0.869833333333334	-0.194072723388672
0.873166666666667	-0.197410583496094
0.8765	-0.201702117919922
0.879833333333334	-0.20742416381836
0.883166666666667	-0.209808349609375
0.8865	-0.209331512451172
0.889833333333334	-0.212669372558594
0.893166666666667	-0.219821929931641
0.8965	-0.229835510253906
0.899833333333334	-0.234603881835938
0.903166666666667	-0.238895416259766
0.9065	-0.239849090576172
0.909833333333334	-0.234127044677735
0.913166666666667	-0.227928161621094
0.9165	-0.223636627197266
0.919833333333334	-0.226020812988281
0.923166666666667	-0.226974487304688
0.9265	-0.2288818359375
0.929833333333334	-0.234127044677735
0.933166666666667	-0.240325927734375
0.9365	-0.239372253417969
0.939833333333334	-0.227451324462891
0.943166666666667	-0.213146209716797
0.9465	-0.200271606445313
0.949833333333334	-0.193119049072266
0.953166666666667	-0.189304351806641
0.9565	-0.19073486328125
0.959833333333334	-0.196933746337891
0.963166666666667	-0.20599365234375
0.9665	-0.213146209716797
0.969833333333334	-0.217437744140625
0.973166666666667	-0.21505355834961
0.9765	-0.21505355834961
0.979833333333334	-0.219821929931641
0.983166666666667	-0.221729278564453
0.9865	-0.220298767089844
0.989833333333334	-0.214099884033203
0.993166666666667	-0.213623046875
0.9965	-0.211715698242188
0.999833333333334	-0.204086303710938
1.00316666666667	-0.195026397705078
1.0065	-0.190258026123047
1.00983333333334	-0.190258026123047
1.01316666666667	-0.189304351806641
1.0165	-0.185489654541016
1.01983333333334	-0.183582305908203
1.02316666666667	-0.186920166015625
1.0265	-0.193595886230469
1.02983333333334	-0.199317932128906
1.03316666666667	-0.20599365234375
1.0365	-0.212669372558594
1.03983333333334	-0.220298767089844
1.04316666666667	-0.222206115722656
1.0465	-0.21505355834961
1.04983333333334	-0.198841094970703
1.05316666666667	-0.179290771484375
1.0565	-0.169754028320313
1.05983333333334	-0.172615051269531
1.06316666666667	-0.183582305908203
1.0665	-0.196933746337891
1.06983333333334	-0.213623046875
1.07316666666667	-0.235557556152344
1.0765	-0.252723693847656
1.07983333333334	-0.258922576904297
1.08316666666667	-0.252723693847656
1.0865	-0.247478485107422
1.08983333333334	-0.245094299316406
1.09316666666667	-0.240802764892578
1.0965	-0.233650207519531
1.09983333333334	-0.226020812988281
1.10316666666667	-0.226020812988281
1.1065	-0.224590301513672
1.10983333333334	-0.224113464355469
1.11316666666667	-0.22268295288086
1.1165	-0.226020812988281
1.11983333333334	-0.228404998779297
1.12316666666667	-0.225543975830078
1.1265	-0.226497650146485
1.12983333333334	-0.229835510253906
1.13316666666667	-0.234603881835938
1.1365	-0.232219696044922
1.13983333333334	-0.226974487304688
1.14316666666667	-0.226020812988281
1.1465	-0.227928161621094
1.14983333333334	-0.231742858886719
1.15316666666667	-0.236988067626953
1.1565	-0.241279602050781
1.15983333333334	-0.244140625
1.16316666666667	-0.23794174194336
1.1665	-0.2288818359375
1.16983333333334	-0.21505355834961
1.17316666666667	-0.203609466552735
1.1765	-0.200748443603516
1.17983333333334	-0.207901000976563
1.18316666666667	-0.224590301513672
1.1865	-0.237464904785156
1.18983333333334	-0.245094299316406
1.19316666666667	-0.242233276367188
1.1965	-0.233650207519531
1.19983333333334	-0.224590301513672
1.20316666666667	-0.218868255615235
1.2065	-0.213623046875
1.20983333333334	-0.208854675292969
1.21316666666667	-0.213146209716797
1.2165	-0.225067138671875
1.21983333333334	-0.230789184570313
1.22316666666667	-0.226020812988281
1.2265	-0.217437744140625
1.22983333333334	-0.213623046875
1.23316666666667	-0.210762023925781
1.2365	-0.20599365234375
1.23983333333334	-0.20599365234375
1.24316666666667	-0.212669372558594
1.2465	-0.226020812988281
1.24983333333334	-0.238895416259766
1.25316666666667	-0.241756439208985
1.2565	-0.235557556152344
1.25983333333334	-0.225067138671875
1.26316666666667	-0.218391418457031
1.2665	-0.217437744140625
1.26983333333334	-0.220298767089844
1.27316666666667	-0.226020812988281
1.2765	-0.232696533203125
1.27983333333334	-0.243663787841797
1.28316666666667	-0.255584716796875
1.2865	-0.264167785644531
1.28983333333334	-0.264167785644531
1.29316666666667	-0.263214111328125
1.2965	-0.264644622802735
1.29983333333334	-0.267982482910156
1.30316666666667	-0.266075134277344
1.3065	-0.256061553955078
1.30983333333334	-0.244140625
1.31316666666667	-0.232219696044922
1.3165	-0.225067138671875
1.31983333333334	-0.218868255615235
1.32316666666667	-0.216960906982422
1.3265	-0.22125244140625
1.32983333333334	-0.235080718994141
1.33316666666667	-0.250339508056641
1.3365	-0.258922576904297
1.33983333333334	-0.259876251220703
1.34316666666667	-0.259876251220703
1.3465	-0.258445739746094
1.34983333333334	-0.251293182373047
1.35316666666667	-0.245094299316406
1.3565	-0.243663787841797
1.35983333333334	-0.248908996582031
1.36316666666667	-0.251293182373047
1.3665	-0.250339508056641
1.36983333333334	-0.248432159423828
1.37316666666667	-0.24557113647461
1.3765	-0.244140625
1.37983333333334	-0.238418579101563
1.38316666666667	-0.2288818359375
1.3865	-0.216484069824219
1.38983333333334	-0.205516815185547
1.39316666666667	-0.195503234863281
1.3965	-0.184059143066406
1.39983333333334	-0.177383422851563
1.40316666666667	-0.182628631591797
1.4065	-0.196933746337891
1.40983333333334	-0.216960906982422
1.41316666666667	-0.23651123046875
1.4165	-0.257015228271485
1.41983333333334	-0.269412994384766
1.42316666666667	-0.269412994384766
1.4265	-0.261783599853516
1.42983333333334	-0.249385833740235
1.43316666666667	-0.238895416259766
1.4365	-0.226974487304688
1.43983333333334	-0.220775604248047
1.44316666666667	-0.220775604248047
1.4465	-0.225067138671875
1.44983333333334	-0.226497650146485
1.45316666666667	-0.226020812988281
1.4565	-0.225067138671875
1.45983333333334	-0.223636627197266
1.46316666666667	-0.223159790039063
1.4665	-0.226020812988281
1.46983333333334	-0.231266021728516
1.47316666666667	-0.237464904785156
1.4765	-0.240802764892578
1.47983333333334	-0.238418579101563
1.48316666666667	-0.231742858886719
1.4865	-0.221729278564453
1.48983333333334	-0.211715698242188
1.49316666666667	-0.205516815185547
1.4965	-0.20742416381836
1.49983333333334	-0.216484069824219
1.50316666666667	-0.224113464355469
1.5065	-0.23031234741211
1.50983333333334	-0.235557556152344
1.51316666666667	-0.23651123046875
1.5165	-0.235080718994141
1.51983333333334	-0.233173370361328
1.52316666666667	-0.239849090576172
1.5265	-0.252246856689453
1.52983333333334	-0.269412994384766
1.53316666666667	-0.285625457763672
1.5365	-0.293731689453125
1.53983333333334	-0.300407409667969
1.54316666666667	-0.304222106933594
1.5465	-0.303745269775391
1.54983333333334	-0.294208526611328
1.55316666666667	-0.288009643554688
1.5565	-0.288486480712891
1.55983333333334	-0.290393829345703
1.56316666666667	-0.284194946289063
1.5665	-0.277996063232422
1.56983333333334	-0.280857086181641
1.57316666666667	-0.284671783447266
1.5765	-0.288486480712891
1.57983333333334	-0.287055969238281
1.58316666666667	-0.288486480712891
1.5865	-0.293254852294922
1.58983333333334	-0.29754638671875
1.59316666666667	-0.293731689453125
1.5965	-0.286102294921875
1.59983333333334	-0.284194946289063
1.60316666666667	-0.286579132080078
1.6065	-0.281810760498047
1.60983333333334	-0.269412994384766
1.61316666666667	-0.261783599853516
1.6165	-0.26082992553711
1.61983333333334	-0.2593994140625
1.62316666666667	-0.256538391113281
1.6265	-0.257015228271485
1.62983333333334	-0.260353088378906
1.63316666666667	-0.260353088378906
1.6365	-0.252723693847656
1.63983333333334	-0.242710113525391
1.64316666666667	-0.232696533203125
1.6465	-0.225067138671875
1.64983333333334	-0.217437744140625
1.65316666666667	-0.214576721191406
1.6565	-0.219345092773438
1.65983333333334	-0.229358673095703
1.66316666666667	-0.238418579101563
1.6665	-0.246047973632813
1.66983333333334	-0.256061553955078
1.67316666666667	-0.263214111328125
1.6765	-0.265598297119141
1.67983333333334	-0.265598297119141
1.68316666666667	-0.266551971435547
1.6865	-0.26702880859375
1.68983333333334	-0.264167785644531
1.69316666666667	-0.26082992553711
1.6965	-0.257492065429688
1.69983333333334	-0.256061553955078
1.70316666666667	-0.262260437011719
1.7065	-0.275611877441406
1.70983333333334	-0.288009643554688
1.71316666666667	-0.293254852294922
1.7165	-0.29134750366211
1.71983333333334	-0.284194946289063
1.72316666666667	-0.272750854492188
1.7265	-0.256061553955078
1.72983333333334	-0.24557113647461
1.73316666666667	-0.244140625
1.7365	-0.252246856689453
1.73983333333334	-0.260353088378906
1.74316666666667	-0.264644622802735
1.7465	-0.263214111328125
1.74983333333334	-0.260353088378906
1.75316666666667	-0.26082992553711
1.7565	-0.261783599853516
1.75983333333334	-0.26082992553711
1.76316666666667	-0.257968902587891
1.7665	-0.259876251220703
1.76983333333334	-0.261783599853516
1.77316666666667	-0.256538391113281
1.7765	-0.243663787841797
1.77983333333334	-0.233173370361328
1.78316666666667	-0.229835510253906
1.7865	-0.227928161621094
1.78983333333334	-0.224113464355469
1.79316666666667	-0.223159790039063
1.7965	-0.227451324462891
1.79983333333334	-0.232696533203125
1.80316666666667	-0.233650207519531
1.8065	-0.232219696044922
1.80983333333334	-0.232696533203125
1.81316666666667	-0.23651123046875
1.8165	-0.243663787841797
1.81983333333334	-0.247478485107422
1.82316666666667	-0.253677368164063
1.8265	-0.2593994140625
1.82983333333334	-0.263690948486328
1.83316666666667	-0.266551971435547
1.8365	-0.264644622802735
1.83983333333334	-0.259876251220703
1.84316666666667	-0.251293182373047
1.8465	-0.242233276367188
1.84983333333334	-0.239372253417969
1.85316666666667	-0.239849090576172
1.8565	-0.243186950683594
1.85983333333334	-0.246524810791016
1.86316666666667	-0.248432159423828
1.8665	-0.252246856689453
1.86983333333334	-0.253677368164063
1.87316666666667	-0.256538391113281
1.8765	-0.258922576904297
1.87983333333334	-0.259876251220703
1.88316666666667	-0.264167785644531
1.8865	-0.267505645751953
1.88983333333334	-0.267505645751953
1.89316666666667	-0.257968902587891
1.8965	-0.243186950683594
1.89983333333334	-0.233173370361328
1.90316666666667	-0.225067138671875
1.9065	-0.220775604248047
1.90983333333334	-0.217437744140625
1.91316666666667	-0.21505355834961
1.9165	-0.211715698242188
1.91983333333334	-0.203609466552735
1.92316666666667	-0.196456909179688
1.9265	-0.189781188964844
1.92983333333334	-0.185966491699219
1.93316666666667	-0.186920166015625
1.9365	-0.191688537597656
1.93983333333334	-0.202655792236328
1.94316666666667	-0.210285186767578
1.9465	-0.210762023925781
1.94983333333334	-0.200271606445313
1.95316666666667	-0.189781188964844
1.9565	-0.191688537597656
1.95983333333334	-0.1983642578125
1.96316666666667	-0.204563140869141
1.9665	-0.208854675292969
1.96983333333334	-0.220298767089844
1.97316666666667	-0.233650207519531
1.9765	-0.240325927734375
1.97983333333334	-0.241279602050781
1.98316666666667	-0.235080718994141
1.9865	-0.231742858886719
1.98983333333334	-0.23031234741211
1.99316666666667	-0.226974487304688
1.9965	-0.216960906982422
1.99983333333334	-0.209808349609375
2.00316666666667	-0.21505355834961
2.0065	-0.226020812988281
2.00983333333334	-0.23031234741211
2.01316666666667	-0.232696533203125
2.0165	-0.235080718994141
2.01983333333334	-0.234127044677735
2.02316666666667	-0.232219696044922
2.0265	-0.232219696044922
2.02983333333334	-0.242233276367188
2.03316666666667	-0.250339508056641
2.0365	-0.260353088378906
2.03983333333334	-0.265598297119141
2.04316666666667	-0.26702880859375
2.0465	-0.262260437011719
2.04983333333334	-0.255107879638672
2.05316666666667	-0.250339508056641
2.0565	-0.24557113647461
2.05983333333334	-0.246047973632813
2.06316666666667	-0.252723693847656
2.0665	-0.261783599853516
2.06983333333334	-0.270366668701172
2.07316666666667	-0.278472900390625
2.0765	-0.285148620605469
2.07983333333334	-0.287055969238281
2.08316666666667	-0.286102294921875
2.0865	-0.288009643554688
2.08983333333334	-0.289440155029297
2.09316666666667	-0.2899169921875
2.0965	-0.2899169921875
2.09983333333334	-0.292778015136719
2.10316666666667	-0.289440155029297
2.1065	-0.284671783447266
2.10983333333334	-0.280380249023438
2.11316666666667	-0.273704528808594
2.1165	-0.263690948486328
2.11983333333334	-0.257015228271485
2.12316666666667	-0.255584716796875
2.1265	-0.257968902587891
2.12983333333334	-0.264644622802735
2.13316666666667	-0.278949737548828
2.1365	-0.298023223876953
2.13983333333334	-0.30660629272461
2.14316666666667	-0.306129455566406
2.1465	-0.297069549560547
2.14983333333334	-0.279903411865235
2.15316666666667	-0.258445739746094
2.1565	-0.241756439208985
2.15983333333334	-0.236988067626953
2.16316666666667	-0.242710113525391
2.1665	-0.252723693847656
2.16983333333334	-0.264167785644531
2.17316666666667	-0.274658203125
2.1765	-0.284194946289063
2.17983333333334	-0.290393829345703
2.18316666666667	-0.292301177978516
2.1865	-0.2899169921875
2.18983333333334	-0.288009643554688
2.19316666666667	-0.290393829345703
2.1965	-0.295639038085938
2.19983333333334	-0.299453735351563
2.20316666666667	-0.301837921142578
2.2065	-0.301361083984375
2.20983333333334	-0.300884246826172
2.21316666666667	-0.300407409667969
2.2165	-0.298023223876953
2.21983333333334	-0.296115875244141
2.22316666666667	-0.293731689453125
2.2265	-0.295639038085938
2.22983333333334	-0.29897689819336
2.23316666666667	-0.301837921142578
2.2365	-0.29897689819336
2.23983333333334	-0.292778015136719
2.24316666666667	-0.292301177978516
2.2465	-0.299453735351563
2.24983333333334	-0.304222106933594
2.25316666666667	-0.30517578125
2.2565	-0.307559967041016
2.25983333333334	-0.317573547363281
2.26316666666667	-0.326633453369141
2.2665	-0.331878662109375
2.26983333333334	-0.336647033691406
2.27316666666667	-0.342845916748047
2.2765	-0.347614288330078
2.27983333333334	-0.342845916748047
2.28316666666667	-0.335693359375
2.2865	-0.325679779052735
2.28983333333334	-0.317573547363281
2.29316666666667	-0.309467315673828
2.2965	-0.30517578125
2.29983333333334	-0.303745269775391
2.30316666666667	-0.304222106933594
2.3065	-0.307083129882813
2.30983333333334	-0.311851501464844
2.31316666666667	-0.318050384521485
2.3165	-0.324249267578125
2.31983333333334	-0.324249267578125
2.32316666666667	-0.326633453369141
2.3265	-0.32806396484375
2.32983333333334	-0.329017639160156
2.33316666666667	-0.322341918945313
2.3365	-0.31423568725586
2.33983333333334	-0.310897827148438
2.34316666666667	-0.305652618408203
2.3465	-0.298023223876953
2.34983333333334	-0.290393829345703
2.35316666666667	-0.288963317871094
2.3565	-0.290393829345703
2.35983333333334	-0.294208526611328
2.36316666666667	-0.300884246826172
2.3665	-0.310897827148438
2.36983333333334	-0.319004058837891
2.37316666666667	-0.322341918945313
2.3765	-0.324249267578125
2.37983333333334	-0.327587127685547
2.38316666666667	-0.334739685058594
2.3865	-0.336647033691406
2.38983333333334	-0.336647033691406
2.39316666666667	-0.33712387084961
2.3965	-0.344276428222656
2.39983333333334	-0.351428985595703
2.40316666666667	-0.348567962646485
2.4065	-0.339984893798828
2.40983333333334	-0.332355499267578
2.41316666666667	-0.335216522216797
2.4165	-0.338554382324219
2.41983333333334	-0.341892242431641
2.42316666666667	-0.348567962646485
2.4265	-0.360965728759766
2.42983333333334	-0.378131866455078
2.43316666666667	-0.38909912109375
2.4365	-0.391483306884766
2.43983333333334	-0.384330749511719
2.44316666666667	-0.374317169189453
2.4465	-0.369071960449219
2.44983333333334	-0.366687774658203
2.45316666666667	-0.362873077392578
2.4565	-0.357151031494141
2.45983333333334	-0.354290008544922
2.46316666666667	-0.350475311279297
2.4665	-0.339031219482422
2.46983333333334	-0.319480895996094
2.47316666666667	-0.303745269775391
2.4765	-0.29897689819336
2.47983333333334	-0.304222106933594
2.48316666666667	-0.313282012939453
2.4865	-0.322818756103516
2.48983333333334	-0.332832336425781
2.49316666666667	-0.339508056640625
2.4965	-0.337600708007813
2.49983333333334	-0.331401824951172
2.50316666666667	-0.327110290527344
2.5065	-0.331401824951172
2.50983333333334	-0.33712387084961
2.51316666666667	-0.34332275390625
2.5165	-0.350475311279297
2.51983333333334	-0.353813171386719
2.52316666666667	-0.35238265991211
2.5265	-0.347614288330078
2.52983333333334	-0.347614288330078
2.53316666666667	-0.3509521484375
2.5365	-0.355720520019531
2.53983333333334	-0.361919403076172
2.54316666666667	-0.368118286132813
2.5465	-0.369548797607422
2.54983333333334	-0.363349914550781
2.55316666666667	-0.358104705810547
2.5565	-0.358104705810547
2.55983333333334	-0.3662109375
2.56316666666667	-0.378608703613281
2.5665	-0.393390655517578
2.56983333333334	-0.407695770263672
2.57316666666667	-0.412940979003906
2.5765	-0.405311584472656
2.57983333333334	-0.384807586669922
2.58316666666667	-0.3662109375
2.5865	-0.353336334228516
2.58983333333334	-0.345706939697266
2.59316666666667	-0.342369079589844
2.5965	-0.345230102539063
2.59983333333334	-0.349044799804688
2.60316666666667	-0.34332275390625
2.6065	-0.330448150634766
2.60983333333334	-0.324726104736328
2.61316666666667	-0.331878662109375
2.6165	-0.345230102539063
2.61983333333334	-0.36001205444336
2.62316666666667	-0.379562377929688
2.6265	-0.397682189941406
2.62983333333334	-0.40435791015625
2.63316666666667	-0.400066375732422
2.6365	-0.392436981201172
2.63983333333334	-0.388622283935547
2.64316666666667	-0.383377075195313
2.6465	-0.375747680664063
2.64983333333334	-0.367164611816406
2.65316666666667	-0.358104705810547
2.6565	-0.351428985595703
2.65983333333334	-0.34332275390625
2.66316666666667	-0.33712387084961
2.6665	-0.338554382324219
2.66983333333334	-0.345230102539063
2.67316666666667	-0.35238265991211
2.6765	-0.35858154296875
2.67983333333334	-0.365257263183594
2.68316666666667	-0.375747680664063
2.6865	-0.380039215087891
2.68983333333334	-0.379562377929688
2.69316666666667	-0.379085540771485
2.6965	-0.378131866455078
2.69983333333334	-0.376224517822266
2.70316666666667	-0.372409820556641
2.7065	-0.36764144897461
2.70983333333334	-0.359058380126953
2.71316666666667	-0.349044799804688
2.7165	-0.340461730957031
2.71983333333334	-0.336647033691406
2.72316666666667	-0.334262847900391
2.7265	-0.335693359375
2.72983333333334	-0.345706939697266
2.73316666666667	-0.355243682861328
2.7365	-0.363349914550781
2.73983333333334	-0.366687774658203
2.74316666666667	-0.3662109375
2.7465	-0.367164611816406
2.74983333333334	-0.36764144897461
2.75316666666667	-0.375747680664063
2.7565	-0.385284423828125
2.75983333333334	-0.396251678466797
2.76316666666667	-0.408172607421875
2.7665	-0.41961669921875
2.76983333333334	-0.424861907958985
2.77316666666667	-0.42104721069336
2.7765	-0.412464141845703
2.77983333333334	-0.40435791015625
2.78316666666667	-0.391960144042969
2.7865	-0.368595123291016
2.78983333333334	-0.338554382324219
2.79316666666667	-0.299930572509766
2.7965	-0.252246856689453
2.79983333333334	-0.187397003173828
2.80316666666667	-0.110149383544922
2.8065	-0.0224113464355469
2.80983333333334	0.0734329223632813
2.81316666666667	0.180721282958985
2.8165	0.300407409667969
2.81983333333334	0.429153442382813
2.82316666666667	0.561714172363282
2.8265	0.6866455078125
2.82983333333334	0.802993774414063
2.83316666666667	0.90789794921875
2.8365	1.0066032409668
2.83983333333334	1.09291076660156
2.84316666666667	1.16539001464844
2.8465	1.22404098510742
2.84983333333334	1.27124786376953
2.85316666666667	1.30319595336914
2.8565	1.31511688232422
2.85983333333334	1.30653381347656
2.86316666666667	1.27458572387696
2.8665	1.22261047363281
2.86983333333334	1.1587142944336
2.87316666666667	1.09148025512696
2.8765	1.01900100708008
2.87983333333334	0.937938690185547
2.88316666666667	0.856876373291016
2.8865	0.781536102294922
2.88983333333334	0.701427459716797
2.89316666666667	0.615119934082032
2.8965	0.526905059814453
2.89983333333334	0.44393539428711
2.90316666666667	0.368595123291016
2.9065	0.295162200927735
2.90983333333334	0.232696533203125
2.91316666666667	0.169754028320313
2.9165	0.114917755126953
2.91983333333334	0.0658035278320313
2.92316666666667	0.02288818359375
2.9265	-0.0104904174804688
2.92983333333334	-0.0352859497070313
2.93316666666667	-0.049591064453125
2.9365	-0.0720024108886719
2.93983333333334	-0.101566314697266
2.94316666666667	-0.130653381347656
2.9465	-0.150680541992188
2.94983333333334	-0.168323516845703
2.95316666666667	-0.183582305908203
2.9565	-0.191688537597656
2.95983333333334	-0.19073486328125
2.96316666666667	-0.19073486328125
2.9665	-0.199317932128906
2.96983333333334	-0.216007232666016
2.97316666666667	-0.236988067626953
2.9765	-0.258445739746094
2.97983333333334	-0.278949737548828
2.98316666666667	-0.292301177978516
2.9865	-0.29897689819336
2.98983333333334	-0.29897689819336
2.99316666666667	-0.299453735351563
2.9965	-0.297069549560547
2.99983333333334	-0.29754638671875
3.00316666666667	-0.303268432617188
3.0065	-0.317096710205078
3.00983333333334	-0.332832336425781
3.01316666666667	-0.343799591064453
3.0165	-0.353813171386719
3.01983333333334	-0.361442565917969
3.02316666666667	-0.361442565917969
3.0265	-0.351905822753906
3.02983333333334	-0.341415405273438
3.03316666666667	-0.339508056640625
3.0365	-0.342845916748047
3.03983333333334	-0.35238265991211
3.04316666666667	-0.366687774658203
3.0465	-0.3814697265625
3.04983333333334	-0.392913818359375
3.05316666666667	-0.393867492675781
3.0565	-0.38909912109375
3.05983333333334	-0.380516052246094
3.06316666666667	-0.375747680664063
3.0665	-0.377178192138672
3.06983333333334	-0.384330749511719
3.07316666666667	-0.391960144042969
3.0765	-0.394344329833985
3.07983333333334	-0.394821166992188
3.08316666666667	-0.395298004150391
3.0865	-0.402450561523438
3.08983333333334	-0.412940979003906
3.09316666666667	-0.424861907958985
3.0965	-0.433921813964844
3.09983333333334	-0.438213348388672
3.10316666666667	-0.441551208496094
3.1065	-0.437259674072266
3.10983333333334	-0.42867660522461
3.11316666666667	-0.418663024902344
3.1165	-0.411510467529297
3.11983333333334	-0.406742095947266
3.12316666666667	-0.401020050048828
3.1265	-0.401496887207031
3.12983333333334	-0.408172607421875
3.13316666666667	-0.418186187744141
3.1365	-0.428199768066406
3.13983333333334	-0.442028045654297
3.14316666666667	-0.45919418334961
3.1465	-0.4730224609375
3.14983333333334	-0.479698181152344
3.15316666666667	-0.480175018310547
3.1565	-0.479221343994141
3.15983333333334	-0.47445297241211
3.16316666666667	-0.466346740722656
3.1665	-0.459671020507813
3.16983333333334	-0.457286834716797
3.17316666666667	-0.458717346191406
3.1765	-0.457286834716797
3.17983333333334	-0.454902648925781
3.18316666666667	-0.457286834716797
3.1865	-0.458717346191406
3.18983333333334	-0.457286834716797
3.19316666666667	-0.455856323242188
3.1965	-0.459671020507813
3.19983333333334	-0.465869903564453
3.20316666666667	-0.464916229248047
3.2065	-0.458240509033203
3.20983333333334	-0.452041625976563
3.21316666666667	-0.445842742919922
3.2165	-0.438690185546875
3.21983333333334	-0.429153442382813
3.22316666666667	-0.42104721069336
3.2265	-0.41341781616211
3.22983333333334	-0.408172607421875
3.23316666666667	-0.408172607421875
3.2365	-0.41341781616211
3.23983333333334	-0.42104721069336
3.24316666666667	-0.427722930908203
3.2465	-0.437736511230469
3.24983333333334	-0.449657440185547
3.25316666666667	-0.457763671875
3.2565	-0.453948974609375
3.25983333333334	-0.446319580078125
3.26316666666667	-0.440120697021485
3.2665	-0.438690185546875
3.26983333333334	-0.437736511230469
3.27316666666667	-0.439167022705078
3.2765	-0.449657440185547
3.27983333333334	-0.464439392089844
3.28316666666667	-0.478744506835938
3.2865	-0.483036041259766
3.28983333333334	-0.480175018310547
3.29316666666667	-0.469684600830078
3.2965	-0.462532043457031
3.29983333333334	-0.460147857666016
3.30316666666667	-0.464916229248047
3.3065	-0.468254089355469
3.30983333333334	-0.466346740722656
3.31316666666667	-0.467777252197266
3.3165	-0.465869903564453
3.31983333333334	-0.45919418334961
3.32316666666667	-0.449180603027344
3.3265	-0.446319580078125
3.32983333333334	-0.457286834716797
3.33316666666667	-0.467300415039063
3.3365	-0.469684600830078
3.33983333333334	-0.466346740722656
3.34316666666667	-0.461101531982422
3.3465	-0.45919418334961
3.34983333333334	-0.456333160400391
3.35316666666667	-0.460624694824219
3.3565	-0.469207763671875
3.35983333333334	-0.479698181152344
3.36316666666667	-0.486850738525391
3.3665	-0.487327575683594
3.36983333333334	-0.479698181152344
3.37316666666667	-0.468730926513672
3.3765	-0.460147857666016
3.37983333333334	-0.45013427734375
3.38316666666667	-0.443458557128906
3.3865	-0.439643859863281
3.38983333333334	-0.449180603027344
3.39316666666667	-0.459671020507813
3.3965	-0.468254089355469
3.39983333333334	-0.477313995361328
3.40316666666667	-0.48065185546875
3.4065	-0.475883483886719
3.40983333333334	-0.462055206298828
3.41316666666667	-0.452518463134766
3.4165	-0.444412231445313
3.41983333333334	-0.440120697021485
3.42316666666667	-0.441074371337891
3.4265	-0.448226928710938
3.42983333333334	-0.454902648925781
3.43316666666667	-0.449657440185547
3.4365	-0.439167022705078
3.43983333333334	-0.425338745117188
3.44316666666667	-0.416278839111328
3.4465	-0.412940979003906
3.44983333333334	-0.412464141845703
3.45316666666667	-0.425815582275391
3.4565	-0.442981719970703
3.45983333333334	-0.463962554931641
3.46316666666667	-0.47445297241211
3.4665	-0.471591949462891
3.46983333333334	-0.463008880615235
3.47316666666667	-0.451087951660156
3.4765	-0.44393539428711
3.47983333333334	-0.435352325439453
3.48316666666667	-0.433921813964844
3.4865	-0.43630599975586
3.48983333333334	-0.4425048828125
3.49316666666667	-0.445842742919922
3.4965	-0.445365905761719
3.49983333333334	-0.4425048828125
3.50316666666667	-0.441551208496094
3.5065	-0.44393539428711
3.50983333333334	-0.444889068603516
3.51316666666667	-0.440597534179688
3.5165	-0.433921813964844
3.51983333333334	-0.431060791015625
3.52316666666667	-0.427722930908203
3.5265	-0.422477722167969
3.52983333333334	-0.419139862060547
3.53316666666667	-0.423908233642578
3.5365	-0.432014465332031
3.53983333333334	-0.437259674072266
3.54316666666667	-0.441074371337891
3.5465	-0.446796417236328
3.54983333333334	-0.452041625976563
3.55316666666667	-0.452995300292969
3.5565	-0.45013427734375
3.55983333333334	-0.446796417236328
3.56316666666667	-0.44393539428711
3.5665	-0.440597534179688
3.56983333333334	-0.440597534179688
3.57316666666667	-0.444412231445313
3.5765	-0.453472137451172
3.57983333333334	-0.461578369140625
3.58316666666667	-0.46682357788086
3.5865	-0.468730926513672
3.58983333333334	-0.465869903564453
3.59316666666667	-0.461578369140625
3.5965	-0.456333160400391
3.59983333333334	-0.454425811767578
3.60316666666667	-0.453948974609375
3.6065	-0.456333160400391
3.60983333333334	-0.460624694824219
3.61316666666667	-0.46682357788086
3.6165	-0.465869903564453
3.61983333333334	-0.461101531982422
3.62316666666667	-0.457286834716797
3.6265	-0.459671020507813
3.62983333333334	-0.463008880615235
3.63316666666667	-0.462055206298828
3.6365	-0.464439392089844
3.63983333333334	-0.472545623779297
3.64316666666667	-0.479698181152344
3.6465	-0.478267669677735
3.64983333333334	-0.469684600830078
3.65316666666667	-0.465869903564453
3.6565	-0.470161437988281
3.65983333333334	-0.47445297241211
3.66316666666667	-0.477790832519531
3.6665	-0.479698181152344
3.66983333333334	-0.485420227050781
3.67316666666667	-0.484466552734375
3.6765	-0.475883483886719
3.67983333333334	-0.463008880615235
3.68316666666667	-0.451087951660156
3.6865	-0.447750091552735
3.68983333333334	-0.449180603027344
3.69316666666667	-0.456333160400391
3.6965	-0.461578369140625
3.69983333333334	-0.463485717773438
3.70316666666667	-0.46682357788086
3.7065	-0.468730926513672
3.70983333333334	-0.461578369140625
3.71316666666667	-0.446319580078125
3.7165	-0.432014465332031
3.71983333333334	-0.425815582275391
3.72316666666667	-0.416755676269531
3.7265	-0.400066375732422
3.72983333333334	-0.378131866455078
3.73316666666667	-0.354290008544922
3.7365	-0.32806396484375
3.73983333333334	-0.288486480712891
3.74316666666667	-0.242710113525391
3.7465	-0.193119049072266
3.74983333333334	-0.145912170410156
3.75316666666667	-0.0867843627929688
3.7565	-0.0143051147460938
3.75983333333334	0.0629425048828125
3.76316666666667	0.14495849609375
3.7665	0.232696533203125
3.76983333333334	0.339031219482422
3.77316666666667	0.455856323242188
3.7765	0.5950927734375
3.77983333333334	0.757694244384766
3.78316666666667	0.943660736083985
3.7865	1.14011764526367
3.78983333333334	1.34134292602539
3.79316666666667	1.54733657836914
3.7965	1.75762176513672
3.79983333333334	1.97410583496094
3.80316666666667	2.1967887878418
3.8065	2.43616104125977
3.80983333333334	2.68173217773438
3.81316666666667	2.92634963989258
3.8165	3.16333770751953
3.81983333333334	3.38983535766602
3.82316666666667	3.60918045043946
3.8265	3.81183624267578
3.82983333333334	4.00686264038086
3.83316666666667	4.19425964355469
3.8365	4.36544418334961
3.83983333333334	4.5156478881836
3.84316666666667	4.64296340942383
3.8465	4.75072860717774
3.84983333333334	4.83560562133789
3.85316666666667	4.89377975463867
3.8565	4.92906570434571
3.85983333333334	4.94098663330078
3.86316666666667	4.9285888671875
3.8665	4.89997863769531
3.86983333333334	4.84991073608399
3.87316666666667	4.78172302246094
3.8765	4.68778610229492
3.87983333333334	4.57525253295899
3.88316666666667	4.44650650024414
3.8865	4.29677963256836
3.88983333333334	4.13274765014649
3.89316666666667	3.95536422729492
3.8965	3.77893447875977
3.89983333333334	3.59869003295899
3.90316666666667	3.41558456420899
3.9065	3.23772430419922
3.90983333333334	3.05938720703125
3.91316666666667	2.87580490112305
3.9165	2.68602371215821
3.91983333333334	2.49910354614258
3.92316666666667	2.31695175170899
3.9265	2.12669372558594
3.92983333333334	1.9369125366211
3.93316666666667	1.7542839050293
3.9365	1.58500671386719
3.93983333333334	1.42431259155274
3.94316666666667	1.27506256103516
3.9465	1.14202499389649
3.94983333333334	1.02043151855469
3.95316666666667	0.907421112060547
3.9565	0.798702239990235
3.95983333333334	0.698566436767578
3.96316666666667	0.603199005126953
3.9665	0.51259994506836
3.96983333333334	0.430583953857422
3.97316666666667	0.359058380126953
3.9765	0.295162200927735
3.97983333333334	0.228404998779297
3.98316666666667	0.162601470947266
3.9865	0.100135803222656
3.98983333333334	0.0376701354980469
3.99316666666667	-0.0257492065429688
3.9965	-0.08392333984375
3.99983333333334	-0.128269195556641
4.00316666666667	-0.159740447998047
4.0065	-0.18453598022461
4.00983333333334	-0.209331512451172
4.01316666666667	-0.231266021728516
4.0165	-0.247955322265625
4.01983333333334	-0.267982482910156
4.02316666666667	-0.297069549560547
4.0265	-0.325202941894531
4.02983333333334	-0.344276428222656
4.03316666666667	-0.36001205444336
4.0365	-0.387668609619141
4.03983333333334	-0.418663024902344
4.04316666666667	-0.452995300292969
4.0465	-0.494480133056641
4.04983333333334	-0.548362731933594
4.05316666666667	-0.608444213867188
4.0565	-0.669479370117188
4.05983333333334	-0.739097595214844
4.06316666666667	-0.817298889160156
4.0665	-0.907421112060547
4.06983333333334	-1.00421905517578
4.07316666666667	-1.11675262451172
4.0765	-1.2350082397461
4.07983333333334	-1.3575553894043
4.08316666666667	-1.47676467895508
4.0865	-1.59406661987305
4.08983333333334	-1.71661376953125
4.09316666666667	-1.84154510498047
4.0965	-1.96599960327149
4.09983333333334	-2.08520889282227
4.10316666666667	-2.20346450805664
4.1065	-2.32172012329102
4.10983333333334	-2.42424011230469
4.11316666666667	-2.50911712646485
4.1165	-2.57921218872071
4.11983333333334	-2.63738632202149
4.12316666666667	-2.67839431762696
4.1265	-2.68602371215821
4.12983333333334	-2.64930725097656
4.13316666666667	-2.56156921386719
4.1365	-2.41947174072266
4.13983333333334	-2.2115707397461
4.14316666666667	-1.93214416503906
4.1465	-1.57594680786133
4.14983333333334	-1.15013122558594
4.15316666666667	-0.641345977783203
4.1565	-0.0429153442382813
4.15983333333334	0.651359558105469
4.16316666666667	1.44815444946289
4.1665	2.35414505004883
4.16983333333334	3.37696075439453
4.17316666666667	4.50849533081055
4.1765	5.74922561645508
4.17983333333334	7.09152221679688
4.18316666666667	8.52680206298828
4.1865	10.040283203125
4.18983333333334	11.6152763366699
4.19316666666667	13.237476348877
4.1965	14.8873329162598
4.19983333333334	16.5438652038574
4.20316666666667	18.181324005127
4.2065	19.7830200195313
4.20983333333334	21.3284492492676
4.21316666666667	22.7952003479004
4.2165	24.160385131836
4.21983333333334	25.4092216491699
4.22316666666667	26.5288352966309
4.2265	27.5039672851563
4.22983333333334	28.3198356628418
4.23316666666667	28.9754867553711
4.2365	29.4647216796875
4.23983333333334	29.7818183898926
4.24316666666667	29.9263000488281
4.2465	29.8981666564942
4.24983333333334	29.7107696533203
4.25316666666667	29.3712615966797
4.2565	28.8987159729004
4.25983333333334	28.3083915710449
4.26316666666667	27.611255645752
4.2665	26.8254280090332
4.26983333333334	25.9690284729004
4.27316666666667	25.0539779663086
4.2765	24.0912437438965
4.27983333333334	23.0908393859863
4.28316666666667	22.0737457275391
4.2865	21.0509300231934
4.28983333333334	20.0214385986328
4.29316666666667	18.9857482910156
4.2965	17.9581642150879
4.29983333333334	16.958236694336
4.30316666666667	15.9835815429688
4.3065	15.0365829467774
4.30983333333334	14.1215324401856
4.31316666666667	13.2560729980469
4.3165	12.4330520629883
4.31983333333334	11.6438865661621
4.32316666666667	10.8866691589356
4.3265	10.159969329834
4.32983333333334	9.4757080078125
4.33316666666667	8.82530212402344
4.3365	8.21113586425781
4.33983333333334	7.63034820556641
4.34316666666667	7.08341598510742
4.3465	6.56938552856446
4.34983333333334	6.08444213867188
4.35316666666667	5.62620162963867
4.3565	5.19275665283203
4.35983333333334	4.78506088256836
4.36316666666667	4.40359115600586
4.3665	4.05168533325196
4.36983333333334	3.72600555419922
4.37316666666667	3.42416763305664
4.3765	3.1428337097168
4.37983333333334	2.87914276123047
4.38316666666667	2.63738632202149
4.3865	2.41661071777344
4.38983333333334	2.21109390258789
4.39316666666667	2.02035903930664
4.3965	1.84440612792969
4.39983333333334	1.68848037719727
4.40316666666667	1.54399871826172
4.4065	1.40905380249024
4.40983333333334	1.27840042114258
4.41316666666667	1.15108489990235
4.4165	1.03473663330078
4.41983333333334	0.927925109863281
4.42316666666667	0.830650329589844
4.4265	0.731945037841797
4.42983333333334	0.641345977783203
4.43316666666667	0.562191009521485
4.4365	0.48828125
4.43983333333334	0.418663024902344
4.44316666666667	0.353336334228516
4.4465	0.304222106933594
4.44983333333334	0.264167785644531
4.45316666666667	0.224113464355469
4.4565	0.181674957275391
4.45983333333334	0.141143798828125
4.46316666666667	0.105381011962891
4.4665	0.0653266906738282
4.46983333333334	0.0262260437011719
4.47316666666667	-0.0095367431640625
4.4765	-0.0324249267578125
4.47983333333334	-0.05340576171875
4.48316666666667	-0.0710487365722657
4.4865	-0.0867843627929688
4.48983333333334	-0.102043151855469
4.49316666666667	-0.116348266601563
4.4965	-0.136375427246094
4.49983333333334	-0.157833099365235
4.50316666666667	-0.186920166015625
4.5065	-0.215530395507813
4.50983333333334	-0.240325927734375
4.51316666666667	-0.263690948486328
4.5165	-0.285148620605469
4.51983333333334	-0.302791595458985
4.52316666666667	-0.309467315673828
4.5265	-0.310897827148438
4.52983333333334	-0.31280517578125
4.53316666666667	-0.311374664306641
4.5365	-0.311851501464844
4.53983333333334	-0.313758850097656
4.54316666666667	-0.323295593261719
4.5465	-0.334262847900391
4.54983333333334	-0.340461730957031
4.55316666666667	-0.347614288330078
4.5565	-0.352859497070313
4.55983333333334	-0.360965728759766
4.56316666666667	-0.369071960449219
4.5665	-0.378131866455078
4.56983333333334	-0.387668609619141
4.57316666666667	-0.396728515625
4.5765	-0.405311584472656
4.57983333333334	-0.4119873046875
4.58316666666667	-0.416278839111328
4.5865	-0.418663024902344
4.58983333333334	-0.425338745117188
4.59316666666667	-0.432014465332031
4.5965	-0.438690185546875
4.59983333333334	-0.439167022705078
4.60316666666667	-0.441074371337891
4.6065	-0.445842742919922
4.60983333333334	-0.451087951660156
4.61316666666667	-0.454425811767578
4.6165	-0.454425811767578
4.61983333333334	-0.460147857666016
4.62316666666667	-0.470161437988281
4.6265	-0.486850738525391
4.62983333333334	-0.504016876220703
4.63316666666667	-0.521183013916016
4.6365	-0.534534454345703
4.63983333333334	-0.539779663085938
4.64316666666667	-0.540733337402344
4.6465	-0.5340576171875
4.64983333333334	-0.527381896972657
4.65316666666667	-0.518798828125
4.6565	-0.51116943359375
4.65983333333334	-0.509738922119141
4.66316666666667	-0.510692596435547
4.6665	-0.512123107910157
4.66983333333334	-0.511646270751953
4.67316666666667	-0.515460968017578
4.6765	-0.524997711181641
4.67983333333334	-0.535964965820313
4.68316666666667	-0.54168701171875
4.6865	-0.54311752319336
4.68983333333334	-0.540256500244141
4.69316666666667	-0.535964965820313
4.6965	-0.530242919921875
4.69983333333334	-0.522613525390625
4.70316666666667	-0.517845153808594
4.7065	-0.514507293701172
4.70983333333334	-0.517368316650391
4.71316666666667	-0.521659851074219
4.7165	-0.526905059814453
4.71983333333334	-0.535011291503907
4.72316666666667	-0.544548034667969
4.7265	-0.55694580078125
4.72983333333334	-0.570297241210938
4.73316666666667	-0.582218170166016
4.7365	-0.589370727539063
4.73983333333334	-0.592708587646485
4.74316666666667	-0.59652328491211
4.7465	-0.597000122070313
4.74983333333334	-0.592231750488282
4.75316666666667	-0.587940216064453
4.7565	-0.591278076171875
4.75983333333334	-0.598907470703125
4.76316666666667	-0.60272216796875
4.7665	-0.603199005126953
4.76983333333334	-0.604629516601563
4.77316666666667	-0.606060028076172
4.7765	-0.60272216796875
4.77983333333334	-0.597476959228516
4.78316666666667	-0.594139099121094
4.7865	-0.594615936279297
4.78983333333334	-0.5950927734375
4.79316666666667	-0.597476959228516
4.7965	-0.603675842285157
4.79983333333334	-0.613689422607422
4.80316666666667	-0.62704086303711
4.8065	-0.637531280517578
4.80983333333334	-0.643730163574219
4.81316666666667	-0.641822814941407
4.8165	-0.631809234619141
4.81983333333334	-0.610828399658203
4.82316666666667	-0.586509704589844
4.8265	-0.569820404052735
4.82983333333334	-0.565528869628907
4.83316666666667	-0.568389892578125
4.8365	-0.570297241210938
4.83983333333334	-0.57220458984375
4.84316666666667	-0.576019287109375
4.8465	-0.580310821533203
4.84983333333334	-0.582695007324219
4.85316666666667	-0.580787658691407
4.8565	-0.580310821533203
4.85983333333334	-0.582218170166016
4.86316666666667	-0.583648681640625
4.8665	-0.584125518798828
4.86983333333334	-0.585556030273438
4.87316666666667	-0.58889389038086
4.8765	-0.592231750488282
4.87983333333334	-0.599384307861328
4.88316666666667	-0.608444213867188
4.8865	-0.617504119873047
4.88983333333334	-0.616550445556641
4.89316666666667	-0.61798095703125
4.8965	-0.618457794189453
4.89983333333334	-0.61798095703125
4.90316666666667	-0.609874725341797
4.9065	-0.600814819335938
4.90983333333334	-0.597476959228516
4.91316666666667	-0.594615936279297
4.9165	-0.592708587646485
4.91983333333334	-0.591278076171875
4.92316666666667	-0.591754913330078
4.9265	-0.594139099121094
4.92983333333334	-0.597476959228516
4.93316666666667	-0.598907470703125
4.9365	-0.600337982177735
4.93983333333334	-0.601291656494141
4.94316666666667	-0.6103515625
4.9465	-0.618934631347657
4.94983333333334	-0.622272491455078
4.95316666666667	-0.620841979980469
4.9565	-0.624656677246094
4.95983333333334	-0.631332397460938
4.96316666666667	-0.635623931884766
4.9665	-0.630378723144532
4.96983333333334	-0.627517700195313
4.97316666666667	-0.629425048828125
4.9765	-0.631332397460938
4.97983333333334	-0.629901885986328
4.98316666666667	-0.627517700195313
4.9865	-0.631809234619141
4.98983333333334	-0.638484954833985
4.99316666666667	-0.646114349365235
4.9965	-0.653266906738282
4.99983333333334	-0.659942626953125
5.00316666666667	-0.664710998535157
5.0065	-0.668048858642578
5.00983333333334	-0.669479370117188
5.01316666666667	-0.668048858642578
5.0165	-0.661849975585938
5.01983333333334	-0.658035278320313
5.02316666666667	-0.658035278320313
5.0265	-0.658988952636719
5.02983333333334	-0.655174255371094
5.03316666666667	-0.651836395263672
5.0365	-0.652790069580078
5.03983333333334	-0.6561279296875
5.04316666666667	-0.64849853515625
5.0465	-0.63467025756836
5.04983333333334	-0.620841979980469
5.05316666666667	-0.61178207397461
5.0565	-0.606536865234375
5.05983333333334	-0.60272216796875
5.06316666666667	-0.606536865234375
5.0665	-0.612735748291016
5.06983333333334	-0.621795654296875
5.07316666666667	-0.626564025878907
5.0765	-0.62704086303711
5.07983333333334	-0.623703002929688
5.08316666666667	-0.620841979980469
5.0865	-0.61941146850586
5.08983333333334	-0.616550445556641
5.09316666666667	-0.612258911132813
5.0965	-0.6103515625
5.09983333333334	-0.608444213867188
5.10316666666667	-0.612258911132813
5.1065	-0.621318817138672
5.10983333333334	-0.636577606201172
5.11316666666667	-0.64992904663086
5.1165	-0.65755844116211
5.11983333333334	-0.664710998535157
5.12316666666667	-0.666618347167969
5.1265	-0.666618347167969
5.12983333333334	-0.664710998535157
5.13316666666667	-0.667095184326172
5.1365	-0.672340393066407
5.13983333333334	-0.673770904541016
5.14316666666667	-0.670909881591797
5.1465	-0.666618347167969
5.14983333333334	-0.662803649902344
5.15316666666667	-0.656604766845703
5.1565	-0.647068023681641
5.15983333333334	-0.636100769042969
5.16316666666667	-0.635147094726563
5.1665	-0.635623931884766
5.16983333333334	-0.642776489257813
5.17316666666667	-0.655651092529297
5.1765	-0.676155090332032
5.17983333333334	-0.699996948242188
5.18316666666667	-0.714302062988282
5.1865	-0.718116760253907
5.18983333333334	-0.707626342773438
5.19316666666667	-0.689983367919922
5.1965	-0.673770904541016
5.19983333333334	-0.661373138427735
5.20316666666667	-0.651836395263672
5.2065	-0.646114349365235
5.20983333333334	-0.644207000732422
5.21316666666667	-0.642776489257813
5.2165	-0.640869140625
5.21983333333334	-0.640392303466797
5.22316666666667	-0.647068023681641
5.2265	-0.657081604003907
5.22983333333334	-0.668525695800782
5.23316666666667	-0.683784484863282
5.2365	-0.696182250976563
5.23983333333334	-0.705718994140625
5.24316666666667	-0.701904296875
5.2465	-0.69427490234375
5.24983333333334	-0.682353973388672
5.25316666666667	-0.665664672851563
5.2565	-0.648975372314453
5.25983333333334	-0.635623931884766
5.26316666666667	-0.637054443359375
5.2665	-0.646591186523438
5.26983333333334	-0.660896301269532
5.27316666666667	-0.676155090332032
5.2765	-0.6866455078125
5.27983333333334	-0.691890716552735
5.28316666666667	-0.687122344970703
5.2865	-0.674724578857422
5.28983333333334	-0.66375732421875
5.29316666666667	-0.657081604003907
5.2965	-0.664710998535157
5.29983333333334	-0.677108764648438
5.30316666666667	-0.69427490234375
5.3065	-0.71096420288086
5.30983333333334	-0.720024108886719
5.31316666666667	-0.723361968994141
5.3165	-0.719547271728516
5.31983333333334	-0.713825225830078
5.32316666666667	-0.70333480834961
5.3265	-0.688552856445313
5.32983333333334	-0.673770904541016
5.33316666666667	-0.661849975585938
5.3365	-0.651359558105469
5.33983333333334	-0.642776489257813
5.34316666666667	-0.639438629150391
5.3465	-0.642776489257813
5.34983333333334	-0.650405883789063
5.35316666666667	-0.662326812744141
5.3565	-0.670433044433594
5.35983333333334	-0.667572021484375
5.36316666666667	-0.655651092529297
5.3665	-0.647544860839844
5.36983333333334	-0.64229965209961
5.37316666666667	-0.629901885986328
5.3765	-0.614643096923828
5.37983333333334	-0.605106353759766
5.38316666666667	-0.606060028076172
5.3865	-0.609874725341797
5.38983333333334	-0.618934631347657
5.39316666666667	-0.635147094726563
5.3965	-0.654697418212891
5.39983333333334	-0.672340393066407
5.40316666666667	-0.682830810546875
5.4065	-0.688552856445313
5.40983333333334	-0.685214996337891
5.41316666666667	-0.681400299072266
5.4165	-0.679969787597657
5.41983333333334	-0.684261322021485
5.42316666666667	-0.688552856445313
5.4265	-0.68807601928711
5.42983333333334	-0.683784484863282
5.43316666666667	-0.672340393066407
5.4365	-0.662326812744141
5.43983333333334	-0.659942626953125
5.44316666666667	-0.669956207275391
5.4465	-0.686168670654297
5.44983333333334	-0.701904296875
5.45316666666667	-0.716686248779297
5.4565	-0.723838806152344
5.45983333333334	-0.721931457519532
5.46316666666667	-0.710487365722657
5.4665	-0.697612762451172
5.46983333333334	-0.690937042236328
5.47316666666667	-0.689983367919922
5.4765	-0.690460205078125
5.47983333333334	-0.6866455078125
5.48316666666667	-0.676631927490235
5.4865	-0.665664672851563
5.48983333333334	-0.66375732421875
5.49316666666667	-0.669479370117188
5.4965	-0.682830810546875
5.49983333333334	-0.689983367919922
5.50316666666667	-0.699996948242188
5.5065	-0.711441040039063
5.50983333333334	-0.721931457519532
5.51316666666667	-0.727176666259766
5.5165	-0.724315643310547
5.51983333333334	-0.726699829101563
5.52316666666667	-0.732898712158203
5.5265	-0.734806060791016
5.52983333333334	-0.72479248046875
5.53316666666667	-0.71096420288086
5.5365	-0.701904296875
5.53983333333334	-0.697612762451172
5.54316666666667	-0.69427490234375
5.5465	-0.689983367919922
5.54983333333334	-0.692844390869141
5.55316666666667	-0.696182250976563
5.5565	-0.702381134033203
5.55983333333334	-0.702381134033203
5.56316666666667	-0.703811645507813
5.5665	-0.712394714355469
5.56983333333334	-0.723361968994141
5.57316666666667	-0.728607177734375
5.5765	-0.722408294677735
5.57983333333334	-0.720500946044922
5.58316666666667	-0.721931457519532
5.5865	-0.725746154785157
5.58983333333334	-0.728607177734375
5.59316666666667	-0.734329223632813
5.5965	-0.745296478271485
5.59983333333334	-0.751972198486328
5.60316666666667	-0.750064849853516
5.6065	-0.738143920898438
5.60983333333334	-0.725269317626953
5.61316666666667	-0.71859359741211
5.6165	-0.714778900146485
5.61983333333334	-0.707626342773438
5.62316666666667	-0.700473785400391
5.6265	-0.697135925292969
5.62983333333334	-0.696659088134766
5.63316666666667	-0.699043273925782
5.6365	-0.705242156982422
5.63983333333334	-0.718116760253907
5.64316666666667	-0.728607177734375
5.6465	-0.74005126953125
5.64983333333334	-0.754356384277344
5.65316666666667	-0.766754150390625
5.6565	-0.77199935913086
5.65983333333334	-0.771045684814453
5.66316666666667	-0.767230987548828
5.6665	-0.758171081542969
5.66983333333334	-0.74148178100586
5.67316666666667	-0.719070434570313
5.6765	-0.699043273925782
5.67983333333334	-0.685691833496094
5.68316666666667	-0.682353973388672
5.6865	-0.68807601928711
5.68983333333334	-0.696182250976563
5.69316666666667	-0.704288482666016
5.6965	-0.712394714355469
5.69983333333334	-0.720024108886719
5.70316666666667	-0.729084014892578
5.7065	-0.737190246582032
5.70983333333334	-0.74148178100586
5.71316666666667	-0.741958618164063
5.7165	-0.739574432373047
5.71983333333334	-0.739097595214844
5.72316666666667	-0.739574432373047
5.7265	-0.737667083740235
5.72983333333334	-0.738620758056641
5.73316666666667	-0.741958618164063
5.7365	-0.74911117553711
5.73983333333334	-0.752449035644532
5.74316666666667	-0.751018524169922
5.7465	-0.752925872802735
5.74983333333334	-0.754833221435547
5.75316666666667	-0.758171081542969
5.7565	-0.755786895751953
5.75983333333334	-0.752449035644532
5.76316666666667	-0.750541687011719
5.7665	-0.7476806640625
5.76983333333334	-0.746250152587891
5.77316666666667	-0.742912292480469
5.7765	-0.743865966796875
5.77983333333334	-0.741958618164063
5.78316666666667	-0.74005126953125
5.7865	-0.738143920898438
5.78983333333334	-0.733375549316407
5.79316666666667	-0.727176666259766
5.7965	-0.722408294677735
5.79983333333334	-0.726699829101563
5.80316666666667	-0.736236572265625
5.8065	-0.743865966796875
5.80983333333334	-0.753879547119141
5.81316666666667	-0.769138336181641
5.8165	-0.779151916503907
5.81983333333334	-0.781059265136719
5.82316666666667	-0.772476196289063
5.8265	-0.765323638916016
5.82983333333334	-0.757694244384766
5.83316666666667	-0.750541687011719
5.8365	-0.748634338378907
5.83983333333334	-0.74911117553711
5.84316666666667	-0.752449035644532
5.8465	-0.751972198486328
5.84983333333334	-0.751495361328125
5.85316666666667	-0.750064849853516
5.8565	-0.747203826904297
5.85983333333334	-0.744819641113282
5.86316666666667	-0.744819641113282
5.8665	-0.751018524169922
5.86983333333334	-0.757217407226563
5.87316666666667	-0.762939453125
5.8765	-0.762462615966797
5.87983333333334	-0.75531005859375
5.88316666666667	-0.739574432373047
5.8865	-0.723838806152344
5.88983333333334	-0.713348388671875
5.89316666666667	-0.707626342773438
5.8965	-0.709056854248047
5.89983333333334	-0.720024108886719
5.90316666666667	-0.744342803955078
5.9065	-0.769138336181641
5.90983333333334	-0.787734985351563
5.91316666666667	-0.79488754272461
5.9165	-0.796794891357422
5.91983333333334	-0.799179077148438
5.92316666666667	-0.799655914306641
5.9265	-0.795364379882813
5.92983333333334	-0.78725814819336
5.93316666666667	-0.782489776611328
5.9365	-0.785350799560547
5.93983333333334	-0.788211822509766
5.94316666666667	-0.781536102294922
5.9465	-0.77056884765625
5.94983333333334	-0.760078430175782
5.95316666666667	-0.755786895751953
5.9565	-0.754356384277344
5.95983333333334	-0.752449035644532
5.96316666666667	-0.75674057006836
5.9665	-0.76436996459961
5.96983333333334	-0.7781982421875
5.97316666666667	-0.785350799560547
5.9765	-0.783920288085938
5.97983333333334	-0.775337219238282
5.98316666666667	-0.769138336181641
5.9865	-0.763893127441407
5.98983333333334	-0.75674057006836
5.99316666666667	-0.753879547119141
5.9965	-0.756263732910157
5.99983333333334	-0.76436996459961
6.00316666666667	-0.767707824707032
6.0065	-0.766277313232422
6.00983333333334	-0.762462615966797
6.01316666666667	-0.756263732910157
6.0165	-0.754356384277344
6.01983333333334	-0.754356384277344
6.02316666666667	-0.756263732910157
6.0265	-0.758171081542969
6.02983333333334	-0.761032104492188
6.03316666666667	-0.762462615966797
6.0365	-0.75531005859375
6.03983333333334	-0.74148178100586
6.04316666666667	-0.732898712158203
6.0465	-0.732898712158203
6.04983333333334	-0.736713409423828
6.05316666666667	-0.744819641113282
6.0565	-0.75674057006836
6.05983333333334	-0.77199935913086
6.06316666666667	-0.782012939453125
6.0665	-0.786304473876953
6.06983333333334	-0.789165496826172
6.07316666666667	-0.788688659667969
6.0765	-0.784397125244141
6.07983333333334	-0.77962875366211
6.08316666666667	-0.781536102294922
6.0865	-0.788688659667969
6.08983333333334	-0.793933868408203
6.09316666666667	-0.795364379882813
6.0965	-0.792026519775391
6.09983333333334	-0.781059265136719
6.10316666666667	-0.768661499023438
6.1065	-0.752449035644532
6.10983333333334	-0.741004943847657
6.11316666666667	-0.740528106689453
6.1165	-0.754356384277344
6.11983333333334	-0.777721405029297
6.12316666666667	-0.794410705566407
6.1265	-0.812053680419922
6.12983333333334	-0.828266143798828
6.13316666666667	-0.835418701171875
6.1365	-0.826835632324219
6.13983333333334	-0.813484191894531
6.14316666666667	-0.808238983154297
6.1465	-0.802040100097656
6.14983333333334	-0.78725814819336
6.15316666666667	-0.773429870605469
6.1565	-0.772476196289063
6.15983333333334	-0.778675079345703
6.16316666666667	-0.783443450927735
6.1665	-0.786304473876953
6.16983333333334	-0.789642333984375
6.17316666666667	-0.796318054199219
6.1765	-0.799655914306641
6.17983333333334	-0.800132751464844
6.18316666666667	-0.798225402832032
6.1865	-0.793933868408203
6.18983333333334	-0.794410705566407
6.19316666666667	-0.795364379882813
6.1965	-0.791549682617188
6.19983333333334	-0.781059265136719
6.20316666666667	-0.77199935913086
6.2065	-0.769615173339844
6.20983333333334	-0.769615173339844
6.21316666666667	-0.768661499023438
6.2165	-0.771045684814453
6.21983333333334	-0.775814056396485
6.22316666666667	-0.777244567871094
6.2265	-0.773906707763672
6.22983333333334	-0.77199935913086
6.23316666666667	-0.772476196289063
6.2365	-0.77199935913086
6.23983333333334	-0.772953033447266
6.24316666666667	-0.780105590820313
6.2465	-0.788688659667969
6.24983333333334	-0.792980194091797
6.25316666666667	-0.786781311035157
6.2565	-0.779151916503907
6.25983333333334	-0.77056884765625
6.26316666666667	-0.764846801757813
6.2665	-0.761032104492188
6.26983333333334	-0.762939453125
6.27316666666667	-0.770092010498047
6.2765	-0.774860382080078
6.27983333333334	-0.77962875366211
6.28316666666667	-0.775337219238282
6.2865	-0.768661499023438
6.28983333333334	-0.754356384277344
6.29316666666667	-0.748634338378907
6.2965	-0.753402709960938
6.29983333333334	-0.763893127441407
6.30316666666667	-0.775337219238282
6.3065	-0.781536102294922
6.30983333333334	-0.789642333984375
6.31316666666667	-0.790119171142578
6.3165	-0.789642333984375
6.31983333333334	-0.784873962402344
6.32316666666667	-0.782489776611328
6.3265	-0.78582763671875
6.32983333333334	-0.788688659667969
6.33316666666667	-0.790119171142578
6.3365	-0.78582763671875
6.33983333333334	-0.786781311035157
6.34316666666667	-0.789642333984375
6.3465	-0.79345703125
6.34983333333334	-0.799179077148438
6.35316666666667	-0.800609588623047
6.3565	-0.796794891357422
6.35983333333334	-0.787734985351563
6.36316666666667	-0.781059265136719
6.3665	-0.77962875366211
6.36983333333334	-0.77962875366211
6.37316666666667	-0.782489776611328
6.3765	-0.786781311035157
6.37983333333334	-0.790596008300782
6.38316666666667	-0.794410705566407
6.3865	-0.791549682617188
6.38983333333334	-0.791072845458985
6.39316666666667	-0.79488754272461
6.3965	-0.802993774414063
6.39983333333334	-0.809669494628906
6.40316666666667	-0.806808471679688
6.4065	-0.801563262939453
6.40983333333334	-0.79488754272461
6.41316666666667	-0.79488754272461
6.4165	-0.797748565673828
6.41983333333334	-0.803947448730469
6.42316666666667	-0.808238983154297
6.4265	-0.810623168945313
6.42983333333334	-0.811576843261719
6.43316666666667	-0.806808471679688
6.4365	-0.796318054199219
6.43983333333334	-0.786781311035157
6.44316666666667	-0.784397125244141
6.4465	-0.787734985351563
6.44983333333334	-0.792980194091797
6.45316666666667	-0.795364379882813
6.4565	-0.797271728515625
6.45983333333334	-0.793933868408203
6.46316666666667	-0.791549682617188
6.4665	-0.790119171142578
6.46983333333334	-0.792026519775391
6.47316666666667	-0.796794891357422
6.4765	-0.803947448730469
6.47983333333334	-0.815868377685547
6.48316666666667	-0.823497772216797
6.4865	-0.822544097900391
6.48983333333334	-0.813007354736328
6.49316666666667	-0.804424285888672
6.4965	-0.798702239990235
6.49983333333334	-0.78725814819336
6.50316666666667	-0.778675079345703
6.5065	-0.772953033447266
6.50983333333334	-0.778675079345703
6.51316666666667	-0.77962875366211
6.5165	-0.777244567871094
6.51983333333334	-0.777721405029297
6.52316666666667	-0.784873962402344
6.5265	-0.799655914306641
6.52983333333334	-0.809669494628906
6.53316666666667	-0.817298889160156
6.5365	-0.824451446533203
6.53983333333334	-0.831127166748047
6.54316666666667	-0.832080841064453
6.5465	-0.826358795166016
6.54983333333334	-0.814914703369141
6.55316666666667	-0.806808471679688
6.5565	-0.798225402832032
6.55983333333334	-0.794410705566407
6.56316666666667	-0.791549682617188
6.5665	-0.79345703125
6.56983333333334	-0.804901123046875
6.57316666666667	-0.823020935058594
6.5765	-0.8392333984375
6.57983333333334	-0.84686279296875
6.58316666666667	-0.84686279296875
6.5865	-0.84066390991211
6.58983333333334	-0.829696655273438
6.59316666666667	-0.813007354736328
6.5965	-0.799179077148438
6.59983333333334	-0.786781311035157
6.60316666666667	-0.779151916503907
6.6065	-0.779151916503907
6.60983333333334	-0.782012939453125
6.61316666666667	-0.786781311035157
6.6165	-0.791549682617188
6.61983333333334	-0.800609588623047
6.62316666666667	-0.81014633178711
6.6265	-0.820636749267578
6.62983333333334	-0.827312469482422
6.63316666666667	-0.830173492431641
6.6365	-0.835895538330078
6.63983333333334	-0.845432281494141
6.64316666666667	-0.858783721923828
6.6465	-0.86355209350586
6.64983333333334	-0.870227813720703
6.65316666666667	-0.879764556884766
6.6565	-0.889778137207031
6.65983333333334	-0.890254974365235
6.66316666666667	-0.888824462890625
6.6665	-0.887870788574219
[truncated: 5,507 more rows]
