# Supplementary material for: Phase-Specific Parameter Estimation in Chiral HPLC Using 1‑Site, 2‑Site Stochastic Models, and Unified Equation Approach
Source: Anal Chem. 2026 Apr 29;98(18):13925–39. doi: 10.1021/acs.analchem.6c01634 (PMC13177292; doi:10.1021/acs.analchem.6c01634)
Supplement: Supplementary file 2 [file ac6c01634_si_002.zip › SupportingInformation/01_isotherm_fit/CELL1_data/LORA_CELL1_05_10_22503.CSV]

0.00133333333333334	0.080108642578125
0.00466666666666667	0.0834465026855469
0.008	0.0796318054199219
0.0113333333333334	0.0672340393066407
0.0146666666666667	0.0600814819335938
0.018	0.057220458984375
0.0213333333333334	0.0557899475097657
0.0246666666666667	0.0581741333007813
0.028	0.0681877136230469
0.0313333333333334	0.08392333984375
0.0346666666666667	0.0934600830078125
0.038	0.0958442687988281
0.0413333333333334	0.0963211059570313
0.0446666666666667	0.091552734375
0.048	0.0882148742675781
0.0513333333333334	0.0910758972167969
0.0546666666666667	0.101089477539063
0.058	0.111103057861328
0.0613333333333334	0.11587142944336
0.0646666666666667	0.123023986816406
0.068	0.128269195556641
0.0713333333333334	0.128269195556641
0.0746666666666667	0.124931335449219
0.078	0.119686126708985
0.0813333333333334	0.117778778076172
0.0846666666666667	0.118255615234375
0.088	0.119209289550781
0.0913333333333334	0.119686126708985
0.0946666666666667	0.120162963867188
0.098	0.125408172607422
0.101333333333334	0.126838684082031
0.104666666666667	0.11587142944336
0.108	0.103473663330078
0.111333333333334	0.0963211059570313
0.114666666666667	0.0934600830078125
0.118	0.0867843627929688
0.121333333333334	0.0786781311035157
0.124666666666667	0.0772476196289063
0.128	0.0743865966796875
0.131333333333334	0.0638961791992188
0.134666666666667	0.0519752502441407
0.138	0.0438690185546875
0.141333333333334	0.0452995300292969
0.144666666666667	0.0472068786621094
0.148	0.0538825988769532
0.151333333333334	0.0658035278320313
0.154666666666667	0.0777244567871094
0.158	0.0844001770019531
0.161333333333334	0.0810623168945313
0.164666666666667	0.0777244567871094
0.168	0.0767707824707032
0.171333333333334	0.0772476196289063
0.174666666666667	0.0753402709960938
0.178	0.0791549682617188
0.181333333333334	0.0886917114257813
0.184666666666667	0.0977516174316406
0.188	0.101089477539063
0.191333333333334	0.0987052917480469
0.194666666666667	0.0939369201660156
0.198	0.0824928283691406
0.201333333333334	0.0700950622558594
0.204666666666667	0.0638961791992188
0.208	0.0681877136230469
0.211333333333334	0.0820159912109375
0.214666666666667	0.101566314697266
0.218	0.121116638183594
0.221333333333334	0.132560729980469
0.224666666666667	0.132083892822266
0.228	0.124454498291016
0.231333333333334	0.111103057861328
0.234666666666667	0.0987052917480469
0.238	0.0891685485839844
0.241333333333334	0.0863075256347656
0.244666666666667	0.0934600830078125
0.248	0.09918212890625
0.251333333333334	0.106334686279297
0.254666666666667	0.107765197753906
0.258	0.111579895019531
0.261333333333334	0.117301940917969
0.264666666666667	0.123023986816406
0.268	0.127792358398438
0.271333333333334	0.126838684082031
0.274666666666667	0.130176544189453
0.278	0.133991241455078
0.281333333333334	0.141620635986328
0.284666666666667	0.141143798828125
0.288	0.136375427246094
0.291333333333334	0.134468078613281
0.294666666666667	0.132560729980469
0.298	0.132560729980469
0.301333333333334	0.126361846923828
0.304666666666667	0.124931335449219
0.308	0.128746032714844
0.311333333333334	0.134944915771485
0.314666666666667	0.139713287353516
0.318	0.135421752929688
0.321333333333334	0.130653381347656
0.324666666666667	0.125885009765625
0.328	0.119209289550781
0.331333333333334	0.115394592285156
0.334666666666667	0.116825103759766
0.338	0.12969970703125
0.341333333333334	0.142097473144531
0.344666666666667	0.149726867675781
0.348	0.148296356201172
0.351333333333334	0.143051147460938
0.354666666666667	0.135898590087891
0.358	0.126361846923828
0.361333333333334	0.116348266601563
0.364666666666667	0.10824203491211
0.368	0.111579895019531
0.371333333333334	0.113487243652344
0.374666666666667	0.10824203491211
0.378	0.0963211059570313
0.381333333333334	0.0891685485839844
0.384666666666667	0.0929832458496094
0.388	0.095367431640625
0.391333333333334	0.0958442687988281
0.394666666666667	0.0958442687988281
0.398	0.0963211059570313
0.401333333333334	0.0987052917480469
0.404666666666667	0.0939369201660156
0.408	0.0886917114257813
0.411333333333334	0.0872611999511719
0.414666666666667	0.0939369201660156
0.418	0.100135803222656
0.421333333333334	0.0972747802734375
0.424666666666667	0.0905990600585938
0.428	0.0853538513183594
0.431333333333334	0.0867843627929688
0.434666666666667	0.0905990600585938
0.438	0.0967979431152344
0.441333333333334	0.104427337646485
0.444666666666667	0.120162963867188
0.448	0.128269195556641
0.451333333333334	0.125885009765625
0.454666666666667	0.11587142944336
0.458	0.110626220703125
0.461333333333334	0.109195709228516
0.464666666666667	0.101566314697266
0.468	0.091552734375
0.471333333333334	0.087738037109375
0.474666666666667	0.091552734375
0.478	0.0944137573242188
0.481333333333334	0.0958442687988281
0.484666666666667	0.09918212890625
0.488	0.113487243652344
0.491333333333334	0.121593475341797
0.494666666666667	0.121116638183594
0.498	0.111103057861328
0.501333333333334	0.105381011962891
0.504666666666667	0.0982284545898438
0.508	0.0886917114257813
0.511333333333334	0.0863075256347656
0.514666666666667	0.0910758972167969
0.518	0.0967979431152344
0.521333333333334	0.0967979431152344
0.524666666666667	0.101566314697266
0.528	0.106334686279297
0.531333333333334	0.108718872070313
0.534666666666667	0.105857849121094
0.538	0.105381011962891
0.541333333333334	0.106334686279297
0.544666666666667	0.104427337646485
0.548	0.09918212890625
0.551333333333334	0.0987052917480469
0.554666666666667	0.100135803222656
0.558	0.0987052917480469
0.561333333333334	0.095367431640625
0.564666666666667	0.0958442687988281
0.568	0.105857849121094
0.571333333333334	0.114917755126953
0.574666666666667	0.120162963867188
0.578	0.124931335449219
0.581333333333334	0.133991241455078
0.584666666666667	0.137805938720703
0.588	0.130653381347656
0.591333333333334	0.11587142944336
0.594666666666667	0.109195709228516
0.598	0.108718872070313
0.601333333333334	0.107288360595703
0.604666666666667	0.102519989013672
0.608	0.100135803222656
0.611333333333334	0.103950500488281
0.614666666666667	0.109672546386719
0.618	0.112056732177735
0.621333333333334	0.116825103759766
0.624666666666667	0.126361846923828
0.628	0.136375427246094
0.631333333333334	0.140666961669922
0.634666666666667	0.139713287353516
0.638	0.140666961669922
0.641333333333334	0.141143798828125
0.644666666666667	0.138282775878906
0.648	0.137805938720703
0.651333333333334	0.141620635986328
0.654666666666667	0.14638900756836
0.658	0.141620635986328
0.661333333333334	0.129222869873047
0.664666666666667	0.118732452392578
0.668	0.110626220703125
0.671333333333334	0.106334686279297
0.674666666666667	0.10061264038086
0.678	0.0967979431152344
0.681333333333334	0.095367431640625
0.684666666666667	0.0920295715332031
0.688	0.087738037109375
0.691333333333334	0.0805854797363281
0.694666666666667	0.0762939453125
0.698	0.0796318054199219
0.701333333333334	0.091552734375
0.704666666666667	0.105381011962891
0.708	0.112533569335938
0.711333333333334	0.113487243652344
0.714666666666667	0.109672546386719
0.718	0.10061264038086
0.721333333333334	0.0863075256347656
0.724666666666667	0.0734329223632813
0.728	0.064849853515625
0.731333333333334	0.0643730163574219
0.734666666666667	0.0696182250976563
0.738	0.0805854797363281
0.741333333333334	0.0934600830078125
0.744666666666667	0.103950500488281
0.748	0.114917755126953
0.751333333333334	0.121116638183594
0.754666666666667	0.12350082397461
0.758	0.121593475341797
0.761333333333334	0.120162963867188
0.764666666666667	0.121593475341797
0.768	0.117301940917969
0.771333333333334	0.114917755126953
0.774666666666667	0.117301940917969
0.778	0.119209289550781
0.781333333333334	0.112056732177735
0.784666666666667	0.0967979431152344
0.788	0.0901222229003906
0.791333333333334	0.0886917114257813
0.794666666666667	0.0872611999511719
0.798	0.0910758972167969
0.801333333333334	0.102996826171875
0.804666666666667	0.123977661132813
0.808	0.139713287353516
0.811333333333334	0.14495849609375
0.814666666666667	0.143051147460938
0.818	0.138282775878906
0.821333333333334	0.136375427246094
0.824666666666667	0.135421752929688
0.828	0.139713287353516
0.831333333333334	0.15401840209961
0.834666666666667	0.168800354003906
0.838	0.175952911376953
0.841333333333334	0.167369842529297
0.844666666666667	0.154972076416016
0.848	0.141620635986328
0.851333333333334	0.127315521240235
0.854666666666667	0.116825103759766
0.858	0.113487243652344
0.861333333333334	0.1220703125
0.864666666666667	0.132560729980469
0.868	0.142097473144531
0.871333333333334	0.140666961669922
0.874666666666667	0.133991241455078
0.878	0.12350082397461
0.881333333333334	0.117301940917969
0.884666666666667	0.109195709228516
0.888	0.100135803222656
0.891333333333334	0.0996589660644531
0.894666666666667	0.107765197753906
0.898	0.123977661132813
0.901333333333334	0.134468078613281
0.904666666666667	0.135421752929688
0.908	0.133514404296875
0.911333333333334	0.126838684082031
0.914666666666667	0.120162963867188
0.918	0.10824203491211
0.921333333333334	0.0963211059570313
0.924666666666667	0.0910758972167969
0.928	0.0896453857421875
0.931333333333334	0.0905990600585938
0.934666666666667	0.087738037109375
0.938	0.0820159912109375
0.941333333333334	0.0743865966796875
0.944666666666667	0.0653266906738282
0.948	0.0514984130859375
0.951333333333334	0.0405311584472656
0.954666666666667	0.0309944152832031
0.958	0.034332275390625
0.961333333333334	0.0462532043457031
0.964666666666667	0.064849853515625
0.968	0.0834465026855469
0.971333333333334	0.0982284545898438
0.974666666666667	0.112056732177735
0.978	0.120639801025391
0.981333333333334	0.124454498291016
0.984666666666667	0.124454498291016
0.988	0.123023986816406
0.991333333333334	0.119686126708985
0.994666666666667	0.110149383544922
0.998	0.0987052917480469
1.00133333333334	0.0896453857421875
1.00466666666667	0.0829696655273438
1.008	0.0829696655273438
1.01133333333334	0.0834465026855469
1.01466666666667	0.0910758972167969
1.018	0.0996589660644531
1.02133333333334	0.110149383544922
1.02466666666667	0.11444091796875
1.028	0.112533569335938
1.03133333333334	0.112056732177735
1.03466666666667	0.111103057861328
1.038	0.110626220703125
1.04133333333334	0.104904174804688
1.04466666666667	0.103473663330078
1.048	0.1068115234375
1.05133333333334	0.113010406494141
1.05466666666667	0.117778778076172
1.058	0.112056732177735
1.06133333333334	0.104427337646485
1.06466666666667	0.0977516174316406
1.068	0.0920295715332031
1.07133333333334	0.0882148742675781
1.07466666666667	0.0867843627929688
1.078	0.0963211059570313
1.08133333333334	0.104427337646485
1.08466666666667	0.108718872070313
1.088	0.104427337646485
1.09133333333334	0.0939369201660156
1.09466666666667	0.0834465026855469
1.098	0.0743865966796875
1.10133333333334	0.0729560852050782
1.10466666666667	0.072479248046875
1.108	0.0767707824707032
1.11133333333334	0.0891685485839844
1.11466666666667	0.101566314697266
1.118	0.107765197753906
1.12133333333334	0.107288360595703
1.12466666666667	0.108718872070313
1.128	0.113964080810547
1.13133333333334	0.113487243652344
1.13466666666667	0.111103057861328
1.138	0.108718872070313
1.14133333333334	0.113964080810547
1.14466666666667	0.118732452392578
1.148	0.121116638183594
1.15133333333334	0.123023986816406
1.15466666666667	0.122547149658203
1.158	0.118732452392578
1.16133333333334	0.107765197753906
1.16466666666667	0.0982284545898438
1.168	0.095367431640625
1.17133333333334	0.0925064086914063
1.17466666666667	0.0934600830078125
1.178	0.0996589660644531
1.18133333333334	0.113487243652344
1.18466666666667	0.126838684082031
1.188	0.130653381347656
1.19133333333334	0.132083892822266
1.19466666666667	0.129222869873047
1.198	0.120639801025391
1.20133333333334	0.110626220703125
1.20466666666667	0.105857849121094
1.208	0.110626220703125
1.21133333333334	0.11444091796875
1.21466666666667	0.119209289550781
1.218	0.13113021850586
1.22133333333334	0.143051147460938
1.22466666666667	0.148296356201172
1.228	0.146865844726563
1.23133333333334	0.147342681884766
1.23466666666667	0.151157379150391
1.238	0.148773193359375
1.24133333333334	0.143527984619141
1.24466666666667	0.140190124511719
1.248	0.138282775878906
1.25133333333334	0.136375427246094
1.25466666666667	0.132083892822266
1.258	0.127315521240235
1.26133333333334	0.1220703125
1.26466666666667	0.113964080810547
1.268	0.110626220703125
1.27133333333334	0.112533569335938
1.27466666666667	0.120162963867188
1.278	0.130176544189453
1.28133333333334	0.139713287353516
1.28466666666667	0.147342681884766
1.288	0.148296356201172
1.29133333333334	0.144481658935547
1.29466666666667	0.139236450195313
1.298	0.137805938720703
1.30133333333334	0.138282775878906
1.30466666666667	0.136852264404297
1.308	0.136375427246094
1.31133333333334	0.13875961303711
1.31466666666667	0.143051147460938
1.318	0.145435333251953
1.32133333333334	0.144004821777344
1.32466666666667	0.146865844726563
1.328	0.14495849609375
1.33133333333334	0.136375427246094
1.33466666666667	0.125408172607422
1.338	0.112533569335938
1.34133333333334	0.10061264038086
1.34466666666667	0.0848770141601563
1.348	0.0786781311035157
1.35133333333334	0.080108642578125
1.35466666666667	0.0858306884765625
1.358	0.091552734375
1.36133333333334	0.0972747802734375
1.36466666666667	0.104904174804688
1.368	0.109672546386719
1.37133333333334	0.109195709228516
1.37466666666667	0.101566314697266
1.378	0.10061264038086
1.38133333333334	0.109195709228516
1.38466666666667	0.121593475341797
1.388	0.132083892822266
1.39133333333334	0.142574310302735
1.39466666666667	0.156402587890625
1.398	0.162124633789063
1.40133333333334	0.160694122314453
1.40466666666667	0.157833099365235
1.408	0.15401840209961
1.41133333333334	0.145435333251953
1.41466666666667	0.134468078613281
1.418	0.13113021850586
1.42133333333334	0.132560729980469
1.42466666666667	0.140190124511719
1.428	0.153064727783203
1.43133333333334	0.170707702636719
1.43466666666667	0.188827514648438
1.438	0.195503234863281
1.44133333333334	0.192642211914063
1.44466666666667	0.181674957275391
1.448	0.166416168212891
1.45133333333334	0.147819519042969
1.45466666666667	0.131607055664063
1.458	0.126838684082031
1.46133333333334	0.127315521240235
1.46466666666667	0.125885009765625
1.468	0.119686126708985
1.47133333333334	0.117778778076172
1.47466666666667	0.11587142944336
1.478	0.111103057861328
1.48133333333334	0.102519989013672
1.48466666666667	0.102519989013672
1.488	0.111579895019531
1.49133333333334	0.119686126708985
1.49466666666667	0.124454498291016
1.498	0.126361846923828
1.50133333333334	0.128746032714844
1.50466666666667	0.125408172607422
1.508	0.117778778076172
1.51133333333334	0.112533569335938
1.51466666666667	0.112056732177735
1.518	0.120162963867188
1.52133333333334	0.140190124511719
1.52466666666667	0.170230865478516
1.528	0.193595886230469
1.53133333333334	0.204086303710938
1.53466666666667	0.205039978027344
1.538	0.195503234863281
1.54133333333334	0.170707702636719
1.54466666666667	0.1373291015625
1.548	0.114917755126953
1.55133333333334	0.10824203491211
1.55466666666667	0.110149383544922
1.558	0.116348266601563
1.56133333333334	0.127315521240235
1.56466666666667	0.1373291015625
1.568	0.145435333251953
1.57133333333334	0.151634216308594
1.57466666666667	0.156402587890625
1.578	0.157833099365235
1.58133333333334	0.155448913574219
1.58466666666667	0.154495239257813
1.588	0.152587890625
1.59133333333334	0.143527984619141
1.59466666666667	0.133514404296875
1.598	0.12969970703125
1.60133333333334	0.136852264404297
1.60466666666667	0.143527984619141
1.608	0.150203704833985
1.61133333333334	0.154972076416016
1.61466666666667	0.156402587890625
1.618	0.152111053466797
1.62133333333334	0.14638900756836
1.62466666666667	0.142097473144531
1.628	0.134468078613281
1.63133333333334	0.125885009765625
1.63466666666667	0.12350082397461
1.638	0.130176544189453
1.64133333333334	0.131607055664063
1.64466666666667	0.129222869873047
1.648	0.127792358398438
1.65133333333334	0.13113021850586
1.65466666666667	0.132083892822266
1.658	0.127792358398438
1.66133333333334	0.124931335449219
1.66466666666667	0.124931335449219
1.668	0.125885009765625
1.67133333333334	0.127315521240235
1.67466666666667	0.133037567138672
1.678	0.143051147460938
1.68133333333334	0.152587890625
1.68466666666667	0.156879425048828
1.688	0.154495239257813
1.69133333333334	0.149250030517578
1.69466666666667	0.140190124511719
1.698	0.128746032714844
1.70133333333334	0.120162963867188
1.70466666666667	0.116825103759766
1.708	0.119209289550781
1.71133333333334	0.120162963867188
1.71466666666667	0.12350082397461
1.718	0.125408172607422
1.72133333333334	0.129222869873047
1.72466666666667	0.130176544189453
1.728	0.132083892822266
1.73133333333334	0.136375427246094
1.73466666666667	0.134468078613281
1.738	0.132560729980469
1.74133333333334	0.123977661132813
1.74466666666667	0.1220703125
1.748	0.1220703125
1.75133333333334	0.127315521240235
1.75466666666667	0.133991241455078
1.758	0.139236450195313
1.76133333333334	0.143051147460938
1.76466666666667	0.13875961303711
1.768	0.127792358398438
1.77133333333334	0.112533569335938
1.77466666666667	0.101566314697266
1.778	0.0963211059570313
1.78133333333334	0.09918212890625
1.78466666666667	0.10824203491211
1.788	0.116348266601563
1.79133333333334	0.124454498291016
1.79466666666667	0.126838684082031
1.798	0.128269195556641
1.80133333333334	0.124931335449219
1.80466666666667	0.113487243652344
1.808	0.104427337646485
1.81133333333334	0.0963211059570313
1.81466666666667	0.0982284545898438
1.818	0.0996589660644531
1.82133333333334	0.100135803222656
1.82466666666667	0.105381011962891
1.828	0.113487243652344
1.83133333333334	0.120639801025391
1.83466666666667	0.117301940917969
1.838	0.109672546386719
1.84133333333334	0.105857849121094
1.84466666666667	0.108718872070313
1.848	0.109195709228516
1.85133333333334	0.105857849121094
1.85466666666667	0.104427337646485
1.858	0.105857849121094
1.86133333333334	0.108718872070313
1.86466666666667	0.102996826171875
1.868	0.09918212890625
1.87133333333334	0.0967979431152344
1.87466666666667	0.0967979431152344
1.878	0.102996826171875
1.88133333333334	0.111579895019531
1.88466666666667	0.125408172607422
1.888	0.138282775878906
1.89133333333334	0.151634216308594
1.89466666666667	0.164031982421875
1.898	0.165462493896485
1.90133333333334	0.164508819580078
1.90466666666667	0.162601470947266
1.908	0.158786773681641
1.91133333333334	0.156879425048828
1.91466666666667	0.156402587890625
1.918	0.159740447998047
1.92133333333334	0.162601470947266
1.92466666666667	0.165939331054688
1.928	0.17690658569336
1.93133333333334	0.188827514648438
1.93466666666667	0.196933746337891
1.938	0.201225280761719
1.94133333333334	0.203609466552735
1.94466666666667	0.203609466552735
1.948	0.193119049072266
1.95133333333334	0.184059143066406
1.95466666666667	0.182151794433594
1.958	0.185966491699219
1.96133333333334	0.189781188964844
1.96466666666667	0.184059143066406
1.968	0.178813934326172
1.97133333333334	0.165939331054688
1.97466666666667	0.154495239257813
1.978	0.145912170410156
1.98133333333334	0.137805938720703
1.98466666666667	0.13875961303711
1.988	0.143527984619141
1.99133333333334	0.154972076416016
1.99466666666667	0.158786773681641
1.998	0.155448913574219
2.00133333333334	0.153064727783203
2.00466666666667	0.153541564941406
2.008	0.16021728515625
2.01133333333334	0.164508819580078
2.01466666666667	0.164985656738281
2.018	0.163078308105469
2.02133333333334	0.160694122314453
2.02466666666667	0.15401840209961
2.028	0.143527984619141
2.03133333333334	0.134944915771485
2.03466666666667	0.1373291015625
2.038	0.139713287353516
2.04133333333334	0.136375427246094
2.04466666666667	0.131607055664063
2.048	0.133991241455078
2.05133333333334	0.142574310302735
2.05466666666667	0.147342681884766
2.058	0.156402587890625
2.06133333333334	0.169754028320313
2.06466666666667	0.180721282958985
2.068	0.182628631591797
2.07133333333334	0.17547607421875
2.07466666666667	0.173091888427735
2.078	0.167369842529297
2.08133333333334	0.157833099365235
2.08466666666667	0.150680541992188
2.088	0.153064727783203
2.09133333333334	0.162124633789063
2.09466666666667	0.161170959472656
2.098	0.155925750732422
2.10133333333334	0.151157379150391
2.10466666666667	0.148296356201172
2.108	0.139236450195313
2.11133333333334	0.126838684082031
2.11466666666667	0.120162963867188
2.118	0.119209289550781
2.12133333333334	0.12350082397461
2.12466666666667	0.130653381347656
2.128	0.138282775878906
2.13133333333334	0.143051147460938
2.13466666666667	0.141620635986328
2.138	0.137805938720703
2.14133333333334	0.135421752929688
2.14466666666667	0.13113021850586
2.148	0.13113021850586
2.15133333333334	0.133514404296875
2.15466666666667	0.143527984619141
2.158	0.148773193359375
2.16133333333334	0.151157379150391
2.16466666666667	0.148773193359375
2.168	0.143527984619141
2.17133333333334	0.1373291015625
2.17466666666667	0.127315521240235
2.178	0.127315521240235
2.18133333333334	0.128746032714844
2.18466666666667	0.135898590087891
2.188	0.142097473144531
2.19133333333334	0.152111053466797
2.19466666666667	0.164508819580078
2.198	0.16927719116211
2.20133333333334	0.168323516845703
2.20466666666667	0.158309936523438
2.208	0.14495849609375
2.21133333333334	0.132083892822266
2.21466666666667	0.120162963867188
2.218	0.11587142944336
2.22133333333334	0.117301940917969
2.22466666666667	0.125885009765625
2.228	0.138282775878906
2.23133333333334	0.147819519042969
2.23466666666667	0.157356262207031
2.238	0.1678466796875
2.24133333333334	0.179290771484375
2.24466666666667	0.186443328857422
2.248	0.188827514648438
2.25133333333334	0.186443328857422
2.25466666666667	0.177383422851563
2.258	0.163555145263672
2.26133333333334	0.155448913574219
2.26466666666667	0.148773193359375
2.268	0.143527984619141
2.27133333333334	0.140190124511719
2.27466666666667	0.142097473144531
2.278	0.14495849609375
2.28133333333334	0.145912170410156
2.28466666666667	0.150680541992188
2.288	0.154495239257813
2.29133333333334	0.156402587890625
2.29466666666667	0.158786773681641
2.298	0.159740447998047
2.30133333333334	0.154972076416016
2.30466666666667	0.144481658935547
2.308	0.1373291015625
2.31133333333334	0.136852264404297
2.31466666666667	0.132560729980469
2.318	0.126361846923828
2.32133333333334	0.119209289550781
2.32466666666667	0.113964080810547
2.328	0.109672546386719
2.33133333333334	0.102043151855469
2.33466666666667	0.0963211059570313
2.338	0.0929832458496094
2.34133333333334	0.0963211059570313
2.34466666666667	0.0996589660644531
2.348	0.105381011962891
2.35133333333334	0.112533569335938
2.35466666666667	0.122547149658203
2.358	0.133991241455078
2.36133333333334	0.144481658935547
2.36466666666667	0.155448913574219
2.368	0.16021728515625
2.37133333333334	0.16164779663086
2.37466666666667	0.159263610839844
2.378	0.163078308105469
2.38133333333334	0.168800354003906
2.38466666666667	0.178813934326172
2.388	0.190258026123047
2.39133333333334	0.196456909179688
2.39466666666667	0.192642211914063
2.398	0.173568725585938
2.40133333333334	0.148773193359375
2.40466666666667	0.118255615234375
2.408	0.091552734375
2.41133333333334	0.0739097595214844
2.41466666666667	0.0705718994140625
2.418	0.0758171081542969
2.42133333333334	0.0805854797363281
2.42466666666667	0.0848770141601563
2.428	0.0886917114257813
2.43133333333334	0.0958442687988281
2.43466666666667	0.105381011962891
2.438	0.113487243652344
2.44133333333334	0.120162963867188
2.44466666666667	0.127315521240235
2.448	0.138282775878906
2.45133333333334	0.147819519042969
2.45466666666667	0.147819519042969
2.458	0.145912170410156
2.46133333333334	0.147342681884766
2.46466666666667	0.149250030517578
2.468	0.145912170410156
2.47133333333334	0.136852264404297
2.47466666666667	0.12969970703125
2.478	0.1220703125
2.48133333333334	0.121116638183594
2.48466666666667	0.125408172607422
2.488	0.136375427246094
2.49133333333334	0.145912170410156
2.49466666666667	0.150203704833985
2.498	0.153064727783203
2.50133333333334	0.152587890625
2.50466666666667	0.152111053466797
2.508	0.150680541992188
2.51133333333334	0.15401840209961
2.51466666666667	0.162601470947266
2.518	0.173568725585938
2.52133333333334	0.178337097167969
2.52466666666667	0.172615051269531
2.528	0.162601470947266
2.53133333333334	0.151157379150391
2.53466666666667	0.14638900756836
2.538	0.142574310302735
2.54133333333334	0.141143798828125
2.54466666666667	0.141143798828125
2.548	0.145912170410156
2.55133333333334	0.152587890625
2.55466666666667	0.15401840209961
2.558	0.154495239257813
2.56133333333334	0.150203704833985
2.56466666666667	0.149250030517578
2.568	0.143051147460938
2.57133333333334	0.139236450195313
2.57466666666667	0.1373291015625
2.578	0.142097473144531
2.58133333333334	0.15401840209961
2.58466666666667	0.167369842529297
2.588	0.17690658569336
2.59133333333334	0.177383422851563
2.59466666666667	0.171184539794922
2.598	0.158786773681641
2.60133333333334	0.14495849609375
2.60466666666667	0.133514404296875
2.608	0.130176544189453
2.61133333333334	0.130176544189453
2.61466666666667	0.133037567138672
2.618	0.139713287353516
2.62133333333334	0.147819519042969
2.62466666666667	0.153541564941406
2.628	0.153541564941406
2.63133333333334	0.155448913574219
2.63466666666667	0.156879425048828
2.638	0.159740447998047
2.64133333333334	0.156402587890625
2.64466666666667	0.150203704833985
2.648	0.141620635986328
2.65133333333334	0.135421752929688
2.65466666666667	0.1373291015625
2.658	0.142097473144531
2.66133333333334	0.155925750732422
2.66466666666667	0.172138214111328
2.668	0.187397003173828
2.67133333333334	0.191688537597656
2.67466666666667	0.186920166015625
2.678	0.183582305908203
2.68133333333334	0.177860260009766
2.68466666666667	0.168800354003906
2.688	0.162124633789063
2.69133333333334	0.163078308105469
2.69466666666667	0.162601470947266
2.698	0.155448913574219
2.70133333333334	0.148773193359375
2.70466666666667	0.150680541992188
2.708	0.154972076416016
2.71133333333334	0.151157379150391
2.71466666666667	0.14638900756836
2.718	0.142574310302735
2.72133333333334	0.135898590087891
2.72466666666667	0.124931335449219
2.728	0.11444091796875
2.73133333333334	0.121593475341797
2.73466666666667	0.133514404296875
2.738	0.145912170410156
2.74133333333334	0.153541564941406
2.74466666666667	0.16021728515625
2.748	0.167369842529297
2.75133333333334	0.168800354003906
2.75466666666667	0.170707702636719
2.758	0.174522399902344
2.76133333333334	0.180244445800781
2.76466666666667	0.182628631591797
2.768	0.182628631591797
2.77133333333334	0.181198120117188
2.77466666666667	0.180721282958985
2.778	0.186443328857422
2.78133333333334	0.204563140869141
2.78466666666667	0.238418579101563
2.788	0.280380249023438
2.79133333333334	0.332832336425781
2.79466666666667	0.39815902709961
2.798	0.477313995361328
2.80133333333334	0.566482543945313
2.80466666666667	0.668525695800782
2.808	0.788688659667969
2.81133333333334	0.9307861328125
2.81466666666667	1.09338760375977
2.818	1.26791000366211
2.82133333333334	1.45292282104492
2.82466666666667	1.64127349853516
2.828	1.83248519897461
2.83133333333334	2.01177597045899
2.83466666666667	2.17342376708985
2.838	2.31266021728516
2.84133333333334	2.42805480957031
2.84466666666667	2.51817703247071
2.848	2.58111953735352
2.85133333333334	2.62117385864258
2.85466666666667	2.63643264770508
2.858	2.62928009033203
2.86133333333334	2.60210037231446
2.86466666666667	2.55632400512696
2.868	2.48765945434571
2.87133333333334	2.39419937133789
2.87466666666667	2.28357315063477
2.878	2.16436386108399
2.88133333333334	2.04038619995117
2.88466666666667	1.91402435302735
2.888	1.79100036621094
2.89133333333334	1.67417526245117
2.89466666666667	1.56116485595703
2.898	1.44433975219727
2.90133333333334	1.32846832275391
2.90466666666667	1.22308731079102
2.908	1.12962722778321
2.91133333333334	1.04808807373047
2.91466666666667	0.972270965576172
2.918	0.906944274902344
2.92133333333334	0.847339630126953
2.92466666666667	0.790119171142578
2.928	0.736713409423828
2.93133333333334	0.689029693603516
2.93466666666667	0.64992904663086
2.938	0.614166259765625
2.94133333333334	0.577926635742188
2.94466666666667	0.540733337402344
2.948	0.502586364746094
2.95133333333334	0.467300415039063
2.95466666666667	0.437259674072266
2.958	0.413894653320313
2.96133333333334	0.397682189941406
2.96466666666667	0.384330749511719
2.968	0.36764144897461
2.97133333333334	0.348567962646485
2.97466666666667	0.333786010742188
2.978	0.323772430419922
2.98133333333334	0.314712524414063
2.98466666666667	0.299930572509766
2.988	0.283241271972656
2.99133333333334	0.266075134277344
2.99466666666667	0.244140625
2.998	0.217914581298828
3.00133333333334	0.195980072021485
3.00466666666667	0.184059143066406
3.008	0.180721282958985
3.01133333333334	0.180244445800781
3.01466666666667	0.186443328857422
3.018	0.194072723388672
3.02133333333334	0.202178955078125
3.02466666666667	0.20742416381836
3.028	0.210762023925781
3.03133333333334	0.211238861083985
3.03466666666667	0.208377838134766
3.038	0.204563140869141
3.04133333333334	0.200748443603516
3.04466666666667	0.197410583496094
3.048	0.195026397705078
3.05133333333334	0.198841094970703
3.05466666666667	0.201702117919922
3.058	0.205039978027344
3.06133333333334	0.20742416381836
3.06466666666667	0.208377838134766
3.068	0.208377838134766
3.07133333333334	0.203609466552735
3.07466666666667	0.195503234863281
3.078	0.188350677490235
3.08133333333334	0.183582305908203
3.08466666666667	0.185966491699219
3.088	0.19073486328125
3.09133333333334	0.192642211914063
3.09466666666667	0.194549560546875
3.098	0.191211700439453
3.10133333333334	0.190258026123047
3.10466666666667	0.185489654541016
3.108	0.177860260009766
3.11133333333334	0.174999237060547
3.11466666666667	0.174999237060547
3.118	0.179290771484375
3.12133333333334	0.17547607421875
3.12466666666667	0.163555145263672
3.128	0.152111053466797
3.13133333333334	0.143527984619141
3.13466666666667	0.144481658935547
3.138	0.151634216308594
3.14133333333334	0.163078308105469
3.14466666666667	0.178337097167969
3.148	0.194549560546875
3.15133333333334	0.207901000976563
3.15466666666667	0.211238861083985
3.158	0.20599365234375
3.16133333333334	0.201225280761719
3.16466666666667	0.201702117919922
3.168	0.202178955078125
3.17133333333334	0.203609466552735
3.17466666666667	0.203609466552735
3.178	0.205039978027344
3.18133333333334	0.202178955078125
3.18466666666667	0.194072723388672
3.188	0.185966491699219
3.19133333333334	0.177383422851563
3.19466666666667	0.17547607421875
3.198	0.180244445800781
3.20133333333334	0.187397003173828
3.20466666666667	0.190258026123047
3.208	0.189781188964844
3.21133333333334	0.191211700439453
3.21466666666667	0.19216537475586
3.218	0.189781188964844
3.22133333333334	0.189781188964844
3.22466666666667	0.195026397705078
3.228	0.19979476928711
3.23133333333334	0.202178955078125
3.23466666666667	0.197887420654297
3.238	0.193119049072266
3.24133333333334	0.185966491699219
3.24466666666667	0.184059143066406
3.248	0.187873840332031
3.25133333333334	0.19216537475586
3.25466666666667	0.200748443603516
3.258	0.202655792236328
3.26133333333334	0.201702117919922
3.26466666666667	0.190258026123047
3.268	0.180244445800781
3.27133333333334	0.171661376953125
3.27466666666667	0.158309936523438
3.278	0.152587890625
3.28133333333334	0.155925750732422
3.28466666666667	0.165462493896485
3.288	0.167369842529297
3.29133333333334	0.164508819580078
3.29466666666667	0.1678466796875
3.298	0.171661376953125
3.30133333333334	0.174045562744141
3.30466666666667	0.178813934326172
3.308	0.191688537597656
3.31133333333334	0.20742416381836
3.31466666666667	0.217914581298828
3.318	0.22125244140625
3.32133333333334	0.22125244140625
3.32466666666667	0.21505355834961
3.328	0.208377838134766
3.33133333333334	0.203609466552735
3.33466666666667	0.203132629394531
3.338	0.209331512451172
3.34133333333334	0.216007232666016
3.34466666666667	0.226020812988281
3.348	0.229358673095703
3.35133333333334	0.230789184570313
3.35466666666667	0.226020812988281
3.358	0.218391418457031
3.36133333333334	0.211238861083985
3.36466666666667	0.20599365234375
3.368	0.201225280761719
3.37133333333334	0.195503234863281
3.37466666666667	0.191211700439453
3.378	0.187873840332031
3.38133333333334	0.182628631591797
3.38466666666667	0.180244445800781
3.388	0.184059143066406
3.39133333333334	0.19073486328125
3.39466666666667	0.196933746337891
3.398	0.202178955078125
3.40133333333334	0.207901000976563
3.40466666666667	0.211715698242188
3.408	0.214099884033203
3.41133333333334	0.216960906982422
3.41466666666667	0.221729278564453
3.418	0.226497650146485
3.42133333333334	0.2288818359375
3.42466666666667	0.22125244140625
3.428	0.208377838134766
3.43133333333334	0.196456909179688
3.43466666666667	0.186920166015625
3.438	0.179767608642578
3.44133333333334	0.179767608642578
3.44466666666667	0.191688537597656
3.448	0.206947326660156
3.45133333333334	0.21505355834961
3.45466666666667	0.212669372558594
3.458	0.203609466552735
3.46133333333334	0.193595886230469
3.46466666666667	0.185012817382813
3.468	0.179290771484375
3.47133333333334	0.179767608642578
3.47466666666667	0.185966491699219
3.478	0.196456909179688
3.48133333333334	0.199317932128906
3.48466666666667	0.191688537597656
3.488	0.17690658569336
3.49133333333334	0.164031982421875
3.49466666666667	0.158786773681641
3.498	0.157833099365235
3.50133333333334	0.158786773681641
3.50466666666667	0.162601470947266
3.508	0.171661376953125
3.51133333333334	0.181198120117188
3.51466666666667	0.188827514648438
3.518	0.193595886230469
3.52133333333334	0.200748443603516
3.52466666666667	0.20599365234375
3.528	0.206470489501953
3.53133333333334	0.206947326660156
3.53466666666667	0.209331512451172
3.538	0.206947326660156
3.54133333333334	0.199317932128906
3.54466666666667	0.192642211914063
3.548	0.189781188964844
3.55133333333334	0.187397003173828
3.55466666666667	0.177383422851563
3.558	0.172138214111328
3.56133333333334	0.176429748535156
3.56466666666667	0.185012817382813
3.568	0.193119049072266
3.57133333333334	0.197887420654297
3.57466666666667	0.203609466552735
3.578	0.212669372558594
3.58133333333334	0.219345092773438
3.58466666666667	0.225067138671875
3.588	0.222206115722656
3.59133333333334	0.216484069824219
3.59466666666667	0.212192535400391
3.598	0.205039978027344
3.60133333333334	0.196456909179688
3.60466666666667	0.184059143066406
3.608	0.181198120117188
3.61133333333334	0.185012817382813
3.61466666666667	0.187397003173828
3.618	0.187873840332031
3.62133333333334	0.189304351806641
3.62466666666667	0.195026397705078
3.628	0.198841094970703
3.63133333333334	0.195026397705078
3.63466666666667	0.189781188964844
3.638	0.18310546875
3.64133333333334	0.17690658569336
3.64466666666667	0.171184539794922
3.648	0.164985656738281
3.65133333333334	0.166893005371094
3.65466666666667	0.174045562744141
3.658	0.187873840332031
3.66133333333334	0.204086303710938
3.66466666666667	0.216007232666016
3.668	0.2288818359375
3.67133333333334	0.235080718994141
3.67466666666667	0.240802764892578
3.678	0.243186950683594
3.68133333333334	0.252246856689453
3.68466666666667	0.26702880859375
3.688	0.277042388916016
3.69133333333334	0.28371810913086
3.69466666666667	0.279426574707031
3.698	0.270843505859375
3.70133333333334	0.253677368164063
3.70466666666667	0.240325927734375
3.708	0.236034393310547
3.71133333333334	0.241756439208985
3.71466666666667	0.257968902587891
3.718	0.278949737548828
3.72133333333334	0.304222106933594
3.72466666666667	0.325202941894531
3.728	0.343799591064453
3.73133333333334	0.35858154296875
3.73466666666667	0.375747680664063
3.738	0.397682189941406
3.74133333333334	0.425338745117188
3.74466666666667	0.459671020507813
3.748	0.497817993164063
3.75133333333334	0.547885894775391
3.75466666666667	0.605106353759766
3.758	0.669002532958985
3.76133333333334	0.737667083740235
3.76466666666667	0.819683074951172
3.768	0.916481018066406
3.77133333333334	1.02329254150391
3.77466666666667	1.14583969116211
3.778	1.28412246704102
3.78133333333334	1.44052505493164
3.78466666666667	1.60837173461914
3.788	1.78575515747071
3.79133333333334	1.97553634643555
3.79466666666667	2.17580795288086
3.798	2.38800048828125
3.80133333333334	2.61068344116211
3.80466666666667	2.84481048583985
3.808	3.08990478515625
3.81133333333334	3.33976745605469
3.81466666666667	3.58629226684571
3.818	3.82375717163086
3.82133333333334	4.05168533325196
3.82466666666667	4.26530838012696
3.828	4.46367263793946
3.83133333333334	4.6529769897461
3.83466666666667	4.83512878417969
3.838	5.0048828125
3.84133333333334	5.14841079711914
3.84466666666667	5.26905059814453
3.848	5.36251068115235
3.85133333333334	5.43212890625
3.85466666666667	5.47266006469727
3.858	5.4922103881836
3.86133333333334	5.49364089965821
3.86466666666667	5.47170639038086
3.868	5.42545318603516
3.87133333333334	5.35202026367188
3.87466666666667	5.25808334350586
3.878	5.1417350769043
3.88133333333334	5.00774383544922
3.88466666666667	4.85467910766602
3.888	4.68730926513672
3.89133333333334	4.51040267944336
3.89466666666667	4.33111190795899
3.898	4.1499137878418
3.90133333333334	3.96299362182617
3.90466666666667	3.77511978149414
3.908	3.58676910400391
3.91133333333334	3.39698791503906
3.91466666666667	3.19766998291016
3.918	2.99501419067383
3.92133333333334	2.79426574707031
3.92466666666667	2.59637832641602
3.928	2.40612030029297
3.93133333333334	2.22301483154297
3.93466666666667	2.05183029174805
3.938	1.8911361694336
3.94133333333334	1.74140930175781
3.94466666666667	1.60932540893555
3.948	1.48820877075196
3.95133333333334	1.37853622436524
3.95466666666667	1.27553939819336
3.958	1.17349624633789
3.96133333333334	1.07145309448242
3.96466666666667	0.969409942626953
3.968	0.883102416992188
3.97133333333334	0.808238983154297
3.97466666666667	0.741004943847657
3.978	0.68044662475586
3.98133333333334	0.628471374511719
3.98466666666667	0.585556030273438
3.988	0.538825988769532
3.99133333333334	0.48971176147461
3.99466666666667	0.442028045654297
3.998	0.40435791015625
4.00133333333334	0.371932983398438
4.00466666666667	0.343799591064453
4.008	0.316619873046875
4.01133333333334	0.290393829345703
4.01466666666667	0.26082992553711
4.018	0.226497650146485
4.02133333333334	0.195026397705078
4.02466666666667	0.162124633789063
4.028	0.128269195556641
4.03133333333334	0.0958442687988281
4.03466666666667	0.0658035278320313
4.038	0.0367164611816406
4.04133333333334	0.000476837158203125
4.04466666666667	-0.0429153442382813
4.048	-0.0882148742675781
4.05133333333334	-0.144481658935547
4.05466666666667	-0.210285186767578
4.058	-0.28371810913086
4.06133333333334	-0.360488891601563
4.06466666666667	-0.439643859863281
4.068	-0.528335571289063
4.07133333333334	-0.618457794189453
4.07466666666667	-0.716209411621094
4.078	-0.822067260742188
4.08133333333334	-0.938892364501953
4.08466666666667	-1.06287002563477
4.088	-1.18589401245117
4.09133333333334	-1.31559371948242
4.09466666666667	-1.44433975219727
4.098	-1.56641006469727
4.10133333333334	-1.67369842529297
4.10466666666667	-1.76620483398438
4.108	-1.84726715087891
4.11133333333334	-1.90162658691406
4.11466666666667	-1.92928314208985
4.118	-1.93405151367188
4.12133333333334	-1.9216537475586
4.12466666666667	-1.88589096069336
4.128	-1.81102752685547
4.13133333333334	-1.69134140014649
4.13466666666667	-1.52063369750977
4.138	-1.29365921020508
4.14133333333334	-1.0061264038086
4.14466666666667	-0.64992904663086
4.148	-0.220298767089844
4.15133333333334	0.28371810913086
4.15466666666667	0.868797302246094
4.158	1.54399871826172
4.16133333333334	2.3183822631836
4.16466666666667	3.19194793701172
4.168	4.16278839111328
4.17133333333334	5.22518157958985
4.17466666666667	6.37483596801758
4.178	7.60459899902344
4.18133333333334	8.90684127807617
4.18466666666667	10.2629661560059
4.188	11.6605758666992
4.19133333333334	13.0858421325684
4.19466666666667	14.528751373291
4.198	15.9692764282227
4.20133333333334	17.3883438110352
4.20466666666667	18.7692642211914
4.208	20.0939178466797
4.21133333333334	21.3365554809571
4.21466666666667	22.4752426147461
4.218	23.4951972961426
4.22133333333334	24.3849754333496
4.22466666666667	25.1364707946778
4.228	25.7425308227539
4.23133333333334	26.2060165405274
4.23466666666667	26.5288352966309
4.238	26.705265045166
4.24133333333334	26.7348289489746
4.24466666666667	26.6218185424805
4.248	26.3772010803223
4.25133333333334	26.0152816772461
4.25466666666667	25.5427360534668
4.258	24.9743461608887
4.26133333333334	24.3234634399414
4.26466666666667	23.6005783081055
4.268	22.8114128112793
4.27133333333334	21.965503692627
4.27466666666667	21.0847854614258
4.278	20.1835632324219
4.28133333333334	19.2732810974121
4.28466666666667	18.3639526367188
4.288	17.4694061279297
4.29133333333334	16.5891647338867
4.29466666666667	15.7217979431153
4.298	14.8715972900391
4.30133333333334	14.0471458435059
4.30466666666667	13.2551193237305
4.308	12.4897956848145
4.31133333333334	11.7583274841309
4.31466666666667	11.0659599304199
4.318	10.4103088378906
4.32133333333334	9.78422164916992
4.32466666666667	9.1848373413086
4.328	8.61787796020508
4.33133333333334	8.08095932006836
4.33466666666667	7.57026672363282
4.338	7.08293914794922
4.34133333333334	6.6213607788086
4.34466666666667	6.19173049926758
4.348	5.79214096069336
4.35133333333334	5.4168701171875
4.35466666666667	5.05876541137696
4.358	4.71878051757813
4.36133333333334	4.40311431884766
4.36466666666667	4.11128997802735
4.368	3.84140014648438
4.37133333333334	3.59582901000977
4.37466666666667	3.37362289428711
4.378	3.16953659057617
4.38133333333334	2.97403335571289
4.38466666666667	2.78425216674805
4.388	2.60353088378906
4.39133333333334	2.43473052978516
4.39466666666667	2.27451324462891
4.398	2.12955474853516
4.40133333333334	2.00223922729492
4.40466666666667	1.89208984375
4.408	1.79052352905274
4.41133333333334	1.69181823730469
4.41466666666667	1.6016960144043
4.418	1.51586532592774
4.42133333333334	1.43909454345703
4.42466666666667	1.36613845825196
4.428	1.29938125610352
4.43133333333334	1.23453140258789
4.43466666666667	1.17206573486328
4.438	1.11770629882813
4.44133333333334	1.06668472290039
4.44466666666667	1.01184844970703
4.448	0.958442687988281
4.45133333333334	0.912666320800781
4.45466666666667	0.872135162353516
4.458	0.827789306640625
4.46133333333334	0.78582763671875
4.46466666666667	0.757217407226563
4.468	0.732421875
4.47133333333334	0.704765319824219
4.47466666666667	0.676631927490235
4.478	0.653266906738282
4.48133333333334	0.629901885986328
4.48466666666667	0.600337982177735
4.488	0.566959381103516
4.49133333333334	0.542163848876953
4.49466666666667	0.528335571289063
4.498	0.524520874023438
4.50133333333334	0.527381896972657
4.50466666666667	0.53548812866211
4.508	0.545024871826172
4.51133333333334	0.546932220458985
4.51466666666667	0.537395477294922
4.518	0.517845153808594
4.52133333333334	0.500202178955078
4.52466666666667	0.481128692626953
4.528	0.463485717773438
4.53133333333334	0.444412231445313
4.53466666666667	0.43487548828125
4.538	0.435352325439453
4.54133333333334	0.436782836914063
4.54466666666667	0.432968139648438
4.548	0.429630279541016
4.55133333333334	0.43487548828125
4.55466666666667	0.438213348388672
4.558	0.431060791015625
4.56133333333334	0.416278839111328
4.56466666666667	0.409126281738281
4.568	0.404834747314453
4.57133333333334	0.397682189941406
4.57466666666667	0.383853912353516
4.578	0.36764144897461
4.58133333333334	0.353336334228516
4.58466666666667	0.340461730957031
4.588	0.336170196533203
4.59133333333334	0.339031219482422
4.59466666666667	0.34332275390625
4.598	0.346183776855469
4.60133333333334	0.342845916748047
4.60466666666667	0.339031219482422
4.608	0.332355499267578
4.61133333333334	0.326156616210938
4.61466666666667	0.323295593261719
4.618	0.322341918945313
4.62133333333334	0.32949447631836
4.62466666666667	0.335216522216797
4.628	0.339031219482422
4.63133333333334	0.332832336425781
4.63466666666667	0.326156616210938
4.638	0.328540802001953
4.64133333333334	0.337600708007813
4.64466666666667	0.341892242431641
4.648	0.333786010742188
4.65133333333334	0.326633453369141
4.65466666666667	0.319957733154297
4.658	0.311374664306641
4.66133333333334	0.294208526611328
4.66466666666667	0.277042388916016
4.668	0.266075134277344
4.67133333333334	0.2593994140625
4.67466666666667	0.257968902587891
4.678	0.258445739746094
4.68133333333334	0.262260437011719
4.68466666666667	0.267982482910156
4.688	0.275611877441406
4.69133333333334	0.285148620605469
4.69466666666667	0.288963317871094
4.698	0.287055969238281
4.70133333333334	0.281810760498047
4.70466666666667	0.277042388916016
4.708	0.274658203125
4.71133333333334	0.26702880859375
4.71466666666667	0.258445739746094
4.718	0.250816345214844
4.72133333333334	0.250816345214844
4.72466666666667	0.257492065429688
4.728	0.266075134277344
4.73133333333334	0.277042388916016
4.73466666666667	0.28228759765625
4.738	0.284194946289063
4.74133333333334	0.279903411865235
4.74466666666667	0.269412994384766
4.748	0.255584716796875
4.75133333333334	0.24557113647461
4.75466666666667	0.250816345214844
4.758	0.262260437011719
4.76133333333334	0.26845932006836
4.76466666666667	0.269412994384766
4.768	0.265121459960938
4.77133333333334	0.255584716796875
4.77466666666667	0.243186950683594
4.778	0.23651123046875
4.78133333333334	0.238418579101563
4.78466666666667	0.23794174194336
4.788	0.240325927734375
4.79133333333334	0.250816345214844
4.79466666666667	0.264167785644531
4.798	0.26702880859375
4.80133333333334	0.261783599853516
4.80466666666667	0.257492065429688
4.808	0.255107879638672
4.81133333333334	0.249385833740235
4.81466666666667	0.239372253417969
4.818	0.2288818359375
4.82133333333334	0.223159790039063
4.82466666666667	0.223636627197266
4.828	0.223159790039063
4.83133333333334	0.217914581298828
4.83466666666667	0.214099884033203
4.838	0.217914581298828
4.84133333333334	0.226497650146485
4.84466666666667	0.231742858886719
4.848	0.233173370361328
4.85133333333334	0.232696533203125
4.85466666666667	0.2288818359375
4.858	0.223159790039063
4.86133333333334	0.218868255615235
4.86466666666667	0.214099884033203
4.868	0.210762023925781
4.87133333333334	0.211715698242188
4.87466666666667	0.216484069824219
4.878	0.224113464355469
4.88133333333334	0.23031234741211
4.88466666666667	0.240325927734375
4.888	0.249385833740235
4.89133333333334	0.257015228271485
4.89466666666667	0.26845932006836
4.898	0.27608871459961
4.90133333333334	0.275611877441406
4.90466666666667	0.263690948486328
4.908	0.252723693847656
4.91133333333334	0.24557113647461
4.91466666666667	0.232219696044922
4.918	0.215530395507813
4.92133333333334	0.203132629394531
4.92466666666667	0.203609466552735
4.928	0.211238861083985
4.93133333333334	0.220775604248047
4.93466666666667	0.229358673095703
4.938	0.237464904785156
4.94133333333334	0.248432159423828
4.94466666666667	0.257968902587891
4.948	0.263214111328125
4.95133333333334	0.262260437011719
4.95466666666667	0.256538391113281
4.958	0.249862670898438
4.96133333333334	0.244617462158203
4.96466666666667	0.244617462158203
4.968	0.24557113647461
4.97133333333334	0.243186950683594
4.97466666666667	0.240325927734375
4.978	0.236034393310547
4.98133333333334	0.230789184570313
4.98466666666667	0.224590301513672
4.988	0.218391418457031
4.99133333333334	0.218391418457031
4.99466666666667	0.22125244140625
4.998	0.231742858886719
5.00133333333334	0.243186950683594
5.00466666666667	0.254631042480469
5.008	0.262260437011719
5.01133333333334	0.265121459960938
5.01466666666667	0.263214111328125
5.018	0.262260437011719
5.02133333333334	0.263214111328125
5.02466666666667	0.264644622802735
5.028	0.257968902587891
5.03133333333334	0.244140625
5.03466666666667	0.230789184570313
5.038	0.216960906982422
5.04133333333334	0.203609466552735
5.04466666666667	0.186443328857422
5.048	0.178337097167969
5.05133333333334	0.181674957275391
5.05466666666667	0.195503234863281
5.058	0.208377838134766
5.06133333333334	0.217914581298828
5.06466666666667	0.228404998779297
5.068	0.239372253417969
5.07133333333334	0.249862670898438
5.07466666666667	0.255584716796875
5.078	0.261306762695313
5.08133333333334	0.262737274169922
5.08466666666667	0.257015228271485
5.088	0.244617462158203
5.09133333333334	0.233650207519531
5.09466666666667	0.229358673095703
5.098	0.228404998779297
5.10133333333334	0.234127044677735
5.10466666666667	0.242710113525391
5.108	0.255107879638672
5.11133333333334	0.26702880859375
5.11466666666667	0.271320343017578
5.118	0.266551971435547
5.12133333333334	0.25320053100586
5.12466666666667	0.242233276367188
5.128	0.235557556152344
5.13133333333334	0.233173370361328
5.13466666666667	0.233173370361328
5.138	0.23651123046875
5.14133333333334	0.238895416259766
5.14466666666667	0.241279602050781
5.148	0.241756439208985
5.15133333333334	0.23651123046875
5.15466666666667	0.228404998779297
5.158	0.22268295288086
5.16133333333334	0.22268295288086
5.16466666666667	0.218868255615235
5.168	0.213623046875
5.17133333333334	0.210762023925781
5.17466666666667	0.214099884033203
5.178	0.219345092773438
5.18133333333334	0.224113464355469
5.18466666666667	0.234603881835938
5.188	0.243186950683594
5.19133333333334	0.247955322265625
5.19466666666667	0.245094299316406
5.198	0.241279602050781
5.20133333333334	0.234603881835938
5.20466666666667	0.224590301513672
5.208	0.214099884033203
5.21133333333334	0.210285186767578
5.21466666666667	0.212669372558594
5.218	0.21505355834961
5.22133333333334	0.219345092773438
5.22466666666667	0.226020812988281
5.228	0.232696533203125
5.23133333333334	0.231266021728516
5.23466666666667	0.223159790039063
5.238	0.216960906982422
5.24133333333334	0.214099884033203
5.24466666666667	0.21505355834961
5.248	0.216484069824219
5.25133333333334	0.217437744140625
5.25466666666667	0.216960906982422
5.258	0.214576721191406
5.26133333333334	0.214099884033203
5.26466666666667	0.209808349609375
5.268	0.203132629394531
5.27133333333334	0.199317932128906
5.27466666666667	0.203609466552735
5.278	0.20599365234375
5.28133333333334	0.201702117919922
5.28466666666667	0.195980072021485
5.288	0.198841094970703
5.29133333333334	0.207901000976563
5.29466666666667	0.217914581298828
5.298	0.224590301513672
5.30133333333334	0.225543975830078
5.30466666666667	0.221729278564453
5.308	0.210762023925781
5.31133333333334	0.197887420654297
5.31466666666667	0.187397003173828
5.318	0.188827514648438
5.32133333333334	0.198841094970703
5.32466666666667	0.208854675292969
5.328	0.218391418457031
5.33133333333334	0.225067138671875
5.33466666666667	0.23031234741211
5.338	0.226020812988281
5.34133333333334	0.217914581298828
5.34466666666667	0.216484069824219
5.348	0.225543975830078
5.35133333333334	0.23794174194336
5.35466666666667	0.242233276367188
5.358	0.240802764892578
5.36133333333334	0.239372253417969
5.36466666666667	0.242233276367188
5.368	0.240325927734375
5.37133333333334	0.238895416259766
5.37466666666667	0.236988067626953
5.378	0.236988067626953
5.38133333333334	0.235557556152344
5.38466666666667	0.229358673095703
5.388	0.226020812988281
5.39133333333334	0.221729278564453
5.39466666666667	0.22268295288086
5.398	0.236988067626953
5.40133333333334	0.257968902587891
5.40466666666667	0.277519226074219
5.408	0.285148620605469
5.41133333333334	0.288963317871094
5.41466666666667	0.294208526611328
5.418	0.29134750366211
5.42133333333334	0.282764434814453
5.42466666666667	0.272274017333985
5.428	0.271320343017578
5.43133333333334	0.274181365966797
5.43466666666667	0.277519226074219
5.438	0.279903411865235
5.44133333333334	0.284194946289063
5.44466666666667	0.286579132080078
5.448	0.284671783447266
5.45133333333334	0.279426574707031
5.45466666666667	0.270843505859375
5.458	0.265121459960938
5.46133333333334	0.263690948486328
5.46466666666667	0.267982482910156
5.468	0.269412994384766
5.47133333333334	0.269412994384766
5.47466666666667	0.272274017333985
5.478	0.272750854492188
5.48133333333334	0.267982482910156
5.48466666666667	0.262737274169922
5.488	0.262737274169922
5.49133333333334	0.265598297119141
5.49466666666667	0.265121459960938
5.498	0.267982482910156
5.50133333333334	0.269889831542969
5.50466666666667	0.269889831542969
5.508	0.267505645751953
5.51133333333334	0.266551971435547
5.51466666666667	0.268936157226563
5.518	0.267982482910156
5.52133333333334	0.264644622802735
5.52466666666667	0.2593994140625
5.528	0.251293182373047
5.53133333333334	0.239849090576172
5.53466666666667	0.22268295288086
5.538	0.206947326660156
5.54133333333334	0.197887420654297
5.54466666666667	0.194072723388672
5.548	0.193595886230469
5.55133333333334	0.19216537475586
5.55466666666667	0.19073486328125
5.558	0.190258026123047
5.56133333333334	0.188350677490235
5.56466666666667	0.187873840332031
5.568	0.188827514648438
5.57133333333334	0.193119049072266
5.57466666666667	0.203132629394531
5.578	0.214576721191406
5.58133333333334	0.224113464355469
5.58466666666667	0.23031234741211
5.588	0.238418579101563
5.59133333333334	0.244140625
5.59466666666667	0.242233276367188
5.598	0.232219696044922
5.60133333333334	0.228404998779297
5.60466666666667	0.227928161621094
5.608	0.223159790039063
5.61133333333334	0.213146209716797
5.61466666666667	0.205039978027344
5.618	0.203609466552735
5.62133333333334	0.199317932128906
5.62466666666667	0.193595886230469
5.628	0.19216537475586
5.63133333333334	0.201702117919922
5.63466666666667	0.214099884033203
5.638	0.223159790039063
5.64133333333334	0.225543975830078
5.64466666666667	0.22268295288086
5.648	0.213146209716797
5.65133333333334	0.195503234863281
5.65466666666667	0.180721282958985
5.658	0.174999237060547
5.66133333333334	0.17690658569336
5.66466666666667	0.185966491699219
5.668	0.197410583496094
5.67133333333334	0.210762023925781
5.67466666666667	0.219821929931641
5.678	0.223636627197266
5.68133333333334	0.2288818359375
5.68466666666667	0.231266021728516
5.688	0.23794174194336
5.69133333333334	0.24557113647461
5.69466666666667	0.25320053100586
5.698	0.25177001953125
5.70133333333334	0.241756439208985
5.70466666666667	0.236988067626953
5.708	0.236034393310547
5.71133333333334	0.234603881835938
5.71466666666667	0.225543975830078
5.718	0.220775604248047
5.72133333333334	0.216484069824219
5.72466666666667	0.207901000976563
5.728	0.196933746337891
5.73133333333334	0.188827514648438
5.73466666666667	0.191211700439453
5.738	0.193119049072266
5.74133333333334	0.201702117919922
5.74466666666667	0.209331512451172
5.748	0.218868255615235
5.75133333333334	0.226974487304688
5.75466666666667	0.232219696044922
5.758	0.235557556152344
5.76133333333334	0.231742858886719
5.76466666666667	0.23031234741211
5.768	0.228404998779297
5.77133333333334	0.221729278564453
5.77466666666667	0.216484069824219
5.778	0.214099884033203
5.78133333333334	0.216007232666016
5.78466666666667	0.214099884033203
5.788	0.205039978027344
5.79133333333334	0.201702117919922
5.79466666666667	0.203132629394531
5.798	0.210285186767578
5.80133333333334	0.217914581298828
5.80466666666667	0.225543975830078
5.808	0.239372253417969
5.81133333333334	0.250339508056641
5.81466666666667	0.25320053100586
5.818	0.247955322265625
5.82133333333334	0.244140625
5.82466666666667	0.246524810791016
5.828	0.247478485107422
5.83133333333334	0.24557113647461
5.83466666666667	0.243186950683594
5.838	0.243186950683594
5.84133333333334	0.238418579101563
5.84466666666667	0.230789184570313
5.848	0.22125244140625
5.85133333333334	0.220298767089844
5.85466666666667	0.227451324462891
5.858	0.234603881835938
5.86133333333334	0.234603881835938
5.86466666666667	0.23031234741211
5.868	0.224590301513672
5.87133333333334	0.214576721191406
5.87466666666667	0.199317932128906
5.878	0.186920166015625
5.88133333333334	0.179290771484375
5.88466666666667	0.171661376953125
5.888	0.164031982421875
5.89133333333334	0.163078308105469
5.89466666666667	0.164031982421875
5.898	0.164031982421875
5.90133333333334	0.169754028320313
5.90466666666667	0.18453598022461
5.908	0.201225280761719
5.91133333333334	0.20742416381836
5.91466666666667	0.211238861083985
5.918	0.214576721191406
5.92133333333334	0.217914581298828
5.92466666666667	0.212192535400391
5.928	0.204563140869141
5.93133333333334	0.196456909179688
5.93466666666667	0.188827514648438
5.938	0.18310546875
5.94133333333334	0.17690658569336
5.94466666666667	0.181674957275391
5.948	0.194072723388672
5.95133333333334	0.210762023925781
5.95466666666667	0.224113464355469
5.958	0.231742858886719
5.96133333333334	0.234603881835938
5.96466666666667	0.23031234741211
5.968	0.22125244140625
5.97133333333334	0.214099884033203
5.97466666666667	0.215530395507813
5.978	0.219821929931641
5.98133333333334	0.223159790039063
5.98466666666667	0.221729278564453
5.988	0.219821929931641
5.99133333333334	0.217914581298828
5.99466666666667	0.212192535400391
5.998	0.214576721191406
6.00133333333334	0.226974487304688
6.00466666666667	0.242710113525391
6.008	0.253677368164063
6.01133333333334	0.259876251220703
6.01466666666667	0.266551971435547
6.018	0.265121459960938
6.02133333333334	0.250816345214844
6.02466666666667	0.233173370361328
6.028	0.217914581298828
6.03133333333334	0.210762023925781
6.03466666666667	0.206470489501953
6.038	0.206470489501953
6.04133333333334	0.209808349609375
6.04466666666667	0.220298767089844
6.048	0.237464904785156
6.05133333333334	0.252246856689453
6.05466666666667	0.255107879638672
6.058	0.250339508056641
6.06133333333334	0.246047973632813
6.06466666666667	0.238895416259766
6.068	0.229358673095703
6.07133333333334	0.218391418457031
6.07466666666667	0.218868255615235
6.078	0.223159790039063
6.08133333333334	0.230789184570313
6.08466666666667	0.239372253417969
6.088	0.247001647949219
6.09133333333334	0.248432159423828
6.09466666666667	0.245094299316406
6.098	0.247001647949219
6.10133333333334	0.253677368164063
6.10466666666667	0.257015228271485
6.108	0.251293182373047
6.11133333333334	0.247955322265625
6.11466666666667	0.25177001953125
6.118	0.254631042480469
6.12133333333334	0.252246856689453
6.12466666666667	0.246047973632813
6.128	0.24557113647461
6.13133333333334	0.243663787841797
6.13466666666667	0.239372253417969
6.138	0.234127044677735
6.14133333333334	0.231266021728516
6.14466666666667	0.234603881835938
6.148	0.238418579101563
6.15133333333334	0.242233276367188
6.15466666666667	0.244617462158203
6.158	0.247955322265625
6.16133333333334	0.250339508056641
6.16466666666667	0.247001647949219
6.168	0.243663787841797
6.17133333333334	0.242233276367188
6.17466666666667	0.240802764892578
6.178	0.236988067626953
6.18133333333334	0.230789184570313
6.18466666666667	0.229358673095703
6.188	0.2288818359375
6.19133333333334	0.229835510253906
6.19466666666667	0.236034393310547
6.198	0.244617462158203
6.20133333333334	0.2593994140625
6.20466666666667	0.273227691650391
6.208	0.283241271972656
6.21133333333334	0.286102294921875
6.21466666666667	0.27608871459961
6.218	0.26082992553711
6.22133333333334	0.239849090576172
6.22466666666667	0.222206115722656
6.228	0.210285186767578
6.23133333333334	0.206470489501953
6.23466666666667	0.210285186767578
6.238	0.218391418457031
6.24133333333334	0.225543975830078
6.24466666666667	0.224590301513672
6.248	0.219345092773438
6.25133333333334	0.212669372558594
6.25466666666667	0.206470489501953
6.258	0.200271606445313
6.26133333333334	0.197887420654297
6.26466666666667	0.207901000976563
6.268	0.222206115722656
6.27133333333334	0.234603881835938
6.27466666666667	0.238895416259766
6.278	0.236034393310547
6.28133333333334	0.234127044677735
6.28466666666667	0.231266021728516
6.288	0.224590301513672
6.29133333333334	0.215530395507813
6.29466666666667	0.211238861083985
6.298	0.213623046875
6.30133333333334	0.21505355834961
6.30466666666667	0.216960906982422
6.308	0.22125244140625
6.31133333333334	0.229358673095703
6.31466666666667	0.234127044677735
6.318	0.236034393310547
6.32133333333334	0.238418579101563
6.32466666666667	0.240802764892578
6.328	0.245094299316406
6.33133333333334	0.250339508056641
6.33466666666667	0.258922576904297
6.338	0.266551971435547
6.34133333333334	0.266551971435547
6.34466666666667	0.256538391113281
6.348	0.245094299316406
6.35133333333334	0.23794174194336
6.35466666666667	0.23651123046875
6.358	0.236988067626953
6.36133333333334	0.239849090576172
6.36466666666667	0.246047973632813
6.368	0.248908996582031
6.37133333333334	0.248432159423828
6.37466666666667	0.244140625
6.378	0.241756439208985
6.38133333333334	0.241756439208985
6.38466666666667	0.242233276367188
6.388	0.244140625
6.39133333333334	0.244617462158203
6.39466666666667	0.246047973632813
6.398	0.246047973632813
6.40133333333334	0.25177001953125
6.40466666666667	0.257015228271485
6.408	0.260353088378906
6.41133333333334	0.256538391113281
6.41466666666667	0.246047973632813
6.418	0.232696533203125
6.42133333333334	0.216484069824219
6.42466666666667	0.204086303710938
6.428	0.195503234863281
6.43133333333334	0.197410583496094
6.43466666666667	0.210762023925781
6.438	0.227451324462891
6.44133333333334	0.241756439208985
6.44466666666667	0.248432159423828
6.448	0.254154205322266
6.45133333333334	0.258922576904297
6.45466666666667	0.264644622802735
6.458	0.26702880859375
6.46133333333334	0.268936157226563
6.46466666666667	0.267505645751953
6.468	0.262260437011719
6.47133333333334	0.257968902587891
6.47466666666667	0.248432159423828
6.478	0.240325927734375
6.48133333333334	0.233173370361328
6.48466666666667	0.23794174194336
6.488	0.251293182373047
6.49133333333334	0.261783599853516
6.49466666666667	0.267505645751953
6.498	0.268936157226563
6.50133333333334	0.274658203125
6.50466666666667	0.279426574707031
6.508	0.280857086181641
6.51133333333334	0.277042388916016
6.51466666666667	0.273704528808594
6.518	0.270366668701172
6.52133333333334	0.265121459960938
6.52466666666667	0.25177001953125
6.528	0.239372253417969
6.53133333333334	0.234603881835938
6.53466666666667	0.234603881835938
6.538	0.23651123046875
6.54133333333334	0.236988067626953
6.54466666666667	0.248432159423828
6.548	0.259876251220703
6.55133333333334	0.266551971435547
6.55466666666667	0.269889831542969
6.558	0.271320343017578
6.56133333333334	0.277996063232422
6.56466666666667	0.28228759765625
6.568	0.287532806396485
6.57133333333334	0.29134750366211
6.57466666666667	0.29754638671875
6.578	0.305652618408203
6.58133333333334	0.308513641357422
6.58466666666667	0.304698944091797
6.588	0.291824340820313
6.59133333333334	0.279426574707031
6.59466666666667	0.264644622802735
6.598	0.254154205322266
6.60133333333334	0.247955322265625
6.60466666666667	0.247001647949219
6.608	0.25320053100586
6.61133333333334	0.26082992553711
6.61466666666667	0.270366668701172
6.618	0.271320343017578
6.62133333333334	0.264644622802735
6.62466666666667	0.253677368164063
6.628	0.240325927734375
6.63133333333334	0.229358673095703
6.63466666666667	0.22125244140625
6.638	0.22125244140625
6.64133333333334	0.226497650146485
6.64466666666667	0.235080718994141
6.648	0.239372253417969
6.65133333333334	0.243663787841797
6.65466666666667	0.247001647949219
6.658	0.25320053100586
6.66133333333334	0.259876251220703
6.66466666666667	0.264644622802735
[truncated: 5,506 more rows]
