# Supplementary material for: Phase-Specific Parameter Estimation in Chiral HPLC Using 1‑Site, 2‑Site Stochastic Models, and Unified Equation Approach
Source: Anal Chem. 2026 Apr 29;98(18):13925–39. doi: 10.1021/acs.analchem.6c01634 (PMC13177292; doi:10.1021/acs.analchem.6c01634)
Supplement: Supplementary file 2 [file ac6c01634_si_002.zip › SupportingInformation/01_isotherm_fit/CELL1_data/LORA_CELL1_05_10_22504.CSV]

0.001	-0.0214576721191406
0.00433333333333334	-0.00333786010742188
0.00766666666666667	0.0162124633789063
0.011	0.0276565551757813
0.0143333333333334	0.0333786010742188
0.0176666666666667	0.0276565551757813
0.021	0.00667572021484375
0.0243333333333334	-0.02288818359375
0.0276666666666667	-0.0524520874023438
0.031	-0.0734329223632813
0.0343333333333334	-0.0858306884765625
0.0376666666666667	-0.0886917114257813
0.041	-0.0805854797363281
0.0443333333333334	-0.0615119934082032
0.0476666666666667	-0.0352859497070313
0.051	-0.00715255737304688
0.0543333333333334	0.0162124633789063
0.0576666666666667	0.0319480895996094
0.061	0.03814697265625
0.0643333333333334	0.0348091125488281
0.0676666666666667	0.0281333923339844
0.071	0.0133514404296875
0.0743333333333334	-0.00667572021484375
0.0776666666666667	-0.0300407409667969
0.081	-0.0519752502441407
0.0843333333333334	-0.06866455078125
0.0876666666666667	-0.0863075256347656
0.091	-0.101089477539063
0.0943333333333334	-0.110626220703125
0.0976666666666667	-0.113964080810547
0.101	-0.109672546386719
0.104333333333334	-0.107288360595703
0.107666666666667	-0.108718872070313
0.111	-0.112533569335938
0.114333333333334	-0.11444091796875
0.117666666666667	-0.11587142944336
0.121	-0.121593475341797
0.124333333333334	-0.128269195556641
0.127666666666667	-0.12969970703125
0.131	-0.124454498291016
0.134333333333334	-0.121116638183594
0.137666666666667	-0.120162963867188
0.141	-0.120639801025391
0.144333333333334	-0.121116638183594
0.147666666666667	-0.125885009765625
0.151	-0.134468078613281
0.154333333333334	-0.141620635986328
0.157666666666667	-0.149250030517578
0.161	-0.156879425048828
0.164333333333334	-0.161170959472656
0.167666666666667	-0.159263610839844
0.171	-0.153064727783203
0.174333333333334	-0.143051147460938
0.177666666666667	-0.130176544189453
0.181	-0.120162963867188
0.184333333333334	-0.111579895019531
0.187666666666667	-0.107288360595703
0.191	-0.09918212890625
0.194333333333334	-0.095367431640625
0.197666666666667	-0.0925064086914063
0.201	-0.0872611999511719
0.204333333333334	-0.0820159912109375
0.207666666666667	-0.0743865966796875
0.211	-0.0700950622558594
0.214333333333334	-0.0672340393066407
0.217666666666667	-0.0667572021484375
0.221	-0.0667572021484375
0.224333333333334	-0.0677108764648438
0.227666666666667	-0.0729560852050782
0.231	-0.0796318054199219
0.234333333333334	-0.0796318054199219
0.237666666666667	-0.0796318054199219
0.241	-0.0820159912109375
0.244333333333334	-0.0910758972167969
0.247666666666667	-0.0996589660644531
0.251	-0.112533569335938
0.254333333333334	-0.12969970703125
0.257666666666667	-0.144481658935547
0.261	-0.148296356201172
0.264333333333334	-0.143051147460938
0.267666666666667	-0.13875961303711
0.271	-0.136852264404297
0.274333333333334	-0.133514404296875
0.277666666666667	-0.126361846923828
0.281	-0.121116638183594
0.284333333333334	-0.120639801025391
0.287666666666667	-0.124454498291016
0.291	-0.127315521240235
0.294333333333334	-0.132083892822266
0.297666666666667	-0.134468078613281
0.301	-0.133991241455078
0.304333333333334	-0.127315521240235
0.307666666666667	-0.11587142944336
0.311	-0.101566314697266
0.314333333333334	-0.087738037109375
0.317666666666667	-0.0786781311035157
0.321	-0.0748634338378907
0.324333333333334	-0.0734329223632813
0.327666666666667	-0.0700950622558594
0.331	-0.0643730163574219
0.334333333333334	-0.0562667846679688
0.337666666666667	-0.0462532043457031
0.341	-0.0367164611816406
0.344333333333334	-0.0290870666503906
0.347666666666667	-0.0224113464355469
0.351	-0.0162124633789063
0.354333333333334	-0.0128746032714844
0.357666666666667	-0.0128746032714844
0.361	-0.0166893005371094
0.364333333333334	-0.0200271606445313
0.367666666666667	-0.0214576721191406
0.371	-0.026702880859375
0.374333333333334	-0.0352859497070313
0.377666666666667	-0.0438690185546875
0.381	-0.0443458557128906
0.384333333333334	-0.0357627868652344
0.387666666666667	-0.0252723693847656
0.391	-0.0133514404296875
0.394333333333334	-0.00524520874023438
0.397666666666667	0.000476837158203125
0.401	0.003814697265625
0.404333333333334	0.00143051147460938
0.407666666666667	-0.00905990600585938
0.411	-0.0233650207519531
0.414333333333334	-0.0314712524414063
0.417666666666667	-0.034332275390625
0.421	-0.0410079956054688
0.424333333333334	-0.0505447387695313
0.427666666666667	-0.0567436218261719
0.431	-0.057220458984375
0.434333333333334	-0.0615119934082032
0.437666666666667	-0.0734329223632813
0.441	-0.091552734375
0.444333333333334	-0.113964080810547
0.447666666666667	-0.132083892822266
0.451	-0.146865844726563
0.454333333333334	-0.151634216308594
0.457666666666667	-0.150680541992188
0.461	-0.138282775878906
0.464333333333334	-0.119686126708985
0.467666666666667	-0.0982284545898438
0.471	-0.0810623168945313
0.474333333333334	-0.0653266906738282
0.477666666666667	-0.0548362731933594
0.481	-0.0462532043457031
0.484333333333334	-0.0371932983398438
0.487666666666667	-0.0281333923339844
0.491	-0.0238418579101563
0.494333333333334	-0.0286102294921875
0.497666666666667	-0.0319480895996094
0.501	-0.0348091125488281
0.504333333333334	-0.0448226928710938
0.507666666666667	-0.0672340393066407
0.511	-0.091552734375
0.514333333333334	-0.109195709228516
0.517666666666667	-0.120639801025391
0.521	-0.129222869873047
0.524333333333334	-0.130653381347656
0.527666666666667	-0.120162963867188
0.531	-0.0982284545898438
0.534333333333334	-0.0758171081542969
0.537666666666667	-0.0548362731933594
0.541	-0.0391006469726563
0.544333333333334	-0.0257492065429688
0.547666666666667	-0.0181198120117188
0.551	-0.0185966491699219
0.554333333333334	-0.030517578125
0.557666666666667	-0.0519752502441407
0.561	-0.0720024108886719
0.564333333333334	-0.0853538513183594
0.567666666666667	-0.09918212890625
0.571	-0.110626220703125
0.574333333333334	-0.117778778076172
0.577666666666667	-0.120162963867188
0.581	-0.124454498291016
0.584333333333334	-0.133991241455078
0.587666666666667	-0.133991241455078
0.591	-0.124454498291016
0.594333333333334	-0.104427337646485
0.597666666666667	-0.0786781311035157
0.601	-0.0524520874023438
0.604333333333334	-0.0281333923339844
0.607666666666667	-0.0157356262207031
0.611	-0.0152587890625
0.614333333333334	-0.0271797180175781
0.617666666666667	-0.0510215759277344
0.621	-0.0791549682617188
0.624333333333334	-0.10824203491211
0.627666666666667	-0.132560729980469
0.631	-0.146865844726563
0.634333333333334	-0.153541564941406
0.637666666666667	-0.147819519042969
0.641	-0.134468078613281
0.644333333333334	-0.112056732177735
0.647666666666667	-0.0882148742675781
0.651	-0.0700950622558594
0.654333333333334	-0.0510215759277344
0.657666666666667	-0.0319480895996094
0.661	-0.0104904174804688
0.664333333333334	0.00095367431640625
0.667666666666667	0.0019073486328125
0.671	0.000476837158203125
0.674333333333334	-0.00333786010742188
0.677666666666667	-0.0104904174804688
0.681	-0.0286102294921875
0.684333333333334	-0.0510215759277344
0.687666666666667	-0.0734329223632813
0.691	-0.0972747802734375
0.694333333333334	-0.126361846923828
0.697666666666667	-0.158309936523438
0.701	-0.179767608642578
0.704333333333334	-0.185966491699219
0.707666666666667	-0.182628631591797
0.711	-0.181198120117188
0.714333333333334	-0.174045562744141
0.717666666666667	-0.156879425048828
0.721	-0.135898590087891
0.724333333333334	-0.114917755126953
0.727666666666667	-0.0958442687988281
0.731	-0.0729560852050782
0.734333333333334	-0.0505447387695313
0.737666666666667	-0.0371932983398438
0.741	-0.0329017639160156
0.744333333333334	-0.0386238098144531
0.747666666666667	-0.0443458557128906
0.751	-0.0405311584472656
0.754333333333334	-0.0309944152832031
0.757666666666667	-0.0238418579101563
0.761	-0.0224113464355469
0.764333333333334	-0.0176429748535156
0.767666666666667	-0.0057220458984375
0.771	-0.000476837158203125
0.774333333333334	-0.003814697265625
0.777666666666667	-0.0095367431640625
0.781	-0.00810623168945313
0.784333333333334	-0.00286102294921875
0.787666666666667	0.000476837158203125
0.791	0.00095367431640625
0.794333333333334	0.000476837158203125
0.797666666666667	-0.0057220458984375
0.801	-0.0181198120117188
0.804333333333334	-0.0376701354980469
0.807666666666667	-0.0624656677246094
0.811	-0.0853538513183594
0.814333333333334	-0.104427337646485
0.817666666666667	-0.109672546386719
0.821	-0.111103057861328
0.824333333333334	-0.113964080810547
0.827666666666667	-0.124454498291016
0.831	-0.135421752929688
0.834333333333334	-0.144004821777344
0.837666666666667	-0.149250030517578
0.841	-0.154972076416016
0.844333333333334	-0.158309936523438
0.847666666666667	-0.155925750732422
0.851	-0.151634216308594
0.854333333333334	-0.148773193359375
0.857666666666667	-0.153064727783203
0.861	-0.154495239257813
0.864333333333334	-0.152587890625
0.867666666666667	-0.146865844726563
0.871	-0.145435333251953
0.874333333333334	-0.144004821777344
0.877666666666667	-0.144004821777344
0.881	-0.14638900756836
0.884333333333334	-0.152587890625
0.887666666666667	-0.154972076416016
0.891	-0.148296356201172
0.894333333333334	-0.135898590087891
0.897666666666667	-0.112533569335938
0.901	-0.0820159912109375
0.904333333333334	-0.0443458557128906
0.907666666666667	-0.0119209289550781
0.911	0.0109672546386719
0.914333333333334	0.02288818359375
0.917666666666667	0.019073486328125
0.921	0.00286102294921875
0.924333333333334	-0.019073486328125
0.927666666666667	-0.0448226928710938
0.931	-0.072479248046875
0.934333333333334	-0.100135803222656
0.937666666666667	-0.126361846923828
0.941	-0.150680541992188
0.944333333333334	-0.173568725585938
0.947666666666667	-0.182151794433594
0.951	-0.175952911376953
0.954333333333334	-0.161170959472656
0.957666666666667	-0.1373291015625
0.961	-0.104427337646485
0.964333333333334	-0.0715255737304688
0.967666666666667	-0.0562667846679688
0.971	-0.0557899475097657
0.974333333333334	-0.0486373901367188
0.977666666666667	-0.0348091125488281
0.981	-0.0209808349609375
0.984333333333334	-0.0147819519042969
0.987666666666667	-0.00619888305664063
0.991	0.00810623168945313
0.994333333333334	0.0166893005371094
0.997666666666667	0.0205039978027344
1.001	0.02288818359375
1.00433333333334	0.0348091125488281
1.00766666666667	0.0462532043457031
1.011	0.0491142272949219
1.01433333333334	0.0400543212890625
1.01766666666667	0.0247955322265625
1.021	0.00619888305664063
1.02433333333334	-0.0185966491699219
1.02766666666667	-0.0462532043457031
1.031	-0.0767707824707032
1.03433333333334	-0.09918212890625
1.03766666666667	-0.11444091796875
1.041	-0.122547149658203
1.04433333333334	-0.124454498291016
1.04766666666667	-0.119209289550781
1.051	-0.107765197753906
1.05433333333334	-0.100135803222656
1.05766666666667	-0.0982284545898438
1.061	-0.101566314697266
1.06433333333334	-0.104904174804688
1.06766666666667	-0.107288360595703
1.071	-0.102519989013672
1.07433333333334	-0.0910758972167969
1.07766666666667	-0.0777244567871094
1.081	-0.0681877136230469
1.08433333333334	-0.06103515625
1.08766666666667	-0.0505447387695313
1.091	-0.03814697265625
1.09433333333334	-0.0243186950683594
1.09766666666667	-0.0109672546386719
1.101	0.00333786010742188
1.10433333333334	0.0171661376953125
1.10766666666667	0.0300407409667969
1.111	0.0391006469726563
1.11433333333334	0.0386238098144531
1.11766666666667	0.0281333923339844
1.121	0.0123977661132813
1.12433333333334	-0.00667572021484375
1.12766666666667	-0.0309944152832031
1.131	-0.0567436218261719
1.13433333333334	-0.0805854797363281
1.13766666666667	-0.10061264038086
1.141	-0.122547149658203
1.14433333333334	-0.139713287353516
1.14766666666667	-0.149250030517578
1.151	-0.155448913574219
1.15433333333334	-0.16021728515625
1.15766666666667	-0.157356262207031
1.161	-0.144481658935547
1.16433333333334	-0.131607055664063
1.16766666666667	-0.129222869873047
1.171	-0.130176544189453
1.17433333333334	-0.129222869873047
1.17766666666667	-0.130176544189453
1.181	-0.134468078613281
1.18433333333334	-0.135898590087891
1.18766666666667	-0.126838684082031
1.191	-0.112533569335938
1.19433333333334	-0.0934600830078125
1.19766666666667	-0.0715255737304688
1.201	-0.0510215759277344
1.20433333333334	-0.034332275390625
1.20766666666667	-0.0195503234863281
1.211	-0.003814697265625
1.21433333333334	0.00476837158203125
1.21766666666667	0.00762939453125
1.221	0.0109672546386719
1.22433333333334	0.0109672546386719
1.22766666666667	0.00858306884765625
1.231	-0.00143051147460938
1.23433333333334	-0.00619888305664063
1.23766666666667	-0.003814697265625
1.241	0.0057220458984375
1.24433333333334	0.0195503234863281
1.24766666666667	0.0295639038085938
1.251	0.041961669921875
1.25433333333334	0.0505447387695313
1.25766666666667	0.0524520874023438
1.261	0.0452995300292969
1.26433333333334	0.0352859497070313
1.26766666666667	0.0324249267578125
1.271	0.0295639038085938
1.27433333333334	0.0219345092773438
1.27766666666667	0.0123977661132813
1.281	0.00619888305664063
1.28433333333334	-0.00095367431640625
1.28766666666667	-0.0166893005371094
1.291	-0.0424385070800781
1.29433333333334	-0.0658035278320313
1.29766666666667	-0.0853538513183594
1.301	-0.105857849121094
1.30433333333334	-0.125408172607422
1.30766666666667	-0.136852264404297
1.311	-0.132560729980469
1.31433333333334	-0.117778778076172
1.31766666666667	-0.09918212890625
1.321	-0.0777244567871094
1.32433333333334	-0.0553131103515625
1.32766666666667	-0.0371932983398438
1.331	-0.0252723693847656
1.33433333333334	-0.0181198120117188
1.33766666666667	-0.0128746032714844
1.341	-0.00619888305664063
1.34433333333334	0.00524520874023438
1.34766666666667	0.0209808349609375
1.351	0.0348091125488281
1.35433333333334	0.0443458557128906
1.35766666666667	0.049591064453125
1.361	0.0500679016113282
1.36433333333334	0.0433921813964844
1.36766666666667	0.0405311584472656
1.371	0.041961669921875
1.37433333333334	0.0462532043457031
1.37766666666667	0.0514984130859375
1.381	0.0543594360351563
1.38433333333334	0.0553131103515625
1.38766666666667	0.0429153442382813
1.391	0.0286102294921875
1.39433333333334	0.019073486328125
1.39766666666667	0.0109672546386719
1.401	0.00286102294921875
1.40433333333334	-0.00238418579101563
1.40766666666667	-0.00238418579101563
1.411	-0.00619888305664063
1.41433333333334	-0.019073486328125
1.41766666666667	-0.0309944152832031
1.421	-0.041961669921875
1.42433333333334	-0.0510215759277344
1.42766666666667	-0.0615119934082032
1.431	-0.0720024108886719
1.43433333333334	-0.0796318054199219
1.43766666666667	-0.0848770141601563
1.441	-0.0815391540527344
1.44433333333334	-0.0748634338378907
1.44766666666667	-0.0672340393066407
1.451	-0.057220458984375
1.45433333333334	-0.0395774841308594
1.45766666666667	-0.0176429748535156
1.461	0
1.46433333333334	0.0157356262207031
1.46766666666667	0.0367164611816406
1.471	0.0605583190917969
1.47433333333334	0.0791549682617188
1.47766666666667	0.0848770141601563
1.481	0.0796318054199219
1.48433333333334	0.0691413879394532
1.48766666666667	0.0581741333007813
1.491	0.0491142272949219
1.49433333333334	0.0410079956054688
1.49766666666667	0.0333786010742188
1.501	0.0295639038085938
1.50433333333334	0.0257492065429688
1.50766666666667	0.0147819519042969
1.511	-0.00429153442382813
1.51433333333334	-0.0276565551757813
1.51766666666667	-0.0472068786621094
1.521	-0.0658035278320313
1.52433333333334	-0.0834465026855469
1.52766666666667	-0.10061264038086
1.531	-0.112056732177735
1.53433333333334	-0.11444091796875
1.53766666666667	-0.110149383544922
1.541	-0.101566314697266
1.54433333333334	-0.0891685485839844
1.54766666666667	-0.0748634338378907
1.551	-0.0653266906738282
1.55433333333334	-0.064849853515625
1.55766666666667	-0.0681877136230469
1.561	-0.0662803649902344
1.56433333333334	-0.0576972961425782
1.56766666666667	-0.0457763671875
1.571	-0.0309944152832031
1.57433333333334	-0.0143051147460938
1.57766666666667	0.00286102294921875
1.581	0.0133514404296875
1.58433333333334	0.0205039978027344
1.58766666666667	0.0281333923339844
1.591	0.0333786010742188
1.59433333333334	0.0414848327636719
1.59766666666667	0.0472068786621094
1.601	0.0514984130859375
1.60433333333334	0.0481605529785156
1.60766666666667	0.0400543212890625
1.611	0.0290870666503906
1.61433333333334	0.0128746032714844
1.61766666666667	-0.0109672546386719
1.621	-0.0386238098144531
1.62433333333334	-0.0658035278320313
1.62766666666667	-0.0886917114257813
1.631	-0.103473663330078
1.63433333333334	-0.109672546386719
1.63766666666667	-0.102519989013672
1.641	-0.0882148742675781
1.64433333333334	-0.0786781311035157
1.64766666666667	-0.0777244567871094
1.651	-0.0824928283691406
1.65433333333334	-0.0886917114257813
1.65766666666667	-0.101089477539063
1.661	-0.120639801025391
1.66433333333334	-0.134468078613281
1.66766666666667	-0.136375427246094
1.671	-0.130653381347656
1.67433333333334	-0.130653381347656
1.67766666666667	-0.128269195556641
1.681	-0.118255615234375
1.68433333333334	-0.10061264038086
1.68766666666667	-0.0815391540527344
1.691	-0.064849853515625
1.69433333333334	-0.0438690185546875
1.69766666666667	-0.02288818359375
1.701	-0.00762939453125
1.70433333333334	0
1.70766666666667	-0.00095367431640625
1.711	-0.00429153442382813
1.71433333333334	-0.0119209289550781
1.71766666666667	-0.0205039978027344
1.721	-0.0281333923339844
1.72433333333334	-0.0309944152832031
1.72766666666667	-0.0247955322265625
1.731	-0.0176429748535156
1.73433333333334	-0.00810623168945313
1.73766666666667	-0.003814697265625
1.741	-0.00286102294921875
1.74433333333334	-0.0100135803222656
1.74766666666667	-0.0257492065429688
1.751	-0.0448226928710938
1.75433333333334	-0.0619888305664063
1.75766666666667	-0.0715255737304688
1.761	-0.0782012939453125
1.76433333333334	-0.080108642578125
1.76766666666667	-0.0734329223632813
1.771	-0.0591278076171875
1.77433333333334	-0.0491142272949219
1.77766666666667	-0.0448226928710938
1.781	-0.0391006469726563
1.78433333333334	-0.030517578125
1.78766666666667	-0.0238418579101563
1.791	-0.0262260437011719
1.79433333333334	-0.0290870666503906
1.79766666666667	-0.0252723693847656
1.801	-0.0209808349609375
1.80433333333334	-0.0181198120117188
1.80766666666667	-0.0166893005371094
1.811	-0.0123977661132813
1.81433333333334	-0.00429153442382813
1.81766666666667	-0.00095367431640625
1.821	-0.00143051147460938
1.82433333333334	-0.00286102294921875
1.82766666666667	-0.00143051147460938
1.831	-0.00095367431640625
1.83433333333334	-0.00286102294921875
1.83766666666667	0.0019073486328125
1.841	0.0104904174804688
1.84433333333334	0.0219345092773438
1.84766666666667	0.026702880859375
1.851	0.0309944152832031
1.85433333333334	0.030517578125
1.85766666666667	0.0224113464355469
1.861	0.011444091796875
1.86433333333334	0.00095367431640625
1.86766666666667	-0.00238418579101563
1.871	-0.00095367431640625
1.87433333333334	0.00762939453125
1.87766666666667	0.0166893005371094
1.881	0.0243186950683594
1.88433333333334	0.0295639038085938
1.88766666666667	0.0319480895996094
1.891	0.0319480895996094
1.89433333333334	0.0290870666503906
1.89766666666667	0.0295639038085938
1.901	0.0314712524414063
1.90433333333334	0.0309944152832031
1.90766666666667	0.0257492065429688
1.911	0.0147819519042969
1.91433333333334	0.00524520874023438
1.91766666666667	0.00238418579101563
1.921	0.0019073486328125
1.92433333333334	-0.0019073486328125
1.92766666666667	-0.0100135803222656
1.931	-0.0152587890625
1.93433333333334	-0.0143051147460938
1.93766666666667	-0.019073486328125
1.941	-0.0295639038085938
1.94433333333334	-0.041961669921875
1.94766666666667	-0.0491142272949219
1.951	-0.0505447387695313
1.95433333333334	-0.057220458984375
1.95766666666667	-0.0643730163574219
1.961	-0.0696182250976563
1.96433333333334	-0.0624656677246094
1.96766666666667	-0.049591064453125
1.971	-0.041961669921875
1.97433333333334	-0.0400543212890625
1.97766666666667	-0.03814697265625
1.981	-0.034332275390625
1.98433333333334	-0.0348091125488281
1.98766666666667	-0.0405311584472656
1.991	-0.0410079956054688
1.99433333333334	-0.030517578125
1.99766666666667	-0.0143051147460938
2.001	0.00619888305664063
2.00433333333334	0.0247955322265625
2.00766666666667	0.0405311584472656
2.011	0.0491142272949219
2.01433333333334	0.0562667846679688
2.01766666666667	0.0634193420410157
2.021	0.0715255737304688
2.02433333333334	0.0782012939453125
2.02766666666667	0.08392333984375
2.031	0.0872611999511719
2.03433333333334	0.0824928283691406
2.03766666666667	0.0715255737304688
2.041	0.0576972961425782
2.04433333333334	0.0457763671875
2.04766666666667	0.0376701354980469
2.051	0.0357627868652344
2.05433333333334	0.0391006469726563
2.05766666666667	0.0371932983398438
2.061	0.030517578125
2.06433333333334	0.0171661376953125
2.06766666666667	0.00429153442382813
2.071	-0.0157356262207031
2.07433333333334	-0.0352859497070313
2.07766666666667	-0.0505447387695313
2.081	-0.0615119934082032
2.08433333333334	-0.0677108764648438
2.08766666666667	-0.0734329223632813
2.091	-0.0734329223632813
2.09433333333334	-0.0767707824707032
2.09766666666667	-0.0824928283691406
2.101	-0.0858306884765625
2.10433333333334	-0.0858306884765625
2.10766666666667	-0.0829696655273438
2.111	-0.0820159912109375
2.11433333333334	-0.0739097595214844
2.11766666666667	-0.0619888305664063
2.121	-0.0529289245605469
2.12433333333334	-0.0410079956054688
2.12766666666667	-0.0243186950683594
2.131	0
2.13433333333334	0.0195503234863281
2.13766666666667	0.0348091125488281
2.141	0.0486373901367188
2.14433333333334	0.0529289245605469
2.14766666666667	0.049591064453125
2.151	0.0429153442382813
2.15433333333334	0.0433921813964844
2.15766666666667	0.0481605529785156
2.161	0.0486373901367188
2.16433333333334	0.0514984130859375
2.16766666666667	0.0510215759277344
2.171	0.0452995300292969
2.17433333333334	0.0257492065429688
2.17766666666667	-0.00095367431640625
2.181	-0.0233650207519531
2.18433333333334	-0.0510215759277344
2.18766666666667	-0.0758171081542969
2.191	-0.10061264038086
2.19433333333334	-0.116825103759766
2.19766666666667	-0.124931335449219
2.201	-0.125885009765625
2.20433333333334	-0.116825103759766
2.20766666666667	-0.108718872070313
2.211	-0.10061264038086
2.21433333333334	-0.095367431640625
2.21766666666667	-0.0872611999511719
2.221	-0.0782012939453125
2.22433333333334	-0.0677108764648438
2.22766666666667	-0.0538825988769532
2.231	-0.0391006469726563
2.23433333333334	-0.02288818359375
2.23766666666667	-0.0171661376953125
2.241	-0.0166893005371094
2.24433333333334	-0.0209808349609375
2.24766666666667	-0.0243186950683594
2.251	-0.030517578125
2.25433333333334	-0.0429153442382813
2.25766666666667	-0.0476837158203125
2.261	-0.0472068786621094
2.26433333333334	-0.0386238098144531
2.26766666666667	-0.0300407409667969
2.271	-0.0185966491699219
2.27433333333334	-0.00286102294921875
2.27766666666667	0.00667572021484375
2.281	0.00905990600585938
2.28433333333334	0.003814697265625
2.28766666666667	-0.00286102294921875
2.291	-0.00619888305664063
2.29433333333334	-0.00905990600585938
2.29766666666667	-0.00810623168945313
2.301	-0.00810623168945313
2.30433333333334	-0.00619888305664063
2.30766666666667	-0.00429153442382813
2.311	-0.0019073486328125
2.31433333333334	0.00667572021484375
2.31766666666667	0.0171661376953125
2.321	0.0357627868652344
2.32433333333334	0.0562667846679688
2.32766666666667	0.0748634338378907
2.331	0.0853538513183594
2.33433333333334	0.0805854797363281
2.33766666666667	0.0739097595214844
2.341	0.0643730163574219
2.34433333333334	0.0505447387695313
2.34766666666667	0.034332275390625
2.351	0.0162124633789063
2.35433333333334	0.00619888305664063
2.35766666666667	-0.00715255737304688
2.361	-0.0286102294921875
2.36433333333334	-0.0500679016113282
2.36766666666667	-0.0634193420410157
2.371	-0.0658035278320313
2.37433333333334	-0.0700950622558594
2.37766666666667	-0.0720024108886719
2.381	-0.06866455078125
2.38433333333334	-0.0538825988769532
2.38766666666667	-0.0400543212890625
2.391	-0.0276565551757813
2.39433333333334	-0.0143051147460938
2.39766666666667	0.00333786010742188
2.401	0.0247955322265625
2.40433333333334	0.0414848327636719
2.40766666666667	0.0538825988769532
2.411	0.0638961791992188
2.41433333333334	0.0720024108886719
2.41766666666667	0.0791549682617188
2.421	0.0824928283691406
2.42433333333334	0.0762939453125
2.42766666666667	0.0615119934082032
2.431	0.0410079956054688
2.43433333333334	0.0219345092773438
2.43766666666667	-0.00762939453125
2.441	-0.0476837158203125
2.44433333333334	-0.0896453857421875
2.44766666666667	-0.118732452392578
2.451	-0.136375427246094
2.45433333333334	-0.144004821777344
2.45766666666667	-0.1373291015625
2.461	-0.116348266601563
2.46433333333334	-0.0848770141601563
2.46766666666667	-0.0524520874023438
2.471	-0.0214576721191406
2.47433333333334	0.00286102294921875
2.47766666666667	0.0195503234863281
2.481	0.0352859497070313
2.48433333333334	0.0457763671875
2.48766666666667	0.0443458557128906
2.491	0.0309944152832031
2.49433333333334	0.0123977661132813
2.49766666666667	-0.00858306884765625
2.501	-0.041961669921875
2.50433333333334	-0.0715255737304688
2.50766666666667	-0.0901222229003906
2.511	-0.0977516174316406
2.51433333333334	-0.102519989013672
2.51766666666667	-0.104427337646485
2.521	-0.0972747802734375
2.52433333333334	-0.0925064086914063
2.52766666666667	-0.0920295715332031
2.531	-0.0891685485839844
2.53433333333334	-0.0820159912109375
2.53766666666667	-0.0662803649902344
2.541	-0.0443458557128906
2.54433333333334	-0.0166893005371094
2.54766666666667	0.0057220458984375
2.551	0.0176429748535156
2.55433333333334	0.02288818359375
2.55766666666667	0.0262260437011719
2.561	0.0281333923339844
2.56433333333334	0.0295639038085938
2.56766666666667	0.034332275390625
2.571	0.0391006469726563
2.57433333333334	0.0457763671875
2.57766666666667	0.049591064453125
2.581	0.0472068786621094
2.58433333333334	0.0386238098144531
2.58766666666667	0.0262260437011719
2.591	0.0185966491699219
2.59433333333334	0.0147819519042969
2.59766666666667	0.0119209289550781
2.601	0.00715255737304688
2.60433333333334	0.00095367431640625
2.60766666666667	-0.00286102294921875
2.611	-0.00524520874023438
2.61433333333334	-0.0095367431640625
2.61766666666667	-0.0162124633789063
2.621	-0.02288818359375
2.62433333333334	-0.0247955322265625
2.62766666666667	-0.0233650207519531
2.631	-0.0238418579101563
2.63433333333334	-0.0286102294921875
2.63766666666667	-0.0410079956054688
2.641	-0.0562667846679688
2.64433333333334	-0.0767707824707032
2.64766666666667	-0.09918212890625
2.651	-0.12350082397461
2.65433333333334	-0.145912170410156
2.65766666666667	-0.159740447998047
2.661	-0.164985656738281
2.66433333333334	-0.162601470947266
2.66766666666667	-0.154972076416016
2.671	-0.136375427246094
2.67433333333334	-0.111103057861328
2.67766666666667	-0.0853538513183594
2.681	-0.0629425048828125
2.68433333333334	-0.0391006469726563
2.68766666666667	-0.0128746032714844
2.691	0.00715255737304688
2.69433333333334	0.0238418579101563
2.69766666666667	0.0376701354980469
2.701	0.049591064453125
2.70433333333334	0.057220458984375
2.70766666666667	0.0591278076171875
2.711	0.0605583190917969
2.71433333333334	0.0605583190917969
2.71766666666667	0.0562667846679688
2.721	0.0462532043457031
2.72433333333334	0.0309944152832031
2.72766666666667	0.0171661376953125
2.731	0.00524520874023438
2.73433333333334	-0.00476837158203125
2.73766666666667	-0.0100135803222656
2.741	-0.00524520874023438
2.74433333333334	0.00429153442382813
2.74766666666667	0.00905990600585938
2.751	0.0057220458984375
2.75433333333334	0.00143051147460938
2.75766666666667	0
2.761	-0.0057220458984375
2.76433333333334	-0.0128746032714844
2.76766666666667	-0.0171661376953125
2.771	-0.0138282775878906
2.77433333333334	-0.00476837158203125
2.77766666666667	0.00858306884765625
2.781	0.0262260437011719
2.78433333333334	0.0424385070800781
2.78766666666667	0.0557899475097657
2.791	0.0629425048828125
2.79433333333334	0.06866455078125
2.79766666666667	0.0715255737304688
2.801	0.0796318054199219
2.80433333333334	0.102043151855469
2.80766666666667	0.143527984619141
2.811	0.200748443603516
2.81433333333334	0.269889831542969
2.81766666666667	0.351428985595703
2.821	0.438213348388672
2.82433333333334	0.519275665283203
2.82766666666667	0.598430633544922
2.831	0.676631927490235
2.83433333333334	0.751495361328125
2.83766666666667	0.81634521484375
2.841	0.875949859619141
2.84433333333334	0.935554504394531
2.84766666666667	0.981330871582031
2.851	1.00851058959961
2.85433333333334	1.02043151855469
2.85766666666667	1.02949142456055
2.861	1.03378295898438
2.86433333333334	1.02376937866211
2.86766666666667	0.996112823486328
2.871	0.960826873779297
2.87433333333334	0.924110412597656
2.87766666666667	0.883579254150391
2.881	0.83303451538086
2.88433333333334	0.782012939453125
2.88766666666667	0.739574432373047
2.891	0.70333480834961
2.89433333333334	0.66518783569336
2.89766666666667	0.621795654296875
2.901	0.576019287109375
2.90433333333334	0.532150268554688
2.90766666666667	0.492095947265625
2.911	0.456809997558594
2.91433333333334	0.426769256591797
2.91766666666667	0.39815902709961
2.921	0.375747680664063
2.92433333333334	0.35238265991211
2.92766666666667	0.330448150634766
2.931	0.302791595458985
2.93433333333334	0.277519226074219
2.93766666666667	0.256538391113281
2.941	0.238895416259766
2.94433333333334	0.223636627197266
2.94766666666667	0.208377838134766
2.951	0.200271606445313
2.95433333333334	0.194072723388672
2.95766666666667	0.188827514648438
2.961	0.18310546875
2.96433333333334	0.178337097167969
2.96766666666667	0.174999237060547
2.971	0.171184539794922
2.97433333333334	0.164508819580078
2.97766666666667	0.155448913574219
2.981	0.14495849609375
2.98433333333334	0.135898590087891
2.98766666666667	0.123023986816406
2.991	0.107288360595703
2.99433333333334	0.0872611999511719
2.99766666666667	0.06866455078125
3.001	0.0567436218261719
3.00433333333334	0.0543594360351563
3.00766666666667	0.0619888305664063
3.011	0.0720024108886719
3.01433333333334	0.0834465026855469
3.01766666666667	0.0934600830078125
3.021	0.0996589660644531
3.02433333333334	0.10061264038086
3.02766666666667	0.0958442687988281
3.031	0.0882148742675781
3.03433333333334	0.0796318054199219
3.03766666666667	0.0710487365722657
3.041	0.0624656677246094
3.04433333333334	0.0553131103515625
3.04766666666667	0.0524520874023438
3.051	0.0486373901367188
3.05433333333334	0.0414848327636719
3.05766666666667	0.0362396240234375
3.061	0.0295639038085938
3.06433333333334	0.0209808349609375
3.06766666666667	0.00333786010742188
3.071	-0.00810623168945313
3.07433333333334	-0.0095367431640625
3.07766666666667	-0.00762939453125
3.081	-0.00715255737304688
3.08433333333334	-0.00715255737304688
3.08766666666667	0.00333786010742188
3.091	0.0119209289550781
3.09433333333334	0.0123977661132813
3.09766666666667	0.00429153442382813
3.101	-0.0019073486328125
3.10433333333334	-0.0095367431640625
3.10766666666667	-0.0276565551757813
3.111	-0.0500679016113282
3.11433333333334	-0.0700950622558594
3.11766666666667	-0.0872611999511719
3.121	-0.106334686279297
3.12433333333334	-0.1220703125
3.12766666666667	-0.130176544189453
3.131	-0.135421752929688
3.13433333333334	-0.135421752929688
3.13766666666667	-0.129222869873047
3.141	-0.117301940917969
3.14433333333334	-0.111103057861328
3.14766666666667	-0.111103057861328
3.151	-0.111579895019531
3.15433333333334	-0.10824203491211
3.15766666666667	-0.103950500488281
3.161	-0.101566314697266
3.16433333333334	-0.0948905944824219
3.16766666666667	-0.08392333984375
3.171	-0.0705718994140625
3.17433333333334	-0.0615119934082032
3.17766666666667	-0.0557899475097657
3.181	-0.0519752502441407
3.18433333333334	-0.0491142272949219
3.18766666666667	-0.0386238098144531
3.191	-0.0252723693847656
3.19433333333334	-0.0138282775878906
3.19766666666667	-0.00095367431640625
3.201	0.019073486328125
3.20433333333334	0.0486373901367188
3.20766666666667	0.0743865966796875
3.211	0.0886917114257813
3.21433333333334	0.0972747802734375
3.21766666666667	0.0977516174316406
3.221	0.0925064086914063
3.22433333333334	0.0772476196289063
3.22766666666667	0.0576972961425782
3.231	0.0486373901367188
3.23433333333334	0.05340576171875
3.23766666666667	0.064849853515625
3.241	0.0729560852050782
3.24433333333334	0.0791549682617188
3.24766666666667	0.0896453857421875
3.251	0.0963211059570313
3.25433333333334	0.0934600830078125
3.25766666666667	0.0848770141601563
3.261	0.0748634338378907
3.26433333333334	0.0672340393066407
3.26766666666667	0.0529289245605469
3.271	0.0333786010742188
3.27433333333334	0.0143051147460938
3.27766666666667	0.00333786010742188
3.281	-0.00143051147460938
3.28433333333334	-0.0057220458984375
3.28766666666667	-0.00715255737304688
3.291	0
3.29433333333334	0.0119209289550781
3.29766666666667	0.02288818359375
3.301	0.0295639038085938
3.30433333333334	0.0371932983398438
3.30766666666667	0.0438690185546875
3.311	0.0476837158203125
3.31433333333334	0.0505447387695313
3.31766666666667	0.0505447387695313
3.321	0.0486373901367188
3.32433333333334	0.0443458557128906
3.32766666666667	0.0386238098144531
3.331	0.0262260437011719
3.33433333333334	0.00667572021484375
3.33766666666667	-0.0166893005371094
3.341	-0.034332275390625
3.34433333333334	-0.0481605529785156
3.34766666666667	-0.0557899475097657
3.351	-0.0600814819335938
3.35433333333334	-0.0591278076171875
3.35766666666667	-0.057220458984375
3.361	-0.0619888305664063
3.36433333333334	-0.0729560852050782
3.36766666666667	-0.0872611999511719
3.371	-0.09918212890625
3.37433333333334	-0.104904174804688
3.37766666666667	-0.103473663330078
3.381	-0.0929832458496094
3.38433333333334	-0.0758171081542969
3.38766666666667	-0.0519752502441407
3.391	-0.0205039978027344
3.39433333333334	0.00762939453125
3.39766666666667	0.026702880859375
3.401	0.0338554382324219
3.40433333333334	0.0362396240234375
3.40766666666667	0.0367164611816406
3.411	0.0309944152832031
3.41433333333334	0.026702880859375
3.41766666666667	0.0290870666503906
3.421	0.0400543212890625
3.42433333333334	0.0524520874023438
3.42766666666667	0.0615119934082032
3.431	0.0677108764648438
3.43433333333334	0.0710487365722657
3.43766666666667	0.0677108764648438
3.441	0.0605583190917969
3.44433333333334	0.0543594360351563
3.44766666666667	0.0457763671875
3.451	0.0367164611816406
3.45433333333334	0.0281333923339844
3.45766666666667	0.030517578125
3.461	0.0352859497070313
3.46433333333334	0.0386238098144531
3.46766666666667	0.0405311584472656
3.471	0.0429153442382813
3.47433333333334	0.0491142272949219
3.47766666666667	0.0510215759277344
3.481	0.0505447387695313
3.48433333333334	0.0505447387695313
3.48766666666667	0.0562667846679688
3.491	0.0605583190917969
3.49433333333334	0.0576972961425782
3.49766666666667	0.0524520874023438
3.501	0.0491142272949219
3.50433333333334	0.0481605529785156
3.50766666666667	0.0457763671875
3.511	0.0443458557128906
3.51433333333334	0.0457763671875
3.51766666666667	0.0452995300292969
3.521	0.0395774841308594
3.52433333333334	0.0319480895996094
3.52766666666667	0.0205039978027344
3.531	0.00619888305664063
3.53433333333334	-0.0133514404296875
3.53766666666667	-0.0314712524414063
3.541	-0.0452995300292969
3.54433333333334	-0.0581741333007813
3.54766666666667	-0.0681877136230469
3.551	-0.0729560852050782
3.55433333333334	-0.0662803649902344
3.55766666666667	-0.0548362731933594
3.561	-0.0443458557128906
3.56433333333334	-0.034332275390625
3.56766666666667	-0.0214576721191406
3.571	-0.00524520874023438
3.57433333333334	0.00619888305664063
3.57766666666667	0.0123977661132813
3.581	0.0224113464355469
3.58433333333334	0.0329017639160156
3.58766666666667	0.0433921813964844
3.591	0.0481605529785156
3.59433333333334	0.05340576171875
3.59766666666667	0.0567436218261719
3.601	0.049591064453125
3.60433333333334	0.0391006469726563
3.60766666666667	0.0238418579101563
3.611	0.00667572021484375
3.61433333333334	-0.0166893005371094
3.61766666666667	-0.0357627868652344
3.621	-0.0448226928710938
3.62433333333334	-0.0500679016113282
3.62766666666667	-0.0557899475097657
3.631	-0.0629425048828125
3.63433333333334	-0.064849853515625
3.63766666666667	-0.0658035278320313
3.641	-0.064849853515625
3.64433333333334	-0.0596046447753907
3.64766666666667	-0.0452995300292969
3.651	-0.0257492065429688
3.65433333333334	-0.00762939453125
3.65766666666667	0.0100135803222656
3.661	0.0257492065429688
3.66433333333334	0.0433921813964844
3.66766666666667	0.057220458984375
3.671	0.0662803649902344
3.67433333333334	0.0743865966796875
3.67766666666667	0.0782012939453125
3.681	0.0810623168945313
3.68433333333334	0.0786781311035157
3.68766666666667	0.072479248046875
3.691	0.0677108764648438
3.69433333333334	0.0638961791992188
3.69766666666667	0.0672340393066407
3.701	0.0681877136230469
3.70433333333334	0.0677108764648438
3.70766666666667	0.0700950622558594
3.711	0.0739097595214844
3.71433333333334	0.0782012939453125
3.71766666666667	0.0758171081542969
3.721	0.0710487365722657
3.72433333333334	0.0691413879394532
3.72766666666667	0.06866455078125
3.731	0.0700950622558594
3.73433333333334	0.0715255737304688
3.73766666666667	0.0777244567871094
3.741	0.0972747802734375
3.74433333333334	0.124931335449219
3.74766666666667	0.168323516845703
3.751	0.217914581298828
3.75433333333334	0.278949737548828
3.75766666666667	0.349998474121094
3.761	0.429153442382813
3.76433333333334	0.514030456542969
3.76766666666667	0.597953796386719
3.771	0.699520111083985
3.77433333333334	0.823020935058594
3.77766666666667	0.967502593994141
3.781	1.12199783325196
3.78433333333334	1.29318237304688
3.78766666666667	1.48487091064453
3.791	1.68991088867188
3.79433333333334	1.90162658691406
3.79766666666667	2.11477279663086
3.801	2.33507156372071
3.80433333333334	2.5625228881836
3.80766666666667	2.79283523559571
3.811	3.0202865600586
3.81433333333334	3.24201583862305
3.81766666666667	3.46517562866211
3.821	3.68785858154297
3.82433333333334	3.9057731628418
3.82766666666667	4.11510467529297
3.831	4.31394577026367
3.83433333333334	4.49895858764649
3.83766666666667	4.669189453125
3.841	4.82177734375
3.84433333333334	4.95386123657227
3.84766666666667	5.06210327148438
3.851	5.14698028564453
3.85433333333334	5.21230697631836
3.85766666666667	5.24711608886719
3.861	5.25283813476563
3.86433333333334	5.22947311401367
3.86766666666667	5.18655776977539
3.871	5.12123107910157
3.87433333333334	5.03063201904297
3.87766666666667	4.92143630981446
3.881	4.79507446289063
3.88433333333334	4.65774536132813
3.88766666666667	4.50563430786133
3.891	4.34350967407227
3.89433333333334	4.17661666870117
3.89766666666667	4.00686264038086
3.901	3.83758544921875
3.90433333333334	3.66306304931641
3.90766666666667	3.48234176635742
3.911	3.29351425170899
3.91433333333334	3.09896469116211
3.91766666666667	2.90060043334961
3.921	2.6998519897461
3.92433333333334	2.50053405761719
3.92766666666667	2.30932235717774
3.931	2.13003158569336
3.93433333333334	1.95741653442383
3.93766666666667	1.79672241210938
3.941	1.64937973022461
3.94433333333334	1.51395797729492
3.94766666666667	1.38521194458008
3.951	1.25885009765625
3.95433333333334	1.14202499389649
3.95766666666667	1.03044509887696
3.961	0.91695785522461
3.96433333333334	0.802040100097656
3.96766666666667	0.689029693603516
3.971	0.584602355957032
3.97433333333334	0.48828125
3.97766666666667	0.401496887207031
3.981	0.32806396484375
3.98433333333334	0.258922576904297
3.98766666666667	0.195980072021485
3.991	0.143051147460938
3.99433333333334	0.0958442687988281
3.99766666666667	0.0486373901367188
4.001	-0.0019073486328125
4.00433333333334	-0.0386238098144531
4.00766666666667	-0.0586509704589844
4.011	-0.0743865966796875
4.01433333333334	-0.0929832458496094
4.01766666666667	-0.110626220703125
4.021	-0.124454498291016
4.02433333333334	-0.142574310302735
4.02766666666667	-0.171661376953125
4.031	-0.20742416381836
4.03433333333334	-0.239849090576172
4.03766666666667	-0.273704528808594
4.041	-0.313758850097656
4.04433333333334	-0.357627868652344
4.04766666666667	-0.399112701416016
4.051	-0.438690185546875
4.05433333333334	-0.483512878417969
4.05766666666667	-0.531673431396485
4.061	-0.582218170166016
4.06433333333334	-0.643730163574219
4.06766666666667	-0.724315643310547
4.071	-0.823974609375
4.07433333333334	-0.9307861328125
4.07766666666667	-1.04188919067383
4.081	-1.15680694580078
4.08433333333334	-1.27315521240235
4.08766666666667	-1.39093399047852
4.091	-1.5101432800293
4.09433333333334	-1.63125991821289
4.09766666666667	-1.74951553344727
4.101	-1.85728073120117
4.10433333333334	-1.9526481628418
4.10766666666667	-2.03275680541992
4.111	-2.09379196166992
4.11433333333334	-2.13193893432617
4.11766666666667	-2.14815139770508
4.121	-2.14481353759766
4.12433333333334	-2.11095809936524
4.12766666666667	-2.03275680541992
4.131	-1.90448760986328
4.13433333333334	-1.72042846679688
4.13766666666667	-1.47533416748047
4.141	-1.1591911315918
4.14433333333334	-0.768661499023438
4.14766666666667	-0.29754638671875
4.151	0.266075134277344
4.15433333333334	0.926971435546875
4.15766666666667	1.69181823730469
4.161	2.56156921386719
4.16433333333334	3.54576110839844
4.16766666666667	4.64677810668946
4.171	5.85603713989258
4.17433333333334	7.17210769653321
4.17766666666667	8.58831405639649
4.181	10.1008415222168
4.18433333333334	11.6872787475586
4.18766666666667	13.3299827575684
4.191	15.0165557861328
4.19433333333334	16.721248626709
4.19766666666667	18.4183120727539
4.201	20.0791358947754
4.20433333333334	21.6927528381348
4.20766666666667	23.2381820678711
4.211	24.6958732604981
4.21433333333334	26.0405540466309
4.21766666666667	27.2583961486817
4.221	28.3360481262207
4.22433333333334	29.2563438415528
4.22766666666667	30.0059318542481
4.231	30.573844909668
4.23433333333334	30.9605598449707
4.23766666666667	31.1713218688965
4.241	31.2151908874512
4.24433333333334	31.0978889465332
4.24766666666667	30.8241844177246
4.251	30.4040908813477
4.25433333333334	29.8638343811035
4.25766666666667	29.2134284973145
4.261	28.4595489501953
4.26433333333334	27.6155471801758
4.26766666666667	26.7066955566406
4.271	25.7549285888672
4.27433333333334	24.7588157653809
4.27766666666667	23.7250328063965
4.281	22.6726531982422
4.28433333333334	21.6202735900879
4.28766666666667	20.5678939819336
4.291	19.5140838623047
4.29433333333334	18.4726715087891
4.29766666666667	17.4608230590821
4.301	16.4856910705567
4.30433333333334	15.5463218688965
4.30766666666667	14.641284942627
4.311	13.7696266174317
4.31433333333334	12.9332542419434
4.31766666666667	12.1321678161621
4.321	11.3615989685059
4.32433333333334	10.6239318847656
4.32766666666667	9.92345809936524
4.331	9.26828384399414
4.33433333333334	8.65745544433594
4.33766666666667	8.087158203125
4.341	7.55691528320313
4.34433333333334	7.05909729003907
4.34766666666667	6.58607482910157
4.351	6.13212585449219
4.35433333333334	5.70249557495117
4.35766666666667	5.29623031616211
4.361	4.91762161254883
4.36433333333334	4.56762313842774
4.36766666666667	4.25100326538086
4.371	3.95965576171875
4.37433333333334	3.68595123291016
4.37766666666667	3.42941284179688
4.381	3.18717956542969
4.38433333333334	2.9597282409668
4.38766666666667	2.74419784545899
4.391	2.5482177734375
4.39433333333334	2.37178802490235
4.39766666666667	2.21824645996094
4.401	2.07853317260742
4.40433333333334	1.94692611694336
4.40766666666667	1.82247161865235
4.411	1.7080307006836
4.41433333333334	1.60789489746094
4.41766666666667	1.5106201171875
4.421	1.42002105712891
4.42433333333334	1.33991241455078
4.42766666666667	1.27410888671875
4.431	1.21402740478516
4.43433333333334	1.15633010864258
4.43766666666667	1.10387802124024
4.441	1.0528564453125
4.44433333333334	1.00278854370117
4.44766666666667	0.951766967773438
4.451	0.908374786376953
4.45433333333334	0.869274139404297
4.45766666666667	0.832080841064453
4.461	0.792980194091797
4.46433333333334	0.752449035644532
4.46766666666667	0.7171630859375
4.471	0.682830810546875
4.47433333333334	0.648021697998047
4.47766666666667	0.615119934082032
4.481	0.593662261962891
4.48433333333334	0.579833984375
4.48766666666667	0.561237335205078
4.491	0.535011291503907
4.49433333333334	0.506877899169922
4.49766666666667	0.483989715576172
4.501	0.459671020507813
4.50433333333334	0.430107116699219
4.50766666666667	0.39815902709961
4.511	0.371456146240235
4.51433333333334	0.35238265991211
4.51766666666667	0.336647033691406
4.521	0.322341918945313
4.52433333333334	0.30517578125
4.52766666666667	0.288486480712891
4.531	0.271320343017578
4.53433333333334	0.256538391113281
4.53766666666667	0.238418579101563
4.541	0.218391418457031
4.54433333333334	0.19979476928711
4.54766666666667	0.186920166015625
4.551	0.177860260009766
4.55433333333334	0.167369842529297
4.55766666666667	0.156402587890625
4.561	0.147342681884766
4.56433333333334	0.151157379150391
4.56766666666667	0.16021728515625
4.571	0.171661376953125
4.57433333333334	0.180721282958985
4.57766666666667	0.186443328857422
4.581	0.19216537475586
4.58433333333334	0.191688537597656
4.58766666666667	0.189304351806641
4.591	0.182628631591797
4.59433333333334	0.174999237060547
4.59766666666667	0.165462493896485
4.601	0.148296356201172
4.60433333333334	0.13113021850586
4.60766666666667	0.115394592285156
4.611	0.101089477539063
4.61433333333334	0.0948905944824219
4.61766666666667	0.09918212890625
4.621	0.118255615234375
4.62433333333334	0.135421752929688
4.62766666666667	0.151634216308594
4.631	0.160694122314453
4.63433333333334	0.155925750732422
4.63766666666667	0.136852264404297
4.641	0.1068115234375
4.64433333333334	0.0782012939453125
4.64766666666667	0.0462532043457031
4.651	0.0200271606445313
4.65433333333334	0.00619888305664063
4.65766666666667	0.0100135803222656
4.661	0.0238418579101563
4.66433333333334	0.0414848327636719
4.66766666666667	0.0624656677246094
4.671	0.0829696655273438
4.67433333333334	0.100135803222656
4.67766666666667	0.108718872070313
4.681	0.111579895019531
4.68433333333334	0.110149383544922
4.68766666666667	0.105381011962891
4.691	0.0977516174316406
4.69433333333334	0.08392333984375
4.69766666666667	0.0658035278320313
4.701	0.0438690185546875
4.70433333333334	0.0243186950683594
4.70766666666667	0.011444091796875
4.711	0.0128746032714844
4.71433333333334	0.026702880859375
4.71766666666667	0.0510215759277344
4.721	0.0767707824707032
4.72433333333334	0.0982284545898438
4.72766666666667	0.101566314697266
4.731	0.0886917114257813
4.73433333333334	0.06866455078125
4.73766666666667	0.0476837158203125
4.741	0.0338554382324219
4.74433333333334	0.0247955322265625
4.74766666666667	0.0338554382324219
4.751	0.0505447387695313
4.75433333333334	0.0710487365722657
4.75766666666667	0.0824928283691406
4.761	0.0805854797363281
4.76433333333334	0.06866455078125
4.76766666666667	0.0481605529785156
4.771	0.0276565551757813
4.77433333333334	0.0057220458984375
4.77766666666667	-0.0057220458984375
4.781	-0.00667572021484375
4.78433333333334	0.00095367431640625
4.78766666666667	0.0128746032714844
4.791	0.0209808349609375
4.79433333333334	0.0290870666503906
4.79766666666667	0.0329017639160156
4.801	0.0367164611816406
4.80433333333334	0.0391006469726563
4.80766666666667	0.0424385070800781
4.811	0.0429153442382813
4.81433333333334	0.0395774841308594
4.81766666666667	0.0324249267578125
4.821	0.0224113464355469
4.82433333333334	0.011444091796875
4.82766666666667	0
4.831	-0.0095367431640625
4.83433333333334	-0.0209808349609375
4.83766666666667	-0.0319480895996094
4.841	-0.0405311584472656
4.84433333333334	-0.0467300415039063
4.84766666666667	-0.0486373901367188
4.851	-0.0481605529785156
4.85433333333334	-0.0400543212890625
4.85766666666667	-0.0300407409667969
4.861	-0.0171661376953125
4.86433333333334	-0.000476837158203125
4.86766666666667	0.0166893005371094
4.871	0.0309944152832031
4.87433333333334	0.0391006469726563
4.87766666666667	0.0424385070800781
4.881	0.0376701354980469
4.88433333333334	0.0238418579101563
4.88766666666667	0.00667572021484375
4.891	-0.00715255737304688
4.89433333333334	-0.0252723693847656
4.89766666666667	-0.0457763671875
4.901	-0.0691413879394532
4.90433333333334	-0.0863075256347656
4.90766666666667	-0.09918212890625
4.911	-0.107765197753906
4.91433333333334	-0.103473663330078
4.91766666666667	-0.0886917114257813
4.921	-0.0658035278320313
4.92433333333334	-0.0457763671875
4.92766666666667	-0.0300407409667969
4.931	-0.0176429748535156
4.93433333333334	-0.00810623168945313
4.93766666666667	-0.00238418579101563
4.941	0.00715255737304688
4.94433333333334	0.0214576721191406
4.94766666666667	0.0348091125488281
4.951	0.0472068786621094
4.95433333333334	0.0567436218261719
4.95766666666667	0.0619888305664063
4.961	0.0557899475097657
4.96433333333334	0.0438690185546875
4.96766666666667	0.0314712524414063
4.971	0.0147819519042969
4.97433333333334	-0.00667572021484375
4.97766666666667	-0.0271797180175781
4.981	-0.0405311584472656
4.98433333333334	-0.0538825988769532
4.98766666666667	-0.0710487365722657
4.991	-0.08392333984375
4.99433333333334	-0.0910758972167969
4.99766666666667	-0.0948905944824219
5.001	-0.101089477539063
5.00433333333334	-0.09918212890625
5.00766666666667	-0.0867843627929688
5.011	-0.0696182250976563
5.01433333333334	-0.05340576171875
5.01766666666667	-0.0357627868652344
5.021	-0.0214576721191406
5.02433333333334	-0.0128746032714844
5.02766666666667	-0.0123977661132813
5.031	-0.0128746032714844
5.03433333333334	-0.0123977661132813
5.03766666666667	-0.0152587890625
5.041	-0.0162124633789063
5.04433333333334	-0.0157356262207031
5.04766666666667	-0.0109672546386719
5.051	-0.00667572021484375
5.05433333333334	-0.00286102294921875
5.05766666666667	0.00095367431640625
5.061	0.00143051147460938
5.06433333333334	-0.000476837158203125
5.06766666666667	-0.00810623168945313
5.071	-0.0219345092773438
5.07433333333334	-0.0395774841308594
5.07766666666667	-0.0600814819335938
5.081	-0.072479248046875
5.08433333333334	-0.080108642578125
5.08766666666667	-0.0815391540527344
5.091	-0.0844001770019531
5.09433333333334	-0.0848770141601563
5.09766666666667	-0.0796318054199219
5.101	-0.0777244567871094
5.10433333333334	-0.0791549682617188
5.10766666666667	-0.0820159912109375
5.111	-0.0786781311035157
5.11433333333334	-0.0748634338378907
5.11766666666667	-0.0748634338378907
5.121	-0.0791549682617188
5.12433333333334	-0.0853538513183594
5.12766666666667	-0.0948905944824219
5.131	-0.103473663330078
5.13433333333334	-0.103950500488281
5.13766666666667	-0.0939369201660156
5.141	-0.0762939453125
5.14433333333334	-0.0553131103515625
5.14766666666667	-0.026702880859375
5.151	0.00619888305664063
5.15433333333334	0.03814697265625
5.15766666666667	0.06103515625
5.161	0.0758171081542969
5.16433333333334	0.0853538513183594
5.16766666666667	0.0844001770019531
5.171	0.0710487365722657
5.17433333333334	0.0529289245605469
5.17766666666667	0.03814697265625
5.181	0.0276565551757813
5.18433333333334	0.0166893005371094
5.18766666666667	0.0057220458984375
5.191	-0.00095367431640625
5.19433333333334	-0.00905990600585938
5.19766666666667	-0.0185966491699219
5.201	-0.0262260437011719
5.20433333333334	-0.0314712524414063
5.20766666666667	-0.0295639038085938
5.211	-0.0290870666503906
5.21433333333334	-0.0257492065429688
5.21766666666667	-0.0209808349609375
5.221	-0.0152587890625
5.22433333333334	-0.00143051147460938
5.22766666666667	0.0147819519042969
5.231	0.0395774841308594
5.23433333333334	0.0596046447753907
5.23766666666667	0.072479248046875
5.241	0.0743865966796875
5.24433333333334	0.06866455078125
5.24766666666667	0.0615119934082032
5.251	0.0524520874023438
5.25433333333334	0.0443458557128906
5.25766666666667	0.0472068786621094
5.261	0.0553131103515625
5.26433333333334	0.0615119934082032
5.26766666666667	0.0596046447753907
5.271	0.0538825988769532
5.27433333333334	0.0500679016113282
5.27766666666667	0.0443458557128906
5.281	0.0414848327636719
5.28433333333334	0.0472068786621094
5.28766666666667	0.0638961791992188
5.291	0.0820159912109375
5.29433333333334	0.0929832458496094
5.29766666666667	0.0977516174316406
5.301	0.0982284545898438
5.30433333333334	0.0939369201660156
5.30766666666667	0.0829696655273438
5.311	0.0710487365722657
5.31433333333334	0.0638961791992188
5.31766666666667	0.0653266906738282
5.321	0.0696182250976563
5.32433333333334	0.0696182250976563
5.32766666666667	0.0658035278320313
5.331	0.0596046447753907
5.33433333333334	0.0510215759277344
5.33766666666667	0.0410079956054688
5.341	0.0271797180175781
5.34433333333334	0.0143051147460938
5.34766666666667	0.003814697265625
5.351	-0.00095367431640625
5.35433333333334	-0.00476837158203125
5.35766666666667	-0.00667572021484375
5.361	-0.00524520874023438
5.36433333333334	0.00333786010742188
5.36766666666667	0.0171661376953125
5.371	0.026702880859375
5.37433333333334	0.0338554382324219
5.37766666666667	0.034332275390625
5.381	0.0386238098144531
5.38433333333334	0.0424385070800781
5.38766666666667	0.049591064453125
5.391	0.0586509704589844
5.39433333333334	0.0634193420410157
5.39766666666667	0.0576972961425782
5.401	0.0410079956054688
5.40433333333334	0.0205039978027344
5.40766666666667	0.003814697265625
5.411	-0.0100135803222656
5.41433333333334	-0.0138282775878906
5.41766666666667	-0.000476837158203125
5.421	0.0247955322265625
5.42433333333334	0.0519752502441407
5.42766666666667	0.0710487365722657
5.431	0.0786781311035157
5.43433333333334	0.0796318054199219
5.43766666666667	0.0762939453125
5.441	0.0729560852050782
5.44433333333334	0.0691413879394532
5.44766666666667	0.0615119934082032
5.451	0.0562667846679688
5.45433333333334	0.0491142272949219
5.45766666666667	0.0391006469726563
5.461	0.0214576721191406
5.46433333333334	0.00715255737304688
5.46766666666667	-0.0019073486328125
5.471	-0.00333786010742188
5.47433333333334	-0.00810623168945313
5.47766666666667	-0.0143051147460938
5.481	-0.0238418579101563
5.48433333333334	-0.041961669921875
5.48766666666667	-0.0624656677246094
5.491	-0.0820159912109375
5.49433333333334	-0.091552734375
5.49766666666667	-0.0967979431152344
5.501	-0.0958442687988281
5.50433333333334	-0.0891685485839844
5.50766666666667	-0.0786781311035157
5.511	-0.0705718994140625
5.51433333333334	-0.0662803649902344
5.51766666666667	-0.0629425048828125
5.521	-0.0615119934082032
5.52433333333334	-0.0638961791992188
5.52766666666667	-0.0739097595214844
5.531	-0.0853538513183594
5.53433333333334	-0.0967979431152344
5.53766666666667	-0.106334686279297
5.541	-0.112056732177735
5.54433333333334	-0.109672546386719
5.54766666666667	-0.0963211059570313
5.551	-0.0805854797363281
5.55433333333334	-0.0677108764648438
5.55766666666667	-0.0567436218261719
5.561	-0.0457763671875
5.56433333333334	-0.0357627868652344
5.56766666666667	-0.0238418579101563
5.571	-0.0162124633789063
5.57433333333334	-0.003814697265625
5.57766666666667	0.0109672546386719
5.581	0.0290870666503906
5.58433333333334	0.0505447387695313
5.58766666666667	0.0634193420410157
5.591	0.0743865966796875
5.59433333333334	0.0729560852050782
5.59766666666667	0.0672340393066407
5.601	0.0567436218261719
5.60433333333334	0.0405311584472656
5.60766666666667	0.0233650207519531
5.611	0.00762939453125
5.61433333333334	0.000476837158203125
5.61766666666667	-0.00619888305664063
5.621	-0.0176429748535156
5.62433333333334	-0.0290870666503906
5.62766666666667	-0.0324249267578125
5.631	-0.0286102294921875
5.63433333333334	-0.02288818359375
5.63766666666667	-0.0133514404296875
5.641	-0.00667572021484375
5.64433333333334	-0.00810623168945313
5.64766666666667	-0.0209808349609375
5.651	-0.0362396240234375
5.65433333333334	-0.0581741333007813
5.65766666666667	-0.0882148742675781
5.661	-0.115394592285156
5.66433333333334	-0.124454498291016
5.66766666666667	-0.122547149658203
5.671	-0.121116638183594
5.67433333333334	-0.113010406494141
5.67766666666667	-0.0910758972167969
5.681	-0.0600814819335938
5.68433333333334	-0.0371932983398438
5.68766666666667	-0.0176429748535156
5.691	0.00095367431640625
5.69433333333334	0.0185966491699219
5.69766666666667	0.0300407409667969
5.701	0.0386238098144531
5.70433333333334	0.0472068786621094
5.70766666666667	0.049591064453125
5.711	0.0491142272949219
5.71433333333334	0.0481605529785156
5.71766666666667	0.0538825988769532
5.721	0.0600814819335938
5.72433333333334	0.0615119934082032
5.72766666666667	0.0629425048828125
5.731	0.0638961791992188
5.73433333333334	0.0658035278320313
5.73766666666667	0.0600814819335938
5.741	0.0457763671875
5.74433333333334	0.0247955322265625
5.74766666666667	0.00238418579101563
5.751	-0.019073486328125
5.75433333333334	-0.03814697265625
5.75766666666667	-0.0505447387695313
5.761	-0.0514984130859375
5.76433333333334	-0.0467300415039063
5.76766666666667	-0.0452995300292969
5.771	-0.0500679016113282
5.77433333333334	-0.0591278076171875
5.77766666666667	-0.072479248046875
5.781	-0.0886917114257813
5.78433333333334	-0.103473663330078
5.78766666666667	-0.107288360595703
5.791	-0.0929832458496094
5.79433333333334	-0.0696182250976563
5.79766666666667	-0.0352859497070313
5.801	-0.00476837158203125
5.80433333333334	0.0281333923339844
5.80766666666667	0.0586509704589844
5.811	0.0782012939453125
5.81433333333334	0.0853538513183594
5.81766666666667	0.0767707824707032
5.821	0.0638961791992188
5.82433333333334	0.0424385070800781
5.82766666666667	0.0143051147460938
5.831	-0.0157356262207031
5.83433333333334	-0.0410079956054688
5.83766666666667	-0.0581741333007813
5.841	-0.0662803649902344
5.84433333333334	-0.0672340393066407
5.84766666666667	-0.06103515625
5.851	-0.05340576171875
5.85433333333334	-0.0476837158203125
5.85766666666667	-0.0448226928710938
5.861	-0.0481605529785156
5.86433333333334	-0.0529289245605469
5.86766666666667	-0.0615119934082032
5.871	-0.0643730163574219
5.87433333333334	-0.06103515625
5.87766666666667	-0.0576972961425782
5.881	-0.0615119934082032
5.88433333333334	-0.0700950622558594
5.88766666666667	-0.0767707824707032
5.891	-0.0834465026855469
5.89433333333334	-0.0967979431152344
5.89766666666667	-0.110149383544922
5.901	-0.110626220703125
5.90433333333334	-0.0987052917480469
5.90766666666667	-0.0834465026855469
5.911	-0.0758171081542969
5.91433333333334	-0.0729560852050782
5.91766666666667	-0.0734329223632813
5.921	-0.0743865966796875
5.92433333333334	-0.0820159912109375
5.92766666666667	-0.0948905944824219
5.931	-0.102996826171875
5.93433333333334	-0.0972747802734375
5.93766666666667	-0.08392333984375
5.941	-0.0777244567871094
5.94433333333334	-0.0762939453125
5.94766666666667	-0.0782012939453125
5.951	-0.0824928283691406
5.95433333333334	-0.0963211059570313
5.95766666666667	-0.110149383544922
5.961	-0.117778778076172
5.96433333333334	-0.116825103759766
5.96766666666667	-0.103950500488281
5.971	-0.0863075256347656
5.97433333333334	-0.072479248046875
5.97766666666667	-0.0658035278320313
5.981	-0.057220458984375
5.98433333333334	-0.0443458557128906
5.98766666666667	-0.0348091125488281
5.991	-0.0338554382324219
5.99433333333334	-0.0295639038085938
5.99766666666667	-0.0209808349609375
6.001	-0.0147819519042969
6.00433333333334	-0.0123977661132813
6.00766666666667	-0.00762939453125
6.011	0.00619888305664063
6.01433333333334	0.0262260437011719
6.01766666666667	0.0457763671875
6.021	0.0629425048828125
6.02433333333334	0.0705718994140625
6.02766666666667	0.0700950622558594
6.031	0.0576972961425782
6.03433333333334	0.0338554382324219
6.03766666666667	0.00286102294921875
6.041	-0.0252723693847656
6.04433333333334	-0.049591064453125
6.04766666666667	-0.0720024108886719
6.051	-0.0882148742675781
6.05433333333334	-0.0925064086914063
6.05766666666667	-0.0853538513183594
6.061	-0.0743865966796875
6.06433333333334	-0.0586509704589844
6.06766666666667	-0.0348091125488281
6.071	-0.00524520874023438
6.07433333333334	0.0176429748535156
6.07766666666667	0.0300407409667969
6.081	0.03814697265625
6.08433333333334	0.0443458557128906
6.08766666666667	0.0424385070800781
6.091	0.0338554382324219
6.09433333333334	0.0281333923339844
6.09766666666667	0.0286102294921875
6.101	0.0290870666503906
6.10433333333334	0.0224113464355469
6.10766666666667	0.011444091796875
6.111	-0.00667572021484375
6.11433333333334	-0.0262260437011719
6.11766666666667	-0.0500679016113282
6.121	-0.0743865966796875
6.12433333333334	-0.0963211059570313
6.12766666666667	-0.110149383544922
6.131	-0.114917755126953
6.13433333333334	-0.118732452392578
6.13766666666667	-0.121116638183594
6.141	-0.118255615234375
6.14433333333334	-0.112056732177735
6.14766666666667	-0.107765197753906
6.151	-0.104904174804688
6.15433333333334	-0.0987052917480469
6.15766666666667	-0.0910758972167969
6.161	-0.0882148742675781
6.16433333333334	-0.0867843627929688
6.16766666666667	-0.0815391540527344
6.171	-0.06866455078125
6.17433333333334	-0.0510215759277344
6.17766666666667	-0.0391006469726563
6.181	-0.0329017639160156
6.18433333333334	-0.0314712524414063
6.18766666666667	-0.0367164611816406
6.191	-0.0457763671875
6.19433333333334	-0.064849853515625
6.19766666666667	-0.0791549682617188
6.201	-0.0886917114257813
6.20433333333334	-0.0920295715332031
6.20766666666667	-0.091552734375
6.211	-0.0886917114257813
6.21433333333334	-0.0810623168945313
6.21766666666667	-0.0748634338378907
6.221	-0.0758171081542969
6.22433333333334	-0.0796318054199219
6.22766666666667	-0.0858306884765625
6.231	-0.0934600830078125
6.23433333333334	-0.0958442687988281
6.23766666666667	-0.087738037109375
6.241	-0.0677108764648438
6.24433333333334	-0.0438690185546875
6.24766666666667	-0.0200271606445313
6.251	0.00286102294921875
6.25433333333334	0.019073486328125
6.25766666666667	0.0247955322265625
6.261	0.0276565551757813
6.26433333333334	0.0324249267578125
6.26766666666667	0.0448226928710938
6.271	0.0519752502441407
6.27433333333334	0.0543594360351563
6.27766666666667	0.0591278076171875
6.281	0.0677108764648438
6.28433333333334	0.0782012939453125
6.28766666666667	0.0753402709960938
6.291	0.0681877136230469
6.29433333333334	0.0643730163574219
6.29766666666667	0.064849853515625
6.301	0.0591278076171875
6.30433333333334	0.0424385070800781
6.30766666666667	0.0329017639160156
6.311	0.0281333923339844
6.31433333333334	0.026702880859375
6.31766666666667	0.0247955322265625
6.321	0.0290870666503906
6.32433333333334	0.041961669921875
6.32766666666667	0.0586509704589844
6.331	0.0815391540527344
6.33433333333334	0.104904174804688
6.33766666666667	0.118255615234375
6.341	0.113964080810547
6.34433333333334	0.091552734375
6.34766666666667	0.0643730163574219
6.351	0.0391006469726563
6.35433333333334	0.0176429748535156
6.35766666666667	0
6.361	-0.0104904174804688
6.36433333333334	-0.00762939453125
6.36766666666667	-0.00143051147460938
6.371	-0.000476837158203125
6.37433333333334	-0.00429153442382813
6.37766666666667	-0.0109672546386719
6.381	-0.0185966491699219
6.38433333333334	-0.0314712524414063
6.38766666666667	-0.049591064453125
6.391	-0.0681877136230469
6.39433333333334	-0.0844001770019531
6.39766666666667	-0.0882148742675781
6.401	-0.0867843627929688
6.40433333333334	-0.0824928283691406
6.40766666666667	-0.0681877136230469
6.411	-0.0514984130859375
6.41433333333334	-0.030517578125
6.41766666666667	-0.0143051147460938
6.421	0.00429153442382813
6.42433333333334	0.0238418579101563
6.42766666666667	0.0362396240234375
6.431	0.0405311584472656
6.43433333333334	0.0352859497070313
6.43766666666667	0.0252723693847656
6.441	0.0119209289550781
6.44433333333334	0
6.44766666666667	-0.00858306884765625
6.451	-0.00762939453125
6.45433333333334	0.00095367431640625
6.45766666666667	0.0109672546386719
6.461	0.0181198120117188
6.46433333333334	0.0185966491699219
6.46766666666667	0.0143051147460938
6.471	0.00429153442382813
6.47433333333334	-0.0119209289550781
6.47766666666667	-0.0309944152832031
6.481	-0.0481605529785156
6.48433333333334	-0.0557899475097657
6.48766666666667	-0.0581741333007813
6.491	-0.0629425048828125
6.49433333333334	-0.0681877136230469
6.49766666666667	-0.0729560852050782
6.501	-0.0805854797363281
6.50433333333334	-0.0939369201660156
6.50766666666667	-0.105857849121094
6.511	-0.110626220703125
6.51433333333334	-0.110626220703125
6.51766666666667	-0.106334686279297
6.521	-0.0987052917480469
6.52433333333334	-0.0867843627929688
6.52766666666667	-0.0762939453125
6.531	-0.0658035278320313
6.53433333333334	-0.0576972961425782
6.53766666666667	-0.0443458557128906
6.541	-0.0295639038085938
6.54433333333334	-0.0157356262207031
6.54766666666667	-0.00715255737304688
6.551	-0.00667572021484375
6.55433333333334	-0.00238418579101563
6.55766666666667	0.00667572021484375
6.561	0.0214576721191406
6.56433333333334	0.0348091125488281
6.56766666666667	0.049591064453125
6.571	0.0710487365722657
6.57433333333334	0.0863075256347656
6.57766666666667	0.0872611999511719
6.581	0.0767707824707032
6.58433333333334	0.0619888305664063
6.58766666666667	0.0462532043457031
6.591	0.0257492065429688
6.59433333333334	0.0104904174804688
6.59766666666667	-0.00095367431640625
6.601	-0.0104904174804688
6.60433333333334	-0.0171661376953125
6.60766666666667	-0.0200271606445313
6.611	-0.0209808349609375
6.61433333333334	-0.0309944152832031
6.61766666666667	-0.0405311584472656
6.621	-0.0505447387695313
6.62433333333334	-0.0581741333007813
6.62766666666667	-0.0658035278320313
6.631	-0.0658035278320313
6.63433333333334	-0.0567436218261719
6.63766666666667	-0.0448226928710938
6.641	-0.0300407409667969
6.64433333333334	-0.0133514404296875
6.64766666666667	0.00905990600585938
6.651	0.0233650207519531
6.65433333333334	0.0319480895996094
6.65766666666667	0.0371932983398438
6.661	0.0486373901367188
6.66433333333334	0.0605583190917969
[truncated: 5,506 more rows]
