# Supplementary material for: Phase-Specific Parameter Estimation in Chiral HPLC Using 1‑Site, 2‑Site Stochastic Models, and Unified Equation Approach
Source: Anal Chem. 2026 Apr 29;98(18):13925–39. doi: 10.1021/acs.analchem.6c01634 (PMC13177292; doi:10.1021/acs.analchem.6c01634)
Supplement: Supplementary file 2 [file ac6c01634_si_002.zip › SupportingInformation/01_isotherm_fit/CELL1_data/LORA_CELL1_05_10_22505.CSV]

0.000333333333333334	-0.00905990600585938
0.00366666666666667	-0.0143051147460938
0.007	-0.0157356262207031
0.0103333333333334	-0.0200271606445313
0.0136666666666667	-0.0271797180175781
0.017	-0.0243186950683594
0.0203333333333334	-0.0152587890625
0.0236666666666667	-0.00667572021484375
0.027	-0.000476837158203125
0.0303333333333334	0.00476837158203125
0.0336666666666667	0.00810623168945313
0.037	0.00476837158203125
0.0403333333333334	-0.003814697265625
0.0436666666666667	-0.0109672546386719
0.047	-0.0123977661132813
0.0503333333333334	-0.00762939453125
0.0536666666666667	0.00429153442382813
0.057	0.0176429748535156
0.0603333333333334	0.0309944152832031
0.0636666666666667	0.0410079956054688
0.067	0.0400543212890625
0.0703333333333334	0.034332275390625
0.0736666666666667	0.0281333923339844
0.077	0.026702880859375
0.0803333333333334	0.0262260437011719
0.0836666666666667	0.0243186950683594
0.087	0.026702880859375
0.0903333333333334	0.030517578125
0.0936666666666667	0.0286102294921875
0.097	0.0276565551757813
0.100333333333334	0.0324249267578125
0.103666666666667	0.0386238098144531
0.107	0.03814697265625
0.110333333333334	0.034332275390625
0.113666666666667	0.0352859497070313
0.117	0.0400543212890625
0.120333333333334	0.0391006469726563
0.123666666666667	0.0348091125488281
0.127	0.0300407409667969
0.130333333333334	0.0238418579101563
0.133666666666667	0.019073486328125
0.137	0.0104904174804688
0.140333333333334	0.00286102294921875
0.143666666666667	-0.00333786010742188
0.147	0.000476837158203125
0.150333333333334	0.00762939453125
0.153666666666667	0.011444091796875
0.157	0.0095367431640625
0.160333333333334	0.00905990600585938
0.163666666666667	0.00715255737304688
0.167	0.00619888305664063
0.170333333333334	0.00905990600585938
0.173666666666667	0.0152587890625
0.177	0.02288818359375
0.180333333333334	0.0281333923339844
0.183666666666667	0.034332275390625
0.187	0.0367164611816406
0.190333333333334	0.0362396240234375
0.193666666666667	0.0371932983398438
0.197	0.0410079956054688
0.200333333333334	0.0429153442382813
0.203666666666667	0.0405311584472656
0.207	0.0352859497070313
0.210333333333334	0.0286102294921875
0.213666666666667	0.019073486328125
0.217	0.00905990600585938
0.220333333333334	0.0057220458984375
0.223666666666667	0.0123977661132813
0.227	0.0214576721191406
0.230333333333334	0.0233650207519531
0.233666666666667	0.0219345092773438
0.237	0.0233650207519531
0.240333333333334	0.0233650207519531
0.243666666666667	0.0176429748535156
0.247	0.0128746032714844
0.250333333333334	0.019073486328125
0.253666666666667	0.0295639038085938
0.257	0.0329017639160156
0.260333333333334	0.0281333923339844
0.263666666666667	0.0195503234863281
0.267	0.0109672546386719
0.270333333333334	-0.00095367431640625
0.273666666666667	-0.0138282775878906
0.277	-0.0200271606445313
0.280333333333334	-0.0185966491699219
0.283666666666667	-0.0109672546386719
0.287	-0.00429153442382813
0.290333333333334	0.00476837158203125
0.293666666666667	0.0123977661132813
0.297	0.0176429748535156
0.300333333333334	0.0162124633789063
0.303666666666667	0.0143051147460938
0.307	0.0143051147460938
0.310333333333334	0.0143051147460938
0.313666666666667	0.0119209289550781
0.317	0.00524520874023438
0.320333333333334	-0.00286102294921875
0.323666666666667	-0.00619888305664063
0.327	-0.0119209289550781
0.330333333333334	-0.0195503234863281
0.333666666666667	-0.0233650207519531
0.337	-0.0162124633789063
0.340333333333334	-0.00810623168945313
0.343666666666667	-0.00524520874023438
0.347	-0.00858306884765625
0.350333333333334	-0.00429153442382813
0.353666666666667	-0.00238418579101563
0.357	-0.00143051147460938
0.360333333333334	-0.00238418579101563
0.363666666666667	0.00286102294921875
0.367	0.0128746032714844
0.370333333333334	0.0200271606445313
0.373666666666667	0.0252723693847656
0.377	0.0200271606445313
0.380333333333334	0.0162124633789063
0.383666666666667	0.0104904174804688
0.387	0.0104904174804688
0.390333333333334	0.00333786010742188
0.393666666666667	-0.00715255737304688
0.397	-0.0100135803222656
0.400333333333334	-0.0019073486328125
0.403666666666667	0.0095367431640625
0.407	0.0157356262207031
0.410333333333334	0.0185966491699219
0.413666666666667	0.0252723693847656
0.417	0.0309944152832031
0.420333333333334	0.0314712524414063
0.423666666666667	0.0233650207519531
0.427	0.0138282775878906
0.430333333333334	0.0119209289550781
0.433666666666667	0.0123977661132813
0.437	0.00762939453125
0.440333333333334	0.0019073486328125
0.443666666666667	-0.00143051147460938
0.447	-0.0019073486328125
0.450333333333334	-0.00619888305664063
0.453666666666667	-0.00762939453125
0.457	-0.00524520874023438
0.460333333333334	0.000476837158203125
0.463666666666667	0.0104904174804688
0.467	0.0224113464355469
0.470333333333334	0.034332275390625
0.473666666666667	0.041961669921875
0.477	0.0491142272949219
0.480333333333334	0.0529289245605469
0.483666666666667	0.0472068786621094
0.487	0.0352859497070313
0.490333333333334	0.0247955322265625
0.493666666666667	0.0176429748535156
0.497	0.00858306884765625
0.500333333333334	0.000476837158203125
0.503666666666667	-0.00715255737304688
0.507	-0.0095367431640625
0.510333333333334	-0.00858306884765625
0.513666666666667	-0.00619888305664063
0.517	-0.0019073486328125
0.520333333333334	-0.00286102294921875
0.523666666666667	-0.003814697265625
0.527	-0.00762939453125
0.530333333333334	-0.0104904174804688
0.533666666666667	-0.0143051147460938
0.537	-0.0195503234863281
0.540333333333334	-0.0205039978027344
0.543666666666667	-0.0138282775878906
0.547	-0.00715255737304688
0.550333333333334	0.000476837158203125
0.553666666666667	0.00286102294921875
0.557	0.0095367431640625
0.560333333333334	0.00715255737304688
0.563666666666667	-0.00476837158203125
0.567	-0.0219345092773438
0.570333333333334	-0.0386238098144531
0.573666666666667	-0.0476837158203125
0.577	-0.0524520874023438
0.580333333333334	-0.0567436218261719
0.583666666666667	-0.0553131103515625
0.587	-0.0457763671875
0.590333333333334	-0.0286102294921875
0.593666666666667	-0.0171661376953125
0.597	-0.00905990600585938
0.600333333333334	0.00286102294921875
0.603666666666667	0.0166893005371094
0.607	0.0200271606445313
0.610333333333334	0.0095367431640625
0.613666666666667	-0.00429153442382813
0.617	-0.0143051147460938
0.620333333333334	-0.0147819519042969
0.623666666666667	-0.0152587890625
0.627	-0.0104904174804688
0.630333333333334	-0.00524520874023438
0.633666666666667	0.00476837158203125
0.637	0.00667572021484375
0.640333333333334	0.00095367431640625
0.643666666666667	-0.00476837158203125
0.647	-0.0019073486328125
0.650333333333334	0.00333786010742188
0.653666666666667	0.00810623168945313
0.657	0.0138282775878906
0.660333333333334	0.0224113464355469
0.663666666666667	0.0233650207519531
0.667	0.0128746032714844
0.670333333333334	-0.0019073486328125
0.673666666666667	-0.0143051147460938
0.677	-0.0205039978027344
0.680333333333334	-0.0252723693847656
0.683666666666667	-0.0209808349609375
0.687	-0.00905990600585938
0.690333333333334	0.0147819519042969
0.693666666666667	0.0338554382324219
0.697	0.0424385070800781
0.700333333333334	0.0414848327636719
0.703666666666667	0.0348091125488281
0.707	0.0252723693847656
0.710333333333334	0.00905990600585938
0.713666666666667	-0.00524520874023438
0.717	-0.0138282775878906
0.720333333333334	-0.0147819519042969
0.723666666666667	-0.0109672546386719
0.727	-0.0057220458984375
0.730333333333334	-0.00476837158203125
0.733666666666667	-0.00429153442382813
0.737	-0.00286102294921875
0.740333333333334	-0.00095367431640625
0.743666666666667	-0.00238418579101563
0.747	-0.00619888305664063
0.750333333333334	-0.00619888305664063
0.753666666666667	-0.0057220458984375
0.757	0.000476837158203125
0.760333333333334	0.00905990600585938
0.763666666666667	0.019073486328125
0.767	0.0247955322265625
0.770333333333334	0.0247955322265625
0.773666666666667	0.0276565551757813
0.777	0.026702880859375
0.780333333333334	0.0257492065429688
0.783666666666667	0.0224113464355469
0.787	0.0243186950683594
0.790333333333334	0.0271797180175781
0.793666666666667	0.0276565551757813
0.797	0.0243186950683594
0.800333333333334	0.0181198120117188
0.803666666666667	0.0133514404296875
0.807	0.00762939453125
0.810333333333334	0.003814697265625
0.813666666666667	-0.00143051147460938
0.817	-0.00286102294921875
0.820333333333334	-0.003814697265625
0.823666666666667	-0.00619888305664063
0.827	-0.00715255737304688
0.830333333333334	0.00143051147460938
0.833666666666667	0.0133514404296875
0.837	0.0157356262207031
0.840333333333334	0.0123977661132813
0.843666666666667	0.011444091796875
0.847	0.0176429748535156
0.850333333333334	0.0166893005371094
0.853666666666667	0.0123977661132813
0.857	0.0143051147460938
0.860333333333334	0.02288818359375
0.863666666666667	0.0300407409667969
0.867	0.0309944152832031
0.870333333333334	0.030517578125
0.873666666666667	0.0271797180175781
0.877	0.0271797180175781
0.880333333333334	0.0290870666503906
0.883666666666667	0.0338554382324219
0.887	0.0376701354980469
0.890333333333334	0.0405311584472656
0.893666666666667	0.0424385070800781
0.897	0.0386238098144531
0.900333333333334	0.0295639038085938
0.903666666666667	0.0219345092773438
0.907	0.0176429748535156
0.910333333333334	0.0209808349609375
0.913666666666667	0.0243186950683594
0.917	0.0286102294921875
0.920333333333334	0.0319480895996094
0.923666666666667	0.0348091125488281
0.927	0.0348091125488281
0.930333333333334	0.0281333923339844
0.933666666666667	0.0209808349609375
0.937	0.019073486328125
0.940333333333334	0.0209808349609375
0.943666666666667	0.0147819519042969
0.947	0.00858306884765625
0.950333333333334	0.00715255737304688
0.953666666666667	0.0128746032714844
0.957	0.0157356262207031
0.960333333333334	0.0171661376953125
0.963666666666667	0.0214576721191406
0.967	0.0295639038085938
0.970333333333334	0.0329017639160156
0.973666666666667	0.0300407409667969
0.977	0.0243186950683594
0.980333333333334	0.019073486328125
0.983666666666667	0.0166893005371094
0.987	0.0119209289550781
0.990333333333334	0.0104904174804688
0.993666666666667	0.0128746032714844
0.997	0.02288818359375
1.00033333333334	0.0290870666503906
1.00366666666667	0.0224113464355469
1.007	0.011444091796875
1.01033333333334	0.00095367431640625
1.01366666666667	-0.00429153442382813
1.017	-0.0143051147460938
1.02033333333334	-0.02288818359375
1.02366666666667	-0.0243186950683594
1.027	-0.0157356262207031
1.03033333333334	-0.0104904174804688
1.03366666666667	-0.0128746032714844
1.037	-0.0166893005371094
1.04033333333334	-0.0133514404296875
1.04366666666667	-0.00524520874023438
1.047	-0.0019073486328125
1.05033333333334	0.00143051147460938
1.05366666666667	0.00619888305664063
1.057	0.0109672546386719
1.06033333333334	0.00762939453125
1.06366666666667	-0.00143051147460938
1.067	-0.0162124633789063
1.07033333333334	-0.026702880859375
1.07366666666667	-0.0300407409667969
1.077	-0.0209808349609375
1.08033333333334	-0.00429153442382813
1.08366666666667	0.00667572021484375
1.087	0.0219345092773438
1.09033333333334	0.030517578125
1.09366666666667	0.0333786010742188
1.097	0.02288818359375
1.10033333333334	0.0123977661132813
1.10366666666667	0.0109672546386719
1.107	0.0109672546386719
1.11033333333334	0.0109672546386719
1.11366666666667	0.0162124633789063
1.117	0.026702880859375
1.12033333333334	0.030517578125
1.12366666666667	0.0281333923339844
1.127	0.0276565551757813
1.13033333333334	0.0376701354980469
1.13366666666667	0.0438690185546875
1.137	0.0472068786621094
1.14033333333334	0.0514984130859375
1.14366666666667	0.0591278076171875
1.147	0.0600814819335938
1.15033333333334	0.0486373901367188
1.15366666666667	0.0314712524414063
1.157	0.0138282775878906
1.16033333333334	0.0019073486328125
1.16366666666667	-0.00476837158203125
1.167	0.00143051147460938
1.17033333333334	0.0143051147460938
1.17366666666667	0.026702880859375
1.177	0.0414848327636719
1.18033333333334	0.0557899475097657
1.18366666666667	0.0720024108886719
1.187	0.0748634338378907
1.19033333333334	0.0734329223632813
1.19366666666667	0.0691413879394532
1.197	0.0624656677246094
1.20033333333334	0.0486373901367188
1.20366666666667	0.0271797180175781
1.207	0.0109672546386719
1.21033333333334	0
1.21366666666667	0.00286102294921875
1.217	0.00858306884765625
1.22033333333334	0.0185966491699219
1.22366666666667	0.0262260437011719
1.227	0.0348091125488281
1.23033333333334	0.041961669921875
1.23366666666667	0.0457763671875
1.237	0.0510215759277344
1.24033333333334	0.057220458984375
1.24366666666667	0.0624656677246094
1.247	0.0586509704589844
1.25033333333334	0.0538825988769532
1.25366666666667	0.041961669921875
1.257	0.0281333923339844
1.26033333333334	0.0109672546386719
1.26366666666667	0.00524520874023438
1.267	0.0181198120117188
1.27033333333334	0.0367164611816406
1.27366666666667	0.0557899475097657
1.277	0.0615119934082032
1.28033333333334	0.0667572021484375
1.28366666666667	0.0624656677246094
1.287	0.0543594360351563
1.29033333333334	0.0438690185546875
1.29366666666667	0.0395774841308594
1.297	0.0429153442382813
1.30033333333334	0.0448226928710938
1.30366666666667	0.0457763671875
1.307	0.0376701354980469
1.31033333333334	0.0276565551757813
1.31366666666667	0.0133514404296875
1.317	0.00905990600585938
1.32033333333334	0.0119209289550781
1.32366666666667	0.0157356262207031
1.327	0.0162124633789063
1.33033333333334	0.0138282775878906
1.33366666666667	0.0143051147460938
1.337	0.0100135803222656
1.34033333333334	0.00810623168945313
1.34366666666667	0.0166893005371094
1.347	0.0290870666503906
1.35033333333334	0.0424385070800781
1.35366666666667	0.0481605529785156
1.357	0.05340576171875
1.36033333333334	0.0548362731933594
1.36366666666667	0.0567436218261719
1.367	0.0581741333007813
1.37033333333334	0.0619888305664063
1.37366666666667	0.0619888305664063
1.377	0.0586509704589844
1.38033333333334	0.0519752502441407
1.38366666666667	0.0400543212890625
1.387	0.02288818359375
1.39033333333334	0.00238418579101563
1.39366666666667	-0.00715255737304688
1.397	-0.0109672546386719
1.40033333333334	-0.00715255737304688
1.40366666666667	-0.00333786010742188
1.407	0.00238418579101563
1.41033333333334	0.0123977661132813
1.41366666666667	0.0238418579101563
1.417	0.0319480895996094
1.42033333333334	0.0295639038085938
1.42366666666667	0.0200271606445313
1.427	0.0138282775878906
1.43033333333334	0.0095367431640625
1.43366666666667	0.00524520874023438
1.437	0.00429153442382813
1.44033333333334	0.0095367431640625
1.44366666666667	0.0214576721191406
1.447	0.0314712524414063
1.45033333333334	0.03814697265625
1.45366666666667	0.041961669921875
1.457	0.0391006469726563
1.46033333333334	0.0329017639160156
1.46366666666667	0.0281333923339844
1.467	0.0252723693847656
1.47033333333334	0.0214576721191406
1.47366666666667	0.0185966491699219
1.477	0.0166893005371094
1.48033333333334	0.0123977661132813
1.48366666666667	0.00619888305664063
1.487	0.0095367431640625
1.49033333333334	0.0238418579101563
1.49366666666667	0.03814697265625
1.497	0.0510215759277344
1.50033333333334	0.0662803649902344
1.50366666666667	0.0829696655273438
1.507	0.0863075256347656
1.51033333333334	0.072479248046875
1.51366666666667	0.0529289245605469
1.517	0.0391006469726563
1.52033333333334	0.0281333923339844
1.52366666666667	0.0119209289550781
1.527	-0.00238418579101563
1.53033333333334	-0.00715255737304688
1.53366666666667	-0.00143051147460938
1.537	0.00238418579101563
1.54033333333334	0.00810623168945313
1.54366666666667	0.0238418579101563
1.547	0.0410079956054688
1.55033333333334	0.0538825988769532
1.55366666666667	0.0562667846679688
1.557	0.0543594360351563
1.56033333333334	0.0457763671875
1.56366666666667	0.0281333923339844
1.567	0.0128746032714844
1.57033333333334	-0.00143051147460938
1.57366666666667	-0.00286102294921875
1.577	0.000476837158203125
1.58033333333334	0.0138282775878906
1.58366666666667	0.0286102294921875
1.587	0.0433921813964844
1.59033333333334	0.0586509704589844
1.59366666666667	0.064849853515625
1.597	0.0624656677246094
1.60033333333334	0.0491142272949219
1.60366666666667	0.0376701354980469
1.607	0.0271797180175781
1.61033333333334	0.0238418579101563
1.61366666666667	0.0219345092773438
1.617	0.026702880859375
1.62033333333334	0.0324249267578125
1.62366666666667	0.0376701354980469
1.627	0.0395774841308594
1.63033333333334	0.0429153442382813
1.63366666666667	0.0505447387695313
1.637	0.0596046447753907
1.64033333333334	0.06866455078125
1.64366666666667	0.0758171081542969
1.647	0.0791549682617188
1.65033333333334	0.0729560852050782
1.65366666666667	0.0619888305664063
1.657	0.0510215759277344
1.66033333333334	0.0462532043457031
1.66366666666667	0.0429153442382813
1.667	0.0429153442382813
1.67033333333334	0.0457763671875
1.67366666666667	0.0505447387695313
1.677	0.0505447387695313
1.68033333333334	0.0472068786621094
1.68366666666667	0.0429153442382813
1.687	0.0395774841308594
1.69033333333334	0.0357627868652344
1.69366666666667	0.0271797180175781
1.697	0.0162124633789063
1.70033333333334	0.00667572021484375
1.70366666666667	0.0057220458984375
1.707	0.011444091796875
1.71033333333334	0.0195503234863281
1.71366666666667	0.0271797180175781
1.717	0.0371932983398438
1.72033333333334	0.0443458557128906
1.72366666666667	0.0462532043457031
1.727	0.0433921813964844
1.73033333333334	0.03814697265625
1.73366666666667	0.0391006469726563
1.737	0.0448226928710938
1.74033333333334	0.0553131103515625
1.74366666666667	0.0643730163574219
1.747	0.06866455078125
1.75033333333334	0.0691413879394532
1.75366666666667	0.06103515625
1.757	0.0486373901367188
1.76033333333334	0.0362396240234375
1.76366666666667	0.0290870666503906
1.767	0.0276565551757813
1.77033333333334	0.019073486328125
1.77366666666667	0.0133514404296875
1.777	0.0123977661132813
1.78033333333334	0.0181198120117188
1.78366666666667	0.0219345092773438
1.787	0.0214576721191406
1.79033333333334	0.0295639038085938
1.79366666666667	0.0395774841308594
1.797	0.0481605529785156
1.80033333333334	0.0462532043457031
1.80366666666667	0.0433921813964844
1.807	0.0414848327636719
1.81033333333334	0.0391006469726563
1.81366666666667	0.0371932983398438
1.817	0.0333786010742188
1.82033333333334	0.0314712524414063
1.82366666666667	0.0238418579101563
1.827	0.0128746032714844
1.83033333333334	0
1.83366666666667	-0.00762939453125
1.837	-0.0119209289550781
1.84033333333334	-0.0176429748535156
1.84366666666667	-0.02288818359375
1.847	-0.0185966491699219
1.85033333333334	-0.00095367431640625
1.85366666666667	0.0209808349609375
1.857	0.0405311584472656
1.86033333333334	0.0557899475097657
1.86366666666667	0.0720024108886719
1.867	0.0848770141601563
1.87033333333334	0.0905990600585938
1.87366666666667	0.0863075256347656
1.877	0.0758171081542969
1.88033333333334	0.0672340393066407
1.88366666666667	0.0581741333007813
1.887	0.0529289245605469
1.89033333333334	0.0514984130859375
1.89366666666667	0.0548362731933594
1.897	0.0653266906738282
1.90033333333334	0.0758171081542969
1.90366666666667	0.0863075256347656
1.907	0.087738037109375
1.91033333333334	0.08392333984375
1.91366666666667	0.0810623168945313
1.917	0.0762939453125
1.92033333333334	0.0681877136230469
1.92366666666667	0.0562667846679688
1.927	0.049591064453125
1.93033333333334	0.0486373901367188
1.93366666666667	0.0491142272949219
1.937	0.0472068786621094
1.94033333333334	0.049591064453125
1.94366666666667	0.0596046447753907
1.947	0.0667572021484375
1.95033333333334	0.0710487365722657
1.95366666666667	0.0672340393066407
1.957	0.0658035278320313
1.96033333333334	0.064849853515625
1.96366666666667	0.0638961791992188
1.967	0.0696182250976563
1.97033333333334	0.0739097595214844
1.97366666666667	0.0791549682617188
1.977	0.0829696655273438
1.98033333333334	0.0863075256347656
1.98366666666667	0.0872611999511719
1.987	0.080108642578125
1.99033333333334	0.0739097595214844
1.99366666666667	0.0720024108886719
1.997	0.0696182250976563
2.00033333333334	0.06866455078125
2.00366666666667	0.0638961791992188
2.007	0.064849853515625
2.01033333333334	0.0638961791992188
2.01366666666667	0.0586509704589844
2.017	0.0514984130859375
2.02033333333334	0.0462532043457031
2.02366666666667	0.0433921813964844
2.027	0.0376701354980469
2.03033333333334	0.0300407409667969
2.03366666666667	0.026702880859375
2.037	0.0271797180175781
2.04033333333334	0.0271797180175781
2.04366666666667	0.0243186950683594
2.047	0.0219345092773438
2.05033333333334	0.0166893005371094
2.05366666666667	0.0104904174804688
2.057	0.00667572021484375
2.06033333333334	0.0147819519042969
2.06366666666667	0.0286102294921875
2.067	0.0433921813964844
2.07033333333334	0.057220458984375
2.07366666666667	0.0658035278320313
2.077	0.0672340393066407
2.08033333333334	0.0548362731933594
2.08366666666667	0.0443458557128906
2.087	0.0400543212890625
2.09033333333334	0.0391006469726563
2.09366666666667	0.0410079956054688
2.097	0.0476837158203125
2.10033333333334	0.0629425048828125
2.10366666666667	0.0748634338378907
2.107	0.0796318054199219
2.11033333333334	0.080108642578125
2.11366666666667	0.0786781311035157
2.117	0.0767707824707032
2.12033333333334	0.0700950622558594
2.12366666666667	0.0615119934082032
2.127	0.0538825988769532
2.13033333333334	0.0548362731933594
2.13366666666667	0.0629425048828125
2.137	0.0710487365722657
2.14033333333334	0.0777244567871094
2.14366666666667	0.0834465026855469
2.147	0.0891685485839844
2.15033333333334	0.0905990600585938
2.15366666666667	0.0829696655273438
2.157	0.0739097595214844
2.16033333333334	0.0681877136230469
2.16366666666667	0.0681877136230469
2.167	0.0662803649902344
2.17033333333334	0.0600814819335938
2.17366666666667	0.0562667846679688
2.177	0.0543594360351563
2.18033333333334	0.0505447387695313
2.18366666666667	0.0429153442382813
2.187	0.03814697265625
2.19033333333334	0.0414848327636719
2.19366666666667	0.0500679016113282
2.197	0.0605583190917969
2.20033333333334	0.0720024108886719
2.20366666666667	0.080108642578125
2.207	0.0844001770019531
2.21033333333334	0.0829696655273438
2.21366666666667	0.080108642578125
2.217	0.0705718994140625
2.22033333333334	0.0596046447753907
2.22366666666667	0.049591064453125
2.227	0.0472068786621094
2.23033333333334	0.0476837158203125
2.23366666666667	0.0476837158203125
2.237	0.0481605529785156
2.24033333333334	0.0457763671875
2.24366666666667	0.0424385070800781
2.247	0.0357627868652344
2.25033333333334	0.030517578125
2.25366666666667	0.0329017639160156
2.257	0.0395774841308594
2.26033333333334	0.0443458557128906
2.26366666666667	0.0462532043457031
2.267	0.049591064453125
2.27033333333334	0.0562667846679688
2.27366666666667	0.0529289245605469
2.277	0.041961669921875
2.28033333333334	0.0314712524414063
2.28366666666667	0.0276565551757813
2.287	0.0219345092773438
2.29033333333334	0.0147819519042969
2.29366666666667	0.0095367431640625
2.297	0.0104904174804688
2.30033333333334	0.0152587890625
2.30366666666667	0.0252723693847656
2.307	0.0391006469726563
2.31033333333334	0.0476837158203125
2.31366666666667	0.0557899475097657
2.317	0.0615119934082032
2.32033333333334	0.0753402709960938
2.32366666666667	0.0815391540527344
2.327	0.0829696655273438
2.33033333333334	0.0844001770019531
2.33366666666667	0.0848770141601563
2.337	0.0920295715332031
2.34033333333334	0.0886917114257813
2.34366666666667	0.08392333984375
2.347	0.0700950622558594
2.35033333333334	0.0553131103515625
2.35366666666667	0.0410079956054688
2.357	0.0276565551757813
2.36033333333334	0.0166893005371094
2.36366666666667	0.0104904174804688
2.367	0.0123977661132813
2.37033333333334	0.0171661376953125
2.37366666666667	0.0243186950683594
2.377	0.0286102294921875
2.38033333333334	0.0286102294921875
2.38366666666667	0.0247955322265625
2.387	0.0243186950683594
2.39033333333334	0.0295639038085938
2.39366666666667	0.0357627868652344
2.397	0.0357627868652344
2.40033333333334	0.034332275390625
2.40366666666667	0.0300407409667969
2.407	0.0233650207519531
2.41033333333334	0.0109672546386719
2.41366666666667	0.00143051147460938
2.417	0.00143051147460938
2.42033333333334	0.0123977661132813
2.42366666666667	0.0309944152832031
2.427	0.0457763671875
2.43033333333334	0.0567436218261719
2.43366666666667	0.0562667846679688
2.437	0.049591064453125
2.44033333333334	0.0357627868652344
2.44366666666667	0.026702880859375
2.447	0.026702880859375
2.45033333333334	0.0290870666503906
2.45366666666667	0.0376701354980469
2.457	0.0486373901367188
2.46033333333334	0.0596046447753907
2.46366666666667	0.0596046447753907
2.467	0.0476837158203125
2.47033333333334	0.0367164611816406
2.47366666666667	0.0271797180175781
2.477	0.0200271606445313
2.48033333333334	0.011444091796875
2.48366666666667	0.00429153442382813
2.487	-0.00143051147460938
2.49033333333334	-0.00715255737304688
2.49366666666667	-0.0162124633789063
2.497	-0.0252723693847656
2.50033333333334	-0.0252723693847656
2.50366666666667	-0.0162124633789063
2.507	-0.003814697265625
2.51033333333334	0.00858306884765625
2.51366666666667	0.0181198120117188
2.517	0.0276565551757813
2.52033333333334	0.0319480895996094
2.52366666666667	0.0329017639160156
2.527	0.0324249267578125
2.53033333333334	0.030517578125
2.53366666666667	0.0338554382324219
2.537	0.0424385070800781
2.54033333333334	0.05340576171875
2.54366666666667	0.0615119934082032
2.547	0.06866455078125
2.55033333333334	0.0791549682617188
2.55366666666667	0.0810623168945313
2.557	0.0734329223632813
2.56033333333334	0.0576972961425782
2.56366666666667	0.0510215759277344
2.567	0.0457763671875
2.57033333333334	0.0400543212890625
2.57366666666667	0.0410079956054688
2.577	0.0514984130859375
2.58033333333334	0.0667572021484375
2.58366666666667	0.06866455078125
2.587	0.0658035278320313
2.59033333333334	0.0591278076171875
2.59366666666667	0.0581741333007813
2.597	0.0491142272949219
2.60033333333334	0.0362396240234375
2.60366666666667	0.0247955322265625
2.607	0.0214576721191406
2.61033333333334	0.0262260437011719
2.61366666666667	0.0252723693847656
2.617	0.0286102294921875
2.62033333333334	0.0410079956054688
2.62366666666667	0.0615119934082032
2.627	0.0824928283691406
2.63033333333334	0.095367431640625
2.63366666666667	0.105381011962891
2.637	0.102996826171875
2.64033333333334	0.0948905944824219
2.64366666666667	0.0824928283691406
2.647	0.0691413879394532
2.65033333333334	0.0586509704589844
2.65366666666667	0.049591064453125
2.657	0.0519752502441407
2.66033333333334	0.05340576171875
2.66366666666667	0.0538825988769532
2.667	0.05340576171875
2.67033333333334	0.0529289245605469
2.67366666666667	0.0567436218261719
2.677	0.0615119934082032
2.68033333333334	0.072479248046875
2.68366666666667	0.0829696655273438
2.687	0.0929832458496094
2.69033333333334	0.104904174804688
2.69366666666667	0.116825103759766
2.697	0.131607055664063
2.70033333333334	0.143527984619141
2.70366666666667	0.15401840209961
2.707	0.160694122314453
2.71033333333334	0.166416168212891
2.71366666666667	0.164985656738281
2.717	0.155925750732422
2.72033333333334	0.144004821777344
2.72366666666667	0.139713287353516
2.727	0.137805938720703
2.73033333333334	0.13113021850586
2.73366666666667	0.122547149658203
2.737	0.116348266601563
2.74033333333334	0.112056732177735
2.74366666666667	0.103473663330078
2.747	0.0939369201660156
2.75033333333334	0.0882148742675781
2.75366666666667	0.0853538513183594
2.757	0.0863075256347656
2.76033333333334	0.0891685485839844
2.76366666666667	0.0925064086914063
2.767	0.0977516174316406
2.77033333333334	0.106334686279297
2.77366666666667	0.126361846923828
2.777	0.154495239257813
2.78033333333334	0.19073486328125
2.78366666666667	0.240325927734375
2.787	0.3204345703125
2.79033333333334	0.442028045654297
2.79366666666667	0.603199005126953
2.797	0.808238983154297
2.80033333333334	1.07479095458985
2.80366666666667	1.41000747680664
2.807	1.81102752685547
2.81033333333334	2.26926803588867
2.81366666666667	2.79331207275391
2.817	3.3869743347168
2.82033333333334	4.03594970703125
2.82366666666667	4.72211837768555
2.827	5.42926788330078
2.83033333333334	6.14166259765625
2.83366666666667	6.83689117431641
2.837	7.48682022094727
2.84033333333334	8.07380676269531
2.84366666666667	8.58354568481446
2.847	9.00983810424805
2.85033333333334	9.33694839477539
2.85366666666667	9.55820083618164
2.857	9.67121124267578
2.86033333333334	9.68170166015625
2.86366666666667	9.5968246459961
2.867	9.41610336303711
2.87033333333334	9.1543197631836
2.87366666666667	8.82387161254883
2.877	8.44717025756836
2.88033333333334	8.03470611572266
2.88366666666667	7.60030746459961
2.887	7.15208053588867
2.89033333333334	6.70528411865235
2.89366666666667	6.25848770141602
2.897	5.81741333007813
2.90033333333334	5.38349151611328
2.90366666666667	4.96482849121094
2.907	4.5623779296875
2.91033333333334	4.17661666870117
2.91366666666667	3.81708145141602
2.917	3.48424911499024
2.92033333333334	3.18002700805664
2.92366666666667	2.89392471313477
2.927	2.63309478759766
2.93033333333334	2.3951530456543
2.93366666666667	2.18677520751953
2.937	1.99604034423828
2.94033333333334	1.82151794433594
2.94366666666667	1.65891647338867
2.947	1.51586532592774
2.95033333333334	1.39570236206055
2.95366666666667	1.28650665283203
2.957	1.18494033813477
2.96033333333334	1.09100341796875
2.96366666666667	1.00994110107422
2.967	0.936508178710938
2.97033333333334	0.862598419189453
2.97366666666667	0.794410705566407
2.977	0.734806060791016
2.98033333333334	0.679492950439453
2.98366666666667	0.629425048828125
2.987	0.578403472900391
2.99033333333334	0.535011291503907
2.99366666666667	0.491142272949219
2.997	0.455379486083985
3.00033333333334	0.430583953857422
3.00366666666667	0.410079956054688
3.007	0.39052963256836
3.01033333333334	0.362873077392578
3.01366666666667	0.334739685058594
3.017	0.304698944091797
3.02033333333334	0.28228759765625
3.02366666666667	0.269889831542969
3.027	0.263214111328125
3.03033333333334	0.257015228271485
3.03366666666667	0.247478485107422
3.037	0.233650207519531
3.04033333333334	0.211715698242188
3.04366666666667	0.181674957275391
3.047	0.152587890625
3.05033333333334	0.131607055664063
3.05366666666667	0.122547149658203
3.057	0.124931335449219
3.06033333333334	0.131607055664063
3.06366666666667	0.138282775878906
3.067	0.140666961669922
3.07033333333334	0.14495849609375
3.07366666666667	0.152587890625
3.077	0.155448913574219
3.08033333333334	0.151157379150391
3.08366666666667	0.142097473144531
3.087	0.135421752929688
3.09033333333334	0.128269195556641
3.09366666666667	0.111103057861328
3.097	0.0891685485839844
3.10033333333334	0.0743865966796875
3.10366666666667	0.0672340393066407
3.107	0.0658035278320313
3.11033333333334	0.0681877136230469
3.11366666666667	0.0796318054199219
3.117	0.0944137573242188
3.12033333333334	0.102043151855469
3.12366666666667	0.102519989013672
3.127	0.102043151855469
3.13033333333334	0.103473663330078
3.13366666666667	0.105857849121094
3.137	0.102043151855469
3.14033333333334	0.100135803222656
3.14366666666667	0.102519989013672
3.147	0.103473663330078
3.15033333333334	0.0977516174316406
3.15366666666667	0.0834465026855469
3.157	0.0720024108886719
3.16033333333334	0.0662803649902344
3.16366666666667	0.06103515625
3.167	0.0514984130859375
3.17033333333334	0.0424385070800781
3.17366666666667	0.0386238098144531
3.177	0.0429153442382813
3.18033333333334	0.0467300415039063
3.18366666666667	0.0500679016113282
3.187	0.0600814819335938
3.19033333333334	0.0748634338378907
3.19366666666667	0.0920295715332031
3.197	0.0987052917480469
3.20033333333334	0.0987052917480469
3.20366666666667	0.0944137573242188
3.207	0.0863075256347656
3.21033333333334	0.0782012939453125
3.21366666666667	0.0662803649902344
3.217	0.0567436218261719
3.22033333333334	0.0500679016113282
3.22366666666667	0.0476837158203125
3.227	0.0467300415039063
3.23033333333334	0.0452995300292969
3.23366666666667	0.0438690185546875
3.237	0.0438690185546875
3.24033333333334	0.0414848327636719
3.24366666666667	0.0386238098144531
3.247	0.0371932983398438
3.25033333333334	0.0352859497070313
3.25366666666667	0.0338554382324219
3.257	0.0376701354980469
3.26033333333334	0.0457763671875
3.26366666666667	0.057220458984375
3.267	0.0667572021484375
3.27033333333334	0.0767707824707032
3.27366666666667	0.0844001770019531
3.277	0.0820159912109375
3.28033333333334	0.0777244567871094
3.28366666666667	0.0710487365722657
3.287	0.064849853515625
3.29033333333334	0.0543594360351563
3.29366666666667	0.0452995300292969
3.297	0.0395774841308594
3.30033333333334	0.0424385070800781
3.30366666666667	0.0467300415039063
3.307	0.0519752502441407
3.31033333333334	0.057220458984375
3.31366666666667	0.0596046447753907
3.317	0.06103515625
3.32033333333334	0.0548362731933594
3.32366666666667	0.0553131103515625
3.327	0.0600814819335938
3.33033333333334	0.0653266906738282
3.33366666666667	0.0720024108886719
3.337	0.080108642578125
3.34033333333334	0.0863075256347656
3.34366666666667	0.0844001770019531
3.347	0.0753402709960938
3.35033333333334	0.072479248046875
3.35366666666667	0.0743865966796875
3.357	0.0805854797363281
3.36033333333334	0.0891685485839844
3.36366666666667	0.0982284545898438
3.367	0.10824203491211
3.37033333333334	0.109195709228516
3.37366666666667	0.107288360595703
3.377	0.102519989013672
3.38033333333334	0.100135803222656
3.38366666666667	0.09918212890625
3.387	0.10061264038086
3.39033333333334	0.105381011962891
3.39366666666667	0.110626220703125
3.397	0.113010406494141
3.40033333333334	0.108718872070313
3.40366666666667	0.100135803222656
3.407	0.091552734375
3.41033333333334	0.0853538513183594
3.41366666666667	0.0796318054199219
3.417	0.0734329223632813
3.42033333333334	0.072479248046875
3.42366666666667	0.0743865966796875
3.427	0.0772476196289063
3.43033333333334	0.0758171081542969
3.43366666666667	0.072479248046875
3.437	0.080108642578125
3.44033333333334	0.091552734375
3.44366666666667	0.102519989013672
3.447	0.104904174804688
3.45033333333334	0.102996826171875
3.45366666666667	0.101566314697266
3.457	0.0963211059570313
3.46033333333334	0.0920295715332031
3.46366666666667	0.0891685485839844
3.467	0.0896453857421875
3.47033333333334	0.0882148742675781
3.47366666666667	0.0824928283691406
3.477	0.0791549682617188
3.48033333333334	0.0743865966796875
3.48366666666667	0.0643730163574219
3.487	0.0581741333007813
3.49033333333334	0.0596046447753907
3.49366666666667	0.0672340393066407
3.497	0.064849853515625
3.50033333333334	0.0548362731933594
3.50366666666667	0.0505447387695313
3.507	0.05340576171875
3.51033333333334	0.0615119934082032
3.51366666666667	0.0634193420410157
3.517	0.0605583190917969
3.52033333333334	0.0581741333007813
3.52366666666667	0.057220458984375
3.527	0.0576972961425782
3.53033333333334	0.0548362731933594
3.53366666666667	0.0562667846679688
3.537	0.0658035278320313
3.54033333333334	0.0777244567871094
3.54366666666667	0.0805854797363281
3.547	0.0691413879394532
3.55033333333334	0.0548362731933594
3.55366666666667	0.0467300415039063
3.557	0.0429153442382813
3.56033333333334	0.0433921813964844
3.56366666666667	0.0467300415039063
3.567	0.0562667846679688
3.57033333333334	0.0700950622558594
3.57366666666667	0.0824928283691406
3.577	0.0944137573242188
3.58033333333334	0.103950500488281
3.58366666666667	0.111579895019531
3.587	0.11444091796875
3.59033333333334	0.105857849121094
3.59366666666667	0.0867843627929688
3.597	0.0667572021484375
3.60033333333334	0.049591064453125
3.60366666666667	0.0429153442382813
3.607	0.041961669921875
3.61033333333334	0.0548362731933594
3.61366666666667	0.0748634338378907
3.617	0.0929832458496094
3.62033333333334	0.10061264038086
3.62366666666667	0.0934600830078125
3.627	0.0834465026855469
3.63033333333334	0.0729560852050782
3.63366666666667	0.0638961791992188
3.637	0.0576972961425782
3.64033333333334	0.0543594360351563
3.64366666666667	0.0557899475097657
3.647	0.0576972961425782
3.65033333333334	0.049591064453125
3.65366666666667	0.0429153442382813
3.657	0.0348091125488281
3.66033333333334	0.0352859497070313
3.66366666666667	0.0371932983398438
3.667	0.0433921813964844
3.67033333333334	0.0553131103515625
3.67366666666667	0.0658035278320313
3.677	0.0700950622558594
3.68033333333334	0.0672340393066407
3.68366666666667	0.0672340393066407
3.687	0.0696182250976563
3.69033333333334	0.0734329223632813
3.69366666666667	0.0810623168945313
3.697	0.0944137573242188
3.70033333333334	0.1068115234375
3.70366666666667	0.115394592285156
3.707	0.117301940917969
3.71033333333334	0.11587142944336
3.71366666666667	0.112533569335938
3.717	0.114917755126953
3.72033333333334	0.128746032714844
3.72366666666667	0.151157379150391
3.727	0.176429748535156
3.73033333333334	0.203609466552735
3.73366666666667	0.236034393310547
3.737	0.279903411865235
3.74033333333334	0.325679779052735
3.74366666666667	0.371456146240235
3.747	0.426292419433594
3.75033333333334	0.496864318847656
3.75366666666667	0.577449798583985
3.757	0.654220581054688
3.76033333333334	0.743389129638672
3.76366666666667	0.847339630126953
3.767	0.967979431152344
3.77033333333334	1.09529495239258
3.77366666666667	1.2350082397461
3.777	1.39856338500977
3.78033333333334	1.57976150512696
3.78366666666667	1.78194046020508
3.787	1.99317932128906
3.79033333333334	2.21681594848633
3.79366666666667	2.44760513305664
3.797	2.68316268920899
3.80033333333334	2.92778015136719
3.80366666666667	3.18193435668946
3.807	3.4475326538086
3.81033333333334	3.71932983398438
3.81366666666667	3.997802734375
3.817	4.27341461181641
3.82033333333334	4.53758239746094
3.82366666666667	4.78410720825196
3.827	5.01489639282227
3.83033333333334	5.22994995117188
3.83366666666667	5.42640686035157
3.837	5.60379028320313
3.84033333333334	5.75542449951172
3.84366666666667	5.88798522949219
3.847	6.00004196166992
3.85033333333334	6.09445571899414
3.85366666666667	6.16502761840821
3.857	6.20889663696289
3.86033333333334	6.22940063476563
3.86366666666667	6.22272491455078
3.867	6.18886947631836
3.87033333333334	6.12640380859375
3.87366666666667	6.03723526000977
3.877	5.92136383056641
3.88033333333334	5.78403472900391
3.88366666666667	5.63097000122071
3.887	5.46407699584961
3.89033333333334	5.27811050415039
3.89366666666667	5.07926940917969
3.897	4.87804412841797
3.90033333333334	4.67634201049805
3.90366666666667	4.46319580078125
3.907	4.2409896850586
3.91033333333334	4.01926040649414
3.91366666666667	3.80468368530274
3.917	3.58915328979492
3.92033333333334	3.37409973144531
3.92366666666667	3.16953659057617
3.927	2.97832489013672
3.93033333333334	2.79283523559571
3.93366666666667	2.6092529296875
3.937	2.43186950683594
3.94033333333334	2.26449966430664
3.94366666666667	2.10332870483399
3.947	1.9521713256836
3.95033333333334	1.81245803833008
3.95366666666667	1.68037414550781
3.957	1.55353546142578
3.96033333333334	1.43003463745117
3.96366666666667	1.31416320800781
3.967	1.2044906616211
3.97033333333334	1.10244750976563
3.97366666666667	1.007080078125
3.977	0.919818878173828
3.98033333333334	0.843048095703125
3.98366666666667	0.778675079345703
3.987	0.721931457519532
3.99033333333334	0.669002532958985
3.99366666666667	0.626087188720703
3.997	0.590324401855469
4.00033333333334	0.562667846679688
4.00366666666667	0.530719757080078
4.007	0.496387481689453
4.01033333333334	0.458240509033203
4.01366666666667	0.417709350585938
4.017	0.383853912353516
4.02033333333334	0.349521636962891
4.02366666666667	0.310420989990235
4.027	0.261783599853516
4.03033333333334	0.215530395507813
4.03366666666667	0.174045562744141
4.037	0.12350082397461
4.04033333333334	0.0643730163574219
4.04366666666667	0.00333786010742188
4.047	-0.0486373901367188
4.05033333333334	-0.0982284545898438
4.05366666666667	-0.153541564941406
4.057	-0.216484069824219
4.06033333333334	-0.284194946289063
4.06366666666667	-0.360488891601563
4.067	-0.452041625976563
4.07033333333334	-0.563621520996094
4.07366666666667	-0.687122344970703
4.077	-0.810623168945313
4.08033333333334	-0.936031341552735
4.08366666666667	-1.06525421142578
4.087	-1.20401382446289
4.09033333333334	-1.34086608886719
4.09366666666667	-1.46913528442383
4.097	-1.59358978271485
4.10033333333334	-1.71089172363281
4.10366666666667	-1.81722640991211
4.107	-1.90067291259766
4.11033333333334	-1.96647644042969
4.11366666666667	-2.02083587646485
4.117	-2.0594596862793
4.12033333333334	-2.07853317260742
4.12366666666667	-2.06756591796875
4.127	-2.01988220214844
4.13033333333334	-1.92403793334961
4.13366666666667	-1.7690658569336
4.137	-1.55115127563477
4.14033333333334	-1.2664794921875
4.14366666666667	-0.905990600585938
4.147	-0.463485717773438
4.15033333333334	0.0658035278320313
4.15366666666667	0.6866455078125
4.157	1.40380859375
4.16033333333334	2.23350524902344
4.16366666666667	3.17716598510742
4.167	4.23479080200196
4.17033333333334	5.40304183959961
4.17366666666667	6.67333602905274
4.177	8.04471969604492
4.18033333333334	9.50193405151367
4.18366666666667	11.042594909668
4.187	12.6500129699707
4.19033333333334	14.3136978149414
4.19366666666667	16.0112380981446
4.197	17.7197456359863
4.20033333333334	19.4172859191895
4.20366666666667	21.0766792297363
4.207	22.667407989502
4.21033333333334	24.165153503418
4.21366666666667	25.5589485168457
4.217	26.8306732177735
4.22033333333334	27.9636383056641
4.22366666666667	28.9435386657715
4.227	29.7665596008301
4.23033333333334	30.4174423217774
4.23366666666667	30.8837890625
4.237	31.1727523803711
4.24033333333334	31.2929153442383
4.24366666666667	31.247615814209
4.247	31.0392379760742
4.25033333333334	30.6825637817383
4.25366666666667	30.1918983459473
4.257	29.5748710632324
4.26033333333334	28.8443565368653
4.26366666666667	28.0218124389649
4.267	27.1263122558594
4.27033333333334	26.1774063110352
4.27366666666667	25.1855850219727
4.277	24.1622924804688
4.28033333333334	23.1213569641113
4.28366666666667	22.066593170166
4.287	21.0051536560059
4.29033333333334	19.9494361877442
4.29366666666667	18.9099311828613
4.297	17.8966522216797
4.30033333333334	16.90673828125
4.30366666666667	15.9521102905274
4.307	15.0337219238281
4.31033333333334	14.1510963439942
4.31366666666667	13.3023262023926
4.317	12.4893188476563
4.32033333333334	11.7130279541016
4.32366666666667	10.9672546386719
4.327	10.2610588073731
4.33033333333334	9.59396362304688
4.33366666666667	8.96930694580078
4.337	8.38327407836914
4.34033333333334	7.83300399780274
4.34366666666667	7.31945037841797
4.347	6.8354606628418
4.35033333333334	6.38389587402344
4.35366666666667	5.95808029174805
4.357	5.5532455444336
4.36033333333334	5.16796112060547
4.36366666666667	4.80365753173828
4.367	4.46367263793946
4.37033333333334	4.14609909057617
4.37366666666667	3.85427474975586
4.377	3.58915328979492
4.38033333333334	3.35025787353516
4.38366666666667	3.13138961791992
4.387	2.92825698852539
4.39033333333334	2.73942947387696
4.39366666666667	2.55870819091797
4.397	2.38800048828125
4.40033333333334	2.227783203125
4.40366666666667	2.07901000976563
4.407	1.94311141967774
4.41033333333334	1.81388854980469
4.41366666666667	1.69467926025391
4.417	1.58834457397461
4.42033333333334	1.49297714233399
4.42366666666667	1.40714645385742
4.427	1.32131576538086
4.43033333333334	1.24263763427735
4.43366666666667	1.17301940917969
4.437	1.10864639282227
4.44033333333334	1.04713439941406
4.44366666666667	0.991344451904297
4.447	0.946521759033203
4.45033333333334	0.907421112060547
4.45366666666667	0.867366790771485
4.457	0.829219818115235
4.46033333333334	0.789642333984375
4.46366666666667	0.751495361328125
4.467	0.715255737304688
4.47033333333334	0.680923461914063
4.47366666666667	0.650405883789063
4.477	0.620841979980469
4.48033333333334	0.597000122070313
4.48366666666667	0.571727752685547
4.487	0.541210174560547
4.49033333333334	0.510215759277344
4.49366666666667	0.483036041259766
4.497	0.461578369140625
4.50033333333334	0.4425048828125
4.50366666666667	0.426292419433594
4.507	0.412940979003906
4.51033333333334	0.404834747314453
4.51366666666667	0.400066375732422
4.517	0.395774841308594
4.52033333333334	0.392436981201172
4.52366666666667	0.396251678466797
4.527	0.408649444580078
4.53033333333334	0.419139862060547
4.53366666666667	0.416755676269531
4.537	0.406742095947266
4.54033333333334	0.398635864257813
4.54366666666667	0.391960144042969
4.547	0.380992889404297
4.55033333333334	0.371456146240235
4.55366666666667	0.368595123291016
4.557	0.365734100341797
4.56033333333334	0.35238265991211
4.56366666666667	0.330448150634766
4.567	0.308036804199219
4.57033333333334	0.293254852294922
4.57366666666667	0.279426574707031
4.577	0.267982482910156
4.58033333333334	0.261783599853516
4.58366666666667	0.262260437011719
4.587	0.263214111328125
4.59033333333334	0.256538391113281
4.59366666666667	0.250339508056641
4.597	0.244617462158203
4.60033333333334	0.238895416259766
4.60366666666667	0.231266021728516
4.607	0.220298767089844
4.61033333333334	0.205039978027344
4.61366666666667	0.19073486328125
4.617	0.184059143066406
4.62033333333334	0.181674957275391
4.62366666666667	0.173091888427735
4.627	0.167369842529297
4.63033333333334	0.168323516845703
4.63366666666667	0.168323516845703
4.637	0.16164779663086
4.64033333333334	0.148773193359375
4.64366666666667	0.143527984619141
4.647	0.1373291015625
4.65033333333334	0.12969970703125
4.65366666666667	0.127315521240235
4.657	0.134468078613281
4.66033333333334	0.151157379150391
4.66366666666667	0.165939331054688
4.667	0.177383422851563
4.67033333333334	0.18453598022461
4.67366666666667	0.184059143066406
4.677	0.174999237060547
4.68033333333334	0.158786773681641
4.68366666666667	0.140190124511719
4.687	0.125885009765625
4.69033333333334	0.11587142944336
4.69366666666667	0.11587142944336
4.697	0.119686126708985
4.70033333333334	0.122547149658203
4.70366666666667	0.125885009765625
4.707	0.123977661132813
4.71033333333334	0.119686126708985
4.71366666666667	0.107765197753906
4.717	0.095367431640625
4.72033333333334	0.0867843627929688
4.72366666666667	0.080108642578125
4.727	0.0772476196289063
4.73033333333334	0.0772476196289063
4.73366666666667	0.0820159912109375
4.737	0.0853538513183594
4.74033333333334	0.0829696655273438
4.74366666666667	0.0772476196289063
4.747	0.0696182250976563
4.75033333333334	0.0600814819335938
4.75366666666667	0.0553131103515625
4.757	0.05340576171875
4.76033333333334	0.0567436218261719
4.76366666666667	0.0629425048828125
4.767	0.0700950622558594
4.77033333333334	0.0796318054199219
4.77366666666667	0.0829696655273438
4.777	0.0810623168945313
4.78033333333334	0.0777244567871094
4.78366666666667	0.0739097595214844
4.787	0.0715255737304688
4.79033333333334	0.0667572021484375
4.79366666666667	0.064849853515625
4.797	0.0662803649902344
4.80033333333334	0.0696182250976563
4.80366666666667	0.0782012939453125
4.807	0.0934600830078125
4.81033333333334	0.111103057861328
4.81366666666667	0.119686126708985
4.817	0.122547149658203
4.82033333333334	0.124931335449219
4.82366666666667	0.125885009765625
4.827	0.118732452392578
4.83033333333334	0.106334686279297
4.83366666666667	0.102043151855469
4.837	0.103473663330078
4.84033333333334	0.102043151855469
4.84366666666667	0.0944137573242188
4.847	0.0886917114257813
4.85033333333334	0.0920295715332031
4.85366666666667	0.0948905944824219
4.857	0.095367431640625
4.86033333333334	0.0944137573242188
4.86366666666667	0.0972747802734375
4.867	0.0996589660644531
4.87033333333334	0.0982284545898438
4.87366666666667	0.091552734375
4.877	0.0882148742675781
4.88033333333334	0.0858306884765625
4.88366666666667	0.08392333984375
4.887	0.0777244567871094
4.89033333333334	0.0700950622558594
4.89366666666667	0.0638961791992188
4.897	0.0605583190917969
4.90033333333334	0.0596046447753907
4.90366666666667	0.0634193420410157
4.907	0.0739097595214844
4.91033333333334	0.0848770141601563
4.91366666666667	0.0987052917480469
4.917	0.105381011962891
4.92033333333334	0.112533569335938
4.92366666666667	0.113964080810547
4.927	0.112056732177735
4.93033333333334	0.107288360595703
4.93366666666667	0.0934600830078125
4.937	0.0720024108886719
4.94033333333334	0.0481605529785156
4.94366666666667	0.034332275390625
4.947	0.030517578125
4.95033333333334	0.0338554382324219
4.95366666666667	0.0448226928710938
4.957	0.0696182250976563
4.96033333333334	0.0967979431152344
4.96366666666667	0.11587142944336
4.967	0.125408172607422
4.97033333333334	0.129222869873047
4.97366666666667	0.128269195556641
4.977	0.119209289550781
4.98033333333334	0.105381011962891
4.98366666666667	0.0910758972167969
4.987	0.0753402709960938
4.99033333333334	0.0634193420410157
4.99366666666667	0.0562667846679688
4.997	0.0529289245605469
5.00033333333334	0.0510215759277344
5.00366666666667	0.0500679016113282
5.007	0.05340576171875
5.01033333333334	0.0529289245605469
5.01366666666667	0.0557899475097657
5.017	0.06103515625
5.02033333333334	0.0705718994140625
5.02366666666667	0.0772476196289063
5.027	0.0782012939453125
5.03033333333334	0.0815391540527344
5.03366666666667	0.080108642578125
5.037	0.0767707824707032
5.04033333333334	0.0710487365722657
5.04366666666667	0.0705718994140625
5.047	0.0734329223632813
5.05033333333334	0.0729560852050782
5.05366666666667	0.0720024108886719
5.057	0.0720024108886719
5.06033333333334	0.0720024108886719
5.06366666666667	0.0667572021484375
5.067	0.0596046447753907
5.07033333333334	0.0562667846679688
5.07366666666667	0.0605583190917969
5.077	0.0634193420410157
5.08033333333334	0.0586509704589844
5.08366666666667	0.0510215759277344
5.087	0.0429153442382813
5.09033333333334	0.0329017639160156
5.09366666666667	0.0224113464355469
5.097	0.02288818359375
5.10033333333334	0.0410079956054688
5.10366666666667	0.0653266906738282
5.107	0.0886917114257813
5.11033333333334	0.1068115234375
5.11366666666667	0.120162963867188
5.117	0.121116638183594
5.12033333333334	0.110149383544922
5.12366666666667	0.0958442687988281
5.127	0.08392333984375
5.13033333333334	0.0729560852050782
5.13366666666667	0.0619888305664063
5.137	0.0591278076171875
5.14033333333334	0.0634193420410157
5.14366666666667	0.072479248046875
5.147	0.0786781311035157
5.15033333333334	0.0853538513183594
5.15366666666667	0.0934600830078125
5.157	0.0958442687988281
5.16033333333334	0.0934600830078125
5.16366666666667	0.0872611999511719
5.167	0.08392333984375
5.17033333333334	0.0858306884765625
5.17366666666667	0.0863075256347656
5.177	0.0882148742675781
5.18033333333334	0.0882148742675781
5.18366666666667	0.0896453857421875
5.187	0.0925064086914063
5.19033333333334	0.0934600830078125
5.19366666666667	0.0944137573242188
5.197	0.0963211059570313
5.20033333333334	0.0972747802734375
5.20366666666667	0.0977516174316406
5.207	0.0948905944824219
5.21033333333334	0.091552734375
5.21366666666667	0.0901222229003906
5.217	0.0882148742675781
5.22033333333334	0.0858306884765625
5.22366666666667	0.0829696655273438
5.227	0.0853538513183594
5.23033333333334	0.0896453857421875
5.23366666666667	0.0901222229003906
5.237	0.080108642578125
5.24033333333334	0.0743865966796875
5.24366666666667	0.0753402709960938
5.247	0.0782012939453125
5.25033333333334	0.0743865966796875
5.25366666666667	0.0700950622558594
5.257	0.0824928283691406
5.26033333333334	0.102043151855469
5.26366666666667	0.113964080810547
5.267	0.113964080810547
5.27033333333334	0.112056732177735
5.27366666666667	0.112056732177735
5.277	0.10824203491211
5.28033333333334	0.0948905944824219
5.28366666666667	0.0810623168945313
5.287	0.0739097595214844
5.29033333333334	0.0710487365722657
5.29366666666667	0.0629425048828125
5.297	0.0500679016113282
5.30033333333334	0.041961669921875
5.30366666666667	0.0410079956054688
5.307	0.0400543212890625
5.31033333333334	0.0371932983398438
5.31366666666667	0.0352859497070313
5.317	0.0405311584472656
5.32033333333334	0.0491142272949219
5.32366666666667	0.0519752502441407
5.327	0.0524520874023438
5.33033333333334	0.0557899475097657
5.33366666666667	0.0662803649902344
5.337	0.0743865966796875
5.34033333333334	0.0786781311035157
5.34366666666667	0.0820159912109375
5.347	0.0886917114257813
5.35033333333334	0.095367431640625
5.35366666666667	0.0987052917480469
5.357	0.102043151855469
5.36033333333334	0.105381011962891
5.36366666666667	0.112056732177735
5.367	0.120639801025391
5.37033333333334	0.130176544189453
5.37366666666667	0.133514404296875
5.377	0.134468078613281
5.38033333333334	0.12969970703125
5.38366666666667	0.124454498291016
5.387	0.113487243652344
5.39033333333334	0.103473663330078
5.39366666666667	0.101089477539063
5.397	0.0987052917480469
5.40033333333334	0.095367431640625
5.40366666666667	0.087738037109375
5.407	0.0853538513183594
5.41033333333334	0.0848770141601563
5.41366666666667	0.0834465026855469
5.417	0.0810623168945313
5.42033333333334	0.0848770141601563
5.42366666666667	0.0901222229003906
5.427	0.0901222229003906
5.43033333333334	0.0810623168945313
5.43366666666667	0.0734329223632813
5.437	0.0720024108886719
5.44033333333334	0.0715255737304688
5.44366666666667	0.0643730163574219
5.447	0.0615119934082032
5.45033333333334	0.0638961791992188
5.45366666666667	0.0629425048828125
5.457	0.0562667846679688
5.46033333333334	0.0491142272949219
5.46366666666667	0.0543594360351563
5.467	0.0605583190917969
5.47033333333334	0.0705718994140625
5.47366666666667	0.0796318054199219
5.477	0.0867843627929688
5.48033333333334	0.0905990600585938
5.48366666666667	0.0872611999511719
5.487	0.0882148742675781
5.49033333333334	0.0872611999511719
5.49366666666667	0.0944137573242188
5.497	0.101089477539063
5.50033333333334	0.103950500488281
5.50366666666667	0.102043151855469
5.507	0.0948905944824219
5.51033333333334	0.0872611999511719
5.51366666666667	0.0767707824707032
5.517	0.0672340393066407
5.52033333333334	0.0653266906738282
5.52366666666667	0.0710487365722657
5.527	0.0796318054199219
5.53033333333334	0.0872611999511719
5.53366666666667	0.0920295715332031
5.537	0.095367431640625
5.54033333333334	0.0925064086914063
5.54366666666667	0.0834465026855469
5.547	0.0720024108886719
5.55033333333334	0.0643730163574219
5.55366666666667	0.0600814819335938
5.557	0.0591278076171875
5.56033333333334	0.0619888305664063
5.56366666666667	0.0691413879394532
5.567	0.0753402709960938
5.57033333333334	0.0772476196289063
5.57366666666667	0.0810623168945313
5.577	0.0844001770019531
5.58033333333334	0.0867843627929688
5.58366666666667	0.08392333984375
5.587	0.0834465026855469
5.59033333333334	0.0834465026855469
5.59366666666667	0.080108642578125
5.597	0.0743865966796875
5.60033333333334	0.064849853515625
5.60366666666667	0.0591278076171875
5.607	0.0524520874023438
5.61033333333334	0.0438690185546875
5.61366666666667	0.0338554382324219
5.617	0.02288818359375
5.62033333333334	0.0181198120117188
5.62366666666667	0.011444091796875
5.627	0.00905990600585938
5.63033333333334	0.011444091796875
5.63366666666667	0.0200271606445313
5.637	0.0290870666503906
5.64033333333334	0.0338554382324219
5.64366666666667	0.0414848327636719
5.647	0.0505447387695313
5.65033333333334	0.0586509704589844
5.65366666666667	0.0596046447753907
5.657	0.0562667846679688
5.66033333333334	0.0605583190917969
5.66366666666667	0.0710487365722657
5.667	0.0848770141601563
5.67033333333334	0.0939369201660156
5.67366666666667	0.0977516174316406
5.677	0.0987052917480469
5.68033333333334	0.0934600830078125
5.68366666666667	0.087738037109375
5.687	0.0782012939453125
5.69033333333334	0.0715255737304688
5.69366666666667	0.0715255737304688
5.697	0.0762939453125
5.70033333333334	0.0796318054199219
5.70366666666667	0.0767707824707032
5.707	0.0762939453125
5.71033333333334	0.0829696655273438
5.71366666666667	0.0944137573242188
5.717	0.103473663330078
5.72033333333334	0.104904174804688
5.72366666666667	0.0996589660644531
5.727	0.0891685485839844
5.73033333333334	0.0758171081542969
5.73366666666667	0.0543594360351563
5.737	0.0400543212890625
5.74033333333334	0.0400543212890625
5.74366666666667	0.0510215759277344
5.747	0.0591278076171875
5.75033333333334	0.0591278076171875
5.75366666666667	0.0638961791992188
5.757	0.06866455078125
5.76033333333334	0.0729560852050782
5.76366666666667	0.0767707824707032
5.767	0.0863075256347656
5.77033333333334	0.0967979431152344
5.77366666666667	0.103950500488281
5.777	0.109195709228516
5.78033333333334	0.111579895019531
5.78366666666667	0.107288360595703
5.787	0.0987052917480469
5.79033333333334	0.0958442687988281
5.79366666666667	0.0996589660644531
5.797	0.103950500488281
5.80033333333334	0.0996589660644531
5.80366666666667	0.0958442687988281
5.807	0.0920295715332031
5.81033333333334	0.08392333984375
5.81366666666667	0.0696182250976563
5.817	0.0510215759277344
5.82033333333334	0.0391006469726563
5.82366666666667	0.0295639038085938
5.827	0.0252723693847656
5.83033333333334	0.0295639038085938
5.83366666666667	0.0414848327636719
5.837	0.0596046447753907
5.84033333333334	0.0762939453125
5.84366666666667	0.087738037109375
5.847	0.091552734375
5.85033333333334	0.0844001770019531
5.85366666666667	0.0748634338378907
5.857	0.064849853515625
5.86033333333334	0.0596046447753907
5.86366666666667	0.0562667846679688
5.867	0.0524520874023438
5.87033333333334	0.0524520874023438
5.87366666666667	0.0524520874023438
5.877	0.0500679016113282
5.88033333333334	0.0472068786621094
5.88366666666667	0.0529289245605469
5.887	0.0638961791992188
5.89033333333334	0.072479248046875
5.89366666666667	0.0720024108886719
5.897	0.0715255737304688
5.90033333333334	0.0705718994140625
5.90366666666667	0.0605583190917969
5.907	0.0510215759277344
5.91033333333334	0.041961669921875
5.91366666666667	0.0433921813964844
5.917	0.0510215759277344
5.92033333333334	0.0619888305664063
5.92366666666667	0.0753402709960938
5.927	0.0829696655273438
5.93033333333334	0.0925064086914063
5.93366666666667	0.09918212890625
5.937	0.101089477539063
5.94033333333334	0.0963211059570313
5.94366666666667	0.0920295715332031
5.947	0.0939369201660156
5.95033333333334	0.100135803222656
5.95366666666667	0.105381011962891
5.957	0.103950500488281
5.96033333333334	0.100135803222656
5.96366666666667	0.0948905944824219
5.967	0.0905990600585938
5.97033333333334	0.0853538513183594
5.97366666666667	0.0748634338378907
5.977	0.06103515625
5.98033333333334	0.0443458557128906
5.98366666666667	0.0329017639160156
5.987	0.0243186950683594
5.99033333333334	0.0185966491699219
5.99366666666667	0.0214576721191406
5.997	0.0362396240234375
6.00033333333334	0.0605583190917969
6.00366666666667	0.0743865966796875
6.007	0.0762939453125
6.01033333333334	0.0700950622558594
6.01366666666667	0.06103515625
6.017	0.0472068786621094
6.02033333333334	0.0286102294921875
6.02366666666667	0.0176429748535156
6.027	0.0133514404296875
6.03033333333334	0.0147819519042969
6.03366666666667	0.0166893005371094
6.037	0.0252723693847656
6.04033333333334	0.0391006469726563
6.04366666666667	0.0491142272949219
6.047	0.0557899475097657
6.05033333333334	0.0562667846679688
6.05366666666667	0.057220458984375
6.057	0.0553131103515625
6.06033333333334	0.0505447387695313
6.06366666666667	0.0481605529785156
6.067	0.0486373901367188
6.07033333333334	0.0519752502441407
6.07366666666667	0.05340576171875
6.077	0.0548362731933594
6.08033333333334	0.0548362731933594
6.08366666666667	0.0524520874023438
6.087	0.0452995300292969
6.09033333333334	0.0348091125488281
6.09366666666667	0.0281333923339844
6.097	0.0233650207519531
6.10033333333334	0.0262260437011719
6.10366666666667	0.0371932983398438
6.107	0.0519752502441407
6.11033333333334	0.0672340393066407
6.11366666666667	0.0743865966796875
6.117	0.0782012939453125
6.12033333333334	0.080108642578125
6.12366666666667	0.0796318054199219
6.127	0.0791549682617188
6.13033333333334	0.0820159912109375
6.13366666666667	0.0863075256347656
6.137	0.0910758972167969
6.14033333333334	0.091552734375
6.14366666666667	0.0896453857421875
6.147	0.0896453857421875
6.15033333333334	0.0910758972167969
6.15366666666667	0.0963211059570313
6.157	0.0977516174316406
6.16033333333334	0.0987052917480469
6.16366666666667	0.0996589660644531
6.167	0.103950500488281
6.17033333333334	0.103473663330078
6.17366666666667	0.101089477539063
6.177	0.102996826171875
6.18033333333334	0.109672546386719
6.18366666666667	0.120162963867188
6.187	0.124931335449219
6.19033333333334	0.131607055664063
6.19366666666667	0.143051147460938
6.197	0.157356262207031
6.20033333333334	0.166416168212891
6.20366666666667	0.159740447998047
6.207	0.143527984619141
6.21033333333334	0.124454498291016
6.21366666666667	0.102996826171875
6.217	0.0815391540527344
6.22033333333334	0.0653266906738282
6.22366666666667	0.0596046447753907
6.227	0.0615119934082032
6.23033333333334	0.0705718994140625
6.23366666666667	0.08392333984375
6.237	0.0929832458496094
6.24033333333334	0.100135803222656
6.24366666666667	0.104904174804688
6.247	0.110149383544922
6.25033333333334	0.111103057861328
6.25366666666667	0.1068115234375
6.257	0.102996826171875
6.26033333333334	0.0987052917480469
6.26366666666667	0.0963211059570313
6.267	0.0944137573242188
6.27033333333334	0.0872611999511719
6.27366666666667	0.0767707824707032
6.277	0.0677108764648438
6.28033333333334	0.064849853515625
6.28366666666667	0.0634193420410157
6.287	0.0638961791992188
6.29033333333334	0.0672340393066407
6.29366666666667	0.0743865966796875
6.297	0.072479248046875
6.30033333333334	0.0643730163574219
6.30366666666667	0.06103515625
6.307	0.0672340393066407
6.31033333333334	0.0786781311035157
6.31366666666667	0.0815391540527344
6.317	0.0844001770019531
6.32033333333334	0.0891685485839844
6.32366666666667	0.0939369201660156
6.327	0.0882148742675781
6.33033333333334	0.0796318054199219
6.33366666666667	0.0753402709960938
6.337	0.0762939453125
6.34033333333334	0.0805854797363281
6.34366666666667	0.0824928283691406
6.347	0.0824928283691406
6.35033333333334	0.0810623168945313
6.35366666666667	0.0867843627929688
6.357	0.0967979431152344
6.36033333333334	0.106334686279297
6.36366666666667	0.109672546386719
6.367	0.110626220703125
6.37033333333334	0.108718872070313
6.37366666666667	0.100135803222656
6.377	0.0896453857421875
6.38033333333334	0.0762939453125
6.38366666666667	0.0653266906738282
6.387	0.0557899475097657
6.39033333333334	0.0514984130859375
6.39366666666667	0.0538825988769532
6.397	0.0567436218261719
6.40033333333334	0.06103515625
6.40366666666667	0.0662803649902344
6.407	0.0758171081542969
6.41033333333334	0.0824928283691406
6.41366666666667	0.0872611999511719
6.417	0.0905990600585938
6.42033333333334	0.0886917114257813
6.42366666666667	0.0848770141601563
6.427	0.0777244567871094
6.43033333333334	0.0772476196289063
6.43366666666667	0.0772476196289063
6.437	0.0786781311035157
6.44033333333334	0.0805854797363281
6.44366666666667	0.0815391540527344
6.447	0.0834465026855469
6.45033333333334	0.0729560852050782
6.45366666666667	0.0600814819335938
6.457	0.0433921813964844
6.46033333333334	0.0324249267578125
6.46366666666667	0.026702880859375
6.467	0.0252723693847656
6.47033333333334	0.0319480895996094
6.47366666666667	0.0405311584472656
6.477	0.0491142272949219
6.48033333333334	0.0562667846679688
6.48366666666667	0.0638961791992188
6.487	0.0767707824707032
6.49033333333334	0.0929832458496094
6.49366666666667	0.103473663330078
6.497	0.113010406494141
6.50033333333334	0.112056732177735
6.50366666666667	0.107288360595703
6.507	0.0929832458496094
6.51033333333334	0.0758171081542969
6.51366666666667	0.0658035278320313
6.517	0.0576972961425782
6.52033333333334	0.0581741333007813
6.52366666666667	0.0586509704589844
6.527	0.0605583190917969
6.53033333333334	0.0681877136230469
6.53366666666667	0.0767707824707032
6.537	0.0858306884765625
6.54033333333334	0.0848770141601563
6.54366666666667	0.0786781311035157
6.547	0.0715255737304688
6.55033333333334	0.0662803649902344
6.55366666666667	0.0662803649902344
6.557	0.0658035278320313
6.56033333333334	0.0658035278320313
6.56366666666667	0.0658035278320313
6.567	0.0696182250976563
6.57033333333334	0.0748634338378907
6.57366666666667	0.0767707824707032
6.577	0.0786781311035157
6.58033333333334	0.0834465026855469
6.58366666666667	0.0905990600585938
6.587	0.0896453857421875
6.59033333333334	0.0772476196289063
6.59366666666667	0.0548362731933594
6.597	0.0391006469726563
6.60033333333334	0.0309944152832031
6.60366666666667	0.0281333923339844
6.607	0.030517578125
6.61033333333334	0.0357627868652344
6.61366666666667	0.0500679016113282
6.617	0.0562667846679688
6.62033333333334	0.0562667846679688
6.62366666666667	0.0524520874023438
6.627	0.0543594360351563
6.63033333333334	0.0600814819335938
6.63366666666667	0.0619888305664063
6.637	0.0605583190917969
6.64033333333334	0.0591278076171875
6.64366666666667	0.0634193420410157
6.647	0.0662803649902344
6.65033333333334	0.0681877136230469
6.65366666666667	0.0700950622558594
6.657	0.0848770141601563
6.66033333333334	0.10824203491211
6.66366666666667	0.129222869873047
[truncated: 5,506 more rows]
