# Supplementary material for: Phase-Specific Parameter Estimation in Chiral HPLC Using 1‑Site, 2‑Site Stochastic Models, and Unified Equation Approach
Source: Anal Chem. 2026 Apr 29;98(18):13925–39. doi: 10.1021/acs.analchem.6c01634 (PMC13177292; doi:10.1021/acs.analchem.6c01634)
Supplement: Supplementary file 2 [file ac6c01634_si_002.zip › SupportingInformation/01_isotherm_fit/CELL1_data/LORA_CELL1_05_10_22506.CSV]

0.00216666666666667	-0.0710487365722657
0.0055	-0.0791549682617188
0.00883333333333334	-0.087738037109375
0.0121666666666667	-0.0977516174316406
0.0155	-0.105857849121094
0.0188333333333334	-0.1068115234375
0.0221666666666667	-0.0982284545898438
0.0255	-0.0910758972167969
0.0288333333333334	-0.0872611999511719
0.0321666666666667	-0.0829696655273438
0.0355	-0.0796318054199219
0.0388333333333334	-0.0748634338378907
0.0421666666666667	-0.0677108764648438
0.0455	-0.0581741333007813
0.0488333333333334	-0.0467300415039063
0.0521666666666667	-0.0395774841308594
0.0555	-0.0338554382324219
0.0588333333333334	-0.0290870666503906
0.0621666666666667	-0.0271797180175781
0.0655	-0.026702880859375
0.0688333333333333	-0.0290870666503906
0.0721666666666667	-0.0329017639160156
0.0755	-0.03814697265625
0.0788333333333334	-0.0467300415039063
0.0821666666666667	-0.0562667846679688
0.0855	-0.0619888305664063
0.0888333333333333	-0.0643730163574219
0.0921666666666667	-0.0629425048828125
0.0955	-0.0653266906738282
0.0988333333333334	-0.0681877136230469
0.102166666666667	-0.0667572021484375
0.1055	-0.0677108764648438
0.108833333333334	-0.06866455078125
0.112166666666667	-0.0720024108886719
0.1155	-0.0720024108886719
0.118833333333334	-0.0700950622558594
0.122166666666667	-0.0734329223632813
0.1255	-0.0743865966796875
0.128833333333334	-0.0753402709960938
0.132166666666667	-0.0791549682617188
0.1355	-0.0858306884765625
0.138833333333334	-0.0920295715332031
0.142166666666667	-0.095367431640625
0.1455	-0.103950500488281
0.148833333333334	-0.114917755126953
0.152166666666667	-0.120162963867188
0.1555	-0.117301940917969
0.158833333333334	-0.116348266601563
0.162166666666667	-0.118255615234375
0.1655	-0.117778778076172
0.168833333333334	-0.110149383544922
0.172166666666667	-0.102996826171875
0.1755	-0.0977516174316406
0.178833333333334	-0.091552734375
0.182166666666667	-0.0796318054199219
0.1855	-0.0662803649902344
0.188833333333334	-0.0557899475097657
0.192166666666667	-0.0476837158203125
0.1955	-0.041961669921875
0.198833333333334	-0.0319480895996094
0.202166666666667	-0.0271797180175781
0.2055	-0.0300407409667969
0.208833333333334	-0.0391006469726563
0.212166666666667	-0.0500679016113282
0.2155	-0.0591278076171875
0.218833333333334	-0.0729560852050782
0.222166666666667	-0.0858306884765625
0.2255	-0.0934600830078125
0.228833333333334	-0.102519989013672
0.232166666666667	-0.107765197753906
0.2355	-0.111579895019531
0.238833333333334	-0.10824203491211
0.242166666666667	-0.102043151855469
0.2455	-0.0967979431152344
0.248833333333334	-0.0886917114257813
0.252166666666667	-0.0872611999511719
0.2555	-0.0905990600585938
0.258833333333334	-0.101089477539063
0.262166666666667	-0.111103057861328
0.2655	-0.117301940917969
0.268833333333334	-0.120162963867188
0.272166666666667	-0.117301940917969
0.2755	-0.112056732177735
0.278833333333334	-0.108718872070313
0.282166666666667	-0.109195709228516
0.2855	-0.112056732177735
0.288833333333334	-0.113487243652344
0.292166666666667	-0.113010406494141
0.2955	-0.104427337646485
0.298833333333334	-0.0891685485839844
0.302166666666667	-0.0729560852050782
0.3055	-0.0624656677246094
0.308833333333334	-0.0543594360351563
0.312166666666667	-0.0491142272949219
0.3155	-0.0524520874023438
0.318833333333334	-0.06866455078125
0.322166666666667	-0.0905990600585938
0.3255	-0.110149383544922
0.328833333333334	-0.1220703125
0.332166666666667	-0.132083892822266
0.3355	-0.141620635986328
0.338833333333334	-0.144481658935547
0.342166666666667	-0.137805938720703
0.3455	-0.120639801025391
0.348833333333334	-0.103473663330078
0.352166666666667	-0.0905990600585938
0.3555	-0.0834465026855469
0.358833333333334	-0.08392333984375
0.362166666666667	-0.0934600830078125
0.3655	-0.109672546386719
0.368833333333334	-0.127792358398438
0.372166666666667	-0.142097473144531
0.3755	-0.150203704833985
0.378833333333334	-0.148773193359375
0.382166666666667	-0.138282775878906
0.3855	-0.123977661132813
0.388833333333334	-0.111579895019531
0.392166666666667	-0.10824203491211
0.3955	-0.106334686279297
0.398833333333334	-0.105857849121094
0.402166666666667	-0.102996826171875
0.4055	-0.0982284545898438
0.408833333333334	-0.0905990600585938
0.412166666666667	-0.0815391540527344
0.4155	-0.0720024108886719
0.418833333333334	-0.0619888305664063
0.422166666666667	-0.0586509704589844
0.4255	-0.0634193420410157
0.428833333333334	-0.0753402709960938
0.432166666666667	-0.0810623168945313
0.4355	-0.0882148742675781
0.438833333333334	-0.0958442687988281
0.442166666666667	-0.0982284545898438
0.4455	-0.0920295715332031
0.448833333333334	-0.0834465026855469
0.452166666666667	-0.0820159912109375
0.4555	-0.080108642578125
0.458833333333334	-0.0782012939453125
0.462166666666667	-0.0772476196289063
0.4655	-0.0829696655273438
0.468833333333334	-0.0863075256347656
0.472166666666667	-0.0910758972167969
0.4755	-0.0987052917480469
0.478833333333334	-0.104427337646485
0.482166666666667	-0.1068115234375
0.4855	-0.102519989013672
0.488833333333334	-0.0987052917480469
0.492166666666667	-0.0944137573242188
0.4955	-0.0891685485839844
0.498833333333334	-0.0844001770019531
0.502166666666667	-0.0820159912109375
0.5055	-0.0886917114257813
0.508833333333334	-0.0920295715332031
0.512166666666667	-0.0901222229003906
0.5155	-0.08392333984375
0.518833333333334	-0.0810623168945313
0.522166666666667	-0.08392333984375
0.5255	-0.0834465026855469
0.528833333333334	-0.087738037109375
0.532166666666667	-0.0925064086914063
0.5355	-0.09918212890625
0.538833333333334	-0.102043151855469
0.542166666666667	-0.101566314697266
0.5455	-0.0987052917480469
0.548833333333334	-0.0934600830078125
0.552166666666667	-0.0891685485839844
0.5555	-0.0882148742675781
0.558833333333334	-0.091552734375
0.562166666666667	-0.095367431640625
0.5655	-0.101089477539063
0.568833333333334	-0.106334686279297
0.572166666666667	-0.112056732177735
0.5755	-0.111579895019531
0.578833333333334	-0.102043151855469
0.582166666666667	-0.0929832458496094
0.5855	-0.0844001770019531
0.588833333333334	-0.0786781311035157
0.592166666666667	-0.0720024108886719
0.5955	-0.0729560852050782
0.598833333333334	-0.08392333984375
0.602166666666667	-0.0939369201660156
0.6055	-0.102519989013672
0.608833333333334	-0.1068115234375
0.612166666666667	-0.10824203491211
0.6155	-0.102043151855469
0.618833333333334	-0.0920295715332031
0.622166666666667	-0.0858306884765625
0.6255	-0.0810623168945313
0.628833333333334	-0.0796318054199219
0.632166666666667	-0.0810623168945313
0.6355	-0.0882148742675781
0.638833333333334	-0.091552734375
0.642166666666667	-0.0934600830078125
0.6455	-0.0939369201660156
0.648833333333334	-0.0939369201660156
0.652166666666667	-0.091552734375
0.6555	-0.0853538513183594
0.658833333333334	-0.0824928283691406
0.662166666666667	-0.0824928283691406
0.6655	-0.080108642578125
0.668833333333334	-0.072479248046875
0.672166666666667	-0.0658035278320313
0.6755	-0.0638961791992188
0.678833333333334	-0.0624656677246094
0.682166666666667	-0.06103515625
0.6855	-0.0691413879394532
0.688833333333334	-0.087738037109375
0.692166666666667	-0.102043151855469
0.6955	-0.105857849121094
0.698833333333334	-0.1068115234375
0.702166666666667	-0.106334686279297
0.7055	-0.102519989013672
0.708833333333334	-0.0963211059570313
0.712166666666667	-0.0967979431152344
0.7155	-0.102519989013672
0.718833333333334	-0.102519989013672
0.722166666666667	-0.0963211059570313
0.7255	-0.0872611999511719
0.728833333333334	-0.0782012939453125
0.732166666666667	-0.0743865966796875
0.7355	-0.0748634338378907
0.738833333333334	-0.08392333984375
0.742166666666667	-0.0972747802734375
0.7455	-0.108718872070313
0.748833333333334	-0.112056732177735
0.752166666666667	-0.107765197753906
0.7555	-0.104904174804688
0.758833333333334	-0.1068115234375
0.762166666666667	-0.109195709228516
0.7655	-0.110149383544922
0.768833333333334	-0.111579895019531
0.772166666666667	-0.119209289550781
0.7755	-0.125885009765625
0.778833333333334	-0.127315521240235
0.782166666666667	-0.126838684082031
0.7855	-0.127792358398438
0.788833333333334	-0.12969970703125
0.792166666666667	-0.1220703125
0.7955	-0.107765197753906
0.798833333333334	-0.0939369201660156
0.802166666666667	-0.0834465026855469
0.8055	-0.0815391540527344
0.808833333333334	-0.0820159912109375
0.812166666666667	-0.0886917114257813
0.8155	-0.0948905944824219
0.818833333333334	-0.0948905944824219
0.822166666666667	-0.0882148742675781
0.8255	-0.0791549682617188
0.828833333333334	-0.0720024108886719
0.832166666666667	-0.0658035278320313
0.8355	-0.0638961791992188
0.838833333333334	-0.0710487365722657
0.842166666666667	-0.08392333984375
0.8455	-0.0901222229003906
0.848833333333334	-0.091552734375
0.852166666666667	-0.0891685485839844
0.8555	-0.0891685485839844
0.858833333333334	-0.0867843627929688
0.862166666666667	-0.0782012939453125
0.8655	-0.0734329223632813
0.868833333333334	-0.0672340393066407
0.872166666666667	-0.0624656677246094
0.8755	-0.057220458984375
0.878833333333334	-0.0519752502441407
0.882166666666667	-0.0557899475097657
0.8855	-0.0643730163574219
0.888833333333334	-0.0743865966796875
0.892166666666667	-0.0810623168945313
0.8955	-0.0824928283691406
0.898833333333334	-0.0891685485839844
0.902166666666667	-0.0958442687988281
0.9055	-0.100135803222656
0.908833333333334	-0.101566314697266
0.912166666666667	-0.103950500488281
0.9155	-0.112056732177735
0.918833333333334	-0.111103057861328
0.922166666666667	-0.103473663330078
0.9255	-0.0905990600585938
0.928833333333334	-0.0863075256347656
0.932166666666667	-0.087738037109375
0.9355	-0.0867843627929688
0.938833333333334	-0.0844001770019531
0.942166666666667	-0.0815391540527344
0.9455	-0.0796318054199219
0.948833333333334	-0.0729560852050782
0.952166666666667	-0.0619888305664063
0.9555	-0.0591278076171875
0.958833333333334	-0.0658035278320313
0.962166666666667	-0.0786781311035157
0.9655	-0.0896453857421875
0.968833333333334	-0.0972747802734375
0.972166666666667	-0.101566314697266
0.9755	-0.0982284545898438
0.978833333333334	-0.0896453857421875
0.982166666666667	-0.0786781311035157
0.9855	-0.0667572021484375
0.988833333333334	-0.0567436218261719
0.992166666666667	-0.0543594360351563
0.9955	-0.0538825988769532
0.998833333333334	-0.0581741333007813
1.00216666666667	-0.0638961791992188
1.0055	-0.0696182250976563
1.00883333333334	-0.0753402709960938
1.01216666666667	-0.0791549682617188
1.0155	-0.0891685485839844
1.01883333333334	-0.0934600830078125
1.02216666666667	-0.0982284545898438
1.0255	-0.102996826171875
1.02883333333334	-0.109672546386719
1.03216666666667	-0.109672546386719
1.0355	-0.102519989013672
1.03883333333334	-0.0958442687988281
1.04216666666667	-0.0872611999511719
1.0455	-0.08392333984375
1.04883333333334	-0.0820159912109375
1.05216666666667	-0.0867843627929688
1.0555	-0.091552734375
1.05883333333334	-0.0939369201660156
1.06216666666667	-0.0910758972167969
1.0655	-0.080108642578125
1.06883333333334	-0.0672340393066407
1.07216666666667	-0.0553131103515625
1.0755	-0.0443458557128906
1.07883333333334	-0.0362396240234375
1.08216666666667	-0.034332275390625
1.0855	-0.0400543212890625
1.08883333333334	-0.0491142272949219
1.09216666666667	-0.057220458984375
1.0955	-0.0638961791992188
1.09883333333334	-0.0720024108886719
1.10216666666667	-0.0805854797363281
1.1055	-0.0867843627929688
1.10883333333334	-0.0920295715332031
1.11216666666667	-0.0944137573242188
1.1155	-0.0987052917480469
1.11883333333334	-0.0972747802734375
1.12216666666667	-0.0920295715332031
1.1255	-0.0863075256347656
1.12883333333334	-0.0805854797363281
1.13216666666667	-0.0796318054199219
1.1355	-0.0796318054199219
1.13883333333334	-0.0815391540527344
1.14216666666667	-0.0810623168945313
1.1455	-0.0824928283691406
1.14883333333334	-0.0867843627929688
1.15216666666667	-0.0925064086914063
1.1555	-0.0948905944824219
1.15883333333334	-0.101566314697266
1.16216666666667	-0.112056732177735
1.1655	-0.127315521240235
1.16883333333334	-0.1373291015625
1.17216666666667	-0.13875961303711
1.1755	-0.136852264404297
1.17883333333334	-0.125885009765625
1.18216666666667	-0.112056732177735
1.1855	-0.0939369201660156
1.18883333333334	-0.080108642578125
1.19216666666667	-0.0691413879394532
1.1955	-0.0596046447753907
1.19883333333334	-0.0581741333007813
1.20216666666667	-0.0653266906738282
1.2055	-0.0791549682617188
1.20883333333334	-0.0925064086914063
1.21216666666667	-0.102519989013672
1.2155	-0.111579895019531
1.21883333333334	-0.116348266601563
1.22216666666667	-0.113010406494141
1.2255	-0.107288360595703
1.22883333333334	-0.103473663330078
1.23216666666667	-0.102519989013672
1.2355	-0.0958442687988281
1.23883333333334	-0.0925064086914063
1.24216666666667	-0.0963211059570313
1.2455	-0.102996826171875
1.24883333333334	-0.107765197753906
1.25216666666667	-0.105381011962891
1.2555	-0.105857849121094
1.25883333333334	-0.104904174804688
1.26216666666667	-0.104904174804688
1.2655	-0.104904174804688
1.26883333333334	-0.107288360595703
1.27216666666667	-0.115394592285156
1.2755	-0.124454498291016
1.27883333333334	-0.13113021850586
1.28216666666667	-0.129222869873047
1.2855	-0.117778778076172
1.28883333333334	-0.102519989013672
1.29216666666667	-0.0920295715332031
1.2955	-0.0939369201660156
1.29883333333334	-0.101089477539063
1.30216666666667	-0.105381011962891
1.3055	-0.107765197753906
1.30883333333334	-0.11587142944336
1.31216666666667	-0.121593475341797
1.3155	-0.117301940917969
1.31883333333334	-0.1068115234375
1.32216666666667	-0.105381011962891
1.3255	-0.108718872070313
1.32883333333334	-0.105857849121094
1.33216666666667	-0.0977516174316406
1.3355	-0.091552734375
1.33883333333334	-0.0905990600585938
1.34216666666667	-0.0901222229003906
1.3455	-0.0905990600585938
1.34883333333334	-0.0939369201660156
1.35216666666667	-0.101089477539063
1.3555	-0.101566314697266
1.35883333333334	-0.0977516174316406
1.36216666666667	-0.0944137573242188
1.3655	-0.0939369201660156
1.36883333333334	-0.0925064086914063
1.37216666666667	-0.0929832458496094
1.3755	-0.101566314697266
1.37883333333334	-0.113010406494141
1.38216666666667	-0.119209289550781
1.3855	-0.123023986816406
1.38883333333334	-0.129222869873047
1.39216666666667	-0.13875961303711
1.3955	-0.148296356201172
1.39883333333334	-0.159263610839844
1.40216666666667	-0.16927719116211
1.4055	-0.172138214111328
1.40883333333334	-0.165462493896485
1.41216666666667	-0.148773193359375
1.4155	-0.132083892822266
1.41883333333334	-0.118732452392578
1.42216666666667	-0.106334686279297
1.4255	-0.095367431640625
1.42883333333334	-0.091552734375
1.43216666666667	-0.0982284545898438
1.4355	-0.109195709228516
1.43883333333334	-0.118732452392578
1.44216666666667	-0.126838684082031
1.4455	-0.132560729980469
1.44883333333334	-0.132083892822266
1.45216666666667	-0.12969970703125
1.4555	-0.123977661132813
1.45883333333334	-0.116348266601563
1.46216666666667	-0.107765197753906
1.4655	-0.109672546386719
1.46883333333334	-0.1220703125
1.47216666666667	-0.131607055664063
1.4755	-0.130176544189453
1.47883333333334	-0.12350082397461
1.48216666666667	-0.122547149658203
1.4855	-0.120639801025391
1.48883333333334	-0.116348266601563
1.49216666666667	-0.110626220703125
1.4955	-0.109195709228516
1.49883333333334	-0.113964080810547
1.50216666666667	-0.11587142944336
1.5055	-0.113964080810547
1.50883333333334	-0.110149383544922
1.51216666666667	-0.109672546386719
1.5155	-0.117301940917969
1.51883333333334	-0.122547149658203
1.52216666666667	-0.126838684082031
1.5255	-0.128746032714844
1.52883333333334	-0.129222869873047
1.53216666666667	-0.126838684082031
1.5355	-0.120162963867188
1.53883333333334	-0.113487243652344
1.54216666666667	-0.103950500488281
1.5455	-0.0982284545898438
1.54883333333334	-0.0963211059570313
1.55216666666667	-0.101566314697266
1.5555	-0.105857849121094
1.55883333333334	-0.110149383544922
1.56216666666667	-0.11444091796875
1.5655	-0.118255615234375
1.56883333333334	-0.125885009765625
1.57216666666667	-0.137805938720703
1.5755	-0.148773193359375
1.57883333333334	-0.151157379150391
1.58216666666667	-0.149726867675781
1.5855	-0.152111053466797
1.58883333333334	-0.147819519042969
1.59216666666667	-0.129222869873047
1.5955	-0.111103057861328
1.59883333333334	-0.10824203491211
1.60216666666667	-0.113964080810547
1.6055	-0.110626220703125
1.60883333333334	-0.1068115234375
1.61216666666667	-0.11444091796875
1.6155	-0.130176544189453
1.61883333333334	-0.142574310302735
1.62216666666667	-0.147342681884766
1.6255	-0.153541564941406
1.62883333333334	-0.156879425048828
1.63216666666667	-0.150680541992188
1.6355	-0.134944915771485
1.63883333333334	-0.113487243652344
1.64216666666667	-0.0920295715332031
1.6455	-0.0782012939453125
1.64883333333334	-0.0696182250976563
1.65216666666667	-0.0667572021484375
1.6555	-0.0696182250976563
1.65883333333334	-0.0791549682617188
1.66216666666667	-0.0967979431152344
1.6655	-0.10824203491211
1.66883333333334	-0.110626220703125
1.67216666666667	-0.103950500488281
1.6755	-0.0967979431152344
1.67883333333334	-0.0920295715332031
1.68216666666667	-0.091552734375
1.6855	-0.101089477539063
1.68883333333334	-0.118732452392578
1.69216666666667	-0.1373291015625
1.6955	-0.14495849609375
1.69883333333334	-0.145435333251953
1.70216666666667	-0.141143798828125
1.7055	-0.132560729980469
1.70883333333334	-0.119686126708985
1.71216666666667	-0.109672546386719
1.7155	-0.108718872070313
1.71883333333334	-0.111579895019531
1.72216666666667	-0.112056732177735
1.7255	-0.113487243652344
1.72883333333334	-0.117301940917969
1.73216666666667	-0.119209289550781
1.7355	-0.11587142944336
1.73883333333334	-0.112056732177735
1.74216666666667	-0.111579895019531
1.7455	-0.111579895019531
1.74883333333334	-0.113487243652344
1.75216666666667	-0.118732452392578
1.7555	-0.128746032714844
1.75883333333334	-0.137805938720703
1.76216666666667	-0.140190124511719
1.7655	-0.139713287353516
1.76883333333334	-0.136375427246094
1.77216666666667	-0.133991241455078
1.7755	-0.128269195556641
1.77883333333334	-0.121116638183594
1.78216666666667	-0.116825103759766
1.7855	-0.11587142944336
1.78883333333334	-0.117301940917969
1.79216666666667	-0.119209289550781
1.7955	-0.122547149658203
1.79883333333334	-0.128269195556641
1.80216666666667	-0.130176544189453
1.8055	-0.126361846923828
1.80883333333334	-0.121593475341797
1.81216666666667	-0.116348266601563
1.8155	-0.109195709228516
1.81883333333334	-0.101566314697266
1.82216666666667	-0.0963211059570313
1.8255	-0.0977516174316406
1.82883333333334	-0.0996589660644531
1.83216666666667	-0.101089477539063
1.8355	-0.103473663330078
1.83883333333334	-0.105381011962891
1.84216666666667	-0.109195709228516
1.8455	-0.105381011962891
1.84883333333334	-0.103473663330078
1.85216666666667	-0.105857849121094
1.8555	-0.11587142944336
1.85883333333334	-0.121593475341797
1.86216666666667	-0.120162963867188
1.8655	-0.116825103759766
1.86883333333334	-0.11444091796875
1.87216666666667	-0.107288360595703
1.8755	-0.0977516174316406
1.87883333333334	-0.0944137573242188
1.88216666666667	-0.09918212890625
1.8855	-0.112056732177735
1.88883333333334	-0.119686126708985
1.89216666666667	-0.120639801025391
1.8955	-0.115394592285156
1.89883333333334	-0.108718872070313
1.90216666666667	-0.107765197753906
1.9055	-0.104904174804688
1.90883333333334	-0.101566314697266
1.91216666666667	-0.102043151855469
1.9155	-0.104904174804688
1.91883333333334	-0.109195709228516
1.92216666666667	-0.102996826171875
1.9255	-0.0944137573242188
1.92883333333334	-0.0867843627929688
1.93216666666667	-0.0820159912109375
1.9355	-0.0758171081542969
1.93883333333334	-0.0696182250976563
1.94216666666667	-0.0700950622558594
1.9455	-0.0748634338378907
1.94883333333334	-0.0810623168945313
1.95216666666667	-0.0858306884765625
1.9555	-0.0886917114257813
1.95883333333334	-0.0920295715332031
1.96216666666667	-0.0901222229003906
1.9655	-0.087738037109375
1.96883333333334	-0.0848770141601563
1.97216666666667	-0.0882148742675781
1.9755	-0.0948905944824219
1.97883333333334	-0.103473663330078
1.98216666666667	-0.113487243652344
1.9855	-0.123023986816406
1.98883333333334	-0.129222869873047
1.99216666666667	-0.127792358398438
1.9955	-0.126361846923828
1.99883333333334	-0.123977661132813
2.00216666666667	-0.1220703125
2.0055	-0.114917755126953
2.00883333333334	-0.105381011962891
2.01216666666667	-0.09918212890625
2.0155	-0.0987052917480469
2.01883333333334	-0.0972747802734375
2.02216666666667	-0.0939369201660156
2.0255	-0.0934600830078125
2.02883333333334	-0.102043151855469
2.03216666666667	-0.113487243652344
2.0355	-0.116348266601563
2.03883333333334	-0.112533569335938
2.04216666666667	-0.107288360595703
2.0455	-0.104427337646485
2.04883333333334	-0.10061264038086
2.05216666666667	-0.0987052917480469
2.0555	-0.103473663330078
2.05883333333334	-0.115394592285156
2.06216666666667	-0.122547149658203
2.0655	-0.124931335449219
2.06883333333334	-0.118255615234375
2.07216666666667	-0.108718872070313
2.0755	-0.0967979431152344
2.07883333333334	-0.0882148742675781
2.08216666666667	-0.0901222229003906
2.0855	-0.0963211059570313
2.08883333333334	-0.102519989013672
2.09216666666667	-0.111579895019531
2.0955	-0.119686126708985
2.09883333333334	-0.129222869873047
2.10216666666667	-0.133514404296875
2.1055	-0.134468078613281
2.10883333333334	-0.133991241455078
2.11216666666667	-0.126361846923828
2.1155	-0.120162963867188
2.11883333333334	-0.111579895019531
2.12216666666667	-0.110626220703125
2.1255	-0.116825103759766
2.12883333333334	-0.131607055664063
2.13216666666667	-0.151634216308594
2.1355	-0.162601470947266
2.13883333333334	-0.162124633789063
2.14216666666667	-0.151157379150391
2.1455	-0.136852264404297
2.14883333333334	-0.123023986816406
2.15216666666667	-0.109672546386719
2.1555	-0.107288360595703
2.15883333333334	-0.116825103759766
2.16216666666667	-0.133037567138672
2.1655	-0.150203704833985
2.16883333333334	-0.165462493896485
2.17216666666667	-0.178813934326172
2.1755	-0.185012817382813
2.17883333333334	-0.178337097167969
2.18216666666667	-0.165462493896485
2.1855	-0.148296356201172
2.18883333333334	-0.130653381347656
2.19216666666667	-0.112533569335938
2.1955	-0.105857849121094
2.19883333333334	-0.113010406494141
2.20216666666667	-0.127315521240235
2.2055	-0.137805938720703
2.20883333333334	-0.142097473144531
2.21216666666667	-0.143527984619141
2.2155	-0.142097473144531
2.21883333333334	-0.141143798828125
2.22216666666667	-0.140190124511719
2.2255	-0.141620635986328
2.22883333333334	-0.142097473144531
2.23216666666667	-0.148296356201172
2.2355	-0.154972076416016
2.23883333333334	-0.155925750732422
2.24216666666667	-0.151157379150391
2.2455	-0.145435333251953
2.24883333333334	-0.141143798828125
2.25216666666667	-0.132083892822266
2.2555	-0.118732452392578
2.25883333333334	-0.1068115234375
2.26216666666667	-0.105381011962891
2.2655	-0.112056732177735
2.26883333333334	-0.118732452392578
2.27216666666667	-0.124931335449219
2.2755	-0.130176544189453
2.27883333333334	-0.134944915771485
2.28216666666667	-0.132083892822266
2.2855	-0.130653381347656
2.28883333333334	-0.135898590087891
2.29216666666667	-0.143527984619141
2.2955	-0.152587890625
2.29883333333334	-0.158786773681641
2.30216666666667	-0.165462493896485
2.3055	-0.164031982421875
2.30883333333334	-0.158786773681641
2.31216666666667	-0.154972076416016
2.3155	-0.155925750732422
2.31883333333334	-0.160694122314453
2.32216666666667	-0.165462493896485
2.3255	-0.169754028320313
2.32883333333334	-0.173568725585938
2.33216666666667	-0.180721282958985
2.3355	-0.18310546875
2.33883333333334	-0.181198120117188
2.34216666666667	-0.17547607421875
2.3455	-0.174045562744141
2.34883333333334	-0.170230865478516
2.35216666666667	-0.162601470947266
2.3555	-0.150680541992188
2.35883333333334	-0.140666961669922
2.36216666666667	-0.133514404296875
2.3655	-0.1220703125
2.36883333333334	-0.111579895019531
2.37216666666667	-0.102996826171875
2.3755	-0.102043151855469
2.37883333333334	-0.0996589660644531
2.38216666666667	-0.0967979431152344
2.3855	-0.0967979431152344
2.38883333333334	-0.100135803222656
2.39216666666667	-0.103950500488281
2.3955	-0.108718872070313
2.39883333333334	-0.117778778076172
2.40216666666667	-0.127792358398438
2.4055	-0.134944915771485
2.40883333333334	-0.1373291015625
2.41216666666667	-0.13875961303711
2.4155	-0.136375427246094
2.41883333333334	-0.130176544189453
2.42216666666667	-0.120162963867188
2.4255	-0.109672546386719
2.42883333333334	-0.107765197753906
2.43216666666667	-0.114917755126953
2.4355	-0.122547149658203
2.43883333333334	-0.127315521240235
2.44216666666667	-0.13113021850586
2.4455	-0.135421752929688
2.44883333333334	-0.136852264404297
2.45216666666667	-0.129222869873047
2.4555	-0.12350082397461
2.45883333333334	-0.125885009765625
2.46216666666667	-0.137805938720703
2.4655	-0.150203704833985
2.46883333333334	-0.157356262207031
2.47216666666667	-0.163078308105469
2.4755	-0.1678466796875
2.47883333333334	-0.167369842529297
2.48216666666667	-0.16164779663086
2.4855	-0.16021728515625
2.48883333333334	-0.166893005371094
2.49216666666667	-0.173568725585938
2.4955	-0.173091888427735
2.49883333333334	-0.165462493896485
2.50216666666667	-0.156879425048828
2.5055	-0.14638900756836
2.50883333333334	-0.134944915771485
2.51216666666667	-0.120639801025391
2.5155	-0.112533569335938
2.51883333333334	-0.116348266601563
2.52216666666667	-0.13113021850586
2.5255	-0.150203704833985
2.52883333333334	-0.164508819580078
2.53216666666667	-0.174999237060547
2.5355	-0.175952911376953
2.53883333333334	-0.16927719116211
2.54216666666667	-0.151157379150391
2.5455	-0.129222869873047
2.54883333333334	-0.1068115234375
2.55216666666667	-0.0944137573242188
2.5555	-0.0910758972167969
2.55883333333334	-0.0896453857421875
2.56216666666667	-0.0891685485839844
2.5655	-0.0891685485839844
2.56883333333334	-0.087738037109375
2.57216666666667	-0.0829696655273438
2.5755	-0.080108642578125
2.57883333333334	-0.0905990600585938
2.58216666666667	-0.10824203491211
2.5855	-0.127792358398438
2.58883333333334	-0.147342681884766
2.59216666666667	-0.164031982421875
2.5955	-0.174045562744141
2.59883333333334	-0.166893005371094
2.60216666666667	-0.154972076416016
2.6055	-0.143527984619141
2.60883333333334	-0.137805938720703
2.61216666666667	-0.129222869873047
2.6155	-0.124454498291016
2.61883333333334	-0.130653381347656
2.62216666666667	-0.143527984619141
2.6255	-0.151157379150391
2.62883333333334	-0.143051147460938
2.63216666666667	-0.136852264404297
2.6355	-0.132560729980469
2.63883333333334	-0.128269195556641
2.64216666666667	-0.115394592285156
2.6455	-0.10824203491211
2.64883333333334	-0.117778778076172
2.65216666666667	-0.136375427246094
2.6555	-0.146865844726563
2.65883333333334	-0.14638900756836
2.66216666666667	-0.14638900756836
2.6655	-0.14638900756836
2.66883333333334	-0.144481658935547
2.67216666666667	-0.135421752929688
2.6755	-0.126838684082031
2.67883333333334	-0.121593475341797
2.68216666666667	-0.118732452392578
2.6855	-0.117301940917969
2.68883333333334	-0.11444091796875
2.69216666666667	-0.111579895019531
2.6955	-0.110149383544922
2.69883333333334	-0.10824203491211
2.70216666666667	-0.103473663330078
2.7055	-0.101089477539063
2.70883333333334	-0.101566314697266
2.71216666666667	-0.1068115234375
2.7155	-0.107288360595703
2.71883333333334	-0.107288360595703
2.72216666666667	-0.101566314697266
2.7255	-0.0925064086914063
2.72883333333334	-0.0796318054199219
2.73216666666667	-0.0677108764648438
2.7355	-0.0619888305664063
2.73883333333334	-0.06103515625
2.74216666666667	-0.0691413879394532
2.7455	-0.080108642578125
2.74883333333334	-0.0948905944824219
2.75216666666667	-0.106334686279297
2.7555	-0.111579895019531
2.75883333333334	-0.109672546386719
2.76216666666667	-0.0987052917480469
2.7655	-0.0791549682617188
2.76883333333334	-0.0629425048828125
2.77216666666667	-0.0491142272949219
2.7755	-0.0438690185546875
2.77883333333334	-0.0371932983398438
2.78216666666667	-0.030517578125
2.7855	-0.0181198120117188
2.78883333333334	0.0185966491699219
2.79216666666667	0.0872611999511719
2.7955	0.198841094970703
2.79883333333334	0.353813171386719
2.80216666666667	0.562191009521485
2.8055	0.826358795166016
2.80883333333334	1.14488601684571
2.81216666666667	1.51968002319336
2.8155	1.95455551147461
2.81883333333334	2.45380401611328
2.82216666666667	3.00884246826172
2.8255	3.61204147338867
2.82883333333334	4.25195693969727
2.83216666666667	4.91857528686524
2.8355	5.58757781982422
2.83883333333334	6.23798370361328
2.84216666666667	6.84881210327149
2.8455	7.40766525268555
2.84883333333334	7.90500640869141
2.85216666666667	8.31937789916992
2.8555	8.63838195800781
2.85883333333334	8.85200500488281
2.86216666666667	8.96596908569336
2.8655	8.97693634033203
2.86883333333334	8.89110565185547
2.87216666666667	8.72611999511719
2.8755	8.49199295043946
2.87883333333334	8.19635391235352
2.88216666666667	7.85350799560547
2.8855	7.48157501220703
2.88883333333334	7.08866119384766
2.89216666666667	6.6676139831543
2.8955	6.22701644897461
2.89883333333334	5.78403472900391
2.90216666666667	5.34629821777344
2.9055	4.91714477539063
2.90883333333334	4.49657440185547
2.91216666666667	4.10509109497071
2.9155	3.74746322631836
2.91883333333334	3.42082977294922
2.92216666666667	3.11756134033203
2.9255	2.83432006835938
2.92883333333334	2.57587432861328
2.93216666666667	2.3341178894043
2.9355	2.11143493652344
2.93883333333334	1.90305709838867
2.94216666666667	1.71089172363281
2.9455	1.53779983520508
2.94883333333334	1.38521194458008
2.95216666666667	1.25312805175781
2.9555	1.13344192504883
2.95883333333334	1.02710723876953
2.96216666666667	0.931739807128906
2.9655	0.845432281494141
2.96883333333334	0.766277313232422
2.97216666666667	0.695228576660157
2.9755	0.630855560302735
2.97883333333334	0.569343566894532
2.98216666666667	0.513076782226563
2.9855	0.46539306640625
2.98883333333334	0.422477722167969
2.99216666666667	0.378608703613281
2.9955	0.33712387084961
2.99883333333334	0.302791595458985
3.00216666666667	0.274181365966797
3.0055	0.247001647949219
3.00883333333334	0.220298767089844
3.01216666666667	0.194072723388672
3.0155	0.172138214111328
3.01883333333334	0.15401840209961
3.02216666666667	0.136375427246094
3.0255	0.122547149658203
3.02883333333334	0.105857849121094
3.03216666666667	0.0910758972167969
3.0355	0.072479248046875
3.03883333333334	0.0538825988769532
3.04216666666667	0.0352859497070313
3.0455	0.0147819519042969
3.04883333333334	-0.00143051147460938
3.05216666666667	-0.0200271606445313
3.0555	-0.0367164611816406
3.05883333333334	-0.0514984130859375
3.06216666666667	-0.0562667846679688
3.0655	-0.0538825988769532
3.06883333333334	-0.0557899475097657
3.07216666666667	-0.06103515625
3.0755	-0.0662803649902344
3.07883333333334	-0.0658035278320313
3.08216666666667	-0.0696182250976563
3.0855	-0.0805854797363281
3.08883333333334	-0.0882148742675781
3.09216666666667	-0.0863075256347656
3.0955	-0.0796318054199219
3.09883333333334	-0.0820159912109375
3.10216666666667	-0.0896453857421875
3.1055	-0.0910758972167969
3.10883333333334	-0.08392333984375
3.11216666666667	-0.0729560852050782
3.1155	-0.0696182250976563
3.11883333333334	-0.0696182250976563
3.12216666666667	-0.0696182250976563
3.1255	-0.0739097595214844
3.12883333333334	-0.0829696655273438
3.13216666666667	-0.0982284545898438
3.1355	-0.105381011962891
3.13883333333334	-0.10824203491211
3.14216666666667	-0.109195709228516
3.1455	-0.107288360595703
3.14883333333334	-0.103950500488281
3.15216666666667	-0.0982284545898438
3.1555	-0.101089477539063
3.15883333333334	-0.108718872070313
3.16216666666667	-0.121593475341797
3.1655	-0.135898590087891
3.16883333333334	-0.152587890625
3.17216666666667	-0.171661376953125
3.1755	-0.185966491699219
3.17883333333334	-0.190258026123047
3.18216666666667	-0.186443328857422
3.1855	-0.17547607421875
3.18883333333334	-0.160694122314453
3.19216666666667	-0.143527984619141
3.1955	-0.125408172607422
3.19883333333334	-0.109195709228516
3.20216666666667	-0.0939369201660156
3.2055	-0.0925064086914063
3.20883333333334	-0.103473663330078
3.21216666666667	-0.115394592285156
3.2155	-0.125408172607422
3.21883333333334	-0.12969970703125
3.22216666666667	-0.139236450195313
3.2255	-0.141143798828125
3.22883333333334	-0.134468078613281
3.23216666666667	-0.120639801025391
3.2355	-0.108718872070313
3.23883333333334	-0.107765197753906
3.24216666666667	-0.110626220703125
3.2455	-0.112056732177735
3.24883333333334	-0.113487243652344
3.25216666666667	-0.121593475341797
3.2555	-0.133514404296875
3.25883333333334	-0.137805938720703
3.26216666666667	-0.132560729980469
3.2655	-0.12969970703125
3.26883333333334	-0.13113021850586
3.27216666666667	-0.133037567138672
3.2755	-0.128746032714844
3.27883333333334	-0.127792358398438
3.28216666666667	-0.135421752929688
3.2855	-0.145912170410156
3.28883333333334	-0.152111053466797
3.29216666666667	-0.151157379150391
3.2955	-0.147342681884766
3.29883333333334	-0.144004821777344
3.30216666666667	-0.13875961303711
3.3055	-0.130653381347656
3.30883333333334	-0.12350082397461
3.31216666666667	-0.125885009765625
3.3155	-0.137805938720703
3.31883333333334	-0.147819519042969
3.32216666666667	-0.15401840209961
3.3255	-0.156402587890625
3.32883333333334	-0.154972076416016
3.33216666666667	-0.149250030517578
3.3355	-0.142097473144531
3.33883333333334	-0.142097473144531
3.34216666666667	-0.139713287353516
3.3455	-0.135421752929688
3.34883333333334	-0.133991241455078
3.35216666666667	-0.135421752929688
3.3555	-0.133991241455078
3.35883333333334	-0.124454498291016
3.36216666666667	-0.121593475341797
3.3655	-0.129222869873047
3.36883333333334	-0.136375427246094
3.37216666666667	-0.140666961669922
3.3755	-0.142574310302735
3.37883333333334	-0.146865844726563
3.38216666666667	-0.147342681884766
3.3855	-0.141620635986328
3.38883333333334	-0.137805938720703
3.39216666666667	-0.133991241455078
3.3955	-0.131607055664063
3.39883333333334	-0.12969970703125
3.40216666666667	-0.129222869873047
3.4055	-0.128269195556641
3.40883333333334	-0.125408172607422
3.41216666666667	-0.126361846923828
3.4155	-0.132083892822266
3.41883333333334	-0.139713287353516
3.42216666666667	-0.146865844726563
3.4255	-0.156879425048828
3.42883333333334	-0.166893005371094
3.43216666666667	-0.173568725585938
3.4355	-0.174522399902344
3.43883333333334	-0.167369842529297
3.44216666666667	-0.156879425048828
3.4455	-0.145435333251953
3.44883333333334	-0.133037567138672
3.45216666666667	-0.123023986816406
3.4555	-0.115394592285156
3.45883333333334	-0.111103057861328
3.46216666666667	-0.107288360595703
3.4655	-0.102043151855469
3.46883333333334	-0.101089477539063
3.47216666666667	-0.103473663330078
3.4755	-0.109195709228516
3.47883333333334	-0.116825103759766
3.48216666666667	-0.125885009765625
3.4855	-0.133037567138672
3.48883333333334	-0.134944915771485
3.49216666666667	-0.135421752929688
3.4955	-0.131607055664063
3.49883333333334	-0.127792358398438
3.50216666666667	-0.124454498291016
3.5055	-0.126361846923828
3.50883333333334	-0.126361846923828
3.51216666666667	-0.121593475341797
3.5155	-0.119686126708985
3.51883333333334	-0.1220703125
3.52216666666667	-0.12350082397461
3.5255	-0.121116638183594
3.52883333333334	-0.120162963867188
3.53216666666667	-0.121116638183594
3.5355	-0.117301940917969
3.53883333333334	-0.107765197753906
3.54216666666667	-0.103473663330078
3.5455	-0.104904174804688
3.54883333333334	-0.108718872070313
3.55216666666667	-0.111579895019531
3.5555	-0.116825103759766
3.55883333333334	-0.126838684082031
3.56216666666667	-0.134944915771485
3.5655	-0.141620635986328
3.56883333333334	-0.145435333251953
3.57216666666667	-0.14495849609375
3.5755	-0.140190124511719
3.57883333333334	-0.135421752929688
3.58216666666667	-0.133037567138672
3.5855	-0.130653381347656
3.58883333333334	-0.127315521240235
3.59216666666667	-0.128746032714844
3.5955	-0.140666961669922
3.59883333333334	-0.152587890625
3.60216666666667	-0.165939331054688
3.6055	-0.169754028320313
3.60883333333334	-0.173091888427735
3.61216666666667	-0.174522399902344
3.6155	-0.175952911376953
3.61883333333334	-0.17547607421875
3.62216666666667	-0.166893005371094
3.6255	-0.168323516845703
3.62883333333334	-0.172138214111328
3.63216666666667	-0.177383422851563
3.6355	-0.175952911376953
3.63883333333334	-0.173091888427735
3.64216666666667	-0.174522399902344
3.6455	-0.171661376953125
3.64883333333334	-0.170707702636719
3.65216666666667	-0.166893005371094
3.6555	-0.162601470947266
3.65883333333334	-0.159740447998047
3.66216666666667	-0.154972076416016
3.6655	-0.152111053466797
3.66883333333334	-0.146865844726563
3.67216666666667	-0.145435333251953
3.6755	-0.147342681884766
3.67883333333334	-0.151634216308594
3.68216666666667	-0.155925750732422
3.6855	-0.155448913574219
3.68883333333334	-0.146865844726563
3.69216666666667	-0.136375427246094
3.6955	-0.125408172607422
3.69883333333334	-0.116825103759766
3.70216666666667	-0.106334686279297
3.7055	-0.0977516174316406
3.70883333333334	-0.0958442687988281
3.71216666666667	-0.0977516174316406
3.7155	-0.0972747802734375
3.71883333333334	-0.0858306884765625
3.72216666666667	-0.0734329223632813
3.7255	-0.0596046447753907
3.72883333333334	-0.0438690185546875
3.73216666666667	-0.0195503234863281
3.7355	0.0138282775878906
3.73883333333334	0.0510215759277344
3.74216666666667	0.0939369201660156
3.7455	0.143051147460938
3.74883333333334	0.201702117919922
3.75216666666667	0.269412994384766
3.7555	0.351905822753906
3.75883333333334	0.450611114501953
3.76216666666667	0.566959381103516
3.7655	0.69427490234375
3.76883333333334	0.836372375488281
3.77216666666667	0.9918212890625
3.7755	1.15442276000977
3.77883333333334	1.33085250854492
3.78216666666667	1.52444839477539
3.7855	1.74427032470703
3.78883333333334	1.97982788085938
3.79216666666667	2.23445892333985
3.7955	2.51102447509766
3.79883333333334	2.80475616455078
3.80216666666667	3.10468673706055
3.8055	3.40747833251953
3.80883333333334	3.71646881103516
3.81216666666667	4.03118133544922
3.8155	4.34589385986328
3.81883333333334	4.65536117553711
3.82216666666667	4.96673583984375
3.8255	5.27811050415039
3.82883333333334	5.58757781982422
3.83216666666667	5.88083267211914
3.8355	6.15024566650391
3.83883333333334	6.39438629150391
3.84216666666667	6.60848617553711
3.8455	6.78586959838867
3.84883333333334	6.92462921142578
3.85216666666667	7.03668594360352
3.8555	7.1258544921875
3.85883333333334	7.1868896484375
3.86216666666667	7.21216201782227
3.8655	7.20882415771485
3.86883333333334	7.17735290527344
3.87216666666667	7.1096420288086
3.8755	7.00759887695313
3.87883333333334	6.87885284423828
3.88216666666667	6.73007965087891
3.8855	6.55984878540039
3.88883333333334	6.36672973632813
3.89216666666667	6.15692138671875
3.8955	5.93376159667969
3.89883333333334	5.69820404052735
3.90216666666667	5.45501708984375
3.9055	5.20467758178711
3.90883333333334	4.94956970214844
3.91216666666667	4.69350814819336
3.9155	4.43315505981446
3.91883333333334	4.17232513427735
3.92216666666667	3.91101837158203
3.9255	3.65209579467774
3.92883333333334	3.39841842651367
3.93216666666667	3.15523147583008
3.9355	2.92491912841797
3.93883333333334	2.70366668701172
3.94216666666667	2.48956680297852
3.9455	2.28738784790039
3.94883333333334	2.10189819335938
3.95216666666667	1.92546844482422
3.9555	1.75714492797852
3.95883333333334	1.6012191772461
3.96216666666667	1.46150588989258
3.9655	1.33371353149414
3.96883333333334	1.21068954467774
3.97216666666667	1.09338760375977
3.9755	0.98562240600586
3.97883333333334	0.887870788574219
3.98216666666667	0.798225402832032
3.9855	0.715732574462891
3.98883333333334	0.640392303466797
3.99216666666667	0.571727752685547
3.9955	0.509262084960938
3.99883333333334	0.448226928710938
4.00216666666667	0.391006469726563
4.0055	0.337600708007813
4.00883333333334	0.289440155029297
4.01216666666667	0.244617462158203
4.0155	0.201225280761719
4.01883333333334	0.161170959472656
4.02216666666667	0.125885009765625
4.0255	0.0939369201660156
4.02883333333334	0.0605583190917969
4.03216666666667	0.0281333923339844
4.0355	-0.00858306884765625
4.03883333333334	-0.0424385070800781
4.04216666666667	-0.0824928283691406
4.0455	-0.129222869873047
4.04883333333334	-0.186920166015625
4.05216666666667	-0.256538391113281
4.0555	-0.332355499267578
4.05883333333334	-0.410556793212891
4.06216666666667	-0.494480133056641
4.0655	-0.583648681640625
4.06883333333334	-0.67901611328125
4.07216666666667	-0.773429870605469
4.0755	-0.873565673828125
4.07883333333334	-0.986099243164063
4.08216666666667	-1.10912322998047
4.0855	-1.24263763427735
4.08883333333334	-1.37710571289063
4.09216666666667	-1.51586532592774
4.0955	-1.65033340454102
4.09883333333334	-1.78098678588867
4.10216666666667	-1.90448760986328
4.1055	-2.01416015625
4.10883333333334	-2.10952758789063
4.11216666666667	-2.18868255615235
4.1155	-2.24590301513672
4.11883333333334	-2.28166580200196
4.12216666666667	-2.29501724243164
4.1255	-2.28500366210938
4.12883333333334	-2.23970413208008
4.13216666666667	-2.1514892578125
4.1355	-2.01463699340821
4.13883333333334	-1.81770324707031
4.14216666666667	-1.54972076416016
4.1455	-1.20353698730469
4.14883333333334	-0.77199935913086
4.15216666666667	-0.238895416259766
4.1555	0.397205352783203
4.15883333333334	1.14059448242188
4.16216666666667	1.99317932128906
4.1655	2.96592712402344
4.16883333333334	4.06217575073242
4.17216666666667	5.26762008666992
4.1755	6.58226013183594
4.17883333333334	8.00228118896485
4.18216666666667	9.52482223510742
4.1855	11.1322402954102
4.18883333333334	12.8116607666016
4.19216666666667	14.549732208252
4.1955	16.3273811340332
4.19883333333334	18.1207656860352
4.20216666666667	19.9050903320313
4.2055	21.6617584228516
4.20883333333334	23.3631134033203
4.21216666666667	24.9881744384766
4.2155	26.512622833252
4.21883333333334	27.9130935668946
4.22216666666667	29.1714668273926
4.2255	30.2700996398926
4.22883333333334	31.1980247497559
4.23216666666667	31.942367553711
4.2355	32.5021743774414
4.23883333333334	32.8822135925293
4.24216666666667	33.0886840820313
4.2455	33.1196784973145
4.24883333333334	32.9747200012207
4.25216666666667	32.6585769653321
4.2555	32.1874618530274
4.25883333333334	31.5799713134766
4.26216666666667	30.843734741211
4.2655	30.0035476684571
4.26883333333334	29.0803909301758
4.27216666666667	28.0952453613281
4.2755	27.0576477050781
4.27883333333334	25.9733200073242
4.28216666666667	24.8603820800781
4.2855	23.7283706665039
4.28883333333334	22.5868225097656
4.29216666666667	21.4524269104004
4.2955	20.3351974487305
4.29883333333334	19.2418098449707
4.30216666666667	18.1756019592285
4.3055	17.1399116516113
4.30883333333334	16.1476135253906
4.31216666666667	15.192985534668
4.3155	14.2760276794434
4.31883333333334	13.3919715881348
4.32216666666667	12.5474929809571
4.3255	11.7530822753906
4.32883333333334	10.9953880310059
4.33216666666667	10.2734565734863
4.3355	9.58347320556641
4.33883333333334	8.94308090209961
4.34216666666667	8.3456039428711
4.3455	7.77864456176758
4.34883333333334	7.24029541015625
4.35216666666667	6.73675537109375
4.3555	6.26754760742188
4.35883333333334	5.81884384155274
4.36216666666667	5.39731979370117
4.3655	5.00869750976563
4.36883333333334	4.65679168701172
4.37216666666667	4.32634353637696
4.3755	4.02021408081055
4.37883333333334	3.73697280883789
4.38216666666667	3.47042083740235
4.3855	3.21578979492188
4.38883333333334	2.97212600708008
4.39216666666667	2.74848937988281
4.3955	2.54487991333008
4.39883333333334	2.35795974731446
4.40216666666667	2.18868255615235
4.4055	2.03371047973633
4.40883333333334	1.88875198364258
4.41216666666667	1.75094604492188
4.4155	1.62220001220703
4.41883333333334	1.5101432800293
4.42216666666667	1.40476226806641
4.4255	1.30271911621094
4.42883333333334	1.20830535888672
4.43216666666667	1.12485885620117
4.4355	1.04045867919922
4.43883333333334	0.952720642089844
4.44216666666667	0.873088836669922
4.4455	0.808238983154297
4.44883333333334	0.751018524169922
4.45216666666667	0.697612762451172
4.4555	0.654697418212891
4.45883333333334	0.616073608398438
4.46216666666667	0.577449798583985
4.4655	0.537395477294922
4.46883333333334	0.500202178955078
4.47216666666667	0.465869903564453
4.4755	0.426292419433594
4.47883333333334	0.389575958251953
4.48216666666667	0.359535217285156
4.4855	0.339508056640625
4.48883333333334	0.324726104736328
4.49216666666667	0.308036804199219
4.4955	0.293254852294922
4.49883333333334	0.281810760498047
4.50216666666667	0.273704528808594
4.5055	0.264167785644531
4.50883333333334	0.248432159423828
4.51216666666667	0.234127044677735
4.5155	0.223636627197266
4.51883333333334	0.210762023925781
4.52216666666667	0.194549560546875
4.5255	0.168800354003906
4.52883333333334	0.145435333251953
4.53216666666667	0.125408172607422
4.5355	0.105857849121094
4.53883333333334	0.0867843627929688
4.54216666666667	0.0715255737304688
4.5455	0.0624656677246094
4.54883333333334	0.0548362731933594
4.55216666666667	0.0448226928710938
4.5555	0.03814697265625
4.55883333333334	0.0348091125488281
4.56216666666667	0.0300407409667969
4.5655	0.0281333923339844
4.56883333333334	0.0262260437011719
4.57216666666667	0.0286102294921875
4.5755	0.0238418579101563
4.57883333333334	0.019073486328125
4.58216666666667	0.0133514404296875
4.5855	0.0057220458984375
4.58883333333334	-0.00476837158203125
4.59216666666667	-0.0162124633789063
4.5955	-0.0205039978027344
4.59883333333334	-0.0238418579101563
4.60216666666667	-0.026702880859375
4.6055	-0.0333786010742188
4.60883333333334	-0.0367164611816406
4.61216666666667	-0.0386238098144531
4.6155	-0.0448226928710938
4.61883333333334	-0.0553131103515625
4.62216666666667	-0.064849853515625
4.6255	-0.06866455078125
4.62883333333334	-0.0710487365722657
4.63216666666667	-0.0681877136230469
4.6355	-0.0586509704589844
4.63883333333334	-0.0481605529785156
4.64216666666667	-0.0505447387695313
4.6455	-0.0605583190917969
4.64883333333334	-0.072479248046875
4.65216666666667	-0.087738037109375
4.6555	-0.107288360595703
4.65883333333334	-0.124931335449219
4.66216666666667	-0.128746032714844
4.6655	-0.128269195556641
4.66883333333334	-0.123977661132813
4.67216666666667	-0.120162963867188
4.6755	-0.114917755126953
4.67883333333334	-0.108718872070313
4.68216666666667	-0.104904174804688
4.6855	-0.104904174804688
4.68883333333334	-0.110626220703125
4.69216666666667	-0.113487243652344
4.6955	-0.111579895019531
4.69883333333334	-0.10824203491211
4.70216666666667	-0.107288360595703
4.7055	-0.102996826171875
4.70883333333334	-0.101089477539063
4.71216666666667	-0.104904174804688
4.7155	-0.113487243652344
4.71883333333334	-0.116825103759766
4.72216666666667	-0.120162963867188
4.7255	-0.12969970703125
4.72883333333334	-0.138282775878906
4.73216666666667	-0.146865844726563
4.7355	-0.15401840209961
4.73883333333334	-0.16927719116211
4.74216666666667	-0.188350677490235
4.7455	-0.200271606445313
4.74883333333334	-0.206470489501953
4.75216666666667	-0.20599365234375
4.7555	-0.20599365234375
4.75883333333334	-0.204563140869141
4.76216666666667	-0.199317932128906
4.7655	-0.193119049072266
4.76883333333334	-0.186920166015625
4.77216666666667	-0.186920166015625
4.7755	-0.183582305908203
4.77883333333334	-0.181674957275391
4.78216666666667	-0.178813934326172
4.7855	-0.175952911376953
4.78883333333334	-0.171661376953125
4.79216666666667	-0.164031982421875
4.7955	-0.157833099365235
4.79883333333334	-0.153541564941406
4.80216666666667	-0.156402587890625
4.8055	-0.164031982421875
4.80883333333334	-0.174999237060547
4.81216666666667	-0.183582305908203
4.8155	-0.192642211914063
4.81883333333334	-0.196933746337891
4.82216666666667	-0.194072723388672
4.8255	-0.184059143066406
4.82883333333334	-0.172615051269531
4.83216666666667	-0.160694122314453
4.8355	-0.150680541992188
4.83883333333334	-0.144004821777344
4.84216666666667	-0.147342681884766
4.8455	-0.153064727783203
4.84883333333334	-0.162124633789063
4.85216666666667	-0.170707702636719
4.8555	-0.180244445800781
4.85883333333334	-0.183582305908203
4.86216666666667	-0.17690658569336
4.8655	-0.173091888427735
4.86883333333334	-0.169754028320313
4.87216666666667	-0.173091888427735
4.8755	-0.175952911376953
4.87883333333334	-0.184059143066406
4.88216666666667	-0.191688537597656
4.8855	-0.191211700439453
4.88883333333334	-0.191211700439453
4.89216666666667	-0.188827514648438
4.8955	-0.188827514648438
4.89883333333334	-0.182151794433594
4.90216666666667	-0.176429748535156
4.9055	-0.173091888427735
4.90883333333334	-0.171661376953125
4.91216666666667	-0.173568725585938
4.9155	-0.177383422851563
4.91883333333334	-0.179767608642578
4.92216666666667	-0.178337097167969
4.9255	-0.17690658569336
4.92883333333334	-0.175952911376953
4.93216666666667	-0.173568725585938
4.9355	-0.170230865478516
4.93883333333334	-0.168800354003906
4.94216666666667	-0.170707702636719
4.9455	-0.171661376953125
4.94883333333334	-0.172138214111328
4.95216666666667	-0.173091888427735
4.9555	-0.174045562744141
4.95883333333334	-0.175952911376953
4.96216666666667	-0.17690658569336
4.9655	-0.174999237060547
4.96883333333334	-0.170230865478516
4.97216666666667	-0.166893005371094
4.9755	-0.160694122314453
4.97883333333334	-0.156402587890625
4.98216666666667	-0.152587890625
4.9855	-0.155925750732422
4.98883333333334	-0.156879425048828
4.99216666666667	-0.148773193359375
4.9955	-0.138282775878906
4.99883333333334	-0.128746032714844
5.00216666666667	-0.125885009765625
5.0055	-0.121593475341797
5.00883333333334	-0.123977661132813
5.01216666666667	-0.132083892822266
5.0155	-0.14495849609375
5.01883333333334	-0.157356262207031
5.02216666666667	-0.166416168212891
5.0255	-0.174522399902344
5.02883333333334	-0.178813934326172
5.03216666666667	-0.180244445800781
5.0355	-0.181674957275391
5.03883333333334	-0.18310546875
5.04216666666667	-0.18310546875
5.0455	-0.189781188964844
5.04883333333334	-0.195503234863281
5.05216666666667	-0.199317932128906
5.0555	-0.198841094970703
5.05883333333334	-0.206470489501953
5.06216666666667	-0.219821929931641
5.0655	-0.220775604248047
5.06883333333334	-0.212669372558594
5.07216666666667	-0.206947326660156
5.0755	-0.203609466552735
5.07883333333334	-0.197410583496094
5.08216666666667	-0.180244445800781
5.0855	-0.163078308105469
5.08883333333334	-0.153064727783203
5.09216666666667	-0.148773193359375
5.0955	-0.152111053466797
5.09883333333334	-0.155925750732422
5.10216666666667	-0.164508819580078
5.1055	-0.172138214111328
5.10883333333334	-0.178813934326172
5.11216666666667	-0.183582305908203
5.1155	-0.180244445800781
5.11883333333334	-0.16927719116211
5.12216666666667	-0.158786773681641
5.1255	-0.153541564941406
5.12883333333334	-0.156402587890625
5.13216666666667	-0.157356262207031
5.1355	-0.162124633789063
5.13883333333334	-0.16927719116211
5.14216666666667	-0.174045562744141
5.1455	-0.17690658569336
5.14883333333334	-0.173568725585938
5.15216666666667	-0.173091888427735
5.1555	-0.169754028320313
5.15883333333334	-0.168800354003906
5.16216666666667	-0.166893005371094
5.1655	-0.16927719116211
5.16883333333334	-0.174999237060547
5.17216666666667	-0.179767608642578
5.1755	-0.183582305908203
5.17883333333334	-0.186920166015625
5.18216666666667	-0.194072723388672
5.1855	-0.201225280761719
5.18883333333334	-0.205039978027344
5.19216666666667	-0.205516815185547
5.1955	-0.1983642578125
5.19883333333334	-0.185966491699219
5.20216666666667	-0.170707702636719
5.2055	-0.158309936523438
5.20883333333334	-0.150203704833985
5.21216666666667	-0.145435333251953
5.2155	-0.149250030517578
5.21883333333334	-0.16021728515625
5.22216666666667	-0.170230865478516
5.2255	-0.17547607421875
5.22883333333334	-0.179767608642578
5.23216666666667	-0.187873840332031
5.2355	-0.195503234863281
5.23883333333334	-0.204563140869141
5.24216666666667	-0.219821929931641
5.2455	-0.236988067626953
5.24883333333334	-0.246524810791016
5.25216666666667	-0.245094299316406
5.2555	-0.235080718994141
5.25883333333334	-0.225067138671875
5.26216666666667	-0.210285186767578
5.2655	-0.201702117919922
5.26883333333334	-0.1983642578125
5.27216666666667	-0.204563140869141
5.2755	-0.213623046875
5.27883333333334	-0.220775604248047
5.28216666666667	-0.2288818359375
5.2855	-0.235557556152344
5.28883333333334	-0.238895416259766
5.29216666666667	-0.232219696044922
5.2955	-0.226020812988281
5.29883333333334	-0.218391418457031
5.30216666666667	-0.21505355834961
5.3055	-0.209808349609375
5.30883333333334	-0.212669372558594
5.31216666666667	-0.220298767089844
5.3155	-0.224113464355469
5.31883333333334	-0.220298767089844
5.32216666666667	-0.209808349609375
5.3255	-0.202655792236328
5.32883333333334	-0.196933746337891
5.33216666666667	-0.195980072021485
5.3355	-0.19979476928711
5.33883333333334	-0.204086303710938
5.34216666666667	-0.203132629394531
5.3455	-0.189304351806641
5.34883333333334	-0.167369842529297
5.35216666666667	-0.144004821777344
5.3555	-0.131607055664063
5.35883333333334	-0.133514404296875
5.36216666666667	-0.141143798828125
5.3655	-0.148773193359375
5.36883333333334	-0.159263610839844
5.37216666666667	-0.169754028320313
5.3755	-0.168323516845703
5.37883333333334	-0.154495239257813
5.38216666666667	-0.139713287353516
5.3855	-0.136375427246094
5.38883333333334	-0.13113021850586
5.39216666666667	-0.124931335449219
5.3955	-0.125885009765625
5.39883333333334	-0.133037567138672
5.40216666666667	-0.141620635986328
5.4055	-0.140666961669922
5.40883333333334	-0.139236450195313
5.41216666666667	-0.137805938720703
5.4155	-0.133514404296875
5.41883333333334	-0.133991241455078
5.42216666666667	-0.135421752929688
5.4255	-0.145435333251953
5.42883333333334	-0.156879425048828
5.43216666666667	-0.165939331054688
5.4355	-0.172615051269531
5.43883333333334	-0.17690658569336
5.44216666666667	-0.184059143066406
5.4455	-0.182151794433594
5.44883333333334	-0.176429748535156
5.45216666666667	-0.167369842529297
5.4555	-0.160694122314453
5.45883333333334	-0.149250030517578
5.46216666666667	-0.1373291015625
5.4655	-0.133991241455078
5.46883333333334	-0.139713287353516
5.47216666666667	-0.152111053466797
5.4755	-0.163078308105469
5.47883333333334	-0.177383422851563
5.48216666666667	-0.188827514648438
5.4855	-0.193119049072266
5.48883333333334	-0.19073486328125
5.49216666666667	-0.185966491699219
5.4955	-0.18453598022461
5.49883333333334	-0.181198120117188
5.50216666666667	-0.177383422851563
5.5055	-0.175952911376953
5.50883333333334	-0.179290771484375
5.51216666666667	-0.18453598022461
5.5155	-0.185489654541016
5.51883333333334	-0.186443328857422
5.52216666666667	-0.183582305908203
5.5255	-0.177383422851563
5.52883333333334	-0.167369842529297
5.53216666666667	-0.16164779663086
5.5355	-0.162601470947266
5.53883333333334	-0.166416168212891
5.54216666666667	-0.173568725585938
5.5455	-0.185012817382813
5.54883333333334	-0.194072723388672
5.55216666666667	-0.195026397705078
5.5555	-0.193119049072266
5.55883333333334	-0.195503234863281
5.56216666666667	-0.205039978027344
5.5655	-0.212192535400391
5.56883333333334	-0.220298767089844
5.57216666666667	-0.226974487304688
5.5755	-0.228404998779297
5.57883333333334	-0.222206115722656
5.58216666666667	-0.211238861083985
5.5855	-0.205516815185547
5.58883333333334	-0.204563140869141
5.59216666666667	-0.209808349609375
5.5955	-0.216007232666016
5.59883333333334	-0.220775604248047
5.60216666666667	-0.220775604248047
5.6055	-0.213146209716797
5.60883333333334	-0.204563140869141
5.61216666666667	-0.196933746337891
5.6155	-0.192642211914063
5.61883333333334	-0.19216537475586
5.62216666666667	-0.197887420654297
5.6255	-0.20742416381836
5.62883333333334	-0.212192535400391
5.63216666666667	-0.209808349609375
5.6355	-0.205516815185547
5.63883333333334	-0.203609466552735
5.64216666666667	-0.195980072021485
5.6455	-0.186443328857422
5.64883333333334	-0.181674957275391
5.65216666666667	-0.187873840332031
5.6555	-0.195980072021485
5.65883333333334	-0.1983642578125
5.66216666666667	-0.200748443603516
5.6655	-0.205039978027344
5.66883333333334	-0.211715698242188
5.67216666666667	-0.207901000976563
5.6755	-0.201225280761719
5.67883333333334	-0.194549560546875
5.68216666666667	-0.196456909179688
5.6855	-0.205516815185547
5.68883333333334	-0.215530395507813
5.69216666666667	-0.229358673095703
5.6955	-0.241279602050781
5.69883333333334	-0.255107879638672
5.70216666666667	-0.259876251220703
5.7055	-0.255107879638672
5.70883333333334	-0.246524810791016
5.71216666666667	-0.238418579101563
5.7155	-0.232219696044922
5.71883333333334	-0.23031234741211
5.72216666666667	-0.233650207519531
5.7255	-0.241756439208985
5.72883333333334	-0.245094299316406
5.73216666666667	-0.242710113525391
5.7355	-0.238418579101563
5.73883333333334	-0.229835510253906
5.74216666666667	-0.219821929931641
5.7455	-0.20742416381836
5.74883333333334	-0.19979476928711
5.75216666666667	-0.199317932128906
5.7555	-0.205516815185547
5.75883333333334	-0.212192535400391
5.76216666666667	-0.214099884033203
5.7655	-0.218391418457031
5.76883333333334	-0.223636627197266
5.77216666666667	-0.228404998779297
5.7755	-0.226020812988281
5.77883333333334	-0.224113464355469
5.78216666666667	-0.224113464355469
5.7855	-0.223636627197266
5.78883333333334	-0.223636627197266
5.79216666666667	-0.225067138671875
5.7955	-0.226020812988281
5.79883333333334	-0.225067138671875
5.80216666666667	-0.226020812988281
5.8055	-0.228404998779297
5.80883333333334	-0.23031234741211
5.81216666666667	-0.227451324462891
5.8155	-0.22268295288086
5.81883333333334	-0.219345092773438
5.82216666666667	-0.218391418457031
5.8255	-0.222206115722656
5.82883333333334	-0.227928161621094
5.83216666666667	-0.232696533203125
5.8355	-0.236988067626953
5.83883333333334	-0.235557556152344
5.84216666666667	-0.231266021728516
5.8455	-0.219821929931641
5.84883333333334	-0.206947326660156
5.85216666666667	-0.195026397705078
5.8555	-0.185489654541016
5.85883333333334	-0.185489654541016
5.86216666666667	-0.190258026123047
5.8655	-0.195503234863281
5.86883333333334	-0.198841094970703
5.87216666666667	-0.202178955078125
5.8755	-0.211715698242188
5.87883333333334	-0.216484069824219
5.88216666666667	-0.220775604248047
5.8855	-0.223636627197266
5.88883333333334	-0.226974487304688
5.89216666666667	-0.227451324462891
5.8955	-0.218391418457031
5.89883333333334	-0.209331512451172
5.90216666666667	-0.199317932128906
5.9055	-0.195980072021485
5.90883333333334	-0.194549560546875
5.91216666666667	-0.195503234863281
5.9155	-0.199317932128906
5.91883333333334	-0.196933746337891
5.92216666666667	-0.191688537597656
5.9255	-0.185489654541016
5.92883333333334	-0.178337097167969
5.93216666666667	-0.172138214111328
5.9355	-0.164985656738281
5.93883333333334	-0.1678466796875
5.94216666666667	-0.177383422851563
5.9455	-0.186443328857422
5.94883333333334	-0.192642211914063
5.95216666666667	-0.196456909179688
5.9555	-0.206470489501953
5.95883333333334	-0.218868255615235
5.96216666666667	-0.227451324462891
5.9655	-0.226974487304688
5.96883333333334	-0.222206115722656
5.97216666666667	-0.223159790039063
5.9755	-0.224590301513672
5.97883333333334	-0.218391418457031
5.98216666666667	-0.209331512451172
5.9855	-0.208854675292969
5.98883333333334	-0.219345092773438
5.99216666666667	-0.23031234741211
5.9955	-0.235080718994141
5.99883333333334	-0.23794174194336
6.00216666666667	-0.236988067626953
6.0055	-0.233650207519531
6.00883333333334	-0.229835510253906
6.01216666666667	-0.229835510253906
6.0155	-0.2288818359375
6.01883333333334	-0.226974487304688
6.02216666666667	-0.223159790039063
6.0255	-0.218868255615235
6.02883333333334	-0.208854675292969
6.03216666666667	-0.193595886230469
6.0355	-0.181674957275391
6.03883333333334	-0.175952911376953
6.04216666666667	-0.177860260009766
6.0455	-0.18310546875
6.04883333333334	-0.19073486328125
6.05216666666667	-0.197410583496094
6.0555	-0.202178955078125
6.05883333333334	-0.204086303710938
6.06216666666667	-0.19979476928711
6.0655	-0.194072723388672
6.06883333333334	-0.191688537597656
6.07216666666667	-0.19216537475586
6.0755	-0.191688537597656
6.07883333333334	-0.189781188964844
6.08216666666667	-0.192642211914063
6.0855	-0.194549560546875
6.08883333333334	-0.195503234863281
6.09216666666667	-0.195503234863281
6.0955	-0.1983642578125
6.09883333333334	-0.201702117919922
6.10216666666667	-0.202178955078125
6.1055	-0.201702117919922
6.10883333333334	-0.197410583496094
6.11216666666667	-0.19073486328125
6.1155	-0.185012817382813
6.11883333333334	-0.185489654541016
6.12216666666667	-0.186443328857422
6.1255	-0.183582305908203
6.12883333333334	-0.181198120117188
6.13216666666667	-0.185966491699219
6.1355	-0.196933746337891
6.13883333333334	-0.20742416381836
6.14216666666667	-0.216484069824219
6.1455	-0.223636627197266
6.14883333333334	-0.226497650146485
6.15216666666667	-0.228404998779297
6.1555	-0.229835510253906
6.15883333333334	-0.232696533203125
6.16216666666667	-0.235557556152344
6.1655	-0.244617462158203
6.16883333333334	-0.257968902587891
6.17216666666667	-0.263690948486328
6.1755	-0.257492065429688
6.17883333333334	-0.245094299316406
6.18216666666667	-0.231266021728516
6.1855	-0.216960906982422
6.18883333333334	-0.205516815185547
6.19216666666667	-0.201702117919922
6.1955	-0.204086303710938
6.19883333333334	-0.210285186767578
6.20216666666667	-0.217437744140625
6.2055	-0.227928161621094
6.20883333333334	-0.236034393310547
6.21216666666667	-0.238418579101563
6.2155	-0.237464904785156
6.21883333333334	-0.232696533203125
6.22216666666667	-0.233173370361328
6.2255	-0.237464904785156
6.22883333333334	-0.242710113525391
6.23216666666667	-0.244140625
6.2355	-0.244140625
6.23883333333334	-0.247955322265625
6.24216666666667	-0.25177001953125
6.2455	-0.25320053100586
6.24883333333334	-0.250816345214844
6.25216666666667	-0.250339508056641
6.2555	-0.249385833740235
6.25883333333334	-0.244140625
6.26216666666667	-0.23794174194336
6.2655	-0.232696533203125
6.26883333333334	-0.234603881835938
6.27216666666667	-0.232219696044922
6.2755	-0.228404998779297
6.27883333333334	-0.225543975830078
6.28216666666667	-0.220775604248047
6.2855	-0.216484069824219
6.28883333333334	-0.210762023925781
6.29216666666667	-0.215530395507813
6.2955	-0.229358673095703
6.29883333333334	-0.246047973632813
6.30216666666667	-0.257015228271485
6.3055	-0.257968902587891
6.30883333333334	-0.249862670898438
6.31216666666667	-0.236034393310547
6.3155	-0.219821929931641
6.31883333333334	-0.211715698242188
6.32216666666667	-0.214099884033203
6.3255	-0.216484069824219
6.32883333333334	-0.213623046875
6.33216666666667	-0.207901000976563
6.3355	-0.20599365234375
6.33883333333334	-0.198841094970703
6.34216666666667	-0.188350677490235
6.3455	-0.185489654541016
6.34883333333334	-0.195026397705078
6.35216666666667	-0.20599365234375
6.3555	-0.208377838134766
6.35883333333334	-0.20742416381836
6.36216666666667	-0.203609466552735
6.3655	-0.203132629394531
6.36883333333334	-0.203132629394531
6.37216666666667	-0.206470489501953
6.3755	-0.212192535400391
6.37883333333334	-0.214576721191406
6.38216666666667	-0.213623046875
6.3855	-0.20742416381836
6.38883333333334	-0.203132629394531
6.39216666666667	-0.200271606445313
6.3955	-0.201702117919922
6.39883333333334	-0.209808349609375
6.40216666666667	-0.216960906982422
6.4055	-0.218391418457031
6.40883333333334	-0.215530395507813
6.41216666666667	-0.208854675292969
6.4155	-0.203132629394531
6.41883333333334	-0.196933746337891
6.42216666666667	-0.1983642578125
6.4255	-0.204563140869141
6.42883333333334	-0.203609466552735
6.43216666666667	-0.197410583496094
6.4355	-0.190258026123047
6.43883333333334	-0.189304351806641
6.44216666666667	-0.194072723388672
6.4455	-0.200748443603516
6.44883333333334	-0.214099884033203
6.45216666666667	-0.228404998779297
6.4555	-0.242233276367188
6.45883333333334	-0.24557113647461
6.46216666666667	-0.239372253417969
6.4655	-0.230789184570313
6.46883333333334	-0.22268295288086
6.47216666666667	-0.22125244140625
6.4755	-0.220298767089844
6.47883333333334	-0.222206115722656
6.48216666666667	-0.217437744140625
6.4855	-0.216007232666016
6.48883333333334	-0.215530395507813
6.49216666666667	-0.216484069824219
6.4955	-0.218391418457031
6.49883333333334	-0.221729278564453
6.50216666666667	-0.2288818359375
6.5055	-0.225543975830078
6.50883333333334	-0.219821929931641
6.51216666666667	-0.209808349609375
6.5155	-0.198841094970703
6.51883333333334	-0.191211700439453
6.52216666666667	-0.188827514648438
6.5255	-0.190258026123047
6.52883333333334	-0.194072723388672
6.53216666666667	-0.204563140869141
6.5355	-0.222206115722656
6.53883333333334	-0.235080718994141
6.54216666666667	-0.23794174194336
6.5455	-0.241279602050781
6.54883333333334	-0.244617462158203
6.55216666666667	-0.240802764892578
6.5555	-0.229835510253906
6.55883333333334	-0.214099884033203
6.56216666666667	-0.20599365234375
6.5655	-0.201702117919922
6.56883333333334	-0.206470489501953
6.57216666666667	-0.219345092773438
6.5755	-0.227928161621094
6.57883333333334	-0.233173370361328
6.58216666666667	-0.234603881835938
6.5855	-0.238418579101563
6.58883333333334	-0.23651123046875
6.59216666666667	-0.223159790039063
6.5955	-0.210762023925781
6.59883333333334	-0.203132629394531
6.60216666666667	-0.20599365234375
6.6055	-0.210285186767578
6.60883333333334	-0.214099884033203
6.61216666666667	-0.221729278564453
6.6155	-0.233173370361328
6.61883333333334	-0.248432159423828
6.62216666666667	-0.248908996582031
6.6255	-0.239849090576172
6.62883333333334	-0.227928161621094
6.63216666666667	-0.222206115722656
6.6355	-0.219345092773438
6.63883333333334	-0.219345092773438
6.64216666666667	-0.23031234741211
6.6455	-0.247478485107422
6.64883333333334	-0.261783599853516
6.65216666666667	-0.263214111328125
6.6555	-0.255584716796875
6.65883333333334	-0.244617462158203
6.66216666666667	-0.233173370361328
6.6655	-0.22125244140625
[truncated: 5,508 more rows]
