# Supplementary material for: Phase-Specific Parameter Estimation in Chiral HPLC Using 1‑Site, 2‑Site Stochastic Models, and Unified Equation Approach
Source: Anal Chem. 2026 Apr 29;98(18):13925–39. doi: 10.1021/acs.analchem.6c01634 (PMC13177292; doi:10.1021/acs.analchem.6c01634)
Supplement: Supplementary file 2 [file ac6c01634_si_002.zip › SupportingInformation/01_isotherm_fit/CELL1_data/LORA_CELL1_05_10_22507.CSV]

0.00183333333333334	0.0514984130859375
0.00516666666666667	0.0691413879394532
0.0085	0.0920295715332031
0.0118333333333334	0.108718872070313
0.0151666666666667	0.117778778076172
0.0185	0.120162963867188
0.0218333333333334	0.113487243652344
0.0251666666666667	0.0982284545898438
0.0285	0.0743865966796875
0.0318333333333334	0.0486373901367188
0.0351666666666667	0.0252723693847656
0.0385	0.0195503234863281
0.0418333333333334	0.0262260437011719
0.0451666666666667	0.0400543212890625
0.0485	0.0505447387695313
0.0518333333333334	0.0653266906738282
0.0551666666666667	0.0858306884765625
0.0585	0.100135803222656
0.0618333333333334	0.101089477539063
0.0651666666666667	0.0939369201660156
0.0685	0.0910758972167969
0.0718333333333334	0.0929832458496094
0.0751666666666667	0.0948905944824219
0.0785	0.0920295715332031
0.0818333333333334	0.0858306884765625
0.0851666666666667	0.0810623168945313
0.0885	0.0810623168945313
0.0918333333333334	0.0796318054199219
0.0951666666666667	0.0734329223632813
0.0985000000000001	0.0643730163574219
0.101833333333334	0.0624656677246094
0.105166666666667	0.0615119934082032
0.1085	0.0529289245605469
0.111833333333334	0.0352859497070313
0.115166666666667	0.0185966491699219
0.1185	0.0152587890625
0.121833333333334	0.0200271606445313
0.125166666666667	0.0276565551757813
0.1285	0.0400543212890625
0.131833333333334	0.0600814819335938
0.135166666666667	0.0844001770019531
0.1385	0.0963211059570313
0.141833333333334	0.0958442687988281
0.145166666666667	0.0891685485839844
0.1485	0.0858306884765625
0.151833333333334	0.0777244567871094
0.155166666666667	0.0658035278320313
0.1585	0.0548362731933594
0.161833333333334	0.0500679016113282
0.165166666666667	0.0491142272949219
0.1685	0.0491142272949219
0.171833333333334	0.0557899475097657
0.175166666666667	0.0653266906738282
0.1785	0.0677108764648438
0.181833333333334	0.0681877136230469
0.185166666666667	0.0691413879394532
0.1885	0.0710487365722657
0.191833333333334	0.06866455078125
0.195166666666667	0.0653266906738282
0.1985	0.0710487365722657
0.201833333333334	0.0796318054199219
0.205166666666667	0.0886917114257813
0.2085	0.0901222229003906
0.211833333333334	0.0872611999511719
0.215166666666667	0.0758171081542969
0.2185	0.0629425048828125
0.221833333333334	0.0510215759277344
0.225166666666667	0.0405311584472656
0.2285	0.0333786010742188
0.231833333333334	0.0319480895996094
0.235166666666667	0.0391006469726563
0.2385	0.0519752502441407
0.241833333333334	0.0658035278320313
0.245166666666667	0.0777244567871094
0.2485	0.0848770141601563
0.251833333333334	0.0815391540527344
0.255166666666667	0.0734329223632813
0.2585	0.0662803649902344
0.261833333333334	0.0600814819335938
0.265166666666667	0.0591278076171875
0.2685	0.0605583190917969
0.271833333333334	0.0700950622558594
0.275166666666667	0.0782012939453125
0.2785	0.0762939453125
0.281833333333334	0.0638961791992188
0.285166666666667	0.0424385070800781
0.2885	0.0281333923339844
0.291833333333334	0.0185966491699219
0.295166666666667	0.0181198120117188
0.2985	0.0238418579101563
0.301833333333334	0.0357627868652344
0.305166666666667	0.0500679016113282
0.3085	0.057220458984375
0.311833333333334	0.0591278076171875
0.315166666666667	0.0548362731933594
0.3185	0.0457763671875
0.321833333333334	0.0338554382324219
0.325166666666667	0.0195503234863281
0.3285	0.011444091796875
0.331833333333334	0.003814697265625
0.335166666666667	-0.00238418579101563
0.3385	-0.0057220458984375
0.341833333333334	-0.00238418579101563
0.345166666666667	0.00429153442382813
0.3485	0.00810623168945313
0.351833333333334	0.0100135803222656
0.355166666666667	0.0138282775878906
0.3585	0.019073486328125
0.361833333333334	0.0214576721191406
0.365166666666667	0.0247955322265625
0.3685	0.0329017639160156
0.371833333333334	0.0429153442382813
0.375166666666667	0.0519752502441407
0.3785	0.0596046447753907
0.381833333333334	0.0677108764648438
0.385166666666667	0.0748634338378907
0.3885	0.0782012939453125
0.391833333333334	0.0791549682617188
0.395166666666667	0.0782012939453125
0.3985	0.0772476196289063
0.401833333333334	0.0734329223632813
0.405166666666667	0.0667572021484375
0.4085	0.0634193420410157
0.411833333333334	0.0677108764648438
0.415166666666667	0.0720024108886719
0.4185	0.0720024108886719
0.421833333333334	0.072479248046875
0.425166666666667	0.0739097595214844
0.4285	0.0715255737304688
0.431833333333334	0.0591278076171875
0.435166666666667	0.0405311584472656
0.4385	0.0252723693847656
0.441833333333334	0.0176429748535156
0.445166666666667	0.0157356262207031
0.4485	0.0128746032714844
0.451833333333334	0.0143051147460938
0.455166666666667	0.02288818359375
0.4585	0.0362396240234375
0.461833333333334	0.0452995300292969
0.465166666666667	0.0514984130859375
0.4685	0.0548362731933594
0.471833333333334	0.0538825988769532
0.475166666666667	0.0481605529785156
0.4785	0.0424385070800781
0.481833333333334	0.0414848327636719
0.485166666666667	0.0391006469726563
0.4885	0.0371932983398438
0.491833333333334	0.0400543212890625
0.495166666666667	0.0529289245605469
0.4985	0.0696182250976563
0.501833333333334	0.0829696655273438
0.505166666666667	0.0958442687988281
0.5085	0.105381011962891
0.511833333333334	0.112056732177735
0.515166666666667	0.114917755126953
0.5185	0.111579895019531
0.521833333333334	0.100135803222656
0.525166666666667	0.0844001770019531
0.5285	0.0705718994140625
0.531833333333334	0.0619888305664063
0.535166666666667	0.0524520874023438
0.5385	0.0414848327636719
0.541833333333334	0.03814697265625
0.545166666666667	0.0333786010742188
0.5485	0.0333786010742188
0.551833333333334	0.0333786010742188
0.555166666666667	0.0357627868652344
0.5585	0.0348091125488281
0.561833333333334	0.026702880859375
0.565166666666667	0.0209808349609375
0.5685	0.0128746032714844
0.571833333333334	0.0057220458984375
0.575166666666667	-0.0057220458984375
0.5785	-0.0133514404296875
0.581833333333334	-0.0133514404296875
0.585166666666667	-0.00810623168945313
0.5885	-0.00143051147460938
0.591833333333334	0.00619888305664063
0.595166666666667	0.0185966491699219
0.5985	0.0295639038085938
0.601833333333334	0.0357627868652344
0.605166666666667	0.0429153442382813
0.6085	0.0505447387695313
0.611833333333334	0.0567436218261719
0.615166666666667	0.0543594360351563
0.6185	0.0519752502441407
0.621833333333334	0.0476837158203125
0.625166666666667	0.0371932983398438
0.6285	0.0281333923339844
0.631833333333334	0.0200271606445313
0.635166666666667	0.0176429748535156
0.6385	0.0162124633789063
0.641833333333334	0.0157356262207031
0.645166666666667	0.0152587890625
0.6485	0.0104904174804688
0.651833333333334	0.00715255737304688
0.655166666666667	0.0057220458984375
0.6585	0.0095367431640625
0.661833333333334	0.0152587890625
0.665166666666667	0.0257492065429688
0.6685	0.03814697265625
0.671833333333334	0.0486373901367188
0.675166666666667	0.0514984130859375
0.6785	0.0457763671875
0.681833333333334	0.0429153442382813
0.685166666666667	0.0438690185546875
0.6885	0.0500679016113282
0.691833333333334	0.0519752502441407
0.695166666666667	0.0562667846679688
0.6985	0.0624656677246094
0.701833333333334	0.0667572021484375
0.705166666666667	0.0658035278320313
0.7085	0.0591278076171875
0.711833333333334	0.0567436218261719
0.715166666666667	0.0615119934082032
0.7185	0.0700950622558594
0.721833333333334	0.0762939453125
0.725166666666667	0.0767707824707032
0.7285	0.0777244567871094
0.731833333333334	0.0772476196289063
0.735166666666667	0.0715255737304688
0.7385	0.0581741333007813
0.741833333333334	0.0414848327636719
0.745166666666667	0.0314712524414063
0.7485	0.0271797180175781
0.751833333333334	0.0262260437011719
0.755166666666667	0.0238418579101563
0.7585	0.0243186950683594
0.761833333333334	0.0300407409667969
0.765166666666667	0.0348091125488281
0.7685	0.0357627868652344
0.771833333333334	0.0329017639160156
0.775166666666667	0.0352859497070313
0.7785	0.0424385070800781
0.781833333333334	0.0538825988769532
0.785166666666667	0.0667572021484375
0.7885	0.0772476196289063
0.791833333333334	0.0834465026855469
0.795166666666667	0.080108642578125
0.7985	0.0700950622558594
0.801833333333334	0.0591278076171875
0.805166666666667	0.0481605529785156
0.8085	0.0414848327636719
0.811833333333334	0.0405311584472656
0.815166666666667	0.0481605529785156
0.8185	0.0576972961425782
0.821833333333334	0.064849853515625
0.825166666666667	0.0705718994140625
0.8285	0.0743865966796875
0.831833333333334	0.0796318054199219
0.835166666666667	0.0815391540527344
0.8385	0.0810623168945313
0.841833333333334	0.0753402709960938
0.845166666666667	0.0681877136230469
0.8485	0.0653266906738282
0.851833333333334	0.0629425048828125
0.855166666666667	0.0519752502441407
0.8585	0.0405311584472656
0.861833333333334	0.0348091125488281
0.865166666666667	0.0348091125488281
0.8685	0.0362396240234375
0.871833333333334	0.0367164611816406
0.875166666666667	0.0452995300292969
0.8785	0.0500679016113282
0.881833333333334	0.0529289245605469
0.885166666666667	0.0500679016113282
0.8885	0.0400543212890625
0.891833333333334	0.0300407409667969
0.895166666666667	0.0219345092773438
0.8985	0.0243186950683594
0.901833333333334	0.0262260437011719
0.905166666666667	0.0338554382324219
0.9085	0.0443458557128906
0.911833333333334	0.0524520874023438
0.915166666666667	0.05340576171875
0.9185	0.0462532043457031
0.921833333333334	0.0424385070800781
0.925166666666667	0.0352859497070313
0.9285	0.0290870666503906
0.931833333333334	0.0219345092773438
0.935166666666667	0.0200271606445313
0.9385	0.0252723693847656
0.941833333333334	0.0314712524414063
0.945166666666667	0.03814697265625
0.9485	0.0457763671875
0.951833333333334	0.0553131103515625
0.955166666666667	0.0638961791992188
0.9585	0.0715255737304688
0.961833333333334	0.0753402709960938
0.965166666666667	0.0720024108886719
0.9685	0.0629425048828125
0.971833333333334	0.0529289245605469
0.975166666666667	0.0486373901367188
0.9785	0.0424385070800781
0.981833333333334	0.0405311584472656
0.985166666666667	0.041961669921875
0.9885	0.0462532043457031
0.991833333333334	0.0529289245605469
0.995166666666667	0.0591278076171875
0.9985	0.0658035278320313
1.00183333333334	0.06866455078125
1.00516666666667	0.0677108764648438
1.0085	0.0672340393066407
1.01183333333334	0.0653266906738282
1.01516666666667	0.06103515625
1.0185	0.0581741333007813
1.02183333333334	0.0591278076171875
1.02516666666667	0.0562667846679688
1.0285	0.049591064453125
1.03183333333334	0.0452995300292969
1.03516666666667	0.0462532043457031
1.0385	0.0472068786621094
1.04183333333334	0.0429153442382813
1.04516666666667	0.0457763671875
1.0485	0.0529289245605469
1.05183333333334	0.0538825988769532
1.05516666666667	0.0448226928710938
1.0585	0.0338554382324219
1.06183333333334	0.0324249267578125
1.06516666666667	0.0319480895996094
1.0685	0.0295639038085938
1.07183333333334	0.030517578125
1.07516666666667	0.0352859497070313
1.0785	0.03814697265625
1.08183333333334	0.0348091125488281
1.08516666666667	0.0300407409667969
1.0885	0.0281333923339844
1.09183333333334	0.026702880859375
1.09516666666667	0.0281333923339844
1.0985	0.0333786010742188
1.10183333333334	0.041961669921875
1.10516666666667	0.0553131103515625
1.1085	0.0710487365722657
1.11183333333334	0.0867843627929688
1.11516666666667	0.0948905944824219
1.1185	0.0972747802734375
1.12183333333334	0.0963211059570313
1.12516666666667	0.0886917114257813
1.1285	0.0739097595214844
1.13183333333334	0.0586509704589844
1.13516666666667	0.0538825988769532
1.1385	0.0576972961425782
1.14183333333334	0.0615119934082032
1.14516666666667	0.0629425048828125
1.1485	0.0643730163574219
1.15183333333334	0.0643730163574219
1.15516666666667	0.0653266906738282
1.1585	0.0619888305664063
1.16183333333334	0.0615119934082032
1.16516666666667	0.0605583190917969
1.1685	0.0638961791992188
1.17183333333334	0.0653266906738282
1.17516666666667	0.0629425048828125
1.1785	0.0600814819335938
1.18183333333334	0.0629425048828125
1.18516666666667	0.0734329223632813
1.1885	0.0782012939453125
1.19183333333334	0.0753402709960938
1.19516666666667	0.0658035278320313
1.1985	0.0576972961425782
1.20183333333334	0.049591064453125
1.20516666666667	0.0400543212890625
1.2085	0.0367164611816406
1.21183333333334	0.0424385070800781
1.21516666666667	0.0543594360351563
1.2185	0.0615119934082032
1.22183333333334	0.0619888305664063
1.22516666666667	0.0605583190917969
1.2285	0.0615119934082032
1.23183333333334	0.0667572021484375
1.23516666666667	0.0700950622558594
1.2385	0.0748634338378907
1.24183333333334	0.0791549682617188
1.24516666666667	0.0805854797363281
1.2485	0.0782012939453125
1.25183333333334	0.0710487365722657
1.25516666666667	0.0615119934082032
1.2585	0.0514984130859375
1.26183333333334	0.0448226928710938
1.26516666666667	0.0448226928710938
1.2685	0.0505447387695313
1.27183333333334	0.0543594360351563
1.27516666666667	0.0557899475097657
1.2785	0.05340576171875
1.28183333333334	0.0514984130859375
1.28516666666667	0.0514984130859375
1.2885	0.0519752502441407
1.29183333333334	0.0505447387695313
1.29516666666667	0.0543594360351563
1.2985	0.0677108764648438
1.30183333333334	0.0844001770019531
1.30516666666667	0.0939369201660156
1.3085	0.0963211059570313
1.31183333333334	0.0967979431152344
1.31516666666667	0.0944137573242188
1.3185	0.08392333984375
1.32183333333334	0.06866455078125
1.32516666666667	0.0529289245605469
1.3285	0.0395774841308594
1.33183333333334	0.0333786010742188
1.33516666666667	0.0357627868652344
1.3385	0.0443458557128906
1.34183333333334	0.05340576171875
1.34516666666667	0.0615119934082032
1.3485	0.0739097595214844
1.35183333333334	0.0863075256347656
1.35516666666667	0.091552734375
1.3585	0.0901222229003906
1.36183333333334	0.0848770141601563
1.36516666666667	0.0824928283691406
1.3685	0.0748634338378907
1.37183333333334	0.0662803649902344
1.37516666666667	0.0619888305664063
1.3785	0.06103515625
1.38183333333334	0.0629425048828125
1.38516666666667	0.0605583190917969
1.3885	0.0624656677246094
1.39183333333334	0.0638961791992188
1.39516666666667	0.0605583190917969
1.3985	0.0529289245605469
1.40183333333334	0.0448226928710938
1.40516666666667	0.0462532043457031
1.4085	0.0505447387695313
1.41183333333334	0.05340576171875
1.41516666666667	0.0548362731933594
1.4185	0.0543594360351563
1.42183333333334	0.0543594360351563
1.42516666666667	0.0510215759277344
1.4285	0.041961669921875
1.43183333333334	0.0352859497070313
1.43516666666667	0.0295639038085938
1.4385	0.0329017639160156
1.44183333333334	0.03814697265625
1.44516666666667	0.0448226928710938
1.4485	0.0524520874023438
1.45183333333334	0.0586509704589844
1.45516666666667	0.0629425048828125
1.4585	0.0667572021484375
1.46183333333334	0.0734329223632813
1.46516666666667	0.080108642578125
1.4685	0.0858306884765625
1.47183333333334	0.0896453857421875
1.47516666666667	0.0982284545898438
1.4785	0.104427337646485
1.48183333333334	0.106334686279297
1.48516666666667	0.10061264038086
1.4885	0.0910758972167969
1.49183333333334	0.0786781311035157
1.49516666666667	0.06103515625
1.4985	0.0457763671875
1.50183333333334	0.0329017639160156
1.50516666666667	0.0271797180175781
1.5085	0.026702880859375
1.51183333333334	0.0352859497070313
1.51516666666667	0.0514984130859375
1.5185	0.0658035278320313
1.52183333333334	0.0767707824707032
1.52516666666667	0.0863075256347656
1.5285	0.0996589660644531
1.53183333333334	0.112056732177735
1.53516666666667	0.118255615234375
1.5385	0.113964080810547
1.54183333333334	0.105857849121094
1.54516666666667	0.0934600830078125
1.5485	0.0753402709960938
1.55183333333334	0.0557899475097657
1.55516666666667	0.0414848327636719
1.5585	0.0414848327636719
1.56183333333334	0.041961669921875
1.56516666666667	0.0438690185546875
1.5685	0.0486373901367188
1.57183333333334	0.0529289245605469
1.57516666666667	0.0476837158203125
1.5785	0.034332275390625
1.58183333333334	0.0271797180175781
1.58516666666667	0.0276565551757813
1.5885	0.0300407409667969
1.59183333333334	0.0324249267578125
1.59516666666667	0.0414848327636719
1.5985	0.0553131103515625
1.60183333333334	0.0681877136230469
1.60516666666667	0.0767707824707032
1.6085	0.0820159912109375
1.61183333333334	0.0796318054199219
1.61516666666667	0.0715255737304688
1.6185	0.0615119934082032
1.62183333333334	0.0553131103515625
1.62516666666667	0.0481605529785156
1.6285	0.0433921813964844
1.63183333333334	0.0452995300292969
1.63516666666667	0.049591064453125
1.6385	0.049591064453125
1.64183333333334	0.0395774841308594
1.64516666666667	0.0319480895996094
1.6485	0.0290870666503906
1.65183333333334	0.0329017639160156
1.65516666666667	0.041961669921875
1.6585	0.0529289245605469
1.66183333333334	0.0643730163574219
1.66516666666667	0.0681877136230469
1.6685	0.0672340393066407
1.67183333333334	0.06103515625
1.67516666666667	0.0548362731933594
1.6785	0.0510215759277344
1.68183333333334	0.0553131103515625
1.68516666666667	0.0672340393066407
1.6885	0.0743865966796875
1.69183333333334	0.0782012939453125
1.69516666666667	0.0782012939453125
1.6985	0.0767707824707032
1.70183333333334	0.0677108764648438
1.70516666666667	0.0519752502441407
1.7085	0.041961669921875
1.71183333333334	0.0348091125488281
1.71516666666667	0.030517578125
1.7185	0.0309944152832031
1.72183333333334	0.0376701354980469
1.72516666666667	0.0472068786621094
1.7285	0.0529289245605469
1.73183333333334	0.0562667846679688
1.73516666666667	0.0567436218261719
1.7385	0.05340576171875
1.74183333333334	0.0491142272949219
1.74516666666667	0.0481605529785156
1.7485	0.0476837158203125
1.75183333333334	0.0476837158203125
1.75516666666667	0.0524520874023438
1.7585	0.0600814819335938
1.76183333333334	0.0662803649902344
1.76516666666667	0.0634193420410157
1.7685	0.0591278076171875
1.77183333333334	0.0576972961425782
1.77516666666667	0.0553131103515625
1.7785	0.0538825988769532
1.78183333333334	0.0538825988769532
1.78516666666667	0.0605583190917969
1.7885	0.0629425048828125
1.79183333333334	0.0586509704589844
1.79516666666667	0.0553131103515625
1.7985	0.0524520874023438
1.80183333333334	0.0472068786621094
1.80516666666667	0.0352859497070313
1.8085	0.0276565551757813
1.81183333333334	0.0290870666503906
1.81516666666667	0.0357627868652344
1.8185	0.0443458557128906
1.82183333333334	0.0562667846679688
1.82516666666667	0.0786781311035157
1.8285	0.101089477539063
1.83183333333334	0.114917755126953
1.83516666666667	0.113964080810547
1.8385	0.103950500488281
1.84183333333334	0.0886917114257813
1.84516666666667	0.072479248046875
1.8485	0.0615119934082032
1.85183333333334	0.0600814819335938
1.85516666666667	0.0662803649902344
1.8585	0.0715255737304688
1.86183333333334	0.080108642578125
1.86516666666667	0.0853538513183594
1.8685	0.0867843627929688
1.87183333333334	0.0805854797363281
1.87516666666667	0.0758171081542969
1.8785	0.0748634338378907
1.88183333333334	0.072479248046875
1.88516666666667	0.0705718994140625
1.8885	0.0681877136230469
1.89183333333334	0.0748634338378907
1.89516666666667	0.0820159912109375
1.8985	0.0929832458496094
1.90183333333334	0.103473663330078
1.90516666666667	0.113010406494141
1.9085	0.117778778076172
1.91183333333334	0.116348266601563
1.91516666666667	0.114917755126953
1.9185	0.11444091796875
1.92183333333334	0.116348266601563
1.92516666666667	0.112056732177735
1.9285	0.102043151855469
1.93183333333334	0.0863075256347656
1.93516666666667	0.0691413879394532
1.9385	0.0519752502441407
1.94183333333334	0.0376701354980469
1.94516666666667	0.0352859497070313
1.9485	0.0457763671875
1.95183333333334	0.0691413879394532
1.95516666666667	0.0925064086914063
1.9585	0.108718872070313
1.96183333333334	0.113487243652344
1.96516666666667	0.112056732177735
1.9685	0.105857849121094
1.97183333333334	0.0925064086914063
1.97516666666667	0.0786781311035157
1.9785	0.0715255737304688
1.98183333333334	0.0739097595214844
1.98516666666667	0.0810623168945313
1.9885	0.0886917114257813
1.99183333333334	0.0977516174316406
1.99516666666667	0.1068115234375
1.9985	0.112533569335938
2.00183333333334	0.116348266601563
2.00516666666667	0.114917755126953
2.0085	0.10824203491211
2.01183333333334	0.100135803222656
2.01516666666667	0.0920295715332031
2.0185	0.087738037109375
2.02183333333334	0.0810623168945313
2.02516666666667	0.0782012939453125
2.0285	0.0834465026855469
2.03183333333334	0.0901222229003906
2.03516666666667	0.0925064086914063
2.0385	0.0925064086914063
2.04183333333334	0.0963211059570313
2.04516666666667	0.101089477539063
2.0485	0.100135803222656
2.05183333333334	0.0972747802734375
2.05516666666667	0.0996589660644531
2.0585	0.103950500488281
2.06183333333334	0.107765197753906
2.06516666666667	0.109672546386719
2.0685	0.107288360595703
2.07183333333334	0.103473663330078
2.07516666666667	0.0944137573242188
2.0785	0.0834465026855469
2.08183333333334	0.0672340393066407
2.08516666666667	0.0524520874023438
2.0885	0.0476837158203125
2.09183333333334	0.0481605529785156
2.09516666666667	0.0543594360351563
2.0985	0.0624656677246094
2.10183333333334	0.0758171081542969
2.10516666666667	0.087738037109375
2.1085	0.0972747802734375
2.11183333333334	0.103950500488281
2.11516666666667	0.109195709228516
2.1185	0.111103057861328
2.12183333333334	0.108718872070313
2.12516666666667	0.10824203491211
2.1285	0.107765197753906
2.13183333333334	0.110626220703125
2.13516666666667	0.112056732177735
2.1385	0.113487243652344
2.14183333333334	0.111103057861328
2.14516666666667	0.101566314697266
2.1485	0.0925064086914063
2.15183333333334	0.08392333984375
2.15516666666667	0.0772476196289063
2.1585	0.0691413879394532
2.16183333333334	0.0667572021484375
2.16516666666667	0.0691413879394532
2.1685	0.0705718994140625
2.17183333333334	0.0667572021484375
2.17516666666667	0.0629425048828125
2.1785	0.0629425048828125
2.18183333333334	0.0605583190917969
2.18516666666667	0.0557899475097657
2.1885	0.0486373901367188
2.19183333333334	0.0414848327636719
2.19516666666667	0.0338554382324219
2.1985	0.0247955322265625
2.20183333333334	0.0209808349609375
2.20516666666667	0.0238418579101563
2.2085	0.0281333923339844
2.21183333333334	0.0348091125488281
2.21516666666667	0.0448226928710938
2.2185	0.057220458984375
2.22183333333334	0.0667572021484375
2.22516666666667	0.0667572021484375
2.2285	0.0634193420410157
2.23183333333334	0.0638961791992188
2.23516666666667	0.0643730163574219
2.2385	0.0638961791992188
2.24183333333334	0.0615119934082032
2.24516666666667	0.0629425048828125
2.2485	0.0681877136230469
2.25183333333334	0.072479248046875
2.25516666666667	0.0791549682617188
2.2585	0.0891685485839844
2.26183333333334	0.09918212890625
2.26516666666667	0.104904174804688
2.2685	0.102519989013672
2.27183333333334	0.10061264038086
2.27516666666667	0.0977516174316406
2.2785	0.0896453857421875
2.28183333333334	0.0777244567871094
2.28516666666667	0.0729560852050782
2.2885	0.0791549682617188
2.29183333333334	0.0853538513183594
2.29516666666667	0.0848770141601563
2.2985	0.0820159912109375
2.30183333333334	0.0863075256347656
2.30516666666667	0.0853538513183594
2.3085	0.0777244567871094
2.31183333333334	0.0643730163574219
2.31516666666667	0.0567436218261719
2.3185	0.0581741333007813
2.32183333333334	0.064849853515625
2.32516666666667	0.0824928283691406
2.3285	0.0996589660644531
2.33183333333334	0.117301940917969
2.33516666666667	0.123023986816406
2.3385	0.117301940917969
2.34183333333334	0.104427337646485
2.34516666666667	0.0863075256347656
2.3485	0.06866455078125
2.35183333333334	0.0467300415039063
2.35516666666667	0.0286102294921875
2.3585	0.019073486328125
2.36183333333334	0.0185966491699219
2.36516666666667	0.0219345092773438
2.3685	0.0271797180175781
2.37183333333334	0.0352859497070313
2.37516666666667	0.0476837158203125
2.3785	0.0600814819335938
2.38183333333334	0.0653266906738282
2.38516666666667	0.0619888305664063
2.3885	0.0581741333007813
2.39183333333334	0.0591278076171875
2.39516666666667	0.0586509704589844
2.3985	0.0529289245605469
2.40183333333334	0.0476837158203125
2.40516666666667	0.0505447387695313
2.4085	0.0529289245605469
2.41183333333334	0.0481605529785156
2.41516666666667	0.0429153442382813
2.4185	0.0433921813964844
2.42183333333334	0.0486373901367188
2.42516666666667	0.0514984130859375
2.4285	0.0581741333007813
2.43183333333334	0.0691413879394532
2.43516666666667	0.0748634338378907
2.4385	0.072479248046875
2.44183333333334	0.0662803649902344
2.44516666666667	0.0619888305664063
2.4485	0.0581741333007813
2.45183333333334	0.0591278076171875
2.45516666666667	0.0720024108886719
2.4585	0.0905990600585938
2.46183333333334	0.105381011962891
2.46516666666667	0.113010406494141
2.4685	0.115394592285156
2.47183333333334	0.113010406494141
2.47516666666667	0.1068115234375
2.4785	0.0963211059570313
2.48183333333334	0.0848770141601563
2.48516666666667	0.0705718994140625
2.4885	0.057220458984375
2.49183333333334	0.0452995300292969
2.49516666666667	0.0376701354980469
2.4985	0.034332275390625
2.50183333333334	0.0367164611816406
2.50516666666667	0.0448226928710938
2.5085	0.057220458984375
2.51183333333334	0.0715255737304688
2.51516666666667	0.0815391540527344
2.5185	0.087738037109375
2.52183333333334	0.091552734375
2.52516666666667	0.0944137573242188
2.5285	0.0905990600585938
2.53183333333334	0.0834465026855469
2.53516666666667	0.0753402709960938
2.5385	0.0715255737304688
2.54183333333334	0.0700950622558594
2.54516666666667	0.0720024108886719
2.5485	0.0753402709960938
2.55183333333334	0.0782012939453125
2.55516666666667	0.0810623168945313
2.5585	0.0853538513183594
2.56183333333334	0.0891685485839844
2.56516666666667	0.0944137573242188
2.5685	0.100135803222656
2.57183333333334	0.107288360595703
2.57516666666667	0.111103057861328
2.5785	0.105857849121094
2.58183333333334	0.0939369201660156
2.58516666666667	0.0791549682617188
2.5885	0.072479248046875
2.59183333333334	0.0729560852050782
2.59516666666667	0.0777244567871094
2.5985	0.0872611999511719
2.60183333333334	0.0958442687988281
2.60516666666667	0.0987052917480469
2.6085	0.0925064086914063
2.61183333333334	0.0815391540527344
2.61516666666667	0.0762939453125
2.6185	0.0691413879394532
2.62183333333334	0.0638961791992188
2.62516666666667	0.0629425048828125
2.6285	0.0705718994140625
2.63183333333334	0.080108642578125
2.63516666666667	0.0858306884765625
2.6385	0.0882148742675781
2.64183333333334	0.0910758972167969
2.64516666666667	0.0944137573242188
2.6485	0.0958442687988281
2.65183333333334	0.091552734375
2.65516666666667	0.08392333984375
2.6585	0.0782012939453125
2.66183333333334	0.0743865966796875
2.66516666666667	0.0700950622558594
2.6685	0.064849853515625
2.67183333333334	0.0615119934082032
2.67516666666667	0.0615119934082032
2.6785	0.0629425048828125
2.68183333333334	0.0672340393066407
2.68516666666667	0.0710487365722657
2.6885	0.0696182250976563
2.69183333333334	0.0643730163574219
2.69516666666667	0.0615119934082032
2.6985	0.0605583190917969
2.70183333333334	0.0562667846679688
2.70516666666667	0.049591064453125
2.7085	0.0519752502441407
2.71183333333334	0.06103515625
2.71516666666667	0.0634193420410157
2.7185	0.0591278076171875
2.72183333333334	0.057220458984375
2.72516666666667	0.0672340393066407
2.7285	0.0753402709960938
2.73183333333334	0.0762939453125
2.73516666666667	0.080108642578125
2.7385	0.0920295715332031
2.74183333333334	0.105857849121094
2.74516666666667	0.105381011962891
2.7485	0.0982284545898438
2.75183333333334	0.0910758972167969
2.75516666666667	0.0872611999511719
2.7585	0.0829696655273438
2.76183333333334	0.0772476196289063
2.76516666666667	0.0796318054199219
2.7685	0.0829696655273438
2.77183333333334	0.0886917114257813
2.77516666666667	0.0905990600585938
2.7785	0.0925064086914063
2.78183333333334	0.0972747802734375
2.78516666666667	0.107288360595703
2.7885	0.120162963867188
2.79183333333334	0.131607055664063
2.79516666666667	0.144004821777344
2.7985	0.160694122314453
2.80183333333334	0.182628631591797
2.80516666666667	0.210285186767578
2.8085	0.255584716796875
2.81183333333334	0.319004058837891
2.81516666666667	0.401020050048828
2.8185	0.48971176147461
2.82183333333334	0.580787658691407
2.82516666666667	0.669956207275391
2.8285	0.755786895751953
2.83183333333334	0.840187072753906
2.83516666666667	0.921249389648438
2.8385	1.00040435791016
2.84183333333334	1.08003616333008
2.84516666666667	1.16062164306641
2.8485	1.23882293701172
2.85183333333334	1.30510330200196
2.85516666666667	1.35564804077149
2.8585	1.39474868774414
2.86183333333334	1.42097473144531
2.86516666666667	1.43146514892578
2.8685	1.42192840576172
2.87183333333334	1.39856338500977
2.87516666666667	1.36518478393555
2.8785	1.32846832275391
2.88183333333334	1.28602981567383
2.88516666666667	1.23786926269531
2.8885	1.17826461791992
2.89183333333334	1.11150741577149
2.89516666666667	1.04188919067383
2.8985	0.965595245361328
2.90183333333334	0.888824462890625
2.90516666666667	0.813961029052735
2.9085	0.750541687011719
2.91183333333334	0.699043273925782
2.91516666666667	0.654220581054688
2.9185	0.61798095703125
2.92183333333334	0.579357147216797
2.92516666666667	0.546455383300782
2.9285	0.519275665283203
2.93183333333334	0.490188598632813
2.93516666666667	0.455379486083985
2.9385	0.418186187744141
2.94183333333334	0.390052795410156
2.94516666666667	0.364780426025391
2.9485	0.338077545166016
2.95183333333334	0.325202941894531
2.95516666666667	0.325202941894531
2.9585	0.324726104736328
2.96183333333334	0.318527221679688
2.96516666666667	0.309944152832031
2.9685	0.304222106933594
2.97183333333334	0.288009643554688
2.97516666666667	0.264644622802735
2.9785	0.248908996582031
2.98183333333334	0.241756439208985
2.98516666666667	0.239849090576172
2.9885	0.237464904785156
2.99183333333334	0.234127044677735
2.99516666666667	0.229358673095703
2.9985	0.217437744140625
3.00183333333334	0.202178955078125
3.00516666666667	0.186443328857422
3.0085	0.172615051269531
3.01183333333334	0.165939331054688
3.01516666666667	0.16164779663086
3.0185	0.158309936523438
3.02183333333334	0.153064727783203
3.02516666666667	0.144004821777344
3.0285	0.128746032714844
3.03183333333334	0.103950500488281
3.03516666666667	0.0796318054199219
3.0385	0.0643730163574219
3.04183333333334	0.0605583190917969
3.04516666666667	0.0638961791992188
3.0485	0.072479248046875
3.05183333333334	0.0853538513183594
3.05516666666667	0.101089477539063
3.0585	0.113010406494141
3.06183333333334	0.113010406494141
3.06516666666667	0.102043151855469
3.0685	0.0905990600585938
3.07183333333334	0.0882148742675781
3.07516666666667	0.0944137573242188
3.0785	0.104427337646485
3.08183333333334	0.109672546386719
3.08516666666667	0.113010406494141
3.0885	0.116348266601563
3.09183333333334	0.11587142944336
3.09516666666667	0.10824203491211
3.0985	0.0963211059570313
3.10183333333334	0.091552734375
3.10516666666667	0.0967979431152344
3.1085	0.102043151855469
3.11183333333334	0.105381011962891
3.11516666666667	0.103950500488281
3.1185	0.102996826171875
3.12183333333334	0.102519989013672
3.12516666666667	0.100135803222656
3.1285	0.0929832458496094
3.13183333333334	0.0829696655273438
3.13516666666667	0.0805854797363281
3.1385	0.08392333984375
3.14183333333334	0.0867843627929688
3.14516666666667	0.0882148742675781
3.1485	0.0934600830078125
3.15183333333334	0.102519989013672
3.15516666666667	0.107765197753906
3.1585	0.109672546386719
3.16183333333334	0.11444091796875
3.16516666666667	0.118732452392578
3.1685	0.121593475341797
3.17183333333334	0.120639801025391
3.17516666666667	0.120639801025391
3.1785	0.119209289550781
3.18183333333334	0.110626220703125
3.18516666666667	0.10061264038086
3.1885	0.0910758972167969
3.19183333333334	0.0867843627929688
3.19516666666667	0.0882148742675781
3.1985	0.0925064086914063
3.20183333333334	0.102519989013672
3.20516666666667	0.117301940917969
3.2085	0.134944915771485
3.21183333333334	0.146865844726563
3.21516666666667	0.155448913574219
3.2185	0.156879425048828
3.22183333333334	0.150680541992188
3.22516666666667	0.130176544189453
3.2285	0.106334686279297
3.23183333333334	0.08392333984375
3.23516666666667	0.0615119934082032
3.2385	0.0476837158203125
3.24183333333334	0.0481605529785156
3.24516666666667	0.0634193420410157
3.2485	0.0815391540527344
3.25183333333334	0.102043151855469
3.25516666666667	0.1220703125
3.2585	0.133514404296875
3.26183333333334	0.133514404296875
3.26516666666667	0.1220703125
3.2685	0.109672546386719
3.27183333333334	0.0934600830078125
3.27516666666667	0.0824928283691406
3.2785	0.0767707824707032
3.28183333333334	0.0844001770019531
3.28516666666667	0.0982284545898438
3.2885	0.107765197753906
3.29183333333334	0.113487243652344
3.29516666666667	0.117301940917969
3.2985	0.124931335449219
3.30183333333334	0.127792358398438
3.30516666666667	0.13113021850586
3.3085	0.139713287353516
3.31183333333334	0.149250030517578
3.31516666666667	0.153064727783203
3.3185	0.148296356201172
3.32183333333334	0.1373291015625
3.32516666666667	0.12350082397461
3.3285	0.1068115234375
3.33183333333334	0.095367431640625
3.33516666666667	0.0829696655273438
3.3385	0.072479248046875
3.34183333333334	0.0705718994140625
3.34516666666667	0.0777244567871094
3.3485	0.0920295715332031
3.35183333333334	0.102043151855469
3.35516666666667	0.110626220703125
3.3585	0.111103057861328
3.36183333333334	0.101089477539063
3.36516666666667	0.0886917114257813
3.3685	0.0772476196289063
3.37183333333334	0.0796318054199219
3.37516666666667	0.0891685485839844
3.3785	0.103950500488281
3.38183333333334	0.121116638183594
3.38516666666667	0.133514404296875
3.3885	0.139713287353516
3.39183333333334	0.134468078613281
3.39516666666667	0.12350082397461
3.3985	0.115394592285156
3.40183333333334	0.108718872070313
3.40516666666667	0.103950500488281
3.4085	0.101089477539063
3.41183333333334	0.103950500488281
3.41516666666667	0.112056732177735
3.4185	0.121116638183594
3.42183333333334	0.128746032714844
3.42516666666667	0.132083892822266
3.4285	0.133514404296875
3.43183333333334	0.12969970703125
3.43516666666667	0.118732452392578
3.4385	0.105857849121094
3.44183333333334	0.0972747802734375
3.44516666666667	0.0982284545898438
3.4485	0.103473663330078
3.45183333333334	0.112533569335938
3.45516666666667	0.124931335449219
3.4585	0.138282775878906
3.46183333333334	0.145435333251953
3.46516666666667	0.14638900756836
3.4685	0.14495849609375
3.47183333333334	0.143051147460938
3.47516666666667	0.140666961669922
3.4785	0.131607055664063
3.48183333333334	0.127315521240235
3.48516666666667	0.125885009765625
3.4885	0.125885009765625
3.49183333333334	0.124931335449219
3.49516666666667	0.119209289550781
3.4985	0.114917755126953
3.50183333333334	0.11587142944336
3.50516666666667	0.114917755126953
3.5085	0.114917755126953
3.51183333333334	0.11587142944336
3.51516666666667	0.128746032714844
3.5185	0.148296356201172
3.52183333333334	0.163078308105469
3.52516666666667	0.171184539794922
3.5285	0.170230865478516
3.53183333333334	0.165462493896485
3.53516666666667	0.155925750732422
3.5385	0.148296356201172
3.54183333333334	0.142574310302735
3.54516666666667	0.14495849609375
3.5485	0.151634216308594
3.55183333333334	0.162124633789063
3.55516666666667	0.165939331054688
3.5585	0.158786773681641
3.56183333333334	0.144481658935547
3.56516666666667	0.128746032714844
3.5685	0.114917755126953
3.57183333333334	0.105857849121094
3.57516666666667	0.0996589660644531
3.5785	0.100135803222656
3.58183333333334	0.105857849121094
3.58516666666667	0.119209289550781
3.5885	0.135898590087891
3.59183333333334	0.148773193359375
3.59516666666667	0.163078308105469
3.5985	0.172615051269531
3.60183333333334	0.179290771484375
3.60516666666667	0.174045562744141
3.6085	0.164985656738281
3.61183333333334	0.156879425048828
3.61516666666667	0.150203704833985
3.6185	0.151157379150391
3.62183333333334	0.159263610839844
3.62516666666667	0.166416168212891
3.6285	0.168800354003906
3.63183333333334	0.170230865478516
3.63516666666667	0.173568725585938
3.6385	0.174045562744141
3.64183333333334	0.1678466796875
3.64516666666667	0.168800354003906
3.6485	0.173568725585938
3.65183333333334	0.174045562744141
3.65516666666667	0.168800354003906
3.6585	0.158786773681641
3.66183333333334	0.146865844726563
3.66516666666667	0.130653381347656
3.6685	0.116348266601563
3.67183333333334	0.1068115234375
3.67516666666667	0.10061264038086
3.6785	0.102043151855469
3.68183333333334	0.113010406494141
3.68516666666667	0.128746032714844
3.6885	0.137805938720703
3.69183333333334	0.141620635986328
3.69516666666667	0.144481658935547
3.6985	0.151634216308594
3.70183333333334	0.156879425048828
3.70516666666667	0.164508819580078
3.7085	0.176429748535156
3.71183333333334	0.19216537475586
3.71516666666667	0.201702117919922
3.7185	0.204086303710938
3.72183333333334	0.210285186767578
3.72516666666667	0.225543975830078
3.7285	0.250339508056641
3.73183333333334	0.280380249023438
3.73516666666667	0.318050384521485
3.7385	0.364303588867188
3.74183333333334	0.413894653320313
3.74516666666667	0.464439392089844
3.7485	0.522136688232422
3.75183333333334	0.588417053222657
3.75516666666667	0.660896301269532
3.7585	0.736236572265625
3.76183333333334	0.819683074951172
3.76516666666667	0.917434692382813
3.7685	1.0223388671875
3.77183333333334	1.14059448242188
3.77516666666667	1.27983093261719
3.7785	1.44577026367188
3.78183333333334	1.62982940673828
3.78516666666667	1.82771682739258
3.7885	2.04563140869141
3.79183333333334	2.27928161621094
3.79516666666667	2.52532958984375
3.7985	2.77996063232422
3.80183333333334	3.04937362670899
3.80516666666667	3.33595275878906
3.8085	3.63445281982422
3.81183333333334	3.94392013549805
3.81516666666667	4.26197052001953
3.8185	4.57859039306641
3.82183333333334	4.88805770874024
3.82516666666667	5.18131256103516
3.8285	5.46312332153321
3.83183333333334	5.72633743286133
3.83516666666667	5.96475601196289
3.8385	6.18076324462891
3.84183333333334	6.37388229370117
3.84516666666667	6.54125213623047
3.8485	6.67238235473633
3.85183333333334	6.77251815795899
3.85516666666667	6.84881210327149
3.8585	6.89744949340821
3.86183333333334	6.9117546081543
3.86516666666667	6.89315795898438
3.8685	6.84785842895508
3.87183333333334	6.77537918090821
3.87516666666667	6.67190551757813
3.8785	6.54029846191407
3.88183333333334	6.38294219970703
3.88516666666667	6.20126724243164
3.8885	5.99527359008789
3.89183333333334	5.77497482299805
3.89516666666667	5.54895401000977
3.8985	5.32245635986328
3.90183333333334	5.09452819824219
3.90516666666667	4.86421585083008
3.9085	4.63485717773438
3.91183333333334	4.39500808715821
3.91516666666667	4.14323806762696
3.9185	3.87763977050781
3.92183333333334	3.61204147338867
3.92516666666667	3.35550308227539
3.9285	3.11040878295899
3.93183333333334	2.87961959838867
3.93516666666667	2.66218185424805
3.9385	2.46524810791016
3.94183333333334	2.28261947631836
3.94516666666667	2.11334228515625
3.9485	1.95074081420899
3.95183333333334	1.79862976074219
3.95516666666667	1.65748596191406
3.9585	1.52158737182617
3.96183333333334	1.3875961303711
3.96516666666667	1.25551223754883
3.9685	1.13153457641602
3.97183333333334	1.01852416992188
3.97516666666667	0.911712646484375
3.9785	0.814914703369141
3.98183333333334	0.732898712158203
3.98516666666667	0.661849975585938
3.9885	0.600337982177735
3.99183333333334	0.540256500244141
3.99516666666667	0.492572784423828
3.9985	0.456333160400391
4.00183333333334	0.422000885009766
4.00516666666667	0.392913818359375
4.0085	0.360488891601563
4.01183333333334	0.321388244628906
4.01516666666667	0.274658203125
4.0185	0.223159790039063
4.02183333333334	0.176429748535156
4.02516666666667	0.123023986816406
4.0285	0.0691413879394532
4.03183333333334	0.0185966491699219
4.03516666666667	-0.0314712524414063
4.0385	-0.0834465026855469
4.04183333333334	-0.142097473144531
4.04516666666667	-0.195026397705078
4.0485	-0.246524810791016
4.05183333333333	-0.29897689819336
4.05516666666667	-0.356197357177735
4.0585	-0.414848327636719
4.06183333333334	-0.476360321044922
4.06516666666667	-0.546455383300782
4.0685	-0.626564025878907
4.07183333333334	-0.716686248779297
4.07516666666667	-0.814914703369141
4.0785	-0.926017761230469
4.08183333333334	-1.04951858520508
4.08516666666667	-1.17635726928711
4.0885	-1.30081176757813
4.09183333333333	-1.4190673828125
4.09516666666667	-1.52873992919922
4.0985	-1.62410736083985
4.10183333333334	-1.70660018920899
4.10516666666667	-1.7848014831543
4.1085	-1.85203552246094
4.11183333333334	-1.90114974975586
4.11516666666667	-1.922607421875
4.1185	-1.91926956176758
4.12183333333334	-1.88875198364258
4.12516666666667	-1.82485580444336
4.1285	-1.7242431640625
4.13183333333333	-1.58309936523438
4.13516666666667	-1.39951705932617
4.1385	-1.15776062011719
4.14183333333334	-0.84686279296875
4.14516666666667	-0.454425811767578
4.1485	0.0205039978027344
4.15183333333334	0.586986541748047
4.15516666666667	1.251220703125
4.1585	2.01082229614258
4.16183333333334	2.87151336669922
4.16516666666667	3.83615493774414
4.1685	4.90999221801758
4.17183333333333	6.08634948730469
4.17516666666667	7.35902786254883
4.1785	8.72611999511719
4.18183333333334	10.1757049560547
4.18516666666667	11.6877555847168
4.1885	13.2451057434082
4.19183333333334	14.833927154541
4.19516666666667	16.4380073547363
4.1985	18.0296897888184
4.20183333333334	19.5860862731934
4.20516666666667	21.0919380187988
4.2085	22.5310325622559
4.21183333333333	23.8819122314453
4.21516666666667	25.1202583312988
4.2185	26.2346267700196
4.22183333333334	27.214527130127
4.22516666666667	28.0442237854004
4.2285	28.714656829834
4.23183333333334	29.2167663574219
4.23516666666667	29.5567512512207
4.2385	29.7284126281738
4.24183333333334	29.7393798828125
4.24516666666667	29.5934677124024
4.2485	29.3064117431641
4.25183333333334	28.8877487182617
4.25516666666667	28.3522605895996
4.2585	27.7175903320313
4.26183333333334	26.9927978515625
4.26516666666667	26.1917114257813
4.2685	25.3229141235352
4.27183333333334	24.406909942627
4.27516666666667	23.4513282775879
4.2785	22.4680900573731
4.28183333333334	21.4662551879883
4.28516666666667	20.4577445983887
4.2885	19.4525718688965
4.29183333333334	18.4540748596192
4.29516666666667	17.4751281738281
4.2985	16.5200233459473
4.30183333333334	15.5963897705078
4.30516666666667	14.7061347961426
4.3085	13.8497352600098
4.31183333333334	13.0352973937988
4.31516666666667	12.2561454772949
4.3185	11.5122795104981
4.32183333333334	10.7979774475098
4.32516666666667	10.1199150085449
4.3285	9.48238372802735
4.33183333333334	8.87537002563477
4.33516666666667	8.29792022705078
4.3385	7.75289535522461
4.34183333333333	7.24506378173828
4.34516666666667	6.76774978637696
4.3485	6.31999969482422
4.35183333333334	5.90324401855469
4.35516666666667	5.51939010620117
4.3585	5.16033172607422
4.36183333333334	4.82797622680664
4.36516666666667	4.52136993408203
4.3685	4.23431396484375
4.37183333333334	3.96585464477539
4.37516666666667	3.70836257934571
4.3785	3.46803665161133
4.38183333333333	3.24249267578125
4.38516666666667	3.03125381469727
4.3885	2.83145904541016
4.39183333333334	2.64215469360352
4.39516666666667	2.46572494506836
4.3985	2.30026245117188
4.40183333333334	2.14481353759766
4.40516666666667	2.00366973876953
4.4085	1.87969207763672
4.41183333333334	1.7690658569336
4.41516666666667	1.66893005371094
4.4185	1.57976150512696
4.42183333333333	1.50203704833985
4.42516666666667	1.43289566040039
4.4285	1.36804580688477
4.43183333333334	1.30653381347656
4.43516666666667	1.24692916870117
4.4385	1.1892318725586
4.44183333333334	1.13296508789063
4.44516666666667	1.07908248901367
4.4485	1.03044509887696
4.45183333333334	0.987529754638672
4.45516666666667	0.949859619140625
4.4585	0.91552734375
4.46183333333333	0.882148742675781
4.46516666666667	0.84686279296875
4.4685	0.811100006103516
4.47183333333334	0.776290893554688
4.47516666666667	0.743389129638672
4.4785	0.712394714355469
4.48183333333334	0.682353973388672
4.48516666666667	0.654697418212891
4.4885	0.628948211669922
4.49183333333334	0.608921051025391
4.49516666666667	0.592708587646485
4.4985	0.58126449584961
4.50183333333334	0.571250915527344
4.50516666666667	0.561714172363282
4.5085	0.549793243408203
4.51183333333334	0.53548812866211
4.51516666666667	0.522613525390625
4.5185	0.510215759277344
4.52183333333334	0.498294830322266
4.52516666666667	0.486850738525391
4.5285	0.476360321044922
4.53183333333334	0.463962554931641
4.53516666666667	0.447750091552735
4.5385	0.431060791015625
4.54183333333334	0.413894653320313
4.54516666666667	0.399112701416016
4.5485	0.392913818359375
4.55183333333334	0.397682189941406
4.55516666666667	0.406265258789063
4.5585	0.411510467529297
4.56183333333334	0.415802001953125
4.56516666666667	0.413894653320313
4.5685	0.399112701416016
4.57183333333334	0.370025634765625
4.57516666666667	0.338077545166016
4.5785	0.318527221679688
4.58183333333334	0.307559967041016
4.58516666666667	0.302314758300781
4.5885	0.301361083984375
4.59183333333333	0.310420989990235
4.59516666666667	0.323772430419922
4.5985	0.330924987792969
4.60183333333334	0.334739685058594
4.60516666666667	0.337600708007813
4.6085	0.34332275390625
4.61183333333334	0.341892242431641
4.61516666666667	0.337600708007813
4.6185	0.328540802001953
4.62183333333334	0.316143035888672
4.62516666666667	0.309944152832031
4.6285	0.306129455566406
4.63183333333333	0.313282012939453
4.63516666666667	0.324726104736328
4.6385	0.338077545166016
4.64183333333334	0.34332275390625
4.64516666666667	0.333786010742188
4.6485	0.317573547363281
4.65183333333334	0.296115875244141
4.65516666666667	0.274658203125
4.6585	0.254631042480469
4.66183333333334	0.241279602050781
4.66516666666667	0.239849090576172
4.6685	0.250339508056641
4.67183333333333	0.260353088378906
4.67516666666667	0.262737274169922
4.6785	0.257015228271485
4.68183333333334	0.252246856689453
4.68516666666667	0.250339508056641
4.6885	0.24557113647461
4.69183333333334	0.239849090576172
4.69516666666667	0.235080718994141
4.6985	0.232219696044922
4.70183333333334	0.227451324462891
4.70516666666667	0.220775604248047
4.7085	0.210285186767578
4.71183333333333	0.201702117919922
4.71516666666667	0.196456909179688
4.7185	0.200748443603516
4.72183333333334	0.205039978027344
4.72516666666667	0.206947326660156
4.7285	0.205516815185547
4.73183333333334	0.200271606445313
4.73516666666667	0.194072723388672
4.7385	0.187397003173828
4.74183333333334	0.187397003173828
4.74516666666667	0.186920166015625
4.7485	0.187397003173828
4.75183333333334	0.193595886230469
4.75516666666667	0.208377838134766
4.7585	0.222206115722656
4.76183333333334	0.232219696044922
4.76516666666667	0.23794174194336
4.7685	0.235557556152344
4.77183333333334	0.227928161621094
4.77516666666667	0.21505355834961
4.7785	0.205039978027344
4.78183333333334	0.190258026123047
4.78516666666667	0.174999237060547
4.7885	0.165462493896485
4.79183333333334	0.16164779663086
4.79516666666667	0.161170959472656
4.7985	0.160694122314453
4.80183333333334	0.16927719116211
4.80516666666667	0.181198120117188
4.8085	0.199317932128906
4.81183333333334	0.217437744140625
4.81516666666667	0.233173370361328
4.8185	0.240325927734375
4.82183333333334	0.240325927734375
4.82516666666667	0.24557113647461
4.8285	0.244617462158203
4.83183333333334	0.243186950683594
4.83516666666667	0.23794174194336
4.8385	0.239849090576172
4.84183333333334	0.242233276367188
4.84516666666667	0.239849090576172
4.8485	0.236034393310547
4.85183333333334	0.227928161621094
4.85516666666667	0.223159790039063
4.8585	0.217437744140625
4.86183333333334	0.213623046875
4.86516666666667	0.211238861083985
4.8685	0.207901000976563
4.87183333333334	0.207901000976563
4.87516666666667	0.206947326660156
4.8785	0.205516815185547
4.88183333333333	0.200748443603516
4.88516666666667	0.197887420654297
4.8885	0.204086303710938
4.89183333333334	0.211238861083985
4.89516666666667	0.213146209716797
4.8985	0.207901000976563
4.90183333333334	0.207901000976563
4.90516666666667	0.210762023925781
4.9085	0.214099884033203
4.91183333333334	0.214099884033203
4.91516666666667	0.216960906982422
4.9185	0.226497650146485
4.92183333333333	0.237464904785156
4.92516666666667	0.246524810791016
4.9285	0.247478485107422
4.93183333333334	0.243186950683594
4.93516666666667	0.240325927734375
4.9385	0.236034393310547
4.94183333333334	0.2288818359375
4.94516666666667	0.219345092773438
4.9485	0.213146209716797
4.95183333333334	0.213146209716797
4.95516666666667	0.209808349609375
4.9585	0.204563140869141
4.96183333333333	0.201702117919922
4.96516666666667	0.19979476928711
4.9685	0.195503234863281
4.97183333333334	0.185966491699219
4.97516666666667	0.181198120117188
4.9785	0.180244445800781
4.98183333333334	0.177383422851563
4.98516666666667	0.180244445800781
4.9885	0.19073486328125
4.99183333333334	0.207901000976563
4.99516666666667	0.22125244140625
4.9985	0.223636627197266
5.00183333333334	0.220775604248047
5.00516666666667	0.213623046875
5.0085	0.20599365234375
5.01183333333334	0.195026397705078
5.01516666666667	0.185966491699219
5.0185	0.185012817382813
5.02183333333334	0.195026397705078
5.02516666666667	0.205516815185547
5.0285	0.208377838134766
5.03183333333334	0.208854675292969
5.03516666666667	0.209808349609375
5.0385	0.212192535400391
5.04183333333334	0.206947326660156
5.04516666666667	0.197887420654297
5.0485	0.193119049072266
5.05183333333334	0.19216537475586
5.05516666666667	0.188827514648438
5.0585	0.179290771484375
5.06183333333334	0.172138214111328
5.06516666666667	0.172615051269531
5.0685	0.17690658569336
5.07183333333334	0.177383422851563
5.07516666666667	0.177860260009766
5.0785	0.184059143066406
5.08183333333334	0.1983642578125
5.08516666666667	0.208377838134766
5.0885	0.214576721191406
5.09183333333334	0.216484069824219
5.09516666666667	0.220775604248047
5.0985	0.225543975830078
5.10183333333334	0.229358673095703
5.10516666666667	0.23031234741211
5.1085	0.226497650146485
5.11183333333334	0.225543975830078
5.11516666666667	0.225067138671875
5.1185	0.22268295288086
5.12183333333334	0.212192535400391
5.12516666666667	0.202178955078125
5.1285	0.196933746337891
5.13183333333334	0.195026397705078
5.13516666666667	0.195503234863281
5.1385	0.197410583496094
5.14183333333334	0.203609466552735
5.14516666666667	0.208854675292969
5.1485	0.209808349609375
5.15183333333334	0.205516815185547
5.15516666666667	0.201225280761719
5.1585	0.1983642578125
5.16183333333334	0.196456909179688
5.16516666666667	0.195026397705078
5.1685	0.196456909179688
5.17183333333334	0.197410583496094
5.17516666666667	0.194072723388672
5.1785	0.184059143066406
5.18183333333334	0.175952911376953
5.18516666666667	0.174999237060547
5.1885	0.178813934326172
5.19183333333334	0.186920166015625
5.19516666666667	0.194072723388672
5.1985	0.205039978027344
5.20183333333334	0.208377838134766
5.20516666666667	0.204563140869141
5.2085	0.194072723388672
5.21183333333334	0.189304351806641
5.21516666666667	0.187397003173828
5.2185	0.182151794433594
5.22183333333334	0.172138214111328
5.22516666666667	0.161170959472656
5.2285	0.157356262207031
5.23183333333334	0.152111053466797
5.23516666666667	0.152111053466797
5.2385	0.160694122314453
5.24183333333334	0.175952911376953
5.24516666666667	0.195026397705078
5.2485	0.205516815185547
5.25183333333334	0.212192535400391
5.25516666666667	0.210285186767578
5.2585	0.200748443603516
5.26183333333334	0.186443328857422
5.26516666666667	0.16927719116211
5.2685	0.16164779663086
5.27183333333334	0.16021728515625
5.27516666666667	0.163078308105469
5.2785	0.168800354003906
5.28183333333334	0.178337097167969
5.28516666666667	0.19073486328125
5.2885	0.195980072021485
5.29183333333334	0.197887420654297
5.29516666666667	0.196933746337891
5.2985	0.192642211914063
5.30183333333334	0.191211700439453
5.30516666666667	0.189781188964844
5.3085	0.194072723388672
5.31183333333334	0.198841094970703
5.31516666666667	0.208377838134766
5.3185	0.219821929931641
5.32183333333334	0.224113464355469
5.32516666666667	0.224590301513672
5.3285	0.219821929931641
5.33183333333334	0.215530395507813
5.33516666666667	0.204086303710938
5.3385	0.191688537597656
5.34183333333334	0.185489654541016
5.34516666666667	0.186443328857422
5.3485	0.195980072021485
5.35183333333334	0.214099884033203
5.35516666666667	0.239849090576172
5.3585	0.261783599853516
5.36183333333334	0.274658203125
5.36516666666667	0.278472900390625
5.3685	0.273227691650391
5.37183333333334	0.257492065429688
5.37516666666667	0.240325927734375
5.3785	0.227928161621094
5.38183333333334	0.226974487304688
5.38516666666667	0.227928161621094
5.3885	0.233173370361328
5.39183333333334	0.235080718994141
5.39516666666667	0.23651123046875
5.3985	0.236988067626953
5.40183333333334	0.239849090576172
5.40516666666667	0.246047973632813
5.4085	0.255107879638672
5.41183333333334	0.262737274169922
5.41516666666667	0.262737274169922
5.4185	0.260353088378906
5.42183333333333	0.2593994140625
5.42516666666667	0.265598297119141
5.4285	0.265121459960938
5.43183333333334	0.262260437011719
5.43516666666667	0.260353088378906
5.4385	0.2593994140625
5.44183333333334	0.24557113647461
5.44516666666667	0.221729278564453
5.4485	0.204086303710938
5.45183333333334	0.202178955078125
5.45516666666667	0.209808349609375
5.4585	0.218868255615235
5.46183333333333	0.231742858886719
5.46516666666667	0.24557113647461
5.4685	0.25320053100586
5.47183333333334	0.250339508056641
5.47516666666667	0.239372253417969
5.4785	0.228404998779297
5.48183333333334	0.220775604248047
5.48516666666667	0.215530395507813
5.4885	0.211715698242188
5.49183333333334	0.213146209716797
5.49516666666667	0.217914581298828
5.4985	0.223159790039063
5.50183333333334	0.224590301513672
5.50516666666667	0.22268295288086
5.5085	0.225067138671875
5.51183333333334	0.223636627197266
5.51516666666667	0.218868255615235
5.5185	0.210285186767578
5.52183333333334	0.202655792236328
5.52516666666667	0.199317932128906
5.5285	0.201702117919922
5.53183333333334	0.213623046875
5.53516666666667	0.2288818359375
5.5385	0.241756439208985
5.54183333333334	0.251293182373047
5.54516666666667	0.254154205322266
5.5485	0.24557113647461
5.55183333333334	0.228404998779297
5.55516666666667	0.211715698242188
5.5585	0.19979476928711
5.56183333333334	0.192642211914063
5.56516666666667	0.188350677490235
5.5685	0.184059143066406
5.57183333333334	0.177860260009766
5.57516666666667	0.170707702636719
5.5785	0.171184539794922
5.58183333333334	0.178337097167969
5.58516666666667	0.183582305908203
5.5885	0.187873840332031
5.59183333333334	0.191211700439453
5.59516666666667	0.194549560546875
5.5985	0.188827514648438
5.60183333333334	0.175952911376953
5.60516666666667	0.169754028320313
5.6085	0.168800354003906
5.61183333333334	0.174522399902344
5.61516666666667	0.182628631591797
5.6185	0.204086303710938
5.62183333333334	0.233650207519531
5.62516666666667	0.254631042480469
5.6285	0.265121459960938
5.63183333333334	0.267505645751953
5.63516666666667	0.261306762695313
5.6385	0.243663787841797
5.64183333333334	0.218868255615235
5.64516666666667	0.205516815185547
5.6485	0.197410583496094
5.65183333333334	0.193119049072266
5.65516666666667	0.189781188964844
5.6585	0.18453598022461
5.66183333333334	0.180244445800781
5.66516666666667	0.16927719116211
5.6685	0.165462493896485
5.67183333333334	0.163555145263672
5.67516666666667	0.169754028320313
5.6785	0.18453598022461
5.68183333333334	0.198841094970703
5.68516666666667	0.208854675292969
5.6885	0.208854675292969
5.69183333333334	0.206470489501953
5.69516666666667	0.19979476928711
5.6985	0.191211700439453
5.70183333333334	0.18453598022461
5.70516666666667	0.182628631591797
5.7085	0.187397003173828
5.71183333333333	0.191211700439453
5.71516666666667	0.193595886230469
5.7185	0.191688537597656
5.72183333333334	0.19216537475586
5.72516666666667	0.194549560546875
5.7285	0.199317932128906
5.73183333333334	0.203132629394531
5.73516666666667	0.210762023925781
5.7385	0.216960906982422
5.74183333333334	0.223636627197266
5.74516666666667	0.226497650146485
5.7485	0.224113464355469
5.75183333333334	0.221729278564453
5.75516666666667	0.219821929931641
5.7585	0.222206115722656
5.76183333333334	0.217914581298828
5.76516666666667	0.206470489501953
5.7685	0.195980072021485
5.77183333333334	0.189781188964844
5.77516666666667	0.185012817382813
5.7785	0.178337097167969
5.78183333333334	0.179290771484375
5.78516666666667	0.192642211914063
5.7885	0.209808349609375
5.79183333333334	0.217914581298828
5.79516666666667	0.217437744140625
5.7985	0.211715698242188
5.80183333333334	0.200748443603516
5.80516666666667	0.183582305908203
5.8085	0.166416168212891
5.81183333333334	0.159263610839844
5.81516666666667	0.164031982421875
5.8185	0.174045562744141
5.82183333333334	0.183582305908203
5.82516666666667	0.19216537475586
5.8285	0.19979476928711
5.83183333333334	0.208854675292969
5.83516666666667	0.212192535400391
5.8385	0.218868255615235
5.84183333333334	0.225543975830078
5.84516666666667	0.235080718994141
5.8485	0.240325927734375
5.85183333333334	0.239372253417969
5.85516666666667	0.238895416259766
5.8585	0.238418579101563
5.86183333333334	0.241279602050781
5.86516666666667	0.240802764892578
5.8685	0.242710113525391
5.87183333333334	0.247001647949219
5.87516666666667	0.249862670898438
5.8785	0.252723693847656
5.88183333333334	0.255107879638672
5.88516666666667	0.261783599853516
5.8885	0.272274017333985
5.89183333333334	0.281810760498047
5.89516666666667	0.286579132080078
5.8985	0.280380249023438
5.90183333333334	0.26702880859375
5.90516666666667	0.248908996582031
5.9085	0.233650207519531
5.91183333333334	0.215530395507813
5.91516666666667	0.201702117919922
5.9185	0.197887420654297
5.92183333333334	0.205039978027344
5.92516666666667	0.211715698242188
5.9285	0.209808349609375
5.93183333333334	0.209331512451172
5.93516666666667	0.208377838134766
5.9385	0.20599365234375
5.94183333333334	0.197410583496094
5.94516666666667	0.193595886230469
5.9485	0.195026397705078
5.95183333333334	0.202178955078125
5.95516666666667	0.210285186767578
5.9585	0.213146209716797
5.96183333333334	0.20742416381836
5.96516666666667	0.195503234863281
5.9685	0.182151794433594
5.97183333333334	0.171661376953125
5.97516666666667	0.166893005371094
5.9785	0.176429748535156
5.98183333333334	0.197887420654297
5.98516666666667	0.22268295288086
5.9885	0.246524810791016
5.99183333333334	0.265598297119141
5.99516666666667	0.277042388916016
5.9985	0.272750854492188
6.00183333333334	0.260353088378906
6.00516666666667	0.244617462158203
6.0085	0.235080718994141
6.01183333333334	0.224590301513672
6.01516666666667	0.217914581298828
6.0185	0.21505355834961
6.02183333333334	0.218391418457031
6.02516666666667	0.227451324462891
6.0285	0.234603881835938
6.03183333333334	0.23794174194336
6.03516666666667	0.235557556152344
6.0385	0.233173370361328
6.04183333333334	0.229358673095703
6.04516666666667	0.223636627197266
6.0485	0.213146209716797
6.05183333333334	0.206470489501953
6.05516666666667	0.206947326660156
6.0585	0.211238861083985
6.06183333333334	0.215530395507813
6.06516666666667	0.217437744140625
6.0685	0.216960906982422
6.07183333333334	0.215530395507813
6.07516666666667	0.217437744140625
6.0785	0.22268295288086
6.08183333333334	0.23031234741211
6.08516666666667	0.236988067626953
6.0885	0.247478485107422
6.09183333333334	0.259876251220703
6.09516666666667	0.264644622802735
6.0985	0.257015228271485
6.10183333333334	0.238418579101563
6.10516666666667	0.22125244140625
6.1085	0.205516815185547
6.11183333333334	0.193595886230469
6.11516666666667	0.184059143066406
6.1185	0.182628631591797
6.12183333333334	0.191211700439453
6.12516666666667	0.203132629394531
6.1285	0.209331512451172
6.13183333333334	0.212192535400391
6.13516666666667	0.213623046875
6.1385	0.218391418457031
6.14183333333334	0.224113464355469
6.14516666666667	0.231266021728516
6.1485	0.239849090576172
6.15183333333334	0.243186950683594
6.15516666666667	0.246047973632813
6.1585	0.24557113647461
6.16183333333334	0.241279602050781
6.16516666666667	0.231266021728516
6.1685	0.22125244140625
6.17183333333334	0.215530395507813
6.17516666666667	0.211238861083985
6.1785	0.209331512451172
6.18183333333334	0.219821929931641
6.18516666666667	0.23794174194336
6.1885	0.256061553955078
6.19183333333334	0.26702880859375
6.19516666666667	0.274658203125
6.1985	0.279426574707031
6.20183333333334	0.271797180175781
6.20516666666667	0.252723693847656
6.2085	0.235557556152344
6.21183333333334	0.23031234741211
6.21516666666667	0.233173370361328
6.2185	0.231742858886719
6.22183333333334	0.225067138671875
6.22516666666667	0.219345092773438
6.2285	0.215530395507813
6.23183333333334	0.207901000976563
6.23516666666667	0.191688537597656
6.2385	0.179767608642578
6.24183333333334	0.177860260009766
6.24516666666667	0.186920166015625
6.2485	0.195980072021485
6.25183333333334	0.206470489501953
6.25516666666667	0.223159790039063
6.2585	0.243186950683594
6.26183333333334	0.254631042480469
6.26516666666667	0.25320053100586
6.2685	0.24557113647461
6.27183333333334	0.234127044677735
6.27516666666667	0.218391418457031
6.2785	0.202655792236328
6.28183333333334	0.199317932128906
6.28516666666667	0.206947326660156
6.2885	0.214576721191406
6.29183333333334	0.215530395507813
6.29516666666667	0.210762023925781
6.2985	0.202178955078125
6.30183333333334	0.190258026123047
6.30516666666667	0.176429748535156
6.3085	0.170230865478516
6.31183333333334	0.176429748535156
6.31516666666667	0.193119049072266
6.3185	0.213146209716797
6.32183333333334	0.229835510253906
6.32516666666667	0.241756439208985
6.3285	0.250339508056641
6.33183333333334	0.25177001953125
6.33516666666667	0.247478485107422
6.3385	0.23794174194336
6.34183333333334	0.226020812988281
6.34516666666667	0.216960906982422
6.3485	0.209808349609375
6.35183333333334	0.20742416381836
6.35516666666667	0.205516815185547
6.3585	0.205516815185547
6.36183333333334	0.208854675292969
6.36516666666667	0.210762023925781
6.3685	0.214576721191406
6.37183333333334	0.216484069824219
6.37516666666667	0.221729278564453
6.3785	0.229358673095703
6.38183333333334	0.237464904785156
6.38516666666667	0.244140625
6.3885	0.244140625
6.39183333333334	0.238895416259766
6.39516666666667	0.226497650146485
6.3985	0.209808349609375
6.40183333333334	0.196456909179688
6.40516666666667	0.197410583496094
6.4085	0.209808349609375
6.41183333333334	0.226497650146485
6.41516666666667	0.239849090576172
6.4185	0.25320053100586
6.42183333333334	0.26082992553711
6.42516666666667	0.257968902587891
6.4285	0.246047973632813
6.43183333333334	0.241279602050781
6.43516666666667	0.242710113525391
6.4385	0.247478485107422
6.44183333333334	0.247478485107422
6.44516666666667	0.24557113647461
6.4485	0.243663787841797
6.45183333333334	0.233173370361328
6.45516666666667	0.222206115722656
6.4585	0.211715698242188
6.46183333333334	0.211715698242188
6.46516666666667	0.214576721191406
6.4685	0.217914581298828
6.47183333333334	0.226020812988281
6.47516666666667	0.236988067626953
6.4785	0.247955322265625
6.48183333333334	0.247001647949219
6.48516666666667	0.241756439208985
6.4885	0.241756439208985
6.49183333333334	0.243663787841797
6.49516666666667	0.243186950683594
6.4985	0.23794174194336
6.50183333333334	0.241279602050781
6.50516666666667	0.247478485107422
6.5085	0.250816345214844
6.51183333333334	0.24557113647461
6.51516666666667	0.239849090576172
6.5185	0.23651123046875
6.52183333333334	0.235557556152344
6.52516666666667	0.237464904785156
6.5285	0.240802764892578
6.53183333333334	0.240802764892578
6.53516666666667	0.236034393310547
6.5385	0.236034393310547
6.54183333333334	0.240325927734375
6.54516666666667	0.243186950683594
6.5485	0.240325927734375
6.55183333333334	0.247001647949219
6.55516666666667	0.263214111328125
6.5585	0.277042388916016
6.56183333333334	0.281810760498047
6.56516666666667	0.284671783447266
6.5685	0.294208526611328
6.57183333333334	0.29754638671875
6.57516666666667	0.292301177978516
6.5785	0.282764434814453
6.58183333333334	0.275135040283203
6.58516666666667	0.263690948486328
6.5885	0.247478485107422
6.59183333333334	0.239849090576172
6.59516666666667	0.23794174194336
6.5985	0.23794174194336
6.60183333333334	0.236034393310547
6.60516666666667	0.23794174194336
6.6085	0.248432159423828
6.61183333333334	0.255107879638672
6.61516666666667	0.260353088378906
6.6185	0.261306762695313
6.62183333333334	0.265121459960938
6.62516666666667	0.26845932006836
6.6285	0.264644622802735
6.63183333333334	0.253677368164063
6.63516666666667	0.239372253417969
6.6385	0.234127044677735
6.64183333333334	0.234127044677735
6.64516666666667	0.23651123046875
6.6485	0.238895416259766
6.65183333333334	0.246524810791016
6.65516666666667	0.263690948486328
6.6585	0.279903411865235
6.66183333333334	0.296592712402344
6.66516666666667	0.31280517578125
[truncated: 5,507 more rows]
