# Supplementary material for: Phase-Specific Parameter Estimation in Chiral HPLC Using 1‑Site, 2‑Site Stochastic Models, and Unified Equation Approach
Source: Anal Chem. 2026 Apr 29;98(18):13925–39. doi: 10.1021/acs.analchem.6c01634 (PMC13177292; doi:10.1021/acs.analchem.6c01634)
Supplement: Supplementary file 2 [file ac6c01634_si_002.zip › SupportingInformation/01_isotherm_fit/CELL1_data/LORA_CELL1_05_10_22508.CSV]

0.00133333333333334	0.0529289245605469
0.00466666666666667	0.0543594360351563
0.008	0.0438690185546875
0.0113333333333334	0.0319480895996094
0.0146666666666667	0.0224113464355469
0.018	0.0128746032714844
0.0213333333333334	0.00524520874023438
0.0246666666666667	0.00810623168945313
0.028	0.019073486328125
0.0313333333333334	0.0314712524414063
0.0346666666666667	0.0433921813964844
0.038	0.0543594360351563
0.0413333333333334	0.0653266906738282
0.0446666666666667	0.0705718994140625
0.048	0.0739097595214844
0.0513333333333334	0.0743865966796875
0.0546666666666667	0.0715255737304688
0.058	0.0667572021484375
0.0613333333333334	0.0596046447753907
0.0646666666666667	0.0586509704589844
0.068	0.0638961791992188
0.0713333333333334	0.0700950622558594
0.0746666666666667	0.0729560852050782
0.078	0.072479248046875
0.0813333333333334	0.0715255737304688
0.0846666666666667	0.0672340393066407
0.088	0.0586509704589844
0.0913333333333334	0.0514984130859375
0.0946666666666667	0.0438690185546875
0.098	0.0319480895996094
0.101333333333334	0.0224113464355469
0.104666666666667	0.0166893005371094
0.108	0.019073486328125
0.111333333333334	0.0185966491699219
0.114666666666667	0.019073486328125
0.118	0.019073486328125
0.121333333333334	0.0143051147460938
0.124666666666667	0.00667572021484375
0.128	0.00095367431640625
0.131333333333334	-0.000476837158203125
0.134666666666667	0.000476837158203125
0.138	0.00762939453125
0.141333333333334	0.0243186950683594
0.144666666666667	0.03814697265625
0.148	0.0357627868652344
0.151333333333334	0.030517578125
0.154666666666667	0.0290870666503906
0.158	0.0286102294921875
0.161333333333334	0.02288818359375
0.164666666666667	0.0157356262207031
0.168	0.0157356262207031
0.171333333333334	0.0205039978027344
0.174666666666667	0.0185966491699219
0.178	0.0123977661132813
0.181333333333334	0.00286102294921875
0.184666666666667	-0.0019073486328125
0.188	-0.00238418579101563
0.191333333333334	0
0.194666666666667	0.00762939453125
0.198	0.0171661376953125
0.201333333333334	0.0286102294921875
0.204666666666667	0.0357627868652344
0.208	0.0429153442382813
0.211333333333334	0.0486373901367188
0.214666666666667	0.057220458984375
0.218	0.0638961791992188
0.221333333333334	0.0624656677246094
0.224666666666667	0.0529289245605469
0.228	0.0352859497070313
0.231333333333334	0.0181198120117188
0.234666666666667	-0.00143051147460938
0.238	-0.0143051147460938
0.241333333333334	-0.0147819519042969
0.244666666666667	-0.000476837158203125
0.248	0.0205039978027344
0.251333333333334	0.0362396240234375
0.254666666666667	0.0452995300292969
0.258	0.0505447387695313
0.261333333333334	0.0500679016113282
0.264666666666667	0.041961669921875
0.268	0.0309944152832031
0.271333333333334	0.0171661376953125
0.274666666666667	0.00524520874023438
0.278	-0.00619888305664063
0.281333333333334	-0.00858306884765625
0.284666666666667	-0.0019073486328125
0.288	0.00762939453125
0.291333333333334	0.0143051147460938
0.294666666666667	0.019073486328125
0.298	0.0243186950683594
0.301333333333334	0.0290870666503906
0.304666666666667	0.0300407409667969
0.308	0.02288818359375
0.311333333333334	0.019073486328125
0.314666666666667	0.0200271606445313
0.318	0.0252723693847656
0.321333333333334	0.0286102294921875
0.324666666666667	0.0281333923339844
0.328	0.0357627868652344
0.331333333333334	0.0452995300292969
0.334666666666667	0.0543594360351563
0.338	0.0548362731933594
0.341333333333334	0.0548362731933594
0.344666666666667	0.057220458984375
0.348	0.0591278076171875
0.351333333333334	0.0591278076171875
0.354666666666667	0.0557899475097657
0.358	0.0562667846679688
0.361333333333334	0.0576972961425782
0.364666666666667	0.0562667846679688
0.368	0.0510215759277344
0.371333333333334	0.0429153442382813
0.374666666666667	0.0400543212890625
0.378	0.0352859497070313
0.381333333333334	0.030517578125
0.384666666666667	0.0309944152832031
0.388	0.0324249267578125
0.391333333333334	0.0376701354980469
0.394666666666667	0.0362396240234375
0.398	0.0324249267578125
0.401333333333334	0.0252723693847656
0.404666666666667	0.0133514404296875
0.408	0.0057220458984375
0.411333333333334	0.00143051147460938
0.414666666666667	0.003814697265625
0.418	0.00905990600585938
0.421333333333334	0.0095367431640625
0.424666666666667	0.0123977661132813
0.428	0.0143051147460938
0.431333333333334	0.0143051147460938
0.434666666666667	0.011444091796875
0.438	0.00905990600585938
0.441333333333334	0.0171661376953125
0.444666666666667	0.0243186950683594
0.448	0.0300407409667969
0.451333333333334	0.0367164611816406
0.454666666666667	0.0438690185546875
0.458	0.0467300415039063
0.461333333333334	0.0395774841308594
0.464666666666667	0.034332275390625
0.468	0.0329017639160156
0.471333333333334	0.0333786010742188
0.474666666666667	0.0333786010742188
0.478	0.0357627868652344
0.481333333333334	0.0443458557128906
0.484666666666667	0.049591064453125
0.488	0.0529289245605469
0.491333333333334	0.0543594360351563
0.494666666666667	0.0581741333007813
0.498	0.0629425048828125
0.501333333333334	0.0624656677246094
0.504666666666667	0.057220458984375
0.508	0.0486373901367188
0.511333333333334	0.03814697265625
0.514666666666667	0.0271797180175781
0.518	0.0143051147460938
0.521333333333334	0.00762939453125
0.524666666666667	0.00810623168945313
0.528	0.00619888305664063
0.531333333333334	0.00715255737304688
0.534666666666667	0.0152587890625
0.538	0.0295639038085938
0.541333333333334	0.0395774841308594
0.544666666666667	0.0433921813964844
0.548	0.0524520874023438
0.551333333333334	0.0557899475097657
0.554666666666667	0.0524520874023438
0.558	0.0367164611816406
0.561333333333334	0.0200271606445313
0.564666666666667	0.00810623168945313
0.568	0.00095367431640625
0.571333333333334	0.000476837158203125
0.574666666666667	0.00333786010742188
0.578	0.0138282775878906
0.581333333333334	0.0300407409667969
0.584666666666667	0.0452995300292969
0.588	0.049591064453125
0.591333333333334	0.049591064453125
0.594666666666667	0.0500679016113282
0.598	0.0510215759277344
0.601333333333334	0.0443458557128906
0.604666666666667	0.0357627868652344
0.608	0.030517578125
0.611333333333334	0.0290870666503906
0.614666666666667	0.0243186950683594
0.618	0.0181198120117188
0.621333333333334	0.019073486328125
0.624666666666667	0.0219345092773438
0.628	0.026702880859375
0.631333333333334	0.0281333923339844
0.634666666666667	0.0324249267578125
0.638	0.0371932983398438
0.641333333333334	0.0414848327636719
0.644666666666667	0.0452995300292969
0.648	0.0452995300292969
0.651333333333334	0.0400543212890625
0.654666666666667	0.0309944152832031
0.658	0.0281333923339844
0.661333333333334	0.0281333923339844
0.664666666666667	0.0276565551757813
0.668	0.0286102294921875
0.671333333333334	0.0329017639160156
0.674666666666667	0.0400543212890625
0.678	0.0391006469726563
0.681333333333334	0.0367164611816406
0.684666666666667	0.03814697265625
0.688	0.0424385070800781
0.691333333333334	0.0500679016113282
0.694666666666667	0.0538825988769532
0.698	0.0543594360351563
0.701333333333334	0.0519752502441407
0.704666666666667	0.0472068786621094
0.708	0.0405311584472656
0.711333333333334	0.034332275390625
0.714666666666667	0.0329017639160156
0.718	0.0443458557128906
0.721333333333334	0.06103515625
0.724666666666667	0.0777244567871094
0.728	0.0867843627929688
0.731333333333334	0.0863075256347656
0.734666666666667	0.0834465026855469
0.738	0.0753402709960938
0.741333333333334	0.0605583190917969
0.744666666666667	0.0462532043457031
0.748	0.0357627868652344
0.751333333333334	0.0338554382324219
0.754666666666667	0.0319480895996094
0.758	0.0329017639160156
0.761333333333334	0.0386238098144531
0.764666666666667	0.0472068786621094
0.768	0.0605583190917969
0.771333333333334	0.0762939453125
0.774666666666667	0.0910758972167969
0.778	0.0963211059570313
0.781333333333334	0.0967979431152344
0.784666666666667	0.0929832458496094
0.788	0.0882148742675781
0.791333333333334	0.0772476196289063
0.794666666666667	0.0667572021484375
0.798	0.06103515625
0.801333333333334	0.0567436218261719
0.804666666666667	0.0519752502441407
0.808	0.0438690185546875
0.811333333333334	0.0410079956054688
0.814666666666667	0.0391006469726563
0.818	0.0329017639160156
0.821333333333334	0.026702880859375
0.824666666666667	0.0257492065429688
0.828	0.0405311584472656
0.831333333333334	0.0519752502441407
0.834666666666667	0.0553131103515625
0.838	0.0514984130859375
0.841333333333334	0.0472068786621094
0.844666666666667	0.0414848327636719
0.848	0.0262260437011719
0.851333333333334	0.0147819519042969
0.854666666666667	0.0143051147460938
0.858	0.0257492065429688
0.861333333333334	0.0391006469726563
0.864666666666667	0.0472068786621094
0.868	0.0491142272949219
0.871333333333334	0.0500679016113282
0.874666666666667	0.0505447387695313
0.878	0.05340576171875
0.881333333333334	0.0543594360351563
0.884666666666667	0.0553131103515625
0.888	0.0586509704589844
0.891333333333334	0.0638961791992188
0.894666666666667	0.0653266906738282
0.898	0.0629425048828125
0.901333333333334	0.0591278076171875
0.904666666666667	0.0596046447753907
0.908	0.0615119934082032
0.911333333333334	0.0591278076171875
0.914666666666667	0.0529289245605469
0.918	0.0462532043457031
0.921333333333334	0.0405311584472656
0.924666666666667	0.0362396240234375
0.928	0.0362396240234375
0.931333333333334	0.0414848327636719
0.934666666666667	0.0457763671875
0.938	0.0481605529785156
0.941333333333334	0.049591064453125
0.944666666666667	0.049591064453125
0.948	0.0424385070800781
0.951333333333334	0.0209808349609375
0.954666666666667	0.003814697265625
0.958	-0.00333786010742188
0.961333333333334	-0.00286102294921875
0.964666666666667	-0.00286102294921875
0.968	-0.000476837158203125
0.971333333333334	0.00905990600585938
0.974666666666667	0.0166893005371094
0.978	0.0176429748535156
0.981333333333334	0.0138282775878906
0.984666666666667	0.0152587890625
0.988	0.0233650207519531
0.991333333333334	0.0324249267578125
0.994666666666667	0.0395774841308594
0.998	0.0400543212890625
1.00133333333334	0.0400543212890625
1.00466666666667	0.03814697265625
1.008	0.0357627868652344
1.01133333333334	0.03814697265625
1.01466666666667	0.0448226928710938
1.018	0.0576972961425782
1.02133333333334	0.0681877136230469
1.02466666666667	0.0700950622558594
1.028	0.06103515625
1.03133333333334	0.0486373901367188
1.03466666666667	0.0433921813964844
1.038	0.0438690185546875
1.04133333333334	0.0386238098144531
1.04466666666667	0.0271797180175781
1.048	0.0238418579101563
1.05133333333334	0.0295639038085938
1.05466666666667	0.0348091125488281
1.058	0.0333786010742188
1.06133333333334	0.0314712524414063
1.06466666666667	0.0371932983398438
1.068	0.0462532043457031
1.07133333333334	0.0438690185546875
1.07466666666667	0.0314712524414063
1.078	0.0157356262207031
1.08133333333334	0.00905990600585938
1.08466666666667	0.0095367431640625
1.088	0.00762939453125
1.09133333333334	0.0095367431640625
1.09466666666667	0.0200271606445313
1.098	0.0414848327636719
1.10133333333334	0.0672340393066407
1.10466666666667	0.0848770141601563
1.108	0.0925064086914063
1.11133333333334	0.0891685485839844
1.11466666666667	0.0815391540527344
1.118	0.0729560852050782
1.12133333333334	0.0653266906738282
1.12466666666667	0.0553131103515625
1.128	0.0472068786621094
1.13133333333334	0.0414848327636719
1.13466666666667	0.0357627868652344
1.138	0.0324249267578125
1.14133333333334	0.0257492065429688
1.14466666666667	0.0252723693847656
1.148	0.0281333923339844
1.15133333333334	0.0333786010742188
1.15466666666667	0.0371932983398438
1.158	0.0319480895996094
1.16133333333334	0.02288818359375
1.16466666666667	0.0119209289550781
1.168	0.00810623168945313
1.17133333333334	0.0100135803222656
1.17466666666667	0.0133514404296875
1.178	0.0185966491699219
1.18133333333334	0.0257492065429688
1.18466666666667	0.0352859497070313
1.188	0.0391006469726563
1.19133333333334	0.0400543212890625
1.19466666666667	0.0400543212890625
1.198	0.0400543212890625
1.20133333333334	0.0386238098144531
1.20466666666667	0.0357627868652344
1.208	0.0367164611816406
1.21133333333334	0.0395774841308594
1.21466666666667	0.0443458557128906
1.218	0.0448226928710938
1.22133333333334	0.0448226928710938
1.22466666666667	0.0438690185546875
1.228	0.0438690185546875
1.23133333333334	0.0472068786621094
1.23466666666667	0.0510215759277344
1.238	0.06103515625
1.24133333333334	0.064849853515625
1.24466666666667	0.0658035278320313
1.248	0.0638961791992188
1.25133333333334	0.0576972961425782
1.25466666666667	0.0524520874023438
1.258	0.0457763671875
1.26133333333334	0.0505447387695313
1.26466666666667	0.0586509704589844
1.268	0.0667572021484375
1.27133333333334	0.06866455078125
1.27466666666667	0.06103515625
1.278	0.0510215759277344
1.28133333333334	0.0405311584472656
1.28466666666667	0.034332275390625
1.288	0.0329017639160156
1.29133333333334	0.034332275390625
1.29466666666667	0.0405311584472656
1.298	0.0476837158203125
1.30133333333334	0.0529289245605469
1.30466666666667	0.057220458984375
1.308	0.0562667846679688
1.31133333333334	0.0548362731933594
1.31466666666667	0.05340576171875
1.318	0.0510215759277344
1.32133333333334	0.0505447387695313
1.32466666666667	0.0452995300292969
1.328	0.0414848327636719
1.33133333333334	0.0400543212890625
1.33466666666667	0.041961669921875
1.338	0.0472068786621094
1.34133333333334	0.05340576171875
1.34466666666667	0.0619888305664063
1.348	0.0696182250976563
1.35133333333334	0.0743865966796875
1.35466666666667	0.0772476196289063
1.358	0.0796318054199219
1.36133333333334	0.0796318054199219
1.36466666666667	0.0791549682617188
1.368	0.0782012939453125
1.37133333333334	0.0791549682617188
1.37466666666667	0.0796318054199219
1.378	0.0743865966796875
1.38133333333334	0.0600814819335938
1.38466666666667	0.0376701354980469
1.388	0.0214576721191406
1.39133333333334	0.0095367431640625
1.39466666666667	0.00238418579101563
1.398	-0.00238418579101563
1.40133333333334	0.003814697265625
1.40466666666667	0.0119209289550781
1.408	0.0143051147460938
1.41133333333334	0.0133514404296875
1.41466666666667	0.0162124633789063
1.418	0.0224113464355469
1.42133333333334	0.0252723693847656
1.42466666666667	0.0324249267578125
1.428	0.0448226928710938
1.43133333333334	0.0543594360351563
1.43466666666667	0.0567436218261719
1.438	0.0543594360351563
1.44133333333334	0.0576972961425782
1.44466666666667	0.0653266906738282
1.448	0.0672340393066407
1.45133333333334	0.06866455078125
1.45466666666667	0.0677108764648438
1.458	0.0662803649902344
1.46133333333334	0.0567436218261719
1.46466666666667	0.041961669921875
1.468	0.0290870666503906
1.47133333333334	0.0238418579101563
1.47466666666667	0.0238418579101563
1.478	0.0276565551757813
1.48133333333334	0.0324249267578125
1.48466666666667	0.0400543212890625
1.488	0.0472068786621094
1.49133333333334	0.0514984130859375
1.49466666666667	0.0519752502441407
1.498	0.0500679016113282
1.50133333333334	0.0529289245605469
1.50466666666667	0.0567436218261719
1.508	0.064849853515625
1.51133333333334	0.0672340393066407
1.51466666666667	0.0638961791992188
1.518	0.0615119934082032
1.52133333333334	0.0581741333007813
1.52466666666667	0.0548362731933594
1.528	0.0448226928710938
1.53133333333334	0.0405311584472656
1.53466666666667	0.0414848327636719
1.538	0.0414848327636719
1.54133333333334	0.0400543212890625
1.54466666666667	0.0376701354980469
1.548	0.0376701354980469
1.55133333333334	0.0333786010742188
1.55466666666667	0.0295639038085938
1.558	0.0276565551757813
1.56133333333334	0.0257492065429688
1.56466666666667	0.0205039978027344
1.568	0.0123977661132813
1.57133333333334	0.00619888305664063
1.57466666666667	0.00333786010742188
1.578	-0.0019073486328125
1.58133333333334	-0.00905990600585938
1.58466666666667	-0.0128746032714844
1.588	-0.00715255737304688
1.59133333333334	0.00095367431640625
1.59466666666667	0.00667572021484375
1.598	0.0109672546386719
1.60133333333334	0.0152587890625
1.60466666666667	0.0176429748535156
1.608	0.0138282775878906
1.61133333333334	0.00715255737304688
1.61466666666667	0.00429153442382813
1.618	0.0109672546386719
1.62133333333334	0.0219345092773438
1.62466666666667	0.0333786010742188
1.628	0.0414848327636719
1.63133333333334	0.0514984130859375
1.63466666666667	0.0562667846679688
1.638	0.0529289245605469
1.64133333333334	0.0472068786621094
1.64466666666667	0.0476837158203125
1.648	0.0543594360351563
1.65133333333334	0.0567436218261719
1.65466666666667	0.0548362731933594
1.658	0.0519752502441407
1.66133333333334	0.0505447387695313
1.66466666666667	0.041961669921875
1.668	0.0262260437011719
1.67133333333334	0.0123977661132813
1.67466666666667	0.00429153442382813
1.678	0.000476837158203125
1.68133333333334	-0.0100135803222656
1.68466666666667	-0.019073486328125
1.688	-0.0224113464355469
1.69133333333334	-0.0209808349609375
1.69466666666667	-0.0176429748535156
1.698	-0.0143051147460938
1.70133333333334	-0.00333786010742188
1.70466666666667	0.00762939453125
1.708	0.0157356262207031
1.71133333333334	0.0200271606445313
1.71466666666667	0.0257492065429688
1.718	0.0300407409667969
1.72133333333334	0.0300407409667969
1.72466666666667	0.0300407409667969
1.728	0.0314712524414063
1.73133333333334	0.0386238098144531
1.73466666666667	0.0448226928710938
1.738	0.0524520874023438
1.74133333333334	0.0596046447753907
1.74466666666667	0.0667572021484375
1.748	0.0729560852050782
1.75133333333334	0.0762939453125
1.75466666666667	0.0815391540527344
1.758	0.0853538513183594
1.76133333333334	0.0882148742675781
1.76466666666667	0.0829696655273438
1.768	0.0762939453125
1.77133333333334	0.0710487365722657
1.77466666666667	0.0658035278320313
1.778	0.06103515625
1.78133333333334	0.057220458984375
1.78466666666667	0.0629425048828125
1.788	0.0662803649902344
1.79133333333334	0.0634193420410157
1.79466666666667	0.0543594360351563
1.798	0.0491142272949219
1.80133333333334	0.0519752502441407
1.80466666666667	0.0562667846679688
1.808	0.0567436218261719
1.81133333333334	0.05340576171875
1.81466666666667	0.0481605529785156
1.818	0.0410079956054688
1.82133333333334	0.0314712524414063
1.82466666666667	0.0181198120117188
1.828	0.0133514404296875
1.83133333333334	0.0143051147460938
1.83466666666667	0.0214576721191406
1.838	0.0271797180175781
1.84133333333334	0.0309944152832031
1.84466666666667	0.0386238098144531
1.848	0.0472068786621094
1.85133333333334	0.0553131103515625
1.85466666666667	0.0615119934082032
1.858	0.06103515625
1.86133333333334	0.0591278076171875
1.86466666666667	0.0562667846679688
1.868	0.0562667846679688
1.87133333333334	0.0581741333007813
1.87466666666667	0.0619888305664063
1.878	0.0715255737304688
1.88133333333334	0.080108642578125
1.88466666666667	0.0882148742675781
1.888	0.0901222229003906
1.89133333333334	0.0896453857421875
1.89466666666667	0.0805854797363281
1.898	0.0681877136230469
1.90133333333334	0.0576972961425782
1.90466666666667	0.0452995300292969
1.908	0.0329017639160156
1.91133333333334	0.0243186950683594
1.91466666666667	0.026702880859375
1.918	0.0400543212890625
1.92133333333334	0.0548362731933594
1.92466666666667	0.06866455078125
1.928	0.0734329223632813
1.93133333333334	0.0729560852050782
1.93466666666667	0.0715255737304688
1.938	0.0672340393066407
1.94133333333334	0.0624656677246094
1.94466666666667	0.057220458984375
1.948	0.0619888305664063
1.95133333333334	0.0720024108886719
1.95466666666667	0.0729560852050782
1.958	0.0591278076171875
1.96133333333334	0.041961669921875
1.96466666666667	0.030517578125
1.968	0.0281333923339844
1.97133333333334	0.0257492065429688
1.97466666666667	0.0271797180175781
1.978	0.0376701354980469
1.98133333333334	0.0510215759277344
1.98466666666667	0.0615119934082032
1.988	0.0581741333007813
1.99133333333334	0.0510215759277344
1.99466666666667	0.0438690185546875
1.998	0.0429153442382813
2.00133333333334	0.041961669921875
2.00466666666667	0.0438690185546875
2.008	0.0510215759277344
2.01133333333334	0.0596046447753907
2.01466666666667	0.0672340393066407
2.018	0.0696182250976563
2.02133333333334	0.072479248046875
2.02466666666667	0.0729560852050782
2.028	0.0677108764648438
2.03133333333334	0.0638961791992188
2.03466666666667	0.0624656677246094
2.038	0.0691413879394532
2.04133333333334	0.0758171081542969
2.04466666666667	0.0777244567871094
2.048	0.0739097595214844
2.05133333333334	0.0634193420410157
2.05466666666667	0.05340576171875
2.058	0.0424385070800781
2.06133333333334	0.0324249267578125
2.06466666666667	0.0276565551757813
2.068	0.0309944152832031
2.07133333333334	0.0433921813964844
2.07466666666667	0.0567436218261719
2.078	0.0619888305664063
2.08133333333334	0.0605583190917969
2.08466666666667	0.0562667846679688
2.088	0.0557899475097657
2.09133333333334	0.0548362731933594
2.09466666666667	0.0538825988769532
2.098	0.0538825988769532
2.10133333333334	0.0591278076171875
2.10466666666667	0.0643730163574219
2.108	0.0662803649902344
2.11133333333334	0.0662803649902344
2.11466666666667	0.072479248046875
2.118	0.0820159912109375
2.12133333333334	0.0858306884765625
2.12466666666667	0.0853538513183594
2.128	0.0896453857421875
2.13133333333334	0.0963211059570313
2.13466666666667	0.0958442687988281
2.138	0.0853538513183594
2.14133333333334	0.0748634338378907
2.14466666666667	0.0677108764648438
2.148	0.0548362731933594
2.15133333333334	0.0371932983398438
2.15466666666667	0.0200271606445313
2.158	0.0143051147460938
2.16133333333334	0.0138282775878906
2.16466666666667	0.0181198120117188
2.168	0.0286102294921875
2.17133333333334	0.0395774841308594
2.17466666666667	0.0462532043457031
2.178	0.0519752502441407
2.18133333333334	0.0586509704589844
2.18466666666667	0.0615119934082032
2.188	0.057220458984375
2.19133333333334	0.05340576171875
2.19466666666667	0.0553131103515625
2.198	0.0576972961425782
2.20133333333334	0.0600814819335938
2.20466666666667	0.0653266906738282
2.208	0.0710487365722657
2.21133333333334	0.0696182250976563
2.21466666666667	0.0596046447753907
2.218	0.0491142272949219
2.22133333333334	0.0429153442382813
2.22466666666667	0.0376701354980469
2.228	0.03814697265625
2.23133333333334	0.0481605529785156
2.23466666666667	0.0677108764648438
2.238	0.0786781311035157
2.24133333333334	0.0734329223632813
2.24466666666667	0.0605583190917969
2.248	0.0514984130859375
2.25133333333334	0.0491142272949219
2.25466666666667	0.0457763671875
2.258	0.0424385070800781
2.26133333333334	0.0438690185546875
2.26466666666667	0.0500679016113282
2.268	0.0553131103515625
2.27133333333334	0.0505447387695313
2.27466666666667	0.0410079956054688
2.278	0.0391006469726563
2.28133333333334	0.0438690185546875
2.28466666666667	0.0472068786621094
2.288	0.0429153442382813
2.29133333333334	0.0376701354980469
2.29466666666667	0.0405311584472656
2.298	0.0486373901367188
2.30133333333334	0.0567436218261719
2.30466666666667	0.0619888305664063
2.308	0.0653266906738282
2.31133333333334	0.064849853515625
2.31466666666667	0.0605583190917969
2.318	0.049591064453125
2.32133333333334	0.0410079956054688
2.32466666666667	0.0357627868652344
2.328	0.0333786010742188
2.33133333333334	0.0329017639160156
2.33466666666667	0.0319480895996094
2.338	0.0362396240234375
2.34133333333334	0.0333786010742188
2.34466666666667	0.0271797180175781
2.348	0.0185966491699219
2.35133333333334	0.0166893005371094
2.35466666666667	0.0219345092773438
2.358	0.0295639038085938
2.36133333333334	0.0367164611816406
2.36466666666667	0.0362396240234375
2.368	0.0324249267578125
2.37133333333334	0.0257492065429688
2.37466666666667	0.0171661376953125
2.378	0.00286102294921875
2.38133333333334	-0.00762939453125
2.38466666666667	-0.00238418579101563
2.388	0.0095367431640625
2.39133333333334	0.0176429748535156
2.39466666666667	0.0195503234863281
2.398	0.0247955322265625
2.40133333333334	0.0290870666503906
2.40466666666667	0.0171661376953125
2.408	0.00619888305664063
2.41133333333334	0.00476837158203125
2.41466666666667	0.0138282775878906
2.418	0.019073486328125
2.42133333333334	0.0233650207519531
2.42466666666667	0.0395774841308594
2.428	0.0586509704589844
2.43133333333334	0.0691413879394532
2.43466666666667	0.0691413879394532
2.438	0.0677108764648438
2.44133333333334	0.0672340393066407
2.44466666666667	0.0624656677246094
2.448	0.0510215759277344
2.45133333333334	0.0410079956054688
2.45466666666667	0.0333786010742188
2.458	0.0238418579101563
2.46133333333334	0.0104904174804688
2.46466666666667	-0.00143051147460938
2.468	-0.00524520874023438
2.47133333333334	-0.00238418579101563
2.47466666666667	0.00715255737304688
2.478	0.0205039978027344
2.48133333333334	0.0309944152832031
2.48466666666667	0.0405311584472656
2.488	0.0452995300292969
2.49133333333334	0.0452995300292969
2.49466666666667	0.0362396240234375
2.498	0.0243186950683594
2.50133333333334	0.0205039978027344
2.50466666666667	0.0209808349609375
2.508	0.02288818359375
2.51133333333334	0.0181198120117188
2.51466666666667	0.0157356262207031
2.518	0.0171661376953125
2.52133333333334	0.0214576721191406
2.52466666666667	0.0262260437011719
2.528	0.0314712524414063
2.53133333333334	0.0391006469726563
2.53466666666667	0.0414848327636719
2.538	0.0414848327636719
2.54133333333334	0.0405311584472656
2.54466666666667	0.0414848327636719
2.548	0.0429153442382813
2.55133333333334	0.0472068786621094
2.55466666666667	0.0529289245605469
2.558	0.0567436218261719
2.56133333333334	0.0567436218261719
2.56466666666667	0.0576972961425782
2.568	0.06103515625
2.57133333333334	0.0638961791992188
2.57466666666667	0.0619888305664063
2.578	0.0548362731933594
2.58133333333334	0.0491142272949219
2.58466666666667	0.0505447387695313
2.588	0.0557899475097657
2.59133333333334	0.0600814819335938
2.59466666666667	0.0638961791992188
2.598	0.0729560852050782
2.60133333333334	0.0810623168945313
2.60466666666667	0.0815391540527344
2.608	0.0739097595214844
2.61133333333334	0.0653266906738282
2.61466666666667	0.0586509704589844
2.618	0.0519752502441407
2.62133333333334	0.0472068786621094
2.62466666666667	0.0433921813964844
2.628	0.0405311584472656
2.63133333333334	0.0333786010742188
2.63466666666667	0.0324249267578125
2.638	0.0371932983398438
2.64133333333334	0.0410079956054688
2.64466666666667	0.0405311584472656
2.648	0.0329017639160156
2.65133333333334	0.0314712524414063
2.65466666666667	0.0281333923339844
2.658	0.0300407409667969
2.66133333333334	0.0333786010742188
2.66466666666667	0.0433921813964844
2.668	0.0581741333007813
2.67133333333334	0.0691413879394532
2.67466666666667	0.0753402709960938
2.678	0.0691413879394532
2.68133333333334	0.0615119934082032
2.68466666666667	0.0462532043457031
2.688	0.034332275390625
2.69133333333334	0.0262260437011719
2.69466666666667	0.0252723693847656
2.698	0.026702880859375
2.70133333333334	0.026702880859375
2.70466666666667	0.0324249267578125
2.708	0.0386238098144531
2.71133333333334	0.0462532043457031
2.71466666666667	0.0500679016113282
2.718	0.0510215759277344
2.72133333333334	0.0510215759277344
2.72466666666667	0.0510215759277344
2.728	0.0557899475097657
2.73133333333334	0.0591278076171875
2.73466666666667	0.0634193420410157
2.738	0.0705718994140625
2.74133333333334	0.0820159912109375
2.74466666666667	0.087738037109375
2.748	0.0829696655273438
2.75133333333334	0.0758171081542969
2.75466666666667	0.0658035278320313
2.758	0.0514984130859375
2.76133333333334	0.0333786010742188
2.76466666666667	0.019073486328125
2.768	0.0128746032714844
2.77133333333334	0.0128746032714844
2.77466666666667	0.0238418579101563
2.778	0.0400543212890625
2.78133333333334	0.0562667846679688
2.78466666666667	0.0710487365722657
2.788	0.0853538513183594
2.79133333333334	0.101566314697266
2.79466666666667	0.108718872070313
2.798	0.120639801025391
2.80133333333334	0.147342681884766
2.80466666666667	0.19073486328125
2.808	0.245094299316406
2.81133333333334	0.307083129882813
2.81466666666667	0.386714935302735
2.818	0.481605529785156
2.82133333333334	0.583648681640625
2.82466666666667	0.689029693603516
2.828	0.795841217041016
2.83133333333334	0.904083251953125
2.83466666666667	1.01232528686524
2.838	1.11770629882813
2.84133333333334	1.22356414794922
2.84466666666667	1.32179260253906
2.848	1.40905380249024
2.85133333333334	1.48534774780274
2.85466666666667	1.54781341552735
2.858	1.59072875976563
2.86133333333334	1.60455703735352
2.86466666666667	1.59645080566406
2.868	1.57451629638672
2.87133333333334	1.53875350952149
2.87466666666667	1.49011611938477
2.878	1.43146514892578
2.88133333333334	1.36470794677735
2.88466666666667	1.29556655883789
2.888	1.22117996215821
2.89133333333334	1.14917755126953
2.89466666666667	1.07431411743164
2.898	1.00088119506836
2.90133333333334	0.931262969970703
2.90466666666667	0.865459442138672
2.908	0.802993774414063
2.91133333333334	0.745773315429688
2.91466666666667	0.693798065185547
2.918	0.642776489257813
2.92133333333334	0.593185424804688
2.92466666666667	0.548362731933594
2.928	0.505924224853516
2.93133333333334	0.464439392089844
2.93466666666667	0.427722930908203
2.938	0.401496887207031
2.94133333333334	0.380992889404297
2.94466666666667	0.35858154296875
2.948	0.339031219482422
2.95133333333334	0.324726104736328
2.95466666666667	0.315666198730469
2.958	0.307559967041016
2.96133333333334	0.297069549560547
2.96466666666667	0.287532806396485
2.968	0.28228759765625
2.97133333333334	0.27608871459961
2.97466666666667	0.267505645751953
2.978	0.252246856689453
2.98133333333334	0.236988067626953
2.98466666666667	0.223159790039063
2.988	0.203132629394531
2.99133333333334	0.177860260009766
2.99466666666667	0.152587890625
2.998	0.139713287353516
3.00133333333334	0.139236450195313
3.00466666666667	0.140190124511719
3.008	0.139236450195313
3.01133333333334	0.142097473144531
3.01466666666667	0.150680541992188
3.018	0.154495239257813
3.02133333333334	0.146865844726563
3.02466666666667	0.132560729980469
3.028	0.11587142944336
3.03133333333334	0.102043151855469
3.03466666666667	0.0891685485839844
3.038	0.0805854797363281
3.04133333333334	0.0791549682617188
3.04466666666667	0.0858306884765625
3.048	0.0996589660644531
3.05133333333334	0.116348266601563
3.05466666666667	0.131607055664063
3.058	0.143051147460938
3.06133333333334	0.147342681884766
3.06466666666667	0.147819519042969
3.068	0.144481658935547
3.07133333333334	0.135421752929688
3.07466666666667	0.120162963867188
3.078	0.101566314697266
3.08133333333334	0.0901222229003906
3.08466666666667	0.0863075256347656
3.088	0.0853538513183594
3.09133333333334	0.0786781311035157
3.09466666666667	0.072479248046875
3.098	0.0667572021484375
3.10133333333334	0.064849853515625
3.10466666666667	0.0638961791992188
3.108	0.0691413879394532
3.11133333333334	0.0810623168945313
3.11466666666667	0.0934600830078125
3.118	0.100135803222656
3.12133333333334	0.0963211059570313
3.12466666666667	0.0848770141601563
3.128	0.0710487365722657
3.13133333333334	0.0600814819335938
3.13466666666667	0.05340576171875
3.138	0.0486373901367188
3.14133333333334	0.0486373901367188
3.14466666666667	0.0543594360351563
3.148	0.057220458984375
3.15133333333334	0.0562667846679688
3.15466666666667	0.0486373901367188
3.158	0.0429153442382813
3.16133333333334	0.0376701354980469
3.16466666666667	0.0300407409667969
3.168	0.0181198120117188
3.17133333333334	0.0128746032714844
3.17466666666667	0.0214576721191406
3.178	0.0348091125488281
3.18133333333334	0.0429153442382813
3.18466666666667	0.0472068786621094
3.188	0.0581741333007813
3.19133333333334	0.0691413879394532
3.19466666666667	0.0729560852050782
3.198	0.0681877136230469
3.20133333333334	0.0658035278320313
3.20466666666667	0.0662803649902344
3.208	0.0624656677246094
3.21133333333334	0.0538825988769532
3.21466666666667	0.0443458557128906
3.218	0.0400543212890625
3.22133333333334	0.0362396240234375
3.22466666666667	0.0324249267578125
3.228	0.0309944152832031
3.23133333333334	0.0300407409667969
3.23466666666667	0.0281333923339844
3.238	0.0271797180175781
3.24133333333334	0.0319480895996094
3.24466666666667	0.0429153442382813
3.248	0.057220458984375
3.25133333333334	0.0753402709960938
3.25466666666667	0.095367431640625
3.258	0.109672546386719
3.26133333333334	0.11587142944336
3.26466666666667	0.113487243652344
3.268	0.107288360595703
3.27133333333334	0.101089477539063
3.27466666666667	0.0910758972167969
3.278	0.0796318054199219
3.28133333333334	0.0672340393066407
3.28466666666667	0.0567436218261719
3.288	0.0448226928710938
3.29133333333334	0.0281333923339844
3.29466666666667	0.0138282775878906
3.298	0.00524520874023438
3.30133333333334	0.003814697265625
3.30466666666667	0.0095367431640625
3.308	0.0209808349609375
3.31133333333334	0.0333786010742188
3.31466666666667	0.0486373901367188
3.318	0.0638961791992188
3.32133333333334	0.0753402709960938
3.32466666666667	0.0791549682617188
3.328	0.0739097595214844
3.33133333333334	0.0743865966796875
3.33466666666667	0.0748634338378907
3.338	0.0739097595214844
3.34133333333334	0.072479248046875
3.34466666666667	0.0743865966796875
3.348	0.0829696655273438
3.35133333333334	0.0867843627929688
3.35466666666667	0.0910758972167969
3.358	0.100135803222656
3.36133333333334	0.111103057861328
3.36466666666667	0.118255615234375
3.368	0.115394592285156
3.37133333333334	0.106334686279297
3.37466666666667	0.0929832458496094
3.378	0.0748634338378907
3.38133333333334	0.0576972961425782
3.38466666666667	0.0476837158203125
3.388	0.0510215759277344
3.39133333333334	0.0562667846679688
3.39466666666667	0.0605583190917969
3.398	0.0591278076171875
3.40133333333334	0.0562667846679688
3.40466666666667	0.0491142272949219
3.408	0.0362396240234375
3.41133333333334	0.0252723693847656
3.41466666666667	0.0171661376953125
3.418	0.0162124633789063
3.42133333333334	0.0181198120117188
3.42466666666667	0.0247955322265625
3.428	0.0352859497070313
3.43133333333334	0.0443458557128906
3.43466666666667	0.0538825988769532
3.438	0.0638961791992188
3.44133333333334	0.0772476196289063
3.44466666666667	0.0863075256347656
3.448	0.087738037109375
3.45133333333334	0.0863075256347656
3.45466666666667	0.080108642578125
3.458	0.0729560852050782
3.46133333333334	0.06103515625
3.46466666666667	0.049591064453125
3.468	0.0429153442382813
3.47133333333334	0.0400543212890625
3.47466666666667	0.0433921813964844
3.478	0.0519752502441407
3.48133333333334	0.0591278076171875
3.48466666666667	0.0629425048828125
3.488	0.0615119934082032
3.49133333333334	0.0615119934082032
3.49466666666667	0.0596046447753907
3.498	0.0553131103515625
3.50133333333334	0.0548362731933594
3.50466666666667	0.057220458984375
3.508	0.0624656677246094
3.51133333333334	0.0638961791992188
3.51466666666667	0.0615119934082032
3.518	0.0567436218261719
3.52133333333334	0.0548362731933594
3.52466666666667	0.0514984130859375
3.528	0.0505447387695313
3.53133333333334	0.0452995300292969
3.53466666666667	0.0429153442382813
3.538	0.0386238098144531
3.54133333333334	0.030517578125
3.54466666666667	0.0281333923339844
3.548	0.0314712524414063
3.55133333333334	0.0433921813964844
3.55466666666667	0.0510215759277344
3.558	0.0519752502441407
3.56133333333334	0.0538825988769532
3.56466666666667	0.0529289245605469
3.568	0.0486373901367188
3.57133333333334	0.0452995300292969
3.57466666666667	0.0457763671875
3.578	0.0576972961425782
3.58133333333334	0.0677108764648438
3.58466666666667	0.0739097595214844
3.588	0.0696182250976563
3.59133333333334	0.0548362731933594
3.59466666666667	0.0367164611816406
3.598	0.0166893005371094
3.60133333333334	0.00429153442382813
3.60466666666667	-0.00095367431640625
3.608	0.00286102294921875
3.61133333333334	0.019073486328125
3.61466666666667	0.0367164611816406
3.618	0.0524520874023438
3.62133333333334	0.0615119934082032
3.62466666666667	0.0643730163574219
3.628	0.064849853515625
3.63133333333334	0.0634193420410157
3.63466666666667	0.0638961791992188
3.638	0.0667572021484375
3.64133333333334	0.0672340393066407
3.64466666666667	0.0662803649902344
3.648	0.0662803649902344
3.65133333333334	0.064849853515625
3.65466666666667	0.0638961791992188
3.658	0.0576972961425782
3.66133333333334	0.0514984130859375
3.66466666666667	0.0472068786621094
3.668	0.0462532043457031
3.67133333333334	0.0429153442382813
3.67466666666667	0.041961669921875
3.678	0.0486373901367188
3.68133333333334	0.0643730163574219
3.68466666666667	0.0796318054199219
3.688	0.0882148742675781
3.69133333333334	0.0948905944824219
3.69466666666667	0.0939369201660156
3.698	0.0886917114257813
3.70133333333334	0.0805854797363281
3.70466666666667	0.080108642578125
3.708	0.08392333984375
3.71133333333334	0.0920295715332031
3.71466666666667	0.107765197753906
3.718	0.130176544189453
3.72133333333334	0.151634216308594
3.72466666666667	0.165939331054688
3.728	0.185012817382813
3.73133333333334	0.212192535400391
3.73466666666667	0.246047973632813
3.738	0.281333923339844
3.74133333333334	0.326633453369141
3.74466666666667	0.383853912353516
3.748	0.446319580078125
3.75133333333334	0.513553619384766
3.75466666666667	0.590324401855469
3.758	0.680923461914063
3.76133333333334	0.781536102294922
3.76466666666667	0.89263916015625
3.768	1.01852416992188
3.77133333333334	1.15680694580078
3.77466666666667	1.30748748779297
3.778	1.47056579589844
3.78133333333334	1.65319442749024
3.78466666666667	1.86443328857422
3.788	2.10380554199219
3.79133333333334	2.3641586303711
3.79466666666667	2.6392936706543
3.798	2.92253494262696
3.80133333333334	3.21578979492188
3.80466666666667	3.51190567016602
3.808	3.80706787109375
3.81133333333334	4.1041374206543
3.81466666666667	4.40216064453125
3.818	4.70352172851563
3.82133333333334	4.99916076660156
3.82466666666667	5.27620315551758
3.828	5.53274154663086
3.83133333333334	5.767822265625
3.83466666666667	5.98478317260742
3.838	6.17456436157227
3.84133333333334	6.3314437866211
3.84466666666667	6.45542144775391
3.848	6.55317306518555
3.85133333333334	6.63280487060547
3.85466666666667	6.69002532958985
3.858	6.72101974487305
3.86133333333334	6.72245025634766
3.86466666666667	6.69670104980469
3.868	6.64043426513672
3.87133333333334	6.54125213623047
3.87466666666667	6.40201568603516
3.878	6.23416900634766
3.88133333333334	6.04915618896485
3.88466666666667	5.85603713989258
3.888	5.65099716186524
3.89133333333334	5.44118881225586
3.89466666666667	5.22089004516602
3.898	4.99296188354492
3.90133333333334	4.75454330444336
3.90466666666667	4.50611114501953
3.908	4.25100326538086
3.91133333333334	3.98921966552735
3.91466666666667	3.73458862304688
3.918	3.48854064941406
3.92133333333334	3.25393676757813
3.92466666666667	3.03316116333008
3.928	2.82478332519531
3.93133333333334	2.62641906738281
3.93466666666667	2.43043899536133
3.938	2.23779678344727
3.94133333333334	2.05469131469727
3.94466666666667	1.87921524047852
3.948	1.71327590942383
3.95133333333334	1.55830383300781
3.95466666666667	1.41286849975586
3.958	1.27840042114258
3.96133333333334	1.15013122558594
3.96466666666667	1.03425979614258
3.968	0.929832458496094
3.97133333333334	0.836849212646485
3.97466666666667	0.756263732910157
3.978	0.687599182128907
3.98133333333334	0.6256103515625
3.98466666666667	0.557422637939453
3.988	0.487327575683594
3.99133333333334	0.421524047851563
3.99466666666667	0.361919403076172
3.998	0.307559967041016
4.00133333333334	0.258445739746094
4.00466666666667	0.226497650146485
4.008	0.203132629394531
4.01133333333334	0.180721282958985
4.01466666666667	0.156402587890625
4.018	0.129222869873047
4.02133333333334	0.102043151855469
4.02466666666667	0.0653266906738282
4.028	0.0162124633789063
4.03133333333334	-0.0443458557128906
4.03466666666667	-0.112056732177735
4.038	-0.180721282958985
4.04133333333334	-0.254154205322266
4.04466666666667	-0.32806396484375
4.048	-0.400543212890625
4.05133333333334	-0.468730926513672
4.05466666666667	-0.538349151611328
4.058	-0.608444213867188
4.06133333333334	-0.684738159179688
4.06466666666667	-0.77056884765625
4.068	-0.864505767822266
4.07133333333334	-0.964164733886719
4.07466666666667	-1.0671615600586
4.078	-1.18255615234375
4.08133333333334	-1.30462646484375
4.08466666666667	-1.42765045166016
4.088	-1.54256820678711
4.09133333333334	-1.65367126464844
4.09466666666667	-1.75571441650391
4.098	-1.85537338256836
4.10133333333334	-1.94358825683594
4.10466666666667	-2.01606750488281
4.108	-2.06947326660156
4.11133333333334	-2.09951400756836
4.11466666666667	-2.10237503051758
4.118	-2.06947326660156
4.12133333333334	-2.00080871582031
4.12466666666667	-1.89208984375
4.128	-1.73091888427735
4.13133333333334	-1.51348114013672
4.13466666666667	-1.23882293701172
4.138	-0.9002685546875
4.14133333333334	-0.482559204101563
4.14466666666667	0.02288818359375
4.148	0.619888305664063
4.15133333333334	1.312255859375
4.15466666666667	2.11143493652344
4.158	3.02934646606446
4.16133333333334	4.06599044799805
4.16466666666667	5.2175521850586
4.168	6.4697265625
4.17133333333334	7.82442092895508
4.17466666666667	9.27257537841797
4.178	10.7989311218262
4.18133333333334	12.3858451843262
4.18466666666667	14.0190124511719
4.188	15.6869888305664
4.19133333333334	17.3611640930176
4.19466666666667	19.0191268920899
4.198	20.6389427185059
4.20133333333334	22.2020149230957
4.20466666666667	23.6825942993164
4.208	25.0592231750488
4.21133333333334	26.3242721557617
4.21466666666667	27.4629592895508
4.218	28.4609794616699
4.22133333333334	29.3045043945313
4.22466666666667	29.9887657165528
4.228	30.5085182189942
4.23133333333334	30.8589935302735
4.23466666666667	31.0382843017578
4.238	31.0492515563965
4.24133333333334	30.8966636657715
4.24466666666667	30.5886268615723
4.248	30.1413536071778
4.25133333333334	29.5686721801758
4.25466666666667	28.8867950439453
4.258	28.1119346618653
4.26133333333334	27.2598266601563
4.26466666666667	26.3419151306153
4.268	25.3720283508301
4.27133333333334	24.3644714355469
4.27466666666667	23.3345031738281
4.278	22.2887992858887
4.28133333333334	21.2392807006836
4.28466666666667	20.197868347168
4.288	19.1631317138672
4.29133333333334	18.1393623352051
4.29466666666667	17.1380043029785
4.298	16.1752700805664
4.30133333333334	15.2521133422852
4.30466666666667	14.3694877624512
4.308	13.5345458984375
4.31133333333334	12.7396583557129
4.31466666666667	11.9748115539551
4.318	11.2400054931641
4.32133333333334	10.5433464050293
4.32466666666667	9.88101959228516
4.328	9.23919677734375
4.33133333333334	8.62360000610352
4.33466666666667	8.04901123046875
4.338	7.51352310180664
4.34133333333334	7.00950622558594
4.34466666666667	6.53076171875
4.348	6.08921051025391
4.35133333333334	5.68580627441407
4.35466666666667	5.30815124511719
4.358	4.94909286499024
4.36133333333334	4.61101531982422
4.36466666666667	4.30583953857422
4.368	4.02641296386719
4.37133333333334	3.76605987548828
4.37466666666667	3.52096557617188
4.378	3.29160690307617
4.38133333333334	3.07369232177735
4.38466666666667	2.86102294921875
4.388	2.65884399414063
4.39133333333334	2.4709701538086
4.39466666666667	2.29454040527344
4.398	2.12955474853516
4.40133333333334	1.97744369506836
4.40466666666667	1.84774398803711
4.408	1.73187255859375
4.41133333333334	1.62839889526367
4.41466666666667	1.53684616088867
4.418	1.45816802978516
4.42133333333334	1.38282775878906
4.42466666666667	1.30319595336914
4.428	1.22356414794922
4.43133333333334	1.15060806274414
4.43466666666667	1.08098983764649
4.438	1.00803375244141
4.44133333333334	0.940322875976563
4.44466666666667	0.880241394042969
4.448	0.834465026855469
4.45133333333334	0.792026519775391
4.45466666666667	0.754833221435547
4.458	0.727176666259766
4.46133333333334	0.705242156982422
4.46466666666667	0.683784484863282
4.468	0.655174255371094
4.47133333333334	0.62704086303711
4.47466666666667	0.603675842285157
4.478	0.576972961425782
4.48133333333334	0.54931640625
4.48466666666667	0.52642822265625
4.488	0.505924224853516
4.49133333333334	0.486850738525391
4.49466666666667	0.464439392089844
4.498	0.45013427734375
4.50133333333334	0.438213348388672
4.50466666666667	0.424861907958985
4.508	0.412464141845703
4.51133333333334	0.397205352783203
4.51466666666667	0.384807586669922
4.518	0.36764144897461
4.52133333333334	0.353336334228516
4.52466666666667	0.341892242431641
4.528	0.335693359375
4.53133333333334	0.331401824951172
4.53466666666667	0.324249267578125
4.538	0.317573547363281
4.54133333333334	0.304698944091797
4.54466666666667	0.285625457763672
4.548	0.2593994140625
4.55133333333334	0.23651123046875
4.55466666666667	0.220775604248047
4.558	0.212192535400391
4.56133333333334	0.212192535400391
4.56466666666667	0.219821929931641
4.568	0.233650207519531
4.57133333333334	0.238895416259766
4.57466666666667	0.232219696044922
4.578	0.214576721191406
4.58133333333334	0.193119049072266
4.58466666666667	0.172138214111328
4.588	0.154972076416016
4.59133333333334	0.152587890625
4.59466666666667	0.164985656738281
4.598	0.183582305908203
4.60133333333334	0.197410583496094
4.60466666666667	0.204086303710938
4.608	0.200748443603516
4.61133333333334	0.186920166015625
4.61466666666667	0.173091888427735
4.618	0.169754028320313
4.62133333333334	0.172615051269531
4.62466666666667	0.179290771484375
4.628	0.183582305908203
4.63133333333334	0.187873840332031
4.63466666666667	0.183582305908203
4.638	0.167369842529297
4.64133333333334	0.149250030517578
4.64466666666667	0.133514404296875
4.648	0.128746032714844
4.65133333333334	0.128269195556641
4.65466666666667	0.132083892822266
4.658	0.137805938720703
4.66133333333334	0.143527984619141
4.66466666666667	0.145435333251953
4.668	0.142097473144531
4.67133333333334	0.136852264404297
4.67466666666667	0.132083892822266
4.678	0.132083892822266
4.68133333333334	0.134468078613281
4.68466666666667	0.141143798828125
4.688	0.141620635986328
4.69133333333334	0.135898590087891
4.69466666666667	0.128746032714844
4.698	0.1220703125
4.70133333333334	0.120162963867188
4.70466666666667	0.113010406494141
4.708	0.111579895019531
4.71133333333334	0.109672546386719
4.71466666666667	0.110149383544922
4.718	0.104427337646485
4.72133333333334	0.0972747802734375
4.72466666666667	0.0963211059570313
4.728	0.0996589660644531
4.73133333333334	0.1068115234375
4.73466666666667	0.110626220703125
4.738	0.116825103759766
4.74133333333334	0.117778778076172
4.74466666666667	0.115394592285156
4.748	0.103473663330078
4.75133333333334	0.0910758972167969
4.75466666666667	0.0810623168945313
4.758	0.0786781311035157
4.76133333333334	0.0767707824707032
4.76466666666667	0.0753402709960938
4.768	0.0782012939453125
4.77133333333334	0.0853538513183594
4.77466666666667	0.0910758972167969
4.778	0.087738037109375
4.78133333333334	0.0796318054199219
4.78466666666667	0.0777244567871094
4.788	0.0767707824707032
4.79133333333334	0.0786781311035157
4.79466666666667	0.0844001770019531
4.798	0.0896453857421875
4.80133333333334	0.0886917114257813
4.80466666666667	0.0734329223632813
4.808	0.0705718994140625
4.81133333333334	0.0710487365722657
4.81466666666667	0.0677108764648438
4.818	0.0591278076171875
4.82133333333334	0.0567436218261719
4.82466666666667	0.0667572021484375
4.828	0.0715255737304688
4.83133333333334	0.0662803649902344
4.83466666666667	0.0615119934082032
4.838	0.0581741333007813
4.84133333333334	0.057220458984375
4.84466666666667	0.0467300415039063
4.848	0.0309944152832031
4.85133333333334	0.0205039978027344
4.85466666666667	0.0185966491699219
4.858	0.026702880859375
4.86133333333334	0.0333786010742188
4.86466666666667	0.0443458557128906
4.868	0.057220458984375
4.87133333333334	0.064849853515625
4.87466666666667	0.0638961791992188
4.878	0.0600814819335938
4.88133333333334	0.0581741333007813
4.88466666666667	0.0524520874023438
4.888	0.0462532043457031
4.89133333333334	0.0462532043457031
4.89466666666667	0.0510215759277344
4.898	0.0581741333007813
4.90133333333334	0.0653266906738282
4.90466666666667	0.0791549682617188
4.908	0.0963211059570313
4.91133333333334	0.1068115234375
4.91466666666667	0.108718872070313
4.918	0.101566314697266
4.92133333333334	0.0910758972167969
4.92466666666667	0.0786781311035157
4.928	0.0662803649902344
4.93133333333334	0.0562667846679688
4.93466666666667	0.05340576171875
4.938	0.0543594360351563
4.94133333333334	0.057220458984375
4.94466666666667	0.0562667846679688
4.948	0.0500679016113282
4.95133333333334	0.0405311584472656
4.95466666666667	0.026702880859375
4.958	0.0143051147460938
4.96133333333334	0.00476837158203125
4.96466666666667	0
4.968	-0.000476837158203125
4.97133333333334	0.00429153442382813
4.97466666666667	0.0157356262207031
4.978	0.0276565551757813
4.98133333333334	0.0376701354980469
4.98466666666667	0.0452995300292969
4.988	0.0452995300292969
4.99133333333334	0.0362396240234375
4.99466666666667	0.0181198120117188
4.998	0.00429153442382813
5.00133333333334	-0.003814697265625
5.00466666666667	-0.00762939453125
5.008	-0.00762939453125
5.01133333333334	-0.00524520874023438
5.01466666666667	-0.00095367431640625
5.018	0.0019073486328125
5.02133333333334	0.00524520874023438
5.02466666666667	0.00858306884765625
5.028	0.0157356262207031
5.03133333333334	0.0271797180175781
5.03466666666667	0.0376701354980469
5.038	0.0367164611816406
5.04133333333334	0.0281333923339844
5.04466666666667	0.0214576721191406
5.048	0.0224113464355469
5.05133333333334	0.0233650207519531
5.05466666666667	0.0209808349609375
5.058	0.0214576721191406
5.06133333333334	0.0252723693847656
5.06466666666667	0.0290870666503906
5.068	0.0271797180175781
5.07133333333334	0.0290870666503906
5.07466666666667	0.0357627868652344
5.078	0.0481605529785156
5.08133333333334	0.0553131103515625
5.08466666666667	0.0538825988769532
5.088	0.0486373901367188
5.09133333333334	0.0400543212890625
5.09466666666667	0.034332275390625
5.098	0.0262260437011719
5.10133333333334	0.019073486328125
5.10466666666667	0.0123977661132813
5.108	0.00762939453125
5.11133333333334	0.00905990600585938
5.11466666666667	0.0095367431640625
5.118	0.0128746032714844
5.12133333333334	0.0176429748535156
5.12466666666667	0.0276565551757813
5.128	0.0367164611816406
5.13133333333334	0.0391006469726563
5.13466666666667	0.034332275390625
5.138	0.0257492065429688
5.14133333333334	0.0171661376953125
5.14466666666667	0.0057220458984375
5.148	-0.0057220458984375
5.15133333333334	-0.0128746032714844
5.15466666666667	-0.011444091796875
5.158	-0.00286102294921875
5.16133333333334	0.00667572021484375
5.16466666666667	0.0119209289550781
5.168	0.0123977661132813
5.17133333333334	0.00810623168945313
5.17466666666667	0.00619888305664063
5.178	0.00238418579101563
5.18133333333334	-0.0019073486328125
5.18466666666667	-0.0019073486328125
5.188	0.0057220458984375
5.19133333333334	0.0181198120117188
5.19466666666667	0.0247955322265625
5.198	0.0281333923339844
5.20133333333334	0.0333786010742188
5.20466666666667	0.0391006469726563
5.208	0.0443458557128906
5.21133333333334	0.0491142272949219
5.21466666666667	0.0557899475097657
5.218	0.0557899475097657
5.22133333333334	0.0500679016113282
5.22466666666667	0.041961669921875
5.228	0.0348091125488281
5.23133333333334	0.0309944152832031
5.23466666666667	0.0271797180175781
5.238	0.0319480895996094
5.24133333333334	0.0448226928710938
5.24466666666667	0.0615119934082032
5.248	0.0710487365722657
5.25133333333334	0.0677108764648438
5.25466666666667	0.057220458984375
5.258	0.0510215759277344
5.26133333333334	0.0467300415039063
5.26466666666667	0.0462532043457031
5.268	0.0443458557128906
5.27133333333334	0.0429153442382813
5.27466666666667	0.0433921813964844
5.278	0.0414848327636719
5.28133333333334	0.0352859497070313
5.28466666666667	0.0224113464355469
5.288	0.0138282775878906
5.29133333333334	0.0143051147460938
5.29466666666667	0.0233650207519531
5.298	0.0357627868652344
5.30133333333334	0.0448226928710938
5.30466666666667	0.0562667846679688
5.308	0.064849853515625
5.31133333333334	0.0643730163574219
5.31466666666667	0.0505447387695313
5.318	0.030517578125
5.32133333333334	0.0152587890625
5.32466666666667	0.00476837158203125
5.328	0
5.33133333333334	0.00524520874023438
5.33466666666667	0.0219345092773438
5.338	0.0424385070800781
5.34133333333334	0.057220458984375
5.34466666666667	0.0672340393066407
5.348	0.0767707824707032
5.35133333333334	0.08392333984375
5.35466666666667	0.08392333984375
5.358	0.08392333984375
5.36133333333334	0.0844001770019531
5.36466666666667	0.0844001770019531
5.368	0.0786781311035157
5.37133333333334	0.0743865966796875
5.37466666666667	0.0739097595214844
5.378	0.0762939453125
5.38133333333334	0.0829696655273438
5.38466666666667	0.0901222229003906
5.388	0.0972747802734375
5.39133333333334	0.09918212890625
5.39466666666667	0.101566314697266
5.398	0.0987052917480469
5.40133333333334	0.0863075256347656
5.40466666666667	0.0667572021484375
5.408	0.0486373901367188
5.41133333333334	0.0338554382324219
5.41466666666667	0.0176429748535156
5.418	0.00429153442382813
5.42133333333334	-0.000476837158203125
5.42466666666667	0.00238418579101563
5.428	0.00810623168945313
5.43133333333334	0.0143051147460938
5.43466666666667	0.0233650207519531
5.438	0.0333786010742188
5.44133333333334	0.0443458557128906
5.44466666666667	0.0567436218261719
5.448	0.0705718994140625
5.45133333333334	0.0844001770019531
5.45466666666667	0.0934600830078125
5.458	0.0929832458496094
5.46133333333334	0.087738037109375
5.46466666666667	0.0820159912109375
5.468	0.0767707824707032
5.47133333333334	0.0705718994140625
5.47466666666667	0.0705718994140625
5.478	0.0777244567871094
5.48133333333334	0.0858306884765625
5.48466666666667	0.0934600830078125
5.488	0.0987052917480469
5.49133333333334	0.100135803222656
5.49466666666667	0.0939369201660156
5.498	0.0834465026855469
5.50133333333334	0.0720024108886719
5.50466666666667	0.0596046447753907
5.508	0.0472068786621094
5.51133333333334	0.0357627868652344
5.51466666666667	0.0262260437011719
5.518	0.0171661376953125
5.52133333333334	0.0147819519042969
5.52466666666667	0.0119209289550781
5.528	0.011444091796875
5.53133333333334	0.0119209289550781
5.53466666666667	0.0162124633789063
5.538	0.02288818359375
5.54133333333334	0.0214576721191406
5.54466666666667	0.0205039978027344
5.548	0.0185966491699219
5.55133333333334	0.0200271606445313
5.55466666666667	0.0171661376953125
5.558	0.011444091796875
5.56133333333334	0.00524520874023438
5.56466666666667	-0.00333786010742188
5.568	-0.0104904174804688
5.57133333333334	-0.0128746032714844
5.57466666666667	-0.00715255737304688
5.578	0.00476837158203125
5.58133333333334	0.0233650207519531
5.58466666666667	0.0429153442382813
5.588	0.0591278076171875
5.59133333333334	0.0619888305664063
5.59466666666667	0.0562667846679688
5.598	0.0452995300292969
5.60133333333334	0.0319480895996094
5.60466666666667	0.0224113464355469
5.608	0.0138282775878906
5.61133333333334	0.0123977661132813
5.61466666666667	0.0162124633789063
5.618	0.0214576721191406
5.62133333333334	0.0243186950683594
5.62466666666667	0.0214576721191406
5.628	0.0200271606445313
5.63133333333334	0.0166893005371094
5.63466666666667	0.0123977661132813
5.638	0.0095367431640625
5.64133333333334	0.0123977661132813
5.64466666666667	0.019073486328125
5.648	0.0238418579101563
5.65133333333334	0.0243186950683594
5.65466666666667	0.0252723693847656
5.658	0.0271797180175781
5.66133333333334	0.026702880859375
5.66466666666667	0.0224113464355469
5.668	0.0181198120117188
5.67133333333334	0.0209808349609375
5.67466666666667	0.0238418579101563
5.678	0.0243186950683594
5.68133333333334	0.0224113464355469
5.68466666666667	0.0219345092773438
5.688	0.0224113464355469
5.69133333333334	0.019073486328125
5.69466666666667	0.0109672546386719
5.698	0.00667572021484375
5.70133333333334	0.00619888305664063
5.70466666666667	0.00524520874023438
5.708	0.00333786010742188
5.71133333333334	0.00858306884765625
5.71466666666667	0.0257492065429688
5.718	0.0414848327636719
5.72133333333334	0.0486373901367188
5.72466666666667	0.0524520874023438
5.728	0.0562667846679688
5.73133333333334	0.0548362731933594
5.73466666666667	0.0452995300292969
5.738	0.0371932983398438
5.74133333333334	0.0391006469726563
5.74466666666667	0.0510215759277344
5.748	0.0629425048828125
5.75133333333334	0.0658035278320313
5.75466666666667	0.0619888305664063
5.758	0.057220458984375
5.76133333333334	0.0548362731933594
5.76466666666667	0.0505447387695313
5.768	0.0414848327636719
5.77133333333334	0.0333786010742188
5.77466666666667	0.0257492065429688
5.778	0.0181198120117188
5.78133333333334	0.00810623168945313
5.78466666666667	-0.00095367431640625
5.788	-0.0095367431640625
5.79133333333334	-0.0123977661132813
5.79466666666667	-0.00667572021484375
5.798	0.00619888305664063
5.80133333333334	0.0147819519042969
5.80466666666667	0.019073486328125
5.808	0.030517578125
5.81133333333334	0.0472068786621094
5.81466666666667	0.0600814819335938
5.818	0.0634193420410157
5.82133333333334	0.064849853515625
5.82466666666667	0.0696182250976563
5.828	0.0677108764648438
5.83133333333334	0.0605583190917969
5.83466666666667	0.0519752502441407
5.838	0.0472068786621094
5.84133333333334	0.041961669921875
5.84466666666667	0.0300407409667969
5.848	0.0200271606445313
5.85133333333334	0.011444091796875
5.85466666666667	0.00715255737304688
5.858	0.00095367431640625
5.86133333333334	-0.00286102294921875
5.86466666666667	0.00095367431640625
5.868	0.0128746032714844
5.87133333333334	0.02288818359375
5.87466666666667	0.0271797180175781
5.878	0.0257492065429688
5.88133333333334	0.0281333923339844
5.88466666666667	0.0295639038085938
5.888	0.030517578125
5.89133333333334	0.0309944152832031
5.89466666666667	0.0395774841308594
5.898	0.0553131103515625
5.90133333333334	0.0715255737304688
5.90466666666667	0.0762939453125
5.908	0.0710487365722657
5.91133333333334	0.0653266906738282
5.91466666666667	0.0538825988769532
5.918	0.0424385070800781
5.92133333333334	0.0271797180175781
5.92466666666667	0.0224113464355469
5.928	0.0195503234863281
5.93133333333334	0.0224113464355469
5.93466666666667	0.0286102294921875
5.938	0.0352859497070313
5.94133333333334	0.0371932983398438
5.94466666666667	0.0309944152832031
5.948	0.0286102294921875
5.95133333333334	0.0281333923339844
5.95466666666667	0.0309944152832031
5.958	0.0286102294921875
5.96133333333334	0.0286102294921875
5.96466666666667	0.0329017639160156
5.968	0.0410079956054688
5.97133333333334	0.0472068786621094
5.97466666666667	0.0452995300292969
5.978	0.0472068786621094
5.98133333333334	0.0519752502441407
5.98466666666667	0.0567436218261719
5.988	0.0562667846679688
5.99133333333334	0.0557899475097657
5.99466666666667	0.0586509704589844
5.998	0.0629425048828125
6.00133333333334	0.0662803649902344
6.00466666666667	0.0681877136230469
6.008	0.0667572021484375
6.01133333333334	0.0629425048828125
6.01466666666667	0.0624656677246094
6.018	0.0624656677246094
6.02133333333334	0.0600814819335938
6.02466666666667	0.0557899475097657
6.028	0.0629425048828125
6.03133333333334	0.0720024108886719
6.03466666666667	0.072479248046875
6.038	0.0591278076171875
6.04133333333334	0.0462532043457031
6.04466666666667	0.0371932983398438
6.048	0.0281333923339844
6.05133333333334	0.0224113464355469
6.05466666666667	0.0195503234863281
6.058	0.0276565551757813
6.06133333333334	0.0333786010742188
6.06466666666667	0.0371932983398438
6.068	0.0324249267578125
6.07133333333334	0.026702880859375
6.07466666666667	0.0276565551757813
6.078	0.0329017639160156
6.08133333333334	0.0400543212890625
6.08466666666667	0.0400543212890625
6.088	0.041961669921875
6.09133333333334	0.0452995300292969
6.09466666666667	0.0476837158203125
6.098	0.0476837158203125
6.10133333333334	0.0476837158203125
6.10466666666667	0.049591064453125
6.108	0.0472068786621094
6.11133333333334	0.03814697265625
6.11466666666667	0.0247955322265625
6.118	0.011444091796875
6.12133333333334	-0.00095367431640625
6.12466666666667	-0.00810623168945313
6.128	-0.0057220458984375
6.13133333333334	0.0019073486328125
6.13466666666667	0.00667572021484375
6.138	0.011444091796875
6.14133333333334	0.0200271606445313
6.14466666666667	0.030517578125
6.148	0.034332275390625
6.15133333333334	0.0376701354980469
6.15466666666667	0.0438690185546875
6.158	0.0519752502441407
6.16133333333334	0.0543594360351563
6.16466666666667	0.0519752502441407
6.168	0.0510215759277344
6.17133333333334	0.0452995300292969
6.17466666666667	0.0357627868652344
6.178	0.0295639038085938
6.18133333333334	0.0243186950683594
6.18466666666667	0.0209808349609375
6.188	0.0181198120117188
6.19133333333334	0.0219345092773438
6.19466666666667	0.0348091125488281
6.198	0.0452995300292969
6.20133333333334	0.0600814819335938
6.20466666666667	0.0777244567871094
6.208	0.0972747802734375
6.21133333333334	0.113010406494141
6.21466666666667	0.119209289550781
6.218	0.1220703125
6.22133333333334	0.117778778076172
6.22466666666667	0.104904174804688
6.228	0.0824928283691406
6.23133333333334	0.0586509704589844
6.23466666666667	0.0410079956054688
6.238	0.0233650207519531
6.24133333333334	0.0119209289550781
6.24466666666667	0.00619888305664063
6.248	0.00858306884765625
6.25133333333334	0.00715255737304688
6.25466666666667	0.00429153442382813
6.258	0.00715255737304688
6.26133333333334	0.0143051147460938
6.26466666666667	0.0262260437011719
6.268	0.03814697265625
6.27133333333334	0.0557899475097657
6.27466666666667	0.0681877136230469
6.278	0.0743865966796875
6.28133333333334	0.0720024108886719
6.28466666666667	0.0696182250976563
6.288	0.0672340393066407
6.29133333333334	0.0658035278320313
6.29466666666667	0.0662803649902344
6.298	0.0634193420410157
6.30133333333334	0.0581741333007813
6.30466666666667	0.0486373901367188
6.308	0.0405311584472656
6.31133333333334	0.0281333923339844
6.31466666666667	0.0176429748535156
6.318	0.0104904174804688
6.32133333333334	0.00858306884765625
6.32466666666667	0.00715255737304688
6.328	0.00524520874023438
6.33133333333334	0.00667572021484375
6.33466666666667	0.00810623168945313
6.338	0.0119209289550781
6.34133333333334	0.0171661376953125
6.34466666666667	0.0224113464355469
6.348	0.0290870666503906
6.35133333333334	0.0352859497070313
6.35466666666667	0.0414848327636719
6.358	0.0438690185546875
6.36133333333334	0.0472068786621094
6.36466666666667	0.05340576171875
6.368	0.0567436218261719
6.37133333333334	0.0529289245605469
6.37466666666667	0.0510215759277344
6.378	0.0529289245605469
6.38133333333334	0.0567436218261719
6.38466666666667	0.057220458984375
6.388	0.0600814819335938
6.39133333333334	0.0705718994140625
6.39466666666667	0.0796318054199219
6.398	0.0853538513183594
6.40133333333334	0.0848770141601563
6.40466666666667	0.0848770141601563
6.408	0.080108642578125
6.41133333333334	0.0743865966796875
6.41466666666667	0.0696182250976563
6.418	0.064849853515625
6.42133333333334	0.0605583190917969
6.42466666666667	0.0562667846679688
6.428	0.0553131103515625
6.43133333333334	0.0510215759277344
6.43466666666667	0.0457763671875
6.438	0.0405311584472656
6.44133333333334	0.0410079956054688
6.44466666666667	0.0443458557128906
6.448	0.0448226928710938
6.45133333333334	0.0443458557128906
6.45466666666667	0.0462532043457031
6.458	0.0538825988769532
6.46133333333334	0.0586509704589844
6.46466666666667	0.0586509704589844
6.468	0.0557899475097657
6.47133333333334	0.0600814819335938
6.47466666666667	0.0643730163574219
6.478	0.0667572021484375
6.48133333333334	0.0662803649902344
6.48466666666667	0.0667572021484375
6.488	0.0720024108886719
6.49133333333334	0.0743865966796875
6.49466666666667	0.0739097595214844
6.498	0.0696182250976563
6.50133333333334	0.0643730163574219
6.50466666666667	0.057220458984375
6.508	0.0481605529785156
6.51133333333334	0.0395774841308594
6.51466666666667	0.0367164611816406
6.518	0.0348091125488281
6.52133333333334	0.03814697265625
6.52466666666667	0.0438690185546875
6.528	0.0486373901367188
6.53133333333334	0.049591064453125
6.53466666666667	0.0448226928710938
6.538	0.0410079956054688
6.54133333333334	0.0371932983398438
6.54466666666667	0.0395774841308594
6.548	0.0424385070800781
6.55133333333334	0.0462532043457031
6.55466666666667	0.0481605529785156
6.558	0.0510215759277344
6.56133333333334	0.0543594360351563
6.56466666666667	0.0505447387695313
6.568	0.0448226928710938
6.57133333333334	0.0400543212890625
6.57466666666667	0.0367164611816406
6.578	0.034332275390625
6.58133333333334	0.0314712524414063
6.58466666666667	0.0338554382324219
6.588	0.0410079956054688
6.59133333333334	0.0524520874023438
6.59466666666667	0.0658035278320313
6.598	0.072479248046875
6.60133333333334	0.0748634338378907
6.60466666666667	0.0743865966796875
6.608	0.0739097595214844
6.61133333333334	0.0691413879394532
6.61466666666667	0.064849853515625
6.618	0.0691413879394532
6.62133333333334	0.0786781311035157
6.62466666666667	0.0896453857421875
6.628	0.095367431640625
6.63133333333334	0.0972747802734375
6.63466666666667	0.0929832458496094
6.638	0.0853538513183594
6.64133333333334	0.0824928283691406
6.64466666666667	0.0882148742675781
6.648	0.105857849121094
6.65133333333334	0.126838684082031
6.65466666666667	0.150203704833985
6.658	0.170707702636719
6.66133333333334	0.185489654541016
6.66466666666667	0.1983642578125
[truncated: 5,506 more rows]
