# Supplementary material for: Phase-Specific Parameter Estimation in Chiral HPLC Using 1‑Site, 2‑Site Stochastic Models, and Unified Equation Approach
Source: Anal Chem. 2026 Apr 29;98(18):13925–39. doi: 10.1021/acs.analchem.6c01634 (PMC13177292; doi:10.1021/acs.analchem.6c01634)
Supplement: Supplementary file 2 [file ac6c01634_si_002.zip › SupportingInformation/01_isotherm_fit/CELL1_data/LORA_CELL1_05_10_22509.CSV]

0.002	-0.0300407409667969
0.00533333333333334	-0.0371932983398438
0.00866666666666667	-0.0391006469726563
0.012	-0.0333786010742188
0.0153333333333334	-0.0309944152832031
0.0186666666666667	-0.0286102294921875
0.022	-0.0181198120117188
0.0253333333333334	-0.0019073486328125
0.0286666666666667	0.0128746032714844
0.032	0.019073486328125
0.0353333333333334	0.0200271606445313
0.0386666666666667	0.019073486328125
0.042	0.0171661376953125
0.0453333333333334	0.0138282775878906
0.0486666666666667	0.011444091796875
0.052	0.0095367431640625
0.0553333333333334	0.0138282775878906
0.0586666666666667	0.0181198120117188
0.062	0.0157356262207031
0.0653333333333334	0.0128746032714844
0.0686666666666667	0.00858306884765625
0.072	0.0143051147460938
0.0753333333333334	0.0162124633789063
0.0786666666666667	0.0147819519042969
0.082	0.0119209289550781
0.0853333333333334	0.011444091796875
0.0886666666666667	0.011444091796875
0.092	0.00524520874023438
0.0953333333333334	-0.0019073486328125
0.0986666666666667	-0.00143051147460938
0.102	0.00429153442382813
0.105333333333334	0.00524520874023438
0.108666666666667	0.00143051147460938
0.112	-0.00619888305664063
0.115333333333334	-0.0100135803222656
0.118666666666667	-0.0166893005371094
0.122	-0.0200271606445313
0.125333333333334	-0.0195503234863281
0.128666666666667	-0.0147819519042969
0.132	-0.00667572021484375
0.135333333333334	-0.00429153442382813
0.138666666666667	0.000476837158203125
0.142	0.00333786010742188
0.145333333333334	0.00619888305664063
0.148666666666667	0.00762939453125
0.152	0.00715255737304688
0.155333333333334	0.011444091796875
0.158666666666667	0.0147819519042969
0.162	0.0138282775878906
0.165333333333334	0.0100135803222656
0.168666666666667	0.00619888305664063
0.172	0.00524520874023438
0.175333333333334	0.00715255737304688
0.178666666666667	0.00762939453125
0.182	0.0095367431640625
0.185333333333334	0.011444091796875
0.188666666666667	0.0157356262207031
0.192	0.019073486328125
0.195333333333334	0.0119209289550781
0.198666666666667	0.000476837158203125
0.202	-0.0104904174804688
0.205333333333334	-0.0195503234863281
0.208666666666667	-0.0290870666503906
0.212	-0.0309944152832031
0.215333333333334	-0.0209808349609375
0.218666666666667	-0.00715255737304688
0.222	0.00286102294921875
0.225333333333334	0.00762939453125
0.228666666666667	0.0104904174804688
0.232	0
0.235333333333334	-0.0185966491699219
0.238666666666667	-0.0329017639160156
0.242	-0.0357627868652344
0.245333333333334	-0.0262260437011719
0.248666666666667	-0.0185966491699219
0.252	-0.00619888305664063
0.255333333333334	0.00762939453125
0.258666666666667	0.0185966491699219
0.262	0.0233650207519531
0.265333333333334	0.0166893005371094
0.268666666666667	0.0109672546386719
0.272	-0.000476837158203125
0.275333333333334	-0.0162124633789063
0.278666666666667	-0.0329017639160156
0.282	-0.0452995300292969
0.285333333333334	-0.0481605529785156
0.288666666666667	-0.0481605529785156
0.292	-0.0386238098144531
0.295333333333334	-0.0233650207519531
0.298666666666667	-0.00858306884765625
0.302	-0.00095367431640625
0.305333333333334	0
0.308666666666667	0.00333786010742188
0.312	0.00762939453125
0.315333333333334	0.00715255737304688
0.318666666666667	-0.00095367431640625
0.322	-0.00619888305664063
0.325333333333334	-0.00810623168945313
0.328666666666667	-0.0109672546386719
0.332	-0.0176429748535156
0.335333333333334	-0.0171661376953125
0.338666666666667	-0.0123977661132813
0.342	-0.0095367431640625
0.345333333333334	-0.0128746032714844
0.348666666666667	-0.0166893005371094
0.352	-0.0224113464355469
0.355333333333334	-0.0357627868652344
0.358666666666667	-0.0452995300292969
0.362	-0.0505447387695313
0.365333333333334	-0.0524520874023438
0.368666666666667	-0.05340576171875
0.372	-0.0519752502441407
0.375333333333334	-0.041961669921875
0.378666666666667	-0.0314712524414063
0.382	-0.0195503234863281
0.385333333333334	-0.00858306884765625
0.388666666666667	-0.00476837158203125
0.392	-0.0019073486328125
0.395333333333334	0.00095367431640625
0.398666666666667	0.000476837158203125
0.402	-0.00238418579101563
0.405333333333334	-0.00429153442382813
0.408666666666667	0.00143051147460938
0.412	0.00762939453125
0.415333333333334	0.0100135803222656
0.418666666666667	0.0143051147460938
0.422	0.0166893005371094
0.425333333333334	0.0152587890625
0.428666666666667	0.0119209289550781
0.432	0.0019073486328125
0.435333333333334	-0.0100135803222656
0.438666666666667	-0.0262260437011719
0.442	-0.0429153442382813
0.445333333333334	-0.0548362731933594
0.448666666666667	-0.0677108764648438
0.452	-0.0700950622558594
0.455333333333334	-0.0672340393066407
0.458666666666667	-0.0553131103515625
0.462	-0.03814697265625
0.465333333333334	-0.0200271606445313
0.468666666666667	-0.0019073486328125
0.472	0.0171661376953125
0.475333333333334	0.034332275390625
0.478666666666667	0.0410079956054688
0.482	0.0367164611816406
0.485333333333334	0.0257492065429688
0.488666666666667	0.0176429748535156
0.492	0.00762939453125
0.495333333333334	-0.00333786010742188
0.498666666666667	-0.00858306884765625
0.502	-0.00524520874023438
0.505333333333334	0.00143051147460938
0.508666666666667	0.0057220458984375
0.512	0.00286102294921875
0.515333333333334	0.00143051147460938
0.518666666666667	0.000476837158203125
0.522	-0.0019073486328125
0.525333333333334	-0.0019073486328125
0.528666666666667	-0.00238418579101563
0.532	0.0057220458984375
0.535333333333334	0.00810623168945313
0.538666666666667	0.00858306884765625
0.542	0.0104904174804688
0.545333333333334	0.0157356262207031
0.548666666666667	0.0209808349609375
0.552	0.0219345092773438
0.555333333333334	0.0262260437011719
0.558666666666667	0.0329017639160156
0.562	0.0333786010742188
0.565333333333334	0.0300407409667969
0.568666666666667	0.0290870666503906
0.572	0.0276565551757813
0.575333333333334	0.0238418579101563
0.578666666666667	0.0147819519042969
0.582	0.00667572021484375
0.585333333333334	-0.003814697265625
0.588666666666667	-0.0176429748535156
0.592	-0.0243186950683594
0.595333333333334	-0.0271797180175781
0.598666666666667	-0.0281333923339844
0.602	-0.0286102294921875
0.605333333333334	-0.026702880859375
0.608666666666667	-0.0219345092773438
0.612	-0.026702880859375
0.615333333333334	-0.0348091125488281
0.618666666666667	-0.0414848327636719
0.622	-0.0371932983398438
0.625333333333334	-0.0281333923339844
0.628666666666667	-0.0200271606445313
0.632	-0.0119209289550781
0.635333333333334	-0.0057220458984375
0.638666666666667	0.00143051147460938
0.642	-0.0019073486328125
0.645333333333334	-0.0123977661132813
0.648666666666667	-0.0205039978027344
0.652	-0.0214576721191406
0.655333333333334	-0.0152587890625
0.658666666666667	-0.0119209289550781
0.662	-0.0019073486328125
0.665333333333334	0.0123977661132813
0.668666666666667	0.0205039978027344
0.672	0.0185966491699219
0.675333333333334	0.0119209289550781
0.678666666666667	0.0143051147460938
0.682	0.019073486328125
0.685333333333334	0.0195503234863281
0.688666666666667	0.0152587890625
0.692	0.0195503234863281
0.695333333333334	0.0286102294921875
0.698666666666667	0.0319480895996094
0.702	0.0262260437011719
0.705333333333334	0.0195503234863281
0.708666666666667	0.0200271606445313
0.712	0.0181198120117188
0.715333333333334	0.0128746032714844
0.718666666666667	0.00333786010742188
0.722	-0.00762939453125
0.725333333333334	-0.0133514404296875
0.728666666666667	-0.0133514404296875
0.732	-0.0100135803222656
0.735333333333334	-0.0057220458984375
0.738666666666667	-0.003814697265625
0.742	-0.00143051147460938
0.745333333333334	-0.00667572021484375
0.748666666666667	-0.0171661376953125
0.752	-0.0200271606445313
0.755333333333334	-0.0214576721191406
0.758666666666667	-0.0166893005371094
0.762	-0.0123977661132813
0.765333333333334	-0.00810623168945313
0.768666666666667	0
0.772	-0.000476837158203125
0.775333333333334	0.00333786010742188
0.778666666666667	0.00333786010742188
0.782	0.00810623168945313
0.785333333333334	0.0123977661132813
0.788666666666667	0.0128746032714844
0.792	0.0138282775878906
0.795333333333334	0.0109672546386719
0.798666666666667	0.0095367431640625
0.802	0.00286102294921875
0.805333333333334	-0.00095367431640625
0.808666666666667	-0.000476837158203125
0.812	0
0.815333333333334	0.000476837158203125
0.818666666666667	-0.00286102294921875
0.822	-0.0019073486328125
0.825333333333334	0.0019073486328125
0.828666666666667	0.00619888305664063
0.832	0.00810623168945313
0.835333333333334	0.00858306884765625
0.838666666666667	0.0109672546386719
0.842	0.0119209289550781
0.845333333333334	0.0100135803222656
0.848666666666667	-0.000476837158203125
0.852	-0.0119209289550781
0.855333333333334	-0.0205039978027344
0.858666666666667	-0.0224113464355469
0.862	-0.0123977661132813
0.865333333333334	0.00333786010742188
0.868666666666667	0.0209808349609375
0.872	0.0376701354980469
0.875333333333334	0.0481605529785156
0.878666666666667	0.05340576171875
0.882	0.0481605529785156
0.885333333333334	0.0391006469726563
0.888666666666667	0.0324249267578125
0.892	0.0281333923339844
0.895333333333334	0.0247955322265625
0.898666666666667	0.0185966491699219
0.902	0.0152587890625
0.905333333333334	0.0095367431640625
0.908666666666667	0.00810623168945313
0.912	0.0104904174804688
0.915333333333334	0.0138282775878906
0.918666666666667	0.0209808349609375
0.922	0.0214576721191406
0.925333333333334	0.0238418579101563
0.928666666666667	0.0205039978027344
0.932	0.0176429748535156
0.935333333333334	0.0133514404296875
0.938666666666667	0.0104904174804688
0.942	0.0123977661132813
0.945333333333334	0.0128746032714844
0.948666666666667	0.0128746032714844
0.952	0.00715255737304688
0.955333333333334	-0.000476837158203125
0.958666666666667	-0.00619888305664063
0.962	-0.00905990600585938
0.965333333333334	-0.011444091796875
0.968666666666667	-0.0119209289550781
0.972	-0.00715255737304688
0.975333333333334	0.00333786010742188
0.978666666666667	0.0100135803222656
0.982	0.00858306884765625
0.985333333333334	0.00476837158203125
0.988666666666667	-0.00095367431640625
0.992	-0.00667572021484375
0.995333333333334	-0.0171661376953125
0.998666666666667	-0.02288818359375
1.002	-0.0224113464355469
1.00533333333334	-0.0162124633789063
1.00866666666667	-0.00858306884765625
1.012	-0.00476837158203125
1.01533333333334	-0.00476837158203125
1.01866666666667	-0.0104904174804688
1.022	-0.0147819519042969
1.02533333333334	-0.0233650207519531
1.02866666666667	-0.0281333923339844
1.032	-0.0286102294921875
1.03533333333334	-0.0205039978027344
1.03866666666667	-0.00905990600585938
1.042	0.00429153442382813
1.04533333333334	0.0181198120117188
1.04866666666667	0.0243186950683594
1.052	0.0219345092773438
1.05533333333334	0.0147819519042969
1.05866666666667	0.011444091796875
1.062	0.00476837158203125
1.06533333333334	-0.00238418579101563
1.06866666666667	-0.00429153442382813
1.072	0.003814697265625
1.07533333333334	0.011444091796875
1.07866666666667	0.0123977661132813
1.082	0.0109672546386719
1.08533333333334	0.00762939453125
1.08866666666667	0.00238418579101563
1.092	-0.0057220458984375
1.09533333333334	-0.0147819519042969
1.09866666666667	-0.0200271606445313
1.102	-0.0247955322265625
1.10533333333334	-0.0247955322265625
1.10866666666667	-0.0238418579101563
1.112	-0.019073486328125
1.11533333333334	-0.00810623168945313
1.11866666666667	0.00095367431640625
1.122	0.00286102294921875
1.12533333333334	-0.00286102294921875
1.12866666666667	-0.0109672546386719
1.132	-0.0209808349609375
1.13533333333334	-0.0276565551757813
1.13866666666667	-0.0314712524414063
1.142	-0.0252723693847656
1.14533333333334	-0.0185966491699219
1.14866666666667	-0.0100135803222656
1.152	0.00095367431640625
1.15533333333334	0.0109672546386719
1.15866666666667	0.0166893005371094
1.162	0.0166893005371094
1.16533333333334	0.0185966491699219
1.16866666666667	0.0238418579101563
1.172	0.0219345092773438
1.17533333333334	0.011444091796875
1.17866666666667	0.00333786010742188
1.182	0.00286102294921875
1.18533333333334	0.00810623168945313
1.18866666666667	0.0057220458984375
1.192	0.00333786010742188
1.19533333333334	0.0057220458984375
1.19866666666667	0.0119209289550781
1.202	0.0147819519042969
1.20533333333334	0.0128746032714844
1.20866666666667	0.0176429748535156
1.212	0.0276565551757813
1.21533333333334	0.03814697265625
1.21866666666667	0.0486373901367188
1.222	0.0600814819335938
1.22533333333334	0.0672340393066407
1.22866666666667	0.0672340393066407
1.232	0.0605583190917969
1.23533333333334	0.0514984130859375
1.23866666666667	0.0391006469726563
1.242	0.0224113464355469
1.24533333333334	0.0104904174804688
1.24866666666667	0.0057220458984375
1.252	0.00524520874023438
1.25533333333334	0.00333786010742188
1.25866666666667	0
1.262	-0.00476837158203125
1.26533333333334	-0.0104904174804688
1.26866666666667	-0.019073486328125
1.272	-0.0257492065429688
1.27533333333334	-0.0233650207519531
1.27866666666667	-0.0133514404296875
1.282	0.00286102294921875
1.28533333333334	0.0162124633789063
1.28866666666667	0.0300407409667969
1.292	0.0362396240234375
1.29533333333334	0.0319480895996094
1.29866666666667	0.0205039978027344
1.302	0.011444091796875
1.30533333333334	0.0119209289550781
1.30866666666667	0.0152587890625
1.312	0.02288818359375
1.31533333333334	0.0290870666503906
1.31866666666667	0.0367164611816406
1.322	0.0405311584472656
1.32533333333334	0.0405311584472656
1.32866666666667	0.0371932983398438
1.332	0.0329017639160156
1.33533333333334	0.0333786010742188
1.33866666666667	0.0338554382324219
1.342	0.030517578125
1.34533333333334	0.0262260437011719
1.34866666666667	0.0271797180175781
1.352	0.030517578125
1.35533333333334	0.0281333923339844
1.35866666666667	0.0233650207519531
1.362	0.0219345092773438
1.36533333333334	0.0252723693847656
1.36866666666667	0.0233650207519531
1.372	0.0185966491699219
1.37533333333334	0.0214576721191406
1.37866666666667	0.0295639038085938
1.382	0.0362396240234375
1.38533333333334	0.026702880859375
1.38866666666667	0.0123977661132813
1.392	0.003814697265625
1.39533333333334	0.000476837158203125
1.39866666666667	0.00143051147460938
1.402	0
1.40533333333334	0.003814697265625
1.40866666666667	0.0123977661132813
1.412	0.019073486328125
1.41533333333334	0.0162124633789063
1.41866666666667	0.003814697265625
1.422	-0.011444091796875
1.42533333333334	-0.0181198120117188
1.42866666666667	-0.0166893005371094
1.432	-0.0123977661132813
1.43533333333334	-0.00619888305664063
1.43866666666667	0.00143051147460938
1.442	0.0157356262207031
1.44533333333334	0.0247955322265625
1.44866666666667	0.0238418579101563
1.452	0.0162124633789063
1.45533333333334	0.0100135803222656
1.45866666666667	0.0138282775878906
1.462	0.0162124633789063
1.46533333333334	0.0181198120117188
1.46866666666667	0.0205039978027344
1.472	0.0238418579101563
1.47533333333334	0.02288818359375
1.47866666666667	0.00810623168945313
1.482	-0.0095367431640625
1.48533333333334	-0.0214576721191406
1.48866666666667	-0.0243186950683594
1.492	-0.0219345092773438
1.49533333333334	-0.0209808349609375
1.49866666666667	-0.0162124633789063
1.502	-0.0095367431640625
1.50533333333334	-0.00476837158203125
1.50866666666667	-0.0057220458984375
1.512	-0.00762939453125
1.51533333333334	-0.000476837158203125
1.51866666666667	0.0095367431640625
1.522	0.0166893005371094
1.52533333333334	0.0195503234863281
1.52866666666667	0.02288818359375
1.532	0.0243186950683594
1.53533333333334	0.019073486328125
1.53866666666667	0.0095367431640625
1.542	-0.00095367431640625
1.54533333333334	-0.0104904174804688
1.54866666666667	-0.0152587890625
1.552	-0.0128746032714844
1.55533333333334	-0.00858306884765625
1.55866666666667	-0.00143051147460938
1.562	0.0057220458984375
1.56533333333334	0.011444091796875
1.56866666666667	0.0095367431640625
1.572	-0.0019073486328125
1.57533333333334	-0.019073486328125
1.57866666666667	-0.0362396240234375
1.582	-0.0438690185546875
1.58533333333334	-0.0391006469726563
1.58866666666667	-0.030517578125
1.592	-0.0224113464355469
1.59533333333334	-0.0123977661132813
1.59866666666667	0.00238418579101563
1.602	0.0133514404296875
1.60533333333334	0.0095367431640625
1.60866666666667	0.00143051147460938
1.612	-0.00476837158203125
1.61533333333334	-0.0057220458984375
1.61866666666667	-0.0119209289550781
1.622	-0.0205039978027344
1.62533333333334	-0.0262260437011719
1.62866666666667	-0.0290870666503906
1.632	-0.0257492065429688
1.63533333333334	-0.0185966491699219
1.63866666666667	-0.00858306884765625
1.642	0.00143051147460938
1.64533333333334	0.0104904174804688
1.64866666666667	0.019073486328125
1.652	0.02288818359375
1.65533333333334	0.0185966491699219
1.65866666666667	0.0143051147460938
1.662	0.0147819519042969
1.66533333333334	0.0205039978027344
1.66866666666667	0.0247955322265625
1.672	0.0357627868652344
1.67533333333334	0.0457763671875
1.67866666666667	0.0500679016113282
1.682	0.0414848327636719
1.68533333333334	0.0257492065429688
1.68866666666667	0.0143051147460938
1.692	-0.00143051147460938
1.69533333333334	-0.0119209289550781
1.69866666666667	-0.0176429748535156
1.702	-0.0095367431640625
1.70533333333334	0.00715255737304688
1.70866666666667	0.0247955322265625
1.712	0.0395774841308594
1.71533333333334	0.0467300415039063
1.71866666666667	0.0486373901367188
1.722	0.0505447387695313
1.72533333333334	0.0519752502441407
1.72866666666667	0.0457763671875
1.732	0.0333786010742188
1.73533333333334	0.0224113464355469
1.73866666666667	0.0185966491699219
1.742	0.0119209289550781
1.74533333333334	-0.00095367431640625
1.74866666666667	-0.0138282775878906
1.752	-0.0166893005371094
1.75533333333334	-0.011444091796875
1.75866666666667	-0.0104904174804688
1.762	-0.0157356262207031
1.76533333333334	-0.0185966491699219
1.76866666666667	-0.019073486328125
1.772	-0.0195503234863281
1.77533333333334	-0.0271797180175781
1.77866666666667	-0.0333786010742188
1.782	-0.0333786010742188
1.78533333333334	-0.0300407409667969
1.78866666666667	-0.0276565551757813
1.792	-0.0276565551757813
1.79533333333334	-0.0243186950683594
1.79866666666667	-0.0147819519042969
1.802	-0.0019073486328125
1.80533333333334	0.00619888305664063
1.80866666666667	0.0095367431640625
1.812	0.00810623168945313
1.81533333333334	0.00524520874023438
1.81866666666667	-0.00095367431640625
1.822	-0.0100135803222656
1.82533333333334	-0.0176429748535156
1.82866666666667	-0.0224113464355469
1.832	-0.0214576721191406
1.83533333333334	-0.0185966491699219
1.83866666666667	-0.0181198120117188
1.842	-0.0195503234863281
1.84533333333334	-0.0195503234863281
1.84866666666667	-0.0138282775878906
1.852	-0.00762939453125
1.85533333333334	-0.00429153442382813
1.85866666666667	-0.000476837158203125
1.862	0.003814697265625
1.86533333333334	0.00524520874023438
1.86866666666667	0.00333786010742188
1.872	0.000476837158203125
1.87533333333334	0.000476837158203125
1.87866666666667	0.0019073486328125
1.882	0.0057220458984375
1.88533333333334	0.0152587890625
1.88866666666667	0.0281333923339844
1.892	0.0429153442382813
1.89533333333334	0.0619888305664063
1.89866666666667	0.0796318054199219
1.902	0.0920295715332031
1.90533333333334	0.0963211059570313
1.90866666666667	0.0925064086914063
1.912	0.0853538513183594
1.91533333333334	0.0700950622558594
1.91866666666667	0.0596046447753907
1.922	0.0548362731933594
1.92533333333334	0.057220458984375
1.92866666666667	0.0629425048828125
1.932	0.0720024108886719
1.93533333333334	0.0820159912109375
1.93866666666667	0.0844001770019531
1.942	0.0815391540527344
1.94533333333334	0.0820159912109375
1.94866666666667	0.091552734375
1.952	0.0934600830078125
1.95533333333334	0.0863075256347656
1.95866666666667	0.0762939453125
1.962	0.0677108764648438
1.96533333333334	0.0505447387695313
1.96866666666667	0.0252723693847656
1.972	0.0057220458984375
1.97533333333334	0.00286102294921875
1.97866666666667	0.00810623168945313
1.982	0.0138282775878906
1.98533333333334	0.0176429748535156
1.98866666666667	0.0257492065429688
1.992	0.0352859497070313
1.99533333333334	0.0452995300292969
1.99866666666667	0.05340576171875
2.002	0.0619888305664063
2.00533333333334	0.0772476196289063
2.00866666666667	0.087738037109375
2.012	0.0925064086914063
2.01533333333334	0.0863075256347656
2.01866666666667	0.072479248046875
2.022	0.0557899475097657
2.02533333333334	0.0371932983398438
2.02866666666667	0.0233650207519531
2.032	0.0119209289550781
2.03533333333334	-0.00095367431640625
2.03866666666667	-0.011444091796875
2.042	-0.0171661376953125
2.04533333333334	-0.0128746032714844
2.04866666666667	0.00095367431640625
2.052	0.0224113464355469
2.05533333333334	0.0481605529785156
2.05866666666667	0.0734329223632813
2.062	0.0805854797363281
2.06533333333334	0.06866455078125
2.06866666666667	0.041961669921875
2.072	0.0133514404296875
2.07533333333334	-0.00476837158203125
2.07866666666667	-0.0147819519042969
2.082	-0.00667572021484375
2.08533333333334	0.00858306884765625
2.08866666666667	0.0219345092773438
2.092	0.026702880859375
2.09533333333334	0.0200271606445313
2.09866666666667	0.00905990600585938
2.102	-0.0019073486328125
2.10533333333334	-0.0095367431640625
2.10866666666667	-0.0128746032714844
2.112	-0.0147819519042969
2.11533333333334	-0.0128746032714844
2.11866666666667	-0.00762939453125
2.122	-0.00286102294921875
2.12533333333334	0.003814697265625
2.12866666666667	0.0143051147460938
2.132	0.0290870666503906
2.13533333333334	0.0371932983398438
2.13866666666667	0.0429153442382813
2.142	0.041961669921875
2.14533333333334	0.0371932983398438
2.14866666666667	0.0290870666503906
2.152	0.0185966491699219
2.15533333333334	0.0147819519042969
2.15866666666667	0.011444091796875
2.162	0.0109672546386719
2.16533333333334	0.0104904174804688
2.16866666666667	0.0104904174804688
2.172	0.0138282775878906
2.17533333333334	0.0143051147460938
2.17866666666667	0.00905990600585938
2.182	0.00143051147460938
2.18533333333334	-0.0019073486328125
2.18866666666667	-0.000476837158203125
2.192	0.0019073486328125
2.19533333333334	0.00333786010742188
2.19866666666667	0.0100135803222656
2.202	0.0233650207519531
2.20533333333334	0.0367164611816406
2.20866666666667	0.0386238098144531
2.212	0.0290870666503906
2.21533333333334	0.0209808349609375
2.21866666666667	0.0166893005371094
2.222	0.00905990600585938
2.22533333333334	-0.00619888305664063
2.22866666666667	-0.019073486328125
2.232	-0.0209808349609375
2.23533333333334	-0.0219345092773438
2.23866666666667	-0.0281333923339844
2.242	-0.034332275390625
2.24533333333334	-0.0300407409667969
2.24866666666667	-0.0181198120117188
2.252	-0.00476837158203125
2.25533333333334	0.00858306884765625
2.25866666666667	0.0205039978027344
2.262	0.030517578125
2.26533333333334	0.0371932983398438
2.26866666666667	0.0395774841308594
2.272	0.0333786010742188
2.27533333333334	0.0238418579101563
2.27866666666667	0.0205039978027344
2.282	0.0257492065429688
2.28533333333334	0.0257492065429688
2.28866666666667	0.019073486328125
2.292	0.0109672546386719
2.29533333333334	0.0123977661132813
2.29866666666667	0.0162124633789063
2.302	0.0119209289550781
2.30533333333334	0.00715255737304688
2.30866666666667	0.00667572021484375
2.312	0.0133514404296875
2.31533333333334	0.0147819519042969
2.31866666666667	0.0100135803222656
2.322	0.00429153442382813
2.32533333333334	0.00143051147460938
2.32866666666667	0.000476837158203125
2.332	-0.00095367431640625
2.33533333333334	-0.00715255737304688
2.33866666666667	-0.0119209289550781
2.342	-0.0157356262207031
2.34533333333334	-0.0185966491699219
2.34866666666667	-0.0181198120117188
2.352	-0.0152587890625
2.35533333333334	-0.00286102294921875
2.35866666666667	0.0128746032714844
2.362	0.0252723693847656
2.36533333333334	0.0300407409667969
2.36866666666667	0.030517578125
2.372	0.0290870666503906
2.37533333333334	0.0214576721191406
2.37866666666667	0.00619888305664063
2.382	-0.00286102294921875
2.38533333333334	-0.00095367431640625
2.38866666666667	0.00858306884765625
2.392	0.0157356262207031
2.39533333333334	0.0209808349609375
2.39866666666667	0.0252723693847656
2.402	0.0309944152832031
2.40533333333334	0.0338554382324219
2.40866666666667	0.0262260437011719
2.412	0.019073486328125
2.41533333333334	0.0176429748535156
2.41866666666667	0.0238418579101563
2.422	0.0214576721191406
2.42533333333334	0.0171661376953125
2.42866666666667	0.0171661376953125
2.432	0.0166893005371094
2.43533333333334	0.0119209289550781
2.43866666666667	0.00762939453125
2.442	0.0138282775878906
2.44533333333334	0.0276565551757813
2.44866666666667	0.0386238098144531
2.452	0.0467300415039063
2.45533333333334	0.0519752502441407
2.45866666666667	0.0510215759277344
2.462	0.0433921813964844
2.46533333333334	0.0281333923339844
2.46866666666667	0.0133514404296875
2.472	0.000476837158203125
2.47533333333334	-0.00858306884765625
2.47866666666667	-0.0162124633789063
2.482	-0.0209808349609375
2.48533333333334	-0.0243186950683594
2.48866666666667	-0.0205039978027344
2.492	-0.0143051147460938
2.49533333333334	-0.00619888305664063
2.49866666666667	0.003814697265625
2.502	0.0147819519042969
2.50533333333334	0.0314712524414063
2.50866666666667	0.0400543212890625
2.512	0.0410079956054688
2.51533333333334	0.0348091125488281
2.51866666666667	0.0257492065429688
2.522	0.0181198120117188
2.52533333333334	0.0095367431640625
2.52866666666667	0.0104904174804688
2.532	0.0138282775878906
2.53533333333334	0.0224113464355469
2.53866666666667	0.026702880859375
2.542	0.0295639038085938
2.54533333333334	0.0314712524414063
2.54866666666667	0.0276565551757813
2.552	0.0233650207519531
2.55533333333334	0.0123977661132813
2.55866666666667	0.00619888305664063
2.562	-0.000476837158203125
2.56533333333334	-0.0104904174804688
2.56866666666667	-0.0238418579101563
2.572	-0.0319480895996094
2.57533333333334	-0.0295639038085938
2.57866666666667	-0.0300407409667969
2.582	-0.0338554382324219
2.58533333333334	-0.0333786010742188
2.58866666666667	-0.0233650207519531
2.592	-0.0095367431640625
2.59533333333334	-0.00286102294921875
2.59866666666667	0.000476837158203125
2.602	0.0019073486328125
2.60533333333334	0.00095367431640625
2.60866666666667	-0.00095367431640625
2.612	-0.0057220458984375
2.61533333333334	-0.0019073486328125
2.61866666666667	0.00858306884765625
2.622	0.0233650207519531
2.62533333333334	0.0329017639160156
2.62866666666667	0.0338554382324219
2.632	0.0333786010742188
2.63533333333334	0.0300407409667969
2.63866666666667	0.0252723693847656
2.642	0.0209808349609375
2.64533333333334	0.0238418579101563
2.64866666666667	0.0300407409667969
2.652	0.0324249267578125
2.65533333333334	0.0338554382324219
2.65866666666667	0.0338554382324219
2.662	0.0352859497070313
2.66533333333334	0.0314712524414063
2.66866666666667	0.0276565551757813
2.672	0.0271797180175781
2.67533333333334	0.0281333923339844
2.67866666666667	0.030517578125
2.682	0.0324249267578125
2.68533333333334	0.0386238098144531
2.68866666666667	0.0472068786621094
2.692	0.0567436218261719
2.69533333333334	0.0643730163574219
2.69866666666667	0.06866455078125
2.702	0.0696182250976563
2.70533333333334	0.0677108764648438
2.70866666666667	0.0591278076171875
2.712	0.0519752502441407
2.71533333333334	0.0486373901367188
2.71866666666667	0.049591064453125
2.722	0.0524520874023438
2.72533333333334	0.0586509704589844
2.72866666666667	0.06866455078125
2.732	0.0772476196289063
2.73533333333334	0.0810623168945313
2.73866666666667	0.0810623168945313
2.742	0.0762939453125
2.74533333333334	0.0700950622558594
2.74866666666667	0.0638961791992188
2.752	0.0576972961425782
2.75533333333334	0.0519752502441407
2.75866666666667	0.0500679016113282
2.762	0.0562667846679688
2.76533333333334	0.0624656677246094
2.76866666666667	0.0658035278320313
2.772	0.0677108764648438
2.77533333333334	0.0786781311035157
2.77866666666667	0.0996589660644531
2.782	0.125885009765625
2.78533333333334	0.162601470947266
2.78866666666667	0.214099884033203
2.792	0.285625457763672
2.79533333333334	0.378608703613281
2.79866666666667	0.494003295898438
2.802	0.646591186523438
2.80533333333334	0.845909118652344
2.80866666666667	1.10626220703125
2.812	1.43098831176758
2.81533333333334	1.82437896728516
2.81866666666667	2.28738784790039
2.822	2.81667709350586
2.82533333333334	3.39889526367188
2.82866666666667	4.02498245239258
2.832	4.68206405639649
2.83533333333334	5.35058975219727
2.83866666666667	6.01482391357422
2.842	6.65616989135742
2.84533333333334	7.26509094238282
2.84866666666667	7.81440734863282
2.852	8.28409194946289
2.85533333333334	8.66413116455078
2.85866666666667	8.941650390625
2.862	9.11855697631836
2.86533333333334	9.1848373413086
2.86866666666667	9.15575027465821
2.872	9.03749465942383
2.87533333333334	8.83960723876953
2.87866666666667	8.57877731323242
2.882	8.25881958007813
2.88533333333334	7.89642333984375
2.88866666666667	7.49826431274414
2.892	7.07721710205078
2.89533333333334	6.64186477661133
2.89866666666667	6.19888305664063
2.902	5.75971603393555
2.90533333333334	5.32960891723633
2.90866666666667	4.91476058959961
2.912	4.51993942260742
2.91533333333334	4.1494369506836
2.91866666666667	3.80229949951172
2.922	3.47566604614258
2.92533333333334	3.16572189331055
2.92866666666667	2.87485122680664
2.932	2.60686874389649
2.93533333333334	2.36558914184571
2.93866666666667	2.1510124206543
2.942	1.96218490600586
2.94533333333334	1.79529190063477
2.94866666666667	1.64270401000977
2.952	1.50156021118164
2.95533333333334	1.36947631835938
2.95866666666667	1.24883651733399
2.962	1.13487243652344
2.96533333333334	1.02710723876953
2.96866666666667	0.933647155761719
2.972	0.858306884765625
2.97533333333334	0.791072845458985
2.97866666666667	0.729560852050782
2.982	0.67281723022461
2.98533333333334	0.628948211669922
2.98866666666667	0.58746337890625
2.992	0.545024871826172
2.99533333333334	0.508785247802735
2.99866666666667	0.475883483886719
3.002	0.448226928710938
3.00533333333334	0.424385070800781
3.00866666666667	0.403404235839844
3.012	0.3814697265625
3.01533333333334	0.351905822753906
3.01866666666667	0.326156616210938
3.022	0.302791595458985
3.02533333333334	0.277519226074219
3.02866666666667	0.25320053100586
3.032	0.235557556152344
3.03533333333334	0.226020812988281
3.03866666666667	0.214099884033203
3.042	0.198841094970703
3.04533333333334	0.187873840332031
3.04866666666667	0.18310546875
3.052	0.178337097167969
3.05533333333334	0.17547607421875
3.05866666666667	0.173091888427735
3.062	0.171661376953125
3.06533333333334	0.162601470947266
3.06866666666667	0.143527984619141
3.072	0.119686126708985
3.07533333333334	0.0958442687988281
3.07866666666667	0.0791549682617188
3.082	0.0715255737304688
3.08533333333334	0.0677108764648438
3.08866666666667	0.0700950622558594
3.092	0.0734329223632813
3.09533333333334	0.0748634338378907
3.09866666666667	0.0729560852050782
3.102	0.0691413879394532
3.10533333333334	0.0748634338378907
3.10866666666667	0.0796318054199219
3.112	0.0824928283691406
3.11533333333334	0.0796318054199219
3.11866666666667	0.0710487365722657
3.122	0.064849853515625
3.12533333333334	0.0581741333007813
3.12866666666667	0.0524520874023438
3.132	0.0452995300292969
3.13533333333334	0.0433921813964844
3.13866666666667	0.0476837158203125
3.142	0.0519752502441407
3.14533333333334	0.05340576171875
3.14866666666667	0.0581741333007813
3.152	0.0705718994140625
3.15533333333334	0.0834465026855469
3.15866666666667	0.0872611999511719
3.162	0.0805854797363281
3.16533333333334	0.064849853515625
3.16866666666667	0.049591064453125
3.172	0.0300407409667969
3.17533333333334	0.0147819519042969
3.17866666666667	0.0095367431640625
3.182	0.0157356262207031
3.18533333333334	0.0281333923339844
3.18866666666667	0.0386238098144531
3.192	0.0505447387695313
3.19533333333334	0.0638961791992188
3.19866666666667	0.0700950622558594
3.202	0.0700950622558594
3.20533333333334	0.0710487365722657
3.20866666666667	0.0762939453125
3.212	0.0824928283691406
3.21533333333334	0.080108642578125
3.21866666666667	0.0739097595214844
3.222	0.0696182250976563
3.22533333333334	0.0672340393066407
3.22866666666667	0.0634193420410157
3.232	0.0567436218261719
3.23533333333334	0.0519752502441407
3.23866666666667	0.0567436218261719
3.242	0.0672340393066407
3.24533333333334	0.0772476196289063
3.24866666666667	0.0834465026855469
3.252	0.0844001770019531
3.25533333333334	0.0815391540527344
3.25866666666667	0.0720024108886719
3.262	0.0567436218261719
3.26533333333334	0.0433921813964844
3.26866666666667	0.0319480895996094
3.272	0.0286102294921875
3.27533333333334	0.0314712524414063
3.27866666666667	0.0329017639160156
3.282	0.0333786010742188
3.28533333333334	0.0324249267578125
3.28866666666667	0.0367164611816406
3.292	0.041961669921875
3.29533333333334	0.0376701354980469
3.29866666666667	0.0309944152832031
3.302	0.0286102294921875
3.30533333333334	0.0290870666503906
3.30866666666667	0.030517578125
3.312	0.0281333923339844
3.31533333333334	0.0329017639160156
3.31866666666667	0.0438690185546875
3.322	0.0519752502441407
3.32533333333334	0.0529289245605469
3.32866666666667	0.0400543212890625
3.332	0.0262260437011719
3.33533333333334	0.0123977661132813
3.33866666666667	0.00286102294921875
3.342	0
3.34533333333334	0.000476837158203125
3.34866666666667	0.0104904174804688
3.352	0.0247955322265625
3.35533333333334	0.0367164611816406
3.35866666666667	0.0414848327636719
3.362	0.0348091125488281
3.36533333333334	0.0319480895996094
3.36866666666667	0.0295639038085938
3.372	0.0333786010742188
3.37533333333334	0.0400543212890625
3.37866666666667	0.0467300415039063
3.382	0.0529289245605469
3.38533333333334	0.0514984130859375
3.38866666666667	0.0433921813964844
3.392	0.0233650207519531
3.39533333333334	0.00476837158203125
3.39866666666667	-0.0057220458984375
3.402	-0.00524520874023438
3.40533333333334	-0.00333786010742188
3.40866666666667	-0.00143051147460938
3.412	0.00524520874023438
3.41533333333334	0.0176429748535156
3.41866666666667	0.0290870666503906
3.422	0.0309944152832031
3.42533333333334	0.0314712524414063
3.42866666666667	0.0329017639160156
3.432	0.0376701354980469
3.43533333333334	0.0357627868652344
3.43866666666667	0.026702880859375
3.442	0.0195503234863281
3.44533333333334	0.0176429748535156
3.44866666666667	0.0219345092773438
3.452	0.0224113464355469
3.45533333333334	0.0176429748535156
3.45866666666667	0.0123977661132813
3.462	0.0100135803222656
3.46533333333334	0.0119209289550781
3.46866666666667	0.0119209289550781
3.472	0.0133514404296875
3.47533333333334	0.0176429748535156
3.47866666666667	0.026702880859375
3.482	0.0376701354980469
3.48533333333334	0.0457763671875
3.48866666666667	0.0486373901367188
3.492	0.0491142272949219
3.49533333333334	0.0500679016113282
3.49866666666667	0.0505447387695313
3.502	0.0505447387695313
3.50533333333334	0.0486373901367188
3.50866666666667	0.0476837158203125
3.512	0.0481605529785156
3.51533333333334	0.0476837158203125
3.51866666666667	0.0438690185546875
3.522	0.0386238098144531
3.52533333333334	0.0324249267578125
3.52866666666667	0.0300407409667969
3.532	0.0300407409667969
3.53533333333334	0.0333786010742188
3.53866666666667	0.0348091125488281
3.542	0.0324249267578125
3.54533333333334	0.0262260437011719
3.54866666666667	0.0214576721191406
3.552	0.0147819519042969
3.55533333333334	0.0057220458984375
3.55866666666667	0.00143051147460938
3.562	-0.00143051147460938
3.56533333333334	0.0019073486328125
3.56866666666667	0.00429153442382813
3.572	0.0133514404296875
3.57533333333334	0.0276565551757813
3.57866666666667	0.0424385070800781
3.582	0.0543594360351563
3.58533333333334	0.06103515625
3.58866666666667	0.0624656677246094
3.592	0.0562667846679688
3.59533333333334	0.0462532043457031
3.59866666666667	0.0367164611816406
3.602	0.0329017639160156
3.60533333333334	0.0309944152832031
3.60866666666667	0.030517578125
3.612	0.0324249267578125
3.61533333333334	0.0338554382324219
3.61866666666667	0.0348091125488281
3.622	0.0329017639160156
3.62533333333334	0.034332275390625
3.62866666666667	0.0352859497070313
3.632	0.0338554382324219
3.63533333333334	0.0300407409667969
3.63866666666667	0.026702880859375
3.642	0.0295639038085938
3.64533333333334	0.0314712524414063
3.64866666666667	0.0333786010742188
3.652	0.0352859497070313
3.65533333333334	0.0448226928710938
3.65866666666667	0.057220458984375
3.662	0.0729560852050782
3.66533333333334	0.0853538513183594
3.66866666666667	0.0972747802734375
3.672	0.104427337646485
3.67533333333334	0.105381011962891
3.67866666666667	0.102519989013672
3.682	0.09918212890625
3.68533333333334	0.0972747802734375
3.68866666666667	0.0944137573242188
3.692	0.0920295715332031
3.69533333333334	0.0910758972167969
3.69866666666667	0.0896453857421875
3.702	0.0863075256347656
3.70533333333334	0.0844001770019531
3.70866666666667	0.0863075256347656
3.712	0.0939369201660156
3.71533333333334	0.10061264038086
3.71866666666667	0.112533569335938
3.722	0.126361846923828
3.72533333333334	0.148773193359375
3.72866666666667	0.173568725585938
3.732	0.208377838134766
3.73533333333334	0.253677368164063
3.73866666666667	0.305652618408203
3.742	0.363826751708985
3.74533333333334	0.426769256591797
3.74866666666667	0.499725341796875
3.752	0.577926635742188
3.75533333333334	0.660896301269532
3.75866666666667	0.753402709960938
3.762	0.859737396240235
3.76533333333334	0.983715057373047
3.76866666666667	1.12342834472656
3.772	1.28602981567383
3.77533333333334	1.47724151611328
3.77866666666667	1.68704986572266
3.782	1.91307067871094
3.78533333333334	2.14433670043946
3.78866666666667	2.39276885986328
3.792	2.65312194824219
3.79533333333334	2.92444229125977
3.79866666666667	3.20911407470703
3.802	3.50236892700196
3.80533333333334	3.80992889404297
3.80866666666667	4.12607192993164
3.812	4.44650650024414
3.81533333333334	4.76789474487305
3.81866666666667	5.0806999206543
3.822	5.38206100463867
3.82533333333334	5.67150115966797
3.82866666666667	5.94186782836914
3.832	6.19125366210938
3.83533333333334	6.41393661499024
3.83866666666667	6.60848617553711
3.842	6.77919387817383
3.84533333333334	6.92033767700196
3.84866666666667	7.03287124633789
3.852	7.11727142333985
3.85533333333334	7.17020034790039
3.85866666666667	7.20071792602539
3.862	7.20357894897461
3.86533333333334	7.17830657958985
3.86866666666667	7.11727142333985
3.872	7.02142715454102
3.87533333333334	6.90174102783203
3.87866666666667	6.75582885742188
3.882	6.58416748046875
3.88533333333334	6.39486312866211
3.88866666666667	6.195068359375
3.892	5.98478317260742
3.89533333333334	5.75590133666992
3.89866666666667	5.51271438598633
3.902	5.26475906372071
3.90533333333334	5.01251220703125
3.90866666666667	4.75835800170899
3.912	4.50563430786133
3.91533333333334	4.26149368286133
3.91866666666667	4.01830673217774
3.922	3.77845764160156
3.92533333333334	3.54146957397461
3.92866666666667	3.3102035522461
3.932	3.08609008789063
3.93533333333334	2.86960601806641
3.93866666666667	2.67219543457031
3.942	2.48241424560547
3.94533333333334	2.3036003112793
3.94866666666667	2.13050842285156
3.952	1.96647644042969
3.95533333333334	1.81198120117188
3.95866666666667	1.66463851928711
3.962	1.52921676635742
3.96533333333334	1.40428543090821
3.96866666666667	1.29127502441406
3.972	1.18827819824219
3.97533333333334	1.09720230102539
3.97866666666667	1.01232528686524
3.982	0.934600830078125
3.98533333333334	0.860214233398438
3.98866666666667	0.78582763671875
3.992	0.716686248779297
3.99533333333334	0.653266906738282
3.99866666666667	0.59652328491211
4.002	0.544548034667969
4.00533333333334	0.497817993164063
4.00866666666667	0.461578369140625
4.012	0.422954559326172
4.01533333333334	0.380516052246094
4.01866666666667	0.337600708007813
4.022	0.296592712402344
4.02533333333334	0.2593994140625
4.02866666666667	0.218868255615235
4.032	0.178813934326172
4.03533333333334	0.135421752929688
4.03866666666667	0.0834465026855469
4.042	0.0238418579101563
4.04533333333334	-0.0395774841308594
4.04866666666667	-0.107765197753906
4.052	-0.186443328857422
4.05533333333334	-0.274181365966797
4.05866666666667	-0.360965728759766
4.062	-0.447750091552735
4.06533333333334	-0.544548034667969
4.06866666666667	-0.651359558105469
4.072	-0.75674057006836
4.07533333333334	-0.860214233398438
4.07866666666667	-0.974178314208985
4.082	-1.10244750976563
4.08533333333334	-1.23929977416992
4.08866666666667	-1.37567520141602
4.092	-1.5106201171875
4.09533333333334	-1.63936614990235
4.09866666666667	-1.75714492797852
4.102	-1.86395645141602
4.10533333333334	-1.95407867431641
4.10866666666667	-2.02608108520508
4.112	-2.08377838134766
4.11533333333334	-2.11811065673828
4.11866666666667	-2.12669372558594
4.122	-2.09951400756836
4.12533333333334	-2.03227996826172
4.12866666666667	-1.92022323608399
4.132	-1.75714492797852
4.13533333333334	-1.53684616088867
4.13866666666667	-1.24645233154297
4.142	-0.874042510986328
4.14533333333334	-0.416755676269531
4.14866666666667	0.12969970703125
4.152	0.777244567871094
4.15533333333334	1.52873992919922
4.15866666666667	2.38466262817383
4.162	3.34501266479492
4.16533333333334	4.41122055053711
4.16866666666667	5.59043884277344
4.172	6.87694549560547
4.17533333333334	8.26644897460938
4.17866666666667	9.74321365356446
4.182	11.2924575805664
4.18533333333334	12.9022598266602
4.18866666666667	14.552116394043
4.192	16.2158012390137
4.19533333333334	17.8718566894531
4.19866666666667	19.5074081420899
4.202	21.1033821105957
4.20533333333334	22.6411819458008
4.20866666666667	24.0831375122071
4.212	25.4220962524414
4.21533333333334	26.6356468200684
4.21866666666667	27.7142524719238
4.222	28.6388397216797
4.22533333333334	29.3989181518555
4.22866666666667	29.996395111084
4.232	30.4298400878906
4.23533333333334	30.6992530822754
4.23866666666667	30.7979583740235
4.242	30.733585357666
4.24533333333334	30.515193939209
4.24866666666667	30.1527976989746
4.252	29.6444892883301
4.25533333333334	29.0079116821289
4.25866666666667	28.2649993896485
4.262	27.4367332458496
4.26533333333334	26.5312194824219
4.26866666666667	25.5675315856934
4.272	24.5714187622071
4.27533333333334	23.5557556152344
4.27866666666667	22.5262641906738
4.282	21.4838981628418
4.28533333333334	20.4448699951172
4.28866666666667	19.4168090820313
4.292	18.4001922607422
4.29533333333334	17.4088478088379
4.29866666666667	16.4456367492676
4.302	15.5220031738281
4.30533333333334	14.6312713623047
4.30866666666667	13.7720108032227
4.312	12.9513740539551
4.31533333333334	12.1631622314453
4.31866666666667	11.4092826843262
4.322	10.6897354125977
4.32533333333334	10.009765625
4.32866666666667	9.36985015869141
4.332	8.76331329345703
4.33533333333334	8.18824768066406
4.33866666666667	7.64799118041992
4.342	7.13634490966797
4.34533333333334	6.65330886840821
4.34866666666667	6.19983673095703
4.352	5.78022003173828
4.35533333333334	5.38778305053711
4.35866666666667	5.02157211303711
4.362	4.67920303344727
4.36533333333334	4.36210632324219
4.36866666666667	4.06265258789063
4.372	3.78036499023438
4.37533333333334	3.51285934448242
4.37866666666667	3.25679779052735
4.382	3.02457809448242
4.38533333333334	2.81190872192383
4.38866666666667	2.61974334716797
4.392	2.43949890136719
4.39533333333334	2.27880477905274
4.39866666666667	2.1352767944336
4.402	1.99651718139649
4.40533333333334	1.86491012573242
4.40866666666667	1.74665451049805
4.412	1.64175033569336
4.41533333333334	1.54447555541992
4.41866666666667	1.45244598388672
4.422	1.36804580688477
4.42533333333334	1.28793716430664
4.42866666666667	1.20925903320313
4.432	1.13201141357422
4.43533333333334	1.05619430541992
4.43866666666667	0.982284545898438
4.442	0.910758972167969
4.44533333333334	0.847339630126953
4.44866666666667	0.79488754272461
4.452	0.751495361328125
4.45533333333334	0.719070434570313
4.45866666666667	0.689506530761719
4.462	0.666618347167969
4.46533333333334	0.64229965209961
4.46866666666667	0.616073608398438
4.472	0.590801239013672
4.47533333333334	0.565052032470703
4.47866666666667	0.542640686035157
4.482	0.512123107910157
4.48533333333334	0.481605529785156
4.48866666666667	0.45156478881836
4.492	0.42104721069336
4.49533333333334	0.392913818359375
4.49866666666667	0.372409820556641
4.502	0.364780426025391
4.50533333333334	0.361442565917969
4.50866666666667	0.36001205444336
4.512	0.362396240234375
4.51533333333334	0.367164611816406
4.51866666666667	0.365257263183594
4.522	0.35858154296875
4.52533333333334	0.351905822753906
4.52866666666667	0.349044799804688
4.532	0.347137451171875
4.53533333333334	0.339031219482422
4.53866666666667	0.329017639160156
4.542	0.319480895996094
4.54533333333334	0.307559967041016
4.54866666666667	0.289440155029297
4.552	0.267505645751953
4.55533333333334	0.25177001953125
4.55866666666667	0.241279602050781
4.562	0.23651123046875
4.56533333333334	0.234127044677735
4.56866666666667	0.234603881835938
4.572	0.234127044677735
4.57533333333334	0.2288818359375
4.57866666666667	0.22268295288086
4.582	0.216484069824219
4.58533333333334	0.210285186767578
4.58866666666667	0.198841094970703
4.592	0.188350677490235
4.59533333333334	0.176429748535156
4.59866666666667	0.165939331054688
4.602	0.153541564941406
4.60533333333334	0.144481658935547
4.60866666666667	0.14495849609375
4.612	0.144481658935547
4.61533333333334	0.145912170410156
4.61866666666667	0.145912170410156
4.622	0.147342681884766
4.62533333333334	0.148296356201172
4.62866666666667	0.144004821777344
4.632	0.141620635986328
4.63533333333334	0.141143798828125
4.63866666666667	0.141620635986328
4.642	0.144004821777344
4.64533333333334	0.144481658935547
4.64866666666667	0.144004821777344
4.652	0.146865844726563
4.65533333333334	0.14638900756836
4.65866666666667	0.143527984619141
4.662	0.130653381347656
4.66533333333334	0.118732452392578
4.66866666666667	0.109195709228516
4.672	0.0982284545898438
4.67533333333334	0.087738037109375
4.67866666666667	0.0786781311035157
4.682	0.0786781311035157
4.68533333333334	0.0796318054199219
4.68866666666667	0.08392333984375
4.692	0.0867843627929688
4.69533333333334	0.0905990600585938
4.69866666666667	0.0920295715332031
4.702	0.0934600830078125
4.70533333333334	0.0958442687988281
4.70866666666667	0.0948905944824219
4.712	0.0920295715332031
4.71533333333334	0.0910758972167969
4.71866666666667	0.087738037109375
4.722	0.0820159912109375
4.72533333333334	0.0705718994140625
4.72866666666667	0.0605583190917969
4.732	0.0581741333007813
4.73533333333334	0.0596046447753907
4.73866666666667	0.0653266906738282
4.742	0.0681877136230469
4.74533333333334	0.0734329223632813
4.74866666666667	0.0762939453125
4.752	0.0739097595214844
4.75533333333334	0.064849853515625
4.75866666666667	0.0605583190917969
4.762	0.0629425048828125
4.76533333333334	0.0643730163574219
4.76866666666667	0.064849853515625
4.772	0.0629425048828125
4.77533333333334	0.0696182250976563
4.77866666666667	0.0772476196289063
4.782	0.0844001770019531
4.78533333333334	0.0905990600585938
4.78866666666667	0.0948905944824219
4.792	0.10061264038086
4.79533333333334	0.0996589660644531
4.79866666666667	0.0901222229003906
4.802	0.0758171081542969
4.80533333333334	0.0605583190917969
4.80866666666667	0.0486373901367188
4.812	0.0371932983398438
4.81533333333334	0.0309944152832031
4.81866666666667	0.0319480895996094
4.822	0.041961669921875
4.82533333333334	0.057220458984375
4.82866666666667	0.0743865966796875
4.832	0.0910758972167969
4.83533333333334	0.101089477539063
4.83866666666667	0.101566314697266
4.842	0.0910758972167969
4.84533333333334	0.0739097595214844
4.84866666666667	0.0562667846679688
4.852	0.0452995300292969
4.85533333333334	0.0410079956054688
4.85866666666667	0.0429153442382813
4.862	0.0452995300292969
4.86533333333334	0.0481605529785156
4.86866666666667	0.0514984130859375
4.872	0.0553131103515625
4.87533333333334	0.0567436218261719
4.87866666666667	0.0553131103515625
4.882	0.0510215759277344
4.88533333333334	0.0514984130859375
4.88866666666667	0.0514984130859375
4.892	0.0448226928710938
4.89533333333334	0.0362396240234375
4.89866666666667	0.030517578125
4.902	0.0352859497070313
4.90533333333334	0.0410079956054688
4.90866666666667	0.0467300415039063
4.912	0.0567436218261719
4.91533333333334	0.0677108764648438
4.91866666666667	0.0772476196289063
4.922	0.080108642578125
4.92533333333334	0.080108642578125
4.92866666666667	0.0782012939453125
4.932	0.0696182250976563
4.93533333333334	0.0600814819335938
4.93866666666667	0.0505447387695313
4.942	0.0448226928710938
4.94533333333334	0.0462532043457031
4.94866666666667	0.049591064453125
4.952	0.0562667846679688
4.95533333333334	0.0591278076171875
4.95866666666667	0.0634193420410157
4.962	0.064849853515625
4.96533333333334	0.0605583190917969
4.96866666666667	0.0543594360351563
4.972	0.0476837158203125
4.97533333333334	0.0472068786621094
4.97866666666667	0.0443458557128906
4.982	0.0400543212890625
4.98533333333334	0.0391006469726563
4.98866666666667	0.0429153442382813
4.992	0.0481605529785156
4.99533333333334	0.0491142272949219
4.99866666666667	0.0481605529785156
5.002	0.0448226928710938
5.00533333333334	0.0352859497070313
5.00866666666667	0.0257492065429688
5.012	0.0200271606445313
5.01533333333334	0.02288818359375
5.01866666666667	0.0271797180175781
5.022	0.0338554382324219
5.02533333333334	0.0410079956054688
5.02866666666667	0.0433921813964844
5.032	0.0405311584472656
5.03533333333334	0.030517578125
5.03866666666667	0.0243186950683594
5.042	0.02288818359375
5.04533333333334	0.0262260437011719
5.04866666666667	0.030517578125
5.052	0.0386238098144531
5.05533333333334	0.0505447387695313
5.05866666666667	0.0591278076171875
5.062	0.0576972961425782
5.06533333333334	0.0524520874023438
5.06866666666667	0.0476837158203125
5.072	0.0386238098144531
5.07533333333334	0.0224113464355469
5.07866666666667	0.00762939453125
5.082	0.003814697265625
5.08533333333334	0.00429153442382813
5.08866666666667	0.00667572021484375
5.092	0.00810623168945313
5.09533333333334	0.0147819519042969
5.09866666666667	0.0185966491699219
5.102	0.019073486328125
5.10533333333334	0.0205039978027344
5.10866666666667	0.0233650207519531
5.112	0.0252723693847656
5.11533333333334	0.0209808349609375
5.11866666666667	0.0209808349609375
5.122	0.0271797180175781
5.12533333333334	0.0295639038085938
5.12866666666667	0.0281333923339844
5.132	0.026702880859375
5.13533333333334	0.0314712524414063
5.13866666666667	0.0367164611816406
5.142	0.0371932983398438
5.14533333333334	0.0367164611816406
5.14866666666667	0.0362396240234375
5.152	0.0429153442382813
5.15533333333334	0.0500679016113282
5.15866666666667	0.057220458984375
5.162	0.06103515625
5.16533333333334	0.06103515625
5.16866666666667	0.0538825988769532
5.172	0.0376701354980469
5.17533333333334	0.0214576721191406
5.17866666666667	0.00524520874023438
5.182	-0.00715255737304688
5.18533333333334	-0.0138282775878906
5.18866666666667	-0.0100135803222656
5.192	0.00143051147460938
5.19533333333334	0.00905990600585938
5.19866666666667	0.0119209289550781
5.202	0.0138282775878906
5.20533333333334	0.0200271606445313
5.20866666666667	0.0281333923339844
5.212	0.0357627868652344
5.21533333333334	0.0438690185546875
5.21866666666667	0.0491142272949219
5.222	0.0462532043457031
5.22533333333334	0.0395774841308594
5.22866666666667	0.0324249267578125
5.232	0.0286102294921875
5.23533333333334	0.0243186950683594
5.23866666666667	0.0205039978027344
5.242	0.0209808349609375
5.24533333333334	0.0233650207519531
5.24866666666667	0.0262260437011719
5.252	0.0309944152832031
5.25533333333334	0.0395774841308594
5.25866666666667	0.0514984130859375
5.262	0.0624656677246094
5.26533333333334	0.0677108764648438
5.26866666666667	0.0696182250976563
5.272	0.0638961791992188
5.27533333333334	0.0548362731933594
5.27866666666667	0.0438690185546875
5.282	0.0319480895996094
5.28533333333334	0.0247955322265625
5.28866666666667	0.0200271606445313
5.292	0.0224113464355469
5.29533333333334	0.0257492065429688
5.29866666666667	0.0286102294921875
5.302	0.0290870666503906
5.30533333333334	0.026702880859375
5.30866666666667	0.019073486328125
5.312	0.0057220458984375
5.31533333333334	-0.00429153442382813
5.31866666666667	-0.0057220458984375
5.322	0.00238418579101563
5.32533333333334	0.00715255737304688
5.32866666666667	0.0119209289550781
5.332	0.0181198120117188
5.33533333333334	0.0276565551757813
5.33866666666667	0.0333786010742188
5.342	0.0352859497070313
5.34533333333334	0.0410079956054688
5.34866666666667	0.0510215759277344
5.352	0.0596046447753907
5.35533333333334	0.0591278076171875
5.35866666666667	0.0514984130859375
5.362	0.0443458557128906
5.36533333333334	0.0376701354980469
5.36866666666667	0.0314712524414063
5.372	0.0262260437011719
5.37533333333334	0.0262260437011719
5.37866666666667	0.0357627868652344
5.382	0.0462532043457031
5.38533333333334	0.0567436218261719
5.38866666666667	0.0643730163574219
5.392	0.0734329223632813
5.39533333333334	0.0810623168945313
5.39866666666667	0.0882148742675781
5.402	0.095367431640625
5.40533333333334	0.10061264038086
5.40866666666667	0.09918212890625
5.412	0.091552734375
5.41533333333334	0.0782012939453125
5.41866666666667	0.0624656677246094
5.422	0.0505447387695313
5.42533333333334	0.041961669921875
5.42866666666667	0.041961669921875
5.432	0.0424385070800781
5.43533333333334	0.0476837158203125
5.43866666666667	0.0486373901367188
5.442	0.0481605529785156
5.44533333333334	0.0462532043457031
5.44866666666667	0.0448226928710938
5.452	0.0472068786621094
5.45533333333334	0.0452995300292969
5.45866666666667	0.0457763671875
5.462	0.0443458557128906
5.46533333333334	0.0443458557128906
5.46866666666667	0.0400543212890625
5.472	0.0324249267578125
5.47533333333334	0.0314712524414063
5.47866666666667	0.0348091125488281
5.482	0.0424385070800781
5.48533333333334	0.0472068786621094
5.48866666666667	0.0519752502441407
5.492	0.0586509704589844
5.49533333333334	0.0629425048828125
5.49866666666667	0.0653266906738282
5.502	0.0605583190917969
5.50533333333334	0.0510215759277344
5.50866666666667	0.0357627868652344
5.512	0.0205039978027344
5.51533333333334	0.00858306884765625
5.51866666666667	-0.0019073486328125
5.522	-0.00715255737304688
5.52533333333334	-0.00333786010742188
5.52866666666667	0.011444091796875
5.532	0.0238418579101563
5.53533333333334	0.0338554382324219
5.53866666666667	0.0424385070800781
5.542	0.0486373901367188
5.54533333333334	0.0510215759277344
5.54866666666667	0.0505447387695313
5.552	0.0538825988769532
5.55533333333334	0.0491142272949219
5.55866666666667	0.041961669921875
5.562	0.0371932983398438
5.56533333333334	0.0386238098144531
5.56866666666667	0.03814697265625
5.572	0.0352859497070313
5.57533333333334	0.0362396240234375
5.57866666666667	0.0376701354980469
5.582	0.0333786010742188
5.58533333333334	0.0252723693847656
5.58866666666667	0.019073486328125
5.592	0.0166893005371094
5.59533333333334	0.0171661376953125
5.59866666666667	0.0209808349609375
5.602	0.0309944152832031
5.60533333333334	0.0371932983398438
5.60866666666667	0.0386238098144531
5.612	0.03814697265625
5.61533333333334	0.03814697265625
5.61866666666667	0.0433921813964844
5.622	0.0433921813964844
5.62533333333334	0.0476837158203125
5.62866666666667	0.0553131103515625
5.632	0.0629425048828125
5.63533333333334	0.0653266906738282
5.63866666666667	0.0600814819335938
5.642	0.0600814819335938
5.64533333333334	0.057220458984375
5.64866666666667	0.0486373901367188
5.652	0.0371932983398438
5.65533333333334	0.0295639038085938
5.65866666666667	0.0224113464355469
5.662	0.0128746032714844
5.66533333333334	0.0104904174804688
5.66866666666667	0.0162124633789063
5.672	0.026702880859375
5.67533333333334	0.0386238098144531
5.67866666666667	0.0514984130859375
5.682	0.0596046447753907
5.68533333333334	0.0619888305664063
5.68866666666667	0.0634193420410157
5.692	0.0615119934082032
5.69533333333334	0.0519752502441407
5.69866666666667	0.0448226928710938
5.702	0.0476837158203125
5.70533333333334	0.0505447387695313
5.70866666666667	0.0543594360351563
5.712	0.0619888305664063
5.71533333333334	0.0777244567871094
5.71866666666667	0.0896453857421875
5.722	0.0872611999511719
5.72533333333334	0.0782012939453125
5.72866666666667	0.0629425048828125
5.732	0.0486373901367188
5.73533333333334	0.0357627868652344
5.73866666666667	0.0238418579101563
5.742	0.0185966491699219
5.74533333333334	0.0162124633789063
5.74866666666667	0.0185966491699219
5.752	0.0176429748535156
5.75533333333334	0.0181198120117188
5.75866666666667	0.026702880859375
5.762	0.0386238098144531
5.76533333333334	0.0476837158203125
5.76866666666667	0.0514984130859375
5.772	0.0581741333007813
5.77533333333334	0.0629425048828125
5.77866666666667	0.0596046447753907
5.782	0.0481605529785156
5.78533333333334	0.0414848327636719
5.78866666666667	0.0400543212890625
5.792	0.0371932983398438
5.79533333333334	0.0352859497070313
5.79866666666667	0.0357627868652344
5.802	0.03814697265625
5.80533333333334	0.0395774841308594
5.80866666666667	0.041961669921875
5.812	0.0476837158203125
5.81533333333334	0.0486373901367188
5.81866666666667	0.0452995300292969
5.822	0.0386238098144531
5.82533333333334	0.030517578125
5.82866666666667	0.0243186950683594
5.832	0.0205039978027344
5.83533333333334	0.02288818359375
5.83866666666667	0.030517578125
5.842	0.0481605529785156
5.84533333333334	0.0677108764648438
5.84866666666667	0.0820159912109375
5.852	0.0896453857421875
5.85533333333334	0.0920295715332031
5.85866666666667	0.0891685485839844
5.862	0.0796318054199219
5.86533333333334	0.0715255737304688
5.86866666666667	0.0634193420410157
5.872	0.0553131103515625
5.87533333333334	0.0486373901367188
5.87866666666667	0.0486373901367188
5.882	0.0553131103515625
5.88533333333334	0.0581741333007813
5.88866666666667	0.0581741333007813
5.892	0.0548362731933594
5.89533333333334	0.0481605529785156
5.89866666666667	0.0352859497070313
5.902	0.0238418579101563
5.90533333333334	0.0219345092773438
5.90866666666667	0.0295639038085938
5.912	0.03814697265625
5.91533333333334	0.0457763671875
5.91866666666667	0.0557899475097657
5.922	0.0586509704589844
5.92533333333334	0.0567436218261719
5.92866666666667	0.0467300415039063
5.932	0.034332275390625
5.93533333333334	0.0276565551757813
5.93866666666667	0.0262260437011719
5.942	0.0324249267578125
5.94533333333334	0.0352859497070313
5.94866666666667	0.03814697265625
5.952	0.0433921813964844
5.95533333333334	0.0491142272949219
5.95866666666667	0.0472068786621094
5.962	0.0424385070800781
5.96533333333334	0.0457763671875
5.96866666666667	0.0514984130859375
5.972	0.0576972961425782
5.97533333333334	0.0581741333007813
5.97866666666667	0.0586509704589844
5.982	0.0529289245605469
5.98533333333334	0.0395774841308594
5.98866666666667	0.0319480895996094
5.992	0.0295639038085938
5.99533333333334	0.0309944152832031
5.99866666666667	0.0329017639160156
6.002	0.0376701354980469
6.00533333333334	0.0467300415039063
6.00866666666667	0.0514984130859375
6.012	0.0548362731933594
6.01533333333334	0.0591278076171875
6.01866666666667	0.0629425048828125
6.022	0.0667572021484375
6.02533333333334	0.0681877136230469
6.02866666666667	0.06866455078125
6.032	0.0696182250976563
6.03533333333334	0.0739097595214844
6.03866666666667	0.0815391540527344
6.042	0.087738037109375
6.04533333333334	0.0920295715332031
6.04866666666667	0.095367431640625
6.052	0.0972747802734375
6.05533333333334	0.0934600830078125
6.05866666666667	0.0867843627929688
6.062	0.0810623168945313
6.06533333333334	0.0796318054199219
6.06866666666667	0.0786781311035157
6.072	0.0777244567871094
6.07533333333334	0.0767707824707032
6.07866666666667	0.0796318054199219
6.082	0.0853538513183594
6.08533333333334	0.0901222229003906
6.08866666666667	0.0896453857421875
6.092	0.080108642578125
6.09533333333334	0.06866455078125
6.09866666666667	0.0538825988769532
6.102	0.03814697265625
6.10533333333334	0.0252723693847656
6.10866666666667	0.0205039978027344
6.112	0.0276565551757813
6.11533333333334	0.0395774841308594
6.11866666666667	0.0529289245605469
6.122	0.0662803649902344
6.12533333333334	0.0739097595214844
6.12866666666667	0.0758171081542969
6.132	0.0696182250976563
6.13533333333334	0.0605583190917969
6.13866666666667	0.0576972961425782
6.142	0.0543594360351563
6.14533333333334	0.0553131103515625
6.14866666666667	0.0591278076171875
6.152	0.0715255737304688
6.15533333333334	0.08392333984375
6.15866666666667	0.0858306884765625
6.162	0.0848770141601563
6.16533333333334	0.0805854797363281
6.16866666666667	0.0677108764648438
6.172	0.0448226928710938
6.17533333333334	0.0233650207519531
6.17866666666667	0.0109672546386719
6.182	0.003814697265625
6.18533333333334	0.003814697265625
6.18866666666667	0.0162124633789063
6.192	0.0386238098144531
6.19533333333334	0.0586509704589844
6.19866666666667	0.072479248046875
6.202	0.0777244567871094
6.20533333333334	0.0758171081542969
6.20866666666667	0.0691413879394532
6.212	0.0600814819335938
6.21533333333334	0.0514984130859375
6.21866666666667	0.0410079956054688
6.222	0.0395774841308594
6.22533333333334	0.0438690185546875
6.22866666666667	0.0472068786621094
6.232	0.0448226928710938
6.23533333333334	0.0433921813964844
6.23866666666667	0.0505447387695313
6.242	0.0615119934082032
6.24533333333334	0.0720024108886719
6.24866666666667	0.0791549682617188
6.252	0.0858306884765625
6.25533333333334	0.0901222229003906
6.25866666666667	0.0867843627929688
6.262	0.0729560852050782
6.26533333333334	0.0576972961425782
6.26866666666667	0.0467300415039063
6.272	0.0429153442382813
6.27533333333334	0.0429153442382813
6.27866666666667	0.0424385070800781
6.282	0.0452995300292969
6.28533333333334	0.0486373901367188
6.28866666666667	0.0553131103515625
6.292	0.0600814819335938
6.29533333333334	0.0624656677246094
6.29866666666667	0.0643730163574219
6.302	0.0677108764648438
6.30533333333334	0.0677108764648438
6.30866666666667	0.0643730163574219
6.312	0.0624656677246094
6.31533333333334	0.0634193420410157
6.31866666666667	0.0596046447753907
6.322	0.0510215759277344
6.32533333333334	0.0424385070800781
6.32866666666667	0.0395774841308594
6.332	0.0391006469726563
6.33533333333334	0.0452995300292969
6.33866666666667	0.06103515625
6.342	0.0820159912109375
6.34533333333334	0.102519989013672
6.34866666666667	0.113010406494141
6.352	0.11444091796875
6.35533333333334	0.1068115234375
6.35866666666667	0.0958442687988281
6.362	0.08392333984375
6.36533333333334	0.0700950622558594
6.36866666666667	0.0576972961425782
6.372	0.0553131103515625
6.37533333333334	0.0596046447753907
6.37866666666667	0.0667572021484375
6.382	0.0720024108886719
6.38533333333334	0.0791549682617188
6.38866666666667	0.0896453857421875
6.392	0.0987052917480469
6.39533333333334	0.102043151855469
6.39866666666667	0.10061264038086
6.402	0.0977516174316406
6.40533333333334	0.0948905944824219
6.40866666666667	0.0896453857421875
6.412	0.0796318054199219
6.41533333333334	0.072479248046875
6.41866666666667	0.0696182250976563
6.422	0.06866455078125
6.42533333333334	0.0662803649902344
6.42866666666667	0.0638961791992188
6.432	0.06866455078125
6.43533333333334	0.0767707824707032
6.43866666666667	0.0925064086914063
6.442	0.115394592285156
6.44533333333334	0.138282775878906
6.44866666666667	0.157356262207031
6.452	0.163555145263672
6.45533333333334	0.160694122314453
6.45866666666667	0.145912170410156
6.462	0.125885009765625
6.46533333333334	0.109195709228516
6.46866666666667	0.0958442687988281
6.472	0.0886917114257813
6.47533333333334	0.0848770141601563
6.47866666666667	0.0848770141601563
6.482	0.087738037109375
6.48533333333334	0.0882148742675781
6.48866666666667	0.0863075256347656
6.492	0.0829696655273438
6.49533333333334	0.080108642578125
6.49866666666667	0.0739097595214844
6.502	0.064849853515625
6.50533333333334	0.0591278076171875
6.50866666666667	0.0619888305664063
6.512	0.0696182250976563
6.51533333333334	0.0753402709960938
6.51866666666667	0.0824928283691406
6.522	0.0920295715332031
6.52533333333334	0.0996589660644531
6.52866666666667	0.0982284545898438
6.532	0.0910758972167969
6.53533333333334	0.0872611999511719
6.53866666666667	0.0796318054199219
6.542	0.072479248046875
6.54533333333334	0.0710487365722657
6.54866666666667	0.0767707824707032
6.552	0.08392333984375
6.55533333333334	0.0824928283691406
6.55866666666667	0.0810623168945313
6.562	0.072479248046875
6.56533333333334	0.0586509704589844
6.56866666666667	0.0467300415039063
6.572	0.0429153442382813
6.57533333333334	0.0481605529785156
6.57866666666667	0.0600814819335938
6.582	0.0743865966796875
6.58533333333334	0.0858306884765625
6.58866666666667	0.0891685485839844
6.592	0.0867843627929688
6.59533333333334	0.08392333984375
6.59866666666667	0.0753402709960938
6.602	0.0715255737304688
6.60533333333334	0.0705718994140625
6.60866666666667	0.0705718994140625
6.612	0.0672340393066407
6.61533333333334	0.0653266906738282
6.61866666666667	0.0672340393066407
6.622	0.0672340393066407
6.62533333333334	0.0658035278320313
6.62866666666667	0.0658035278320313
6.632	0.0681877136230469
6.63533333333334	0.0720024108886719
6.63866666666667	0.0777244567871094
6.642	0.0905990600585938
6.64533333333334	0.103473663330078
6.64866666666667	0.118255615234375
6.652	0.134944915771485
6.65533333333334	0.155925750732422
6.65866666666667	0.178337097167969
6.662	0.204563140869141
6.66533333333334	0.239372253417969
[truncated: 5,508 more rows]
