# Supplementary material for: Phase-Specific Parameter Estimation in Chiral HPLC Using 1‑Site, 2‑Site Stochastic Models, and Unified Equation Approach
Source: Anal Chem. 2026 Apr 29;98(18):13925–39. doi: 10.1021/acs.analchem.6c01634 (PMC13177292; doi:10.1021/acs.analchem.6c01634)
Supplement: Supplementary file 2 [file ac6c01634_si_002.zip › SupportingInformation/01_isotherm_fit/CELL1_data/LORA_CELL1_05_10_22510.CSV]

0.00183333333333334	0.000476837158203125
0.00516666666666667	0.00333786010742188
0.0085	0.00476837158203125
0.0118333333333334	0.00715255737304688
0.0151666666666667	0.0133514404296875
0.0185	0.0224113464355469
0.0218333333333334	0.0319480895996094
0.0251666666666667	0.034332275390625
0.0285	0.034332275390625
0.0318333333333334	0.0367164611816406
0.0351666666666667	0.0405311584472656
0.0385	0.03814697265625
0.0418333333333334	0.0300407409667969
0.0451666666666667	0.026702880859375
0.0485	0.0290870666503906
0.0518333333333334	0.0276565551757813
0.0551666666666667	0.0238418579101563
0.0585	0.0252723693847656
0.0618333333333334	0.026702880859375
0.0651666666666667	0.0276565551757813
0.0685	0.0262260437011719
0.0718333333333334	0.0276565551757813
0.0751666666666667	0.0252723693847656
0.0785	0.0205039978027344
0.0818333333333334	0.0200271606445313
0.0851666666666667	0.0219345092773438
0.0885	0.0219345092773438
0.0918333333333334	0.0176429748535156
0.0951666666666667	0.0214576721191406
0.0985000000000001	0.0352859497070313
0.101833333333334	0.0538825988769532
0.105166666666667	0.0629425048828125
0.1085	0.0700950622558594
0.111833333333334	0.0772476196289063
0.115166666666667	0.0729560852050782
0.1185	0.05340576171875
0.121833333333334	0.0319480895996094
0.125166666666667	0.0257492065429688
0.1285	0.0276565551757813
0.131833333333334	0.0290870666503906
0.135166666666667	0.0314712524414063
0.1385	0.0371932983398438
0.141833333333334	0.0391006469726563
0.145166666666667	0.0338554382324219
0.1485	0.0233650207519531
0.151833333333334	0.0119209289550781
0.155166666666667	0.0057220458984375
0.1585	0.00333786010742188
0.161833333333334	-0.000476837158203125
0.165166666666667	-0.00715255737304688
0.1685	-0.0109672546386719
0.171833333333334	-0.00619888305664063
0.175166666666667	0.00143051147460938
0.1785	0.00858306884765625
0.181833333333334	0.0152587890625
0.185166666666667	0.0195503234863281
0.1885	0.0195503234863281
0.191833333333334	0.0147819519042969
0.195166666666667	0.00715255737304688
0.1985	-0.000476837158203125
0.201833333333334	-0.00524520874023438
0.205166666666667	-0.00715255737304688
0.2085	-0.00333786010742188
0.211833333333334	0.000476837158203125
0.215166666666667	0.00429153442382813
0.2185	0.00667572021484375
0.221833333333334	0.00619888305664063
0.225166666666667	0.00762939453125
0.2285	0.00762939453125
0.231833333333334	0.0119209289550781
0.235166666666667	0.0181198120117188
0.2385	0.026702880859375
0.241833333333334	0.0362396240234375
0.245166666666667	0.0433921813964844
0.2485	0.0457763671875
0.251833333333334	0.0438690185546875
0.255166666666667	0.0395774841308594
0.2585	0.0324249267578125
0.261833333333334	0.0205039978027344
0.265166666666667	0.00667572021484375
0.2685	-0.0019073486328125
0.271833333333334	-0.0109672546386719
0.275166666666667	-0.0200271606445313
0.2785	-0.0290870666503906
0.281833333333334	-0.0314712524414063
0.285166666666667	-0.0281333923339844
0.2885	-0.0224113464355469
0.291833333333334	-0.0181198120117188
0.295166666666667	-0.019073486328125
0.2985	-0.0171661376953125
0.301833333333334	-0.0109672546386719
0.305166666666667	-0.00238418579101563
0.3085	0.000476837158203125
0.311833333333334	0.0019073486328125
0.315166666666667	0.0100135803222656
0.3185	0.0200271606445313
0.321833333333334	0.0238418579101563
0.325166666666667	0.019073486328125
0.3285	0.0166893005371094
0.331833333333334	0.0209808349609375
0.335166666666667	0.0276565551757813
0.3385	0.0271797180175781
0.341833333333334	0.0185966491699219
0.345166666666667	0.00762939453125
0.3485	0.00095367431640625
0.351833333333334	-0.0057220458984375
0.355166666666667	-0.0119209289550781
0.3585	-0.0185966491699219
0.361833333333334	-0.0200271606445313
0.365166666666667	-0.0214576721191406
0.3685	-0.026702880859375
0.371833333333334	-0.0352859497070313
0.375166666666667	-0.0448226928710938
0.3785	-0.0462532043457031
0.381833333333334	-0.0410079956054688
0.385166666666667	-0.0286102294921875
0.3885	-0.0157356262207031
0.391833333333334	-0.0019073486328125
0.395166666666667	0.0095367431640625
0.3985	0.0157356262207031
0.401833333333334	0.0185966491699219
0.405166666666667	0.0171661376953125
0.4085	0.0162124633789063
0.411833333333334	0.0128746032714844
0.415166666666667	0.0095367431640625
0.4185	0.0057220458984375
0.421833333333334	0.00143051147460938
0.425166666666667	-0.0019073486328125
0.4285	-0.0057220458984375
0.431833333333334	-0.0095367431640625
0.435166666666667	-0.0147819519042969
0.4385	-0.0181198120117188
0.441833333333334	-0.0157356262207031
0.445166666666667	-0.0109672546386719
0.4485	-0.0057220458984375
0.451833333333334	-0.00143051147460938
0.455166666666667	0.00143051147460938
0.4585	0.00762939453125
0.461833333333334	0.0104904174804688
0.465166666666667	0.0133514404296875
0.4685	0.0123977661132813
0.471833333333334	0.0104904174804688
0.475166666666667	0.0123977661132813
0.4785	0.0128746032714844
0.481833333333334	0.0195503234863281
0.485166666666667	0.0257492065429688
0.4885	0.034332275390625
0.491833333333334	0.0362396240234375
0.495166666666667	0.0319480895996094
0.4985	0.0295639038085938
0.501833333333334	0.0243186950683594
0.505166666666667	0.0214576721191406
0.5085	0.0162124633789063
0.511833333333334	0.0166893005371094
0.515166666666667	0.0171661376953125
0.5185	0.0185966491699219
0.521833333333334	0.0185966491699219
0.525166666666667	0.0205039978027344
0.5285	0.0271797180175781
0.531833333333334	0.0352859497070313
0.535166666666667	0.03814697265625
0.5385	0.0314712524414063
0.541833333333334	0.0233650207519531
0.545166666666667	0.0162124633789063
0.5485	0.00619888305664063
0.551833333333334	-0.00333786010742188
0.555166666666667	-0.00429153442382813
0.5585	0.00858306884765625
0.561833333333334	0.019073486328125
0.565166666666667	0.0214576721191406
0.5685	0.0243186950683594
0.571833333333334	0.0329017639160156
0.575166666666667	0.0429153442382813
0.5785	0.0457763671875
0.581833333333334	0.0481605529785156
0.585166666666667	0.0500679016113282
0.5885	0.0472068786621094
0.591833333333334	0.0391006469726563
0.595166666666667	0.0300407409667969
0.5985	0.0224113464355469
0.601833333333334	0.0171661376953125
0.605166666666667	0.0171661376953125
0.6085	0.0238418579101563
0.611833333333334	0.0376701354980469
0.615166666666667	0.0529289245605469
0.6185	0.0653266906738282
0.621833333333334	0.06866455078125
0.625166666666667	0.0677108764648438
0.6285	0.0653266906738282
0.631833333333334	0.0605583190917969
0.635166666666667	0.0505447387695313
0.6385	0.0376701354980469
0.641833333333334	0.0319480895996094
0.645166666666667	0.0271797180175781
0.6485	0.0243186950683594
0.651833333333334	0.0200271606445313
0.655166666666667	0.0171661376953125
0.6585	0.0185966491699219
0.661833333333334	0.0243186950683594
0.665166666666667	0.0362396240234375
0.6685	0.0448226928710938
0.671833333333334	0.0510215759277344
0.675166666666667	0.0529289245605469
0.6785	0.0524520874023438
0.681833333333334	0.0452995300292969
0.685166666666667	0.0357627868652344
0.6885	0.0271797180175781
0.691833333333334	0.0247955322265625
0.695166666666667	0.02288818359375
0.6985	0.0214576721191406
0.701833333333334	0.0209808349609375
0.705166666666667	0.0224113464355469
0.7085	0.0247955322265625
0.711833333333334	0.0224113464355469
0.715166666666667	0.0233650207519531
0.7185	0.0290870666503906
0.721833333333334	0.0362396240234375
0.725166666666667	0.0357627868652344
0.7285	0.0281333923339844
0.731833333333334	0.0200271606445313
0.735166666666667	0.0152587890625
0.7385	0.00667572021484375
0.741833333333334	-0.00524520874023438
0.745166666666667	-0.00858306884765625
0.7485	-0.00238418579101563
0.751833333333334	0.00715255737304688
0.755166666666667	0.0095367431640625
0.7585	0.0123977661132813
0.761833333333334	0.0238418579101563
0.765166666666667	0.0319480895996094
0.7685	0.0357627868652344
0.771833333333334	0.03814697265625
0.775166666666667	0.0462532043457031
0.7785	0.0524520874023438
0.781833333333334	0.0510215759277344
0.785166666666667	0.0524520874023438
0.7885	0.0548362731933594
0.791833333333334	0.05340576171875
0.795166666666667	0.0486373901367188
0.7985	0.0481605529785156
0.801833333333334	0.0481605529785156
0.805166666666667	0.0438690185546875
0.8085	0.0376701354980469
0.811833333333334	0.0376701354980469
0.815166666666667	0.0400543212890625
0.8185	0.0395774841308594
0.821833333333334	0.0395774841308594
0.825166666666667	0.0376701354980469
0.8285	0.0371932983398438
0.831833333333334	0.0362396240234375
0.835166666666667	0.0329017639160156
0.8385	0.0324249267578125
0.841833333333334	0.0319480895996094
0.845166666666667	0.0300407409667969
0.8485	0.0233650207519531
0.851833333333334	0.0143051147460938
0.855166666666667	0.0109672546386719
0.8585	0.0095367431640625
0.861833333333334	0.0100135803222656
0.865166666666667	0.0123977661132813
0.8685	0.0119209289550781
0.871833333333334	0.011444091796875
0.875166666666667	0.00810623168945313
0.8785	0.0057220458984375
0.881833333333334	0.00667572021484375
0.885166666666667	0.011444091796875
0.8885	0.0238418579101563
0.891833333333334	0.0324249267578125
0.895166666666667	0.0357627868652344
0.8985	0.0338554382324219
0.901833333333334	0.0333786010742188
0.905166666666667	0.0324249267578125
0.9085	0.0324249267578125
0.911833333333334	0.03814697265625
0.915166666666667	0.0476837158203125
0.9185	0.0567436218261719
0.921833333333334	0.0562667846679688
0.925166666666667	0.0486373901367188
0.9285	0.0376701354980469
0.931833333333334	0.0262260437011719
0.935166666666667	0.0200271606445313
0.9385	0.0128746032714844
0.941833333333334	0.00429153442382813
0.945166666666667	0.00238418579101563
0.9485	0.00715255737304688
0.951833333333334	0.011444091796875
0.955166666666667	0.0095367431640625
0.9585	0.0133514404296875
0.961833333333334	0.0271797180175781
0.965166666666667	0.0395774841308594
0.9685	0.0424385070800781
0.971833333333334	0.0376701354980469
0.975166666666667	0.0295639038085938
0.9785	0.0133514404296875
0.981833333333334	-0.00715255737304688
0.985166666666667	-0.0209808349609375
0.9885	-0.0247955322265625
0.991833333333334	-0.0143051147460938
0.995166666666667	-0.000476837158203125
0.9985	0.0162124633789063
1.00183333333334	0.0271797180175781
1.00516666666667	0.0333786010742188
1.0085	0.0362396240234375
1.01183333333334	0.0295639038085938
1.01516666666667	0.0171661376953125
1.0185	0.0095367431640625
1.02183333333334	0.0133514404296875
1.02516666666667	0.0209808349609375
1.0285	0.0252723693847656
1.03183333333334	0.0295639038085938
1.03516666666667	0.0405311584472656
1.0385	0.0524520874023438
1.04183333333334	0.0567436218261719
1.04516666666667	0.0519752502441407
1.0485	0.0448226928710938
1.05183333333334	0.0410079956054688
1.05516666666667	0.0371932983398438
1.0585	0.0329017639160156
1.06183333333334	0.0300407409667969
1.06516666666667	0.0338554382324219
1.0685	0.03814697265625
1.07183333333334	0.03814697265625
1.07516666666667	0.034332275390625
1.0785	0.0271797180175781
1.08183333333334	0.0152587890625
1.08516666666667	0.00286102294921875
1.0885	-0.0057220458984375
1.09183333333334	-0.0100135803222656
1.09516666666667	-0.00905990600585938
1.0985	-0.00333786010742188
1.10183333333334	0.0095367431640625
1.10516666666667	0.019073486328125
1.1085	0.0243186950683594
1.11183333333334	0.0319480895996094
1.11516666666667	0.0395774841308594
1.1185	0.0443458557128906
1.12183333333334	0.041961669921875
1.12516666666667	0.041961669921875
1.1285	0.0429153442382813
1.13183333333334	0.0438690185546875
1.13516666666667	0.0424385070800781
1.1385	0.0448226928710938
1.14183333333334	0.0524520874023438
1.14516666666667	0.0615119934082032
1.1485	0.0729560852050782
1.15183333333334	0.0767707824707032
1.15516666666667	0.0777244567871094
1.1585	0.0705718994140625
1.16183333333334	0.064849853515625
1.16516666666667	0.0596046447753907
1.1685	0.05340576171875
1.17183333333334	0.05340576171875
1.17516666666667	0.057220458984375
1.1785	0.0696182250976563
1.18183333333334	0.080108642578125
1.18516666666667	0.0882148742675781
1.1885	0.0910758972167969
1.19183333333334	0.0853538513183594
1.19516666666667	0.0748634338378907
1.1985	0.0605583190917969
1.20183333333334	0.0467300415039063
1.20516666666667	0.0333786010742188
1.2085	0.0243186950683594
1.21183333333334	0.0205039978027344
1.21516666666667	0.0200271606445313
1.2185	0.0209808349609375
1.22183333333334	0.0247955322265625
1.22516666666667	0.0300407409667969
1.2285	0.0314712524414063
1.23183333333334	0.0329017639160156
1.23516666666667	0.0357627868652344
1.2385	0.0391006469726563
1.24183333333334	0.0367164611816406
1.24516666666667	0.0329017639160156
1.2485	0.0357627868652344
1.25183333333334	0.0400543212890625
1.25516666666667	0.0438690185546875
1.2585	0.0438690185546875
1.26183333333334	0.0433921813964844
1.26516666666667	0.0448226928710938
1.2685	0.0438690185546875
1.27183333333334	0.0524520874023438
1.27516666666667	0.0662803649902344
1.2785	0.0805854797363281
1.28183333333334	0.0920295715332031
1.28516666666667	0.0958442687988281
1.2885	0.10061264038086
1.29183333333334	0.0939369201660156
1.29516666666667	0.0772476196289063
1.2985	0.0591278076171875
1.30183333333334	0.0481605529785156
1.30516666666667	0.0438690185546875
1.3085	0.0333786010742188
1.31183333333334	0.0195503234863281
1.31516666666667	0.0109672546386719
1.3185	0.0133514404296875
1.32183333333334	0.0143051147460938
1.32516666666667	0.0100135803222656
1.3285	0.00524520874023438
1.33183333333334	0.00858306884765625
1.33516666666667	0.0133514404296875
1.3385	0.0166893005371094
1.34183333333334	0.0200271606445313
1.34516666666667	0.0319480895996094
1.3485	0.0476837158203125
1.35183333333334	0.0600814819335938
1.35516666666667	0.0624656677246094
1.3585	0.0615119934082032
1.36183333333334	0.0557899475097657
1.36516666666667	0.0500679016113282
1.3685	0.0481605529785156
1.37183333333334	0.0457763671875
1.37516666666667	0.0452995300292969
1.3785	0.0429153442382813
1.38183333333334	0.0481605529785156
1.38516666666667	0.05340576171875
1.3885	0.0586509704589844
1.39183333333334	0.0643730163574219
1.39516666666667	0.0772476196289063
1.3985	0.0905990600585938
1.40183333333334	0.0963211059570313
1.40516666666667	0.0920295715332031
1.4085	0.0848770141601563
1.41183333333334	0.0734329223632813
1.41516666666667	0.0596046447753907
1.4185	0.0476837158203125
1.42183333333334	0.041961669921875
1.42516666666667	0.041961669921875
1.4285	0.0400543212890625
1.43183333333334	0.0443458557128906
1.43516666666667	0.0510215759277344
1.4385	0.0576972961425782
1.44183333333334	0.0596046447753907
1.44516666666667	0.0605583190917969
1.4485	0.0691413879394532
1.45183333333334	0.0753402709960938
1.45516666666667	0.0796318054199219
1.4585	0.0772476196289063
1.46183333333334	0.0734329223632813
1.46516666666667	0.0653266906738282
1.4685	0.0591278076171875
1.47183333333334	0.0605583190917969
1.47516666666667	0.0619888305664063
1.4785	0.0658035278320313
1.48183333333334	0.0739097595214844
1.48516666666667	0.0824928283691406
1.4885	0.08392333984375
1.49183333333334	0.0710487365722657
1.49516666666667	0.0553131103515625
1.4985	0.0391006469726563
1.50183333333334	0.0252723693847656
1.50516666666667	0.0185966491699219
1.5085	0.0171661376953125
1.51183333333334	0.0181198120117188
1.51516666666667	0.0233650207519531
1.5185	0.0329017639160156
1.52183333333334	0.0414848327636719
1.52516666666667	0.0452995300292969
1.5285	0.0476837158203125
1.53183333333334	0.0543594360351563
1.53516666666667	0.0591278076171875
1.5385	0.0600814819335938
1.54183333333334	0.05340576171875
1.54516666666667	0.0481605529785156
1.5485	0.0391006469726563
1.55183333333334	0.0300407409667969
1.55516666666667	0.02288818359375
1.5585	0.0214576721191406
1.56183333333334	0.02288818359375
1.56516666666667	0.02288818359375
1.5685	0.0262260437011719
1.57183333333334	0.0329017639160156
1.57516666666667	0.041961669921875
1.5785	0.0467300415039063
1.58183333333334	0.0553131103515625
1.58516666666667	0.06103515625
1.5885	0.0557899475097657
1.59183333333334	0.041961669921875
1.59516666666667	0.0281333923339844
1.5985	0.0243186950683594
1.60183333333334	0.0219345092773438
1.60516666666667	0.0271797180175781
1.6085	0.0395774841308594
1.61183333333334	0.0562667846679688
1.61516666666667	0.0677108764648438
1.6185	0.0696182250976563
1.62183333333334	0.0734329223632813
1.62516666666667	0.0705718994140625
1.6285	0.0619888305664063
1.63183333333334	0.0481605529785156
1.63516666666667	0.0371932983398438
1.6385	0.0333786010742188
1.64183333333334	0.0271797180175781
1.64516666666667	0.0290870666503906
1.6485	0.0391006469726563
1.65183333333334	0.0505447387695313
1.65516666666667	0.0653266906738282
1.6585	0.080108642578125
1.66183333333334	0.0963211059570313
1.66516666666667	0.101566314697266
1.6685	0.0982284545898438
1.67183333333334	0.0944137573242188
1.67516666666667	0.0901222229003906
1.6785	0.0820159912109375
1.68183333333334	0.0705718994140625
1.68516666666667	0.0596046447753907
1.6885	0.0519752502441407
1.69183333333334	0.0452995300292969
1.69516666666667	0.03814697265625
1.6985	0.0314712524414063
1.70183333333334	0.0295639038085938
1.70516666666667	0.0376701354980469
1.7085	0.0491142272949219
1.71183333333334	0.0581741333007813
1.71516666666667	0.0576972961425782
1.7185	0.0548362731933594
1.72183333333334	0.0486373901367188
1.72516666666667	0.0438690185546875
1.7285	0.0443458557128906
1.73183333333334	0.0481605529785156
1.73516666666667	0.0548362731933594
1.7385	0.0548362731933594
1.74183333333334	0.0538825988769532
1.74516666666667	0.0500679016113282
1.7485	0.0457763671875
1.75183333333334	0.0429153442382813
1.75516666666667	0.0414848327636719
1.7585	0.0462532043457031
1.76183333333334	0.0519752502441407
1.76516666666667	0.0553131103515625
1.7685	0.05340576171875
1.77183333333334	0.0491142272949219
1.77516666666667	0.0472068786621094
1.7785	0.0429153442382813
1.78183333333334	0.0395774841308594
1.78516666666667	0.0367164611816406
1.7885	0.0410079956054688
1.79183333333334	0.0472068786621094
1.79516666666667	0.0524520874023438
1.7985	0.0576972961425782
1.80183333333334	0.0629425048828125
1.80516666666667	0.0677108764648438
1.8085	0.0705718994140625
1.81183333333334	0.0762939453125
1.81516666666667	0.0858306884765625
1.8185	0.0963211059570313
1.82183333333334	0.10061264038086
1.82516666666667	0.095367431640625
1.8285	0.0820159912109375
1.83183333333334	0.064849853515625
1.83516666666667	0.0514984130859375
1.8385	0.0400543212890625
1.84183333333334	0.0295639038085938
1.84516666666667	0.0257492065429688
1.8485	0.0329017639160156
1.85183333333334	0.0448226928710938
1.85516666666667	0.0500679016113282
1.8585	0.0481605529785156
1.86183333333334	0.0472068786621094
1.86516666666667	0.0486373901367188
1.8685	0.049591064453125
1.87183333333334	0.0472068786621094
1.87516666666667	0.0462532043457031
1.8785	0.0486373901367188
1.88183333333334	0.0519752502441407
1.88516666666667	0.0562667846679688
1.8885	0.0576972961425782
1.89183333333334	0.0605583190917969
1.89516666666667	0.0638961791992188
1.8985	0.0681877136230469
1.90183333333334	0.0729560852050782
1.90516666666667	0.0820159912109375
1.9085	0.0910758972167969
1.91183333333334	0.102996826171875
1.91516666666667	0.11587142944336
1.9185	0.126361846923828
1.92183333333334	0.130653381347656
1.92516666666667	0.128746032714844
1.9285	0.126838684082031
1.93183333333334	0.11444091796875
1.93516666666667	0.0948905944824219
1.9385	0.0729560852050782
1.94183333333334	0.0581741333007813
1.94516666666667	0.0443458557128906
1.9485	0.0324249267578125
1.95183333333334	0.0314712524414063
1.95516666666667	0.0362396240234375
1.9585	0.0467300415039063
1.96183333333334	0.0557899475097657
1.96516666666667	0.0653266906738282
1.9685	0.072479248046875
1.97183333333334	0.0705718994140625
1.97516666666667	0.0638961791992188
1.9785	0.0543594360351563
1.98183333333334	0.0510215759277344
1.98516666666667	0.0524520874023438
1.9885	0.0486373901367188
1.99183333333334	0.0433921813964844
1.99516666666667	0.0467300415039063
1.9985	0.0581741333007813
2.00183333333334	0.0624656677246094
2.00516666666667	0.0567436218261719
2.0085	0.0519752502441407
2.01183333333334	0.0538825988769532
2.01516666666667	0.0543594360351563
2.0185	0.0510215759277344
2.02183333333334	0.0500679016113282
2.02516666666667	0.0529289245605469
2.0285	0.0591278076171875
2.03183333333334	0.0677108764648438
2.03516666666667	0.0743865966796875
2.0385	0.0791549682617188
2.04183333333334	0.0829696655273438
2.04516666666667	0.0948905944824219
2.0485	0.107288360595703
2.05183333333334	0.111103057861328
2.05516666666667	0.108718872070313
2.0585	0.107288360595703
2.06183333333334	0.104427337646485
2.06516666666667	0.0934600830078125
2.0685	0.080108642578125
2.07183333333334	0.0739097595214844
2.07516666666667	0.0777244567871094
2.0785	0.0782012939453125
2.08183333333334	0.0734329223632813
2.08516666666667	0.0658035278320313
2.0885	0.0591278076171875
2.09183333333334	0.0514984130859375
2.09516666666667	0.0481605529785156
2.0985	0.0548362731933594
2.10183333333334	0.0681877136230469
2.10516666666667	0.0824928283691406
2.1085	0.0925064086914063
2.11183333333334	0.0977516174316406
2.11516666666667	0.0934600830078125
2.1185	0.0767707824707032
2.12183333333334	0.0605583190917969
2.12516666666667	0.05340576171875
2.1285	0.0529289245605469
2.13183333333334	0.0562667846679688
2.13516666666667	0.0581741333007813
2.1385	0.0605583190917969
2.14183333333334	0.0605583190917969
2.14516666666667	0.0596046447753907
2.1485	0.0619888305664063
2.15183333333334	0.0605583190917969
2.15516666666667	0.0586509704589844
2.1585	0.0600814819335938
2.16183333333334	0.0634193420410157
2.16516666666667	0.0653266906738282
2.1685	0.0596046447753907
2.17183333333334	0.0600814819335938
2.17516666666667	0.0696182250976563
2.1785	0.0782012939453125
2.18183333333334	0.0796318054199219
2.18516666666667	0.072479248046875
2.1885	0.0615119934082032
2.19183333333334	0.0486373901367188
2.19516666666667	0.030517578125
2.1985	0.0104904174804688
2.20183333333334	0.00238418579101563
2.20516666666667	0.00905990600585938
2.2085	0.0286102294921875
2.21183333333334	0.0443458557128906
2.21516666666667	0.057220458984375
2.2185	0.0729560852050782
2.22183333333334	0.0834465026855469
2.22516666666667	0.0853538513183594
2.2285	0.0772476196289063
2.23183333333334	0.0700950622558594
2.23516666666667	0.0634193420410157
2.2385	0.0581741333007813
2.24183333333334	0.0529289245605469
2.24516666666667	0.0491142272949219
2.2485	0.0491142272949219
2.25183333333334	0.0519752502441407
2.25516666666667	0.0548362731933594
2.2585	0.0524520874023438
2.26183333333334	0.0505447387695313
2.26516666666667	0.0529289245605469
2.2685	0.0538825988769532
2.27183333333334	0.0514984130859375
2.27516666666667	0.0519752502441407
2.2785	0.0600814819335938
2.28183333333334	0.0681877136230469
2.28516666666667	0.0667572021484375
2.2885	0.0586509704589844
2.29183333333334	0.0514984130859375
2.29516666666667	0.041961669921875
2.2985	0.0281333923339844
2.30183333333334	0.0138282775878906
2.30516666666667	0.0162124633789063
2.3085	0.0329017639160156
2.31183333333334	0.0491142272949219
2.31516666666667	0.0596046447753907
2.3185	0.0710487365722657
2.32183333333334	0.0805854797363281
2.32516666666667	0.0810623168945313
2.3285	0.0720024108886719
2.33183333333334	0.0634193420410157
2.33516666666667	0.0638961791992188
2.3385	0.0638961791992188
2.34183333333334	0.0691413879394532
2.34516666666667	0.0705718994140625
2.3485	0.0715255737304688
2.35183333333334	0.0710487365722657
2.35516666666667	0.0681877136230469
2.3585	0.0672340393066407
2.36183333333334	0.0634193420410157
2.36516666666667	0.0619888305664063
2.3685	0.06103515625
2.37183333333334	0.0643730163574219
2.37516666666667	0.0624656677246094
2.3785	0.057220458984375
2.38183333333334	0.0491142272949219
2.38516666666667	0.0429153442382813
2.3885	0.0414848327636719
2.39183333333334	0.0414848327636719
2.39516666666667	0.0529289245605469
2.3985	0.0677108764648438
2.40183333333334	0.0858306884765625
2.40516666666667	0.0977516174316406
2.4085	0.102043151855469
2.41183333333334	0.0996589660644531
2.41516666666667	0.0891685485839844
2.4185	0.0720024108886719
2.42183333333334	0.05340576171875
2.42516666666667	0.0405311584472656
2.4285	0.0405311584472656
2.43183333333334	0.0438690185546875
2.43516666666667	0.0481605529785156
2.4385	0.0553131103515625
2.44183333333334	0.0667572021484375
2.44516666666667	0.0767707824707032
2.4485	0.0767707824707032
2.45183333333334	0.0700950622558594
2.45516666666667	0.06103515625
2.4585	0.0557899475097657
2.46183333333334	0.049591064453125
2.46516666666667	0.0410079956054688
2.4685	0.0309944152832031
2.47183333333334	0.0262260437011719
2.47516666666667	0.0290870666503906
2.4785	0.0348091125488281
2.48183333333334	0.0376701354980469
2.48516666666667	0.0424385070800781
2.4885	0.0486373901367188
2.49183333333334	0.0596046447753907
2.49516666666667	0.0681877136230469
2.4985	0.0753402709960938
2.50183333333334	0.0820159912109375
2.50516666666667	0.087738037109375
2.5085	0.087738037109375
2.51183333333334	0.0829696655273438
2.51516666666667	0.0758171081542969
2.5185	0.06866455078125
2.52183333333334	0.0562667846679688
2.52516666666667	0.041961669921875
2.5285	0.0338554382324219
2.53183333333334	0.0276565551757813
2.53516666666667	0.0271797180175781
2.5385	0.0329017639160156
2.54183333333334	0.0476837158203125
2.54516666666667	0.0681877136230469
2.5485	0.0844001770019531
2.55183333333334	0.0958442687988281
2.55516666666667	0.0920295715332031
2.5585	0.0796318054199219
2.56183333333334	0.0615119934082032
2.56516666666667	0.0400543212890625
2.5685	0.0209808349609375
2.57183333333334	0.00476837158203125
2.57516666666667	0.00143051147460938
2.5785	0.00429153442382813
2.58183333333334	0.0128746032714844
2.58516666666667	0.0247955322265625
2.5885	0.0352859497070313
2.59183333333334	0.041961669921875
2.59516666666667	0.0414848327636719
2.5985	0.0357627868652344
2.60183333333334	0.0295639038085938
2.60516666666667	0.0262260437011719
2.6085	0.030517578125
2.61183333333334	0.041961669921875
2.61516666666667	0.0596046447753907
2.6185	0.0743865966796875
2.62183333333334	0.0820159912109375
2.62516666666667	0.0824928283691406
2.6285	0.0777244567871094
2.63183333333334	0.0691413879394532
2.63516666666667	0.0576972961425782
2.6385	0.0510215759277344
2.64183333333334	0.0510215759277344
2.64516666666667	0.0529289245605469
2.6485	0.0529289245605469
2.65183333333334	0.0491142272949219
2.65516666666667	0.0467300415039063
2.6585	0.0472068786621094
2.66183333333334	0.0424385070800781
2.66516666666667	0.034332275390625
2.6685	0.030517578125
2.67183333333334	0.0371932983398438
2.67516666666667	0.0462532043457031
2.6785	0.0510215759277344
2.68183333333334	0.0562667846679688
2.68516666666667	0.0662803649902344
2.6885	0.0777244567871094
2.69183333333334	0.0829696655273438
2.69516666666667	0.0867843627929688
2.6985	0.0872611999511719
2.70183333333334	0.08392333984375
2.70516666666667	0.0753402709960938
2.7085	0.0681877136230469
2.71183333333334	0.0681877136230469
2.71516666666667	0.0696182250976563
2.7185	0.0767707824707032
2.72183333333334	0.0925064086914063
2.72516666666667	0.114917755126953
2.7285	0.132083892822266
2.73183333333334	0.134468078613281
2.73516666666667	0.125408172607422
2.7385	0.111579895019531
2.74183333333334	0.100135803222656
2.74516666666667	0.0891685485839844
2.7485	0.0796318054199219
2.75183333333334	0.0753402709960938
2.75516666666667	0.080108642578125
2.7585	0.0853538513183594
2.76183333333334	0.0829696655273438
2.76516666666667	0.0777244567871094
2.7685	0.0824928283691406
2.77183333333334	0.0944137573242188
2.77516666666667	0.106334686279297
2.7785	0.117301940917969
2.78183333333334	0.132083892822266
2.78516666666667	0.153541564941406
2.7885	0.16927719116211
2.79183333333334	0.18453598022461
2.79516666666667	0.210762023925781
2.7985	0.260353088378906
2.80183333333334	0.339031219482422
2.80516666666667	0.453472137451172
2.8085	0.61178207397461
2.81183333333334	0.81634521484375
2.81516666666667	1.05810165405274
2.8185	1.33371353149414
2.82183333333334	1.64890289306641
2.82516666666667	1.99556350708008
2.8285	2.37035751342774
2.83183333333334	2.77376174926758
2.83516666666667	3.20863723754883
2.8385	3.65877151489258
2.84183333333334	4.09317016601563
2.84516666666667	4.49943542480469
2.8485	4.87136840820313
2.85183333333334	5.19561767578125
2.85516666666667	5.4616928100586
2.8585	5.66244125366211
2.86183333333334	5.80310821533203
2.86516666666667	5.88083267211914
2.8685	5.89466094970703
2.87183333333334	5.84506988525391
2.87516666666667	5.73444366455078
2.8785	5.57518005371094
2.88183333333334	5.37538528442383
2.88516666666667	5.14507293701172
2.8885	4.88710403442383
2.89183333333334	4.61149215698242
2.89516666666667	4.32586669921875
2.8985	4.04548645019531
2.90183333333334	3.77130508422852
2.90516666666667	3.5085678100586
2.9085	3.25679779052735
2.91183333333334	3.0207633972168
2.91516666666667	2.79855728149414
2.9185	2.5787353515625
2.92183333333334	2.36034393310547
2.92516666666667	2.15291976928711
2.9285	1.96361541748047
2.93183333333334	1.79195404052735
2.93516666666667	1.63650512695313
2.9385	1.50156021118164
2.94183333333334	1.3885498046875
2.94516666666667	1.28602981567383
2.9485	1.18732452392578
2.95183333333334	1.09291076660156
2.95516666666667	1.00755691528321
2.9585	0.929832458496094
2.96183333333334	0.860214233398438
2.96516666666667	0.797271728515625
2.9685	0.74148178100586
2.97183333333334	0.689506530761719
2.97516666666667	0.638008117675782
2.9785	0.58889389038086
2.98183333333334	0.545024871826172
2.98516666666667	0.508785247802735
2.9885	0.475883483886719
2.99183333333334	0.4425048828125
2.99516666666667	0.411033630371094
2.9985	0.385761260986328
3.00183333333334	0.364780426025391
3.00516666666667	0.342369079589844
3.0085	0.320911407470703
3.01183333333334	0.303268432617188
3.01516666666667	0.294685363769531
3.0185	0.284671783447266
3.02183333333334	0.270366668701172
3.02516666666667	0.257015228271485
3.0285	0.246047973632813
3.03183333333334	0.23794174194336
3.03516666666667	0.22268295288086
3.0385	0.201702117919922
3.04183333333334	0.176429748535156
3.04516666666667	0.151634216308594
3.0485	0.132083892822266
3.05183333333334	0.117778778076172
3.05516666666667	0.112533569335938
3.0585	0.113487243652344
3.06183333333334	0.119686126708985
3.06516666666667	0.129222869873047
3.0685	0.135898590087891
3.07183333333334	0.137805938720703
3.07516666666667	0.131607055664063
3.0785	0.127315521240235
3.08183333333334	0.128269195556641
3.08516666666667	0.125885009765625
3.0885	0.120639801025391
3.09183333333334	0.114917755126953
3.09516666666667	0.116348266601563
3.0985	0.118255615234375
3.10183333333334	0.113487243652344
3.10516666666667	0.107765197753906
3.1085	0.102043151855469
3.11183333333334	0.0967979431152344
3.11516666666667	0.0882148742675781
3.1185	0.0824928283691406
3.12183333333334	0.0820159912109375
3.12516666666667	0.0848770141601563
3.1285	0.0872611999511719
3.13183333333334	0.08392333984375
3.13516666666667	0.08392333984375
3.1385	0.0820159912109375
3.14183333333334	0.0805854797363281
3.14516666666667	0.0743865966796875
3.1485	0.0715255737304688
3.15183333333334	0.080108642578125
3.15516666666667	0.0910758972167969
3.1585	0.0987052917480469
3.16183333333334	0.10061264038086
3.16516666666667	0.104904174804688
3.1685	0.107765197753906
3.17183333333334	0.102519989013672
3.17516666666667	0.0882148742675781
3.1785	0.0796318054199219
3.18183333333334	0.0753402709960938
3.18516666666667	0.0734329223632813
3.1885	0.0720024108886719
3.19183333333334	0.0748634338378907
3.19516666666667	0.087738037109375
3.1985	0.0934600830078125
3.20183333333334	0.095367431640625
3.20516666666667	0.0934600830078125
3.2085	0.0944137573242188
3.21183333333334	0.0925064086914063
3.21516666666667	0.0805854797363281
3.2185	0.0638961791992188
3.22183333333334	0.0519752502441407
3.22516666666667	0.049591064453125
3.2285	0.0529289245605469
3.23183333333334	0.0543594360351563
3.23516666666667	0.057220458984375
3.2385	0.0643730163574219
3.24183333333334	0.0729560852050782
3.24516666666667	0.0772476196289063
3.2485	0.0820159912109375
3.25183333333334	0.087738037109375
3.25516666666667	0.0929832458496094
3.2585	0.0929832458496094
3.26183333333334	0.0829696655273438
3.26516666666667	0.0720024108886719
3.2685	0.0553131103515625
3.27183333333334	0.0457763671875
3.27516666666667	0.0405311584472656
3.2785	0.0424385070800781
3.28183333333334	0.0505447387695313
3.28516666666667	0.0553131103515625
3.2885	0.0600814819335938
3.29183333333334	0.0591278076171875
3.29516666666667	0.0562667846679688
3.2985	0.0524520874023438
3.30183333333334	0.0486373901367188
3.30516666666667	0.0481605529785156
3.3085	0.0481605529785156
3.31183333333334	0.0491142272949219
3.31516666666667	0.057220458984375
3.3185	0.0700950622558594
3.32183333333334	0.08392333984375
3.32516666666667	0.0920295715332031
3.3285	0.0929832458496094
3.33183333333334	0.0896453857421875
3.33516666666667	0.0758171081542969
3.3385	0.0596046447753907
3.34183333333334	0.0443458557128906
3.34516666666667	0.0352859497070313
3.3485	0.0362396240234375
3.35183333333334	0.0452995300292969
3.35516666666667	0.0643730163574219
3.3585	0.0767707824707032
3.36183333333334	0.08392333984375
3.36516666666667	0.0896453857421875
3.3685	0.0939369201660156
3.37183333333334	0.0948905944824219
3.37516666666667	0.0891685485839844
3.3785	0.0882148742675781
3.38183333333334	0.0905990600585938
3.38516666666667	0.0901222229003906
3.3885	0.0853538513183594
3.39183333333334	0.0791549682617188
3.39516666666667	0.0739097595214844
3.3985	0.0710487365722657
3.40183333333334	0.06866455078125
3.40516666666667	0.0705718994140625
3.4085	0.0700950622558594
3.41183333333334	0.0677108764648438
3.41516666666667	0.06866455078125
3.4185	0.0696182250976563
3.42183333333334	0.0710487365722657
3.42516666666667	0.06866455078125
3.4285	0.0681877136230469
3.43183333333334	0.0705718994140625
3.43516666666667	0.072479248046875
3.4385	0.0810623168945313
3.44183333333334	0.087738037109375
3.44516666666667	0.0929832458496094
3.4485	0.0934600830078125
3.45183333333334	0.0934600830078125
3.45516666666667	0.0963211059570313
3.4585	0.0934600830078125
3.46183333333334	0.0939369201660156
3.46516666666667	0.095367431640625
3.4685	0.103950500488281
3.47183333333334	0.111579895019531
3.47516666666667	0.112533569335938
3.4785	0.105381011962891
3.48183333333334	0.0944137573242188
3.48516666666667	0.0901222229003906
3.4885	0.0896453857421875
3.49183333333334	0.0853538513183594
3.49516666666667	0.0782012939453125
3.4985	0.0748634338378907
3.50183333333334	0.0805854797363281
3.50516666666667	0.0853538513183594
3.5085	0.0824928283691406
3.51183333333334	0.0820159912109375
3.51516666666667	0.0872611999511719
3.5185	0.0920295715332031
3.52183333333334	0.0867843627929688
3.52516666666667	0.0767707824707032
3.5285	0.0677108764648438
3.53183333333334	0.0586509704589844
3.53516666666667	0.0505447387695313
3.5385	0.0481605529785156
3.54183333333334	0.0486373901367188
3.54516666666667	0.0505447387695313
3.5485	0.05340576171875
3.55183333333334	0.0576972961425782
3.55516666666667	0.0596046447753907
3.5585	0.0600814819335938
3.56183333333334	0.0638961791992188
3.56516666666667	0.0715255737304688
3.5685	0.0786781311035157
3.57183333333334	0.0791549682617188
3.57516666666667	0.0758171081542969
3.5785	0.0667572021484375
3.58183333333334	0.0543594360351563
3.58516666666667	0.0424385070800781
3.5885	0.0357627868652344
3.59183333333334	0.0395774841308594
3.59516666666667	0.0500679016113282
3.5985	0.0672340393066407
3.60183333333334	0.0810623168945313
3.60516666666667	0.0886917114257813
3.6085	0.0853538513183594
3.61183333333334	0.0753402709960938
3.61516666666667	0.0658035278320313
3.6185	0.0591278076171875
3.62183333333334	0.0557899475097657
3.62516666666667	0.0510215759277344
3.6285	0.0462532043457031
3.63183333333334	0.0481605529785156
3.63516666666667	0.0529289245605469
3.6385	0.0638961791992188
3.64183333333334	0.0734329223632813
3.64516666666667	0.0867843627929688
3.6485	0.104427337646485
3.65183333333334	0.116825103759766
3.65516666666667	0.119686126708985
3.6585	0.109195709228516
3.66183333333334	0.0972747802734375
3.66516666666667	0.0896453857421875
3.6685	0.0815391540527344
3.67183333333334	0.0753402709960938
3.67516666666667	0.0696182250976563
3.6785	0.06866455078125
3.68183333333334	0.0696182250976563
3.68516666666667	0.0710487365722657
3.6885	0.0753402709960938
3.69183333333334	0.0772476196289063
3.69516666666667	0.0748634338378907
3.6985	0.0696182250976563
3.70183333333334	0.0696182250976563
3.70516666666667	0.0743865966796875
3.7085	0.080108642578125
3.71183333333334	0.0858306884765625
3.71516666666667	0.103473663330078
3.7185	0.129222869873047
3.72183333333334	0.158309936523438
3.72516666666667	0.187397003173828
3.7285	0.218868255615235
3.73183333333334	0.252246856689453
3.73516666666667	0.283241271972656
3.7385	0.32186508178711
3.74183333333334	0.370502471923828
3.74516666666667	0.422954559326172
3.7485	0.48065185546875
3.75183333333334	0.544548034667969
3.75516666666667	0.623703002929688
3.7585	0.710487365722657
3.76183333333334	0.805377960205078
3.76516666666667	0.916481018066406
3.7685	1.04999542236328
3.77183333333334	1.21164321899414
3.77516666666667	1.39474868774414
3.7785	1.59502029418946
3.78183333333334	1.81198120117188
3.78516666666667	2.04181671142578
3.7885	2.28261947631836
3.79183333333334	2.53629684448242
3.79516666666667	2.80332565307617
3.7985	3.08609008789063
3.80183333333334	3.37839126586914
3.80516666666667	3.68356704711914
3.8085	3.99875640869141
3.81183333333334	4.32014465332031
3.81516666666667	4.63581085205078
3.8185	4.9433708190918
3.82183333333334	5.24282455444336
3.82516666666667	5.53512573242188
3.8285	5.81026077270508
3.83183333333334	6.06060028076172
3.83516666666667	6.28900527954102
3.8385	6.49356842041016
3.84183333333334	6.67095184326172
3.84516666666667	6.81686401367188
3.8485	6.93702697753907
3.85183333333334	7.04050064086914
3.85516666666667	7.11965560913086
3.8585	7.16876983642578
3.86183333333334	7.18069076538086
3.86516666666667	7.1563720703125
3.8685	7.09581375122071
3.87183333333334	6.99710845947266
3.87516666666667	6.86883926391602
3.8785	6.71243667602539
3.88183333333334	6.54220581054688
3.88516666666667	6.35576248168946
3.8885	6.15215301513672
3.89183333333334	5.93328475952149
3.89516666666667	5.70297241210938
3.8985	5.46360015869141
3.90183333333334	5.20753860473633
3.90516666666667	4.94670867919922
3.9085	4.68540191650391
3.91183333333334	4.42361831665039
3.91516666666667	4.1651725769043
3.9185	3.91674041748047
3.92183333333334	3.68118286132813
3.92516666666667	3.45325469970703
3.9285	3.2339096069336
3.93183333333334	3.02505493164063
3.93516666666667	2.82144546508789
3.9385	2.62069702148438
3.94183333333334	2.42805480957031
3.94516666666667	2.24447250366211
3.9485	2.06613540649414
3.95183333333334	1.89352035522461
3.95516666666667	1.73425674438477
3.9585	1.58977508544922
3.96183333333334	1.45292282104492
3.96516666666667	1.32846832275391
3.9685	1.21498107910156
3.97183333333334	1.11103057861328
3.97516666666667	1.007080078125
3.9785	0.90789794921875
3.98183333333334	0.820159912109375
3.98516666666667	0.737190246582032
3.9885	0.659942626953125
3.99183333333334	0.591754913330078
3.99516666666667	0.537872314453125
3.9985	0.496864318847656
4.00183333333334	0.459671020507813
4.00516666666667	0.429630279541016
4.0085	0.403881072998047
4.01183333333334	0.379562377929688
4.01516666666667	0.349044799804688
4.0185	0.306129455566406
4.02183333333334	0.262260437011719
4.02516666666667	0.217914581298828
4.0285	0.17547607421875
4.03183333333334	0.126838684082031
4.03516666666667	0.072479248046875
4.0385	0.0162124633789063
4.04183333333334	-0.0467300415039063
4.04516666666667	-0.11444091796875
4.0485	-0.19073486328125
4.05183333333333	-0.270843505859375
4.05516666666667	-0.350475311279297
4.0585	-0.437736511230469
4.06183333333334	-0.535011291503907
4.06516666666667	-0.641822814941407
4.0685	-0.74911117553711
4.07183333333334	-0.858783721923828
4.07516666666667	-0.971317291259766
4.0785	-1.08528137207031
4.08183333333334	-1.20067596435547
4.08516666666667	-1.31654739379883
4.0885	-1.43241882324219
4.09183333333333	-1.54447555541992
4.09516666666667	-1.65128707885742
4.0985	-1.74951553344727
4.10183333333334	-1.83582305908203
4.10516666666667	-1.91211700439453
4.1085	-1.97935104370117
4.11183333333334	-2.03180313110352
4.11516666666667	-2.06089019775391
4.1185	-2.05850601196289
4.12183333333334	-2.02178955078125
4.12516666666667	-1.94406509399414
4.1285	-1.81818008422852
4.13183333333333	-1.63793563842774
4.13516666666667	-1.39427185058594
4.1385	-1.0824203491211
4.14183333333334	-0.690460205078125
4.14516666666667	-0.216484069824219
4.1485	0.349998474121094
4.15183333333334	1.01423263549805
4.15516666666667	1.78098678588867
4.1585	2.65598297119141
4.16183333333334	3.63588333129883
4.16516666666667	4.73070144653321
4.1685	5.9351921081543
4.17183333333333	7.24363327026367
4.17516666666667	8.64934921264649
4.1785	10.1413726806641
4.18183333333334	11.7182731628418
4.18516666666667	13.357162475586
4.1885	15.0346755981446
4.19183333333334	16.7264938354492
4.19516666666667	18.4130668640137
4.1985	20.0767517089844
4.20183333333334	21.6856002807617
4.20516666666667	23.2229232788086
4.2085	24.6739387512207
4.21183333333333	26.0176658630371
4.21516666666667	27.2278785705567
4.2185	28.285026550293
4.22183333333334	29.1857719421387
4.22516666666667	29.9267768859863
4.2285	30.4970741271973
4.23183333333334	30.8957099914551
4.23516666666667	31.1284065246582
4.2385	31.2023162841797
4.24183333333334	31.1160087585449
4.24516666666667	30.8599472045899
4.2485	30.4484367370606
4.25183333333334	29.9062728881836
4.25516666666667	29.2539596557617
4.2585	28.4991264343262
4.26183333333334	27.6565551757813
4.26516666666667	26.7534255981446
4.2685	25.8045196533203
4.27183333333334	24.8146057128906
4.27516666666667	23.7922668457031
4.2785	22.7570533752442
4.28183333333334	21.7185020446778
4.28516666666667	20.6799507141113
4.2885	19.6452140808106
4.29183333333334	18.6204910278321
4.29516666666667	17.6124572753906
4.2985	16.6268348693848
4.30183333333334	15.6688690185547
4.30516666666667	14.7490501403809
4.3085	13.8750076293946
4.31183333333334	13.0534172058106
4.31516666666667	12.2699737548828
4.3185	11.5127563476563
4.32183333333334	10.7908248901367
4.32516666666667	10.1084709167481
4.3285	9.46187973022461
4.33183333333334	8.84532928466797
4.33516666666667	8.26454162597656
4.3385	7.73143768310547
4.34183333333333	7.23457336425782
4.34516666666667	6.76393508911133
4.3485	6.31427764892578
4.35183333333334	5.889892578125
4.35516666666667	5.4926872253418
4.3585	5.11741638183594
4.36183333333334	4.76503372192383
4.36516666666667	4.44126129150391
4.3685	4.14896011352539
4.37183333333334	3.875732421875
4.37516666666667	3.61919403076172
4.3785	3.37982177734375
4.38183333333333	3.15427780151367
4.38516666666667	2.93731689453125
4.3885	2.72607803344727
4.39183333333334	2.53534317016602
4.39516666666667	2.36797332763672
4.3985	2.21776962280274
4.40183333333334	2.07996368408203
4.40516666666667	1.95455551147461
4.4085	1.83582305908203
4.41183333333334	1.71756744384766
4.41516666666667	1.60312652587891
4.4185	1.49774551391602
4.42183333333333	1.40810012817383
4.42516666666667	1.32846832275391
4.4285	1.25789642333985
4.43183333333334	1.19495391845703
4.43516666666667	1.13582611083985
4.4385	1.07669830322266
4.44183333333334	1.00803375244141
4.44516666666667	0.936985015869141
4.4485	0.878334045410156
4.45183333333334	0.837802886962891
4.45516666666667	0.802993774414063
4.4585	0.769138336181641
4.46183333333333	0.738143920898438
4.46516666666667	0.719070434570313
4.4685	0.698566436767578
4.47183333333334	0.670909881591797
4.47516666666667	0.642776489257813
4.4785	0.615596771240235
4.48183333333334	0.598430633544922
4.48516666666667	0.580310821533203
4.4885	0.565528869628907
4.49183333333334	0.548362731933594
4.49516666666667	0.530719757080078
4.4985	0.517845153808594
4.50183333333334	0.50497055053711
4.50516666666667	0.490188598632813
4.5085	0.468254089355469
4.51183333333334	0.447273254394531
4.51516666666667	0.431537628173828
4.5185	0.416278839111328
4.52183333333334	0.395774841308594
4.52516666666667	0.372409820556641
4.5285	0.353813171386719
4.53183333333334	0.334739685058594
4.53516666666667	0.319957733154297
4.5385	0.308036804199219
4.54183333333334	0.303268432617188
4.54516666666667	0.301361083984375
4.5485	0.297069549560547
4.55183333333334	0.294685363769531
4.55516666666667	0.288009643554688
4.5585	0.280380249023438
4.56183333333334	0.269889831542969
4.56516666666667	0.261783599853516
4.5685	0.255107879638672
4.57183333333334	0.256061553955078
4.57516666666667	0.258445739746094
4.5785	0.260353088378906
4.58183333333334	0.257015228271485
4.58516666666667	0.25320053100586
4.5885	0.250816345214844
4.59183333333333	0.238418579101563
4.59516666666667	0.220298767089844
4.5985	0.206470489501953
4.60183333333334	0.201225280761719
4.60516666666667	0.199317932128906
4.6085	0.195026397705078
4.61183333333334	0.197410583496094
4.61516666666667	0.204086303710938
4.6185	0.206947326660156
4.62183333333334	0.208377838134766
4.62516666666667	0.210285186767578
4.6285	0.218391418457031
4.63183333333333	0.223159790039063
4.63516666666667	0.224590301513672
4.6385	0.227928161621094
4.64183333333334	0.230789184570313
4.64516666666667	0.234127044677735
4.6485	0.231266021728516
4.65183333333334	0.227451324462891
4.65516666666667	0.226020812988281
4.6585	0.220775604248047
4.66183333333334	0.209331512451172
4.66516666666667	0.194549560546875
4.6685	0.18310546875
4.67183333333333	0.172615051269531
4.67516666666667	0.160694122314453
4.6785	0.149250030517578
4.68183333333334	0.149250030517578
4.68516666666667	0.149250030517578
4.6885	0.147342681884766
4.69183333333334	0.141620635986328
4.69516666666667	0.135898590087891
4.6985	0.136375427246094
4.70183333333334	0.134944915771485
4.70516666666667	0.140190124511719
4.7085	0.14495849609375
4.71183333333333	0.149726867675781
4.71516666666667	0.155448913574219
4.7185	0.16021728515625
4.72183333333334	0.165462493896485
4.72516666666667	0.163078308105469
4.7285	0.156879425048828
4.73183333333334	0.148296356201172
4.73516666666667	0.1373291015625
4.7385	0.125408172607422
4.74183333333334	0.110626220703125
4.74516666666667	0.102996826171875
4.7485	0.102043151855469
4.75183333333334	0.112056732177735
4.75516666666667	0.125885009765625
4.7585	0.134468078613281
4.76183333333334	0.139713287353516
4.76516666666667	0.143051147460938
4.7685	0.148773193359375
4.77183333333334	0.150203704833985
4.77516666666667	0.150203704833985
4.7785	0.150680541992188
4.78183333333334	0.148773193359375
4.78516666666667	0.138282775878906
4.7885	0.121116638183594
4.79183333333334	0.102519989013672
4.79516666666667	0.08392333984375
4.7985	0.0662803649902344
4.80183333333334	0.05340576171875
4.80516666666667	0.0505447387695313
4.8085	0.0562667846679688
4.81183333333334	0.0638961791992188
4.81516666666667	0.0762939453125
4.8185	0.091552734375
4.82183333333334	0.10824203491211
4.82516666666667	0.117301940917969
4.8285	0.126361846923828
4.83183333333334	0.1373291015625
4.83516666666667	0.144004821777344
4.8385	0.142574310302735
4.84183333333334	0.1373291015625
4.84516666666667	0.1373291015625
4.8485	0.132560729980469
4.85183333333334	0.122547149658203
4.85516666666667	0.112533569335938
4.8585	0.105857849121094
4.86183333333334	0.102996826171875
4.86516666666667	0.0967979431152344
4.8685	0.095367431640625
4.87183333333334	0.0987052917480469
4.87516666666667	0.109195709228516
4.8785	0.124931335449219
4.88183333333333	0.136852264404297
4.88516666666667	0.142097473144531
4.8885	0.136852264404297
4.89183333333334	0.132083892822266
4.89516666666667	0.125408172607422
4.8985	0.116825103759766
4.90183333333334	0.109195709228516
4.90516666666667	0.108718872070313
4.9085	0.118732452392578
4.91183333333334	0.125885009765625
4.91516666666667	0.128746032714844
4.9185	0.12969970703125
4.92183333333333	0.125408172607422
4.92516666666667	0.117301940917969
4.9285	0.102519989013672
4.93183333333334	0.0929832458496094
4.93516666666667	0.0863075256347656
4.9385	0.0848770141601563
4.94183333333334	0.087738037109375
4.94516666666667	0.0905990600585938
4.9485	0.0963211059570313
4.95183333333334	0.100135803222656
4.95516666666667	0.109195709228516
4.9585	0.112533569335938
4.96183333333333	0.11444091796875
4.96516666666667	0.11587142944336
4.9685	0.116348266601563
4.97183333333334	0.116825103759766
4.97516666666667	0.113010406494141
4.9785	0.11444091796875
4.98183333333334	0.118255615234375
4.98516666666667	0.125408172607422
4.9885	0.12969970703125
4.99183333333334	0.132560729980469
4.99516666666667	0.132560729980469
4.9985	0.129222869873047
5.00183333333334	0.121593475341797
5.00516666666667	0.114917755126953
5.0085	0.110626220703125
5.01183333333334	0.103950500488281
5.01516666666667	0.0967979431152344
5.0185	0.0896453857421875
5.02183333333334	0.0948905944824219
5.02516666666667	0.1068115234375
5.0285	0.119209289550781
5.03183333333334	0.130176544189453
5.03516666666667	0.143051147460938
5.0385	0.158309936523438
5.04183333333334	0.163555145263672
5.04516666666667	0.160694122314453
5.0485	0.157356262207031
5.05183333333334	0.157356262207031
5.05516666666667	0.147342681884766
5.0585	0.131607055664063
5.06183333333334	0.119686126708985
5.06516666666667	0.111103057861328
5.0685	0.0982284545898438
5.07183333333334	0.0824928283691406
5.07516666666667	0.0777244567871094
5.0785	0.0805854797363281
5.08183333333334	0.0820159912109375
5.08516666666667	0.0815391540527344
5.0885	0.0853538513183594
5.09183333333334	0.0925064086914063
5.09516666666667	0.095367431640625
5.0985	0.0934600830078125
5.10183333333334	0.0882148742675781
5.10516666666667	0.080108642578125
5.1085	0.0720024108886719
5.11183333333334	0.06866455078125
5.11516666666667	0.0739097595214844
5.1185	0.0796318054199219
5.12183333333334	0.0872611999511719
5.12516666666667	0.0963211059570313
5.1285	0.102519989013672
5.13183333333334	0.103473663330078
5.13516666666667	0.0972747802734375
5.1385	0.0920295715332031
5.14183333333334	0.087738037109375
5.14516666666667	0.0853538513183594
5.1485	0.0863075256347656
5.15183333333334	0.087738037109375
5.15516666666667	0.0886917114257813
5.1585	0.0910758972167969
5.16183333333334	0.0967979431152344
5.16516666666667	0.105857849121094
5.1685	0.115394592285156
5.17183333333334	0.123023986816406
5.17516666666667	0.125408172607422
5.1785	0.117778778076172
5.18183333333334	0.104904174804688
5.18516666666667	0.0958442687988281
5.1885	0.0920295715332031
5.19183333333334	0.0905990600585938
5.19516666666667	0.0863075256347656
5.1985	0.0863075256347656
5.20183333333334	0.0891685485839844
5.20516666666667	0.0925064086914063
5.2085	0.0944137573242188
5.21183333333334	0.0977516174316406
5.21516666666667	0.105857849121094
5.2185	0.10824203491211
5.22183333333334	0.104427337646485
5.22516666666667	0.0958442687988281
5.2285	0.0867843627929688
5.23183333333334	0.0829696655273438
5.23516666666667	0.0829696655273438
5.2385	0.091552734375
5.24183333333334	0.0987052917480469
5.24516666666667	0.105381011962891
5.2485	0.1068115234375
5.25183333333334	0.107288360595703
5.25516666666667	0.104904174804688
5.2585	0.104904174804688
5.26183333333334	0.111103057861328
5.26516666666667	0.115394592285156
5.2685	0.11444091796875
5.27183333333334	0.104427337646485
5.27516666666667	0.095367431640625
5.2785	0.0863075256347656
5.28183333333334	0.0777244567871094
5.28516666666667	0.0739097595214844
5.2885	0.0772476196289063
5.29183333333334	0.0844001770019531
5.29516666666667	0.0863075256347656
5.2985	0.0863075256347656
5.30183333333334	0.0934600830078125
5.30516666666667	0.101566314697266
5.3085	0.110626220703125
5.31183333333334	0.116825103759766
5.31516666666667	0.126838684082031
5.3185	0.136852264404297
5.32183333333334	0.140190124511719
5.32516666666667	0.135898590087891
5.3285	0.127792358398438
5.33183333333334	0.1220703125
5.33516666666667	0.116825103759766
5.3385	0.111103057861328
5.34183333333334	0.1068115234375
5.34516666666667	0.106334686279297
5.3485	0.109672546386719
5.35183333333334	0.113010406494141
5.35516666666667	0.113964080810547
5.3585	0.118255615234375
5.36183333333334	0.124454498291016
5.36516666666667	0.133037567138672
5.3685	0.144004821777344
5.37183333333334	0.155925750732422
5.37516666666667	0.166893005371094
5.3785	0.174045562744141
5.38183333333334	0.173568725585938
5.38516666666667	0.174999237060547
5.3885	0.1678466796875
5.39183333333334	0.156402587890625
5.39516666666667	0.144004821777344
5.3985	0.135421752929688
5.40183333333334	0.134468078613281
5.40516666666667	0.12350082397461
5.4085	0.119209289550781
5.41183333333334	0.116825103759766
5.41516666666667	0.119686126708985
5.4185	0.118255615234375
5.42183333333333	0.114917755126953
5.42516666666667	0.118732452392578
5.4285	0.117778778076172
5.43183333333334	0.109195709228516
5.43516666666667	0.0982284545898438
5.4385	0.095367431640625
5.44183333333334	0.0972747802734375
5.44516666666667	0.0977516174316406
5.4485	0.102043151855469
5.45183333333334	0.109672546386719
5.45516666666667	0.117778778076172
5.4585	0.116825103759766
5.46183333333333	0.117301940917969
5.46516666666667	0.118255615234375
5.4685	0.120639801025391
5.47183333333334	0.127315521240235
5.47516666666667	0.133991241455078
5.4785	0.139713287353516
5.48183333333334	0.127315521240235
5.48516666666667	0.110626220703125
5.4885	0.0929832458496094
5.49183333333334	0.0834465026855469
5.49516666666667	0.080108642578125
5.4985	0.0815391540527344
5.50183333333334	0.0891685485839844
5.50516666666667	0.0948905944824219
5.5085	0.102996826171875
5.51183333333334	0.106334686279297
5.51516666666667	0.104904174804688
5.5185	0.0996589660644531
5.52183333333334	0.0944137573242188
5.52516666666667	0.0934600830078125
5.5285	0.095367431640625
5.53183333333334	0.102996826171875
5.53516666666667	0.110626220703125
5.5385	0.118732452392578
5.54183333333334	0.127792358398438
5.54516666666667	0.131607055664063
5.5485	0.120639801025391
5.55183333333334	0.0987052917480469
5.55516666666667	0.0834465026855469
5.5585	0.0762939453125
5.56183333333334	0.0777244567871094
5.56516666666667	0.0867843627929688
5.5685	0.102043151855469
5.57183333333334	0.112056732177735
5.57516666666667	0.11587142944336
5.5785	0.113964080810547
5.58183333333334	0.104904174804688
5.58516666666667	0.0886917114257813
5.5885	0.0767707824707032
5.59183333333334	0.0772476196289063
5.59516666666667	0.0815391540527344
5.5985	0.0853538513183594
5.60183333333334	0.0896453857421875
5.60516666666667	0.101089477539063
5.6085	0.113010406494141
5.61183333333334	0.124454498291016
5.61516666666667	0.12969970703125
5.6185	0.131607055664063
5.62183333333334	0.134468078613281
5.62516666666667	0.136852264404297
5.6285	0.1373291015625
5.63183333333334	0.136852264404297
5.63516666666667	0.1373291015625
5.6385	0.137805938720703
5.64183333333334	0.132560729980469
5.64516666666667	0.121116638183594
5.6485	0.10824203491211
5.65183333333334	0.095367431640625
5.65516666666667	0.0858306884765625
5.6585	0.0820159912109375
5.66183333333334	0.0848770141601563
5.66516666666667	0.0925064086914063
5.6685	0.102043151855469
5.67183333333334	0.110149383544922
5.67516666666667	0.110149383544922
5.6785	0.109195709228516
5.68183333333334	0.104904174804688
5.68516666666667	0.0987052917480469
5.6885	0.0910758972167969
5.69183333333334	0.0834465026855469
5.69516666666667	0.0858306884765625
5.6985	0.0882148742675781
5.70183333333334	0.091552734375
5.70516666666667	0.0948905944824219
5.7085	0.10061264038086
5.71183333333333	0.104904174804688
5.71516666666667	0.102996826171875
5.7185	0.0996589660644531
5.72183333333334	0.0963211059570313
5.72516666666667	0.0891685485839844
5.7285	0.0791549682617188
5.73183333333334	0.0681877136230469
5.73516666666667	0.0624656677246094
5.7385	0.0624656677246094
5.74183333333334	0.0700950622558594
5.74516666666667	0.0810623168945313
5.7485	0.0905990600585938
5.75183333333334	0.0967979431152344
5.75516666666667	0.09918212890625
5.7585	0.102043151855469
5.76183333333334	0.103473663330078
5.76516666666667	0.10824203491211
5.7685	0.112056732177735
5.77183333333334	0.113010406494141
5.77516666666667	0.113964080810547
5.7785	0.108718872070313
5.78183333333334	0.095367431640625
5.78516666666667	0.0786781311035157
5.7885	0.0681877136230469
5.79183333333334	0.0700950622558594
5.79516666666667	0.0777244567871094
5.7985	0.0848770141601563
5.80183333333334	0.0886917114257813
5.80516666666667	0.0863075256347656
5.8085	0.0805854797363281
5.81183333333334	0.0777244567871094
5.81516666666667	0.0767707824707032
5.8185	0.0753402709960938
5.82183333333334	0.0777244567871094
5.82516666666667	0.0934600830078125
5.8285	0.113964080810547
5.83183333333334	0.12969970703125
5.83516666666667	0.132083892822266
5.8385	0.13113021850586
5.84183333333334	0.132560729980469
5.84516666666667	0.128269195556641
5.8485	0.117301940917969
5.85183333333334	0.102996826171875
5.85516666666667	0.095367431640625
5.8585	0.095367431640625
5.86183333333334	0.0934600830078125
5.86516666666667	0.0910758972167969
5.8685	0.0901222229003906
5.87183333333334	0.0901222229003906
5.87516666666667	0.087738037109375
5.8785	0.080108642578125
5.88183333333334	0.0758171081542969
5.88516666666667	0.0720024108886719
5.8885	0.0710487365722657
5.89183333333334	0.0748634338378907
5.89516666666667	0.08392333984375
5.8985	0.0977516174316406
5.90183333333334	0.108718872070313
5.90516666666667	0.1220703125
5.9085	0.133037567138672
5.91183333333334	0.13875961303711
5.91516666666667	0.1373291015625
5.9185	0.133991241455078
5.92183333333334	0.133037567138672
5.92516666666667	0.130176544189453
5.9285	0.126838684082031
5.93183333333334	0.121593475341797
5.93516666666667	0.121116638183594
5.9385	0.122547149658203
5.94183333333334	0.123023986816406
5.94516666666667	0.123977661132813
5.9485	0.123977661132813
5.95183333333334	0.126361846923828
5.95516666666667	0.125408172607422
5.9585	0.121116638183594
5.96183333333334	0.114917755126953
5.96516666666667	0.109195709228516
5.9685	0.107765197753906
5.97183333333334	0.110626220703125
5.97516666666667	0.116825103759766
5.9785	0.129222869873047
5.98183333333334	0.143051147460938
5.98516666666667	0.155925750732422
5.9885	0.159263610839844
5.99183333333334	0.154495239257813
5.99516666666667	0.14638900756836
5.9985	0.137805938720703
6.00183333333334	0.126361846923828
6.00516666666667	0.117301940917969
6.0085	0.112533569335938
6.01183333333334	0.113964080810547
6.01516666666667	0.11444091796875
6.0185	0.113010406494141
6.02183333333334	0.113964080810547
6.02516666666667	0.114917755126953
6.0285	0.121116638183594
6.03183333333334	0.130176544189453
6.03516666666667	0.14495849609375
6.0385	0.154495239257813
6.04183333333334	0.159263610839844
6.04516666666667	0.158309936523438
6.0485	0.151157379150391
6.05183333333334	0.136375427246094
6.05516666666667	0.117778778076172
6.0585	0.105381011962891
6.06183333333334	0.0963211059570313
6.06516666666667	0.0977516174316406
6.0685	0.101089477539063
6.07183333333334	0.107288360595703
6.07516666666667	0.107765197753906
6.0785	0.104427337646485
6.08183333333334	0.103473663330078
6.08516666666667	0.104427337646485
6.0885	0.10824203491211
6.09183333333334	0.110149383544922
6.09516666666667	0.11444091796875
6.0985	0.120639801025391
6.10183333333334	0.12969970703125
6.10516666666667	0.132083892822266
6.1085	0.133991241455078
6.11183333333334	0.131607055664063
6.11516666666667	0.136375427246094
6.1185	0.137805938720703
6.12183333333334	0.136852264404297
6.12516666666667	0.134944915771485
6.1285	0.139713287353516
6.13183333333334	0.146865844726563
6.13516666666667	0.145912170410156
6.1385	0.141143798828125
6.14183333333334	0.134944915771485
6.14516666666667	0.12350082397461
6.1485	0.105381011962891
6.15183333333334	0.0905990600585938
6.15516666666667	0.0867843627929688
6.1585	0.0901222229003906
6.16183333333334	0.0905990600585938
6.16516666666667	0.091552734375
6.1685	0.0920295715332031
6.17183333333334	0.0910758972167969
6.17516666666667	0.0867843627929688
6.1785	0.0858306884765625
6.18183333333334	0.0853538513183594
6.18516666666667	0.0829696655273438
6.1885	0.0791549682617188
6.19183333333334	0.0777244567871094
6.19516666666667	0.0782012939453125
6.1985	0.0767707824707032
6.20183333333334	0.0777244567871094
6.20516666666667	0.0834465026855469
6.2085	0.0958442687988281
6.21183333333334	0.110149383544922
6.21516666666667	0.125885009765625
6.2185	0.138282775878906
6.22183333333334	0.151157379150391
6.22516666666667	0.16021728515625
6.2285	0.162601470947266
6.23183333333334	0.160694122314453
6.23516666666667	0.155925750732422
6.2385	0.147342681884766
6.24183333333334	0.133991241455078
6.24516666666667	0.118255615234375
6.2485	0.111103057861328
6.25183333333334	0.1068115234375
6.25516666666667	0.105381011962891
6.2585	0.107288360595703
6.26183333333334	0.113487243652344
6.26516666666667	0.128269195556641
6.2685	0.134944915771485
6.27183333333334	0.134468078613281
6.27516666666667	0.130653381347656
6.2785	0.131607055664063
6.28183333333334	0.133037567138672
6.28516666666667	0.12350082397461
6.2885	0.109672546386719
6.29183333333334	0.103473663330078
6.29516666666667	0.10061264038086
6.2985	0.0948905944824219
6.30183333333334	0.0872611999511719
6.30516666666667	0.0848770141601563
6.3085	0.0896453857421875
6.31183333333334	0.0910758972167969
6.31516666666667	0.0886917114257813
6.3185	0.0834465026855469
6.32183333333334	0.0805854797363281
6.32516666666667	0.0824928283691406
6.3285	0.0882148742675781
6.33183333333334	0.0972747802734375
6.33516666666667	0.107765197753906
6.3385	0.118732452392578
6.34183333333334	0.120639801025391
6.34516666666667	0.111579895019531
6.3485	0.0967979431152344
6.35183333333334	0.0858306884765625
6.35516666666667	0.0791549682617188
6.3585	0.0782012939453125
6.36183333333334	0.0810623168945313
6.36516666666667	0.0925064086914063
6.3685	0.107288360595703
6.37183333333334	0.119209289550781
6.37516666666667	0.124931335449219
6.3785	0.121116638183594
6.38183333333334	0.121593475341797
6.38516666666667	0.1220703125
6.3885	0.123023986816406
6.39183333333334	0.114917755126953
6.39516666666667	0.106334686279297
6.3985	0.10061264038086
6.40183333333334	0.104427337646485
6.40516666666667	0.111579895019531
6.4085	0.119686126708985
6.41183333333334	0.126838684082031
6.41516666666667	0.1373291015625
6.4185	0.147819519042969
6.42183333333334	0.150203704833985
6.42516666666667	0.144481658935547
6.4285	0.137805938720703
6.43183333333334	0.140666961669922
6.43516666666667	0.147342681884766
6.4385	0.159263610839844
6.44183333333334	0.168800354003906
6.44516666666667	0.173568725585938
6.4485	0.170230865478516
6.45183333333334	0.159263610839844
6.45516666666667	0.148296356201172
6.4585	0.133037567138672
6.46183333333334	0.117301940917969
6.46516666666667	0.105381011962891
6.4685	0.102996826171875
6.47183333333334	0.111103057861328
6.47516666666667	0.117301940917969
6.4785	0.121116638183594
6.48183333333334	0.122547149658203
6.48516666666667	0.12350082397461
6.4885	0.119209289550781
6.49183333333334	0.109195709228516
6.49516666666667	0.102996826171875
6.4985	0.0977516174316406
6.50183333333334	0.09918212890625
6.50516666666667	0.0972747802734375
6.5085	0.0996589660644531
6.51183333333334	0.103473663330078
6.51516666666667	0.107288360595703
6.5185	0.109672546386719
6.52183333333334	0.106334686279297
6.52516666666667	0.107288360595703
6.5285	0.10824203491211
6.53183333333334	0.1068115234375
6.53516666666667	0.09918212890625
6.5385	0.0944137573242188
6.54183333333334	0.09918212890625
6.54516666666667	0.106334686279297
6.5485	0.110149383544922
6.55183333333334	0.112533569335938
6.55516666666667	0.117301940917969
6.5585	0.123023986816406
6.56183333333334	0.1220703125
6.56516666666667	0.11444091796875
6.5685	0.104427337646485
6.57183333333334	0.095367431640625
6.57516666666667	0.0872611999511719
6.5785	0.0767707824707032
6.58183333333334	0.0672340393066407
6.58516666666667	0.0677108764648438
6.5885	0.0758171081542969
6.59183333333334	0.0844001770019531
6.59516666666667	0.0925064086914063
6.5985	0.101089477539063
6.60183333333334	0.1068115234375
6.60516666666667	0.107765197753906
6.6085	0.104427337646485
6.61183333333334	0.102996826171875
6.61516666666667	0.101089477539063
6.6185	0.0996589660644531
6.62183333333334	0.0996589660644531
6.62516666666667	0.106334686279297
6.6285	0.120162963867188
6.63183333333334	0.136375427246094
6.63516666666667	0.155925750732422
6.6385	0.179767608642578
6.64183333333334	0.208377838134766
6.64516666666667	0.239372253417969
6.6485	0.272750854492188
6.65183333333334	0.313282012939453
6.65516666666667	0.358104705810547
6.6585	0.40578842163086
6.66183333333334	0.459671020507813
6.66516666666667	0.521659851074219
[truncated: 5,507 more rows]
