# Supplementary material for: Phase-Specific Parameter Estimation in Chiral HPLC Using 1‑Site, 2‑Site Stochastic Models, and Unified Equation Approach
Source: Anal Chem. 2026 Apr 29;98(18):13925–39. doi: 10.1021/acs.analchem.6c01634 (PMC13177292; doi:10.1021/acs.analchem.6c01634)
Supplement: Supplementary file 2 [file ac6c01634_si_002.zip › SupportingInformation/01_isotherm_fit/CELL1_data/LORA_CELL1_05_10_22511.CSV]

0.00133333333333334	-0.064849853515625
0.00466666666666667	-0.0615119934082032
0.008	-0.0505447387695313
0.0113333333333334	-0.0295639038085938
0.0146666666666667	-0.0119209289550781
0.018	0.00095367431640625
0.0213333333333334	0.00715255737304688
0.0246666666666667	0.0152587890625
0.028	0.0200271606445313
0.0313333333333334	0.0171661376953125
0.0346666666666667	0.0138282775878906
0.038	0.0162124633789063
0.0413333333333334	0.0181198120117188
0.0446666666666667	0.0143051147460938
0.048	0.00619888305664063
0.0513333333333334	0.00095367431640625
0.0546666666666667	-0.0019073486328125
0.058	-0.0104904174804688
0.0613333333333334	-0.0185966491699219
0.0646666666666667	-0.026702880859375
0.068	-0.030517578125
0.0713333333333334	-0.0352859497070313
0.0746666666666667	-0.0424385070800781
0.078	-0.0510215759277344
0.0813333333333334	-0.0581741333007813
0.0846666666666667	-0.06103515625
0.088	-0.0543594360351563
0.0913333333333334	-0.0462532043457031
0.0946666666666667	-0.0362396240234375
0.098	-0.0252723693847656
0.101333333333334	-0.0147819519042969
0.104666666666667	-0.00476837158203125
0.108	-0.00429153442382813
0.111333333333334	-0.0109672546386719
0.114666666666667	-0.0224113464355469
0.118	-0.03814697265625
0.121333333333334	-0.05340576171875
0.124666666666667	-0.0667572021484375
0.128	-0.0772476196289063
0.131333333333334	-0.0815391540527344
0.134666666666667	-0.0796318054199219
0.138	-0.0653266906738282
0.141333333333334	-0.0448226928710938
0.144666666666667	-0.0281333923339844
0.148	-0.0138282775878906
0.151333333333334	0
0.154666666666667	0.00762939453125
0.158	0.00858306884765625
0.161333333333334	0.003814697265625
0.164666666666667	-0.00143051147460938
0.168	-0.00619888305664063
0.171333333333334	-0.0104904174804688
0.174666666666667	-0.0104904174804688
0.178	-0.00905990600585938
0.181333333333334	-0.0109672546386719
0.184666666666667	-0.0162124633789063
0.188	-0.0262260437011719
0.191333333333334	-0.0424385070800781
0.194666666666667	-0.0605583190917969
0.198	-0.0786781311035157
0.201333333333334	-0.091552734375
0.204666666666667	-0.0929832458496094
0.208	-0.08392333984375
0.211333333333334	-0.0653266906738282
0.214666666666667	-0.0424385070800781
0.218	-0.0147819519042969
0.221333333333334	0.0128746032714844
0.224666666666667	0.0329017639160156
0.228	0.0433921813964844
0.231333333333334	0.0472068786621094
0.234666666666667	0.0438690185546875
0.238	0.0352859497070313
0.241333333333334	0.0214576721191406
0.244666666666667	0.003814697265625
0.248	-0.0123977661132813
0.251333333333334	-0.0238418579101563
0.254666666666667	-0.0324249267578125
0.258	-0.0433921813964844
0.261333333333334	-0.0457763671875
0.264666666666667	-0.0352859497070313
0.268	-0.0200271606445313
0.271333333333334	-0.0128746032714844
0.274666666666667	-0.00858306884765625
0.278	-0.0019073486328125
0.281333333333334	-0.00429153442382813
0.284666666666667	-0.0162124633789063
0.288	-0.0329017639160156
0.291333333333334	-0.0395774841308594
0.294666666666667	-0.0376701354980469
0.298	-0.0319480895996094
0.301333333333334	-0.0214576721191406
0.304666666666667	-0.0123977661132813
0.308	-0.003814697265625
0.311333333333334	0.00476837158203125
0.314666666666667	0.0104904174804688
0.318	0.0133514404296875
0.321333333333334	0.0133514404296875
0.324666666666667	0.0166893005371094
0.328	0.0195503234863281
0.331333333333334	0.0138282775878906
0.334666666666667	-0.00143051147460938
0.338	-0.0171661376953125
0.341333333333334	-0.0286102294921875
0.344666666666667	-0.034332275390625
0.348	-0.0405311584472656
0.351333333333334	-0.0448226928710938
0.354666666666667	-0.0433921813964844
0.358	-0.03814697265625
0.361333333333334	-0.0319480895996094
0.364666666666667	-0.0319480895996094
0.368	-0.0281333923339844
0.371333333333334	-0.0238418579101563
0.374666666666667	-0.0176429748535156
0.378	-0.0143051147460938
0.381333333333334	-0.0133514404296875
0.384666666666667	-0.0214576721191406
0.388	-0.0386238098144531
0.391333333333334	-0.0543594360351563
0.394666666666667	-0.0638961791992188
0.398	-0.0681877136230469
0.401333333333334	-0.0729560852050782
0.404666666666667	-0.0710487365722657
0.408	-0.0638961791992188
0.411333333333334	-0.0576972961425782
0.414666666666667	-0.0581741333007813
0.418	-0.064849853515625
0.421333333333334	-0.0662803649902344
0.424666666666667	-0.0615119934082032
0.428	-0.0538825988769532
0.431333333333334	-0.049591064453125
0.434666666666667	-0.0510215759277344
0.438	-0.0529289245605469
0.441333333333334	-0.06103515625
0.444666666666667	-0.0720024108886719
0.448	-0.0767707824707032
0.451333333333334	-0.0700950622558594
0.454666666666667	-0.0567436218261719
0.458	-0.0481605529785156
0.461333333333334	-0.0429153442382813
0.464666666666667	-0.0452995300292969
0.468	-0.0529289245605469
0.471333333333334	-0.06103515625
0.474666666666667	-0.0638961791992188
0.478	-0.0619888305664063
0.481333333333334	-0.0567436218261719
0.484666666666667	-0.0424385070800781
0.488	-0.0286102294921875
0.491333333333334	-0.0257492065429688
0.494666666666667	-0.0371932983398438
0.498	-0.05340576171875
0.501333333333334	-0.0624656677246094
0.504666666666667	-0.0696182250976563
0.508	-0.072479248046875
0.511333333333334	-0.0672340393066407
0.514666666666667	-0.0500679016113282
0.518	-0.0286102294921875
0.521333333333334	-0.0147819519042969
0.524666666666667	-0.00858306884765625
0.528	-0.003814697265625
0.531333333333334	-0.00095367431640625
0.534666666666667	-0.0019073486328125
0.538	-0.00333786010742188
0.541333333333334	-0.00286102294921875
0.544666666666667	0.00143051147460938
0.548	-0.000476837158203125
0.551333333333334	-0.0019073486328125
0.554666666666667	0
0.558	0.00476837158203125
0.561333333333334	0.00858306884765625
0.564666666666667	0.00619888305664063
0.568	0.0100135803222656
0.571333333333334	0.0143051147460938
0.574666666666667	0.0171661376953125
0.578	0.0123977661132813
0.581333333333334	0.00476837158203125
0.584666666666667	-0.0019073486328125
0.588	-0.0157356262207031
0.591333333333334	-0.0324249267578125
0.594666666666667	-0.0510215759277344
0.598	-0.0629425048828125
0.601333333333334	-0.0700950622558594
0.604666666666667	-0.0715255737304688
0.608	-0.0619888305664063
0.611333333333334	-0.0472068786621094
0.614666666666667	-0.0300407409667969
0.618	-0.0214576721191406
0.621333333333334	-0.0128746032714844
0.624666666666667	-0.00715255737304688
0.628	-0.0119209289550781
0.631333333333334	-0.0262260437011719
0.634666666666667	-0.0433921813964844
0.638	-0.0524520874023438
0.641333333333334	-0.0586509704589844
0.644666666666667	-0.057220458984375
0.648	-0.0481605529785156
0.651333333333334	-0.0324249267578125
0.654666666666667	-0.0200271606445313
0.658	-0.0157356262207031
0.661333333333334	-0.0166893005371094
0.664666666666667	-0.0252723693847656
0.668	-0.0371932983398438
0.671333333333334	-0.0476837158203125
0.674666666666667	-0.0467300415039063
0.678	-0.0362396240234375
0.681333333333334	-0.0200271606445313
0.684666666666667	-0.0057220458984375
0.688	0.00238418579101563
0.691333333333334	0.00095367431640625
0.694666666666667	-0.0109672546386719
0.698	-0.0271797180175781
0.701333333333334	-0.0486373901367188
0.704666666666667	-0.0624656677246094
0.708	-0.0638961791992188
0.711333333333334	-0.0553131103515625
0.714666666666667	-0.0462532043457031
0.718	-0.0395774841308594
0.721333333333334	-0.0300407409667969
0.724666666666667	-0.0247955322265625
0.728	-0.0281333923339844
0.731333333333334	-0.0391006469726563
0.734666666666667	-0.0452995300292969
0.738	-0.0472068786621094
0.741333333333334	-0.0467300415039063
0.744666666666667	-0.0414848327636719
0.748	-0.0290870666503906
0.751333333333334	-0.0176429748535156
0.754666666666667	-0.0147819519042969
0.758	-0.0171661376953125
0.761333333333334	-0.0209808349609375
0.764666666666667	-0.0324249267578125
0.768	-0.05340576171875
0.771333333333334	-0.0710487365722657
0.774666666666667	-0.0739097595214844
0.778	-0.0667572021484375
0.781333333333334	-0.0615119934082032
0.784666666666667	-0.0581741333007813
0.788	-0.0553131103515625
0.791333333333334	-0.0553131103515625
0.794666666666667	-0.0615119934082032
0.798	-0.0700950622558594
0.801333333333334	-0.0753402709960938
0.804666666666667	-0.0743865966796875
0.808	-0.0667572021484375
0.811333333333334	-0.05340576171875
0.814666666666667	-0.0443458557128906
0.818	-0.0448226928710938
0.821333333333334	-0.0562667846679688
0.824666666666667	-0.0691413879394532
0.828	-0.0796318054199219
0.831333333333334	-0.0858306884765625
0.834666666666667	-0.087738037109375
0.838	-0.0848770141601563
0.841333333333334	-0.0748634338378907
0.844666666666667	-0.0596046447753907
0.848	-0.0491142272949219
0.851333333333334	-0.0467300415039063
0.854666666666667	-0.0505447387695313
0.858	-0.0567436218261719
0.861333333333334	-0.0591278076171875
0.864666666666667	-0.0591278076171875
0.868	-0.0581741333007813
0.871333333333334	-0.0605583190917969
0.874666666666667	-0.0591278076171875
0.878	-0.0472068786621094
0.881333333333334	-0.0309944152832031
0.884666666666667	-0.0209808349609375
0.888	-0.0157356262207031
0.891333333333334	-0.0095367431640625
0.894666666666667	-0.00286102294921875
0.898	-0.00476837158203125
0.901333333333334	-0.0157356262207031
0.904666666666667	-0.026702880859375
0.908	-0.0362396240234375
0.911333333333334	-0.0410079956054688
0.914666666666667	-0.0429153442382813
0.918	-0.0414848327636719
0.921333333333334	-0.034332275390625
0.924666666666667	-0.0309944152832031
0.928	-0.0262260437011719
0.931333333333334	-0.0238418579101563
0.934666666666667	-0.0271797180175781
0.938	-0.0371932983398438
0.941333333333334	-0.05340576171875
0.944666666666667	-0.0643730163574219
0.948	-0.0753402709960938
0.951333333333334	-0.0858306884765625
0.954666666666667	-0.091552734375
0.958	-0.0905990600585938
0.961333333333334	-0.0891685485839844
0.964666666666667	-0.0886917114257813
0.968	-0.0920295715332031
0.971333333333334	-0.0925064086914063
0.974666666666667	-0.095367431640625
0.978	-0.095367431640625
0.981333333333334	-0.0920295715332031
0.984666666666667	-0.0891685485839844
0.988	-0.0767707824707032
0.991333333333334	-0.0634193420410157
0.994666666666667	-0.0462532043457031
0.998	-0.034332275390625
1.00133333333334	-0.0243186950683594
1.00466666666667	-0.0152587890625
1.008	-0.0109672546386719
1.01133333333334	-0.00810623168945313
1.01466666666667	-0.0095367431640625
1.018	-0.0166893005371094
1.02133333333334	-0.0295639038085938
1.02466666666667	-0.0486373901367188
1.028	-0.0691413879394532
1.03133333333334	-0.0886917114257813
1.03466666666667	-0.104427337646485
1.038	-0.108718872070313
1.04133333333334	-0.104427337646485
1.04466666666667	-0.0939369201660156
1.048	-0.0867843627929688
1.05133333333334	-0.0896453857421875
1.05466666666667	-0.0967979431152344
1.058	-0.107765197753906
1.06133333333334	-0.113964080810547
1.06466666666667	-0.113964080810547
1.068	-0.105381011962891
1.07133333333334	-0.0891685485839844
1.07466666666667	-0.072479248046875
1.078	-0.0581741333007813
1.08133333333334	-0.0491142272949219
1.08466666666667	-0.0467300415039063
1.088	-0.0514984130859375
1.09133333333334	-0.0581741333007813
1.09466666666667	-0.0662803649902344
1.098	-0.0734329223632813
1.10133333333334	-0.0863075256347656
1.10466666666667	-0.0987052917480469
1.108	-0.105381011962891
1.11133333333334	-0.1068115234375
1.11466666666667	-0.100135803222656
1.118	-0.0910758972167969
1.12133333333334	-0.0748634338378907
1.12466666666667	-0.0562667846679688
1.128	-0.0362396240234375
1.13133333333334	-0.0157356262207031
1.13466666666667	-0.00429153442382813
1.138	-0.00286102294921875
1.14133333333334	-0.0162124633789063
1.14466666666667	-0.0338554382324219
1.148	-0.0514984130859375
1.15133333333334	-0.0705718994140625
1.15466666666667	-0.0820159912109375
1.158	-0.0786781311035157
1.16133333333334	-0.0586509704589844
1.16466666666667	-0.0362396240234375
1.168	-0.0128746032714844
1.17133333333334	0.0057220458984375
1.17466666666667	0.0181198120117188
1.178	0.0176429748535156
1.18133333333334	0.00715255737304688
1.18466666666667	-0.00524520874023438
1.188	-0.0238418579101563
1.19133333333334	-0.041961669921875
1.19466666666667	-0.06103515625
1.198	-0.0734329223632813
1.20133333333334	-0.0791549682617188
1.20466666666667	-0.0796318054199219
1.208	-0.0772476196289063
1.21133333333334	-0.0681877136230469
1.21466666666667	-0.0567436218261719
1.218	-0.0481605529785156
1.22133333333334	-0.0472068786621094
1.22466666666667	-0.0472068786621094
1.228	-0.0457763671875
1.23133333333334	-0.0457763671875
1.23466666666667	-0.0443458557128906
1.238	-0.0410079956054688
1.24133333333334	-0.0348091125488281
1.24466666666667	-0.0357627868652344
1.248	-0.0386238098144531
1.25133333333334	-0.0462532043457031
1.25466666666667	-0.0543594360351563
1.258	-0.0624656677246094
1.26133333333334	-0.0629425048828125
1.26466666666667	-0.0548362731933594
1.268	-0.041961669921875
1.27133333333334	-0.0300407409667969
1.27466666666667	-0.0209808349609375
1.278	-0.0143051147460938
1.28133333333334	-0.0109672546386719
1.28466666666667	-0.0138282775878906
1.288	-0.0247955322265625
1.29133333333334	-0.0371932983398438
1.29466666666667	-0.0500679016113282
1.298	-0.0629425048828125
1.30133333333334	-0.0753402709960938
1.30466666666667	-0.0815391540527344
1.308	-0.0810623168945313
1.31133333333334	-0.0743865966796875
1.31466666666667	-0.0638961791992188
1.318	-0.0500679016113282
1.32133333333334	-0.0352859497070313
1.32466666666667	-0.02288818359375
1.328	-0.00715255737304688
1.33133333333334	0.00429153442382813
1.33466666666667	0.00667572021484375
1.338	-0.000476837158203125
1.34133333333334	-0.0133514404296875
1.34466666666667	-0.026702880859375
1.348	-0.0433921813964844
1.35133333333334	-0.057220458984375
1.35466666666667	-0.0667572021484375
1.358	-0.0720024108886719
1.36133333333334	-0.0772476196289063
1.36466666666667	-0.0853538513183594
1.368	-0.0929832458496094
1.37133333333334	-0.0967979431152344
1.37466666666667	-0.0901222229003906
1.378	-0.0796318054199219
1.38133333333334	-0.0658035278320313
1.38466666666667	-0.0538825988769532
1.388	-0.0472068786621094
1.39133333333334	-0.0472068786621094
1.39466666666667	-0.0524520874023438
1.398	-0.0510215759277344
1.40133333333334	-0.0500679016113282
1.40466666666667	-0.0481605529785156
1.408	-0.0443458557128906
1.41133333333334	-0.0367164611816406
1.41466666666667	-0.0300407409667969
1.418	-0.0314712524414063
1.42133333333334	-0.0324249267578125
1.42466666666667	-0.0238418579101563
1.428	-0.0100135803222656
1.43133333333334	0.00238418579101563
1.43466666666667	0.0109672546386719
1.438	0.0233650207519531
1.44133333333334	0.0319480895996094
1.44466666666667	0.0257492065429688
1.448	0.00810623168945313
1.45133333333334	-0.0162124633789063
1.45466666666667	-0.0400543212890625
1.458	-0.0643730163574219
1.46133333333334	-0.0815391540527344
1.46466666666667	-0.0891685485839844
1.468	-0.0863075256347656
1.47133333333334	-0.0743865966796875
1.47466666666667	-0.0591278076171875
1.478	-0.0476837158203125
1.48133333333334	-0.0410079956054688
1.48466666666667	-0.0386238098144531
1.488	-0.0410079956054688
1.49133333333334	-0.0457763671875
1.49466666666667	-0.0510215759277344
1.498	-0.0519752502441407
1.50133333333334	-0.0553131103515625
1.50466666666667	-0.0581741333007813
1.508	-0.0543594360351563
1.51133333333334	-0.0472068786621094
1.51466666666667	-0.0371932983398438
1.518	-0.026702880859375
1.52133333333334	-0.0123977661132813
1.52466666666667	0.00095367431640625
1.528	0.00715255737304688
1.53133333333334	0.00715255737304688
1.53466666666667	-0.000476837158203125
1.538	-0.00619888305664063
1.54133333333334	-0.0128746032714844
1.54466666666667	-0.0181198120117188
1.548	-0.02288818359375
1.55133333333334	-0.0271797180175781
1.55466666666667	-0.0281333923339844
1.558	-0.0295639038085938
1.56133333333334	-0.0262260437011719
1.56466666666667	-0.0195503234863281
1.568	-0.0166893005371094
1.57133333333334	-0.0209808349609375
1.57466666666667	-0.0300407409667969
1.578	-0.041961669921875
1.58133333333334	-0.057220458984375
1.58466666666667	-0.0777244567871094
1.588	-0.0939369201660156
1.59133333333334	-0.0996589660644531
1.59466666666667	-0.0977516174316406
1.598	-0.0905990600585938
1.60133333333334	-0.0844001770019531
1.60466666666667	-0.0748634338378907
1.608	-0.0638961791992188
1.61133333333334	-0.0553131103515625
1.61466666666667	-0.05340576171875
1.618	-0.05340576171875
1.62133333333334	-0.0529289245605469
1.62466666666667	-0.0538825988769532
1.628	-0.0519752502441407
1.63133333333334	-0.0448226928710938
1.63466666666667	-0.0295639038085938
1.638	-0.0195503234863281
1.64133333333334	-0.0166893005371094
1.64466666666667	-0.0123977661132813
1.648	-0.0119209289550781
1.65133333333334	-0.0171661376953125
1.65466666666667	-0.0324249267578125
1.658	-0.0472068786621094
1.66133333333334	-0.0543594360351563
1.66466666666667	-0.0615119934082032
1.668	-0.06866455078125
1.67133333333334	-0.0748634338378907
1.67466666666667	-0.0715255737304688
1.678	-0.0596046447753907
1.68133333333334	-0.0486373901367188
1.68466666666667	-0.0414848327636719
1.688	-0.0367164611816406
1.69133333333334	-0.0309944152832031
1.69466666666667	-0.0319480895996094
1.698	-0.0429153442382813
1.70133333333334	-0.057220458984375
1.70466666666667	-0.0677108764648438
1.708	-0.0691413879394532
1.71133333333334	-0.0658035278320313
1.71466666666667	-0.0576972961425782
1.718	-0.0462532043457031
1.72133333333334	-0.0286102294921875
1.72466666666667	-0.00667572021484375
1.728	0.00810623168945313
1.73133333333334	0.0119209289550781
1.73466666666667	0.00905990600585938
1.738	0.00810623168945313
1.74133333333334	0.003814697265625
1.74466666666667	-0.0104904174804688
1.748	-0.026702880859375
1.75133333333334	-0.0391006469726563
1.75466666666667	-0.0481605529785156
1.758	-0.0548362731933594
1.76133333333334	-0.0591278076171875
1.76466666666667	-0.0500679016113282
1.768	-0.0352859497070313
1.77133333333334	-0.019073486328125
1.77466666666667	-0.0104904174804688
1.778	-0.0100135803222656
1.78133333333334	-0.0119209289550781
1.78466666666667	-0.019073486328125
1.788	-0.0290870666503906
1.79133333333334	-0.0395774841308594
1.79466666666667	-0.0481605529785156
1.798	-0.0548362731933594
1.80133333333334	-0.0667572021484375
1.80466666666667	-0.0796318054199219
1.808	-0.0910758972167969
1.81133333333334	-0.0944137573242188
1.81466666666667	-0.0844001770019531
1.818	-0.0672340393066407
1.82133333333334	-0.0481605529785156
1.82466666666667	-0.0314712524414063
1.828	-0.0119209289550781
1.83133333333334	0.00095367431640625
1.83466666666667	0.00333786010742188
1.838	-0.00238418579101563
1.84133333333334	-0.00762939453125
1.84466666666667	-0.0166893005371094
1.848	-0.0271797180175781
1.85133333333334	-0.030517578125
1.85466666666667	-0.0233650207519531
1.858	-0.0152587890625
1.86133333333334	-0.00858306884765625
1.86466666666667	-0.00095367431640625
1.868	0.00619888305664063
1.87133333333334	0.00429153442382813
1.87466666666667	-0.00476837158203125
1.878	-0.0095367431640625
1.88133333333334	-0.0057220458984375
1.88466666666667	0.00619888305664063
1.888	0.0185966491699219
1.89133333333334	0.0257492065429688
1.89466666666667	0.0309944152832031
1.898	0.034332275390625
1.90133333333334	0.0290870666503906
1.90466666666667	0.0147819519042969
1.908	-0.0019073486328125
1.91133333333334	-0.003814697265625
1.91466666666667	0.00238418579101563
1.918	0.0138282775878906
1.92133333333334	0.0329017639160156
1.92466666666667	0.0586509704589844
1.928	0.0834465026855469
1.93133333333334	0.0963211059570313
1.93466666666667	0.104904174804688
1.938	0.111103057861328
1.94133333333334	0.112056732177735
1.94466666666667	0.101089477539063
1.948	0.0829696655273438
1.95133333333334	0.0658035278320313
1.95466666666667	0.0500679016113282
1.958	0.0300407409667969
1.96133333333334	0.0095367431640625
1.96466666666667	-0.00286102294921875
1.968	-0.0057220458984375
1.97133333333334	-0.00810623168945313
1.97466666666667	-0.0138282775878906
1.978	-0.0147819519042969
1.98133333333334	-0.0123977661132813
1.98466666666667	-0.00286102294921875
1.988	0.00810623168945313
1.99133333333334	0.0238418579101563
1.99466666666667	0.0376701354980469
1.998	0.0452995300292969
2.00133333333334	0.0467300415039063
2.00466666666667	0.0414848327636719
2.008	0.0391006469726563
2.01133333333334	0.03814697265625
2.01466666666667	0.0448226928710938
2.018	0.0529289245605469
2.02133333333334	0.0619888305664063
2.02466666666667	0.0720024108886719
2.028	0.0743865966796875
2.03133333333334	0.0739097595214844
2.03466666666667	0.0667572021484375
2.038	0.05340576171875
2.04133333333334	0.0290870666503906
2.04466666666667	0.000476837158203125
2.048	-0.0166893005371094
2.05133333333334	-0.0247955322265625
2.05466666666667	-0.0276565551757813
2.058	-0.0238418579101563
2.06133333333334	-0.00810623168945313
2.06466666666667	0.011444091796875
2.068	0.0157356262207031
2.07133333333334	0.00476837158203125
2.07466666666667	-0.00810623168945313
2.078	-0.0128746032714844
2.08133333333334	-0.0128746032714844
2.08466666666667	-0.0166893005371094
2.088	-0.0214576721191406
2.09133333333334	-0.0276565551757813
2.09466666666667	-0.0314712524414063
2.098	-0.0391006469726563
2.10133333333334	-0.0472068786621094
2.10466666666667	-0.0538825988769532
2.108	-0.0500679016113282
2.11133333333334	-0.03814697265625
2.11466666666667	-0.0271797180175781
2.118	-0.0219345092773438
2.12133333333334	-0.0181198120117188
2.12466666666667	-0.0133514404296875
2.128	-0.011444091796875
2.13133333333334	-0.0181198120117188
2.13466666666667	-0.0276565551757813
2.138	-0.0338554382324219
2.14133333333334	-0.0400543212890625
2.14466666666667	-0.0395774841308594
2.148	-0.03814697265625
2.15133333333334	-0.034332275390625
2.15466666666667	-0.0338554382324219
2.158	-0.0371932983398438
2.16133333333334	-0.0405311584472656
2.16466666666667	-0.0514984130859375
2.168	-0.0653266906738282
2.17133333333334	-0.0762939453125
2.17466666666667	-0.0762939453125
2.178	-0.06866455078125
2.18133333333334	-0.0624656677246094
2.18466666666667	-0.0538825988769532
2.188	-0.0429153442382813
2.19133333333334	-0.0352859497070313
2.19466666666667	-0.0391006469726563
2.198	-0.0548362731933594
2.20133333333334	-0.0700950622558594
2.20466666666667	-0.0810623168945313
2.208	-0.0848770141601563
2.21133333333334	-0.0786781311035157
2.21466666666667	-0.0662803649902344
2.218	-0.0514984130859375
2.22133333333334	-0.0371932983398438
2.22466666666667	-0.0238418579101563
2.228	-0.0138282775878906
2.23133333333334	-0.0162124633789063
2.23466666666667	-0.0185966491699219
2.238	-0.0152587890625
2.24133333333334	-0.0147819519042969
2.24466666666667	-0.0200271606445313
2.248	-0.0329017639160156
2.25133333333334	-0.041961669921875
2.25466666666667	-0.0505447387695313
2.258	-0.0605583190917969
2.26133333333334	-0.0634193420410157
2.26466666666667	-0.0600814819335938
2.268	-0.0457763671875
2.27133333333334	-0.0319480895996094
2.27466666666667	-0.0200271606445313
2.278	-0.00905990600585938
2.28133333333334	-0.003814697265625
2.28466666666667	-0.00667572021484375
2.288	-0.0233650207519531
2.29133333333334	-0.0371932983398438
2.29466666666667	-0.0486373901367188
2.298	-0.0605583190917969
2.30133333333334	-0.0739097595214844
2.30466666666667	-0.0820159912109375
2.308	-0.0844001770019531
2.31133333333334	-0.087738037109375
2.31466666666667	-0.0939369201660156
2.318	-0.0925064086914063
2.32133333333334	-0.0834465026855469
2.32466666666667	-0.0700950622558594
2.328	-0.0591278076171875
2.33133333333334	-0.0457763671875
2.33466666666667	-0.0276565551757813
2.338	-0.0123977661132813
2.34133333333334	0.000476837158203125
2.34466666666667	0.00715255737304688
2.348	0.0109672546386719
2.35133333333334	0.00762939453125
2.35466666666667	-0.003814697265625
2.358	-0.0205039978027344
2.36133333333334	-0.0395774841308594
2.36466666666667	-0.0548362731933594
2.368	-0.0653266906738282
2.37133333333334	-0.0720024108886719
2.37466666666667	-0.0739097595214844
2.378	-0.0729560852050782
2.38133333333334	-0.072479248046875
2.38466666666667	-0.0705718994140625
2.388	-0.0658035278320313
2.39133333333334	-0.0519752502441407
2.39466666666667	-0.0352859497070313
2.398	-0.0200271606445313
2.40133333333334	-0.00286102294921875
2.40466666666667	0.0104904174804688
2.408	0.0195503234863281
2.41133333333334	0.0181198120117188
2.41466666666667	0.011444091796875
2.418	0.00762939453125
2.42133333333334	-0.000476837158203125
2.42466666666667	-0.00905990600585938
2.428	-0.0171661376953125
2.43133333333334	-0.0205039978027344
2.43466666666667	-0.0233650207519531
2.438	-0.0333786010742188
2.44133333333334	-0.0448226928710938
2.44466666666667	-0.0557899475097657
2.448	-0.0629425048828125
2.45133333333334	-0.0672340393066407
2.45466666666667	-0.0696182250976563
2.458	-0.0700950622558594
2.46133333333334	-0.0619888305664063
2.46466666666667	-0.0481605529785156
2.468	-0.0348091125488281
2.47133333333334	-0.0247955322265625
2.47466666666667	-0.0185966491699219
2.478	-0.0128746032714844
2.48133333333334	-0.0104904174804688
2.48466666666667	-0.0157356262207031
2.488	-0.0252723693847656
2.49133333333334	-0.0395774841308594
2.49466666666667	-0.049591064453125
2.498	-0.0514984130859375
2.50133333333334	-0.0548362731933594
2.50466666666667	-0.0567436218261719
2.508	-0.0581741333007813
2.51133333333334	-0.0491142272949219
2.51466666666667	-0.0376701354980469
2.518	-0.026702880859375
2.52133333333334	-0.0147819519042969
2.52466666666667	-0.00762939453125
2.528	-0.0100135803222656
2.53133333333334	-0.0214576721191406
2.53466666666667	-0.0414848327636719
2.538	-0.0662803649902344
2.54133333333334	-0.0910758972167969
2.54466666666667	-0.105381011962891
2.548	-0.106334686279297
2.55133333333334	-0.102043151855469
2.55466666666667	-0.0920295715332031
2.558	-0.0824928283691406
2.56133333333334	-0.0748634338378907
2.56466666666667	-0.0720024108886719
2.568	-0.072479248046875
2.57133333333334	-0.0672340393066407
2.57466666666667	-0.0576972961425782
2.578	-0.0462532043457031
2.58133333333334	-0.0352859497070313
2.58466666666667	-0.02288818359375
2.588	-0.00810623168945313
2.59133333333334	-0.00143051147460938
2.59466666666667	-0.00238418579101563
2.598	-0.0100135803222656
2.60133333333334	-0.0219345092773438
2.60466666666667	-0.0376701354980469
2.608	-0.0605583190917969
2.61133333333334	-0.0824928283691406
2.61466666666667	-0.10061264038086
2.618	-0.110149383544922
2.62133333333334	-0.110149383544922
2.62466666666667	-0.104427337646485
2.628	-0.0905990600585938
2.63133333333334	-0.0748634338378907
2.63466666666667	-0.0543594360351563
2.638	-0.0309944152832031
2.64133333333334	-0.00667572021484375
2.64466666666667	0.0171661376953125
2.648	0.0352859497070313
2.65133333333334	0.0538825988769532
2.65466666666667	0.0634193420410157
2.658	0.0634193420410157
2.66133333333334	0.0553131103515625
2.66466666666667	0.0443458557128906
2.668	0.034332275390625
2.67133333333334	0.02288818359375
2.67466666666667	0.0133514404296875
2.678	0.00715255737304688
2.68133333333334	0.00667572021484375
2.68466666666667	0.0100135803222656
2.688	0.0133514404296875
2.69133333333334	0.00858306884765625
2.69466666666667	0.000476837158203125
2.698	-0.00619888305664063
2.70133333333334	-0.0128746032714844
2.70466666666667	-0.0219345092773438
2.708	-0.0314712524414063
2.71133333333334	-0.0319480895996094
2.71466666666667	-0.0286102294921875
2.718	-0.0262260437011719
2.72133333333334	-0.0247955322265625
2.72466666666667	-0.0214576721191406
2.728	-0.0238418579101563
2.73133333333334	-0.0352859497070313
2.73466666666667	-0.0510215759277344
2.738	-0.0638961791992188
2.74133333333334	-0.0753402709960938
2.74466666666667	-0.0863075256347656
2.748	-0.0925064086914063
2.75133333333334	-0.0896453857421875
2.75466666666667	-0.080108642578125
2.758	-0.0672340393066407
2.76133333333334	-0.0538825988769532
2.76466666666667	-0.0424385070800781
2.768	-0.0348091125488281
2.77133333333334	-0.0281333923339844
2.77466666666667	-0.0200271606445313
2.778	-0.0143051147460938
2.78133333333334	-0.0152587890625
2.78466666666667	-0.0119209289550781
2.788	0
2.79133333333334	0.0185966491699219
2.79466666666667	0.0352859497070313
2.798	0.0548362731933594
2.80133333333334	0.0891685485839844
2.80466666666667	0.129222869873047
2.808	0.17547607421875
2.81133333333334	0.226974487304688
2.81466666666667	0.300884246826172
2.818	0.393867492675781
2.82133333333334	0.498294830322266
2.82466666666667	0.612735748291016
2.828	0.741004943847657
2.83133333333334	0.885009765625
2.83466666666667	1.03616714477539
2.838	1.18255615234375
2.84133333333334	1.32465362548828
2.84466666666667	1.46245956420899
2.848	1.59454345703125
2.85133333333334	1.71232223510742
2.85466666666667	1.80196762084961
2.858	1.87063217163086
2.86133333333334	1.91545486450196
2.86466666666667	1.94168090820313
2.868	1.94215774536133
2.87133333333334	1.91879272460938
2.87466666666667	1.87921524047852
2.878	1.82342529296875
2.88133333333334	1.75571441650391
2.88466666666667	1.67274475097656
2.888	1.58548355102539
2.89133333333334	1.49393081665039
2.89466666666667	1.39713287353516
2.898	1.2969970703125
2.90133333333334	1.20162963867188
2.90466666666667	1.11675262451172
2.908	1.03235244750977
2.91133333333334	0.950813293457031
2.91466666666667	0.873565673828125
2.918	0.803947448730469
2.92133333333334	0.734329223632813
2.92466666666667	0.660896301269532
2.928	0.589370727539063
2.93133333333334	0.526905059814453
2.93466666666667	0.479698181152344
2.938	0.439167022705078
2.94133333333334	0.401496887207031
2.94466666666667	0.363349914550781
2.948	0.325202941894531
2.95133333333334	0.280857086181641
2.95466666666667	0.230789184570313
2.958	0.188350677490235
2.96133333333334	0.163555145263672
2.96466666666667	0.148296356201172
2.968	0.137805938720703
2.97133333333334	0.132083892822266
2.97466666666667	0.126838684082031
2.978	0.115394592285156
2.98133333333334	0.0910758972167969
2.98466666666667	0.0705718994140625
2.988	0.057220458984375
2.99133333333334	0.0472068786621094
2.99466666666667	0.0376701354980469
2.998	0.0309944152832031
3.00133333333334	0.0300407409667969
3.00466666666667	0.0271797180175781
3.008	0.0219345092773438
3.01133333333334	0.0176429748535156
3.01466666666667	0.0195503234863281
3.018	0.0252723693847656
3.02133333333334	0.030517578125
3.02466666666667	0.0333786010742188
3.028	0.0357627868652344
3.03133333333334	0.03814697265625
3.03466666666667	0.0367164611816406
3.038	0.0309944152832031
3.04133333333334	0.0281333923339844
3.04466666666667	0.0348091125488281
3.048	0.0438690185546875
3.05133333333334	0.0486373901367188
3.05466666666667	0.0462532043457031
3.058	0.0376701354980469
3.06133333333334	0.0257492065429688
3.06466666666667	0.00858306884765625
3.068	-0.0057220458984375
3.07133333333334	-0.0128746032714844
3.07466666666667	-0.0133514404296875
3.078	-0.0095367431640625
3.08133333333334	-0.0109672546386719
3.08466666666667	-0.0162124633789063
3.088	-0.026702880859375
3.09133333333334	-0.0348091125488281
3.09466666666667	-0.03814697265625
3.098	-0.03814697265625
3.10133333333334	-0.0309944152832031
3.10466666666667	-0.0195503234863281
3.108	-0.00810623168945313
3.11133333333334	-0.00667572021484375
3.11466666666667	-0.011444091796875
3.118	-0.0195503234863281
3.12133333333334	-0.0276565551757813
3.12466666666667	-0.0391006469726563
3.128	-0.0538825988769532
3.13133333333334	-0.0658035278320313
3.13466666666667	-0.0796318054199219
3.138	-0.0977516174316406
3.14133333333334	-0.118255615234375
3.14466666666667	-0.136375427246094
3.148	-0.148296356201172
3.15133333333334	-0.150680541992188
3.15466666666667	-0.139236450195313
3.158	-0.114917755126953
3.16133333333334	-0.0867843627929688
3.16466666666667	-0.0624656677246094
3.168	-0.041961669921875
3.17133333333334	-0.0309944152832031
3.17466666666667	-0.0309944152832031
3.178	-0.0362396240234375
3.18133333333334	-0.0438690185546875
3.18466666666667	-0.0467300415039063
3.188	-0.0519752502441407
3.19133333333334	-0.0529289245605469
3.19466666666667	-0.0481605529785156
3.198	-0.041961669921875
3.20133333333334	-0.0357627868652344
3.20466666666667	-0.0329017639160156
3.208	-0.0243186950683594
3.21133333333334	-0.0171661376953125
3.21466666666667	-0.0171661376953125
3.218	-0.0238418579101563
3.22133333333334	-0.0309944152832031
3.22466666666667	-0.0333786010742188
3.228	-0.0338554382324219
3.23133333333334	-0.0295639038085938
3.23466666666667	-0.0247955322265625
3.238	-0.0200271606445313
3.24133333333334	-0.0152587890625
3.24466666666667	-0.0095367431640625
3.248	-0.00810623168945313
3.25133333333334	-0.0133514404296875
3.25466666666667	-0.0214576721191406
3.258	-0.0214576721191406
3.26133333333334	-0.0176429748535156
3.26466666666667	-0.0152587890625
3.268	-0.0176429748535156
3.27133333333334	-0.0162124633789063
3.27466666666667	-0.00762939453125
3.278	-0.003814697265625
3.28133333333334	-0.0104904174804688
3.28466666666667	-0.0205039978027344
3.288	-0.0209808349609375
3.29133333333334	-0.0176429748535156
3.29466666666667	-0.0176429748535156
3.298	-0.0233650207519531
3.30133333333334	-0.0252723693847656
3.30466666666667	-0.0276565551757813
3.308	-0.0371932983398438
3.31133333333334	-0.0467300415039063
3.31466666666667	-0.0576972961425782
3.318	-0.0629425048828125
3.32133333333334	-0.0658035278320313
3.32466666666667	-0.0629425048828125
3.328	-0.0576972961425782
3.33133333333334	-0.0538825988769532
3.33466666666667	-0.0467300415039063
3.338	-0.0371932983398438
3.34133333333334	-0.0290870666503906
3.34466666666667	-0.02288818359375
3.348	-0.0214576721191406
3.35133333333334	-0.0243186950683594
3.35466666666667	-0.030517578125
3.358	-0.0362396240234375
3.36133333333334	-0.0395774841308594
3.36466666666667	-0.0414848327636719
3.368	-0.0386238098144531
3.37133333333334	-0.0300407409667969
3.37466666666667	-0.0185966491699219
3.378	-0.0100135803222656
3.38133333333334	-0.00667572021484375
3.38466666666667	-0.00619888305664063
3.388	-0.00858306884765625
3.39133333333334	-0.0166893005371094
3.39466666666667	-0.030517578125
3.398	-0.0467300415039063
3.40133333333334	-0.0600814819335938
3.40466666666667	-0.0662803649902344
3.408	-0.0677108764648438
3.41133333333334	-0.0672340393066407
3.41466666666667	-0.0653266906738282
3.418	-0.064849853515625
3.42133333333334	-0.0605583190917969
3.42466666666667	-0.0629425048828125
3.428	-0.0691413879394532
3.43133333333334	-0.0824928283691406
3.43466666666667	-0.0901222229003906
3.438	-0.0891685485839844
3.44133333333334	-0.0872611999511719
3.44466666666667	-0.0796318054199219
3.448	-0.0696182250976563
3.45133333333334	-0.0529289245605469
3.45466666666667	-0.0400543212890625
3.458	-0.0319480895996094
3.46133333333334	-0.0271797180175781
3.46466666666667	-0.026702880859375
3.468	-0.0271797180175781
3.47133333333334	-0.0247955322265625
3.47466666666667	-0.0147819519042969
3.478	-0.00667572021484375
3.48133333333334	-0.00333786010742188
3.48466666666667	-0.00143051147460938
3.488	0.000476837158203125
3.49133333333334	0.00143051147460938
3.49466666666667	-0.00238418579101563
3.498	-0.00524520874023438
3.50133333333334	-0.00333786010742188
3.50466666666667	0.00286102294921875
3.508	0.0100135803222656
3.51133333333334	0.0104904174804688
3.51466666666667	0.011444091796875
3.518	0.0138282775878906
3.52133333333334	0.0209808349609375
3.52466666666667	0.0262260437011719
3.528	0.0314712524414063
3.53133333333334	0.0395774841308594
3.53466666666667	0.0448226928710938
3.538	0.0500679016113282
3.54133333333334	0.0505447387695313
3.54466666666667	0.0486373901367188
3.548	0.0410079956054688
3.55133333333334	0.0276565551757813
3.55466666666667	0.0176429748535156
3.558	0.003814697265625
3.56133333333334	-0.00905990600585938
3.56466666666667	-0.026702880859375
3.568	-0.0362396240234375
3.57133333333334	-0.0395774841308594
3.57466666666667	-0.0433921813964844
3.578	-0.0443458557128906
3.58133333333334	-0.0448226928710938
3.58466666666667	-0.0376701354980469
3.588	-0.0376701354980469
3.59133333333334	-0.041961669921875
3.59466666666667	-0.0476837158203125
3.598	-0.0514984130859375
3.60133333333334	-0.0505447387695313
3.60466666666667	-0.0486373901367188
3.608	-0.0414848327636719
3.61133333333334	-0.0324249267578125
3.61466666666667	-0.0281333923339844
3.618	-0.0257492065429688
3.62133333333334	-0.0233650207519531
3.62466666666667	-0.0209808349609375
3.628	-0.0300407409667969
3.63133333333334	-0.0424385070800781
3.63466666666667	-0.0514984130859375
3.638	-0.0591278076171875
3.64133333333334	-0.0720024108886719
3.64466666666667	-0.0882148742675781
3.648	-0.0896453857421875
3.65133333333334	-0.0858306884765625
3.65466666666667	-0.0848770141601563
3.658	-0.091552734375
3.66133333333334	-0.0925064086914063
3.66466666666667	-0.0829696655273438
3.668	-0.0786781311035157
3.67133333333334	-0.0720024108886719
3.67466666666667	-0.0615119934082032
3.678	-0.041961669921875
3.68133333333334	-0.0271797180175781
3.68466666666667	-0.0238418579101563
3.688	-0.0214576721191406
3.69133333333334	-0.0205039978027344
3.69466666666667	-0.0176429748535156
3.698	-0.0209808349609375
3.70133333333334	-0.0238418579101563
3.70466666666667	-0.0214576721191406
3.708	-0.0185966491699219
3.71133333333334	-0.0133514404296875
3.71466666666667	-0.0104904174804688
3.718	0
3.72133333333334	0.0176429748535156
3.72466666666667	0.0429153442382813
3.728	0.0734329223632813
3.73133333333334	0.109195709228516
3.73466666666667	0.157356262207031
3.738	0.208854675292969
3.74133333333334	0.257015228271485
3.74466666666667	0.300407409667969
3.748	0.347137451171875
3.75133333333334	0.407218933105469
3.75466666666667	0.473976135253906
3.758	0.551223754882813
3.76133333333334	0.64992904663086
3.76466666666667	0.772953033447266
3.768	0.915050506591797
3.77133333333334	1.06525421142578
3.77466666666667	1.23357772827149
3.778	1.41763687133789
3.78133333333334	1.61933898925781
3.78466666666667	1.83343887329102
3.788	2.06756591796875
3.79133333333334	2.32267379760742
3.79466666666667	2.59447097778321
3.798	2.87914276123047
3.80133333333334	3.17049026489258
3.80466666666667	3.47042083740235
3.808	3.77130508422852
3.81133333333334	4.0731430053711
3.81466666666667	4.37116622924805
3.818	4.66775894165039
3.82133333333334	4.9591064453125
3.82466666666667	5.24139404296875
3.828	5.51557540893555
3.83133333333334	5.77259063720703
3.83466666666667	6.00671768188477
3.838	6.20794296264649
3.84133333333334	6.38198852539063
3.84466666666667	6.52503967285157
3.848	6.63232803344727
3.85133333333334	6.70480728149414
3.85466666666667	6.74533843994141
3.858	6.76250457763672
3.86133333333334	6.74962997436524
3.86466666666667	6.70719146728516
3.868	6.63280487060547
3.87133333333334	6.53505325317383
3.87466666666667	6.41536712646485
3.878	6.27183914184571
3.88133333333334	6.1025619506836
3.88466666666667	5.91278076171875
3.888	5.71060180664063
3.89133333333334	5.49173355102539
3.89466666666667	5.26142120361328
3.898	5.0196647644043
3.90133333333334	4.77075576782227
3.90466666666667	4.51278686523438
3.908	4.25004959106446
3.91133333333334	3.99160385131836
3.91466666666667	3.7384033203125
3.918	3.48997116088867
3.92133333333334	3.24869155883789
3.92466666666667	3.0202865600586
3.928	2.80284881591797
3.93133333333334	2.58684158325196
3.93466666666667	2.37894058227539
3.938	2.18248367309571
3.94133333333334	1.99985504150391
3.94466666666667	1.82104110717774
3.948	1.64556503295899
3.95133333333334	1.48248672485352
3.95466666666667	1.33657455444336
3.958	1.20258331298828
3.96133333333334	1.07765197753906
3.96466666666667	0.962257385253906
3.968	0.858783721923828
3.97133333333334	0.764846801757813
3.97466666666667	0.672340393066407
3.978	0.584602355957032
3.98133333333334	0.5035400390625
3.98466666666667	0.432491302490235
3.988	0.370025634765625
3.99133333333334	0.316143035888672
3.99466666666667	0.266075134277344
3.998	0.218868255615235
4.00133333333334	0.168800354003906
4.00466666666667	0.121593475341797
4.008	0.0786781311035157
4.01133333333334	0.03814697265625
4.01466666666667	0.00143051147460938
4.018	-0.0329017639160156
4.02133333333334	-0.0667572021484375
4.02466666666667	-0.104904174804688
4.028	-0.15401840209961
4.03133333333334	-0.212669372558594
4.03466666666667	-0.272750854492188
4.038	-0.332832336425781
4.04133333333334	-0.391006469726563
4.04466666666667	-0.45156478881836
4.048	-0.516414642333985
4.05133333333334	-0.586032867431641
4.05466666666667	-0.669956207275391
4.058	-0.765323638916016
4.06133333333334	-0.865459442138672
4.06466666666667	-0.964164733886719
4.068	-1.06191635131836
4.07133333333334	-1.16539001464844
4.07466666666667	-1.27124786376953
4.078	-1.37805938720703
4.08133333333334	-1.48344039916992
4.08466666666667	-1.59072875976563
4.088	-1.70230865478516
4.09133333333334	-1.81150436401367
4.09466666666667	-1.91545486450196
4.098	-2.01082229614258
4.10133333333334	-2.09760665893555
4.10466666666667	-2.16913223266602
4.108	-2.21490859985352
4.11133333333334	-2.22873687744141
4.11466666666667	-2.21109390258789
4.118	-2.16150283813477
4.12133333333334	-2.0751953125
4.12466666666667	-1.94978713989258
4.128	-1.77335739135742
4.13133333333334	-1.53923034667969
4.13466666666667	-1.23929977416992
4.138	-0.872611999511719
4.14133333333334	-0.435829162597656
4.14466666666667	0.0853538513183594
4.148	0.697135925292969
4.15133333333334	1.40762329101563
4.15466666666667	2.22873687744141
4.158	3.16953659057617
4.16133333333334	4.23192977905274
4.16466666666667	5.40542602539063
4.168	6.68811798095703
4.17133333333334	8.07237625122071
4.17466666666667	9.54198837280274
4.178	11.0850334167481
4.18133333333334	12.6910209655762
4.18466666666667	14.3537521362305
4.188	16.0503387451172
4.19133333333334	17.7559852600098
4.19466666666667	19.4416046142578
4.198	21.0790634155274
4.20133333333334	22.646427154541
4.20466666666667	24.1208076477051
4.208	25.4826545715332
4.21133333333334	26.7210006713867
4.21466666666667	27.8310775756836
4.218	28.8095474243164
4.22133333333334	29.6425819396973
4.22466666666667	30.3163528442383
4.228	30.8184623718262
4.23133333333334	31.1422348022461
4.23466666666667	31.2843322753906
4.238	31.2542915344238
4.24133333333334	31.0626029968262
4.24466666666667	30.7221412658692
4.248	30.2424430847168
4.25133333333334	29.6416282653809
4.25466666666667	28.9382934570313
4.258	28.1434059143067
4.26133333333334	27.2698402404785
4.26466666666667	26.334285736084
4.268	25.3548622131348
4.27133333333334	24.3382453918457
4.27466666666667	23.2977867126465
4.278	22.249698638916
4.28133333333334	21.1977958679199
4.28466666666667	20.1473236083985
4.288	19.1068649291992
4.29133333333334	18.0931091308594
4.29466666666667	17.1065330505371
4.298	16.1423683166504
4.30133333333334	15.2044296264649
4.30466666666667	14.305591583252
4.308	13.451099395752
4.31133333333334	12.6328468322754
4.31466666666667	11.8508338928223
4.318	11.1041069030762
4.32133333333334	10.4002952575684
4.32466666666667	9.73129272460938
4.328	9.09137725830078
4.33133333333334	8.4829330444336
4.33466666666667	7.90834426879883
4.338	7.37428665161133
4.34133333333334	6.87599182128907
4.34466666666667	6.40726089477539
4.348	5.9652328491211
4.35133333333334	5.5532455444336
4.35466666666667	5.16986846923828
4.358	4.80794906616211
4.36133333333334	4.46557998657227
4.36466666666667	4.1494369506836
4.368	3.86190414428711
4.37133333333334	3.59725952148438
4.37466666666667	3.34596633911133
4.378	3.11279296875
4.38133333333334	2.90012359619141
4.38466666666667	2.71081924438477
4.388	2.54106521606446
4.39133333333334	2.38513946533203
4.39466666666667	2.23922729492188
4.398	2.09903717041016
4.40133333333334	1.96409225463867
4.40466666666667	1.83296203613281
4.408	1.70612335205078
4.41133333333334	1.58357620239258
4.41466666666667	1.47199630737305
4.418	1.36518478393555
4.42133333333334	1.26695632934571
4.42466666666667	1.17015838623047
4.428	1.07765197753906
4.43133333333334	0.989913940429688
4.43466666666667	0.914573669433594
4.438	0.85592269897461
4.44133333333334	0.806808471679688
4.44466666666667	0.76436996459961
4.448	0.72622299194336
4.45133333333334	0.693321228027344
4.45466666666667	0.66375732421875
4.458	0.637054443359375
4.46133333333334	0.617504119873047
4.46466666666667	0.607013702392578
4.468	0.598907470703125
4.47133333333334	0.589847564697266
4.47466666666667	0.579357147216797
4.478	0.567436218261719
4.48133333333334	0.54931640625
4.48466666666667	0.520706176757813
4.488	0.490188598632813
4.49133333333334	0.462055206298828
4.49466666666667	0.43630599975586
4.498	0.409603118896485
4.50133333333334	0.384330749511719
4.50466666666667	0.359535217285156
4.508	0.332832336425781
4.51133333333334	0.305652618408203
4.51466666666667	0.280857086181641
4.518	0.256061553955078
4.52133333333334	0.231742858886719
4.52466666666667	0.213623046875
4.528	0.20742416381836
4.53133333333334	0.210762023925781
4.53466666666667	0.215530395507813
4.538	0.223636627197266
4.54133333333334	0.229835510253906
4.54466666666667	0.237464904785156
4.548	0.239372253417969
4.55133333333334	0.234127044677735
4.55466666666667	0.226974487304688
4.558	0.216960906982422
4.56133333333334	0.211715698242188
4.56466666666667	0.202178955078125
4.568	0.187873840332031
4.57133333333334	0.171661376953125
4.57466666666667	0.153064727783203
4.578	0.133991241455078
4.58133333333334	0.112533569335938
4.58466666666667	0.0929832458496094
4.588	0.0796318054199219
4.59133333333334	0.0743865966796875
4.59466666666667	0.0791549682617188
4.598	0.0829696655273438
4.60133333333334	0.0863075256347656
4.60466666666667	0.0891685485839844
4.608	0.091552734375
4.61133333333334	0.0905990600585938
4.61466666666667	0.0867843627929688
4.618	0.0863075256347656
4.62133333333334	0.0858306884765625
4.62466666666667	0.0834465026855469
4.628	0.0820159912109375
4.63133333333334	0.0834465026855469
4.63466666666667	0.087738037109375
4.638	0.0939369201660156
4.64133333333334	0.102043151855469
4.64466666666667	0.113010406494141
4.648	0.116348266601563
4.65133333333334	0.110626220703125
4.65466666666667	0.0977516174316406
4.658	0.0829696655273438
4.66133333333334	0.06866455078125
4.66466666666667	0.0519752502441407
4.668	0.03814697265625
4.67133333333334	0.0252723693847656
4.67466666666667	0.0109672546386719
4.678	0.00095367431640625
4.68133333333334	-0.0104904174804688
4.68466666666667	-0.0214576721191406
4.688	-0.0357627868652344
4.69133333333334	-0.0462532043457031
4.69466666666667	-0.0519752502441407
4.698	-0.0600814819335938
4.70133333333334	-0.0643730163574219
4.70466666666667	-0.0677108764648438
4.708	-0.0667572021484375
4.71133333333334	-0.0672340393066407
4.71466666666667	-0.0672340393066407
4.718	-0.06103515625
4.72133333333334	-0.0500679016113282
4.72466666666667	-0.0348091125488281
4.728	-0.0195503234863281
4.73133333333334	-0.00524520874023438
4.73466666666667	0.00858306884765625
4.738	0.0143051147460938
4.74133333333334	0.0138282775878906
4.74466666666667	0.00667572021484375
4.748	0.000476837158203125
4.75133333333334	-0.00286102294921875
4.75466666666667	-0.0095367431640625
4.758	-0.0171661376953125
4.76133333333334	-0.0290870666503906
4.76466666666667	-0.0367164611816406
4.768	-0.0410079956054688
4.77133333333334	-0.0443458557128906
4.77466666666667	-0.0438690185546875
4.778	-0.0429153442382813
4.78133333333334	-0.0405311584472656
4.78466666666667	-0.0424385070800781
4.788	-0.0467300415039063
4.79133333333334	-0.0510215759277344
4.79466666666667	-0.0529289245605469
4.798	-0.0562667846679688
4.80133333333334	-0.057220458984375
4.80466666666667	-0.0524520874023438
4.808	-0.0400543212890625
4.81133333333334	-0.0262260437011719
4.81466666666667	-0.0162124633789063
4.818	-0.00619888305664063
4.82133333333334	-0.000476837158203125
4.82466666666667	-0.000476837158203125
4.828	-0.00286102294921875
4.83133333333334	-0.003814697265625
4.83466666666667	-0.00476837158203125
4.838	-0.0104904174804688
4.84133333333334	-0.0162124633789063
4.84466666666667	-0.0214576721191406
4.848	-0.0276565551757813
4.85133333333334	-0.0338554382324219
4.85466666666667	-0.0400543212890625
4.858	-0.0405311584472656
4.86133333333334	-0.0338554382324219
4.86466666666667	-0.0233650207519531
4.868	-0.019073486328125
4.87133333333334	-0.026702880859375
4.87466666666667	-0.0395774841308594
4.878	-0.0476837158203125
4.88133333333334	-0.0562667846679688
4.88466666666667	-0.0638961791992188
4.888	-0.0643730163574219
4.89133333333334	-0.0538825988769532
4.89466666666667	-0.0371932983398438
4.898	-0.0271797180175781
4.90133333333334	-0.0262260437011719
4.90466666666667	-0.034332275390625
4.908	-0.0481605529785156
4.91133333333334	-0.0653266906738282
4.91466666666667	-0.0820159912109375
4.918	-0.0929832458496094
4.92133333333334	-0.0987052917480469
4.92466666666667	-0.0977516174316406
4.928	-0.0901222229003906
4.93133333333334	-0.0767707824707032
4.93466666666667	-0.0605583190917969
4.938	-0.0505447387695313
4.94133333333334	-0.0457763671875
4.94466666666667	-0.0429153442382813
4.948	-0.0481605529785156
4.95133333333334	-0.0591278076171875
4.95466666666667	-0.0743865966796875
4.958	-0.0796318054199219
4.96133333333334	-0.0743865966796875
4.96466666666667	-0.0658035278320313
4.968	-0.0519752502441407
4.97133333333334	-0.03814697265625
4.97466666666667	-0.0209808349609375
4.978	-0.00858306884765625
4.98133333333334	-0.00143051147460938
4.98466666666667	0.00333786010742188
4.988	0.00762939453125
4.99133333333334	0.0095367431640625
4.99466666666667	0.000476837158203125
4.998	-0.0181198120117188
5.00133333333334	-0.03814697265625
5.00466666666667	-0.0600814819335938
5.008	-0.0796318054199219
5.01133333333334	-0.0967979431152344
5.01466666666667	-0.107288360595703
5.018	-0.109672546386719
5.02133333333334	-0.107765197753906
5.02466666666667	-0.101566314697266
5.028	-0.0963211059570313
5.03133333333334	-0.0929832458496094
5.03466666666667	-0.087738037109375
5.038	-0.0820159912109375
5.04133333333334	-0.0758171081542969
5.04466666666667	-0.0681877136230469
5.048	-0.0600814819335938
5.05133333333334	-0.0500679016113282
5.05466666666667	-0.0462532043457031
5.058	-0.0395774841308594
5.06133333333334	-0.0357627868652344
5.06466666666667	-0.0314712524414063
5.068	-0.0338554382324219
5.07133333333334	-0.0362396240234375
5.07466666666667	-0.0371932983398438
5.078	-0.0400543212890625
5.08133333333334	-0.0452995300292969
5.08466666666667	-0.0548362731933594
5.088	-0.0596046447753907
5.09133333333334	-0.0634193420410157
5.09466666666667	-0.0629425048828125
5.098	-0.0638961791992188
5.10133333333334	-0.0624656677246094
5.10466666666667	-0.0667572021484375
5.108	-0.0739097595214844
5.11133333333334	-0.08392333984375
5.11466666666667	-0.0934600830078125
5.118	-0.101566314697266
5.12133333333334	-0.10824203491211
5.12466666666667	-0.103950500488281
5.128	-0.0963211059570313
5.13133333333334	-0.0901222229003906
5.13466666666667	-0.0882148742675781
5.138	-0.0829696655273438
5.14133333333334	-0.0729560852050782
5.14466666666667	-0.0681877136230469
5.148	-0.064849853515625
5.15133333333334	-0.0591278076171875
5.15466666666667	-0.0514984130859375
5.158	-0.0510215759277344
5.16133333333334	-0.0519752502441407
5.16466666666667	-0.0486373901367188
5.168	-0.0429153442382813
5.17133333333334	-0.0395774841308594
5.17466666666667	-0.0300407409667969
5.178	-0.0133514404296875
5.18133333333334	-0.003814697265625
5.18466666666667	-0.00333786010742188
5.188	-0.00715255737304688
5.19133333333334	-0.0104904174804688
5.19466666666667	-0.0238418579101563
5.198	-0.0438690185546875
5.20133333333334	-0.0519752502441407
5.20466666666667	-0.0505447387695313
5.208	-0.0491142272949219
5.21133333333334	-0.0519752502441407
5.21466666666667	-0.0529289245605469
5.218	-0.049591064453125
5.22133333333334	-0.0538825988769532
5.22466666666667	-0.0634193420410157
5.228	-0.0700950622558594
5.23133333333334	-0.0720024108886719
5.23466666666667	-0.0710487365722657
5.238	-0.0700950622558594
5.24133333333334	-0.0658035278320313
5.24466666666667	-0.057220458984375
5.248	-0.0481605529785156
5.25133333333334	-0.0391006469726563
5.25466666666667	-0.034332275390625
5.258	-0.0348091125488281
5.26133333333334	-0.0357627868652344
5.26466666666667	-0.03814697265625
5.268	-0.041961669921875
5.27133333333334	-0.049591064453125
5.27466666666667	-0.049591064453125
5.278	-0.0424385070800781
5.28133333333334	-0.0386238098144531
5.28466666666667	-0.03814697265625
5.288	-0.0362396240234375
5.29133333333334	-0.0271797180175781
5.29466666666667	-0.0233650207519531
5.298	-0.0257492065429688
5.30133333333334	-0.0257492065429688
5.30466666666667	-0.0214576721191406
5.308	-0.0185966491699219
5.31133333333334	-0.0200271606445313
5.31466666666667	-0.0224113464355469
5.318	-0.0195503234863281
5.32133333333334	-0.0171661376953125
5.32466666666667	-0.0185966491699219
5.328	-0.026702880859375
5.33133333333334	-0.0319480895996094
5.33466666666667	-0.026702880859375
5.338	-0.0171661376953125
5.34133333333334	-0.011444091796875
5.34466666666667	-0.00619888305664063
5.348	0.00858306884765625
5.35133333333334	0.0224113464355469
5.35466666666667	0.0162124633789063
5.358	-0.003814697265625
5.36133333333334	-0.0219345092773438
5.36466666666667	-0.0276565551757813
5.368	-0.0333786010742188
5.37133333333334	-0.0400543212890625
5.37466666666667	-0.0367164611816406
5.378	-0.0200271606445313
5.38133333333334	0.000476837158203125
5.38466666666667	0.0057220458984375
5.388	-0.00095367431640625
5.39133333333334	-0.0119209289550781
5.39466666666667	-0.0243186950683594
5.398	-0.0429153442382813
5.40133333333334	-0.0638961791992188
5.40466666666667	-0.0786781311035157
5.408	-0.08392333984375
5.41133333333334	-0.0805854797363281
5.41466666666667	-0.0758171081542969
5.418	-0.0705718994140625
5.42133333333334	-0.0710487365722657
5.42466666666667	-0.0705718994140625
5.428	-0.0700950622558594
5.43133333333334	-0.0681877136230469
5.43466666666667	-0.0662803649902344
5.438	-0.0643730163574219
5.44133333333334	-0.0619888305664063
5.44466666666667	-0.0672340393066407
5.448	-0.0739097595214844
5.45133333333334	-0.0791549682617188
5.45466666666667	-0.0820159912109375
5.458	-0.0844001770019531
5.46133333333334	-0.0796318054199219
5.46466666666667	-0.0667572021484375
5.468	-0.0543594360351563
5.47133333333334	-0.0510215759277344
5.47466666666667	-0.0514984130859375
5.478	-0.0500679016113282
5.48133333333334	-0.0543594360351563
5.48466666666667	-0.0624656677246094
5.488	-0.0677108764648438
5.49133333333334	-0.0586509704589844
5.49466666666667	-0.0462532043457031
5.498	-0.0400543212890625
5.50133333333334	-0.0348091125488281
5.50466666666667	-0.030517578125
5.508	-0.0290870666503906
5.51133333333334	-0.0386238098144531
5.51466666666667	-0.0476837158203125
5.518	-0.0529289245605469
5.52133333333334	-0.0553131103515625
5.52466666666667	-0.0600814819335938
5.528	-0.0672340393066407
5.53133333333334	-0.0748634338378907
5.53466666666667	-0.0815391540527344
5.538	-0.0896453857421875
5.54133333333334	-0.0972747802734375
5.54466666666667	-0.101089477539063
5.548	-0.103473663330078
5.55133333333334	-0.1068115234375
5.55466666666667	-0.113487243652344
5.558	-0.119209289550781
5.56133333333334	-0.120639801025391
5.56466666666667	-0.119686126708985
5.568	-0.118255615234375
5.57133333333334	-0.11587142944336
5.57466666666667	-0.11444091796875
5.578	-0.111103057861328
5.58133333333334	-0.113964080810547
5.58466666666667	-0.120639801025391
5.588	-0.127792358398438
5.59133333333334	-0.131607055664063
5.59466666666667	-0.131607055664063
5.598	-0.132560729980469
5.60133333333334	-0.128746032714844
5.60466666666667	-0.122547149658203
5.608	-0.113964080810547
5.61133333333334	-0.112056732177735
5.61466666666667	-0.113487243652344
5.618	-0.11587142944336
5.62133333333334	-0.117778778076172
5.62466666666667	-0.11444091796875
5.628	-0.109195709228516
5.63133333333334	-0.0948905944824219
5.63466666666667	-0.0867843627929688
5.638	-0.0805854797363281
5.64133333333334	-0.0758171081542969
5.64466666666667	-0.0715255737304688
5.648	-0.0696182250976563
5.65133333333334	-0.0748634338378907
5.65466666666667	-0.072479248046875
5.658	-0.0662803649902344
5.66133333333334	-0.0615119934082032
5.66466666666667	-0.0619888305664063
5.668	-0.0615119934082032
5.67133333333334	-0.0529289245605469
5.67466666666667	-0.0448226928710938
5.678	-0.0424385070800781
5.68133333333334	-0.0410079956054688
5.68466666666667	-0.0395774841308594
5.688	-0.0371932983398438
5.69133333333334	-0.0414848327636719
5.69466666666667	-0.0481605529785156
5.698	-0.0562667846679688
5.70133333333334	-0.0600814819335938
5.70466666666667	-0.057220458984375
5.708	-0.0524520874023438
5.71133333333334	-0.0472068786621094
5.71466666666667	-0.0472068786621094
5.718	-0.0472068786621094
5.72133333333334	-0.0467300415039063
5.72466666666667	-0.0452995300292969
5.728	-0.0452995300292969
5.73133333333334	-0.0452995300292969
5.73466666666667	-0.0391006469726563
5.738	-0.0314712524414063
5.74133333333334	-0.0276565551757813
5.74466666666667	-0.0348091125488281
5.748	-0.0452995300292969
5.75133333333334	-0.0567436218261719
5.75466666666667	-0.0672340393066407
5.758	-0.0739097595214844
5.76133333333334	-0.0743865966796875
5.76466666666667	-0.0691413879394532
5.768	-0.0677108764648438
5.77133333333334	-0.0696182250976563
5.77466666666667	-0.072479248046875
5.778	-0.0743865966796875
5.78133333333334	-0.0743865966796875
5.78466666666667	-0.072479248046875
5.788	-0.0667572021484375
5.79133333333334	-0.0567436218261719
5.79466666666667	-0.0462532043457031
5.798	-0.0467300415039063
5.80133333333334	-0.0615119934082032
5.80466666666667	-0.0791549682617188
5.808	-0.0925064086914063
5.81133333333334	-0.101089477539063
5.81466666666667	-0.113010406494141
5.818	-0.118255615234375
5.82133333333334	-0.115394592285156
5.82466666666667	-0.109195709228516
5.828	-0.107765197753906
5.83133333333334	-0.113964080810547
5.83466666666667	-0.120639801025391
5.838	-0.126838684082031
5.84133333333334	-0.127792358398438
5.84466666666667	-0.12350082397461
5.848	-0.117778778076172
5.85133333333334	-0.108718872070313
5.85466666666667	-0.0977516174316406
5.858	-0.0901222229003906
5.86133333333334	-0.0982284545898438
5.86466666666667	-0.118732452392578
5.868	-0.144004821777344
5.87133333333334	-0.163555145263672
5.87466666666667	-0.17547607421875
5.878	-0.182628631591797
5.88133333333334	-0.179767608642578
5.88466666666667	-0.168323516845703
5.888	-0.147819519042969
5.89133333333334	-0.129222869873047
5.89466666666667	-0.117301940917969
5.898	-0.105857849121094
5.90133333333334	-0.0987052917480469
5.90466666666667	-0.0972747802734375
5.908	-0.101566314697266
5.91133333333334	-0.104904174804688
5.91466666666667	-0.102996826171875
5.918	-0.101566314697266
5.92133333333334	-0.0987052917480469
5.92466666666667	-0.0977516174316406
5.928	-0.0958442687988281
5.93133333333334	-0.095367431640625
5.93466666666667	-0.0963211059570313
5.938	-0.0967979431152344
5.94133333333334	-0.0944137573242188
5.94466666666667	-0.0853538513183594
5.948	-0.0758171081542969
5.95133333333334	-0.0705718994140625
5.95466666666667	-0.072479248046875
5.958	-0.0805854797363281
5.96133333333334	-0.0905990600585938
5.96466666666667	-0.10061264038086
5.968	-0.110626220703125
5.97133333333334	-0.119686126708985
5.97466666666667	-0.124931335449219
5.978	-0.123023986816406
5.98133333333334	-0.113487243652344
5.98466666666667	-0.103473663330078
5.988	-0.0910758972167969
5.99133333333334	-0.0820159912109375
5.99466666666667	-0.0753402709960938
5.998	-0.06866455078125
6.00133333333334	-0.0667572021484375
6.00466666666667	-0.0710487365722657
6.008	-0.0824928283691406
6.01133333333334	-0.0891685485839844
6.01466666666667	-0.0896453857421875
6.018	-0.0910758972167969
6.02133333333334	-0.0929832458496094
6.02466666666667	-0.087738037109375
6.028	-0.0739097595214844
6.03133333333334	-0.0548362731933594
6.03466666666667	-0.0376701354980469
6.038	-0.0209808349609375
6.04133333333334	-0.0104904174804688
6.04466666666667	-0.00858306884765625
6.048	-0.0133514404296875
6.05133333333334	-0.0257492065429688
6.05466666666667	-0.03814697265625
6.058	-0.0510215759277344
6.06133333333334	-0.0615119934082032
6.06466666666667	-0.0667572021484375
6.068	-0.0700950622558594
6.07133333333334	-0.0715255737304688
6.07466666666667	-0.0786781311035157
6.078	-0.0834465026855469
6.08133333333334	-0.0824928283691406
6.08466666666667	-0.0753402709960938
6.088	-0.0681877136230469
6.09133333333334	-0.0619888305664063
6.09466666666667	-0.05340576171875
6.098	-0.0491142272949219
6.10133333333334	-0.0510215759277344
6.10466666666667	-0.0600814819335938
6.108	-0.0681877136230469
6.11133333333334	-0.0748634338378907
6.11466666666667	-0.0791549682617188
6.118	-0.0805854797363281
6.12133333333334	-0.0815391540527344
6.12466666666667	-0.0782012939453125
6.128	-0.06866455078125
6.13133333333334	-0.0562667846679688
6.13466666666667	-0.0481605529785156
6.138	-0.0448226928710938
6.14133333333334	-0.0395774841308594
6.14466666666667	-0.0391006469726563
6.148	-0.0462532043457031
6.15133333333334	-0.0591278076171875
6.15466666666667	-0.0681877136230469
6.158	-0.0729560852050782
6.16133333333334	-0.0805854797363281
6.16466666666667	-0.0896453857421875
6.168	-0.0934600830078125
6.17133333333334	-0.0905990600585938
6.17466666666667	-0.0853538513183594
6.178	-0.08392333984375
6.18133333333334	-0.08392333984375
6.18466666666667	-0.0834465026855469
6.188	-0.08392333984375
6.19133333333334	-0.0882148742675781
6.19466666666667	-0.0934600830078125
6.198	-0.0972747802734375
6.20133333333334	-0.0944137573242188
6.20466666666667	-0.0891685485839844
6.208	-0.0815391540527344
6.21133333333334	-0.0715255737304688
6.21466666666667	-0.0658035278320313
6.218	-0.0634193420410157
6.22133333333334	-0.0658035278320313
6.22466666666667	-0.0681877136230469
6.228	-0.0734329223632813
6.23133333333334	-0.0786781311035157
6.23466666666667	-0.0782012939453125
6.238	-0.0705718994140625
6.24133333333334	-0.0596046447753907
6.24466666666667	-0.049591064453125
6.248	-0.0371932983398438
6.25133333333334	-0.0276565551757813
6.25466666666667	-0.0214576721191406
6.258	-0.0181198120117188
6.26133333333334	-0.0143051147460938
6.26466666666667	-0.0147819519042969
6.268	-0.0209808349609375
6.27133333333334	-0.0295639038085938
6.27466666666667	-0.0319480895996094
6.278	-0.0329017639160156
6.28133333333334	-0.0314712524414063
6.28466666666667	-0.0333786010742188
6.288	-0.0371932983398438
6.29133333333334	-0.0462532043457031
6.29466666666667	-0.0605583190917969
6.298	-0.0743865966796875
6.30133333333334	-0.0858306884765625
6.30466666666667	-0.0863075256347656
6.308	-0.0805854797363281
6.31133333333334	-0.0734329223632813
6.31466666666667	-0.0672340393066407
6.318	-0.0619888305664063
6.32133333333334	-0.06103515625
6.32466666666667	-0.0662803649902344
6.328	-0.072479248046875
6.33133333333334	-0.0734329223632813
6.33466666666667	-0.0715255737304688
6.338	-0.0677108764648438
6.34133333333334	-0.0605583190917969
6.34466666666667	-0.0481605529785156
6.348	-0.0362396240234375
6.35133333333334	-0.0271797180175781
6.35466666666667	-0.0238418579101563
6.358	-0.026702880859375
6.36133333333334	-0.0309944152832031
6.36466666666667	-0.0309944152832031
6.368	-0.026702880859375
6.37133333333334	-0.0238418579101563
6.37466666666667	-0.026702880859375
6.378	-0.0262260437011719
6.38133333333334	-0.0243186950683594
6.38466666666667	-0.0252723693847656
6.388	-0.0309944152832031
6.39133333333334	-0.0391006469726563
6.39466666666667	-0.0438690185546875
6.398	-0.0519752502441407
6.40133333333334	-0.0624656677246094
6.40466666666667	-0.0734329223632813
6.408	-0.080108642578125
6.41133333333334	-0.0791549682617188
6.41466666666667	-0.0758171081542969
6.418	-0.0734329223632813
6.42133333333334	-0.0772476196289063
6.42466666666667	-0.0844001770019531
6.428	-0.0867843627929688
6.43133333333334	-0.0853538513183594
6.43466666666667	-0.0753402709960938
6.438	-0.0581741333007813
6.44133333333334	-0.041961669921875
6.44466666666667	-0.0309944152832031
6.448	-0.034332275390625
6.45133333333334	-0.0438690185546875
6.45466666666667	-0.05340576171875
6.458	-0.0596046447753907
6.46133333333334	-0.0581741333007813
6.46466666666667	-0.0510215759277344
6.468	-0.0367164611816406
6.47133333333334	-0.0181198120117188
6.47466666666667	-0.00524520874023438
6.478	0.00333786010742188
6.48133333333334	0.00524520874023438
6.48466666666667	0.00619888305664063
6.488	0.00524520874023438
6.49133333333334	-0.00095367431640625
6.49466666666667	-0.00762939453125
6.498	-0.0152587890625
6.50133333333334	-0.0219345092773438
6.50466666666667	-0.0309944152832031
6.508	-0.0462532043457031
6.51133333333334	-0.0629425048828125
6.51466666666667	-0.0777244567871094
6.518	-0.0863075256347656
6.52133333333334	-0.0872611999511719
6.52466666666667	-0.0844001770019531
6.528	-0.0782012939453125
6.53133333333334	-0.0743865966796875
6.53466666666667	-0.0743865966796875
6.538	-0.0772476196289063
6.54133333333334	-0.0820159912109375
6.54466666666667	-0.0886917114257813
6.548	-0.0939369201660156
6.55133333333334	-0.091552734375
6.55466666666667	-0.0824928283691406
6.558	-0.0796318054199219
6.56133333333334	-0.0848770141601563
6.56466666666667	-0.0891685485839844
6.568	-0.0882148742675781
6.57133333333334	-0.0844001770019531
6.57466666666667	-0.0863075256347656
6.578	-0.0863075256347656
6.58133333333334	-0.0824928283691406
6.58466666666667	-0.0815391540527344
6.588	-0.0867843627929688
6.59133333333334	-0.0977516174316406
6.59466666666667	-0.100135803222656
6.598	-0.095367431640625
6.60133333333334	-0.0858306884765625
6.60466666666667	-0.0734329223632813
6.608	-0.0591278076171875
6.61133333333334	-0.0395774841308594
6.61466666666667	-0.02288818359375
6.618	-0.0143051147460938
6.62133333333334	-0.0138282775878906
6.62466666666667	-0.0138282775878906
6.628	-0.00333786010742188
6.63133333333334	0.0176429748535156
6.63466666666667	0.0443458557128906
6.638	0.0734329223632813
6.64133333333334	0.1068115234375
6.64466666666667	0.147342681884766
6.648	0.189304351806641
6.65133333333334	0.231742858886719
6.65466666666667	0.274181365966797
6.658	0.330924987792969
6.66133333333334	0.407218933105469
6.66466666666667	0.504493713378907
[truncated: 5,506 more rows]
