# Supplementary material for: Phase-Specific Parameter Estimation in Chiral HPLC Using 1‑Site, 2‑Site Stochastic Models, and Unified Equation Approach
Source: Anal Chem. 2026 Apr 29;98(18):13925–39. doi: 10.1021/acs.analchem.6c01634 (PMC13177292; doi:10.1021/acs.analchem.6c01634)
Supplement: Supplementary file 2 [file ac6c01634_si_002.zip › SupportingInformation/01_isotherm_fit/CELL1_data/LORA_CELL1_05_10_22512.CSV]

0.003	0.00810623168945313
0.00633333333333334	0.0171661376953125
0.00966666666666667	0.0219345092773438
0.013	0.0209808349609375
0.0163333333333334	0.0162124633789063
0.0196666666666667	0.0128746032714844
0.023	0.0123977661132813
0.0263333333333334	0.0147819519042969
0.0296666666666667	0.0152587890625
0.033	0.0152587890625
0.0363333333333334	0.0119209289550781
0.0396666666666667	0.00429153442382813
0.043	-0.00524520874023438
0.0463333333333334	-0.011444091796875
0.0496666666666667	-0.011444091796875
0.053	-0.00619888305664063
0.0563333333333334	0.00238418579101563
0.0596666666666667	0.0138282775878906
0.063	0.0247955322265625
0.0663333333333334	0.0309944152832031
0.0696666666666667	0.034332275390625
0.073	0.034332275390625
0.0763333333333334	0.0376701354980469
0.0796666666666667	0.0395774841308594
0.083	0.0400543212890625
0.0863333333333334	0.0376701354980469
0.0896666666666667	0.0386238098144531
0.093	0.0462532043457031
0.0963333333333334	0.0538825988769532
0.0996666666666667	0.0581741333007813
0.103	0.0591278076171875
0.106333333333334	0.0567436218261719
0.109666666666667	0.0500679016113282
0.113	0.0414848327636719
0.116333333333334	0.034332275390625
0.119666666666667	0.0286102294921875
0.123	0.0214576721191406
0.126333333333334	0.0176429748535156
0.129666666666667	0.0195503234863281
0.133	0.019073486328125
0.136333333333334	0.0195503234863281
0.139666666666667	0.0257492065429688
0.143	0.0424385070800781
0.146333333333334	0.06103515625
0.149666666666667	0.0710487365722657
0.153	0.0743865966796875
0.156333333333334	0.0677108764648438
0.159666666666667	0.0481605529785156
0.163	0.0233650207519531
0.166333333333334	0.00524520874023438
0.169666666666667	-0.00143051147460938
0.173	-0.00429153442382813
0.176333333333334	-0.00810623168945313
0.179666666666667	-0.00476837158203125
0.183	0.00095367431640625
0.186333333333334	0.00524520874023438
0.189666666666667	0.00429153442382813
0.193	0.00524520874023438
0.196333333333334	0.00762939453125
0.199666666666667	0.00905990600585938
0.203	0.00810623168945313
0.206333333333334	0.00333786010742188
0.209666666666667	-0.003814697265625
0.213	-0.00667572021484375
0.216333333333334	0.00095367431640625
0.219666666666667	0.0119209289550781
0.223	0.0185966491699219
0.226333333333334	0.0238418579101563
0.229666666666667	0.0290870666503906
0.233	0.0271797180175781
0.236333333333334	0.0219345092773438
0.239666666666667	0.0166893005371094
0.243	0.0195503234863281
0.246333333333334	0.0219345092773438
0.249666666666667	0.0252723693847656
0.253	0.0348091125488281
0.256333333333334	0.0438690185546875
0.259666666666667	0.0481605529785156
0.263	0.041961669921875
0.266333333333334	0.0309944152832031
0.269666666666667	0.0147819519042969
0.273	-0.0057220458984375
0.276333333333334	-0.0219345092773438
0.279666666666667	-0.0314712524414063
0.283	-0.0338554382324219
0.286333333333334	-0.0290870666503906
0.289666666666667	-0.0152587890625
0.293	0.00095367431640625
0.296333333333334	0.0128746032714844
0.299666666666667	0.0224113464355469
0.303	0.0290870666503906
0.306333333333334	0.0300407409667969
0.309666666666667	0.0214576721191406
0.313	0.0133514404296875
0.316333333333334	0.00858306884765625
0.319666666666667	0.00238418579101563
0.323	-0.00810623168945313
0.326333333333334	-0.0195503234863281
0.329666666666667	-0.026702880859375
0.333	-0.0314712524414063
0.336333333333334	-0.0352859497070313
0.339666666666667	-0.0371932983398438
0.343	-0.0386238098144531
0.346333333333334	-0.0395774841308594
0.349666666666667	-0.0352859497070313
0.353	-0.0295639038085938
0.356333333333334	-0.0295639038085938
0.359666666666667	-0.0376701354980469
0.363	-0.0452995300292969
0.366333333333334	-0.0467300415039063
0.369666666666667	-0.0476837158203125
0.373	-0.0491142272949219
0.376333333333334	-0.0457763671875
0.379666666666667	-0.0324249267578125
0.383	-0.0152587890625
0.386333333333334	-0.00333786010742188
0.389666666666667	-0.0019073486328125
0.393	-0.00143051147460938
0.396333333333334	0.00143051147460938
0.399666666666667	0.00286102294921875
0.403	0.00429153442382813
0.406333333333334	0.0057220458984375
0.409666666666667	0.0181198120117188
0.413	0.030517578125
0.416333333333334	0.0400543212890625
0.419666666666667	0.041961669921875
0.423	0.0405311584472656
0.426333333333334	0.0395774841308594
0.429666666666667	0.030517578125
0.433	0.0200271606445313
0.436333333333334	0.0104904174804688
0.439666666666667	0.0100135803222656
0.443	0.011444091796875
0.446333333333334	0.0104904174804688
0.449666666666667	0.00810623168945313
0.453	0.00524520874023438
0.456333333333334	0.00095367431640625
0.459666666666667	-0.00286102294921875
0.463	-0.00667572021484375
0.466333333333334	-0.00905990600585938
0.469666666666667	-0.00524520874023438
0.473	0.0057220458984375
0.476333333333334	0.0200271606445313
0.479666666666667	0.0290870666503906
0.483	0.0367164611816406
0.486333333333334	0.0443458557128906
0.489666666666667	0.0448226928710938
0.493	0.0333786010742188
0.496333333333334	0.0166893005371094
0.499666666666667	0.003814697265625
0.503	0.000476837158203125
0.506333333333334	-0.00095367431640625
0.509666666666667	0
0.513	-0.00333786010742188
0.516333333333334	-0.00715255737304688
0.519666666666667	-0.0128746032714844
0.523	-0.0257492065429688
0.526333333333334	-0.03814697265625
0.529666666666667	-0.0472068786621094
0.533	-0.0443458557128906
0.536333333333334	-0.0386238098144531
0.539666666666667	-0.0348091125488281
0.543	-0.0290870666503906
0.546333333333334	-0.0276565551757813
0.549666666666667	-0.0247955322265625
0.553	-0.0247955322265625
0.556333333333334	-0.0238418579101563
0.559666666666667	-0.0200271606445313
0.563	-0.0152587890625
0.566333333333334	-0.003814697265625
0.569666666666667	0.0019073486328125
0.573	0.00429153442382813
0.576333333333334	0.003814697265625
0.579666666666667	0.00476837158203125
0.583	0.00715255737304688
0.586333333333334	0.0057220458984375
0.589666666666667	0.00715255737304688
0.593	0.00619888305664063
0.596333333333334	0.0019073486328125
0.599666666666667	-0.0057220458984375
0.603	-0.0123977661132813
0.606333333333334	-0.0166893005371094
0.609666666666667	-0.0252723693847656
0.613	-0.0300407409667969
0.616333333333334	-0.0290870666503906
0.619666666666667	-0.0243186950683594
0.623	-0.02288818359375
0.626333333333334	-0.0281333923339844
0.629666666666667	-0.0281333923339844
0.633	-0.0243186950683594
0.636333333333334	-0.0205039978027344
0.639666666666667	-0.0171661376953125
0.643	-0.0147819519042969
0.646333333333334	-0.00715255737304688
0.649666666666667	-0.00143051147460938
0.653	0.00143051147460938
0.656333333333334	0.00476837158203125
0.659666666666667	0.00524520874023438
0.663	0.00476837158203125
0.666333333333334	-0.0019073486328125
0.669666666666667	-0.00429153442382813
0.673	-0.003814697265625
0.676333333333334	-0.00286102294921875
0.679666666666667	-0.00333786010742188
0.683	-0.00429153442382813
0.686333333333334	-0.000476837158203125
0.689666666666667	0.00095367431640625
0.693	0
0.696333333333334	0.00095367431640625
0.699666666666667	0.0057220458984375
0.703	0.0100135803222656
0.706333333333334	0.0104904174804688
0.709666666666667	0.00858306884765625
0.713	0.00476837158203125
0.716333333333334	-0.00143051147460938
0.719666666666667	-0.00667572021484375
0.723	-0.00858306884765625
0.726333333333334	-0.00667572021484375
0.729666666666667	-0.00476837158203125
0.733	-0.000476837158203125
0.736333333333334	-0.00238418579101563
0.739666666666667	-0.00667572021484375
0.743	-0.0104904174804688
0.746333333333334	-0.00810623168945313
0.749666666666667	0.00238418579101563
0.753	0.0152587890625
0.756333333333334	0.0271797180175781
0.759666666666667	0.0309944152832031
0.763	0.0286102294921875
0.766333333333334	0.0243186950683594
0.769666666666667	0.0143051147460938
0.773	-0.00238418579101563
0.776333333333334	-0.0195503234863281
0.779666666666667	-0.0276565551757813
0.783	-0.0276565551757813
0.786333333333334	-0.0319480895996094
0.789666666666667	-0.0410079956054688
0.793	-0.0510215759277344
0.796333333333334	-0.0500679016113282
0.799666666666667	-0.0433921813964844
0.803	-0.0329017639160156
0.806333333333334	-0.0243186950683594
0.809666666666667	-0.0143051147460938
0.813	-0.00143051147460938
0.816333333333334	0.00619888305664063
0.819666666666667	0.00905990600585938
0.823	0.0057220458984375
0.826333333333334	0.00095367431640625
0.829666666666667	-0.00762939453125
0.833	-0.0171661376953125
0.836333333333334	-0.0224113464355469
0.839666666666667	-0.0219345092773438
0.843	-0.0123977661132813
0.846333333333334	-0.00667572021484375
0.849666666666667	0
0.853	0.00667572021484375
0.856333333333334	0.0128746032714844
0.859666666666667	0.00905990600585938
0.863	-0.00667572021484375
0.866333333333334	-0.0209808349609375
0.869666666666667	-0.0271797180175781
0.873	-0.030517578125
0.876333333333334	-0.0362396240234375
0.879666666666667	-0.0429153442382813
0.883	-0.0448226928710938
0.886333333333334	-0.041961669921875
0.889666666666667	-0.0391006469726563
0.893	-0.0314712524414063
0.896333333333334	-0.0185966491699219
0.899666666666667	-0.00286102294921875
0.903	0.00858306884765625
0.906333333333334	0.0138282775878906
0.909666666666667	0.0200271606445313
0.913	0.02288818359375
0.916333333333334	0.0200271606445313
0.919666666666667	0.0166893005371094
0.923	0.0128746032714844
0.926333333333334	0.011444091796875
0.929666666666667	0.00810623168945313
0.933	0.00858306884765625
0.936333333333334	0.0123977661132813
0.939666666666667	0.011444091796875
0.943	0.00810623168945313
0.946333333333334	0.00619888305664063
0.949666666666667	0.00810623168945313
0.953	0.0095367431640625
0.956333333333334	0.0100135803222656
0.959666666666667	0.0143051147460938
0.963	0.0214576721191406
0.966333333333334	0.0290870666503906
0.969666666666667	0.034332275390625
0.973	0.034332275390625
0.976333333333334	0.0276565551757813
0.979666666666667	0.0181198120117188
0.983	0.0166893005371094
0.986333333333334	0.0205039978027344
0.989666666666667	0.0247955322265625
0.993	0.0276565551757813
0.996333333333334	0.0367164611816406
0.999666666666667	0.0424385070800781
1.003	0.03814697265625
1.00633333333334	0.0276565551757813
1.00966666666667	0.0200271606445313
1.013	0.0209808349609375
1.01633333333334	0.0176429748535156
1.01966666666667	0.0166893005371094
1.023	0.0152587890625
1.02633333333334	0.0195503234863281
1.02966666666667	0.0209808349609375
1.033	0.0147819519042969
1.03633333333334	0.00429153442382813
1.03966666666667	-0.0057220458984375
1.043	-0.0104904174804688
1.04633333333334	-0.0157356262207031
1.04966666666667	-0.019073486328125
1.053	-0.0214576721191406
1.05633333333334	-0.0157356262207031
1.05966666666667	-0.00619888305664063
1.063	0.0057220458984375
1.06633333333334	0.0143051147460938
1.06966666666667	0.0205039978027344
1.073	0.0257492065429688
1.07633333333334	0.0247955322265625
1.07966666666667	0.0205039978027344
1.083	0.011444091796875
1.08633333333334	0.00333786010742188
1.08966666666667	-0.00429153442382813
1.093	-0.0095367431640625
1.09633333333334	-0.0104904174804688
1.09966666666667	-0.00810623168945313
1.103	-0.00286102294921875
1.10633333333334	0.003814697265625
1.10966666666667	0.0104904174804688
1.113	0.0100135803222656
1.11633333333334	0.00715255737304688
1.11966666666667	0.00667572021484375
1.123	0.0095367431640625
1.12633333333334	0.0119209289550781
1.12966666666667	0.0109672546386719
1.133	0.0143051147460938
1.13633333333334	0.0181198120117188
1.13966666666667	0.0162124633789063
1.143	0.00715255737304688
1.14633333333334	-0.00524520874023438
1.14966666666667	-0.0157356262207031
1.153	-0.0247955322265625
1.15633333333334	-0.0329017639160156
1.15966666666667	-0.0348091125488281
1.163	-0.0338554382324219
1.16633333333334	-0.0295639038085938
1.16966666666667	-0.030517578125
1.173	-0.0309944152832031
1.17633333333334	-0.0295639038085938
1.17966666666667	-0.030517578125
1.183	-0.0314712524414063
1.18633333333334	-0.034332275390625
1.18966666666667	-0.0295639038085938
1.193	-0.0257492065429688
1.19633333333334	-0.0238418579101563
1.19966666666667	-0.0247955322265625
1.203	-0.0233650207519531
1.20633333333334	-0.0205039978027344
1.20966666666667	-0.0181198120117188
1.213	-0.0147819519042969
1.21633333333334	-0.0162124633789063
1.21966666666667	-0.0295639038085938
1.223	-0.0481605529785156
1.22633333333334	-0.0576972961425782
1.22966666666667	-0.0581741333007813
1.233	-0.06103515625
1.23633333333334	-0.0615119934082032
1.23966666666667	-0.0472068786621094
1.243	-0.0233650207519531
1.24633333333334	-0.0123977661132813
1.24966666666667	-0.0171661376953125
1.253	-0.0252723693847656
1.25633333333334	-0.0295639038085938
1.25966666666667	-0.0295639038085938
1.263	-0.0333786010742188
1.26633333333334	-0.0324249267578125
1.26966666666667	-0.0300407409667969
1.273	-0.026702880859375
1.27633333333334	-0.026702880859375
1.27966666666667	-0.0309944152832031
1.283	-0.0348091125488281
1.28633333333334	-0.0371932983398438
1.28966666666667	-0.0352859497070313
1.293	-0.0309944152832031
1.29633333333334	-0.0243186950683594
1.29966666666667	-0.0247955322265625
1.303	-0.0300407409667969
1.30633333333334	-0.0362396240234375
1.30966666666667	-0.0391006469726563
1.313	-0.0376701354980469
1.31633333333334	-0.0333786010742188
1.31966666666667	-0.02288818359375
1.323	-0.0123977661132813
1.32633333333334	-0.0057220458984375
1.32966666666667	-0.00333786010742188
1.333	-0.00476837158203125
1.33633333333334	-0.00715255737304688
1.33966666666667	-0.011444091796875
1.343	-0.0143051147460938
1.34633333333334	-0.0152587890625
1.34966666666667	-0.0195503234863281
1.353	-0.0214576721191406
1.35633333333334	-0.0209808349609375
1.35966666666667	-0.0128746032714844
1.363	-0.00762939453125
1.36633333333334	-0.00715255737304688
1.36966666666667	-0.0104904174804688
1.373	-0.0166893005371094
1.37633333333334	-0.0219345092773438
1.37966666666667	-0.026702880859375
1.383	-0.0295639038085938
1.38633333333334	-0.0338554382324219
1.38966666666667	-0.0352859497070313
1.393	-0.0367164611816406
1.39633333333334	-0.0376701354980469
1.39966666666667	-0.0429153442382813
1.403	-0.0414848327636719
1.40633333333334	-0.030517578125
1.40966666666667	-0.0133514404296875
1.413	0.003814697265625
1.41633333333334	0.0109672546386719
1.41966666666667	0.0133514404296875
1.423	0.00905990600585938
1.42633333333334	0.00286102294921875
1.42966666666667	-0.00429153442382813
1.433	-0.0128746032714844
1.43633333333334	-0.0200271606445313
1.43966666666667	-0.0252723693847656
1.443	-0.0252723693847656
1.44633333333334	-0.0209808349609375
1.44966666666667	-0.0143051147460938
1.453	-0.00762939453125
1.45633333333334	0.000476837158203125
1.45966666666667	0.0119209289550781
1.463	0.0238418579101563
1.46633333333334	0.0348091125488281
1.46966666666667	0.0424385070800781
1.473	0.0500679016113282
1.47633333333334	0.0538825988769532
1.47966666666667	0.0491142272949219
1.483	0.0352859497070313
1.48633333333334	0.0171661376953125
1.48966666666667	0.0019073486328125
1.493	-0.00762939453125
1.49633333333334	-0.0128746032714844
1.49966666666667	-0.0176429748535156
1.503	-0.0219345092773438
1.50633333333334	-0.026702880859375
1.50966666666667	-0.0290870666503906
1.513	-0.0276565551757813
1.51633333333334	-0.0214576721191406
1.51966666666667	-0.0123977661132813
1.523	-0.00333786010742188
1.52633333333334	0.00286102294921875
1.52966666666667	0.00715255737304688
1.533	0.0019073486328125
1.53633333333334	-0.00619888305664063
1.53966666666667	-0.0147819519042969
1.543	-0.0143051147460938
1.54633333333334	-0.0162124633789063
1.54966666666667	-0.0233650207519531
1.553	-0.0295639038085938
1.55633333333334	-0.0352859497070313
1.55966666666667	-0.0338554382324219
1.563	-0.0362396240234375
1.56633333333334	-0.030517578125
1.56966666666667	-0.0209808349609375
1.573	-0.0095367431640625
1.57633333333334	-0.00333786010742188
1.57966666666667	-0.0057220458984375
1.583	-0.0104904174804688
1.58633333333334	-0.0162124633789063
1.58966666666667	-0.02288818359375
1.593	-0.0309944152832031
1.59633333333334	-0.0362396240234375
1.59966666666667	-0.0352859497070313
1.603	-0.030517578125
1.60633333333334	-0.026702880859375
1.60966666666667	-0.0205039978027344
1.613	-0.0128746032714844
1.61633333333334	-0.0019073486328125
1.61966666666667	0.00858306884765625
1.623	0.0133514404296875
1.62633333333334	0.0119209289550781
1.62966666666667	0.00762939453125
1.633	0.00429153442382813
1.63633333333334	0.00095367431640625
1.63966666666667	-0.0057220458984375
1.643	-0.0128746032714844
1.64633333333334	-0.0224113464355469
1.64966666666667	-0.030517578125
1.653	-0.0324249267578125
1.65633333333334	-0.0295639038085938
1.65966666666667	-0.0276565551757813
1.663	-0.0286102294921875
1.66633333333334	-0.0219345092773438
1.66966666666667	-0.011444091796875
1.673	-0.00476837158203125
1.67633333333334	-0.00905990600585938
1.67966666666667	-0.0143051147460938
1.683	-0.0143051147460938
1.68633333333334	-0.0100135803222656
1.68966666666667	-0.00476837158203125
1.693	-0.00143051147460938
1.69633333333334	0.00667572021484375
1.69966666666667	0.0166893005371094
1.703	0.0262260437011719
1.70633333333334	0.0286102294921875
1.70966666666667	0.0224113464355469
1.713	0.0181198120117188
1.71633333333334	0.0109672546386719
1.71966666666667	0.00524520874023438
1.723	-0.00095367431640625
1.72633333333334	-0.00143051147460938
1.72966666666667	-0.000476837158203125
1.733	-0.00619888305664063
1.73633333333334	-0.0166893005371094
1.73966666666667	-0.0271797180175781
1.743	-0.0319480895996094
1.74633333333334	-0.0329017639160156
1.74966666666667	-0.0314712524414063
1.753	-0.030517578125
1.75633333333334	-0.0286102294921875
1.75966666666667	-0.0309944152832031
1.763	-0.034332275390625
1.76633333333334	-0.0438690185546875
1.76966666666667	-0.0557899475097657
1.773	-0.0643730163574219
1.77633333333334	-0.0662803649902344
1.77966666666667	-0.0562667846679688
1.783	-0.0414848327636719
1.78633333333334	-0.0238418579101563
1.78966666666667	-0.0095367431640625
1.793	0
1.79633333333334	0.003814697265625
1.79966666666667	-0.00095367431640625
1.803	-0.00858306884765625
1.80633333333334	-0.0176429748535156
1.80966666666667	-0.0200271606445313
1.813	-0.0123977661132813
1.81633333333334	0.003814697265625
1.81966666666667	0.0195503234863281
1.823	0.0286102294921875
1.82633333333334	0.0348091125488281
1.82966666666667	0.0362396240234375
1.833	0.0314712524414063
1.83633333333334	0.0171661376953125
1.83966666666667	0.0057220458984375
1.843	0.0057220458984375
1.84633333333334	0.0119209289550781
1.84966666666667	0.0219345092773438
1.853	0.0333786010742188
1.85633333333334	0.0505447387695313
1.85966666666667	0.0629425048828125
1.863	0.0600814819335938
1.86633333333334	0.0491142272949219
1.86966666666667	0.0324249267578125
1.873	0.0200271606445313
1.87633333333334	0.011444091796875
1.87966666666667	0.00667572021484375
1.883	0.00810623168945313
1.88633333333334	0.0143051147460938
1.88966666666667	0.0286102294921875
1.893	0.0414848327636719
1.89633333333334	0.0452995300292969
1.89966666666667	0.0400543212890625
1.903	0.0371932983398438
1.90633333333334	0.0367164611816406
1.90966666666667	0.0367164611816406
1.913	0.0324249267578125
1.91633333333334	0.034332275390625
1.91966666666667	0.0457763671875
1.923	0.0576972961425782
1.92633333333334	0.0658035278320313
1.92966666666667	0.0662803649902344
1.933	0.0710487365722657
1.93633333333334	0.0767707824707032
1.93966666666667	0.0820159912109375
1.943	0.0829696655273438
1.94633333333334	0.0810623168945313
1.94966666666667	0.0758171081542969
1.953	0.0662803649902344
1.95633333333334	0.0486373901367188
1.95966666666667	0.0324249267578125
1.963	0.0219345092773438
1.96633333333334	0.02288818359375
1.96966666666667	0.0314712524414063
1.973	0.0400543212890625
1.97633333333334	0.0548362731933594
1.97966666666667	0.0667572021484375
1.983	0.0753402709960938
1.98633333333334	0.072479248046875
1.98966666666667	0.0710487365722657
1.993	0.0734329223632813
1.99633333333334	0.0729560852050782
1.99966666666667	0.0667572021484375
2.003	0.0562667846679688
2.00633333333334	0.0443458557128906
2.00966666666667	0.0314712524414063
2.013	0.0176429748535156
2.01633333333334	0.00810623168945313
2.01966666666667	0.003814697265625
2.023	0.00143051147460938
2.02633333333334	0.00286102294921875
2.02966666666667	0.00476837158203125
2.033	0.00905990600585938
2.03633333333334	0.0147819519042969
2.03966666666667	0.02288818359375
2.043	0.0376701354980469
2.04633333333334	0.049591064453125
2.04966666666667	0.0591278076171875
2.053	0.0619888305664063
2.05633333333334	0.0634193420410157
2.05966666666667	0.0638961791992188
2.063	0.057220458984375
2.06633333333334	0.0462532043457031
2.06966666666667	0.0329017639160156
2.073	0.0233650207519531
2.07633333333334	0.0100135803222656
2.07966666666667	-0.00810623168945313
2.083	-0.0276565551757813
2.08633333333334	-0.0357627868652344
2.08966666666667	-0.0348091125488281
2.093	-0.0357627868652344
2.09633333333334	-0.0319480895996094
2.09966666666667	-0.0205039978027344
2.103	-0.00286102294921875
2.10633333333334	0.00905990600585938
2.10966666666667	0.0133514404296875
2.113	0.0181198120117188
2.11633333333334	0.0200271606445313
2.11966666666667	0.0171661376953125
2.123	0.00905990600585938
2.12633333333334	0.00476837158203125
2.12966666666667	0.00762939453125
2.133	0.0143051147460938
2.13633333333334	0.0209808349609375
2.13966666666667	0.0295639038085938
2.143	0.0386238098144531
2.14633333333334	0.0395774841308594
2.14966666666667	0.0319480895996094
2.153	0.0185966491699219
2.15633333333334	0.00762939453125
2.15966666666667	-0.00095367431640625
2.163	-0.00429153442382813
2.16633333333334	-0.00095367431640625
2.16966666666667	0.00476837158203125
2.173	0.0143051147460938
2.17633333333334	0.0243186950683594
2.17966666666667	0.0329017639160156
2.183	0.0376701354980469
2.18633333333334	0.0367164611816406
2.18966666666667	0.0391006469726563
2.193	0.0391006469726563
2.19633333333334	0.0391006469726563
2.19966666666667	0.0371932983398438
2.203	0.0367164611816406
2.20633333333334	0.0400543212890625
2.20966666666667	0.0414848327636719
2.213	0.0414848327636719
2.21633333333334	0.0371932983398438
2.21966666666667	0.0324249267578125
2.223	0.0233650207519531
2.22633333333334	0.0109672546386719
2.22966666666667	-0.00286102294921875
2.233	-0.0119209289550781
2.23633333333334	-0.0162124633789063
2.23966666666667	-0.0166893005371094
2.243	-0.0109672546386719
2.24633333333334	-0.00143051147460938
2.24966666666667	0.00905990600585938
2.253	0.0128746032714844
2.25633333333334	0.0123977661132813
2.25966666666667	0.00715255737304688
2.263	0.00333786010742188
2.26633333333334	0.00238418579101563
2.26966666666667	0
2.273	0.00143051147460938
2.27633333333334	0.00667572021484375
2.27966666666667	0.0128746032714844
2.283	0.0138282775878906
2.28633333333334	0.00762939453125
2.28966666666667	0.000476837158203125
2.293	-0.00858306884765625
2.29633333333334	-0.0171661376953125
2.29966666666667	-0.0171661376953125
2.303	-0.0109672546386719
2.30633333333334	-0.00143051147460938
2.30966666666667	0.011444091796875
2.313	0.0224113464355469
2.31633333333334	0.026702880859375
2.31966666666667	0.0185966491699219
2.323	0.0057220458984375
2.32633333333334	-0.00238418579101563
2.32966666666667	-0.0095367431640625
2.333	-0.0143051147460938
2.33633333333334	-0.0162124633789063
2.33966666666667	-0.0157356262207031
2.343	-0.0143051147460938
2.34633333333334	-0.0133514404296875
2.34966666666667	-0.0095367431640625
2.353	-0.00286102294921875
2.35633333333334	0.00095367431640625
2.35966666666667	0.00524520874023438
2.363	0.0095367431640625
2.36633333333334	0.0133514404296875
2.36966666666667	0.0100135803222656
2.373	0
2.37633333333334	-0.0095367431640625
2.37966666666667	-0.0147819519042969
2.383	-0.0143051147460938
2.38633333333334	-0.0138282775878906
2.38966666666667	-0.00858306884765625
2.393	-0.00429153442382813
2.39633333333334	0.000476837158203125
2.39966666666667	0.0019073486328125
2.403	-0.0019073486328125
2.40633333333334	-0.00476837158203125
2.40966666666667	-0.00476837158203125
2.413	0.00667572021484375
2.41633333333334	0.0200271606445313
2.41966666666667	0.0276565551757813
2.423	0.0281333923339844
2.42633333333334	0.02288818359375
2.42966666666667	0.0181198120117188
2.433	0.0104904174804688
2.43633333333334	0.00143051147460938
2.43966666666667	-0.0057220458984375
2.443	-0.00762939453125
2.44633333333334	-0.00858306884765625
2.44966666666667	-0.0119209289550781
2.453	-0.0185966491699219
2.45633333333334	-0.0209808349609375
2.45966666666667	-0.0152587890625
2.463	-0.00095367431640625
2.46633333333334	0.0138282775878906
2.46966666666667	0.0257492065429688
2.473	0.0319480895996094
2.47633333333334	0.0348091125488281
2.47966666666667	0.0319480895996094
2.483	0.0247955322265625
2.48633333333334	0.0152587890625
2.48966666666667	0.003814697265625
2.493	-0.00667572021484375
2.49633333333334	-0.0109672546386719
2.49966666666667	-0.00810623168945313
2.503	-0.00619888305664063
2.50633333333334	-0.00286102294921875
2.50966666666667	0.000476837158203125
2.513	0.0057220458984375
2.51633333333334	0.00858306884765625
2.51966666666667	0.011444091796875
2.523	0.0181198120117188
2.52633333333334	0.0224113464355469
2.52966666666667	0.0300407409667969
2.533	0.0362396240234375
2.53633333333334	0.0429153442382813
2.53966666666667	0.0467300415039063
2.543	0.0467300415039063
2.54633333333334	0.0519752502441407
2.54966666666667	0.0529289245605469
2.553	0.0524520874023438
2.55633333333334	0.049591064453125
2.55966666666667	0.0476837158203125
2.563	0.0448226928710938
2.56633333333334	0.0362396240234375
2.56966666666667	0.0300407409667969
2.573	0.0281333923339844
2.57633333333334	0.0243186950683594
2.57966666666667	0.0138282775878906
2.583	-0.003814697265625
2.58633333333334	-0.0123977661132813
2.58966666666667	-0.0119209289550781
2.593	-0.00715255737304688
2.59633333333334	-0.0057220458984375
2.59966666666667	-0.00238418579101563
2.603	0.00810623168945313
2.60633333333334	0.0209808349609375
2.60966666666667	0.0357627868652344
2.613	0.0462532043457031
2.61633333333334	0.05340576171875
2.61966666666667	0.0557899475097657
2.623	0.0562667846679688
2.62633333333334	0.0529289245605469
2.62966666666667	0.0376701354980469
2.633	0.0224113464355469
2.63633333333334	0.00619888305664063
2.63966666666667	-0.00286102294921875
2.643	-0.011444091796875
2.64633333333334	-0.0181198120117188
2.64966666666667	-0.0166893005371094
2.653	-0.0133514404296875
2.65633333333334	-0.000476837158203125
2.65966666666667	0.0100135803222656
2.663	0.0181198120117188
2.66633333333334	0.0276565551757813
2.66966666666667	0.0367164611816406
2.673	0.0491142272949219
2.67633333333334	0.0581741333007813
2.67966666666667	0.0700950622558594
2.683	0.0824928283691406
2.68633333333334	0.0863075256347656
2.68966666666667	0.08392333984375
2.693	0.0772476196289063
2.69633333333334	0.0743865966796875
2.69966666666667	0.0715255737304688
2.703	0.0696182250976563
2.70633333333334	0.0710487365722657
2.70966666666667	0.0720024108886719
2.713	0.0739097595214844
2.71633333333334	0.0729560852050782
2.71966666666667	0.0729560852050782
2.723	0.0715255737304688
2.72633333333334	0.0658035278320313
2.72966666666667	0.057220458984375
2.733	0.0519752502441407
2.73633333333334	0.0472068786621094
2.73966666666667	0.03814697265625
2.743	0.030517578125
2.74633333333334	0.0281333923339844
2.74966666666667	0.0309944152832031
2.753	0.0281333923339844
2.75633333333334	0.0257492065429688
2.75966666666667	0.0257492065429688
2.763	0.0257492065429688
2.76633333333334	0.0224113464355469
2.76966666666667	0.0181198120117188
2.773	0.0205039978027344
2.77633333333334	0.0333786010742188
2.77966666666667	0.0529289245605469
2.783	0.0772476196289063
2.78633333333334	0.103473663330078
2.78966666666667	0.134468078613281
2.793	0.172615051269531
2.79633333333334	0.226020812988281
2.79966666666667	0.307559967041016
2.803	0.425338745117188
2.80633333333334	0.587940216064453
2.80966666666667	0.798225402832032
2.813	1.06430053710938
2.81633333333334	1.39093399047852
2.81966666666667	1.77860260009766
2.823	2.22873687744141
2.82633333333334	2.73990631103516
2.82966666666667	3.3102035522461
2.833	3.93056869506836
2.83633333333334	4.58288192749024
2.83966666666667	5.24425506591797
2.843	5.89609146118164
2.84633333333334	6.52170181274414
2.84966666666667	7.10725784301758
2.853	7.6289176940918
2.85633333333334	8.06951522827149
2.85966666666667	8.42142105102539
2.863	8.68368148803711
2.86633333333334	8.85105133056641
2.86966666666667	8.91637802124024
2.873	8.88776779174805
2.87633333333334	8.76617431640625
2.87966666666667	8.56447219848633
2.883	8.28647613525391
2.88633333333334	7.9493522644043
2.88966666666667	7.56978988647461
2.893	7.16018676757813
2.89633333333334	6.73437118530274
2.89966666666667	6.3009262084961
2.903	5.87129592895508
2.90633333333334	5.44834136962891
2.90966666666667	5.03683090209961
2.913	4.64439392089844
2.91633333333334	4.2719841003418
2.91966666666667	3.92246246337891
2.923	3.59630584716797
2.92633333333334	3.29303741455078
2.92966666666667	3.01027297973633
2.933	2.74133682250977
2.93633333333334	2.48956680297852
2.93966666666667	2.25496292114258
2.943	2.03847885131836
2.94633333333334	1.84392929077149
2.94966666666667	1.66749954223633
2.953	1.51300430297852
2.95633333333334	1.38044357299805
2.95966666666667	1.2655258178711
2.963	1.16252899169922
2.96633333333334	1.06382369995117
2.96966666666667	0.982761383056641
2.973	0.914096832275391
2.97633333333334	0.852584838867188
2.97966666666667	0.792026519775391
2.983	0.730514526367188
2.98633333333334	0.683307647705078
2.98966666666667	0.637531280517578
2.993	0.591754913330078
2.99633333333334	0.544548034667969
2.99966666666667	0.502109527587891
3.003	0.471115112304688
3.00633333333334	0.4425048828125
3.00966666666667	0.412940979003906
3.013	0.386238098144531
3.01633333333334	0.357627868652344
3.01966666666667	0.334739685058594
3.023	0.313282012939453
3.02633333333334	0.294208526611328
3.02966666666667	0.279426574707031
3.033	0.264167785644531
3.03633333333334	0.256061553955078
3.03966666666667	0.241279602050781
3.043	0.22268295288086
3.04633333333334	0.198841094970703
3.04966666666667	0.174999237060547
3.053	0.151634216308594
3.05633333333334	0.130653381347656
3.05966666666667	0.118732452392578
3.063	0.110149383544922
3.06633333333334	0.102043151855469
3.06966666666667	0.0934600830078125
3.073	0.0834465026855469
3.07633333333334	0.0705718994140625
3.07966666666667	0.0548362731933594
3.083	0.0472068786621094
3.08633333333334	0.0510215759277344
3.08966666666667	0.0605583190917969
3.093	0.0715255737304688
3.09633333333334	0.0796318054199219
3.09966666666667	0.0863075256347656
3.103	0.087738037109375
3.10633333333334	0.0820159912109375
3.10966666666667	0.0700950622558594
3.113	0.0586509704589844
3.11633333333334	0.0514984130859375
3.11966666666667	0.0481605529785156
3.123	0.0395774841308594
3.12633333333334	0.0295639038085938
3.12966666666667	0.0286102294921875
3.133	0.0348091125488281
3.13633333333334	0.0462532043457031
3.13966666666667	0.0562667846679688
3.143	0.0662803649902344
3.14633333333334	0.0696182250976563
3.14966666666667	0.0634193420410157
3.153	0.0519752502441407
3.15633333333334	0.03814697265625
3.15966666666667	0.0257492065429688
3.163	0.0205039978027344
3.16633333333334	0.0243186950683594
3.16966666666667	0.0300407409667969
3.173	0.034332275390625
3.17633333333334	0.0386238098144531
3.17966666666667	0.0457763671875
3.183	0.0562667846679688
3.18633333333334	0.0681877136230469
3.18966666666667	0.0796318054199219
3.193	0.0829696655273438
3.19633333333334	0.0729560852050782
3.19966666666667	0.0605583190917969
3.203	0.0448226928710938
3.20633333333334	0.0314712524414063
3.20966666666667	0.0224113464355469
3.213	0.0281333923339844
3.21633333333334	0.0472068786621094
3.21966666666667	0.0619888305664063
3.223	0.0662803649902344
3.22633333333334	0.0629425048828125
3.22966666666667	0.0557899475097657
3.233	0.0457763671875
3.23633333333334	0.0314712524414063
3.23966666666667	0.0262260437011719
3.243	0.0300407409667969
3.24633333333334	0.0405311584472656
3.24966666666667	0.0514984130859375
3.253	0.0605583190917969
3.25633333333334	0.0643730163574219
3.25966666666667	0.06103515625
3.263	0.0576972961425782
3.26633333333334	0.0529289245605469
3.26966666666667	0.0510215759277344
3.273	0.0433921813964844
3.27633333333334	0.0367164611816406
3.27966666666667	0.03814697265625
3.283	0.0472068786621094
3.28633333333334	0.0543594360351563
3.28966666666667	0.0491142272949219
3.293	0.0391006469726563
3.29633333333334	0.0295639038085938
3.29966666666667	0.0166893005371094
3.303	-0.0019073486328125
3.30633333333334	-0.0176429748535156
3.30966666666667	-0.0233650207519531
3.313	-0.0219345092773438
3.31633333333334	-0.0147819519042969
3.31966666666667	-0.00667572021484375
3.323	0.0019073486328125
3.32633333333334	0.0057220458984375
3.32966666666667	0.00905990600585938
3.333	0.019073486328125
3.33633333333334	0.0290870666503906
3.33966666666667	0.0324249267578125
3.343	0.0309944152832031
3.34633333333334	0.0300407409667969
3.34966666666667	0.0286102294921875
3.353	0.0205039978027344
3.35633333333334	0.0138282775878906
3.35966666666667	0.0123977661132813
3.363	0.011444091796875
3.36633333333334	0.0095367431640625
3.36966666666667	0.0104904174804688
3.373	0.0152587890625
3.37633333333334	0.0176429748535156
3.37966666666667	0.0181198120117188
3.383	0.0233650207519531
3.38633333333334	0.0314712524414063
3.38966666666667	0.03814697265625
3.393	0.0414848327636719
3.39633333333334	0.0443458557128906
3.39966666666667	0.0467300415039063
3.403	0.0433921813964844
3.40633333333334	0.0362396240234375
3.40966666666667	0.0243186950683594
3.413	0.0133514404296875
3.41633333333334	0.0057220458984375
3.41966666666667	0
3.423	-0.00429153442382813
3.42633333333334	-0.00619888305664063
3.42966666666667	0.00286102294921875
3.433	0.0119209289550781
3.43633333333334	0.0152587890625
3.43966666666667	0.0133514404296875
3.443	0.0147819519042969
3.44633333333334	0.0181198120117188
3.44966666666667	0.0166893005371094
3.453	0.0205039978027344
3.45633333333334	0.0314712524414063
3.45966666666667	0.0452995300292969
3.463	0.0553131103515625
3.46633333333334	0.0619888305664063
3.46966666666667	0.0658035278320313
3.473	0.0653266906738282
3.47633333333334	0.06103515625
3.47966666666667	0.0567436218261719
3.483	0.0524520874023438
3.48633333333334	0.0476837158203125
3.48966666666667	0.0457763671875
3.493	0.0457763671875
3.49633333333334	0.049591064453125
3.49966666666667	0.0486373901367188
3.503	0.0448226928710938
3.50633333333334	0.03814697265625
3.50966666666667	0.030517578125
3.513	0.0181198120117188
3.51633333333334	0.00524520874023438
3.51966666666667	-0.00095367431640625
3.523	-0.0019073486328125
3.52633333333334	0.00476837158203125
3.52966666666667	0.00905990600585938
3.533	0.0166893005371094
3.53633333333334	0.0243186950683594
3.53966666666667	0.0314712524414063
3.543	0.03814697265625
3.54633333333334	0.0405311584472656
3.54966666666667	0.0438690185546875
3.553	0.0452995300292969
3.55633333333334	0.0391006469726563
3.55966666666667	0.026702880859375
3.563	0.0176429748535156
3.56633333333334	0.019073486328125
3.56966666666667	0.0219345092773438
3.573	0.0195503234863281
3.57633333333334	0.0152587890625
3.57966666666667	0.0162124633789063
3.583	0.0143051147460938
3.58633333333334	0.00762939453125
3.58966666666667	0.00286102294921875
3.593	0.00715255737304688
3.59633333333334	0.0181198120117188
3.59966666666667	0.0262260437011719
3.603	0.0314712524414063
3.60633333333334	0.0247955322265625
3.60966666666667	0.0138282775878906
3.613	0.003814697265625
3.61633333333334	0.0019073486328125
3.61966666666667	0.00333786010742188
3.623	0.00762939453125
3.62633333333334	0.0200271606445313
3.62966666666667	0.0329017639160156
3.633	0.0410079956054688
3.63633333333334	0.0405311584472656
3.63966666666667	0.0371932983398438
3.643	0.0329017639160156
3.64633333333334	0.0238418579101563
3.64966666666667	0.011444091796875
3.653	0.00095367431640625
3.65633333333334	-0.00715255737304688
3.65966666666667	-0.0100135803222656
3.663	-0.0128746032714844
3.66633333333334	-0.011444091796875
3.66966666666667	-0.00619888305664063
3.673	-0.00143051147460938
3.67633333333334	0.00238418579101563
3.67966666666667	-0.000476837158203125
3.683	0.00143051147460938
3.68633333333334	0.00858306884765625
3.68966666666667	0.0181198120117188
3.693	0.0243186950683594
3.69633333333334	0.0257492065429688
3.69966666666667	0.0271797180175781
3.703	0.0300407409667969
3.70633333333334	0.0314712524414063
3.70966666666667	0.0362396240234375
3.713	0.0448226928710938
3.71633333333334	0.0619888305664063
3.71966666666667	0.0844001770019531
3.723	0.109672546386719
3.72633333333334	0.134468078613281
3.72966666666667	0.159263610839844
3.733	0.187397003173828
3.73633333333334	0.219821929931641
3.73966666666667	0.265121459960938
3.743	0.31423568725586
3.74633333333334	0.372409820556641
3.74966666666667	0.434398651123047
3.753	0.51259994506836
3.75633333333334	0.603675842285157
3.75966666666667	0.704288482666016
3.763	0.823020935058594
3.76633333333334	0.966072082519531
3.76966666666667	1.13487243652344
3.773	1.31607055664063
3.77633333333334	1.50537490844727
3.77966666666667	1.71041488647461
3.783	1.92785263061524
3.78633333333334	2.15482711791992
3.78966666666667	2.39419937133789
3.793	2.65216827392578
3.79633333333334	2.93540954589844
3.79966666666667	3.23200225830078
3.803	3.53765487670899
3.80633333333334	3.84902954101563
3.80966666666667	4.16231155395508
3.813	4.47988510131836
3.81633333333334	4.79412078857422
3.81966666666667	5.10549545288086
3.823	5.40876388549805
3.82633333333334	5.70154190063477
3.82966666666667	5.97715377807617
3.833	6.22892379760742
3.83633333333334	6.45256042480469
3.83966666666667	6.64806365966797
3.843	6.81924819946289
3.84633333333334	6.96325302124024
3.84966666666667	7.08246231079102
3.853	7.16972351074219
3.85633333333334	7.22503662109375
3.85966666666667	7.24887847900391
3.863	7.23743438720703
3.86633333333334	7.19547271728516
3.86966666666667	7.11536407470703
3.873	7.00521469116211
3.87633333333334	6.87026977539063
3.87966666666667	6.71577453613282
3.883	6.54315948486328
3.88633333333334	6.34860992431641
3.88966666666667	6.14356994628907
3.893	5.93280792236328
3.89633333333334	5.70821762084961
3.89966666666667	5.46932220458985
3.903	5.218505859375
3.90633333333334	4.96435165405274
3.90966666666667	4.71162796020508
3.913	4.45413589477539
3.91633333333334	4.19712066650391
3.91966666666667	3.94105911254883
3.923	3.69358062744141
3.92633333333334	3.45373153686524
3.92966666666667	3.21817398071289
3.933	2.99263000488281
3.93633333333334	2.78282165527344
3.93966666666667	2.58922576904297
3.943	2.40564346313477
3.94633333333334	2.22969055175781
3.94966666666667	2.06422805786133
3.953	1.9068717956543
3.95633333333334	1.75714492797852
3.95966666666667	1.61981582641602
3.963	1.49250030517578
3.96633333333334	1.37376785278321
3.96966666666667	1.25408172607422
3.973	1.14583969116211
3.97633333333334	1.04904174804688
3.97966666666667	0.961780548095703
3.983	0.882148742675781
3.98633333333334	0.805377960205078
3.98966666666667	0.736236572265625
3.993	0.674247741699219
3.99633333333334	0.618457794189453
3.99966666666667	0.567436218261719
4.003	0.520706176757813
4.00633333333334	0.486373901367188
4.00966666666667	0.463008880615235
4.013	0.432968139648438
4.01633333333334	0.38909912109375
4.01966666666667	0.335216522216797
4.023	0.279903411865235
4.02633333333334	0.224590301513672
4.02966666666667	0.170707702636719
4.033	0.125408172607422
4.03633333333334	0.0848770141601563
4.03966666666667	0.0443458557128906
4.043	0.00143051147460938
4.04633333333334	-0.05340576171875
4.04966666666667	-0.12350082397461
4.053	-0.212192535400391
4.05633333333334	-0.311374664306641
4.05966666666667	-0.418186187744141
4.063	-0.53548812866211
4.06633333333334	-0.658512115478516
4.06966666666667	-0.784397125244141
4.073	-0.905513763427735
4.07633333333334	-1.0213851928711
4.07966666666667	-1.13582611083985
4.083	-1.24931335449219
4.08633333333334	-1.36375427246094
4.08966666666667	-1.4801025390625
4.093	-1.59978866577149
4.09633333333334	-1.71995162963867
4.09966666666667	-1.83534622192383
4.103	-1.94501876831055
4.10633333333334	-2.04229354858399
4.10966666666667	-2.1209716796875
4.113	-2.16722488403321
4.11633333333334	-2.18057632446289
4.11966666666667	-2.16150283813477
4.123	-2.10952758789063
4.12633333333334	-2.02083587646485
4.12966666666667	-1.88589096069336
4.133	-1.70040130615235
4.13633333333334	-1.45673751831055
4.13966666666667	-1.14250183105469
4.143	-0.747203826904297
4.14633333333334	-0.254154205322266
4.14966666666667	0.345706939697266
4.153	1.04999542236328
4.15633333333334	1.86538696289063
4.15966666666667	2.79521942138672
4.163	3.85046005249024
4.16633333333334	5.02300262451172
4.16966666666667	6.29949569702149
4.173	7.67326354980469
4.17633333333334	9.1400146484375
4.17966666666667	10.6897354125977
4.183	12.3095512390137
4.18633333333334	13.9827728271485
4.18966666666667	15.6950950622559
4.193	17.423152923584
4.19633333333334	19.1435813903809
4.19966666666667	20.8287239074707
4.203	22.4575996398926
4.20633333333334	24.0106582641602
4.20966666666667	25.4650115966797
4.213	26.8049240112305
4.21633333333334	28.0141830444336
4.21966666666667	29.0794372558594
4.223	29.9830436706543
4.22633333333334	30.7102203369141
4.22966666666667	31.2623977661133
4.233	31.6357612609863
4.23633333333334	31.829833984375
4.23966666666667	31.8522453308106
4.243	31.7120552062988
4.24633333333334	31.4197540283203
4.24966666666667	30.9796333312988
4.253	30.4079055786133
4.25633333333334	29.7231674194336
4.25966666666667	28.9378166198731
4.263	28.0647277832031
4.26633333333334	27.1220207214356
4.26966666666667	26.1301994323731
4.273	25.0988006591797
4.27633333333334	24.0392684936524
4.27966666666667	22.9640007019043
4.283	21.8839645385742
4.28633333333334	20.8072662353516
4.28966666666667	19.7367668151856
4.293	18.6867713928223
4.29633333333334	17.6620483398438
4.29966666666667	16.6640281677246
4.303	15.6970024108887
4.30633333333334	14.7619247436524
4.30966666666667	13.8697624206543
4.313	13.0190849304199
4.31633333333334	12.2132301330567
4.31966666666667	11.4498138427735
4.323	10.7283592224121
4.32633333333334	10.0498199462891
4.32966666666667	9.41228866577149
4.333	8.80861282348633
4.33633333333334	8.22830200195313
4.33966666666667	7.6746940612793
4.343	7.15303421020508
4.34633333333334	6.66379928588867
4.34966666666667	6.20174407958985
4.353	5.76591491699219
4.35633333333334	5.36632537841797
4.35966666666667	5.00059127807617
4.363	4.66346740722656
4.36633333333334	4.3482780456543
4.36966666666667	4.05740737915039
4.373	3.78847122192383
4.37633333333334	3.53670120239258
4.37966666666667	3.30018997192383
4.383	3.07798385620117
4.38633333333334	2.87055969238281
4.38966666666667	2.67934799194336
4.393	2.50816345214844
4.39633333333334	2.34794616699219
4.39966666666667	2.19249725341797
4.403	2.03943252563477
4.40633333333334	1.89399719238281
4.40966666666667	1.75523757934571
4.413	1.61886215209961
4.41633333333334	1.49822235107422
4.41966666666667	1.39665603637696
4.423	1.31368637084961
4.42633333333334	1.24073028564453
4.42966666666667	1.17301940917969
4.433	1.10578536987305
4.43633333333334	1.03616714477539
4.43966666666667	0.967502593994141
4.443	0.902175903320313
4.44633333333334	0.840187072753906
4.44966666666667	0.782012939453125
4.453	0.734806060791016
4.45633333333334	0.690937042236328
4.45966666666667	0.650405883789063
4.463	0.613689422607422
4.46633333333334	0.586509704589844
4.46966666666667	0.563144683837891
4.473	0.538825988769532
4.47633333333334	0.516414642333985
4.47966666666667	0.495433807373047
4.483	0.475883483886719
4.48633333333334	0.454425811767578
4.48966666666667	0.438690185546875
4.493	0.430107116699219
4.49633333333334	0.428199768066406
4.49966666666667	0.424385070800781
4.503	0.414371490478516
4.50633333333334	0.398635864257813
4.50966666666667	0.376701354980469
4.513	0.349998474121094
4.51633333333334	0.325202941894531
4.51966666666667	0.304698944091797
4.523	0.290870666503906
4.52633333333334	0.280380249023438
4.52966666666667	0.274658203125
4.533	0.274181365966797
4.53633333333334	0.265121459960938
4.53966666666667	0.249862670898438
4.543	0.234603881835938
4.54633333333334	0.2288818359375
4.54966666666667	0.227928161621094
4.553	0.221729278564453
4.55633333333334	0.217914581298828
4.55966666666667	0.220775604248047
4.563	0.222206115722656
4.56633333333334	0.217914581298828
4.56966666666667	0.205516815185547
4.573	0.195503234863281
4.57633333333334	0.188827514648438
4.57966666666667	0.185489654541016
4.583	0.188827514648438
4.58633333333334	0.19073486328125
4.58966666666667	0.194549560546875
4.593	0.1983642578125
4.59633333333334	0.201225280761719
4.59966666666667	0.200748443603516
4.603	0.194549560546875
4.60633333333334	0.190258026123047
4.60966666666667	0.182628631591797
4.613	0.174522399902344
4.61633333333334	0.164031982421875
4.61966666666667	0.150680541992188
4.623	0.133037567138672
4.62633333333334	0.113964080810547
4.62966666666667	0.09918212890625
4.633	0.0910758972167969
4.63633333333334	0.0901222229003906
4.63966666666667	0.0925064086914063
4.643	0.0977516174316406
4.64633333333334	0.100135803222656
4.64966666666667	0.10061264038086
4.653	0.0944137573242188
4.65633333333334	0.08392333984375
4.65966666666667	0.0715255737304688
4.663	0.0700950622558594
4.66633333333334	0.0796318054199219
4.66966666666667	0.0972747802734375
4.673	0.112533569335938
4.67633333333334	0.124931335449219
4.67966666666667	0.135898590087891
4.683	0.134944915771485
4.68633333333334	0.123023986816406
4.68966666666667	0.102996826171875
4.693	0.087738037109375
4.69633333333334	0.0758171081542969
4.69966666666667	0.0638961791992188
4.703	0.0514984130859375
4.70633333333334	0.0400543212890625
4.70966666666667	0.0281333923339844
4.713	0.0195503234863281
4.71633333333334	0.0185966491699219
4.71966666666667	0.0295639038085938
4.723	0.0481605529785156
4.72633333333334	0.0672340393066407
4.72966666666667	0.0848770141601563
4.733	0.0963211059570313
4.73633333333334	0.0996589660644531
4.73966666666667	0.087738037109375
4.743	0.0667572021484375
4.74633333333334	0.0438690185546875
4.74966666666667	0.0252723693847656
4.753	0.00810623168945313
4.75633333333334	-0.00762939453125
4.75966666666667	-0.0143051147460938
4.763	-0.0152587890625
4.76633333333334	-0.0138282775878906
4.76966666666667	-0.0157356262207031
4.773	-0.0119209289550781
4.77633333333334	-0.00286102294921875
4.77966666666667	0.003814697265625
4.783	0.0095367431640625
4.78633333333334	0.0162124633789063
4.78966666666667	0.0300407409667969
4.793	0.03814697265625
4.79633333333334	0.0405311584472656
4.79966666666667	0.0395774841308594
4.803	0.0348091125488281
4.80633333333334	0.0309944152832031
4.80966666666667	0.0262260437011719
4.813	0.0185966491699219
4.81633333333334	0.00715255737304688
4.81966666666667	-0.00286102294921875
4.823	-0.00810623168945313
4.82633333333334	-0.0171661376953125
4.82966666666667	-0.0290870666503906
4.833	-0.0329017639160156
4.83633333333334	-0.0233650207519531
4.83966666666667	-0.00858306884765625
4.843	0.00143051147460938
4.84633333333334	0.0128746032714844
4.84966666666667	0.0224113464355469
4.853	0.0333786010742188
4.85633333333334	0.0357627868652344
4.85966666666667	0.0348091125488281
4.863	0.0395774841308594
4.86633333333334	0.0448226928710938
4.86966666666667	0.049591064453125
4.873	0.0462532043457031
4.87633333333334	0.0433921813964844
4.87966666666667	0.0395774841308594
4.883	0.0348091125488281
4.88633333333334	0.0319480895996094
4.88966666666667	0.0314712524414063
4.893	0.0319480895996094
4.89633333333334	0.0271797180175781
4.89966666666667	0.019073486328125
4.903	0.0095367431640625
4.90633333333334	0.003814697265625
4.90966666666667	-0.00286102294921875
4.913	-0.0100135803222656
4.91633333333334	-0.0143051147460938
4.91966666666667	-0.0166893005371094
4.923	-0.0152587890625
4.92633333333334	-0.0181198120117188
4.92966666666667	-0.0209808349609375
4.933	-0.0233650207519531
4.93633333333334	-0.0166893005371094
4.93966666666667	-0.00333786010742188
4.943	0.0119209289550781
4.94633333333334	0.0247955322265625
4.94966666666667	0.0309944152832031
4.953	0.0309944152832031
4.95633333333334	0.0224113464355469
4.95966666666667	0.011444091796875
4.963	0.00286102294921875
4.96633333333334	0.0019073486328125
4.96966666666667	0.0104904174804688
4.973	0.0209808349609375
4.97633333333334	0.0309944152832031
4.97966666666667	0.0386238098144531
4.983	0.041961669921875
4.98633333333334	0.0371932983398438
4.98966666666667	0.0238418579101563
4.993	0.0095367431640625
4.99633333333334	-0.000476837158203125
4.99966666666667	-0.0104904174804688
5.003	-0.0205039978027344
5.00633333333334	-0.0281333923339844
5.00966666666667	-0.0314712524414063
5.013	-0.0314712524414063
5.01633333333334	-0.0290870666503906
5.01966666666667	-0.0238418579101563
5.023	-0.0214576721191406
5.02633333333334	-0.0247955322265625
5.02966666666667	-0.0262260437011719
5.033	-0.0205039978027344
5.03633333333334	-0.0133514404296875
5.03966666666667	-0.011444091796875
5.043	-0.0100135803222656
5.04633333333334	-0.0019073486328125
5.04966666666667	0.0057220458984375
5.053	0.00810623168945313
5.05633333333334	0.00238418579101563
5.05966666666667	-0.000476837158203125
5.063	0.000476837158203125
5.06633333333334	0.003814697265625
5.06966666666667	0.0119209289550781
5.073	0.0181198120117188
5.07633333333334	0.0224113464355469
5.07966666666667	0.0185966491699219
5.083	0.0133514404296875
5.08633333333334	0.00905990600585938
5.08966666666667	0.00286102294921875
5.093	0.0019073486328125
5.09633333333334	0.0057220458984375
5.09966666666667	0.0152587890625
5.103	0.0214576721191406
5.10633333333334	0.0214576721191406
5.10966666666667	0.0162124633789063
5.113	0.0019073486328125
5.11633333333334	-0.0143051147460938
5.11966666666667	-0.0295639038085938
5.123	-0.0362396240234375
5.12633333333334	-0.0391006469726563
5.12966666666667	-0.0410079956054688
5.133	-0.0367164611816406
5.13633333333334	-0.0281333923339844
5.13966666666667	-0.0128746032714844
5.143	-0.000476837158203125
5.14633333333334	0.0100135803222656
5.14966666666667	0.0176429748535156
5.153	0.0195503234863281
5.15633333333334	0.019073486328125
5.15966666666667	0.0109672546386719
5.163	0.0019073486328125
5.16633333333334	-0.00524520874023438
5.16966666666667	-0.00619888305664063
5.173	0
5.17633333333334	0.00715255737304688
5.17966666666667	0.0185966491699219
5.183	0.0271797180175781
5.18633333333334	0.0314712524414063
5.18966666666667	0.0290870666503906
5.193	0.0271797180175781
5.19633333333334	0.02288818359375
5.19966666666667	0.0128746032714844
5.203	-0.000476837158203125
5.20633333333334	-0.0128746032714844
5.20966666666667	-0.0181198120117188
5.213	-0.0219345092773438
5.21633333333334	-0.0162124633789063
5.21966666666667	-0.00476837158203125
5.223	0.00715255737304688
5.22633333333334	0.0157356262207031
5.22966666666667	0.0185966491699219
5.233	0.0195503234863281
5.23633333333334	0.011444091796875
5.23966666666667	-0.00286102294921875
5.243	-0.00905990600585938
5.24633333333334	-0.00858306884765625
5.24966666666667	-0.00429153442382813
5.253	-0.00286102294921875
5.25633333333334	-0.00095367431640625
5.25966666666667	0.00143051147460938
5.263	-0.00143051147460938
5.26633333333334	-0.0057220458984375
5.26966666666667	-0.0133514404296875
5.273	-0.0185966491699219
5.27633333333334	-0.0257492065429688
5.27966666666667	-0.0357627868652344
5.283	-0.0481605529785156
5.28633333333334	-0.0548362731933594
5.28966666666667	-0.0510215759277344
5.293	-0.0448226928710938
5.29633333333334	-0.0386238098144531
5.29966666666667	-0.0276565551757813
5.303	-0.0104904174804688
5.30633333333334	0.00143051147460938
5.30966666666667	0.003814697265625
5.313	0.0019073486328125
5.31633333333334	0.000476837158203125
5.31966666666667	0
5.323	-0.003814697265625
5.32633333333334	-0.00905990600585938
5.32966666666667	-0.0133514404296875
5.333	-0.0157356262207031
5.33633333333334	-0.0104904174804688
5.33966666666667	-0.00667572021484375
5.343	-0.000476837158203125
5.34633333333334	0.00762939453125
5.34966666666667	0.0224113464355469
5.353	0.0367164611816406
5.35633333333334	0.0476837158203125
5.35966666666667	0.0538825988769532
5.363	0.0576972961425782
5.36633333333334	0.0586509704589844
5.36966666666667	0.0514984130859375
5.373	0.0452995300292969
5.37633333333334	0.0376701354980469
5.37966666666667	0.0376701354980469
5.383	0.0371932983398438
5.38633333333334	0.0405311584472656
5.38966666666667	0.0448226928710938
5.393	0.0500679016113282
5.39633333333334	0.0548362731933594
5.39966666666667	0.0591278076171875
5.403	0.0643730163574219
5.40633333333334	0.0672340393066407
5.40966666666667	0.0691413879394532
5.413	0.0667572021484375
5.41633333333334	0.0634193420410157
5.41966666666667	0.0553131103515625
5.423	0.0476837158203125
5.42633333333334	0.0371932983398438
5.42966666666667	0.030517578125
5.433	0.0286102294921875
5.43633333333334	0.0329017639160156
5.43966666666667	0.0391006469726563
5.443	0.0457763671875
5.44633333333334	0.0543594360351563
5.44966666666667	0.064849853515625
5.453	0.0705718994140625
5.45633333333334	0.06866455078125
5.45966666666667	0.0658035278320313
5.463	0.0581741333007813
5.46633333333334	0.0524520874023438
5.46966666666667	0.0433921813964844
5.473	0.03814697265625
5.47633333333334	0.0352859497070313
5.47966666666667	0.0290870666503906
5.483	0.0247955322265625
5.48633333333334	0.0185966491699219
5.48966666666667	0.011444091796875
5.493	0.000476837158203125
5.49633333333334	-0.00667572021484375
5.49966666666667	-0.00619888305664063
5.503	-0.00143051147460938
5.50633333333334	-0.000476837158203125
5.50966666666667	0
5.513	-0.00095367431640625
5.51633333333334	-0.00667572021484375
5.51966666666667	-0.0147819519042969
5.523	-0.0238418579101563
5.52633333333334	-0.0247955322265625
5.52966666666667	-0.0205039978027344
5.533	-0.0104904174804688
5.53633333333334	0.00286102294921875
5.53966666666667	0.0128746032714844
5.543	0.0166893005371094
5.54633333333334	0.0162124633789063
5.54966666666667	0.0133514404296875
5.553	0.0057220458984375
5.55633333333334	-0.00524520874023438
5.55966666666667	-0.0162124633789063
5.563	-0.0147819519042969
5.56633333333334	-0.00619888305664063
5.56966666666667	0.003814697265625
5.573	0.0100135803222656
5.57633333333334	0.0109672546386719
5.57966666666667	0.0138282775878906
5.583	0.00858306884765625
5.58633333333334	-0.00476837158203125
5.58966666666667	-0.0200271606445313
5.593	-0.0290870666503906
5.59633333333334	-0.0271797180175781
5.59966666666667	-0.0233650207519531
5.603	-0.0181198120117188
5.60633333333334	-0.0133514404296875
5.60966666666667	-0.0109672546386719
5.613	-0.0133514404296875
5.61633333333334	-0.0171661376953125
5.61966666666667	-0.0262260437011719
5.623	-0.0314712524414063
5.62633333333334	-0.0338554382324219
5.62966666666667	-0.0319480895996094
5.633	-0.0324249267578125
5.63633333333334	-0.0371932983398438
5.63966666666667	-0.034332275390625
5.643	-0.0314712524414063
5.64633333333334	-0.0329017639160156
5.64966666666667	-0.0433921813964844
5.653	-0.0567436218261719
5.65633333333334	-0.0672340393066407
5.65966666666667	-0.0762939453125
5.663	-0.0820159912109375
5.66633333333334	-0.0848770141601563
5.66966666666667	-0.0844001770019531
5.673	-0.0705718994140625
5.67633333333334	-0.0543594360351563
5.67966666666667	-0.0410079956054688
5.683	-0.0329017639160156
5.68633333333334	-0.0243186950683594
5.68966666666667	-0.0143051147460938
5.693	-0.0138282775878906
5.69633333333334	-0.0143051147460938
5.69966666666667	-0.0166893005371094
5.703	-0.0166893005371094
5.70633333333334	-0.0171661376953125
5.70966666666667	-0.0181198120117188
5.713	-0.0205039978027344
5.71633333333334	-0.0238418579101563
5.71966666666667	-0.0252723693847656
5.723	-0.0243186950683594
5.72633333333334	-0.026702880859375
5.72966666666667	-0.0247955322265625
5.733	-0.0176429748535156
5.73633333333334	-0.00619888305664063
5.73966666666667	0.0019073486328125
5.743	0.00143051147460938
5.74633333333334	-0.000476837158203125
5.74966666666667	-0.00333786010742188
5.753	-0.00429153442382813
5.75633333333334	-0.00858306884765625
5.75966666666667	-0.0219345092773438
5.763	-0.0348091125488281
5.76633333333334	-0.0448226928710938
5.76966666666667	-0.0462532043457031
5.773	-0.0476837158203125
5.77633333333334	-0.0448226928710938
5.77966666666667	-0.0348091125488281
5.783	-0.0209808349609375
5.78633333333334	-0.00810623168945313
5.78966666666667	-0.00429153442382813
5.793	-0.003814697265625
5.79633333333334	-0.00905990600585938
5.79966666666667	-0.0109672546386719
5.803	-0.011444091796875
5.80633333333334	-0.00715255737304688
5.80966666666667	-0.00143051147460938
5.813	0.0057220458984375
5.81633333333334	0.0109672546386719
5.81966666666667	0.0119209289550781
5.823	0.011444091796875
5.82633333333334	0.00715255737304688
5.82966666666667	0.00286102294921875
5.833	-0.0057220458984375
5.83633333333334	-0.0100135803222656
5.83966666666667	-0.0123977661132813
5.843	-0.0123977661132813
5.84633333333334	-0.0104904174804688
5.84966666666667	-0.00858306884765625
5.853	-0.00095367431640625
5.85633333333334	0.00667572021484375
5.85966666666667	0.0176429748535156
5.863	0.026702880859375
5.86633333333334	0.0286102294921875
5.86966666666667	0.0247955322265625
5.873	0.019073486328125
5.87633333333334	0.0123977661132813
5.87966666666667	0.00143051147460938
5.883	-0.0123977661132813
5.88633333333334	-0.0247955322265625
5.88966666666667	-0.0348091125488281
5.893	-0.041961669921875
5.89633333333334	-0.0438690185546875
5.89966666666667	-0.0424385070800781
5.903	-0.0319480895996094
5.90633333333334	-0.0100135803222656
5.90966666666667	0.0171661376953125
5.913	0.0348091125488281
5.91633333333334	0.0405311584472656
5.91966666666667	0.0429153442382813
5.923	0.0424385070800781
5.92633333333334	0.0367164611816406
5.92966666666667	0.0300407409667969
5.933	0.0309944152832031
5.93633333333334	0.0357627868652344
5.93966666666667	0.0410079956054688
5.943	0.0472068786621094
5.94633333333334	0.0524520874023438
5.94966666666667	0.0553131103515625
5.953	0.0491142272949219
5.95633333333334	0.0410079956054688
5.95966666666667	0.0286102294921875
5.963	0.0185966491699219
5.96633333333334	0.0104904174804688
5.96966666666667	0.00333786010742188
5.973	0.00333786010742188
5.97633333333334	0.00762939453125
5.97966666666667	0.0157356262207031
5.983	0.0181198120117188
5.98633333333334	0.0143051147460938
5.98966666666667	0.0057220458984375
5.993	-0.00619888305664063
5.99633333333334	-0.0171661376953125
5.99966666666667	-0.0257492065429688
6.003	-0.0319480895996094
6.00633333333334	-0.0348091125488281
6.00966666666667	-0.0348091125488281
6.013	-0.030517578125
6.01633333333334	-0.0290870666503906
6.01966666666667	-0.0295639038085938
6.023	-0.0281333923339844
6.02633333333334	-0.0214576721191406
6.02966666666667	-0.0128746032714844
6.033	-0.00715255737304688
6.03633333333334	-0.00286102294921875
6.03966666666667	-0.00286102294921875
6.043	-0.00619888305664063
6.04633333333334	-0.0095367431640625
6.04966666666667	-0.0128746032714844
6.053	-0.0128746032714844
6.05633333333334	-0.0152587890625
6.05966666666667	-0.0200271606445313
6.063	-0.0252723693847656
6.06633333333334	-0.026702880859375
6.06966666666667	-0.02288818359375
6.073	-0.0205039978027344
6.07633333333334	-0.02288818359375
6.07966666666667	-0.0214576721191406
6.083	-0.0123977661132813
6.08633333333334	-0.00476837158203125
6.08966666666667	-0.0057220458984375
6.093	-0.0095367431640625
6.09633333333334	-0.00333786010742188
6.09966666666667	0.00762939453125
6.103	0.011444091796875
6.10633333333334	0.0100135803222656
6.10966666666667	0.0100135803222656
6.113	0.011444091796875
6.11633333333334	0.0119209289550781
6.11966666666667	0.0109672546386719
6.123	0.0123977661132813
6.12633333333334	0.011444091796875
6.12966666666667	0.0123977661132813
6.133	0.0224113464355469
6.13633333333334	0.0348091125488281
6.13966666666667	0.0395774841308594
6.143	0.0314712524414063
6.14633333333334	0.0176429748535156
6.14966666666667	0.00143051147460938
6.153	-0.0181198120117188
6.15633333333334	-0.0348091125488281
6.15966666666667	-0.0400543212890625
6.163	-0.0324249267578125
6.16633333333334	-0.0138282775878906
6.16966666666667	0.00667572021484375
6.173	0.0252723693847656
6.17633333333334	0.0367164611816406
6.17966666666667	0.0386238098144531
6.183	0.03814697265625
6.18633333333334	0.034332275390625
6.18966666666667	0.0338554382324219
6.193	0.0338554382324219
6.19633333333334	0.0333786010742188
6.19966666666667	0.0309944152832031
6.203	0.0238418579101563
6.20633333333334	0.0143051147460938
6.20966666666667	0.0019073486328125
6.213	-0.00524520874023438
6.21633333333334	-0.0095367431640625
6.21966666666667	-0.0057220458984375
6.223	0
6.22633333333334	0.00619888305664063
6.22966666666667	0.0109672546386719
6.233	0.00429153442382813
6.23633333333334	0.0019073486328125
6.23966666666667	0.0019073486328125
6.243	0.0057220458984375
6.24633333333334	0.00476837158203125
6.24966666666667	0.00429153442382813
6.253	0.011444091796875
6.25633333333334	0.0157356262207031
6.25966666666667	0.0133514404296875
6.263	0.00905990600585938
6.26633333333334	0.00810623168945313
6.26966666666667	0.00715255737304688
6.273	0.00333786010742188
6.27633333333334	-0.00286102294921875
6.27966666666667	-0.003814697265625
6.283	-0.00476837158203125
6.28633333333334	-0.00715255737304688
6.28966666666667	-0.0176429748535156
6.293	-0.0319480895996094
6.29633333333334	-0.0395774841308594
6.29966666666667	-0.0405311584472656
6.303	-0.0371932983398438
6.30633333333334	-0.0329017639160156
6.30966666666667	-0.0214576721191406
6.313	-0.00333786010742188
6.31633333333334	0.0109672546386719
6.31966666666667	0.0157356262207031
6.323	0.0128746032714844
6.32633333333334	0.00810623168945313
6.32966666666667	0.0057220458984375
6.333	0.000476837158203125
6.33633333333334	-0.00333786010742188
6.33966666666667	-0.00429153442382813
6.343	0.00143051147460938
6.34633333333334	0.0104904174804688
6.34966666666667	0.0143051147460938
6.353	0.0200271606445313
6.35633333333334	0.0262260437011719
6.35966666666667	0.0295639038085938
6.363	0.0257492065429688
6.36633333333334	0.0209808349609375
6.36966666666667	0.0200271606445313
6.373	0.0128746032714844
6.37633333333334	0.00333786010742188
6.37966666666667	-0.00476837158203125
6.383	-0.00858306884765625
6.38633333333334	-0.0119209289550781
6.38966666666667	-0.011444091796875
6.393	-0.00286102294921875
6.39633333333334	-0.0019073486328125
6.39966666666667	-0.0133514404296875
6.403	-0.0290870666503906
6.40633333333334	-0.0376701354980469
6.40966666666667	-0.0424385070800781
6.413	-0.0481605529785156
6.41633333333334	-0.0443458557128906
6.41966666666667	-0.0271797180175781
6.423	-0.00762939453125
6.42633333333334	0.0109672546386719
6.42966666666667	0.0243186950683594
6.433	0.0391006469726563
6.43633333333334	0.0510215759277344
6.43966666666667	0.0586509704589844
6.443	0.0605583190917969
6.44633333333334	0.05340576171875
6.44966666666667	0.0433921813964844
6.453	0.0300407409667969
6.45633333333334	0.0166893005371094
6.45966666666667	0.00858306884765625
6.463	0.003814697265625
6.46633333333334	0.00524520874023438
6.46966666666667	0.00810623168945313
6.473	0.0123977661132813
6.47633333333334	0.0181198120117188
6.47966666666667	0.0195503234863281
6.483	0.019073486328125
6.48633333333334	0.0162124633789063
6.48966666666667	0.0147819519042969
6.493	0.0147819519042969
6.49633333333334	0.0138282775878906
6.49966666666667	0.0109672546386719
6.503	0.0104904174804688
6.50633333333334	0.011444091796875
6.50966666666667	0.0143051147460938
6.513	0.0119209289550781
6.51633333333334	0.00810623168945313
6.51966666666667	0.00810623168945313
6.523	0.0123977661132813
6.52633333333334	0.0185966491699219
6.52966666666667	0.0219345092773438
6.533	0.0252723693847656
6.53633333333334	0.0281333923339844
6.53966666666667	0.0300407409667969
6.543	0.0295639038085938
6.54633333333334	0.0286102294921875
6.54966666666667	0.0233650207519531
6.553	0.0185966491699219
6.55633333333334	0.0176429748535156
6.55966666666667	0.0171661376953125
6.563	0.0181198120117188
6.56633333333334	0.0152587890625
6.56966666666667	0.0171661376953125
6.573	0.0195503234863281
6.57633333333334	0.0219345092773438
6.57966666666667	0.0205039978027344
6.583	0.0205039978027344
6.58633333333334	0.0247955322265625
6.58966666666667	0.0252723693847656
6.593	0.019073486328125
6.59633333333334	0.0100135803222656
6.59966666666667	0.0109672546386719
6.603	0.0143051147460938
6.60633333333334	0.019073486328125
6.60966666666667	0.0290870666503906
6.613	0.0476837158203125
6.61633333333334	0.0681877136230469
6.61966666666667	0.0796318054199219
6.623	0.0901222229003906
6.62633333333334	0.0987052917480469
6.62966666666667	0.105857849121094
6.633	0.118255615234375
6.63633333333334	0.139236450195313
6.63966666666667	0.172138214111328
6.643	0.212192535400391
6.64633333333334	0.265121459960938
6.64966666666667	0.32949447631836
6.653	0.404834747314453
6.65633333333334	0.494003295898438
6.65966666666667	0.603199005126953
6.663	0.729084014892578
6.66633333333334	0.87118148803711
[truncated: 5,507 more rows]
