# Supplementary material for: Phase-Specific Parameter Estimation in Chiral HPLC Using 1‑Site, 2‑Site Stochastic Models, and Unified Equation Approach
Source: Anal Chem. 2026 Apr 29;98(18):13925–39. doi: 10.1021/acs.analchem.6c01634 (PMC13177292; doi:10.1021/acs.analchem.6c01634)
Supplement: Supplementary file 2 [file ac6c01634_si_002.zip › SupportingInformation/01_isotherm_fit/CELL1_data/LORA_CELL1_05_10_25401.CSV]

0.00116666666666667	-0.030517578125
0.0045	-0.0362396240234375
0.00783333333333334	-0.0348091125488281
0.0111666666666667	-0.026702880859375
0.0145	-0.0200271606445313
0.0178333333333334	-0.0143051147460938
0.0211666666666667	-0.0057220458984375
0.0245	0.00762939453125
0.0278333333333334	0.0205039978027344
0.0311666666666667	0.0295639038085938
0.0345	0.0367164611816406
0.0378333333333334	0.0405311584472656
0.0411666666666667	0.0400543212890625
0.0445	0.0352859497070313
0.0478333333333334	0.0333786010742188
0.0511666666666667	0.0338554382324219
0.0545	0.0352859497070313
0.0578333333333334	0.0371932983398438
0.0611666666666667	0.0395774841308594
0.0645	0.0429153442382813
0.0678333333333334	0.0414848327636719
0.0711666666666667	0.0367164611816406
0.0745	0.0319480895996094
0.0778333333333334	0.026702880859375
0.0811666666666667	0.0243186950683594
0.0845	0.0205039978027344
0.0878333333333334	0.0157356262207031
0.0911666666666667	0.0104904174804688
0.0945	0.00476837158203125
0.0978333333333334	0.000476837158203125
0.101166666666667	-0.0019073486328125
0.1045	-0.0019073486328125
0.107833333333334	0.00238418579101563
0.111166666666667	0.00858306884765625
0.1145	0.0157356262207031
0.117833333333334	0.019073486328125
0.121166666666667	0.0176429748535156
0.1245	0.0123977661132813
0.127833333333334	0.00715255737304688
0.131166666666667	0.00524520874023438
0.1345	0.00476837158203125
0.137833333333334	0.00667572021484375
0.141166666666667	0.0100135803222656
0.1445	0.0123977661132813
0.147833333333334	0.0138282775878906
0.151166666666667	0.0143051147460938
0.1545	0.0128746032714844
0.157833333333334	0.00715255737304688
0.161166666666667	0.00095367431640625
0.1645	-0.00095367431640625
0.167833333333334	-0.00095367431640625
0.171166666666667	-0.00429153442382813
0.1745	-0.00762939453125
0.177833333333334	-0.00667572021484375
0.181166666666667	-0.00476837158203125
0.1845	-0.00810623168945313
0.187833333333334	-0.0138282775878906
0.191166666666667	-0.0138282775878906
0.1945	-0.0123977661132813
0.197833333333334	-0.0133514404296875
0.201166666666667	-0.0152587890625
0.2045	-0.011444091796875
0.207833333333334	-0.00429153442382813
0.211166666666667	0
0.2145	0.00143051147460938
0.217833333333334	0.00238418579101563
0.221166666666667	0.00524520874023438
0.2245	0.0019073486328125
0.227833333333334	-0.00667572021484375
0.231166666666667	-0.0185966491699219
0.2345	-0.0243186950683594
0.237833333333334	-0.0257492065429688
0.241166666666667	-0.0238418579101563
0.2445	-0.0147819519042969
0.247833333333334	-0.00143051147460938
0.251166666666667	0.011444091796875
0.2545	0.0147819519042969
0.257833333333334	0.011444091796875
0.261166666666667	0.00619888305664063
0.2645	-0.003814697265625
0.267833333333334	-0.0166893005371094
0.271166666666667	-0.0262260437011719
0.2745	-0.0233650207519531
0.277833333333334	-0.0095367431640625
0.281166666666667	0.003814697265625
0.2845	0.0138282775878906
0.287833333333334	0.0209808349609375
0.291166666666667	0.0262260437011719
0.2945	0.0257492065429688
0.297833333333334	0.0195503234863281
0.301166666666667	0.0095367431640625
0.3045	0
0.307833333333334	-0.00810623168945313
0.311166666666667	-0.0162124633789063
0.3145	-0.0247955322265625
0.317833333333334	-0.0309944152832031
0.321166666666667	-0.0338554382324219
0.3245	-0.0319480895996094
0.327833333333334	-0.0281333923339844
0.331166666666667	-0.019073486328125
0.3345	-0.00667572021484375
0.337833333333334	0.00333786010742188
0.341166666666667	0.00810623168945313
0.3445	0.0095367431640625
0.347833333333334	0.0109672546386719
0.351166666666667	0.00858306884765625
0.3545	0
0.357833333333334	-0.0104904174804688
0.361166666666667	-0.0171661376953125
0.3645	-0.0195503234863281
0.367833333333334	-0.0214576721191406
0.371166666666667	-0.0233650207519531
0.3745	-0.019073486328125
0.377833333333334	-0.00905990600585938
0.381166666666667	0.00238418579101563
0.3845	0.00858306884765625
0.387833333333334	0.0138282775878906
0.391166666666667	0.0181198120117188
0.3945	0.0181198120117188
0.397833333333334	0.0147819519042969
0.401166666666667	0.0104904174804688
0.4045	0.00905990600585938
0.407833333333334	0.00619888305664063
0.411166666666667	0.00715255737304688
0.4145	0.0119209289550781
0.417833333333334	0.0157356262207031
0.421166666666667	0.0166893005371094
0.4245	0.0119209289550781
0.427833333333334	0.00667572021484375
0.431166666666667	0
0.4345	-0.0057220458984375
0.437833333333334	-0.0095367431640625
0.441166666666667	-0.011444091796875
0.4445	-0.0057220458984375
0.447833333333334	0.00238418579101563
0.451166666666667	0.0095367431640625
0.4545	0.00905990600585938
0.457833333333334	0.0100135803222656
0.461166666666667	0.0109672546386719
0.4645	0.00858306884765625
0.467833333333334	0.00143051147460938
0.471166666666667	-0.00619888305664063
0.4745	-0.0095367431640625
0.477833333333334	-0.0138282775878906
0.481166666666667	-0.0162124633789063
0.4845	-0.0185966491699219
0.487833333333334	-0.0209808349609375
0.491166666666667	-0.0233650207519531
0.4945	-0.0243186950683594
0.497833333333334	-0.0219345092773438
0.501166666666667	-0.0219345092773438
0.5045	-0.0185966491699219
0.507833333333334	-0.0123977661132813
0.511166666666667	-0.0057220458984375
0.5145	-0.003814697265625
0.517833333333334	-0.00715255737304688
0.521166666666667	-0.00762939453125
0.5245	-0.00762939453125
0.527833333333334	-0.00715255737304688
0.531166666666667	-0.00715255737304688
0.5345	-0.00429153442382813
0.537833333333334	-0.0019073486328125
0.541166666666667	-0.00429153442382813
0.5445	-0.00667572021484375
0.547833333333334	-0.00476837158203125
0.551166666666667	-0.00238418579101563
0.5545	-0.000476837158203125
0.557833333333334	0.000476837158203125
0.561166666666667	0.00286102294921875
0.5645	0.00619888305664063
0.567833333333334	0.00715255737304688
0.571166666666667	0.0104904174804688
0.5745	0.0133514404296875
0.577833333333334	0.0162124633789063
0.581166666666667	0.0157356262207031
0.5845	0.0100135803222656
0.587833333333334	0.00238418579101563
0.591166666666667	-0.00619888305664063
0.5945	-0.0123977661132813
0.597833333333334	-0.0162124633789063
0.601166666666667	-0.0171661376953125
0.6045	-0.0162124633789063
0.607833333333334	-0.0157356262207031
0.611166666666667	-0.0143051147460938
0.6145	-0.011444091796875
0.617833333333334	-0.00810623168945313
0.621166666666667	-0.00810623168945313
0.6245	-0.0095367431640625
0.627833333333334	-0.011444091796875
0.631166666666667	-0.0119209289550781
0.6345	-0.0143051147460938
0.637833333333334	-0.0162124633789063
0.641166666666667	-0.0152587890625
0.6445	-0.0100135803222656
0.647833333333334	-0.00524520874023438
0.651166666666667	-0.00286102294921875
0.6545	-0.00095367431640625
0.657833333333334	-0.00095367431640625
0.661166666666667	-0.00238418579101563
0.6645	-0.0057220458984375
0.667833333333334	-0.00524520874023438
0.671166666666667	-0.003814697265625
0.6745	-0.00333786010742188
0.677833333333334	-0.00286102294921875
0.681166666666667	-0.000476837158203125
0.6845	0.00429153442382813
0.687833333333334	0.00524520874023438
0.691166666666667	0.00333786010742188
0.6945	0.00333786010742188
0.697833333333334	0.00524520874023438
0.701166666666667	0.00810623168945313
0.7045	0.00858306884765625
0.707833333333334	0.0100135803222656
0.711166666666667	0.0123977661132813
0.7145	0.0128746032714844
0.717833333333334	0.0133514404296875
0.721166666666667	0.0104904174804688
0.7245	0.00715255737304688
0.727833333333334	0.00143051147460938
0.731166666666667	-0.003814697265625
0.7345	-0.00667572021484375
0.737833333333334	-0.0104904174804688
0.741166666666667	-0.00905990600585938
0.7445	-0.00333786010742188
0.747833333333334	0.00429153442382813
0.751166666666667	0.0095367431640625
0.7545	0.0100135803222656
0.757833333333334	0.0095367431640625
0.761166666666667	0.00619888305664063
0.7645	0
0.767833333333334	-0.00715255737304688
0.771166666666667	-0.0104904174804688
0.7745	-0.0100135803222656
0.777833333333334	-0.00858306884765625
0.781166666666667	-0.00619888305664063
0.7845	-0.00476837158203125
0.787833333333334	0.0019073486328125
0.791166666666667	0.00715255737304688
0.7945	0.0109672546386719
0.797833333333334	0.0095367431640625
0.801166666666667	0.00333786010742188
0.8045	-0.0019073486328125
0.807833333333334	-0.0057220458984375
0.811166666666667	-0.003814697265625
0.8145	-0.000476837158203125
0.817833333333334	0.00429153442382813
0.821166666666667	0.00667572021484375
0.8245	0.0057220458984375
0.827833333333334	-0.0019073486328125
0.831166666666667	-0.0123977661132813
0.8345	-0.02288818359375
0.837833333333334	-0.0286102294921875
0.841166666666667	-0.0276565551757813
0.8445	-0.0233650207519531
0.847833333333334	-0.0185966491699219
0.851166666666667	-0.0157356262207031
0.8545	-0.0147819519042969
0.857833333333334	-0.0143051147460938
0.861166666666667	-0.0133514404296875
0.8645	-0.0104904174804688
0.867833333333334	-0.00715255737304688
0.871166666666667	-0.00810623168945313
0.8745	-0.0128746032714844
0.877833333333334	-0.0181198120117188
0.881166666666667	-0.0200271606445313
0.8845	-0.0219345092773438
0.887833333333334	-0.0219345092773438
0.891166666666667	-0.0157356262207031
0.8945	-0.0057220458984375
0.897833333333334	0.00238418579101563
0.901166666666667	0.00619888305664063
0.9045	0.0057220458984375
0.907833333333334	0.00143051147460938
0.911166666666667	-0.0057220458984375
0.9145	-0.00762939453125
0.917833333333334	-0.00429153442382813
0.921166666666667	0.0019073486328125
0.9245	0.00715255737304688
0.927833333333334	0.0138282775878906
0.931166666666667	0.019073486328125
0.9345	0.0171661376953125
0.937833333333334	0.0128746032714844
0.941166666666667	0.003814697265625
0.9445	-0.00476837158203125
0.947833333333334	-0.0147819519042969
0.951166666666667	-0.0209808349609375
0.9545	-0.0209808349609375
0.957833333333334	-0.0171661376953125
0.961166666666667	-0.0104904174804688
0.9645	-0.00429153442382813
0.967833333333334	0
0.971166666666667	-0.0019073486328125
0.9745	-0.00429153442382813
0.977833333333334	-0.0095367431640625
0.981166666666667	-0.0152587890625
0.9845	-0.0214576721191406
0.987833333333334	-0.0238418579101563
0.991166666666667	-0.0219345092773438
0.9945	-0.0224113464355469
0.997833333333334	-0.0214576721191406
1.00116666666667	-0.0195503234863281
1.0045	-0.0138282775878906
1.00783333333334	-0.0100135803222656
1.01116666666667	-0.00667572021484375
1.0145	-0.00524520874023438
1.01783333333334	-0.00667572021484375
1.02116666666667	-0.0104904174804688
1.0245	-0.0185966491699219
1.02783333333334	-0.0247955322265625
1.03116666666667	-0.0309944152832031
1.0345	-0.0329017639160156
1.03783333333334	-0.0324249267578125
1.04116666666667	-0.0309944152832031
1.0445	-0.0247955322265625
1.04783333333334	-0.0181198120117188
1.05116666666667	-0.0057220458984375
1.0545	0.00286102294921875
1.05783333333334	0.00858306884765625
1.06116666666667	0.00810623168945313
1.0645	0.00619888305664063
1.06783333333334	0.00286102294921875
1.07116666666667	-0.00333786010742188
1.0745	-0.00858306884765625
1.07783333333334	-0.00810623168945313
1.08116666666667	-0.00238418579101563
1.0845	0.00143051147460938
1.08783333333334	0.00238418579101563
1.09116666666667	0.00238418579101563
1.0945	0.00286102294921875
1.09783333333334	0.00143051147460938
1.10116666666667	0
1.1045	-0.0019073486328125
1.10783333333334	-0.00333786010742188
1.11116666666667	-0.00762939453125
1.1145	-0.011444091796875
1.11783333333334	-0.0152587890625
1.12116666666667	-0.0176429748535156
1.1245	-0.0205039978027344
1.12783333333334	-0.0185966491699219
1.13116666666667	-0.0128746032714844
1.1345	-0.0057220458984375
1.13783333333334	-0.00143051147460938
1.14116666666667	-0.00333786010742188
1.1445	-0.00619888305664063
1.14783333333334	-0.0119209289550781
1.15116666666667	-0.0200271606445313
1.1545	-0.0286102294921875
1.15783333333334	-0.034332275390625
1.16116666666667	-0.0362396240234375
1.1645	-0.0348091125488281
1.16783333333334	-0.0329017639160156
1.17116666666667	-0.0271797180175781
1.1745	-0.0219345092773438
1.17783333333334	-0.0171661376953125
1.18116666666667	-0.0123977661132813
1.1845	-0.00619888305664063
1.18783333333334	-0.00238418579101563
1.19116666666667	-0.00238418579101563
1.1945	-0.00715255737304688
1.19783333333334	-0.0157356262207031
1.20116666666667	-0.02288818359375
1.2045	-0.0238418579101563
1.20783333333334	-0.0181198120117188
1.21116666666667	-0.0143051147460938
1.2145	-0.0104904174804688
1.21783333333334	-0.0057220458984375
1.22116666666667	0.000476837158203125
1.2245	0.000476837158203125
1.22783333333334	-0.00286102294921875
1.23116666666667	-0.00286102294921875
1.2345	0
1.23783333333334	0.00286102294921875
1.24116666666667	0.0019073486328125
1.2445	0.0019073486328125
1.24783333333334	0.00238418579101563
1.25116666666667	0.00238418579101563
1.2545	0.00095367431640625
1.25783333333334	-0.00476837158203125
1.26116666666667	-0.0109672546386719
1.2645	-0.0157356262207031
1.26783333333334	-0.0209808349609375
1.27116666666667	-0.0252723693847656
1.2745	-0.0281333923339844
1.27783333333334	-0.02288818359375
1.28116666666667	-0.0138282775878906
1.2845	-0.0057220458984375
1.28783333333334	0
1.29116666666667	0
1.2945	-0.000476837158203125
1.29783333333334	-0.00333786010742188
1.30116666666667	-0.0100135803222656
1.3045	-0.0200271606445313
1.30783333333334	-0.0290870666503906
1.31116666666667	-0.0329017639160156
1.3145	-0.0333786010742188
1.31783333333334	-0.0300407409667969
1.32116666666667	-0.02288818359375
1.3245	-0.0133514404296875
1.32783333333334	-0.00429153442382813
1.33116666666667	0.003814697265625
1.3345	0.00905990600585938
1.33783333333334	0.011444091796875
1.34116666666667	0.00905990600585938
1.3445	0.00429153442382813
1.34783333333334	-0.00143051147460938
1.35116666666667	-0.0057220458984375
1.3545	-0.0109672546386719
1.35783333333334	-0.0157356262207031
1.36116666666667	-0.0185966491699219
1.3645	-0.0152587890625
1.36783333333334	-0.0057220458984375
1.37116666666667	0.0057220458984375
1.3745	0.0162124633789063
1.37783333333334	0.0205039978027344
1.38116666666667	0.0195503234863281
1.3845	0.0133514404296875
1.38783333333334	0.00762939453125
1.39116666666667	0.0019073486328125
1.3945	-0.0019073486328125
1.39783333333334	-0.00143051147460938
1.40116666666667	0.00429153442382813
1.4045	0.0109672546386719
1.40783333333334	0.0123977661132813
1.41116666666667	0.00905990600585938
1.4145	0.00476837158203125
1.41783333333334	0.000476837158203125
1.42116666666667	-0.00524520874023438
1.4245	-0.0100135803222656
1.42783333333334	-0.0143051147460938
1.43116666666667	-0.0166893005371094
1.4345	-0.019073486328125
1.43783333333334	-0.0200271606445313
1.44116666666667	-0.0219345092773438
1.4445	-0.0243186950683594
1.44783333333334	-0.0257492065429688
1.45116666666667	-0.0290870666503906
1.4545	-0.0333786010742188
1.45783333333334	-0.0376701354980469
1.46116666666667	-0.0400543212890625
1.4645	-0.0371932983398438
1.46783333333334	-0.0348091125488281
1.47116666666667	-0.0319480895996094
1.4745	-0.0300407409667969
1.47783333333334	-0.0262260437011719
1.48116666666667	-0.0162124633789063
1.4845	-0.00858306884765625
1.48783333333334	-0.00476837158203125
1.49116666666667	-0.00095367431640625
1.4945	0.00715255737304688
1.49783333333334	0.0152587890625
1.50116666666667	0.0152587890625
1.5045	0.0095367431640625
1.50783333333334	0.00429153442382813
1.51116666666667	0.000476837158203125
1.5145	-0.00429153442382813
1.51783333333334	-0.011444091796875
1.52116666666667	-0.0176429748535156
1.5245	-0.0238418579101563
1.52783333333334	-0.0290870666503906
1.53116666666667	-0.0333786010742188
1.5345	-0.030517578125
1.53783333333334	-0.0243186950683594
1.54116666666667	-0.0157356262207031
1.5445	-0.00619888305664063
1.54783333333334	0.00429153442382813
1.55116666666667	0.0119209289550781
1.5545	0.0123977661132813
1.55783333333334	0.0095367431640625
1.56116666666667	0.00715255737304688
1.5645	0.00715255737304688
1.56783333333334	0.00524520874023438
1.57116666666667	0.00238418579101563
1.5745	-0.00238418579101563
1.57783333333334	-0.00333786010742188
1.58116666666667	-0.003814697265625
1.5845	-0.00524520874023438
1.58783333333334	-0.00762939453125
1.59116666666667	-0.00715255737304688
1.5945	-0.00476837158203125
1.59783333333334	-0.00762939453125
1.60116666666667	-0.0123977661132813
1.6045	-0.0176429748535156
1.60783333333334	-0.0185966491699219
1.61116666666667	-0.0214576721191406
1.6145	-0.02288818359375
1.61783333333334	-0.0195503234863281
1.62116666666667	-0.0143051147460938
1.6245	-0.0109672546386719
1.62783333333334	-0.0128746032714844
1.63116666666667	-0.0133514404296875
1.6345	-0.0143051147460938
1.63783333333334	-0.0152587890625
1.64116666666667	-0.0162124633789063
1.6445	-0.0143051147460938
1.64783333333334	-0.0100135803222656
1.65116666666667	-0.00762939453125
1.6545	-0.00858306884765625
1.65783333333334	-0.0123977661132813
1.66116666666667	-0.0176429748535156
1.6645	-0.0205039978027344
1.66783333333334	-0.0195503234863281
1.67116666666667	-0.019073486328125
1.6745	-0.0185966491699219
1.67783333333334	-0.0171661376953125
1.68116666666667	-0.0104904174804688
1.6845	-0.00333786010742188
1.68783333333334	0.000476837158203125
1.69116666666667	0.00238418579101563
1.6945	0.00476837158203125
1.69783333333334	0.00333786010742188
1.70116666666667	-0.00095367431640625
1.7045	-0.00476837158203125
1.70783333333334	-0.00715255737304688
1.71116666666667	-0.00667572021484375
1.7145	-0.00619888305664063
1.71783333333334	-0.00333786010742188
1.72116666666667	-0.00143051147460938
1.7245	-0.0019073486328125
1.72783333333334	-0.003814697265625
1.73116666666667	-0.00715255737304688
1.7345	-0.00810623168945313
1.73783333333334	-0.00715255737304688
1.74116666666667	-0.00667572021484375
1.7445	-0.0057220458984375
1.74783333333334	-0.00667572021484375
1.75116666666667	-0.00476837158203125
1.7545	-0.00143051147460938
1.75783333333334	0
1.76116666666667	0.000476837158203125
1.7645	-0.0019073486328125
1.76783333333334	-0.00238418579101563
1.77116666666667	-0.0019073486328125
1.7745	-0.0019073486328125
1.77783333333334	-0.0019073486328125
1.78116666666667	-0.00429153442382813
1.7845	-0.00619888305664063
1.78783333333334	-0.00762939453125
1.79116666666667	-0.0104904174804688
1.7945	-0.0128746032714844
1.79783333333334	-0.0123977661132813
1.80116666666667	-0.0100135803222656
1.8045	-0.00858306884765625
1.80783333333334	-0.011444091796875
1.81116666666667	-0.0109672546386719
1.8145	-0.0100135803222656
1.81783333333334	-0.0095367431640625
1.82116666666667	-0.00810623168945313
1.8245	-0.00286102294921875
1.82783333333334	0.0057220458984375
1.83116666666667	0.00810623168945313
1.8345	0.00429153442382813
1.83783333333334	-0.00333786010742188
1.84116666666667	-0.0100135803222656
1.8445	-0.0176429748535156
1.84783333333334	-0.026702880859375
1.85116666666667	-0.0319480895996094
1.8545	-0.0324249267578125
1.85783333333334	-0.0295639038085938
1.86116666666667	-0.0276565551757813
1.8645	-0.026702880859375
1.86783333333334	-0.0209808349609375
1.87116666666667	-0.0119209289550781
1.8745	-0.00143051147460938
1.87783333333334	0.00429153442382813
1.88116666666667	0.00858306884765625
1.8845	0.0152587890625
1.88783333333334	0.0219345092773438
1.89116666666667	0.02288818359375
1.8945	0.0176429748535156
1.89783333333334	0.0128746032714844
1.90116666666667	0.0128746032714844
1.9045	0.0133514404296875
1.90783333333334	0.0100135803222656
1.91116666666667	0.00524520874023438
1.9145	-0.000476837158203125
1.91783333333334	-0.0057220458984375
1.92116666666667	-0.0109672546386719
1.9245	-0.0128746032714844
1.92783333333334	-0.0133514404296875
1.93116666666667	-0.00858306884765625
1.9345	0.00143051147460938
1.93783333333334	0.0123977661132813
1.94116666666667	0.0176429748535156
1.9445	0.0176429748535156
1.94783333333334	0.0162124633789063
1.95116666666667	0.0143051147460938
1.9545	0.0109672546386719
1.95783333333334	0.00810623168945313
1.96116666666667	0.00667572021484375
1.9645	0.0095367431640625
1.96783333333334	0.0123977661132813
1.97116666666667	0.0157356262207031
1.9745	0.0205039978027344
1.97783333333334	0.0257492065429688
1.98116666666667	0.0314712524414063
1.9845	0.0324249267578125
1.98783333333334	0.0286102294921875
1.99116666666667	0.0171661376953125
1.9945	0.00429153442382813
1.99783333333334	-0.00619888305664063
2.00116666666667	-0.0109672546386719
2.0045	-0.011444091796875
2.00783333333334	-0.0104904174804688
2.01116666666667	-0.00524520874023438
2.0145	0.00095367431640625
2.01783333333334	0.00762939453125
2.02116666666667	0.0095367431640625
2.0245	0.0100135803222656
2.02783333333334	0.0104904174804688
2.03116666666667	0.00905990600585938
2.0345	0.0057220458984375
2.03783333333334	-0.000476837158203125
2.04116666666667	-0.00619888305664063
2.0445	-0.0123977661132813
2.04783333333334	-0.0166893005371094
2.05116666666667	-0.019073486328125
2.0545	-0.0195503234863281
2.05783333333334	-0.019073486328125
2.06116666666667	-0.019073486328125
2.0645	-0.0171661376953125
2.06783333333334	-0.0143051147460938
2.07116666666667	-0.00810623168945313
2.0745	-0.00333786010742188
2.07783333333334	-0.00286102294921875
2.08116666666667	-0.0057220458984375
2.0845	-0.0119209289550781
2.08783333333334	-0.0166893005371094
2.09116666666667	-0.0233650207519531
2.0945	-0.0271797180175781
2.09783333333334	-0.0262260437011719
2.10116666666667	-0.0200271606445313
2.1045	-0.0128746032714844
2.10783333333334	-0.00905990600585938
2.11116666666667	-0.00762939453125
2.1145	-0.00858306884765625
2.11783333333334	-0.0119209289550781
2.12116666666667	-0.0195503234863281
2.1245	-0.0281333923339844
2.12783333333334	-0.0371932983398438
2.13116666666667	-0.0424385070800781
2.1345	-0.0452995300292969
2.13783333333334	-0.0457763671875
2.14116666666667	-0.0486373901367188
2.1445	-0.0524520874023438
2.14783333333334	-0.0543594360351563
2.15116666666667	-0.0519752502441407
2.1545	-0.0486373901367188
2.15783333333334	-0.0429153442382813
2.16116666666667	-0.0319480895996094
2.1645	-0.0209808349609375
2.16783333333334	-0.0123977661132813
2.17116666666667	-0.0109672546386719
2.1745	-0.0138282775878906
2.17783333333334	-0.0195503234863281
2.18116666666667	-0.0243186950683594
2.1845	-0.0252723693847656
2.18783333333334	-0.0238418579101563
2.19116666666667	-0.0219345092773438
2.1945	-0.0238418579101563
2.19783333333334	-0.0300407409667969
2.20116666666667	-0.03814697265625
2.2045	-0.0457763671875
2.20783333333334	-0.0500679016113282
2.21116666666667	-0.0510215759277344
2.2145	-0.0481605529785156
2.21783333333334	-0.0400543212890625
2.22116666666667	-0.030517578125
2.2245	-0.026702880859375
2.22783333333334	-0.0286102294921875
2.23116666666667	-0.0319480895996094
2.2345	-0.034332275390625
2.23783333333334	-0.0362396240234375
2.24116666666667	-0.0395774841308594
2.2445	-0.0410079956054688
2.24783333333334	-0.0386238098144531
2.25116666666667	-0.0362396240234375
2.2545	-0.0348091125488281
2.25783333333334	-0.0348091125488281
2.26116666666667	-0.0309944152832031
2.2645	-0.0271797180175781
2.26783333333334	-0.0233650207519531
2.27116666666667	-0.0166893005371094
2.2745	-0.0095367431640625
2.27783333333334	-0.0019073486328125
2.28116666666667	0.00238418579101563
2.2845	0.00667572021484375
2.28783333333334	0.0104904174804688
2.29116666666667	0.0109672546386719
2.2945	0.00667572021484375
2.29783333333334	-0.00143051147460938
2.30116666666667	-0.00667572021484375
2.3045	-0.00810623168945313
2.30783333333334	-0.00762939453125
2.31116666666667	-0.00905990600585938
2.3145	-0.0109672546386719
2.31783333333334	-0.011444091796875
2.32116666666667	-0.0143051147460938
2.3245	-0.019073486328125
2.32783333333334	-0.0252723693847656
2.33116666666667	-0.026702880859375
2.3345	-0.0233650207519531
2.33783333333334	-0.0219345092773438
2.34116666666667	-0.02288818359375
2.3445	-0.0271797180175781
2.34783333333334	-0.030517578125
2.35116666666667	-0.0357627868652344
2.3545	-0.0429153442382813
2.35783333333334	-0.0481605529785156
2.36116666666667	-0.0481605529785156
2.3645	-0.0467300415039063
2.36783333333334	-0.0433921813964844
2.37116666666667	-0.0391006469726563
2.3745	-0.0286102294921875
2.37783333333334	-0.0171661376953125
2.38116666666667	-0.0119209289550781
2.3845	-0.0119209289550781
2.38783333333334	-0.0166893005371094
2.39116666666667	-0.0195503234863281
2.3945	-0.0238418579101563
2.39783333333334	-0.0262260437011719
2.40116666666667	-0.0262260437011719
2.4045	-0.0247955322265625
2.40783333333334	-0.0257492065429688
2.41116666666667	-0.0295639038085938
2.4145	-0.0338554382324219
2.41783333333334	-0.0357627868652344
2.42116666666667	-0.0367164611816406
2.4245	-0.0376701354980469
2.42783333333334	-0.0367164611816406
2.43116666666667	-0.0338554382324219
2.4345	-0.0314712524414063
2.43783333333334	-0.0329017639160156
2.44116666666667	-0.0333786010742188
2.4445	-0.030517578125
2.44783333333334	-0.0257492065429688
2.45116666666667	-0.0238418579101563
2.4545	-0.0247955322265625
2.45783333333334	-0.0238418579101563
2.46116666666667	-0.0219345092773438
2.4645	-0.0224113464355469
2.46783333333334	-0.0224113464355469
2.47116666666667	-0.0205039978027344
2.4745	-0.0219345092773438
2.47783333333334	-0.0290870666503906
2.48116666666667	-0.0348091125488281
2.4845	-0.0362396240234375
2.48783333333334	-0.0357627868652344
2.49116666666667	-0.0362396240234375
2.4945	-0.0352859497070313
2.49783333333334	-0.0314712524414063
2.50116666666667	-0.0309944152832031
2.5045	-0.0338554382324219
2.50783333333334	-0.0391006469726563
2.51116666666667	-0.041961669921875
2.5145	-0.0433921813964844
2.51783333333334	-0.0433921813964844
2.52116666666667	-0.0405311584472656
2.5245	-0.0376701354980469
2.52783333333334	-0.0348091125488281
2.53116666666667	-0.0324249267578125
2.5345	-0.0290870666503906
2.53783333333334	-0.0233650207519531
2.54116666666667	-0.0219345092773438
2.5445	-0.0224113464355469
2.54783333333334	-0.0286102294921875
2.55116666666667	-0.0352859497070313
2.5545	-0.0395774841308594
2.55783333333334	-0.0452995300292969
2.56116666666667	-0.0481605529785156
2.5645	-0.0500679016113282
2.56783333333334	-0.0467300415039063
2.57116666666667	-0.0433921813964844
2.5745	-0.041961669921875
2.57783333333334	-0.0400543212890625
2.58116666666667	-0.03814697265625
2.5845	-0.0348091125488281
2.58783333333334	-0.0333786010742188
2.59116666666667	-0.0300407409667969
2.5945	-0.0262260437011719
2.59783333333334	-0.0252723693847656
2.60116666666667	-0.0281333923339844
2.6045	-0.0324249267578125
2.60783333333334	-0.0324249267578125
2.61116666666667	-0.0314712524414063
2.6145	-0.0329017639160156
2.61783333333334	-0.0333786010742188
2.62116666666667	-0.0314712524414063
2.6245	-0.0271797180175781
2.62783333333334	-0.0276565551757813
2.63116666666667	-0.0314712524414063
2.6345	-0.0338554382324219
2.63783333333334	-0.0371932983398438
2.64116666666667	-0.0405311584472656
2.6445	-0.0429153442382813
2.64783333333334	-0.0376701354980469
2.65116666666667	-0.0281333923339844
2.6545	-0.0195503234863281
2.65783333333334	-0.0123977661132813
2.66116666666667	-0.0095367431640625
2.6645	-0.0119209289550781
2.66783333333334	-0.0185966491699219
2.67116666666667	-0.026702880859375
2.6745	-0.0329017639160156
2.67783333333334	-0.0362396240234375
2.68116666666667	-0.0348091125488281
2.6845	-0.0309944152832031
2.68783333333334	-0.026702880859375
2.69116666666667	-0.0247955322265625
2.6945	-0.0262260437011719
2.69783333333334	-0.0295639038085938
2.70116666666667	-0.0333786010742188
2.7045	-0.0352859497070313
2.70783333333334	-0.0376701354980469
2.71116666666667	-0.0429153442382813
2.7145	-0.0452995300292969
2.71783333333334	-0.0438690185546875
2.72116666666667	-0.0386238098144531
2.7245	-0.0348091125488281
2.72783333333334	-0.0324249267578125
2.73116666666667	-0.0271797180175781
2.7345	-0.0247955322265625
2.73783333333334	-0.0219345092773438
2.74116666666667	-0.0224113464355469
2.7445	-0.0214576721191406
2.74783333333334	-0.0205039978027344
2.75116666666667	-0.0214576721191406
2.7545	-0.0238418579101563
2.75783333333334	-0.0262260437011719
2.76116666666667	-0.026702880859375
2.7645	-0.0276565551757813
2.76783333333334	-0.0300407409667969
2.77116666666667	-0.0319480895996094
2.7745	-0.0300407409667969
2.77783333333334	-0.0276565551757813
2.78116666666667	-0.0243186950683594
2.7845	-0.0205039978027344
2.78783333333334	-0.011444091796875
2.79116666666667	0.0019073486328125
2.7945	0.0162124633789063
2.79783333333334	0.0262260437011719
2.80116666666667	0.0309944152832031
2.8045	0.0338554382324219
2.80783333333334	0.0376701354980469
2.81116666666667	0.0414848327636719
2.8145	0.0433921813964844
2.81783333333334	0.0462532043457031
2.82116666666667	0.05340576171875
2.8245	0.0667572021484375
2.82783333333334	0.0782012939453125
2.83116666666667	0.0872611999511719
2.8345	0.0967979431152344
2.83783333333334	0.110149383544922
2.84116666666667	0.1220703125
2.8445	0.129222869873047
2.84783333333334	0.134944915771485
2.85116666666667	0.144004821777344
2.8545	0.154495239257813
2.85783333333334	0.158786773681641
2.86116666666667	0.156879425048828
2.8645	0.151157379150391
2.86783333333334	0.14495849609375
2.87116666666667	0.136852264404297
2.8745	0.127315521240235
2.87783333333334	0.117301940917969
2.88116666666667	0.110626220703125
2.8845	0.104904174804688
2.88783333333334	0.09918212890625
2.89116666666667	0.0886917114257813
2.8945	0.0739097595214844
2.89783333333334	0.0619888305664063
2.90116666666667	0.05340576171875
2.9045	0.0472068786621094
2.90783333333334	0.0362396240234375
2.91116666666667	0.0290870666503906
2.9145	0.0238418579101563
2.91783333333334	0.019073486328125
2.92116666666667	0.0119209289550781
2.9245	0.00524520874023438
2.92783333333334	0.00429153442382813
2.93116666666667	0.00476837158203125
2.9345	0.00810623168945313
2.93783333333334	0.0109672546386719
2.94116666666667	0.011444091796875
2.9445	0.0100135803222656
2.94783333333334	0.00810623168945313
2.95116666666667	0.0057220458984375
2.9545	0
2.95783333333334	-0.00715255737304688
2.96116666666667	-0.0109672546386719
2.9645	-0.0133514404296875
2.96783333333334	-0.0133514404296875
2.97116666666667	-0.0133514404296875
2.9745	-0.0128746032714844
2.97783333333334	-0.0143051147460938
2.98116666666667	-0.0185966491699219
2.9845	-0.0224113464355469
2.98783333333334	-0.02288818359375
2.99116666666667	-0.0166893005371094
2.9945	-0.00905990600585938
2.99783333333334	0
3.00116666666667	0.0100135803222656
3.0045	0.0200271606445313
3.00783333333334	0.0224113464355469
3.01116666666667	0.0181198120117188
3.0145	0.0123977661132813
3.01783333333334	0.00905990600585938
3.02116666666667	0.00905990600585938
3.0245	0.00715255737304688
3.02783333333334	0.00524520874023438
3.03116666666667	0.003814697265625
3.0345	0.00238418579101563
3.03783333333334	-0.000476837158203125
3.04116666666667	-0.00810623168945313
3.0445	-0.0176429748535156
3.04783333333334	-0.0276565551757813
3.05116666666667	-0.0348091125488281
3.0545	-0.0400543212890625
3.05783333333334	-0.0433921813964844
3.06116666666667	-0.0414848327636719
3.0645	-0.0376701354980469
3.06783333333334	-0.0352859497070313
3.07116666666667	-0.0367164611816406
3.0745	-0.0376701354980469
3.07783333333334	-0.0376701354980469
3.08116666666667	-0.0395774841308594
3.0845	-0.0410079956054688
3.08783333333334	-0.0391006469726563
3.09116666666667	-0.0324249267578125
3.0945	-0.0257492065429688
3.09783333333334	-0.0224113464355469
3.10116666666667	-0.0219345092773438
3.1045	-0.02288818359375
3.10783333333334	-0.0243186950683594
3.11116666666667	-0.026702880859375
3.1145	-0.0300407409667969
3.11783333333334	-0.0300407409667969
3.12116666666667	-0.0247955322265625
3.1245	-0.0152587890625
3.12783333333334	-0.00715255737304688
3.13116666666667	0
3.1345	0.00715255737304688
3.13783333333334	0.0119209289550781
3.14116666666667	0.0109672546386719
3.1445	0.00429153442382813
3.14783333333334	-0.00143051147460938
3.15116666666667	-0.00810623168945313
3.1545	-0.011444091796875
3.15783333333334	-0.0100135803222656
3.16116666666667	-0.00476837158203125
3.1645	0.00667572021484375
3.16783333333334	0.0176429748535156
3.17116666666667	0.0257492065429688
3.1745	0.0243186950683594
3.17783333333334	0.0181198120117188
3.18116666666667	0.0123977661132813
3.1845	0.00810623168945313
3.18783333333334	0.00238418579101563
3.19116666666667	0
3.1945	0.00286102294921875
3.19783333333334	0.00810623168945313
3.20116666666667	0.0109672546386719
3.2045	0.011444091796875
3.20783333333334	0.0100135803222656
3.21116666666667	0.00476837158203125
3.2145	-0.00286102294921875
3.21783333333334	-0.0095367431640625
3.22116666666667	-0.0138282775878906
3.2245	-0.0171661376953125
3.22783333333334	-0.0195503234863281
3.23116666666667	-0.0195503234863281
3.2345	-0.0195503234863281
3.23783333333334	-0.0181198120117188
3.24116666666667	-0.0205039978027344
3.2445	-0.0224113464355469
3.24783333333334	-0.02288818359375
3.25116666666667	-0.0195503234863281
3.2545	-0.0147819519042969
3.25783333333334	-0.0143051147460938
3.26116666666667	-0.0181198120117188
3.2645	-0.0233650207519531
3.26783333333334	-0.026702880859375
3.27116666666667	-0.0319480895996094
3.2745	-0.0405311584472656
3.27783333333334	-0.0486373901367188
3.28116666666667	-0.0538825988769532
3.2845	-0.057220458984375
3.28783333333334	-0.0615119934082032
3.29116666666667	-0.0619888305664063
3.2945	-0.057220458984375
3.29783333333334	-0.0472068786621094
3.30116666666667	-0.0367164611816406
3.3045	-0.0281333923339844
3.30783333333334	-0.0219345092773438
3.31116666666667	-0.0181198120117188
3.3145	-0.0133514404296875
3.31783333333334	-0.0109672546386719
3.32116666666667	-0.0104904174804688
3.3245	-0.0123977661132813
3.32783333333334	-0.0138282775878906
3.33116666666667	-0.0176429748535156
3.3345	-0.0214576721191406
3.33783333333334	-0.0243186950683594
3.34116666666667	-0.02288818359375
3.3445	-0.0200271606445313
3.34783333333334	-0.0185966491699219
3.35116666666667	-0.0185966491699219
3.3545	-0.0205039978027344
3.35783333333334	-0.0257492065429688
3.36116666666667	-0.0295639038085938
3.3645	-0.030517578125
3.36783333333334	-0.0271797180175781
3.37116666666667	-0.0233650207519531
3.3745	-0.0195503234863281
3.37783333333334	-0.0123977661132813
3.38116666666667	-0.00619888305664063
3.3845	-0.00143051147460938
3.38783333333334	0.0019073486328125
3.39116666666667	0.00476837158203125
3.3945	0.00476837158203125
3.39783333333334	0.00143051147460938
3.40116666666667	-0.0057220458984375
3.4045	-0.0100135803222656
3.40783333333334	-0.00810623168945313
3.41116666666667	-0.00476837158203125
3.4145	-0.00286102294921875
3.41783333333334	-0.00476837158203125
3.42116666666667	-0.00858306884765625
3.4245	-0.0128746032714844
3.42783333333334	-0.0214576721191406
3.43116666666667	-0.0276565551757813
3.4345	-0.0309944152832031
3.43783333333334	-0.026702880859375
3.44116666666667	-0.02288818359375
3.4445	-0.0209808349609375
3.44783333333334	-0.0176429748535156
3.45116666666667	-0.0138282775878906
3.4545	-0.00762939453125
3.45783333333334	-0.00429153442382813
3.46116666666667	0.000476837158203125
3.4645	0.00429153442382813
3.46783333333334	0.00429153442382813
3.47116666666667	-0.000476837158203125
3.4745	-0.00619888305664063
3.47783333333334	-0.011444091796875
3.48116666666667	-0.0143051147460938
3.4845	-0.0152587890625
3.48783333333334	-0.0152587890625
3.49116666666667	-0.0152587890625
3.4945	-0.0157356262207031
3.49783333333334	-0.0147819519042969
3.50116666666667	-0.0143051147460938
3.5045	-0.0166893005371094
3.50783333333334	-0.0166893005371094
3.51116666666667	-0.019073486328125
3.5145	-0.0224113464355469
3.51783333333334	-0.0262260437011719
3.52116666666667	-0.0252723693847656
3.5245	-0.0209808349609375
3.52783333333334	-0.0195503234863281
3.53116666666667	-0.0219345092773438
3.5345	-0.0233650207519531
3.53783333333334	-0.0214576721191406
3.54116666666667	-0.02288818359375
3.5445	-0.0300407409667969
3.54783333333334	-0.0371932983398438
3.55116666666667	-0.0376701354980469
3.5545	-0.0324249267578125
3.55783333333334	-0.0290870666503906
3.56116666666667	-0.0295639038085938
3.5645	-0.026702880859375
3.56783333333334	-0.0205039978027344
3.57116666666667	-0.0162124633789063
3.5745	-0.0166893005371094
3.57783333333334	-0.0171661376953125
3.58116666666667	-0.0138282775878906
3.5845	-0.0128746032714844
3.58783333333334	-0.0100135803222656
3.59116666666667	-0.00524520874023438
3.5945	0.000476837158203125
3.59783333333334	0.00333786010742188
3.60116666666667	0.00143051147460938
3.6045	-0.00143051147460938
3.60783333333334	-0.0109672546386719
3.61116666666667	-0.019073486328125
3.6145	-0.0214576721191406
3.61783333333334	-0.0219345092773438
3.62116666666667	-0.02288818359375
3.6245	-0.0243186950683594
3.62783333333334	-0.0209808349609375
3.63116666666667	-0.0195503234863281
3.6345	-0.0262260437011719
3.63783333333334	-0.0348091125488281
3.64116666666667	-0.0400543212890625
3.6445	-0.0410079956054688
3.64783333333334	-0.0405311584472656
3.65116666666667	-0.0395774841308594
3.6545	-0.0367164611816406
3.65783333333334	-0.0333786010742188
3.66116666666667	-0.0300407409667969
3.6645	-0.0281333923339844
3.66783333333334	-0.0262260437011719
3.67116666666667	-0.0224113464355469
3.6745	-0.0209808349609375
3.67783333333334	-0.0195503234863281
3.68116666666667	-0.019073486328125
3.6845	-0.019073486328125
3.68783333333334	-0.0214576721191406
3.69116666666667	-0.0262260437011719
3.6945	-0.0319480895996094
3.69783333333334	-0.0362396240234375
3.70116666666667	-0.03814697265625
3.7045	-0.0376701354980469
3.70783333333334	-0.0357627868652344
3.71116666666667	-0.034332275390625
3.7145	-0.030517578125
3.71783333333334	-0.0252723693847656
3.72116666666667	-0.0176429748535156
3.7245	-0.00810623168945313
3.72783333333334	-0.000476837158203125
3.73116666666667	0.00858306884765625
3.7345	0.0157356262207031
3.73783333333334	0.0200271606445313
3.74116666666667	0.0185966491699219
3.7445	0.011444091796875
3.74783333333334	0.00619888305664063
3.75116666666667	-0.000476837158203125
3.7545	-0.00143051147460938
3.75783333333334	-0.000476837158203125
3.76116666666667	0.00476837158203125
3.7645	0.0128746032714844
3.76783333333334	0.0214576721191406
3.77116666666667	0.0338554382324219
3.7745	0.0433921813964844
3.77783333333334	0.0538825988769532
3.78116666666667	0.064849853515625
3.7845	0.0767707824707032
3.78783333333334	0.0853538513183594
3.79116666666667	0.0910758972167969
3.7945	0.0982284545898438
3.79783333333334	0.108718872070313
3.80116666666667	0.123023986816406
3.8045	0.138282775878906
3.80783333333334	0.155448913574219
3.81116666666667	0.173568725585938
3.8145	0.191211700439453
3.81783333333334	0.208377838134766
3.82116666666667	0.227451324462891
3.8245	0.250816345214844
3.82783333333334	0.280857086181641
3.83116666666667	0.308036804199219
3.8345	0.333786010742188
3.83783333333334	0.354766845703125
3.84116666666667	0.374317169189453
3.8445	0.38909912109375
3.84783333333334	0.39815902709961
3.85116666666667	0.403881072998047
3.8545	0.405311584472656
3.85783333333334	0.401020050048828
3.86116666666667	0.391483306884766
3.8645	0.3814697265625
3.86783333333334	0.374317169189453
3.87116666666667	0.371456146240235
3.8745	0.371932983398438
3.87783333333334	0.376701354980469
3.88116666666667	0.378608703613281
3.8845	0.372409820556641
3.88783333333334	0.361919403076172
3.89116666666667	0.349044799804688
3.8945	0.335693359375
3.89783333333334	0.315189361572266
3.90116666666667	0.292301177978516
3.9045	0.270366668701172
3.90783333333334	0.250339508056641
3.91116666666667	0.232219696044922
3.9145	0.212669372558594
3.91783333333334	0.194549560546875
3.92116666666667	0.175952911376953
3.9245	0.159740447998047
3.92783333333334	0.143051147460938
3.93116666666667	0.121116638183594
3.9345	0.09918212890625
3.93783333333334	0.0853538513183594
3.94116666666667	0.0786781311035157
3.9445	0.0691413879394532
3.94783333333334	0.057220458984375
3.95116666666667	0.049591064453125
3.9545	0.0476837158203125
3.95783333333334	0.0462532043457031
3.96116666666667	0.0395774841308594
3.9645	0.0300407409667969
3.96783333333334	0.0209808349609375
3.97116666666667	0.0123977661132813
3.9745	0.00238418579101563
3.97783333333334	-0.00810623168945313
3.98116666666667	-0.0138282775878906
3.9845	-0.0133514404296875
3.98783333333334	-0.011444091796875
3.99116666666667	-0.0109672546386719
3.9945	-0.0128746032714844
3.99783333333334	-0.0181198120117188
4.00116666666667	-0.0247955322265625
4.0045	-0.030517578125
4.00783333333334	-0.0352859497070313
4.01116666666667	-0.0376701354980469
4.0145	-0.0386238098144531
4.01783333333334	-0.0357627868652344
4.02116666666667	-0.0314712524414063
4.0245	-0.0276565551757813
4.02783333333334	-0.0219345092773438
4.03116666666667	-0.0209808349609375
4.0345	-0.02288818359375
4.03783333333334	-0.0290870666503906
4.04116666666667	-0.0357627868652344
4.0445	-0.0424385070800781
4.04783333333334	-0.0519752502441407
4.05116666666667	-0.0548362731933594
4.0545	-0.0543594360351563
4.05783333333334	-0.0524520874023438
4.06116666666667	-0.0557899475097657
4.0645	-0.0600814819335938
4.06783333333334	-0.0624656677246094
4.07116666666667	-0.0658035278320313
4.0745	-0.0715255737304688
4.07783333333334	-0.0753402709960938
4.08116666666667	-0.0748634338378907
4.0845	-0.0729560852050782
4.08783333333334	-0.0739097595214844
4.09116666666667	-0.0777244567871094
4.0945	-0.0796318054199219
4.09783333333334	-0.0820159912109375
4.10116666666667	-0.0844001770019531
4.1045	-0.0867843627929688
4.10783333333334	-0.0848770141601563
4.11116666666667	-0.0820159912109375
4.1145	-0.0815391540527344
4.11783333333334	-0.0815391540527344
4.12116666666667	-0.0824928283691406
4.1245	-0.0810623168945313
4.12783333333334	-0.0796318054199219
4.13116666666667	-0.0748634338378907
4.1345	-0.064849853515625
4.13783333333334	-0.0529289245605469
4.14116666666667	-0.03814697265625
4.1445	-0.0224113464355469
4.14783333333333	-0.0057220458984375
4.15116666666667	0.0100135803222656
4.1545	0.0233650207519531
4.15783333333334	0.0429153442382813
4.16116666666667	0.0715255737304688
4.1645	0.107765197753906
4.16783333333334	0.149726867675781
4.17116666666667	0.197887420654297
4.1745	0.257492065429688
4.17783333333334	0.32186508178711
4.18116666666667	0.386714935302735
4.1845	0.452518463134766
4.18783333333333	0.519752502441407
4.19116666666667	0.589847564697266
4.1945	0.658512115478516
4.19783333333334	0.728607177734375
4.20116666666667	0.802993774414063
4.2045	0.877857208251953
4.20783333333334	0.950813293457031
4.21116666666667	1.01900100708008
4.2145	1.08194351196289
4.21783333333334	1.13773345947266
4.22116666666667	1.18637084960938
4.2245	1.22547149658203
4.22783333333333	1.25598907470703
4.23116666666667	1.27935409545899
4.2345	1.29461288452149
4.23783333333334	1.29938125610352
4.24116666666667	1.29556655883789
4.2445	1.28555297851563
4.24783333333334	1.27220153808594
4.25116666666667	1.25408172607422
4.2545	1.2354850769043
4.25783333333334	1.21545791625977
4.26116666666667	1.18589401245117
4.2645	1.14870071411133
4.26783333333334	1.10673904418946
4.27116666666667	1.06287002563477
4.2745	1.01709365844727
4.27783333333334	0.967502593994141
4.28116666666667	0.919818878173828
4.2845	0.878334045410156
4.28783333333334	0.839710235595703
4.29116666666667	0.801563262939453
4.2945	0.761032104492188
4.29783333333334	0.719547271728516
4.30116666666667	0.679969787597657
4.3045	0.639915466308594
4.30783333333334	0.603199005126953
4.31116666666667	0.568389892578125
4.3145	0.53548812866211
4.31783333333334	0.5035400390625
4.32116666666667	0.472068786621094
4.3245	0.442981719970703
4.32783333333334	0.410556793212891
4.33116666666667	0.374794006347656
4.3345	0.339508056640625
4.33783333333334	0.306129455566406
4.34116666666667	0.273704528808594
4.3445	0.242233276367188
4.34783333333334	0.215530395507813
4.35116666666667	0.196933746337891
4.3545	0.183582305908203
4.35783333333334	0.17690658569336
4.36116666666667	0.17690658569336
4.3645	0.174522399902344
4.36783333333334	0.167369842529297
4.37116666666667	0.152587890625
4.3745	0.136375427246094
4.37783333333334	0.117301940917969
4.38116666666667	0.0958442687988281
4.3845	0.080108642578125
4.38783333333334	0.0715255737304688
4.39116666666667	0.0696182250976563
4.3945	0.0715255737304688
4.39783333333334	0.0710487365722657
4.40116666666667	0.06866455078125
4.4045	0.06103515625
4.40783333333334	0.0486373901367188
4.41116666666667	0.0309944152832031
4.4145	0.0104904174804688
4.41783333333334	-0.00333786010742188
4.42116666666667	-0.0133514404296875
4.4245	-0.0200271606445313
4.42783333333334	-0.0233650207519531
4.43116666666667	-0.0205039978027344
4.4345	-0.0157356262207031
4.43783333333333	-0.0166893005371094
4.44116666666667	-0.0214576721191406
4.4445	-0.0281333923339844
4.44783333333334	-0.0309944152832031
4.45116666666667	-0.0357627868652344
4.4545	-0.041961669921875
4.45783333333334	-0.0462532043457031
4.46116666666667	-0.0462532043457031
4.4645	-0.0443458557128906
4.46783333333334	-0.0462532043457031
4.47116666666667	-0.0481605529785156
4.4745	-0.0467300415039063
4.47783333333333	-0.0414848327636719
4.48116666666667	-0.0362396240234375
4.4845	-0.0295639038085938
4.48783333333334	-0.0233650207519531
4.49116666666667	-0.0195503234863281
4.4945	-0.0195503234863281
4.49783333333334	-0.0233650207519531
4.50116666666667	-0.0247955322265625
4.5045	-0.0271797180175781
4.50783333333334	-0.030517578125
4.51116666666667	-0.0352859497070313
4.5145	-0.03814697265625
4.51783333333334	-0.0386238098144531
4.52116666666667	-0.0410079956054688
4.5245	-0.0424385070800781
4.52783333333334	-0.03814697265625
4.53116666666667	-0.0295639038085938
4.5345	-0.0233650207519531
4.53783333333334	-0.0219345092773438
4.54116666666667	-0.0233650207519531
4.5445	-0.0257492065429688
4.54783333333334	-0.0295639038085938
4.55116666666667	-0.0333786010742188
4.5545	-0.0348091125488281
4.55783333333334	-0.0367164611816406
4.56116666666667	-0.0424385070800781
4.5645	-0.0514984130859375
4.56783333333334	-0.0600814819335938
4.57116666666667	-0.0667572021484375
4.5745	-0.0715255737304688
4.57783333333334	-0.0715255737304688
4.58116666666667	-0.0643730163574219
4.5845	-0.0562667846679688
4.58783333333334	-0.0529289245605469
4.59116666666667	-0.0519752502441407
4.5945	-0.0505447387695313
4.59783333333334	-0.0462532043457031
4.60116666666667	-0.0438690185546875
4.6045	-0.041961669921875
4.60783333333334	-0.0376701354980469
4.61116666666667	-0.0352859497070313
4.6145	-0.0386238098144531
4.61783333333334	-0.049591064453125
4.62116666666667	-0.0619888305664063
4.6245	-0.0729560852050782
4.62783333333334	-0.0810623168945313
4.63116666666667	-0.087738037109375
4.6345	-0.0882148742675781
4.63783333333334	-0.0824928283691406
4.64116666666667	-0.0729560852050782
4.6445	-0.0624656677246094
4.64783333333334	-0.0557899475097657
4.65116666666667	-0.0505447387695313
4.6545	-0.0505447387695313
4.65783333333334	-0.0538825988769532
4.66116666666667	-0.0581741333007813
4.6645	-0.0615119934082032
4.66783333333334	-0.0615119934082032
4.67116666666667	-0.0581741333007813
4.6745	-0.0519752502441407
4.67783333333334	-0.0476837158203125
4.68116666666667	-0.0514984130859375
4.6845	-0.0567436218261719
4.68783333333333	-0.0596046447753907
4.69116666666667	-0.0629425048828125
4.6945	-0.0720024108886719
4.69783333333334	-0.0810623168945313
4.70116666666667	-0.0824928283691406
4.7045	-0.0829696655273438
4.70783333333334	-0.0872611999511719
4.71116666666667	-0.0920295715332031
4.7145	-0.0905990600585938
4.71783333333334	-0.08392333984375
4.72116666666667	-0.0777244567871094
4.7245	-0.0739097595214844
4.72783333333333	-0.072479248046875
4.73116666666667	-0.0729560852050782
4.7345	-0.0753402709960938
4.73783333333334	-0.0796318054199219
4.74116666666667	-0.08392333984375
4.7445	-0.0867843627929688
4.74783333333334	-0.0848770141601563
4.75116666666667	-0.0810623168945313
4.7545	-0.0791549682617188
4.75783333333334	-0.0791549682617188
4.76116666666667	-0.0815391540527344
4.7645	-0.0829696655273438
4.76783333333334	-0.0824928283691406
4.77116666666667	-0.0810623168945313
4.7745	-0.0767707824707032
4.77783333333334	-0.0729560852050782
4.78116666666667	-0.0681877136230469
4.7845	-0.0681877136230469
4.78783333333334	-0.0715255737304688
4.79116666666667	-0.0796318054199219
4.7945	-0.0886917114257813
4.79783333333334	-0.0939369201660156
4.80116666666667	-0.0939369201660156
4.8045	-0.087738037109375
4.80783333333334	-0.080108642578125
4.81116666666667	-0.0710487365722657
4.8145	-0.0624656677246094
4.81783333333334	-0.0557899475097657
4.82116666666667	-0.0543594360351563
4.8245	-0.0567436218261719
4.82783333333334	-0.0615119934082032
4.83116666666667	-0.064849853515625
4.8345	-0.0672340393066407
4.83783333333334	-0.0667572021484375
4.84116666666667	-0.0643730163574219
4.8445	-0.0596046447753907
4.84783333333334	-0.0548362731933594
4.85116666666667	-0.0529289245605469
4.8545	-0.0538825988769532
4.85783333333334	-0.0543594360351563
4.86116666666667	-0.0524520874023438
4.8645	-0.0524520874023438
4.86783333333334	-0.0529289245605469
4.87116666666667	-0.0519752502441407
4.8745	-0.0462532043457031
4.87783333333334	-0.0400543212890625
4.88116666666667	-0.0376701354980469
4.8845	-0.0362396240234375
4.88783333333334	-0.0338554382324219
4.89116666666667	-0.0338554382324219
4.8945	-0.0400543212890625
4.89783333333334	-0.0519752502441407
4.90116666666667	-0.0662803649902344
4.9045	-0.0796318054199219
4.90783333333334	-0.0886917114257813
4.91116666666667	-0.0901222229003906
4.9145	-0.0867843627929688
4.91783333333334	-0.0786781311035157
4.92116666666667	-0.0667572021484375
4.9245	-0.0514984130859375
4.92783333333334	-0.0410079956054688
4.93116666666667	-0.0391006469726563
4.9345	-0.0424385070800781
4.93783333333334	-0.0491142272949219
4.94116666666667	-0.0596046447753907
4.9445	-0.0729560852050782
4.94783333333334	-0.0829696655273438
4.95116666666667	-0.087738037109375
4.9545	-0.0896453857421875
4.95783333333334	-0.0886917114257813
4.96116666666667	-0.0844001770019531
4.9645	-0.0820159912109375
4.96783333333334	-0.0810623168945313
4.97116666666667	-0.080108642578125
4.9745	-0.0777244567871094
4.97783333333333	-0.0767707824707032
4.98116666666667	-0.0767707824707032
4.9845	-0.0739097595214844
4.98783333333334	-0.0700950622558594
4.99116666666667	-0.06866455078125
4.9945	-0.0710487365722657
4.99783333333334	-0.0710487365722657
5.00116666666667	-0.06866455078125
5.0045	-0.0629425048828125
5.00783333333334	-0.0557899475097657
5.01116666666667	-0.0486373901367188
5.0145	-0.0448226928710938
5.01783333333334	-0.0438690185546875
5.02116666666667	-0.0462532043457031
5.0245	-0.0510215759277344
5.02783333333334	-0.0553131103515625
5.03116666666667	-0.0600814819335938
5.0345	-0.0615119934082032
5.03783333333334	-0.0624656677246094
5.04116666666667	-0.0596046447753907
5.0445	-0.057220458984375
5.04783333333334	-0.0557899475097657
5.05116666666667	-0.05340576171875
5.0545	-0.0514984130859375
5.05783333333334	-0.0505447387695313
5.06116666666667	-0.0567436218261719
5.0645	-0.0705718994140625
5.06783333333334	-0.0834465026855469
5.07116666666667	-0.0948905944824219
5.0745	-0.101566314697266
5.07783333333334	-0.1068115234375
5.08116666666667	-0.106334686279297
5.0845	-0.0977516174316406
5.08783333333334	-0.0853538513183594
5.09116666666667	-0.0743865966796875
5.0945	-0.064849853515625
5.09783333333334	-0.0576972961425782
5.10116666666667	-0.0538825988769532
5.1045	-0.0529289245605469
5.10783333333334	-0.0567436218261719
5.11116666666667	-0.0596046447753907
5.1145	-0.0653266906738282
5.11783333333334	-0.0705718994140625
5.12116666666667	-0.0748634338378907
5.1245	-0.0767707824707032
5.12783333333334	-0.0762939453125
5.13116666666667	-0.0791549682617188
5.1345	-0.0805854797363281
5.13783333333334	-0.08392333984375
5.14116666666667	-0.0858306884765625
5.1445	-0.087738037109375
5.14783333333334	-0.0882148742675781
5.15116666666667	-0.0853538513183594
5.1545	-0.0791549682617188
5.15783333333334	-0.0677108764648438
5.16116666666667	-0.0586509704589844
5.1645	-0.05340576171875
5.16783333333334	-0.0538825988769532
5.17116666666667	-0.0567436218261719
5.1745	-0.06103515625
5.17783333333334	-0.0696182250976563
5.18116666666667	-0.0805854797363281
5.1845	-0.0905990600585938
5.18783333333334	-0.0996589660644531
5.19116666666667	-0.1068115234375
5.1945	-0.114917755126953
5.19783333333334	-0.118732452392578
5.20116666666667	-0.113964080810547
5.2045	-0.105857849121094
5.20783333333334	-0.0977516174316406
5.21116666666667	-0.0910758972167969
5.2145	-0.0824928283691406
5.21783333333334	-0.0739097595214844
5.22116666666667	-0.0710487365722657
5.2245	-0.0720024108886719
5.22783333333333	-0.0753402709960938
5.23116666666667	-0.0748634338378907
5.2345	-0.0753402709960938
5.23783333333334	-0.0762939453125
5.24116666666667	-0.0777244567871094
5.2445	-0.0762939453125
5.24783333333334	-0.0715255737304688
5.25116666666667	-0.0672340393066407
5.2545	-0.0629425048828125
5.25783333333334	-0.0605583190917969
5.26116666666667	-0.0562667846679688
5.2645	-0.0514984130859375
5.26783333333334	-0.0481605529785156
5.27116666666667	-0.0467300415039063
5.2745	-0.0476837158203125
5.27783333333334	-0.0491142272949219
5.28116666666667	-0.0524520874023438
5.2845	-0.0567436218261719
5.28783333333334	-0.0619888305664063
5.29116666666667	-0.0672340393066407
5.2945	-0.0696182250976563
5.29783333333334	-0.0715255737304688
5.30116666666667	-0.0743865966796875
5.3045	-0.0782012939453125
5.30783333333334	-0.0820159912109375
5.31116666666667	-0.0844001770019531
5.3145	-0.0858306884765625
5.31783333333334	-0.0867843627929688
5.32116666666667	-0.0853538513183594
5.3245	-0.0824928283691406
5.32783333333334	-0.0753402709960938
5.33116666666667	-0.0677108764648438
5.3345	-0.0624656677246094
5.33783333333334	-0.0576972961425782
5.34116666666667	-0.0514984130859375
5.3445	-0.0467300415039063
5.34783333333334	-0.0462532043457031
5.35116666666667	-0.0524520874023438
5.3545	-0.0605583190917969
5.35783333333334	-0.0681877136230469
5.36116666666667	-0.0748634338378907
5.3645	-0.0758171081542969
5.36783333333334	-0.0753402709960938
5.37116666666667	-0.072479248046875
5.3745	-0.0700950622558594
5.37783333333334	-0.0691413879394532
5.38116666666667	-0.0715255737304688
5.3845	-0.0786781311035157
5.38783333333334	-0.087738037109375
5.39116666666667	-0.0958442687988281
5.3945	-0.10061264038086
5.39783333333334	-0.10061264038086
5.40116666666667	-0.0963211059570313
5.4045	-0.0910758972167969
5.40783333333334	-0.0863075256347656
5.41116666666667	-0.0824928283691406
5.4145	-0.0758171081542969
5.41783333333334	-0.0691413879394532
5.42116666666667	-0.064849853515625
5.4245	-0.0643730163574219
5.42783333333334	-0.0629425048828125
5.43116666666667	-0.0605583190917969
5.4345	-0.0638961791992188
5.43783333333334	-0.0710487365722657
5.44116666666667	-0.0777244567871094
5.4445	-0.0805854797363281
5.44783333333334	-0.0820159912109375
5.45116666666667	-0.0853538513183594
5.4545	-0.0848770141601563
5.45783333333334	-0.0810623168945313
5.46116666666667	-0.0782012939453125
5.4645	-0.0815391540527344
5.46783333333334	-0.0858306884765625
5.47116666666667	-0.0858306884765625
5.4745	-0.0824928283691406
5.47783333333334	-0.0777244567871094
5.48116666666667	-0.0748634338378907
5.4845	-0.0696182250976563
5.48783333333334	-0.0667572021484375
5.49116666666667	-0.0643730163574219
5.4945	-0.0653266906738282
5.49783333333334	-0.0677108764648438
5.50116666666667	-0.0696182250976563
5.5045	-0.0705718994140625
5.50783333333334	-0.0672340393066407
5.51116666666667	-0.0634193420410157
5.5145	-0.0629425048828125
5.51783333333334	-0.064849853515625
5.52116666666667	-0.0696182250976563
5.5245	-0.0748634338378907
5.52783333333334	-0.0805854797363281
5.53116666666667	-0.0863075256347656
5.5345	-0.0882148742675781
5.53783333333334	-0.0905990600585938
5.54116666666667	-0.0905990600585938
5.5445	-0.087738037109375
5.54783333333334	-0.0810623168945313
5.55116666666667	-0.0710487365722657
5.5545	-0.064849853515625
5.55783333333334	-0.0567436218261719
5.56116666666667	-0.0505447387695313
5.5645	-0.0472068786621094
5.56783333333334	-0.0529289245605469
5.57116666666667	-0.0638961791992188
5.5745	-0.0729560852050782
5.57783333333334	-0.0782012939453125
5.58116666666667	-0.080108642578125
5.5845	-0.080108642578125
5.58783333333334	-0.0796318054199219
5.59116666666667	-0.080108642578125
5.5945	-0.080108642578125
5.59783333333334	-0.080108642578125
5.60116666666667	-0.0815391540527344
5.6045	-0.0858306884765625
5.60783333333334	-0.0863075256347656
5.61116666666667	-0.0853538513183594
5.6145	-0.0834465026855469
5.61783333333334	-0.0867843627929688
5.62116666666667	-0.0910758972167969
5.6245	-0.091552734375
5.62783333333334	-0.0867843627929688
5.63116666666667	-0.080108642578125
5.6345	-0.0762939453125
5.63783333333334	-0.0720024108886719
5.64116666666667	-0.0667572021484375
5.6445	-0.06103515625
5.64783333333334	-0.0596046447753907
5.65116666666667	-0.0596046447753907
5.6545	-0.0600814819335938
5.65783333333334	-0.0634193420410157
5.66116666666667	-0.0705718994140625
5.6645	-0.0791549682617188
5.66783333333334	-0.0858306884765625
5.67116666666667	-0.0925064086914063
5.6745	-0.0987052917480469
5.67783333333334	-0.102043151855469
5.68116666666667	-0.10061264038086
5.6845	-0.100135803222656
5.68783333333334	-0.100135803222656
5.69116666666667	-0.09918212890625
5.6945	-0.0944137573242188
5.69783333333334	-0.087738037109375
5.70116666666667	-0.0791549682617188
5.7045	-0.0705718994140625
5.70783333333334	-0.0662803649902344
5.71116666666667	-0.0662803649902344
5.7145	-0.06866455078125
5.71783333333334	-0.0705718994140625
5.72116666666667	-0.0767707824707032
5.7245	-0.0824928283691406
5.72783333333334	-0.0824928283691406
5.73116666666667	-0.0753402709960938
5.7345	-0.0672340393066407
5.73783333333334	-0.06103515625
5.74116666666667	-0.0538825988769532
5.7445	-0.0491142272949219
5.74783333333334	-0.0505447387695313
5.75116666666667	-0.057220458984375
5.7545	-0.0638961791992188
5.75783333333334	-0.0662803649902344
5.76116666666667	-0.0700950622558594
5.7645	-0.0739097595214844
5.76783333333334	-0.0762939453125
5.77116666666667	-0.0739097595214844
5.7745	-0.0734329223632813
5.77783333333334	-0.0777244567871094
5.78116666666667	-0.0815391540527344
5.7845	-0.0815391540527344
5.78783333333334	-0.0777244567871094
5.79116666666667	-0.0777244567871094
5.7945	-0.0758171081542969
5.79783333333334	-0.0715255737304688
5.80116666666667	-0.0624656677246094
5.8045	-0.05340576171875
5.80783333333334	-0.0500679016113282
5.81116666666667	-0.0472068786621094
5.8145	-0.0491142272949219
5.81783333333334	-0.0538825988769532
5.82116666666667	-0.0667572021484375
5.8245	-0.0815391540527344
5.82783333333334	-0.0920295715332031
5.83116666666667	-0.0977516174316406
5.8345	-0.0987052917480469
5.83783333333334	-0.0958442687988281
5.84116666666667	-0.087738037109375
5.8445	-0.0782012939453125
5.84783333333334	-0.0720024108886719
5.85116666666667	-0.0696182250976563
5.8545	-0.06866455078125
5.85783333333334	-0.0720024108886719
5.86116666666667	-0.0772476196289063
5.8645	-0.0848770141601563
5.86783333333334	-0.0886917114257813
5.87116666666667	-0.0905990600585938
5.8745	-0.0896453857421875
5.87783333333334	-0.087738037109375
5.88116666666667	-0.0844001770019531
5.8845	-0.0820159912109375
5.88783333333334	-0.0805854797363281
5.89116666666667	-0.0815391540527344
5.8945	-0.0824928283691406
5.89783333333334	-0.0829696655273438
5.90116666666667	-0.0834465026855469
5.9045	-0.0815391540527344
5.90783333333334	-0.0791549682617188
5.91116666666667	-0.0772476196289063
5.9145	-0.0791549682617188
5.91783333333334	-0.0810623168945313
5.92116666666667	-0.0824928283691406
5.9245	-0.0820159912109375
5.92783333333334	-0.0820159912109375
5.93116666666667	-0.0834465026855469
5.9345	-0.0844001770019531
5.93783333333334	-0.0844001770019531
5.94116666666667	-0.0829696655273438
5.9445	-0.08392333984375
5.94783333333334	-0.087738037109375
5.95116666666667	-0.087738037109375
5.9545	-0.0824928283691406
5.95783333333334	-0.0777244567871094
5.96116666666667	-0.0772476196289063
5.9645	-0.0767707824707032
5.96783333333334	-0.0758171081542969
5.97116666666667	-0.0782012939453125
5.9745	-0.0858306884765625
5.97783333333334	-0.091552734375
5.98116666666667	-0.095367431640625
5.9845	-0.0958442687988281
5.98783333333334	-0.0944137573242188
5.99116666666667	-0.0896453857421875
5.9945	-0.0867843627929688
5.99783333333334	-0.0872611999511719
6.00116666666667	-0.0848770141601563
6.0045	-0.0796318054199219
6.00783333333334	-0.0739097595214844
6.01116666666667	-0.0691413879394532
6.0145	-0.0629425048828125
6.01783333333334	-0.057220458984375
6.02116666666667	-0.057220458984375
6.0245	-0.0634193420410157
6.02783333333334	-0.06866455078125
6.03116666666667	-0.0739097595214844
6.0345	-0.0796318054199219
6.03783333333334	-0.0824928283691406
6.04116666666667	-0.0815391540527344
6.0445	-0.0758171081542969
6.04783333333334	-0.0705718994140625
6.05116666666667	-0.064849853515625
6.0545	-0.0586509704589844
6.05783333333334	-0.0591278076171875
6.06116666666667	-0.0653266906738282
6.0645	-0.0762939453125
6.06783333333334	-0.0872611999511719
6.07116666666667	-0.0982284545898438
6.0745	-0.1068115234375
6.07783333333334	-0.1068115234375
6.08116666666667	-0.10061264038086
6.0845	-0.0920295715332031
6.08783333333334	-0.0882148742675781
6.09116666666667	-0.0882148742675781
6.0945	-0.091552734375
6.09783333333334	-0.0939369201660156
6.10116666666667	-0.0944137573242188
6.1045	-0.0934600830078125
6.10783333333334	-0.0863075256347656
6.11116666666667	-0.0739097595214844
6.1145	-0.06103515625
6.11783333333334	-0.0524520874023438
6.12116666666667	-0.0481605529785156
6.1245	-0.0467300415039063
6.12783333333334	-0.0476837158203125
6.13116666666667	-0.0529289245605469
6.1345	-0.0596046447753907
6.13783333333334	-0.0638961791992188
6.14116666666667	-0.0681877136230469
6.1445	-0.0720024108886719
6.14783333333334	-0.080108642578125
6.15116666666667	-0.0867843627929688
6.1545	-0.0910758972167969
6.15783333333334	-0.095367431640625
6.16116666666667	-0.0967979431152344
6.1645	-0.095367431640625
6.16783333333334	-0.087738037109375
6.17116666666667	-0.080108642578125
6.1745	-0.0772476196289063
6.17783333333334	-0.0767707824707032
6.18116666666667	-0.0805854797363281
6.1845	-0.08392333984375
6.18783333333334	-0.0886917114257813
6.19116666666667	-0.0905990600585938
6.1945	-0.0896453857421875
6.19783333333334	-0.0829696655273438
6.20116666666667	-0.0739097595214844
6.2045	-0.0658035278320313
6.20783333333334	-0.0624656677246094
6.21116666666667	-0.0591278076171875
6.2145	-0.0553131103515625
6.21783333333334	-0.0562667846679688
6.22116666666667	-0.0619888305664063
6.2245	-0.0681877136230469
6.22783333333334	-0.064849853515625
6.23116666666667	-0.0629425048828125
6.2345	-0.0629425048828125
6.23783333333334	-0.0638961791992188
6.24116666666667	-0.0624656677246094
6.2445	-0.0605583190917969
6.24783333333334	-0.0653266906738282
6.25116666666667	-0.0710487365722657
6.2545	-0.0762939453125
6.25783333333334	-0.0791549682617188
6.26116666666667	-0.0791549682617188
6.2645	-0.080108642578125
6.26783333333334	-0.0820159912109375
6.27116666666667	-0.08392333984375
6.2745	-0.0820159912109375
6.27783333333334	-0.0791549682617188
6.28116666666667	-0.0777244567871094
6.2845	-0.0791549682617188
6.28783333333334	-0.0786781311035157
6.29116666666667	-0.0767707824707032
6.2945	-0.0739097595214844
6.29783333333334	-0.0729560852050782
6.30116666666667	-0.0748634338378907
6.3045	-0.0791549682617188
6.30783333333334	-0.0848770141601563
6.31116666666667	-0.0920295715332031
6.3145	-0.100135803222656
6.31783333333334	-0.107765197753906
6.32116666666667	-0.113487243652344
6.3245	-0.111103057861328
6.32783333333334	-0.107765197753906
6.33116666666667	-0.09918212890625
6.3345	-0.0891685485839844
6.33783333333334	-0.0758171081542969
6.34116666666667	-0.064849853515625
6.3445	-0.0586509704589844
6.34783333333334	-0.0557899475097657
6.35116666666667	-0.0576972961425782
6.3545	-0.0643730163574219
6.35783333333334	-0.0729560852050782
6.36116666666667	-0.0796318054199219
6.3645	-0.0829696655273438
6.36783333333334	-0.0844001770019531
6.37116666666667	-0.087738037109375
6.3745	-0.0872611999511719
6.37783333333334	-0.0882148742675781
6.38116666666667	-0.0872611999511719
6.3845	-0.0896453857421875
6.38783333333334	-0.0920295715332031
6.39116666666667	-0.0944137573242188
6.3945	-0.0977516174316406
6.39783333333334	-0.101566314697266
6.40116666666667	-0.103950500488281
6.4045	-0.102996826171875
6.40783333333334	-0.0996589660644531
6.41116666666667	-0.0929832458496094
6.4145	-0.0863075256347656
6.41783333333334	-0.0796318054199219
6.42116666666667	-0.0762939453125
6.4245	-0.0734329223632813
6.42783333333334	-0.0705718994140625
6.43116666666667	-0.0667572021484375
6.4345	-0.0624656677246094
6.43783333333334	-0.0576972961425782
6.44116666666667	-0.049591064453125
6.4445	-0.0433921813964844
6.44783333333334	-0.0400543212890625
6.45116666666667	-0.0443458557128906
6.4545	-0.0519752502441407
6.45783333333334	-0.0591278076171875
6.46116666666667	-0.0638961791992188
6.4645	-0.0643730163574219
6.46783333333334	-0.0658035278320313
6.47116666666667	-0.0643730163574219
6.4745	-0.0600814819335938
6.47783333333334	-0.0543594360351563
6.48116666666667	-0.0524520874023438
6.4845	-0.0567436218261719
6.48783333333334	-0.0605583190917969
6.49116666666667	-0.0638961791992188
6.4945	-0.0658035278320313
6.49783333333334	-0.0691413879394532
6.50116666666667	-0.0691413879394532
6.5045	-0.0667572021484375
6.50783333333334	-0.0629425048828125
6.51116666666667	-0.0581741333007813
6.5145	-0.0519752502441407
6.51783333333334	-0.0500679016113282
6.52116666666667	-0.05340576171875
6.5245	-0.0576972961425782
6.52783333333334	-0.0638961791992188
6.53116666666667	-0.0715255737304688
6.5345	-0.0810623168945313
6.53783333333334	-0.0815391540527344
6.54116666666667	-0.0743865966796875
6.5445	-0.0667572021484375
6.54783333333334	-0.0629425048828125
6.55116666666667	-0.0600814819335938
6.5545	-0.057220458984375
6.55783333333334	-0.0624656677246094
6.56116666666667	-0.0700950622558594
6.5645	-0.0758171081542969
6.56783333333334	-0.0777244567871094
6.57116666666667	-0.0782012939453125
6.5745	-0.0767707824707032
6.57783333333334	-0.0696182250976563
6.58116666666667	-0.0658035278320313
6.5845	-0.0691413879394532
6.58783333333334	-0.0748634338378907
6.59116666666667	-0.0786781311035157
6.5945	-0.0815391540527344
6.59783333333334	-0.0872611999511719
6.60116666666667	-0.0948905944824219
6.6045	-0.0977516174316406
6.60783333333334	-0.095367431640625
6.61116666666667	-0.0934600830078125
6.6145	-0.0929832458496094
6.61783333333334	-0.0958442687988281
6.62116666666667	-0.0963211059570313
6.6245	-0.0929832458496094
6.62783333333334	-0.0891685485839844
6.63116666666667	-0.0853538513183594
6.6345	-0.0844001770019531
6.63783333333334	-0.0815391540527344
6.64116666666667	-0.0786781311035157
6.6445	-0.0772476196289063
6.64783333333334	-0.0762939453125
6.65116666666667	-0.0762939453125
6.6545	-0.0748634338378907
6.65783333333334	-0.072479248046875
6.66116666666667	-0.06866455078125
6.6645	-0.0672340393066407
[truncated: 5,506 more rows]
