# Supplementary material for: Phase-Specific Parameter Estimation in Chiral HPLC Using 1‑Site, 2‑Site Stochastic Models, and Unified Equation Approach
Source: Anal Chem. 2026 Apr 29;98(18):13925–39. doi: 10.1021/acs.analchem.6c01634 (PMC13177292; doi:10.1021/acs.analchem.6c01634)
Supplement: Supplementary file 2 [file ac6c01634_si_002.zip › SupportingInformation/01_isotherm_fit/CELL1_data/LORA_CELL1_05_10_25402.CSV]

0.00316666666666667	0.0185966491699219
0.0065	0.02288818359375
0.00983333333333334	0.0271797180175781
0.0131666666666667	0.0295639038085938
0.0165	0.0314712524414063
0.0198333333333334	0.0367164611816406
0.0231666666666667	0.0400543212890625
0.0265	0.0362396240234375
0.0298333333333334	0.0271797180175781
0.0331666666666667	0.0224113464355469
0.0365	0.0166893005371094
0.0398333333333334	0.011444091796875
0.0431666666666667	0.00715255737304688
0.0465	0.00810623168945313
0.0498333333333334	0.0133514404296875
0.0531666666666667	0.0181198120117188
0.0565	0.026702880859375
0.0598333333333334	0.0357627868652344
0.0631666666666667	0.0410079956054688
0.0665	0.0433921813964844
0.0698333333333334	0.0462532043457031
0.0731666666666667	0.0505447387695313
0.0765	0.0529289245605469
0.0798333333333334	0.0462532043457031
0.0831666666666667	0.0371932983398438
0.0865	0.0300407409667969
0.0898333333333334	0.0247955322265625
0.0931666666666667	0.0200271606445313
0.0965	0.0166893005371094
0.0998333333333334	0.0200271606445313
0.103166666666667	0.0276565551757813
0.1065	0.0319480895996094
0.109833333333334	0.0314712524414063
0.113166666666667	0.0271797180175781
0.1165	0.02288818359375
0.119833333333334	0.0219345092773438
0.123166666666667	0.0257492065429688
0.1265	0.0348091125488281
0.129833333333334	0.0433921813964844
0.133166666666667	0.0510215759277344
0.1365	0.0557899475097657
0.139833333333334	0.0576972961425782
0.143166666666667	0.0553131103515625
0.1465	0.0476837158203125
0.149833333333334	0.0395774841308594
0.153166666666667	0.0314712524414063
0.1565	0.0243186950683594
0.159833333333334	0.0171661376953125
0.163166666666667	0.00905990600585938
0.1665	0.003814697265625
0.169833333333334	0.00286102294921875
0.173166666666667	0.00524520874023438
0.1765	0.00858306884765625
0.179833333333334	0.0119209289550781
0.183166666666667	0.0152587890625
0.1865	0.0157356262207031
0.189833333333334	0.0152587890625
0.193166666666667	0.011444091796875
0.1965	0.00476837158203125
0.199833333333334	0.00095367431640625
0.203166666666667	0
0.2065	0.0057220458984375
0.209833333333334	0.0119209289550781
0.213166666666667	0.0147819519042969
0.2165	0.0176429748535156
0.219833333333334	0.0162124633789063
0.223166666666667	0.0133514404296875
0.2265	0.00715255737304688
0.229833333333334	0.00333786010742188
0.233166666666667	0.00095367431640625
0.2365	0.000476837158203125
0.239833333333334	0.00238418579101563
0.243166666666667	0.0057220458984375
0.2465	0.00762939453125
0.249833333333334	0.00429153442382813
0.253166666666667	0.00286102294921875
0.2565	0.00286102294921875
0.259833333333334	0.00429153442382813
0.263166666666667	0.00238418579101563
0.2665	-0.00143051147460938
0.269833333333334	-0.003814697265625
0.273166666666667	-0.00524520874023438
0.2765	-0.00858306884765625
0.279833333333334	-0.0104904174804688
0.283166666666667	-0.0095367431640625
0.2865	-0.00333786010742188
0.289833333333334	0.00238418579101563
0.293166666666667	0.00476837158203125
0.2965	0.00524520874023438
0.299833333333334	0.0057220458984375
0.303166666666667	0.003814697265625
0.3065	-0.00095367431640625
0.309833333333334	-0.00524520874023438
0.313166666666667	-0.00667572021484375
0.3165	-0.00858306884765625
0.319833333333334	-0.0138282775878906
0.323166666666667	-0.0200271606445313
0.3265	-0.0243186950683594
0.329833333333334	-0.0243186950683594
0.333166666666667	-0.0257492065429688
0.3365	-0.0281333923339844
0.339833333333334	-0.030517578125
0.343166666666667	-0.0295639038085938
0.3465	-0.0247955322265625
0.349833333333334	-0.0209808349609375
0.353166666666667	-0.0162124633789063
0.3565	-0.0104904174804688
0.359833333333334	-0.0019073486328125
0.363166666666667	0.00429153442382813
0.3665	0.00429153442382813
0.369833333333334	0.00238418579101563
0.373166666666667	0.00143051147460938
0.3765	0.00143051147460938
0.379833333333334	0.003814697265625
0.383166666666667	0.00476837158203125
0.3865	0.00619888305664063
0.389833333333334	0.00715255737304688
0.393166666666667	0.00667572021484375
0.3965	0.00286102294921875
0.399833333333334	-0.00238418579101563
0.403166666666667	-0.00286102294921875
0.4065	-0.000476837158203125
0.409833333333334	0.00286102294921875
0.413166666666667	0.00762939453125
0.4165	0.0157356262207031
0.419833333333334	0.0224113464355469
0.423166666666667	0.0205039978027344
0.4265	0.0109672546386719
0.429833333333334	0
0.433166666666667	-0.0104904174804688
0.4365	-0.0214576721191406
0.439833333333334	-0.0309944152832031
0.443166666666667	-0.0362396240234375
0.4465	-0.0362396240234375
0.449833333333334	-0.0362396240234375
0.453166666666667	-0.034332275390625
0.4565	-0.0338554382324219
0.459833333333334	-0.034332275390625
0.463166666666667	-0.0333786010742188
0.4665	-0.0271797180175781
0.469833333333334	-0.0133514404296875
0.473166666666667	-0.003814697265625
0.4765	0.003814697265625
0.479833333333334	0.00762939453125
0.483166666666667	0.00762939453125
0.4865	0.00333786010742188
0.489833333333334	-0.00858306884765625
0.493166666666667	-0.019073486328125
0.4965	-0.0281333923339844
0.499833333333334	-0.0290870666503906
0.503166666666667	-0.0286102294921875
0.5065	-0.0286102294921875
0.509833333333334	-0.0281333923339844
0.513166666666667	-0.0252723693847656
0.5165	-0.02288818359375
0.519833333333334	-0.0276565551757813
0.523166666666667	-0.0324249267578125
0.5265	-0.030517578125
0.529833333333334	-0.0286102294921875
0.533166666666667	-0.0329017639160156
0.5365	-0.0414848327636719
0.539833333333334	-0.0448226928710938
0.543166666666667	-0.0457763671875
0.5465	-0.0476837158203125
0.549833333333334	-0.0467300415039063
0.553166666666667	-0.0400543212890625
0.5565	-0.0238418579101563
0.559833333333334	-0.00762939453125
0.563166666666667	0.00286102294921875
0.5665	0.00762939453125
0.569833333333334	0.003814697265625
0.573166666666667	-0.00715255737304688
0.5765	-0.0205039978027344
0.579833333333334	-0.0333786010742188
0.583166666666667	-0.0429153442382813
0.5865	-0.0519752502441407
0.589833333333334	-0.0524520874023438
0.593166666666667	-0.0452995300292969
0.5965	-0.0386238098144531
0.599833333333334	-0.0362396240234375
0.603166666666667	-0.0338554382324219
0.6065	-0.0276565551757813
0.609833333333334	-0.0209808349609375
0.613166666666667	-0.0171661376953125
0.6165	-0.0138282775878906
0.619833333333334	-0.00905990600585938
0.623166666666667	-0.00762939453125
0.6265	-0.00667572021484375
0.629833333333334	-0.00810623168945313
0.633166666666667	-0.0100135803222656
0.6365	-0.0143051147460938
0.639833333333334	-0.0214576721191406
0.643166666666667	-0.0281333923339844
0.6465	-0.0376701354980469
0.649833333333334	-0.0476837158203125
0.653166666666667	-0.0576972961425782
0.6565	-0.0643730163574219
0.659833333333334	-0.0662803649902344
0.663166666666667	-0.0658035278320313
0.6665	-0.0634193420410157
0.669833333333334	-0.0624656677246094
0.673166666666667	-0.06103515625
0.6765	-0.0581741333007813
0.679833333333334	-0.0543594360351563
0.683166666666667	-0.0510215759277344
0.6865	-0.0467300415039063
0.689833333333334	-0.0429153442382813
0.693166666666667	-0.0391006469726563
0.6965	-0.0362396240234375
0.699833333333334	-0.0348091125488281
0.703166666666667	-0.0367164611816406
0.7065	-0.0410079956054688
0.709833333333334	-0.0443458557128906
0.713166666666667	-0.0457763671875
0.7165	-0.0476837158203125
0.719833333333334	-0.0505447387695313
0.723166666666667	-0.0481605529785156
0.7265	-0.0433921813964844
0.729833333333334	-0.0362396240234375
0.733166666666667	-0.0324249267578125
0.7365	-0.0309944152832031
0.739833333333334	-0.030517578125
0.743166666666667	-0.0324249267578125
0.7465	-0.0362396240234375
0.749833333333334	-0.0438690185546875
0.753166666666667	-0.0514984130859375
0.7565	-0.0586509704589844
0.759833333333334	-0.0658035278320313
0.763166666666667	-0.0691413879394532
0.7665	-0.0691413879394532
0.769833333333334	-0.0662803649902344
0.773166666666667	-0.064849853515625
0.7765	-0.0624656677246094
0.779833333333334	-0.0596046447753907
0.783166666666667	-0.057220458984375
0.7865	-0.0586509704589844
0.789833333333334	-0.0600814819335938
0.793166666666667	-0.0581741333007813
0.7965	-0.0529289245605469
0.799833333333334	-0.0486373901367188
0.803166666666667	-0.0467300415039063
0.8065	-0.0443458557128906
0.809833333333334	-0.0448226928710938
0.813166666666667	-0.0491142272949219
0.8165	-0.057220458984375
0.819833333333334	-0.0624656677246094
0.823166666666667	-0.064849853515625
0.8265	-0.06866455078125
0.829833333333334	-0.0729560852050782
0.833166666666667	-0.0762939453125
0.8365	-0.0786781311035157
0.839833333333334	-0.0810623168945313
0.843166666666667	-0.0810623168945313
0.8465	-0.0762939453125
0.849833333333334	-0.0710487365722657
0.853166666666667	-0.0667572021484375
0.8565	-0.0600814819335938
0.859833333333334	-0.0543594360351563
0.863166666666667	-0.05340576171875
0.8665	-0.0576972961425782
0.869833333333334	-0.0619888305664063
0.873166666666667	-0.0619888305664063
0.8765	-0.0653266906738282
0.879833333333334	-0.0705718994140625
0.883166666666667	-0.0758171081542969
0.8865	-0.0772476196289063
0.889833333333334	-0.0772476196289063
0.893166666666667	-0.0767707824707032
0.8965	-0.0743865966796875
0.899833333333334	-0.0715255737304688
0.903166666666667	-0.0667572021484375
0.9065	-0.0615119934082032
0.909833333333334	-0.0567436218261719
0.913166666666667	-0.0562667846679688
0.9165	-0.0586509704589844
0.919833333333334	-0.0624656677246094
0.923166666666667	-0.064849853515625
0.9265	-0.0672340393066407
0.929833333333334	-0.06866455078125
0.933166666666667	-0.0681877136230469
0.9365	-0.0643730163574219
0.939833333333334	-0.0624656677246094
0.943166666666667	-0.064849853515625
0.9465	-0.0677108764648438
0.949833333333334	-0.0677108764648438
0.953166666666667	-0.0658035278320313
0.9565	-0.064849853515625
0.959833333333334	-0.0662803649902344
0.963166666666667	-0.0681877136230469
0.9665	-0.0696182250976563
0.969833333333334	-0.0715255737304688
0.973166666666667	-0.0720024108886719
0.9765	-0.0729560852050782
0.979833333333334	-0.0715255737304688
0.983166666666667	-0.0715255737304688
0.9865	-0.0729560852050782
0.989833333333334	-0.0772476196289063
0.993166666666667	-0.0844001770019531
0.9965	-0.0867843627929688
0.999833333333334	-0.0824928283691406
1.00316666666667	-0.0739097595214844
1.0065	-0.0653266906738282
1.00983333333334	-0.0581741333007813
1.01316666666667	-0.049591064453125
1.0165	-0.0443458557128906
1.01983333333334	-0.0438690185546875
1.02316666666667	-0.0500679016113282
1.0265	-0.0596046447753907
1.02983333333334	-0.0700950622558594
1.03316666666667	-0.0815391540527344
1.0365	-0.0934600830078125
1.03983333333334	-0.102519989013672
1.04316666666667	-0.109672546386719
1.0465	-0.112533569335938
1.04983333333334	-0.109195709228516
1.05316666666667	-0.102043151855469
1.0565	-0.0958442687988281
1.05983333333334	-0.0925064086914063
1.06316666666667	-0.0901222229003906
1.0665	-0.087738037109375
1.06983333333334	-0.0886917114257813
1.07316666666667	-0.0934600830078125
1.0765	-0.0977516174316406
1.07983333333334	-0.100135803222656
1.08316666666667	-0.095367431640625
1.0865	-0.0853538513183594
1.08983333333334	-0.072479248046875
1.09316666666667	-0.0615119934082032
1.0965	-0.0553131103515625
1.09983333333334	-0.0529289245605469
1.10316666666667	-0.0538825988769532
1.1065	-0.057220458984375
1.10983333333334	-0.0662803649902344
1.11316666666667	-0.0743865966796875
1.1165	-0.0796318054199219
1.11983333333334	-0.0786781311035157
1.12316666666667	-0.0772476196289063
1.1265	-0.080108642578125
1.12983333333334	-0.0848770141601563
1.13316666666667	-0.0896453857421875
1.1365	-0.0910758972167969
1.13983333333334	-0.0939369201660156
1.14316666666667	-0.0967979431152344
1.1465	-0.0963211059570313
1.14983333333334	-0.0920295715332031
1.15316666666667	-0.0858306884765625
1.1565	-0.0824928283691406
1.15983333333334	-0.0820159912109375
1.16316666666667	-0.0844001770019531
1.1665	-0.0863075256347656
1.16983333333334	-0.0858306884765625
1.17316666666667	-0.0810623168945313
1.1765	-0.0777244567871094
1.17983333333334	-0.0748634338378907
1.18316666666667	-0.0720024108886719
1.1865	-0.072479248046875
1.18983333333334	-0.0753402709960938
1.19316666666667	-0.0810623168945313
1.1965	-0.0820159912109375
1.19983333333334	-0.0805854797363281
1.20316666666667	-0.0791549682617188
1.2065	-0.0772476196289063
1.20983333333334	-0.0739097595214844
1.21316666666667	-0.0700950622558594
1.2165	-0.0696182250976563
1.21983333333334	-0.0705718994140625
1.22316666666667	-0.0710487365722657
1.2265	-0.0729560852050782
1.22983333333334	-0.0777244567871094
1.23316666666667	-0.08392333984375
1.2365	-0.0905990600585938
1.23983333333334	-0.0948905944824219
1.24316666666667	-0.0963211059570313
1.2465	-0.0972747802734375
1.24983333333334	-0.0982284545898438
1.25316666666667	-0.100135803222656
1.2565	-0.0996589660644531
1.25983333333334	-0.0987052917480469
1.26316666666667	-0.0977516174316406
1.2665	-0.0939369201660156
1.26983333333334	-0.087738037109375
1.27316666666667	-0.0805854797363281
1.2765	-0.0758171081542969
1.27983333333334	-0.0748634338378907
1.28316666666667	-0.0758171081542969
1.2865	-0.0782012939453125
1.28983333333334	-0.0786781311035157
1.29316666666667	-0.080108642578125
1.2965	-0.0791549682617188
1.29983333333334	-0.0782012939453125
1.30316666666667	-0.0734329223632813
1.3065	-0.0681877136230469
1.30983333333334	-0.0662803649902344
1.31316666666667	-0.0681877136230469
1.3165	-0.072479248046875
1.31983333333334	-0.0762939453125
1.32316666666667	-0.0815391540527344
1.3265	-0.0858306884765625
1.32983333333334	-0.0844001770019531
1.33316666666667	-0.0786781311035157
1.3365	-0.072479248046875
1.33983333333334	-0.0662803649902344
1.34316666666667	-0.0634193420410157
1.3465	-0.0615119934082032
1.34983333333334	-0.0624656677246094
1.35316666666667	-0.0658035278320313
1.3565	-0.0681877136230469
1.35983333333334	-0.0720024108886719
1.36316666666667	-0.0734329223632813
1.3665	-0.0753402709960938
1.36983333333334	-0.0782012939453125
1.37316666666667	-0.0796318054199219
1.3765	-0.0829696655273438
1.37983333333334	-0.087738037109375
1.38316666666667	-0.0944137573242188
1.3865	-0.0958442687988281
1.38983333333334	-0.0929832458496094
1.39316666666667	-0.0925064086914063
1.3965	-0.0929832458496094
1.39983333333334	-0.091552734375
1.40316666666667	-0.0886917114257813
1.4065	-0.0896453857421875
1.40983333333334	-0.0910758972167969
1.41316666666667	-0.0901222229003906
1.4165	-0.0853538513183594
1.41983333333334	-0.0810623168945313
1.42316666666667	-0.0758171081542969
1.4265	-0.0739097595214844
1.42983333333334	-0.0767707824707032
1.43316666666667	-0.08392333984375
1.4365	-0.0901222229003906
1.43983333333334	-0.095367431640625
1.44316666666667	-0.10061264038086
1.4465	-0.103950500488281
1.44983333333334	-0.102996826171875
1.45316666666667	-0.0987052917480469
1.4565	-0.091552734375
1.45983333333334	-0.0863075256347656
1.46316666666667	-0.080108642578125
1.4665	-0.0739097595214844
1.46983333333334	-0.0705718994140625
1.47316666666667	-0.0691413879394532
1.4765	-0.0715255737304688
1.47983333333334	-0.0729560852050782
1.48316666666667	-0.0777244567871094
1.4865	-0.0810623168945313
1.48983333333334	-0.0844001770019531
1.49316666666667	-0.0853538513183594
1.4965	-0.0863075256347656
1.49983333333334	-0.0853538513183594
1.50316666666667	-0.0791549682617188
1.5065	-0.0705718994140625
1.50983333333334	-0.0638961791992188
1.51316666666667	-0.06103515625
1.5165	-0.0586509704589844
1.51983333333334	-0.0567436218261719
1.52316666666667	-0.0591278076171875
1.5265	-0.0634193420410157
1.52983333333334	-0.0653266906738282
1.53316666666667	-0.064849853515625
1.5365	-0.0672340393066407
1.53983333333334	-0.0739097595214844
1.54316666666667	-0.0810623168945313
1.5465	-0.0901222229003906
1.54983333333334	-0.101566314697266
1.55316666666667	-0.11444091796875
1.5565	-0.121116638183594
1.55983333333334	-0.120639801025391
1.56316666666667	-0.112533569335938
1.5665	-0.102996826171875
1.56983333333334	-0.0972747802734375
1.57316666666667	-0.0958442687988281
1.5765	-0.095367431640625
1.57983333333334	-0.0929832458496094
1.58316666666667	-0.0920295715332031
1.5865	-0.0910758972167969
1.58983333333334	-0.0867843627929688
1.59316666666667	-0.0786781311035157
1.5965	-0.0720024108886719
1.59983333333334	-0.0710487365722657
1.60316666666667	-0.0762939453125
1.6065	-0.0829696655273438
1.60983333333334	-0.0863075256347656
1.61316666666667	-0.0872611999511719
1.6165	-0.087738037109375
1.61983333333334	-0.087738037109375
1.62316666666667	-0.0853538513183594
1.6265	-0.0791549682617188
1.62983333333334	-0.0748634338378907
1.63316666666667	-0.0696182250976563
1.6365	-0.0662803649902344
1.63983333333334	-0.0619888305664063
1.64316666666667	-0.06103515625
1.6465	-0.0629425048828125
1.64983333333334	-0.0677108764648438
1.65316666666667	-0.072479248046875
1.6565	-0.0734329223632813
1.65983333333334	-0.0753402709960938
1.66316666666667	-0.0753402709960938
1.6665	-0.0772476196289063
1.66983333333334	-0.0767707824707032
1.67316666666667	-0.0767707824707032
1.6765	-0.0753402709960938
1.67983333333334	-0.072479248046875
1.68316666666667	-0.0677108764648438
1.6865	-0.06103515625
1.68983333333334	-0.0543594360351563
1.69316666666667	-0.0519752502441407
1.6965	-0.0557899475097657
1.69983333333334	-0.0629425048828125
1.70316666666667	-0.0710487365722657
1.7065	-0.0753402709960938
1.70983333333334	-0.0753402709960938
1.71316666666667	-0.0700950622558594
1.7165	-0.0634193420410157
1.71983333333334	-0.0567436218261719
1.72316666666667	-0.0514984130859375
1.7265	-0.049591064453125
1.72983333333334	-0.0548362731933594
1.73316666666667	-0.0653266906738282
1.7365	-0.0786781311035157
1.73983333333334	-0.0929832458496094
1.74316666666667	-0.103473663330078
1.7465	-0.107288360595703
1.74983333333334	-0.102519989013672
1.75316666666667	-0.0920295715332031
1.7565	-0.0782012939453125
1.75983333333334	-0.0634193420410157
1.76316666666667	-0.0538825988769532
1.7665	-0.0500679016113282
1.76983333333334	-0.0529289245605469
1.77316666666667	-0.0562667846679688
1.7765	-0.0591278076171875
1.77983333333334	-0.0591278076171875
1.78316666666667	-0.0562667846679688
1.7865	-0.0562667846679688
1.78983333333334	-0.0581741333007813
1.79316666666667	-0.0629425048828125
1.7965	-0.0667572021484375
1.79983333333334	-0.0729560852050782
1.80316666666667	-0.0786781311035157
1.8065	-0.0805854797363281
1.80983333333334	-0.0810623168945313
1.81316666666667	-0.080108642578125
1.8165	-0.0815391540527344
1.81983333333334	-0.0820159912109375
1.82316666666667	-0.0834465026855469
1.8265	-0.0844001770019531
1.82983333333334	-0.0834465026855469
1.83316666666667	-0.0829696655273438
1.8365	-0.0829696655273438
1.83983333333334	-0.0805854797363281
1.84316666666667	-0.0762939453125
1.8465	-0.0710487365722657
1.84983333333334	-0.0710487365722657
1.85316666666667	-0.0720024108886719
1.8565	-0.0705718994140625
1.85983333333334	-0.0681877136230469
1.86316666666667	-0.0662803649902344
1.8665	-0.0658035278320313
1.86983333333334	-0.0619888305664063
1.87316666666667	-0.0548362731933594
1.8765	-0.0486373901367188
1.87983333333334	-0.0481605529785156
1.88316666666667	-0.0505447387695313
1.8865	-0.0543594360351563
1.88983333333334	-0.0576972961425782
1.89316666666667	-0.0619888305664063
1.8965	-0.0667572021484375
1.89983333333334	-0.0662803649902344
1.90316666666667	-0.064849853515625
1.9065	-0.0634193420410157
1.90983333333334	-0.064849853515625
1.91316666666667	-0.064849853515625
1.9165	-0.0605583190917969
1.91983333333334	-0.0538825988769532
1.92316666666667	-0.0467300415039063
1.9265	-0.0400543212890625
1.92983333333334	-0.0324249267578125
1.93316666666667	-0.0262260437011719
1.9365	-0.0257492065429688
1.93983333333334	-0.0319480895996094
1.94316666666667	-0.0395774841308594
1.9465	-0.0429153442382813
1.94983333333334	-0.041961669921875
1.95316666666667	-0.0414848327636719
1.9565	-0.0414848327636719
1.95983333333334	-0.0400543212890625
1.96316666666667	-0.0371932983398438
1.9665	-0.0376701354980469
1.96983333333334	-0.0405311584472656
1.97316666666667	-0.0433921813964844
1.9765	-0.0457763671875
1.97983333333334	-0.0476837158203125
1.98316666666667	-0.0486373901367188
1.9865	-0.0467300415039063
1.98983333333334	-0.0457763671875
1.99316666666667	-0.0438690185546875
1.9965	-0.0386238098144531
1.99983333333334	-0.0314712524414063
2.00316666666667	-0.0252723693847656
2.0065	-0.02288818359375
2.00983333333334	-0.0195503234863281
2.01316666666667	-0.0185966491699219
2.0165	-0.0214576721191406
2.01983333333334	-0.0281333923339844
2.02316666666667	-0.0357627868652344
2.0265	-0.0395774841308594
2.02983333333334	-0.0438690185546875
2.03316666666667	-0.0472068786621094
2.0365	-0.0491142272949219
2.03983333333334	-0.0472068786621094
2.04316666666667	-0.0443458557128906
2.0465	-0.0433921813964844
2.04983333333334	-0.0438690185546875
2.05316666666667	-0.0433921813964844
2.0565	-0.0443458557128906
2.05983333333334	-0.0467300415039063
2.06316666666667	-0.049591064453125
2.0665	-0.0491142272949219
2.06983333333334	-0.0486373901367188
2.07316666666667	-0.0510215759277344
2.0765	-0.0538825988769532
2.07983333333334	-0.0557899475097657
2.08316666666667	-0.0557899475097657
2.0865	-0.0567436218261719
2.08983333333334	-0.0576972961425782
2.09316666666667	-0.0596046447753907
2.0965	-0.0605583190917969
2.09983333333334	-0.0634193420410157
2.10316666666667	-0.0658035278320313
2.1065	-0.0662803649902344
2.10983333333334	-0.0658035278320313
2.11316666666667	-0.064849853515625
2.1165	-0.0638961791992188
2.11983333333334	-0.0619888305664063
2.12316666666667	-0.0615119934082032
2.1265	-0.0667572021484375
2.12983333333334	-0.0710487365722657
2.13316666666667	-0.072479248046875
2.1365	-0.0705718994140625
2.13983333333334	-0.0672340393066407
2.14316666666667	-0.0662803649902344
2.1465	-0.0638961791992188
2.14983333333334	-0.06103515625
2.15316666666667	-0.0562667846679688
2.1565	-0.0529289245605469
2.15983333333334	-0.0553131103515625
2.16316666666667	-0.0619888305664063
2.1665	-0.0705718994140625
2.16983333333334	-0.0748634338378907
2.17316666666667	-0.0753402709960938
2.1765	-0.0729560852050782
2.17983333333334	-0.0696182250976563
2.18316666666667	-0.0629425048828125
2.1865	-0.0538825988769532
2.18983333333334	-0.049591064453125
2.19316666666667	-0.0538825988769532
2.1965	-0.0629425048828125
2.19983333333334	-0.0667572021484375
2.20316666666667	-0.0653266906738282
2.2065	-0.0643730163574219
2.20983333333334	-0.0662803649902344
2.21316666666667	-0.0662803649902344
2.2165	-0.0624656677246094
2.21983333333334	-0.0600814819335938
2.22316666666667	-0.06103515625
2.2265	-0.0638961791992188
2.22983333333334	-0.0658035278320313
2.23316666666667	-0.0681877136230469
2.2365	-0.0715255737304688
2.23983333333334	-0.0753402709960938
2.24316666666667	-0.0743865966796875
2.2465	-0.06866455078125
2.24983333333334	-0.0596046447753907
2.25316666666667	-0.0543594360351563
2.2565	-0.05340576171875
2.25983333333334	-0.057220458984375
2.26316666666667	-0.0653266906738282
2.2665	-0.0777244567871094
2.26983333333334	-0.0863075256347656
2.27316666666667	-0.0848770141601563
2.2765	-0.0791549682617188
2.27983333333334	-0.0729560852050782
2.28316666666667	-0.0710487365722657
2.2865	-0.06866455078125
2.28983333333334	-0.0681877136230469
2.29316666666667	-0.0700950622558594
2.2965	-0.06866455078125
2.29983333333334	-0.0667572021484375
2.30316666666667	-0.0638961791992188
2.3065	-0.0638961791992188
2.30983333333334	-0.0672340393066407
2.31316666666667	-0.0710487365722657
2.3165	-0.0782012939453125
2.31983333333334	-0.0853538513183594
2.32316666666667	-0.0872611999511719
2.3265	-0.0829696655273438
2.32983333333334	-0.0777244567871094
2.33316666666667	-0.0748634338378907
2.3365	-0.0705718994140625
2.33983333333334	-0.0638961791992188
2.34316666666667	-0.0596046447753907
2.3465	-0.0615119934082032
2.34983333333334	-0.0638961791992188
2.35316666666667	-0.0672340393066407
2.3565	-0.0710487365722657
2.35983333333334	-0.0782012939453125
2.36316666666667	-0.0820159912109375
2.3665	-0.0786781311035157
2.36983333333334	-0.0739097595214844
2.37316666666667	-0.0729560852050782
2.3765	-0.0767707824707032
2.37983333333334	-0.0758171081542969
2.38316666666667	-0.0762939453125
2.3865	-0.0796318054199219
2.38983333333334	-0.0858306884765625
2.39316666666667	-0.0867843627929688
2.3965	-0.0805854797363281
2.39983333333334	-0.0777244567871094
2.40316666666667	-0.0762939453125
2.4065	-0.0767707824707032
2.40983333333334	-0.0777244567871094
2.41316666666667	-0.0829696655273438
2.4165	-0.0920295715332031
2.41983333333334	-0.101089477539063
2.42316666666667	-0.108718872070313
2.4265	-0.111579895019531
2.42983333333334	-0.111103057861328
2.43316666666667	-0.105381011962891
2.4365	-0.0987052917480469
2.43983333333334	-0.091552734375
2.44316666666667	-0.0882148742675781
2.4465	-0.0905990600585938
2.44983333333334	-0.0929832458496094
2.45316666666667	-0.0925064086914063
2.4565	-0.0886917114257813
2.45983333333334	-0.0872611999511719
2.46316666666667	-0.0824928283691406
2.4665	-0.0739097595214844
2.46983333333334	-0.0667572021484375
2.47316666666667	-0.0653266906738282
2.4765	-0.0681877136230469
2.47983333333334	-0.0705718994140625
2.48316666666667	-0.0739097595214844
2.4865	-0.0772476196289063
2.48983333333334	-0.0810623168945313
2.49316666666667	-0.0848770141601563
2.4965	-0.0891685485839844
2.49983333333334	-0.0934600830078125
2.50316666666667	-0.095367431640625
2.5065	-0.0963211059570313
2.50983333333334	-0.0977516174316406
2.51316666666667	-0.10061264038086
2.5165	-0.100135803222656
2.51983333333334	-0.0963211059570313
2.52316666666667	-0.091552734375
2.5265	-0.0910758972167969
2.52983333333334	-0.091552734375
2.53316666666667	-0.0929832458496094
2.5365	-0.0996589660644531
2.53983333333334	-0.108718872070313
2.54316666666667	-0.119209289550781
2.5465	-0.12350082397461
2.54983333333334	-0.1220703125
2.55316666666667	-0.117778778076172
2.5565	-0.112056732177735
2.55983333333334	-0.109195709228516
2.56316666666667	-0.107765197753906
2.5665	-0.109195709228516
2.56983333333334	-0.113487243652344
2.57316666666667	-0.118732452392578
2.5765	-0.121593475341797
2.57983333333334	-0.119209289550781
2.58316666666667	-0.11444091796875
2.5865	-0.108718872070313
2.58983333333334	-0.10061264038086
2.59316666666667	-0.091552734375
2.5965	-0.0853538513183594
2.59983333333334	-0.0820159912109375
2.60316666666667	-0.0805854797363281
2.6065	-0.0805854797363281
2.60983333333334	-0.0848770141601563
2.61316666666667	-0.0920295715332031
2.6165	-0.0972747802734375
2.61983333333334	-0.0996589660644531
2.62316666666667	-0.102043151855469
2.6265	-0.104427337646485
2.62983333333334	-0.103950500488281
2.63316666666667	-0.101089477539063
2.6365	-0.102043151855469
2.63983333333334	-0.108718872070313
2.64316666666667	-0.113964080810547
2.6465	-0.113487243652344
2.64983333333334	-0.110149383544922
2.65316666666667	-0.105381011962891
2.6565	-0.100135803222656
2.65983333333334	-0.0896453857421875
2.66316666666667	-0.0772476196289063
2.6665	-0.0705718994140625
2.66983333333334	-0.0677108764648438
2.67316666666667	-0.0672340393066407
2.6765	-0.0662803649902344
2.67983333333334	-0.06866455078125
2.68316666666667	-0.0729560852050782
2.6865	-0.0767707824707032
2.68983333333334	-0.0791549682617188
2.69316666666667	-0.0820159912109375
2.6965	-0.0829696655273438
2.69983333333334	-0.0820159912109375
2.70316666666667	-0.0805854797363281
2.7065	-0.0805854797363281
2.70983333333334	-0.0805854797363281
2.71316666666667	-0.080108642578125
2.7165	-0.0762939453125
2.71983333333334	-0.0715255737304688
2.72316666666667	-0.0715255737304688
2.7265	-0.0748634338378907
2.72983333333334	-0.0829696655273438
2.73316666666667	-0.0896453857421875
2.7365	-0.0958442687988281
2.73983333333334	-0.102996826171875
2.74316666666667	-0.110626220703125
2.7465	-0.117301940917969
2.74983333333334	-0.119209289550781
2.75316666666667	-0.119209289550781
2.7565	-0.120639801025391
2.75983333333334	-0.121593475341797
2.76316666666667	-0.121116638183594
2.7665	-0.120639801025391
2.76983333333334	-0.124931335449219
2.77316666666667	-0.130653381347656
2.7765	-0.133037567138672
2.77983333333334	-0.131607055664063
2.78316666666667	-0.128269195556641
2.7865	-0.123023986816406
2.78983333333334	-0.113964080810547
2.79316666666667	-0.101089477539063
2.7965	-0.0891685485839844
2.79983333333334	-0.0777244567871094
2.80316666666667	-0.0681877136230469
2.8065	-0.0576972961425782
2.80983333333334	-0.0452995300292969
2.81316666666667	-0.034332275390625
2.8165	-0.0224113464355469
2.81983333333334	-0.011444091796875
2.82316666666667	0.00143051147460938
2.8265	0.0128746032714844
2.82983333333334	0.0247955322265625
2.83316666666667	0.0376701354980469
2.8365	0.0481605529785156
2.83983333333334	0.0548362731933594
2.84316666666667	0.0591278076171875
2.8465	0.064849853515625
2.84983333333334	0.0710487365722657
2.85316666666667	0.0772476196289063
2.8565	0.0820159912109375
2.85983333333334	0.0872611999511719
2.86316666666667	0.0891685485839844
2.8665	0.0867843627929688
2.86983333333334	0.0810623168945313
2.87316666666667	0.0720024108886719
2.8765	0.0605583190917969
2.87983333333334	0.0433921813964844
2.88316666666667	0.0290870666503906
2.8865	0.0195503234863281
2.88983333333334	0.0119209289550781
2.89316666666667	0.00333786010742188
2.8965	-0.003814697265625
2.89983333333334	-0.00429153442382813
2.90316666666667	-0.00333786010742188
2.9065	-0.00762939453125
2.90983333333334	-0.0152587890625
2.91316666666667	-0.0295639038085938
2.9165	-0.0472068786621094
2.91983333333334	-0.0653266906738282
2.92316666666667	-0.0810623168945313
2.9265	-0.0901222229003906
2.92983333333334	-0.0963211059570313
2.93316666666667	-0.095367431640625
2.9365	-0.0901222229003906
2.93983333333334	-0.0844001770019531
2.94316666666667	-0.0867843627929688
2.9465	-0.0939369201660156
2.94983333333334	-0.0977516174316406
2.95316666666667	-0.0987052917480469
2.9565	-0.101566314697266
2.95983333333334	-0.103473663330078
2.96316666666667	-0.0948905944824219
2.9665	-0.0848770141601563
2.96983333333334	-0.0858306884765625
2.97316666666667	-0.0929832458496094
2.9765	-0.0977516174316406
2.97983333333334	-0.100135803222656
2.98316666666667	-0.102996826171875
2.9865	-0.1068115234375
2.98983333333334	-0.102996826171875
2.99316666666667	-0.09918212890625
2.9965	-0.0987052917480469
2.99983333333334	-0.101566314697266
3.00316666666667	-0.10824203491211
3.0065	-0.11444091796875
3.00983333333334	-0.116825103759766
3.01316666666667	-0.118255615234375
3.0165	-0.12350082397461
3.01983333333334	-0.128746032714844
3.02316666666667	-0.129222869873047
3.0265	-0.12350082397461
3.02983333333334	-0.123023986816406
3.03316666666667	-0.120639801025391
3.0365	-0.114917755126953
3.03983333333334	-0.107288360595703
3.04316666666667	-0.103473663330078
3.0465	-0.104427337646485
3.04983333333334	-0.102043151855469
3.05316666666667	-0.0996589660644531
3.0565	-0.0972747802734375
3.05983333333334	-0.0967979431152344
3.06316666666667	-0.0977516174316406
3.0665	-0.102043151855469
3.06983333333334	-0.107288360595703
3.07316666666667	-0.111103057861328
3.0765	-0.112533569335938
3.07983333333334	-0.113487243652344
3.08316666666667	-0.115394592285156
3.0865	-0.117778778076172
3.08983333333334	-0.12350082397461
3.09316666666667	-0.128269195556641
3.0965	-0.128269195556641
3.09983333333334	-0.125408172607422
3.10316666666667	-0.1220703125
3.1065	-0.117778778076172
3.10983333333334	-0.112056732177735
3.11316666666667	-0.10824203491211
3.1165	-0.111103057861328
3.11983333333334	-0.11444091796875
3.12316666666667	-0.116348266601563
3.1265	-0.117778778076172
3.12983333333334	-0.117301940917969
3.13316666666667	-0.11587142944336
3.1365	-0.114917755126953
3.13983333333334	-0.118732452392578
3.14316666666667	-0.121593475341797
3.1465	-0.124454498291016
3.14983333333334	-0.130176544189453
3.15316666666667	-0.13875961303711
3.1565	-0.145435333251953
3.15983333333334	-0.144004821777344
3.16316666666667	-0.140190124511719
3.1665	-0.138282775878906
3.16983333333334	-0.140666961669922
3.17316666666667	-0.141620635986328
3.1765	-0.141143798828125
3.17983333333334	-0.144481658935547
3.18316666666667	-0.152111053466797
3.1865	-0.155448913574219
3.18983333333334	-0.152111053466797
3.19316666666667	-0.147342681884766
3.1965	-0.144004821777344
3.19983333333334	-0.140666961669922
3.20316666666667	-0.134944915771485
3.2065	-0.13113021850586
3.20983333333334	-0.131607055664063
3.21316666666667	-0.133037567138672
3.2165	-0.136852264404297
3.21983333333334	-0.139713287353516
3.22316666666667	-0.142574310302735
3.2265	-0.141620635986328
3.22983333333334	-0.137805938720703
3.23316666666667	-0.134468078613281
3.2365	-0.132083892822266
3.23983333333334	-0.12969970703125
3.24316666666667	-0.125885009765625
3.2465	-0.126838684082031
3.24983333333334	-0.13113021850586
3.25316666666667	-0.137805938720703
3.2565	-0.141620635986328
3.25983333333334	-0.14495849609375
3.26316666666667	-0.148296356201172
3.2665	-0.147819519042969
3.26983333333334	-0.144004821777344
3.27316666666667	-0.139713287353516
3.2765	-0.136852264404297
3.27983333333334	-0.136852264404297
3.28316666666667	-0.13875961303711
3.2865	-0.144481658935547
3.28983333333334	-0.148296356201172
3.29316666666667	-0.148296356201172
3.2965	-0.149726867675781
3.29983333333334	-0.153064727783203
3.30316666666667	-0.157833099365235
3.3065	-0.159740447998047
3.30983333333334	-0.159740447998047
3.31316666666667	-0.159263610839844
3.3165	-0.157356262207031
3.31983333333334	-0.154972076416016
3.32316666666667	-0.154495239257813
3.3265	-0.153541564941406
3.32983333333334	-0.152111053466797
3.33316666666667	-0.150680541992188
3.3365	-0.146865844726563
3.33983333333334	-0.139236450195313
3.34316666666667	-0.127315521240235
3.3465	-0.118255615234375
3.34983333333334	-0.113487243652344
3.35316666666667	-0.111103057861328
3.3565	-0.109672546386719
3.35983333333334	-0.10824203491211
3.36316666666667	-0.1068115234375
3.3665	-0.106334686279297
3.36983333333334	-0.1068115234375
3.37316666666667	-0.1068115234375
3.3765	-0.103473663330078
3.37983333333334	-0.0987052917480469
3.38316666666667	-0.0967979431152344
3.3865	-0.0982284545898438
3.38983333333334	-0.102043151855469
3.39316666666667	-0.107288360595703
3.3965	-0.11587142944336
3.39983333333334	-0.126361846923828
3.40316666666667	-0.134944915771485
3.4065	-0.138282775878906
3.40983333333334	-0.137805938720703
3.41316666666667	-0.137805938720703
3.4165	-0.136375427246094
3.41983333333334	-0.133991241455078
3.42316666666667	-0.132560729980469
3.4265	-0.130653381347656
3.42983333333334	-0.129222869873047
3.43316666666667	-0.125885009765625
3.4365	-0.125408172607422
3.43983333333334	-0.121593475341797
3.44316666666667	-0.119686126708985
3.4465	-0.121593475341797
3.44983333333334	-0.12350082397461
3.45316666666667	-0.12350082397461
3.4565	-0.1220703125
3.45983333333334	-0.126838684082031
3.46316666666667	-0.130653381347656
3.4665	-0.13113021850586
3.46983333333334	-0.127792358398438
3.47316666666667	-0.123977661132813
3.4765	-0.121116638183594
3.47983333333334	-0.116348266601563
3.48316666666667	-0.113964080810547
3.4865	-0.112056732177735
3.48983333333334	-0.111103057861328
3.49316666666667	-0.110626220703125
3.4965	-0.108718872070313
3.49983333333334	-0.107765197753906
3.50316666666667	-0.103473663330078
3.5065	-0.0977516174316406
3.50983333333334	-0.0905990600585938
3.51316666666667	-0.0886917114257813
3.5165	-0.091552734375
3.51983333333334	-0.0967979431152344
3.52316666666667	-0.103950500488281
3.5265	-0.113487243652344
3.52983333333334	-0.123023986816406
3.53316666666667	-0.127315521240235
3.5365	-0.128746032714844
3.53983333333334	-0.128269195556641
3.54316666666667	-0.128269195556641
3.5465	-0.125885009765625
3.54983333333334	-0.12350082397461
3.55316666666667	-0.1220703125
3.5565	-0.118255615234375
3.55983333333334	-0.113010406494141
3.56316666666667	-0.106334686279297
3.5665	-0.104904174804688
3.56983333333334	-0.1068115234375
3.57316666666667	-0.111103057861328
3.5765	-0.117778778076172
3.57983333333334	-0.1220703125
3.58316666666667	-0.124931335449219
3.5865	-0.124931335449219
3.58983333333334	-0.124931335449219
3.59316666666667	-0.12350082397461
3.5965	-0.119686126708985
3.59983333333334	-0.116825103759766
3.60316666666667	-0.11444091796875
3.6065	-0.110626220703125
3.60983333333334	-0.106334686279297
3.61316666666667	-0.105381011962891
3.6165	-0.107765197753906
3.61983333333334	-0.109195709228516
3.62316666666667	-0.109195709228516
3.6265	-0.10824203491211
3.62983333333334	-0.106334686279297
3.63316666666667	-0.104427337646485
3.6365	-0.1068115234375
3.63983333333334	-0.113964080810547
3.64316666666667	-0.121593475341797
3.6465	-0.127792358398438
3.64983333333334	-0.130653381347656
3.65316666666667	-0.130176544189453
3.6565	-0.126361846923828
3.65983333333334	-0.120162963867188
3.66316666666667	-0.113487243652344
3.6665	-0.10824203491211
3.66983333333334	-0.107288360595703
3.67316666666667	-0.1068115234375
3.6765	-0.107288360595703
3.67983333333334	-0.107765197753906
3.68316666666667	-0.108718872070313
3.6865	-0.113964080810547
3.68983333333334	-0.117778778076172
3.69316666666667	-0.119209289550781
3.6965	-0.115394592285156
3.69983333333334	-0.11444091796875
3.70316666666667	-0.119686126708985
3.7065	-0.126838684082031
3.70983333333334	-0.132560729980469
3.71316666666667	-0.136852264404297
3.7165	-0.142097473144531
3.71983333333334	-0.142574310302735
3.72316666666667	-0.13875961303711
3.7265	-0.12969970703125
3.72983333333334	-0.120639801025391
3.73316666666667	-0.112533569335938
3.7365	-0.106334686279297
3.73983333333334	-0.102043151855469
3.74316666666667	-0.0944137573242188
3.7465	-0.0882148742675781
3.74983333333334	-0.0848770141601563
3.75316666666667	-0.0863075256347656
3.7565	-0.0882148742675781
3.75983333333334	-0.0886917114257813
3.76316666666667	-0.0882148742675781
3.7665	-0.0891685485839844
3.76983333333334	-0.0867843627929688
3.77316666666667	-0.0739097595214844
3.7765	-0.0576972961425782
3.77983333333334	-0.0410079956054688
3.78316666666667	-0.0271797180175781
3.7865	-0.0109672546386719
3.78983333333334	0.00715255737304688
3.79316666666667	0.0224113464355469
3.7965	0.03814697265625
3.79983333333334	0.05340576171875
3.80316666666667	0.0710487365722657
3.8065	0.0901222229003906
3.80983333333334	0.107765197753906
3.81316666666667	0.121116638183594
3.8165	0.131607055664063
3.81983333333334	0.144004821777344
3.82316666666667	0.157356262207031
3.8265	0.170230865478516
3.82983333333334	0.183582305908203
3.83316666666667	0.1983642578125
3.8365	0.213623046875
3.83983333333334	0.226974487304688
3.84316666666667	0.238895416259766
3.8465	0.249862670898438
3.84983333333334	0.258445739746094
3.85316666666667	0.264644622802735
3.8565	0.266551971435547
3.85983333333334	0.266551971435547
3.86316666666667	0.26845932006836
3.8665	0.270843505859375
3.86983333333334	0.271320343017578
3.87316666666667	0.269412994384766
3.8765	0.26702880859375
3.87983333333334	0.265598297119141
3.88316666666667	0.258445739746094
3.8865	0.242710113525391
3.88983333333334	0.223159790039063
3.89316666666667	0.201702117919922
3.8965	0.183582305908203
3.89983333333334	0.163555145263672
3.90316666666667	0.146865844726563
3.9065	0.137805938720703
3.90983333333334	0.130653381347656
3.91316666666667	0.123023986816406
3.9165	0.109195709228516
3.91983333333334	0.0958442687988281
3.92316666666667	0.0777244567871094
3.9265	0.057220458984375
3.92983333333334	0.0391006469726563
3.93316666666667	0.0257492065429688
3.9365	0.0152587890625
3.93983333333334	0.00619888305664063
3.94316666666667	-0.000476837158203125
3.9465	-0.00619888305664063
3.94983333333334	-0.0138282775878906
3.95316666666667	-0.0243186950683594
3.9565	-0.0352859497070313
3.95983333333334	-0.0443458557128906
3.96316666666667	-0.0529289245605469
3.9665	-0.0634193420410157
3.96983333333334	-0.0739097595214844
3.97316666666667	-0.08392333984375
3.9765	-0.0925064086914063
3.97983333333334	-0.10061264038086
3.98316666666667	-0.107288360595703
3.9865	-0.111579895019531
3.98983333333334	-0.115394592285156
3.99316666666667	-0.119686126708985
3.9965	-0.123023986816406
3.99983333333334	-0.126838684082031
4.00316666666667	-0.129222869873047
4.0065	-0.133037567138672
4.00983333333334	-0.134944915771485
4.01316666666667	-0.132560729980469
4.0165	-0.128746032714844
4.01983333333334	-0.126361846923828
4.02316666666667	-0.128269195556641
4.0265	-0.132083892822266
4.02983333333334	-0.134944915771485
4.03316666666667	-0.136375427246094
4.0365	-0.136375427246094
4.03983333333334	-0.138282775878906
4.04316666666667	-0.141143798828125
4.0465	-0.145435333251953
4.04983333333334	-0.14638900756836
4.05316666666667	-0.145912170410156
4.0565	-0.146865844726563
4.05983333333334	-0.145912170410156
4.06316666666667	-0.142574310302735
4.0665	-0.1373291015625
4.06983333333334	-0.136375427246094
4.07316666666667	-0.141143798828125
4.0765	-0.14495849609375
4.07983333333334	-0.14495849609375
4.08316666666667	-0.14495849609375
4.0865	-0.148773193359375
4.08983333333334	-0.155925750732422
4.09316666666667	-0.16164779663086
4.0965	-0.167369842529297
4.09983333333334	-0.173091888427735
4.10316666666667	-0.174522399902344
4.1065	-0.176429748535156
4.10983333333334	-0.176429748535156
4.11316666666667	-0.178337097167969
4.1165	-0.181198120117188
4.11983333333334	-0.188350677490235
4.12316666666667	-0.199317932128906
4.1265	-0.204563140869141
4.12983333333334	-0.203132629394531
4.13316666666667	-0.201702117919922
4.1365	-0.200271606445313
4.13983333333334	-0.194072723388672
4.14316666666667	-0.178813934326172
4.1465	-0.161170959472656
4.14983333333334	-0.142574310302735
4.15316666666667	-0.119209289550781
4.1565	-0.0939369201660156
4.15983333333334	-0.0662803649902344
4.16316666666667	-0.0391006469726563
4.1665	-0.0100135803222656
4.16983333333334	0.0224113464355469
4.17316666666667	0.0600814819335938
4.1765	0.103473663330078
4.17983333333334	0.151634216308594
4.18316666666667	0.203132629394531
4.1865	0.260353088378906
4.18983333333334	0.3204345703125
4.19316666666667	0.381946563720703
4.1965	0.443458557128906
4.19983333333334	0.509262084960938
4.20316666666667	0.576496124267578
4.2065	0.642776489257813
4.20983333333334	0.711917877197266
4.21316666666667	0.77962875366211
4.2165	0.844955444335938
4.21983333333334	0.896453857421875
4.22316666666667	0.937461853027344
4.2265	0.973701477050781
4.22983333333334	1.00517272949219
4.23316666666667	1.03092193603516
4.2365	1.04808807373047
4.23983333333334	1.06143951416016
4.24316666666667	1.07049942016602
4.2465	1.06573104858399
4.24983333333334	1.04761123657227
4.25316666666667	1.02329254150391
4.2565	0.998497009277344
4.25983333333334	0.974178314208985
4.26316666666667	0.94747543334961
4.2665	0.922203063964844
4.26983333333334	0.897884368896485
4.27316666666667	0.87118148803711
4.2765	0.838756561279297
4.27983333333334	0.799179077148438
4.28316666666667	0.757217407226563
4.2865	0.713825225830078
4.28983333333334	0.669956207275391
4.29316666666667	0.622749328613282
4.2965	0.575542449951172
4.29983333333334	0.530719757080078
4.30316666666667	0.48971176147461
4.3065	0.453472137451172
4.30983333333334	0.418186187744141
4.31316666666667	0.388145446777344
4.3165	0.36001205444336
4.31983333333334	0.329971313476563
4.32316666666667	0.295162200927735
4.3265	0.256061553955078
4.32983333333334	0.223159790039063
4.33316666666667	0.195026397705078
4.3365	0.170707702636719
4.33983333333334	0.14638900756836
4.34316666666667	0.124454498291016
4.3465	0.104904174804688
4.34983333333334	0.08392333984375
4.35316666666667	0.0634193420410157
4.3565	0.0462532043457031
4.35983333333334	0.0324249267578125
4.36316666666667	0.0185966491699219
4.3665	0.00619888305664063
4.36983333333334	-0.00762939453125
4.37316666666667	-0.0252723693847656
4.3765	-0.0433921813964844
4.37983333333334	-0.0543594360351563
4.38316666666667	-0.0567436218261719
4.3865	-0.0553131103515625
4.38983333333334	-0.0553131103515625
4.39316666666667	-0.0553131103515625
4.3965	-0.0581741333007813
4.39983333333334	-0.0624656677246094
4.40316666666667	-0.0681877136230469
4.4065	-0.0767707824707032
4.40983333333334	-0.087738037109375
4.41316666666667	-0.0987052917480469
4.4165	-0.105857849121094
4.41983333333334	-0.112056732177735
4.42316666666667	-0.116348266601563
4.4265	-0.121116638183594
4.42983333333334	-0.121593475341797
4.43316666666667	-0.118255615234375
4.4365	-0.115394592285156
4.43983333333334	-0.114917755126953
4.44316666666667	-0.116348266601563
4.4465	-0.117778778076172
4.44983333333334	-0.120162963867188
4.45316666666667	-0.121116638183594
4.4565	-0.122547149658203
4.45983333333334	-0.127315521240235
4.46316666666667	-0.132560729980469
4.4665	-0.134944915771485
4.46983333333334	-0.132083892822266
4.47316666666667	-0.127792358398438
4.4765	-0.126361846923828
4.47983333333334	-0.123977661132813
4.48316666666667	-0.124454498291016
4.4865	-0.129222869873047
4.48983333333334	-0.137805938720703
4.49316666666667	-0.147342681884766
4.4965	-0.151157379150391
4.49983333333334	-0.151157379150391
4.50316666666667	-0.14495849609375
4.5065	-0.136375427246094
4.50983333333334	-0.13113021850586
4.51316666666667	-0.130653381347656
4.5165	-0.135898590087891
4.51983333333334	-0.140666961669922
4.52316666666667	-0.14638900756836
4.5265	-0.153064727783203
4.52983333333334	-0.158786773681641
4.53316666666667	-0.161170959472656
4.5365	-0.159740447998047
4.53983333333334	-0.159740447998047
4.54316666666667	-0.159740447998047
4.5465	-0.154972076416016
4.54983333333334	-0.146865844726563
4.55316666666667	-0.140190124511719
4.5565	-0.136375427246094
4.55983333333334	-0.135421752929688
4.56316666666667	-0.138282775878906
4.5665	-0.145435333251953
4.56983333333334	-0.154495239257813
4.57316666666667	-0.16164779663086
4.5765	-0.166893005371094
4.57983333333334	-0.16927719116211
4.58316666666667	-0.1678466796875
4.5865	-0.164508819580078
4.58983333333334	-0.164031982421875
4.59316666666667	-0.165939331054688
4.5965	-0.166416168212891
4.59983333333334	-0.165939331054688
4.60316666666667	-0.168323516845703
4.6065	-0.170707702636719
4.60983333333334	-0.170230865478516
4.61316666666667	-0.164985656738281
4.6165	-0.163078308105469
4.61983333333334	-0.164031982421875
4.62316666666667	-0.166416168212891
4.6265	-0.16927719116211
4.62983333333334	-0.173091888427735
4.63316666666667	-0.176429748535156
4.6365	-0.176429748535156
4.63983333333334	-0.174522399902344
4.64316666666667	-0.174045562744141
4.6465	-0.173568725585938
4.64983333333334	-0.16927719116211
4.65316666666667	-0.163078308105469
4.6565	-0.158786773681641
4.65983333333334	-0.157833099365235
4.66316666666667	-0.157833099365235
4.6665	-0.159263610839844
4.66983333333334	-0.160694122314453
4.67316666666667	-0.164508819580078
4.6765	-0.170230865478516
4.67983333333334	-0.175952911376953
4.68316666666667	-0.17690658569336
4.6865	-0.173568725585938
4.68983333333334	-0.169754028320313
4.69316666666667	-0.168323516845703
4.6965	-0.1678466796875
4.69983333333334	-0.164508819580078
4.70316666666667	-0.16021728515625
4.7065	-0.158309936523438
4.70983333333334	-0.161170959472656
4.71316666666667	-0.163078308105469
4.7165	-0.161170959472656
4.71983333333334	-0.16021728515625
4.72316666666667	-0.16164779663086
4.7265	-0.165462493896485
4.72983333333334	-0.170230865478516
4.73316666666667	-0.174999237060547
4.7365	-0.17690658569336
4.73983333333334	-0.176429748535156
4.74316666666667	-0.17690658569336
4.7465	-0.179767608642578
4.74983333333334	-0.179767608642578
4.75316666666667	-0.175952911376953
4.7565	-0.17547607421875
4.75983333333334	-0.178337097167969
4.76316666666667	-0.178813934326172
4.7665	-0.174999237060547
4.76983333333334	-0.174045562744141
4.77316666666667	-0.17547607421875
4.7765	-0.17547607421875
4.77983333333334	-0.172138214111328
4.78316666666667	-0.166893005371094
4.7865	-0.164031982421875
4.78983333333334	-0.16021728515625
4.79316666666667	-0.157833099365235
4.7965	-0.156879425048828
4.79983333333334	-0.156879425048828
4.80316666666667	-0.157833099365235
4.8065	-0.157356262207031
4.80983333333334	-0.154495239257813
4.81316666666667	-0.150680541992188
4.8165	-0.150203704833985
4.81983333333334	-0.152587890625
4.82316666666667	-0.153064727783203
4.8265	-0.15401840209961
4.82983333333334	-0.156402587890625
4.83316666666667	-0.159263610839844
4.8365	-0.157356262207031
4.83983333333334	-0.155448913574219
4.84316666666667	-0.155448913574219
4.8465	-0.157356262207031
4.84983333333334	-0.157833099365235
4.85316666666667	-0.158309936523438
4.8565	-0.16021728515625
4.85983333333334	-0.163078308105469
4.86316666666667	-0.166893005371094
4.8665	-0.171661376953125
4.86983333333334	-0.178337097167969
4.87316666666667	-0.180721282958985
4.8765	-0.181198120117188
4.87983333333334	-0.179290771484375
4.88316666666667	-0.176429748535156
4.8865	-0.173091888427735
4.88983333333334	-0.168323516845703
4.89316666666667	-0.166893005371094
4.8965	-0.166893005371094
4.89983333333334	-0.165939331054688
4.90316666666667	-0.163555145263672
4.9065	-0.157356262207031
4.90983333333334	-0.151157379150391
4.91316666666667	-0.14495849609375
4.9165	-0.142097473144531
4.91983333333334	-0.144481658935547
4.92316666666667	-0.149250030517578
4.9265	-0.158786773681641
4.92983333333334	-0.170230865478516
4.93316666666667	-0.184059143066406
4.9365	-0.193595886230469
4.93983333333334	-0.195980072021485
4.94316666666667	-0.195026397705078
4.9465	-0.195503234863281
4.94983333333334	-0.196456909179688
4.95316666666667	-0.192642211914063
4.9565	-0.187873840332031
4.95983333333334	-0.183582305908203
4.96316666666667	-0.181674957275391
4.9665	-0.177383422851563
4.96983333333334	-0.174045562744141
4.97316666666667	-0.173568725585938
4.9765	-0.174999237060547
4.97983333333334	-0.177860260009766
4.98316666666667	-0.180721282958985
4.9865	-0.185012817382813
4.98983333333334	-0.193595886230469
4.99316666666667	-0.200748443603516
4.9965	-0.205516815185547
4.99983333333334	-0.203132629394531
5.00316666666667	-0.196933746337891
5.0065	-0.190258026123047
5.00983333333334	-0.180244445800781
5.01316666666667	-0.169754028320313
5.0165	-0.16021728515625
5.01983333333334	-0.159263610839844
5.02316666666667	-0.159740447998047
5.0265	-0.16021728515625
5.02983333333334	-0.159740447998047
5.03316666666667	-0.162601470947266
5.0365	-0.168800354003906
5.03983333333334	-0.176429748535156
5.04316666666667	-0.184059143066406
5.0465	-0.186443328857422
5.04983333333334	-0.184059143066406
5.05316666666667	-0.178813934326172
5.0565	-0.173568725585938
5.05983333333334	-0.1678466796875
5.06316666666667	-0.164031982421875
5.0665	-0.162124633789063
5.06983333333334	-0.163078308105469
5.07316666666667	-0.165462493896485
5.0765	-0.166893005371094
5.07983333333334	-0.167369842529297
5.08316666666667	-0.1678466796875
5.0865	-0.170707702636719
5.08983333333334	-0.173568725585938
5.09316666666667	-0.17690658569336
5.0965	-0.179767608642578
5.09983333333334	-0.181198120117188
5.10316666666667	-0.179767608642578
5.1065	-0.174522399902344
5.10983333333334	-0.16927719116211
5.11316666666667	-0.163078308105469
5.1165	-0.159740447998047
5.11983333333334	-0.158786773681641
5.12316666666667	-0.157833099365235
5.1265	-0.157356262207031
5.12983333333334	-0.158309936523438
5.13316666666667	-0.161170959472656
5.1365	-0.164508819580078
5.13983333333334	-0.167369842529297
5.14316666666667	-0.173091888427735
5.1465	-0.180721282958985
5.14983333333334	-0.187397003173828
5.15316666666667	-0.193119049072266
5.1565	-0.197410583496094
5.15983333333334	-0.202178955078125
5.16316666666667	-0.204563140869141
5.1665	-0.203132629394531
5.16983333333334	-0.1983642578125
5.17316666666667	-0.19073486328125
5.1765	-0.18453598022461
5.17983333333334	-0.181674957275391
5.18316666666667	-0.179290771484375
5.1865	-0.174522399902344
5.18983333333334	-0.170707702636719
5.19316666666667	-0.171184539794922
5.1965	-0.170707702636719
5.19983333333334	-0.165462493896485
5.20316666666667	-0.159740447998047
5.2065	-0.161170959472656
5.20983333333334	-0.1678466796875
5.21316666666667	-0.172615051269531
5.2165	-0.176429748535156
5.21983333333334	-0.179290771484375
5.22316666666667	-0.180721282958985
5.2265	-0.179290771484375
5.22983333333334	-0.177860260009766
5.23316666666667	-0.176429748535156
5.2365	-0.172615051269531
5.23983333333334	-0.170230865478516
5.24316666666667	-0.171184539794922
5.2465	-0.176429748535156
5.24983333333334	-0.177860260009766
5.25316666666667	-0.17690658569336
5.2565	-0.178337097167969
5.25983333333334	-0.18453598022461
5.26316666666667	-0.19216537475586
5.2665	-0.194549560546875
5.26983333333334	-0.194072723388672
5.27316666666667	-0.193595886230469
5.2765	-0.194072723388672
5.27983333333334	-0.189781188964844
5.28316666666667	-0.181198120117188
5.2865	-0.173091888427735
5.28983333333334	-0.169754028320313
5.29316666666667	-0.1678466796875
5.2965	-0.164508819580078
5.29983333333334	-0.164985656738281
5.30316666666667	-0.168323516845703
5.3065	-0.172138214111328
5.30983333333334	-0.174999237060547
5.31316666666667	-0.178337097167969
5.3165	-0.182151794433594
5.31983333333334	-0.186443328857422
5.32316666666667	-0.190258026123047
5.3265	-0.19216537475586
5.32983333333334	-0.19073486328125
5.33316666666667	-0.186920166015625
5.3365	-0.184059143066406
5.33983333333334	-0.177383422851563
5.34316666666667	-0.169754028320313
5.3465	-0.168323516845703
5.34983333333334	-0.173568725585938
5.35316666666667	-0.179290771484375
5.3565	-0.18310546875
5.35983333333334	-0.186920166015625
5.36316666666667	-0.188827514648438
5.3665	-0.187397003173828
5.36983333333334	-0.183582305908203
5.37316666666667	-0.182151794433594
5.3765	-0.180244445800781
5.37983333333334	-0.178337097167969
5.38316666666667	-0.178337097167969
5.3865	-0.180721282958985
5.38983333333334	-0.18310546875
5.39316666666667	-0.181198120117188
5.3965	-0.17690658569336
5.39983333333334	-0.174522399902344
5.40316666666667	-0.172615051269531
5.4065	-0.169754028320313
5.40983333333334	-0.168323516845703
5.41316666666667	-0.172138214111328
5.4165	-0.180244445800781
5.41983333333334	-0.186920166015625
5.42316666666667	-0.194072723388672
5.4265	-0.200748443603516
5.42983333333334	-0.20599365234375
5.43316666666667	-0.205039978027344
5.4365	-0.200748443603516
5.43983333333334	-0.195503234863281
5.44316666666667	-0.191211700439453
5.4465	-0.187873840332031
5.44983333333334	-0.185012817382813
5.45316666666667	-0.187873840332031
5.4565	-0.195503234863281
5.45983333333334	-0.204086303710938
5.46316666666667	-0.209808349609375
5.4665	-0.211238861083985
5.46983333333334	-0.211715698242188
5.47316666666667	-0.212192535400391
5.4765	-0.211238861083985
5.47983333333334	-0.209808349609375
5.48316666666667	-0.206947326660156
5.4865	-0.206947326660156
5.48983333333334	-0.211238861083985
5.49316666666667	-0.214576721191406
5.4965	-0.217437744140625
5.49983333333334	-0.220775604248047
5.50316666666667	-0.225067138671875
5.5065	-0.227928161621094
5.50983333333334	-0.227451324462891
5.51316666666667	-0.223636627197266
5.5165	-0.218391418457031
5.51983333333334	-0.210285186767578
5.52316666666667	-0.205039978027344
5.5265	-0.201225280761719
5.52983333333334	-0.195026397705078
5.53316666666667	-0.191688537597656
5.5365	-0.192642211914063
5.53983333333334	-0.19979476928711
5.54316666666667	-0.20599365234375
5.5465	-0.209808349609375
5.54983333333334	-0.215530395507813
5.55316666666667	-0.219821929931641
5.5565	-0.223636627197266
5.55983333333334	-0.224590301513672
5.56316666666667	-0.224590301513672
5.5665	-0.224113464355469
5.56983333333334	-0.22125244140625
5.57316666666667	-0.215530395507813
5.5765	-0.208377838134766
5.57983333333334	-0.204086303710938
5.58316666666667	-0.204563140869141
5.5865	-0.206470489501953
5.58983333333334	-0.207901000976563
5.59316666666667	-0.212192535400391
5.5965	-0.216960906982422
5.59983333333334	-0.219345092773438
5.60316666666667	-0.215530395507813
5.6065	-0.209331512451172
5.60983333333334	-0.207901000976563
5.61316666666667	-0.207901000976563
5.6165	-0.208377838134766
5.61983333333334	-0.205516815185547
5.62316666666667	-0.204086303710938
5.6265	-0.207901000976563
5.62983333333334	-0.213623046875
5.63316666666667	-0.220298767089844
5.6365	-0.222206115722656
5.63983333333334	-0.22125244140625
5.64316666666667	-0.218391418457031
5.6465	-0.215530395507813
5.64983333333334	-0.213623046875
5.65316666666667	-0.213623046875
5.6565	-0.216484069824219
5.65983333333334	-0.221729278564453
5.66316666666667	-0.224113464355469
5.6665	-0.223636627197266
5.66983333333334	-0.22125244140625
5.67316666666667	-0.216960906982422
5.6765	-0.209331512451172
5.67983333333334	-0.204563140869141
5.68316666666667	-0.206470489501953
5.6865	-0.211715698242188
5.68983333333334	-0.214576721191406
5.69316666666667	-0.211715698242188
5.6965	-0.208854675292969
5.69983333333334	-0.204563140869141
5.70316666666667	-0.199317932128906
5.7065	-0.19216537475586
5.70983333333334	-0.185012817382813
5.71316666666667	-0.182628631591797
5.7165	-0.18453598022461
5.71983333333334	-0.188350677490235
5.72316666666667	-0.194072723388672
5.7265	-0.197887420654297
5.72983333333334	-0.208377838134766
5.73316666666667	-0.216007232666016
5.7365	-0.223636627197266
5.73983333333334	-0.227451324462891
5.74316666666667	-0.227928161621094
5.7465	-0.227928161621094
5.74983333333334	-0.219821929931641
5.75316666666667	-0.213146209716797
5.7565	-0.206947326660156
5.75983333333334	-0.20599365234375
5.76316666666667	-0.206947326660156
5.7665	-0.210762023925781
5.76983333333334	-0.218391418457031
5.77316666666667	-0.224590301513672
5.7765	-0.226020812988281
5.77983333333334	-0.220775604248047
5.78316666666667	-0.214099884033203
5.7865	-0.207901000976563
5.78983333333334	-0.201702117919922
5.79316666666667	-0.196456909179688
5.7965	-0.194549560546875
5.79983333333334	-0.200748443603516
5.80316666666667	-0.209808349609375
5.8065	-0.217914581298828
5.80983333333334	-0.22268295288086
5.81316666666667	-0.225543975830078
5.8165	-0.227928161621094
5.81983333333334	-0.227451324462891
5.82316666666667	-0.228404998779297
5.8265	-0.231266021728516
5.82983333333334	-0.237464904785156
5.83316666666667	-0.240802764892578
5.8365	-0.241756439208985
5.83983333333334	-0.236034393310547
5.84316666666667	-0.224590301513672
5.8465	-0.210762023925781
5.84983333333334	-0.195026397705078
5.85316666666667	-0.186920166015625
5.8565	-0.18453598022461
5.85983333333334	-0.189304351806641
5.86316666666667	-0.192642211914063
5.8665	-0.196933746337891
5.86983333333334	-0.204563140869141
5.87316666666667	-0.211238861083985
5.8765	-0.213623046875
5.87983333333334	-0.210762023925781
5.88316666666667	-0.210762023925781
5.8865	-0.210285186767578
5.88983333333334	-0.206470489501953
5.89316666666667	-0.200748443603516
5.8965	-0.197410583496094
5.89983333333334	-0.1983642578125
5.90316666666667	-0.199317932128906
5.9065	-0.204086303710938
5.90983333333334	-0.208377838134766
5.91316666666667	-0.210762023925781
5.9165	-0.207901000976563
5.91983333333334	-0.204086303710938
5.92316666666667	-0.200748443603516
5.9265	-0.196456909179688
5.92983333333334	-0.195026397705078
5.93316666666667	-0.1983642578125
5.9365	-0.20742416381836
5.93983333333334	-0.213146209716797
5.94316666666667	-0.213146209716797
5.9465	-0.207901000976563
5.94983333333334	-0.202178955078125
5.95316666666667	-0.195503234863281
5.9565	-0.19073486328125
5.95983333333334	-0.189304351806641
5.96316666666667	-0.19216537475586
5.9665	-0.200748443603516
5.96983333333334	-0.208854675292969
5.97316666666667	-0.213146209716797
5.9765	-0.213146209716797
5.97983333333334	-0.214576721191406
5.98316666666667	-0.218868255615235
5.9865	-0.218868255615235
5.98983333333334	-0.216484069824219
5.99316666666667	-0.214576721191406
5.9965	-0.21505355834961
5.99983333333334	-0.21505355834961
6.00316666666667	-0.213146209716797
6.0065	-0.21505355834961
6.00983333333334	-0.21505355834961
6.01316666666667	-0.213146209716797
6.0165	-0.210762023925781
6.01983333333334	-0.209331512451172
6.02316666666667	-0.208377838134766
6.0265	-0.203132629394531
6.02983333333334	-0.196456909179688
6.03316666666667	-0.19216537475586
6.0365	-0.189304351806641
6.03983333333334	-0.185489654541016
6.04316666666667	-0.184059143066406
6.0465	-0.187397003173828
6.04983333333334	-0.193119049072266
6.05316666666667	-0.196456909179688
6.0565	-0.199317932128906
6.05983333333334	-0.205516815185547
6.06316666666667	-0.206470489501953
6.0665	-0.203132629394531
6.06983333333334	-0.198841094970703
6.07316666666667	-0.196933746337891
6.0765	-0.197410583496094
6.07983333333334	-0.195503234863281
6.08316666666667	-0.195980072021485
6.0865	-0.199317932128906
6.08983333333334	-0.205039978027344
6.09316666666667	-0.210285186767578
6.0965	-0.213623046875
6.09983333333334	-0.214576721191406
6.10316666666667	-0.213146209716797
6.1065	-0.206470489501953
6.10983333333334	-0.198841094970703
6.11316666666667	-0.195503234863281
6.1165	-0.194072723388672
6.11983333333334	-0.193595886230469
6.12316666666667	-0.195026397705078
6.1265	-0.202655792236328
6.12983333333334	-0.210285186767578
6.13316666666667	-0.21505355834961
6.1365	-0.218391418457031
6.13983333333334	-0.223636627197266
6.14316666666667	-0.226020812988281
6.1465	-0.225067138671875
6.14983333333334	-0.224113464355469
6.15316666666667	-0.225543975830078
6.1565	-0.226497650146485
6.15983333333334	-0.226974487304688
6.16316666666667	-0.226497650146485
6.1665	-0.224590301513672
6.16983333333334	-0.218391418457031
6.17316666666667	-0.208854675292969
6.1765	-0.201225280761719
6.17983333333334	-0.196456909179688
6.18316666666667	-0.194072723388672
6.1865	-0.193119049072266
6.18983333333334	-0.194072723388672
6.19316666666667	-0.195980072021485
6.1965	-0.197410583496094
6.19983333333334	-0.200748443603516
6.20316666666667	-0.208854675292969
6.2065	-0.218868255615235
6.20983333333334	-0.227928161621094
6.21316666666667	-0.233650207519531
6.2165	-0.236988067626953
6.21983333333334	-0.234603881835938
6.22316666666667	-0.227928161621094
6.2265	-0.220775604248047
6.22983333333334	-0.214576721191406
6.23316666666667	-0.209808349609375
6.2365	-0.203609466552735
6.23983333333334	-0.201702117919922
6.24316666666667	-0.19979476928711
6.2465	-0.1983642578125
6.24983333333334	-0.198841094970703
6.25316666666667	-0.200748443603516
6.2565	-0.201225280761719
6.25983333333334	-0.196933746337891
6.26316666666667	-0.19073486328125
6.2665	-0.186443328857422
6.26983333333334	-0.187397003173828
6.27316666666667	-0.19073486328125
6.2765	-0.193595886230469
6.27983333333334	-0.195503234863281
6.28316666666667	-0.200271606445313
6.2865	-0.205039978027344
6.28983333333334	-0.202655792236328
6.29316666666667	-0.194549560546875
6.2965	-0.185966491699219
6.29983333333334	-0.18310546875
6.30316666666667	-0.181198120117188
6.3065	-0.180244445800781
6.30983333333334	-0.180244445800781
6.31316666666667	-0.18453598022461
6.3165	-0.19216537475586
6.31983333333334	-0.197410583496094
6.32316666666667	-0.203609466552735
6.3265	-0.209808349609375
6.32983333333334	-0.216960906982422
6.33316666666667	-0.22125244140625
6.3365	-0.219345092773438
6.33983333333334	-0.217437744140625
6.34316666666667	-0.210762023925781
6.3465	-0.201225280761719
6.34983333333334	-0.19216537475586
6.35316666666667	-0.185966491699219
6.3565	-0.186920166015625
6.35983333333334	-0.185966491699219
6.36316666666667	-0.187397003173828
6.3665	-0.190258026123047
6.36983333333334	-0.195503234863281
6.37316666666667	-0.19979476928711
6.3765	-0.19979476928711
6.37983333333334	-0.202178955078125
6.38316666666667	-0.205516815185547
6.3865	-0.204086303710938
6.38983333333334	-0.195980072021485
6.39316666666667	-0.188827514648438
6.3965	-0.187397003173828
6.39983333333334	-0.19073486328125
6.40316666666667	-0.192642211914063
6.4065	-0.200748443603516
6.40983333333334	-0.211715698242188
6.41316666666667	-0.223636627197266
6.4165	-0.229835510253906
6.41983333333334	-0.231742858886719
6.42316666666667	-0.237464904785156
6.4265	-0.243663787841797
6.42983333333334	-0.251293182373047
6.43316666666667	-0.254631042480469
6.4365	-0.256538391113281
6.43983333333334	-0.255584716796875
6.44316666666667	-0.249862670898438
6.4465	-0.240802764892578
6.44983333333334	-0.226974487304688
6.45316666666667	-0.21505355834961
6.4565	-0.205039978027344
6.45983333333334	-0.195026397705078
6.46316666666667	-0.185012817382813
6.4665	-0.177860260009766
6.46983333333334	-0.177860260009766
6.47316666666667	-0.180721282958985
6.4765	-0.182628631591797
6.47983333333334	-0.182628631591797
6.48316666666667	-0.182151794433594
6.4865	-0.180721282958985
6.48983333333334	-0.177383422851563
6.49316666666667	-0.176429748535156
6.4965	-0.17690658569336
6.49983333333334	-0.18310546875
6.50316666666667	-0.194072723388672
6.5065	-0.20742416381836
6.50983333333334	-0.219821929931641
6.51316666666667	-0.2288818359375
6.5165	-0.237464904785156
6.51983333333334	-0.243186950683594
6.52316666666667	-0.24557113647461
6.5265	-0.242710113525391
6.52983333333334	-0.237464904785156
6.53316666666667	-0.232219696044922
6.5365	-0.229358673095703
6.53983333333334	-0.226497650146485
6.54316666666667	-0.223636627197266
6.5465	-0.220298767089844
6.54983333333334	-0.218868255615235
6.55316666666667	-0.217437744140625
6.5565	-0.213623046875
6.55983333333334	-0.211238861083985
6.56316666666667	-0.207901000976563
6.5665	-0.206947326660156
6.56983333333334	-0.206470489501953
6.57316666666667	-0.20742416381836
6.5765	-0.209808349609375
6.57983333333334	-0.212669372558594
6.58316666666667	-0.216960906982422
6.5865	-0.222206115722656
6.58983333333334	-0.225067138671875
6.59316666666667	-0.225067138671875
6.5965	-0.224113464355469
6.59983333333334	-0.22268295288086
6.60316666666667	-0.220298767089844
6.6065	-0.219345092773438
6.60983333333334	-0.222206115722656
6.61316666666667	-0.231266021728516
6.6165	-0.237464904785156
6.61983333333334	-0.240802764892578
6.62316666666667	-0.241279602050781
6.6265	-0.243186950683594
6.62983333333334	-0.24557113647461
6.63316666666667	-0.242710113525391
6.6365	-0.240802764892578
6.63983333333334	-0.240802764892578
6.64316666666667	-0.242710113525391
6.6465	-0.240802764892578
6.64983333333334	-0.234127044677735
6.65316666666667	-0.231266021728516
6.6565	-0.232219696044922
6.65983333333334	-0.232696533203125
6.66316666666667	-0.231266021728516
6.6665	-0.229358673095703
[truncated: 5,507 more rows]
