# Supplementary material for: Phase-Specific Parameter Estimation in Chiral HPLC Using 1‑Site, 2‑Site Stochastic Models, and Unified Equation Approach
Source: Anal Chem. 2026 Apr 29;98(18):13925–39. doi: 10.1021/acs.analchem.6c01634 (PMC13177292; doi:10.1021/acs.analchem.6c01634)
Supplement: Supplementary file 2 [file ac6c01634_si_002.zip › SupportingInformation/01_isotherm_fit/CELL1_data/LORA_CELL1_05_10_25403.CSV]

0.00133333333333334	0.0376701354980469
0.00466666666666667	0.0386238098144531
0.008	0.0357627868652344
0.0113333333333334	0.0329017639160156
0.0146666666666667	0.0314712524414063
0.018	0.0276565551757813
0.0213333333333334	0.0195503234863281
0.0246666666666667	0.0138282775878906
0.028	0.0119209289550781
0.0313333333333334	0.0123977661132813
0.0346666666666667	0.0133514404296875
0.038	0.0176429748535156
0.0413333333333334	0.0243186950683594
0.0446666666666667	0.030517578125
0.048	0.034332275390625
0.0513333333333334	0.0314712524414063
0.0546666666666667	0.0276565551757813
0.058	0.0233650207519531
0.0613333333333334	0.0238418579101563
0.0646666666666667	0.0257492065429688
0.068	0.0271797180175781
0.0713333333333334	0.0286102294921875
0.0746666666666667	0.0300407409667969
0.078	0.0324249267578125
0.0813333333333334	0.0314712524414063
0.0846666666666667	0.0300407409667969
0.088	0.0271797180175781
0.0913333333333334	0.0247955322265625
0.0946666666666667	0.0205039978027344
0.098	0.0143051147460938
0.101333333333334	0.0095367431640625
0.104666666666667	0.00524520874023438
0.108	0.00524520874023438
0.111333333333334	0.00858306884765625
0.114666666666667	0.0171661376953125
0.118	0.0247955322265625
0.121333333333334	0.0319480895996094
0.124666666666667	0.0405311584472656
0.128	0.0462532043457031
0.131333333333334	0.0462532043457031
0.134666666666667	0.0386238098144531
0.138	0.0290870666503906
0.141333333333334	0.0209808349609375
0.144666666666667	0.0143051147460938
0.148	0.00858306884765625
0.151333333333334	0.00762939453125
0.154666666666667	0.00762939453125
0.158	0.0100135803222656
0.161333333333334	0.0109672546386719
0.164666666666667	0.0109672546386719
0.168	0.0133514404296875
0.171333333333334	0.0176429748535156
0.174666666666667	0.0252723693847656
0.178	0.0309944152832031
0.181333333333334	0.034332275390625
0.184666666666667	0.0352859497070313
0.188	0.0309944152832031
0.191333333333334	0.0257492065429688
0.194666666666667	0.0233650207519531
0.198	0.0243186950683594
0.201333333333334	0.0214576721191406
0.204666666666667	0.0152587890625
0.208	0.0109672546386719
0.211333333333334	0.0095367431640625
0.214666666666667	0.00619888305664063
0.218	0
0.221333333333334	-0.00095367431640625
0.224666666666667	0.00524520874023438
0.228	0.0138282775878906
0.231333333333334	0.0214576721191406
0.234666666666667	0.0271797180175781
0.238	0.0329017639160156
0.241333333333334	0.0386238098144531
0.244666666666667	0.041961669921875
0.248	0.0438690185546875
0.251333333333334	0.0433921813964844
0.254666666666667	0.0443458557128906
0.258	0.0424385070800781
0.261333333333334	0.0414848327636719
0.264666666666667	0.0405311584472656
0.268	0.0424385070800781
0.271333333333334	0.0429153442382813
0.274666666666667	0.041961669921875
0.278	0.0405311584472656
0.281333333333334	0.0429153442382813
0.284666666666667	0.0452995300292969
0.288	0.0452995300292969
0.291333333333334	0.0448226928710938
0.294666666666667	0.0476837158203125
0.298	0.0557899475097657
0.301333333333334	0.0600814819335938
0.304666666666667	0.0581741333007813
0.308	0.0519752502441407
0.311333333333334	0.0500679016113282
0.314666666666667	0.0500679016113282
0.318	0.0505447387695313
0.321333333333334	0.0500679016113282
0.324666666666667	0.0486373901367188
0.328	0.0500679016113282
0.331333333333334	0.0457763671875
0.334666666666667	0.0367164611816406
0.338	0.0252723693847656
0.341333333333334	0.0181198120117188
0.344666666666667	0.0166893005371094
0.348	0.0171661376953125
0.351333333333334	0.0214576721191406
0.354666666666667	0.0276565551757813
0.358	0.0333786010742188
0.361333333333334	0.0352859497070313
0.364666666666667	0.0352859497070313
0.368	0.0338554382324219
0.371333333333334	0.0333786010742188
0.374666666666667	0.0338554382324219
0.378	0.034332275390625
0.381333333333334	0.0357627868652344
0.384666666666667	0.0367164611816406
0.388	0.0352859497070313
0.391333333333334	0.0329017639160156
0.394666666666667	0.030517578125
0.398	0.0286102294921875
0.401333333333334	0.0262260437011719
0.404666666666667	0.0233650207519531
0.408	0.0219345092773438
0.411333333333334	0.0219345092773438
0.414666666666667	0.0200271606445313
0.418	0.0181198120117188
0.421333333333334	0.0109672546386719
0.424666666666667	0.003814697265625
0.428	-0.00095367431640625
0.431333333333334	-0.00333786010742188
0.434666666666667	-0.00476837158203125
0.438	-0.00762939453125
0.441333333333334	-0.00762939453125
0.444666666666667	-0.00619888305664063
0.448	-0.00524520874023438
0.451333333333334	-0.00762939453125
0.454666666666667	-0.0100135803222656
0.458	-0.00905990600585938
0.461333333333334	-0.00429153442382813
0.464666666666667	0.0019073486328125
0.468	0.00762939453125
0.471333333333334	0.0157356262207031
0.474666666666667	0.0214576721191406
0.478	0.0214576721191406
0.481333333333334	0.0166893005371094
0.484666666666667	0.0133514404296875
0.488	0.0119209289550781
0.491333333333334	0.00858306884765625
0.494666666666667	0.00476837158203125
0.498	0.00476837158203125
0.501333333333334	0.0104904174804688
0.504666666666667	0.0157356262207031
0.508	0.0157356262207031
0.511333333333334	0.0128746032714844
0.514666666666667	0.00905990600585938
0.518	0.00476837158203125
0.521333333333334	-0.00238418579101563
0.524666666666667	-0.0100135803222656
0.528	-0.0133514404296875
0.531333333333334	-0.0128746032714844
0.534666666666667	-0.0095367431640625
0.538	-0.003814697265625
0.541333333333334	0.0057220458984375
0.544666666666667	0.0147819519042969
0.548	0.019073486328125
0.551333333333334	0.0176429748535156
0.554666666666667	0.0166893005371094
0.558	0.0152587890625
0.561333333333334	0.0128746032714844
0.564666666666667	0.00905990600585938
0.568	0.00667572021484375
0.571333333333334	0.00667572021484375
0.574666666666667	0.00524520874023438
0.578	0.0019073486328125
0.581333333333334	-0.003814697265625
0.584666666666667	-0.011444091796875
0.588	-0.0157356262207031
0.591333333333334	-0.0185966491699219
0.594666666666667	-0.0171661376953125
0.598	-0.0143051147460938
0.601333333333334	-0.00810623168945313
0.604666666666667	0
0.608	0.003814697265625
0.611333333333334	0.0019073486328125
0.614666666666667	-0.00095367431640625
0.618	-0.0019073486328125
0.621333333333334	-0.00143051147460938
0.624666666666667	0
0.628	0.00524520874023438
0.631333333333334	0.0152587890625
0.634666666666667	0.0262260437011719
0.638	0.0333786010742188
0.641333333333334	0.0333786010742188
0.644666666666667	0.0309944152832031
0.648	0.030517578125
0.651333333333334	0.0319480895996094
0.654666666666667	0.0300407409667969
0.658	0.0262260437011719
0.661333333333334	0.0233650207519531
0.664666666666667	0.0219345092773438
0.668	0.0200271606445313
0.671333333333334	0.0171661376953125
0.674666666666667	0.0171661376953125
0.678	0.0176429748535156
0.681333333333334	0.0233650207519531
0.684666666666667	0.0281333923339844
0.688	0.0271797180175781
0.691333333333334	0.0214576721191406
0.694666666666667	0.0181198120117188
0.698	0.0205039978027344
0.701333333333334	0.0214576721191406
0.704666666666667	0.0205039978027344
0.708	0.0238418579101563
0.711333333333334	0.0286102294921875
0.714666666666667	0.0300407409667969
0.718	0.0252723693847656
0.721333333333334	0.0219345092773438
0.724666666666667	0.0209808349609375
0.728	0.0176429748535156
0.731333333333334	0.0143051147460938
0.734666666666667	0.0128746032714844
0.738	0.0157356262207031
0.741333333333334	0.0166893005371094
0.744666666666667	0.0128746032714844
0.748	0.00810623168945313
0.751333333333334	0.003814697265625
0.754666666666667	0.0057220458984375
0.758	0.00858306884765625
0.761333333333334	0.0123977661132813
0.764666666666667	0.019073486328125
0.768	0.0276565551757813
0.771333333333334	0.03814697265625
0.774666666666667	0.0410079956054688
0.778	0.0376701354980469
0.781333333333334	0.0281333923339844
0.784666666666667	0.0195503234863281
0.788	0.0123977661132813
0.791333333333334	0.00667572021484375
0.794666666666667	0.00143051147460938
0.798	-0.00524520874023438
0.801333333333334	-0.00619888305664063
0.804666666666667	-0.00619888305664063
0.808	-0.0057220458984375
0.811333333333334	-0.00762939453125
0.814666666666667	-0.00715255737304688
0.818	-0.0019073486328125
0.821333333333334	0.00238418579101563
0.824666666666667	0.00715255737304688
0.828	0.0119209289550781
0.831333333333334	0.0143051147460938
0.834666666666667	0.0123977661132813
0.838	0.0057220458984375
0.841333333333334	-0.003814697265625
0.844666666666667	-0.0109672546386719
0.848	-0.0128746032714844
0.851333333333334	-0.00858306884765625
0.854666666666667	0.00143051147460938
0.858	0.0143051147460938
0.861333333333334	0.0262260437011719
0.864666666666667	0.0309944152832031
0.868	0.0290870666503906
0.871333333333334	0.0224113464355469
0.874666666666667	0.0171661376953125
0.878	0.0119209289550781
0.881333333333334	0.00667572021484375
0.884666666666667	0.00667572021484375
0.888	0.00715255737304688
0.891333333333334	0.0119209289550781
0.894666666666667	0.0128746032714844
0.898	0.0138282775878906
0.901333333333334	0.0138282775878906
0.904666666666667	0.0104904174804688
0.908	0.00143051147460938
0.911333333333334	-0.0143051147460938
0.914666666666667	-0.026702880859375
0.918	-0.0324249267578125
0.921333333333334	-0.030517578125
0.924666666666667	-0.0257492065429688
0.928	-0.0157356262207031
0.931333333333334	-0.00286102294921875
0.934666666666667	0.0100135803222656
0.938	0.0176429748535156
0.941333333333334	0.019073486328125
0.944666666666667	0.0209808349609375
0.948	0.02288818359375
0.951333333333334	0.0243186950683594
0.954666666666667	0.0200271606445313
0.958	0.0133514404296875
0.961333333333334	0.0109672546386719
0.964666666666667	0.0104904174804688
0.968	0.0109672546386719
0.971333333333334	0.0100135803222656
0.974666666666667	0.0123977661132813
0.978	0.0152587890625
0.981333333333334	0.0157356262207031
0.984666666666667	0.0138282775878906
0.988	0.011444091796875
0.991333333333334	0.011444091796875
0.994666666666667	0.0128746032714844
0.998	0.0138282775878906
1.00133333333334	0.0128746032714844
1.00466666666667	0.0095367431640625
1.008	0.00429153442382813
1.01133333333334	0.00238418579101563
1.01466666666667	0.00143051147460938
1.018	0.003814697265625
1.02133333333334	0.00476837158203125
1.02466666666667	0.00715255737304688
1.028	0.00858306884765625
1.03133333333334	0.00333786010742188
1.03466666666667	-0.00333786010742188
1.038	-0.0104904174804688
1.04133333333334	-0.011444091796875
1.04466666666667	-0.0109672546386719
1.048	-0.00905990600585938
1.05133333333334	-0.0057220458984375
1.05466666666667	-0.00238418579101563
1.058	0.00143051147460938
1.06133333333334	0.00238418579101563
1.06466666666667	0.00524520874023438
1.068	0.0104904174804688
1.07133333333334	0.0185966491699219
1.07466666666667	0.0271797180175781
1.078	0.0338554382324219
1.08133333333334	0.03814697265625
1.08466666666667	0.0400543212890625
1.088	0.03814697265625
1.09133333333334	0.0324249267578125
1.09466666666667	0.02288818359375
1.098	0.0109672546386719
1.10133333333334	0.0019073486328125
1.10466666666667	-0.00619888305664063
1.108	-0.0138282775878906
1.11133333333334	-0.019073486328125
1.11466666666667	-0.019073486328125
1.118	-0.0133514404296875
1.12133333333334	-0.00762939453125
1.12466666666667	0.00095367431640625
1.128	0.0104904174804688
1.13133333333334	0.0181198120117188
1.13466666666667	0.0224113464355469
1.138	0.0224113464355469
1.14133333333334	0.0238418579101563
1.14466666666667	0.0238418579101563
1.148	0.0252723693847656
1.15133333333334	0.0271797180175781
1.15466666666667	0.0281333923339844
1.158	0.0286102294921875
1.16133333333334	0.0252723693847656
1.16466666666667	0.0205039978027344
1.168	0.011444091796875
1.17133333333334	0.00619888305664063
1.17466666666667	0.00905990600585938
1.178	0.0176429748535156
1.18133333333334	0.026702880859375
1.18466666666667	0.0333786010742188
1.188	0.0386238098144531
1.19133333333334	0.0391006469726563
1.19466666666667	0.0314712524414063
1.198	0.0181198120117188
1.20133333333334	0.00476837158203125
1.20466666666667	-0.0019073486328125
1.208	-0.003814697265625
1.21133333333334	-0.003814697265625
1.21466666666667	-0.0019073486328125
1.218	0.00286102294921875
1.22133333333334	0.00810623168945313
1.22466666666667	0.0100135803222656
1.228	0.0095367431640625
1.23133333333334	0.0100135803222656
1.23466666666667	0.0119209289550781
1.238	0.0109672546386719
1.24133333333334	0.0109672546386719
1.24466666666667	0.0128746032714844
1.248	0.0181198120117188
1.25133333333334	0.0214576721191406
1.25466666666667	0.0214576721191406
1.258	0.0209808349609375
1.26133333333334	0.02288818359375
1.26466666666667	0.0233650207519531
1.268	0.019073486328125
1.27133333333334	0.0133514404296875
1.27466666666667	0.0119209289550781
1.278	0.0152587890625
1.28133333333334	0.0171661376953125
1.28466666666667	0.0185966491699219
1.288	0.0181198120117188
1.29133333333334	0.0181198120117188
1.29466666666667	0.0157356262207031
1.298	0.0133514404296875
1.30133333333334	0.0123977661132813
1.30466666666667	0.0128746032714844
1.308	0.0166893005371094
1.31133333333334	0.0200271606445313
1.31466666666667	0.02288818359375
1.318	0.0262260437011719
1.32133333333334	0.0286102294921875
1.32466666666667	0.0281333923339844
1.328	0.0252723693847656
1.33133333333334	0.0243186950683594
1.33466666666667	0.0257492065429688
1.338	0.0219345092773438
1.34133333333334	0.0143051147460938
1.34466666666667	0.00715255737304688
1.348	0.00619888305664063
1.35133333333334	0.0057220458984375
1.35466666666667	0.00333786010742188
1.358	0.000476837158203125
1.36133333333334	-0.00238418579101563
1.36466666666667	-0.00667572021484375
1.368	-0.0128746032714844
1.37133333333334	-0.019073486328125
1.37466666666667	-0.02288818359375
1.378	-0.0219345092773438
1.38133333333334	-0.0171661376953125
1.38466666666667	-0.00715255737304688
1.388	0.00667572021484375
1.39133333333334	0.019073486328125
1.39466666666667	0.0286102294921875
1.398	0.0333786010742188
1.40133333333334	0.0367164611816406
1.40466666666667	0.0371932983398438
1.408	0.0362396240234375
1.41133333333334	0.0338554382324219
1.41466666666667	0.0324249267578125
1.418	0.0286102294921875
1.42133333333334	0.0233650207519531
1.42466666666667	0.0176429748535156
1.428	0.0104904174804688
1.43133333333334	0.00524520874023438
1.43466666666667	0.00286102294921875
1.438	0.00667572021484375
1.44133333333334	0.0128746032714844
1.44466666666667	0.0209808349609375
1.448	0.0290870666503906
1.45133333333334	0.0348091125488281
1.45466666666667	0.0357627868652344
1.458	0.0352859497070313
1.46133333333334	0.0314712524414063
1.46466666666667	0.0233650207519531
1.468	0.0109672546386719
1.47133333333334	-0.000476837158203125
1.47466666666667	-0.0057220458984375
1.478	-0.00905990600585938
1.48133333333334	-0.00810623168945313
1.48466666666667	-0.00476837158203125
1.488	0.00476837158203125
1.49133333333334	0.0128746032714844
1.49466666666667	0.0176429748535156
1.498	0.0214576721191406
1.50133333333334	0.0247955322265625
1.50466666666667	0.0257492065429688
1.508	0.0219345092773438
1.51133333333334	0.0219345092773438
1.51466666666667	0.0224113464355469
1.518	0.0214576721191406
1.52133333333334	0.0152587890625
1.52466666666667	0.00905990600585938
1.528	0.0057220458984375
1.53133333333334	0.0019073486328125
1.53466666666667	-0.00238418579101563
1.538	-0.0057220458984375
1.54133333333334	-0.00715255737304688
1.54466666666667	-0.00524520874023438
1.548	-0.00333786010742188
1.55133333333334	-0.00333786010742188
1.55466666666667	-0.0019073486328125
1.558	0.00333786010742188
1.56133333333334	0.0147819519042969
1.56466666666667	0.0247955322265625
1.568	0.0338554382324219
1.57133333333334	0.0405311584472656
1.57466666666667	0.0438690185546875
1.578	0.0438690185546875
1.58133333333334	0.0395774841308594
1.58466666666667	0.0348091125488281
1.588	0.0281333923339844
1.59133333333334	0.0247955322265625
1.59466666666667	0.0243186950683594
1.598	0.0262260437011719
1.60133333333334	0.0276565551757813
1.60466666666667	0.0300407409667969
1.608	0.0348091125488281
1.61133333333334	0.0400543212890625
1.61466666666667	0.0457763671875
1.618	0.0476837158203125
1.62133333333334	0.0476837158203125
1.62466666666667	0.0448226928710938
1.628	0.0371932983398438
1.63133333333334	0.0281333923339844
1.63466666666667	0.0162124633789063
1.638	0.00715255737304688
1.64133333333334	0.0019073486328125
1.64466666666667	0.00238418579101563
1.648	0.00858306884765625
1.65133333333334	0.0152587890625
1.65466666666667	0.0219345092773438
1.658	0.0271797180175781
1.66133333333334	0.0271797180175781
1.66466666666667	0.0243186950683594
1.668	0.0181198120117188
1.67133333333334	0.0147819519042969
1.67466666666667	0.0104904174804688
1.678	0.0104904174804688
1.68133333333334	0.0143051147460938
1.68466666666667	0.0181198120117188
1.688	0.0214576721191406
1.69133333333334	0.0238418579101563
1.69466666666667	0.026702880859375
1.698	0.0276565551757813
1.70133333333334	0.0247955322265625
1.70466666666667	0.02288818359375
1.708	0.0238418579101563
1.71133333333334	0.0247955322265625
1.71466666666667	0.0243186950683594
1.718	0.0205039978027344
1.72133333333334	0.0143051147460938
1.72466666666667	0.003814697265625
1.728	-0.0057220458984375
1.73133333333334	-0.011444091796875
1.73466666666667	-0.0123977661132813
1.738	-0.00905990600585938
1.74133333333334	-0.0019073486328125
1.74466666666667	0.0057220458984375
1.748	0.0100135803222656
1.75133333333334	0.0104904174804688
1.75466666666667	0.00858306884765625
1.758	0.00810623168945313
1.76133333333334	0.00667572021484375
1.76466666666667	0.00810623168945313
1.768	0.0133514404296875
1.77133333333334	0.019073486328125
1.77466666666667	0.0185966491699219
1.778	0.0143051147460938
1.78133333333334	0.0143051147460938
1.78466666666667	0.0157356262207031
1.788	0.0123977661132813
1.79133333333334	0.00429153442382813
1.79466666666667	-0.00095367431640625
1.798	-0.00524520874023438
1.80133333333334	-0.011444091796875
1.80466666666667	-0.0224113464355469
1.808	-0.0281333923339844
1.81133333333334	-0.0314712524414063
1.81466666666667	-0.0290870666503906
1.818	-0.0238418579101563
1.82133333333334	-0.0185966491699219
1.82466666666667	-0.0123977661132813
1.828	-0.00762939453125
1.83133333333334	-0.000476837158203125
1.83466666666667	0.00667572021484375
1.838	0.011444091796875
1.84133333333334	0.0143051147460938
1.84466666666667	0.0138282775878906
1.848	0.0123977661132813
1.85133333333334	0.0100135803222656
1.85466666666667	0.00095367431640625
1.858	-0.0100135803222656
1.86133333333334	-0.0185966491699219
1.86466666666667	-0.0171661376953125
1.868	-0.011444091796875
1.87133333333334	-0.00905990600585938
1.87466666666667	-0.00810623168945313
1.878	-0.00524520874023438
1.88133333333334	0.000476837158203125
1.88466666666667	0.003814697265625
1.888	0.00619888305664063
1.89133333333334	0.00905990600585938
1.89466666666667	0.0166893005371094
1.898	0.0262260437011719
1.90133333333334	0.0314712524414063
1.90466666666667	0.0333786010742188
1.908	0.0309944152832031
1.91133333333334	0.0295639038085938
1.91466666666667	0.0286102294921875
1.918	0.0262260437011719
1.92133333333334	0.0238418579101563
1.92466666666667	0.0200271606445313
1.928	0.0200271606445313
1.93133333333334	0.0205039978027344
1.93466666666667	0.0224113464355469
1.938	0.0271797180175781
1.94133333333334	0.0324249267578125
1.94466666666667	0.0357627868652344
1.948	0.0371932983398438
1.95133333333334	0.0395774841308594
1.95466666666667	0.0429153442382813
1.958	0.0429153442382813
1.96133333333334	0.0438690185546875
1.96466666666667	0.0457763671875
1.968	0.0481605529785156
1.97133333333334	0.0448226928710938
1.97466666666667	0.0362396240234375
1.978	0.0300407409667969
1.98133333333334	0.0281333923339844
1.98466666666667	0.0262260437011719
1.988	0.0209808349609375
1.99133333333334	0.0176429748535156
1.99466666666667	0.0157356262207031
1.998	0.0128746032714844
2.00133333333334	0.00762939453125
2.00466666666667	0.00810623168945313
2.008	0.0181198120117188
2.01133333333334	0.0300407409667969
2.01466666666667	0.0362396240234375
2.018	0.0395774841308594
2.02133333333334	0.0391006469726563
2.02466666666667	0.0362396240234375
2.028	0.0276565551757813
2.03133333333334	0.0176429748535156
2.03466666666667	0.0123977661132813
2.038	0.0095367431640625
2.04133333333334	0.0095367431640625
2.04466666666667	0.00762939453125
2.048	0.0100135803222656
2.05133333333334	0.0166893005371094
2.05466666666667	0.0238418579101563
2.058	0.0271797180175781
2.06133333333334	0.0276565551757813
2.06466666666667	0.0262260437011719
2.068	0.0238418579101563
2.07133333333334	0.0209808349609375
2.07466666666667	0.0195503234863281
2.078	0.0195503234863281
2.08133333333334	0.0224113464355469
2.08466666666667	0.0243186950683594
2.088	0.02288818359375
2.09133333333334	0.0185966491699219
2.09466666666667	0.0128746032714844
2.098	0.00762939453125
2.10133333333334	0.00429153442382813
2.10466666666667	0.003814697265625
2.108	0.00619888305664063
2.11133333333334	0.0095367431640625
2.11466666666667	0.0128746032714844
2.118	0.0157356262207031
2.12133333333334	0.0157356262207031
2.12466666666667	0.0143051147460938
2.128	0.0133514404296875
2.13133333333334	0.0123977661132813
2.13466666666667	0.0104904174804688
2.138	0.00810623168945313
2.14133333333334	0.00238418579101563
2.14466666666667	-0.00476837158203125
2.148	-0.0095367431640625
2.15133333333334	-0.0095367431640625
2.15466666666667	-0.00762939453125
2.158	-0.00858306884765625
2.16133333333334	-0.00524520874023438
2.16466666666667	0.00143051147460938
2.168	0.00476837158203125
2.17133333333334	0.00286102294921875
2.17466666666667	-0.000476837158203125
2.178	0
2.18133333333334	-0.000476837158203125
2.18466666666667	-0.00333786010742188
2.188	-0.003814697265625
2.19133333333334	-0.00095367431640625
2.19466666666667	0.00333786010742188
2.198	0.00333786010742188
2.20133333333334	0.00095367431640625
2.20466666666667	0.00238418579101563
2.208	0.00762939453125
2.21133333333334	0.011444091796875
2.21466666666667	0.011444091796875
2.218	0.0152587890625
2.22133333333334	0.0247955322265625
2.22466666666667	0.0333786010742188
2.228	0.0362396240234375
2.23133333333334	0.0362396240234375
2.23466666666667	0.0376701354980469
2.238	0.03814697265625
2.24133333333334	0.0357627868652344
2.24466666666667	0.0300407409667969
2.248	0.0262260437011719
2.25133333333334	0.0281333923339844
2.25466666666667	0.0338554382324219
2.258	0.0367164611816406
2.26133333333334	0.0338554382324219
2.26466666666667	0.0300407409667969
2.268	0.0247955322265625
2.27133333333334	0.0143051147460938
2.27466666666667	-0.00095367431640625
2.278	-0.0109672546386719
2.28133333333334	-0.0138282775878906
2.28466666666667	-0.0133514404296875
2.288	-0.011444091796875
2.29133333333334	-0.00715255737304688
2.29466666666667	0.00143051147460938
2.298	0.0109672546386719
2.30133333333334	0.0205039978027344
2.30466666666667	0.0281333923339844
2.308	0.0286102294921875
2.31133333333334	0.026702880859375
2.31466666666667	0.0219345092773438
2.318	0.0209808349609375
2.32133333333334	0.0195503234863281
2.32466666666667	0.019073486328125
2.328	0.0214576721191406
2.33133333333334	0.0243186950683594
2.33466666666667	0.0276565551757813
2.338	0.0262260437011719
2.34133333333334	0.0243186950683594
2.34466666666667	0.0238418579101563
2.348	0.0243186950683594
2.35133333333334	0.0276565551757813
2.35466666666667	0.0276565551757813
2.358	0.0271797180175781
2.36133333333334	0.0271797180175781
2.36466666666667	0.0252723693847656
2.368	0.0243186950683594
2.37133333333334	0.0219345092773438
2.37466666666667	0.0238418579101563
2.378	0.026702880859375
2.38133333333334	0.0314712524414063
2.38466666666667	0.0367164611816406
2.388	0.0391006469726563
2.39133333333334	0.0376701354980469
2.39466666666667	0.0314712524414063
2.398	0.0286102294921875
2.40133333333334	0.0271797180175781
2.40466666666667	0.0247955322265625
2.408	0.02288818359375
2.41133333333334	0.0238418579101563
2.41466666666667	0.0290870666503906
2.418	0.0319480895996094
2.42133333333334	0.0324249267578125
2.42466666666667	0.0295639038085938
2.428	0.0247955322265625
2.43133333333334	0.0185966491699219
2.43466666666667	0.0128746032714844
2.438	0.00762939453125
2.44133333333334	0.00286102294921875
2.44466666666667	0.0019073486328125
2.448	0.00429153442382813
2.45133333333334	0.0104904174804688
2.45466666666667	0.0166893005371094
2.458	0.0181198120117188
2.46133333333334	0.0171661376953125
2.46466666666667	0.0176429748535156
2.468	0.0195503234863281
2.47133333333334	0.0181198120117188
2.47466666666667	0.0133514404296875
2.478	0.0109672546386719
2.48133333333334	0.0119209289550781
2.48466666666667	0.0143051147460938
2.488	0.0147819519042969
2.49133333333334	0.0143051147460938
2.49466666666667	0.0162124633789063
2.498	0.0176429748535156
2.50133333333334	0.0185966491699219
2.50466666666667	0.0166893005371094
2.508	0.0128746032714844
2.51133333333334	0.011444091796875
2.51466666666667	0.011444091796875
2.518	0.00905990600585938
2.52133333333334	0.00429153442382813
2.52466666666667	0.00095367431640625
2.528	0.00333786010742188
2.53133333333334	0.0019073486328125
2.53466666666667	0.0019073486328125
2.538	0.00715255737304688
2.54133333333334	0.0176429748535156
2.54466666666667	0.0252723693847656
2.548	0.0286102294921875
2.55133333333334	0.0333786010742188
2.55466666666667	0.0352859497070313
2.558	0.0276565551757813
2.56133333333334	0.0138282775878906
2.56466666666667	0.00238418579101563
2.568	-0.003814697265625
2.57133333333334	-0.00810623168945313
2.57466666666667	-0.0100135803222656
2.578	-0.00762939453125
2.58133333333334	-0.00524520874023438
2.58466666666667	-0.0057220458984375
2.588	-0.00762939453125
2.59133333333334	-0.0100135803222656
2.59466666666667	-0.0123977661132813
2.598	-0.0157356262207031
2.60133333333334	-0.0152587890625
2.60466666666667	-0.0138282775878906
2.608	-0.0100135803222656
2.61133333333334	-0.00667572021484375
2.61466666666667	-0.00429153442382813
2.618	-0.00095367431640625
2.62133333333334	-0.00095367431640625
2.62466666666667	-0.00238418579101563
2.628	-0.00762939453125
2.63133333333334	-0.0123977661132813
2.63466666666667	-0.0147819519042969
2.638	-0.0166893005371094
2.64133333333334	-0.0162124633789063
2.64466666666667	-0.0152587890625
2.648	-0.0104904174804688
2.65133333333334	-0.00619888305664063
2.65466666666667	-0.00143051147460938
2.658	0.00238418579101563
2.66133333333334	0.00429153442382813
2.66466666666667	0.003814697265625
2.668	0.00333786010742188
2.67133333333334	0.00429153442382813
2.67466666666667	0.00667572021484375
2.678	0.0109672546386719
2.68133333333334	0.0195503234863281
2.68466666666667	0.0286102294921875
2.688	0.0357627868652344
2.69133333333334	0.0405311584472656
2.69466666666667	0.0424385070800781
2.698	0.0443458557128906
2.70133333333334	0.0414848327636719
2.70466666666667	0.0371932983398438
2.708	0.0319480895996094
2.71133333333334	0.026702880859375
2.71466666666667	0.0200271606445313
2.718	0.0109672546386719
2.72133333333334	0.00619888305664063
2.72466666666667	0.00429153442382813
2.728	0.00143051147460938
2.73133333333334	0
2.73466666666667	0.00333786010742188
2.738	0.0109672546386719
2.74133333333334	0.0157356262207031
2.74466666666667	0.0157356262207031
2.748	0.0171661376953125
2.75133333333334	0.0200271606445313
2.75466666666667	0.0224113464355469
2.758	0.02288818359375
2.76133333333334	0.0238418579101563
2.76466666666667	0.0281333923339844
2.768	0.0329017639160156
2.77133333333334	0.0371932983398438
2.77466666666667	0.0371932983398438
2.778	0.0324249267578125
2.78133333333334	0.0290870666503906
2.78466666666667	0.0286102294921875
2.788	0.0309944152832031
2.79133333333334	0.0314712524414063
2.79466666666667	0.0333786010742188
2.798	0.0410079956054688
2.80133333333334	0.05340576171875
2.80466666666667	0.0667572021484375
2.808	0.0791549682617188
2.81133333333334	0.0948905944824219
2.81466666666667	0.112056732177735
2.818	0.130653381347656
2.82133333333334	0.148296356201172
2.82466666666667	0.168323516845703
2.828	0.19073486328125
2.83133333333334	0.214576721191406
2.83466666666667	0.241279602050781
2.838	0.26702880859375
2.84133333333334	0.291824340820313
2.84466666666667	0.308513641357422
2.848	0.319957733154297
2.85133333333334	0.325202941894531
2.85466666666667	0.326156616210938
2.858	0.325202941894531
2.86133333333334	0.319957733154297
2.86466666666667	0.314712524414063
2.868	0.307083129882813
2.87133333333334	0.299930572509766
2.87466666666667	0.289440155029297
2.878	0.27608871459961
2.88133333333334	0.2593994140625
2.88466666666667	0.240802764892578
2.888	0.223159790039063
2.89133333333334	0.204086303710938
2.89466666666667	0.18453598022461
2.898	0.165462493896485
2.90133333333334	0.149726867675781
2.90466666666667	0.137805938720703
2.908	0.126361846923828
2.91133333333334	0.116348266601563
2.91466666666667	0.10824203491211
2.918	0.103473663330078
2.92133333333334	0.0929832458496094
2.92466666666667	0.0791549682617188
2.928	0.0662803649902344
2.93133333333334	0.0586509704589844
2.93466666666667	0.0553131103515625
2.938	0.0505447387695313
2.94133333333334	0.0519752502441407
2.94466666666667	0.0557899475097657
2.948	0.0605583190917969
2.95133333333334	0.0605583190917969
2.95466666666667	0.0553131103515625
2.958	0.0514984130859375
2.96133333333334	0.0486373901367188
2.96466666666667	0.0443458557128906
2.968	0.0405311584472656
2.97133333333334	0.0352859497070313
2.97466666666667	0.034332275390625
2.978	0.034332275390625
2.98133333333334	0.0333786010742188
2.98466666666667	0.0333786010742188
2.988	0.0300407409667969
2.99133333333334	0.0276565551757813
2.99466666666667	0.0219345092773438
2.998	0.0166893005371094
3.00133333333334	0.0138282775878906
3.00466666666667	0.0143051147460938
3.008	0.0176429748535156
3.01133333333334	0.0219345092773438
3.01466666666667	0.0276565551757813
3.018	0.034332275390625
3.02133333333334	0.0391006469726563
3.02466666666667	0.041961669921875
3.028	0.0462532043457031
3.03133333333334	0.0481605529785156
3.03466666666667	0.0500679016113282
3.038	0.0510215759277344
3.04133333333334	0.0505447387695313
3.04466666666667	0.0462532043457031
3.048	0.0414848327636719
3.05133333333334	0.0400543212890625
3.05466666666667	0.0386238098144531
3.058	0.0352859497070313
3.06133333333334	0.0295639038085938
3.06466666666667	0.0243186950683594
3.068	0.0166893005371094
3.07133333333334	0.00667572021484375
3.07466666666667	-0.00524520874023438
3.078	-0.0166893005371094
3.08133333333334	-0.026702880859375
3.08466666666667	-0.0348091125488281
3.088	-0.0362396240234375
3.09133333333334	-0.0319480895996094
3.09466666666667	-0.0233650207519531
3.098	-0.0119209289550781
3.10133333333334	-0.00286102294921875
3.10466666666667	0.0057220458984375
3.108	0.011444091796875
3.11133333333334	0.0138282775878906
3.11466666666667	0.0152587890625
3.118	0.0181198120117188
3.12133333333334	0.0247955322265625
3.12466666666667	0.0290870666503906
3.128	0.0329017639160156
3.13133333333334	0.0338554382324219
3.13466666666667	0.0329017639160156
3.138	0.0300407409667969
3.14133333333334	0.0290870666503906
3.14466666666667	0.0314712524414063
3.148	0.0371932983398438
3.15133333333334	0.0443458557128906
3.15466666666667	0.0510215759277344
3.158	0.05340576171875
3.16133333333334	0.0543594360351563
3.16466666666667	0.0567436218261719
3.168	0.057220458984375
3.17133333333334	0.05340576171875
3.17466666666667	0.0472068786621094
3.178	0.0481605529785156
3.18133333333334	0.049591064453125
3.18466666666667	0.0486373901367188
3.188	0.0486373901367188
3.19133333333334	0.0514984130859375
3.19466666666667	0.0543594360351563
3.198	0.05340576171875
3.20133333333334	0.0510215759277344
3.20466666666667	0.0457763671875
3.208	0.0352859497070313
3.21133333333334	0.02288818359375
3.21466666666667	0.0143051147460938
3.218	0.00810623168945313
3.22133333333334	0.0019073486328125
3.22466666666667	-0.003814697265625
3.228	-0.00524520874023438
3.23133333333334	-0.00238418579101563
3.23466666666667	0.000476837158203125
3.238	0.00476837158203125
3.24133333333334	0.0100135803222656
3.24466666666667	0.0147819519042969
3.248	0.0157356262207031
3.25133333333334	0.0143051147460938
3.25466666666667	0.0123977661132813
3.258	0.00905990600585938
3.26133333333334	0.003814697265625
3.26466666666667	-0.0019073486328125
3.268	-0.00238418579101563
3.27133333333334	0
3.27466666666667	0
3.278	0.00095367431640625
3.28133333333334	0.00667572021484375
3.28466666666667	0.0166893005371094
3.288	0.02288818359375
3.29133333333334	0.0252723693847656
3.29466666666667	0.0271797180175781
3.298	0.0281333923339844
3.30133333333334	0.026702880859375
3.30466666666667	0.0238418579101563
3.308	0.0257492065429688
3.31133333333334	0.0309944152832031
3.31466666666667	0.0386238098144531
3.318	0.0452995300292969
3.32133333333334	0.049591064453125
3.32466666666667	0.049591064453125
3.328	0.0452995300292969
3.33133333333334	0.0405311584472656
3.33466666666667	0.0333786010742188
3.338	0.0252723693847656
3.34133333333334	0.0209808349609375
3.34466666666667	0.02288818359375
3.348	0.0257492065429688
3.35133333333334	0.0257492065429688
3.35466666666667	0.0257492065429688
3.358	0.0243186950683594
3.36133333333334	0.0209808349609375
3.36466666666667	0.0157356262207031
3.368	0.0128746032714844
3.37133333333334	0.0147819519042969
3.37466666666667	0.02288818359375
3.378	0.0348091125488281
3.38133333333334	0.041961669921875
3.38466666666667	0.041961669921875
3.388	0.0391006469726563
3.39133333333334	0.0348091125488281
3.39466666666667	0.0262260437011719
3.398	0.0171661376953125
3.40133333333334	0.0119209289550781
3.40466666666667	0.0123977661132813
3.408	0.0128746032714844
3.41133333333334	0.0128746032714844
3.41466666666667	0.00905990600585938
3.418	0.00286102294921875
3.42133333333334	-0.00476837158203125
3.42466666666667	-0.00810623168945313
3.428	-0.00762939453125
3.43133333333334	-0.0057220458984375
3.43466666666667	-0.000476837158203125
3.438	0.00667572021484375
3.44133333333334	0.0157356262207031
3.44466666666667	0.0219345092773438
3.448	0.0262260437011719
3.45133333333334	0.0281333923339844
3.45466666666667	0.0262260437011719
3.458	0.0224113464355469
3.46133333333334	0.0209808349609375
3.46466666666667	0.0233650207519531
3.468	0.0224113464355469
3.47133333333334	0.0205039978027344
3.47466666666667	0.0209808349609375
3.478	0.026702880859375
3.48133333333334	0.0281333923339844
3.48466666666667	0.0247955322265625
3.488	0.0195503234863281
3.49133333333334	0.0138282775878906
3.49466666666667	0.00905990600585938
3.498	0.003814697265625
3.50133333333334	0.00095367431640625
3.50466666666667	0.00143051147460938
3.508	0.00619888305664063
3.51133333333334	0.0123977661132813
3.51466666666667	0.0171661376953125
3.518	0.0195503234863281
3.52133333333334	0.0224113464355469
3.52466666666667	0.02288818359375
3.528	0.0224113464355469
3.53133333333334	0.0214576721191406
3.53466666666667	0.0214576721191406
3.538	0.0209808349609375
3.54133333333334	0.019073486328125
3.54466666666667	0.0152587890625
3.548	0.011444091796875
3.55133333333334	0.00810623168945313
3.55466666666667	0.00667572021484375
3.558	0.0100135803222656
3.56133333333334	0.0176429748535156
3.56466666666667	0.0271797180175781
3.568	0.0357627868652344
3.57133333333334	0.0400543212890625
3.57466666666667	0.0391006469726563
3.578	0.0348091125488281
3.58133333333334	0.0286102294921875
3.58466666666667	0.0247955322265625
3.588	0.0243186950683594
3.59133333333334	0.0276565551757813
3.59466666666667	0.0333786010742188
3.598	0.0362396240234375
3.60133333333334	0.034332275390625
3.60466666666667	0.0257492065429688
3.608	0.0147819519042969
3.61133333333334	0.00715255737304688
3.61466666666667	-0.00095367431640625
3.618	-0.00667572021484375
3.62133333333334	-0.00905990600585938
3.62466666666667	-0.00476837158203125
3.628	-0.000476837158203125
3.63133333333334	0.00286102294921875
3.63466666666667	0.00905990600585938
3.638	0.0205039978027344
3.64133333333334	0.0290870666503906
3.64466666666667	0.0324249267578125
3.648	0.0324249267578125
3.65133333333334	0.034332275390625
3.65466666666667	0.0362396240234375
3.658	0.0329017639160156
3.66133333333334	0.0276565551757813
3.66466666666667	0.0247955322265625
3.668	0.0247955322265625
3.67133333333334	0.0209808349609375
3.67466666666667	0.0138282775878906
3.678	0.0057220458984375
3.68133333333334	0.00143051147460938
3.68466666666667	0.00286102294921875
3.688	0.00619888305664063
3.69133333333334	0.0100135803222656
3.69466666666667	0.0123977661132813
3.698	0.0152587890625
3.70133333333334	0.0195503234863281
3.70466666666667	0.0233650207519531
3.708	0.0243186950683594
3.71133333333334	0.0238418579101563
3.71466666666667	0.0257492065429688
3.718	0.0309944152832031
3.72133333333334	0.0338554382324219
3.72466666666667	0.0309944152832031
3.728	0.026702880859375
3.73133333333334	0.0262260437011719
3.73466666666667	0.0271797180175781
3.738	0.0276565551757813
3.74133333333334	0.026702880859375
3.74466666666667	0.0247955322265625
3.748	0.0233650207519531
3.75133333333334	0.0209808349609375
3.75466666666667	0.0171661376953125
3.758	0.0128746032714844
3.76133333333334	0.011444091796875
3.76466666666667	0.0152587890625
3.768	0.019073486328125
3.77133333333334	0.0200271606445313
3.77466666666667	0.0181198120117188
3.778	0.0171661376953125
3.78133333333334	0.0181198120117188
3.78466666666667	0.0219345092773438
3.788	0.0257492065429688
3.79133333333334	0.030517578125
3.79466666666667	0.0410079956054688
3.798	0.0567436218261719
3.80133333333334	0.0758171081542969
3.80466666666667	0.0934600830078125
3.808	0.11444091796875
3.81133333333334	0.141143798828125
3.81466666666667	0.169754028320313
3.818	0.195503234863281
3.82133333333334	0.217437744140625
3.82466666666667	0.240325927734375
3.828	0.263214111328125
3.83133333333334	0.285625457763672
3.83466666666667	0.308513641357422
3.838	0.32949447631836
3.84133333333334	0.349521636962891
3.84466666666667	0.370979309082031
3.848	0.393867492675781
3.85133333333334	0.413894653320313
3.85466666666667	0.427722930908203
3.858	0.439643859863281
3.86133333333334	0.449180603027344
3.86466666666667	0.453948974609375
3.868	0.451087951660156
3.87133333333334	0.447750091552735
3.87466666666667	0.444412231445313
3.878	0.435829162597656
3.88133333333334	0.422000885009766
3.88466666666667	0.403404235839844
3.888	0.385761260986328
3.89133333333334	0.36764144897461
3.89466666666667	0.351428985595703
3.898	0.335693359375
3.90133333333334	0.323295593261719
3.90466666666667	0.317573547363281
3.908	0.308990478515625
3.91133333333334	0.294685363769531
3.91466666666667	0.277996063232422
3.918	0.26082992553711
3.92133333333334	0.245094299316406
3.92466666666667	0.226974487304688
3.928	0.213623046875
3.93133333333334	0.204086303710938
3.93466666666667	0.194549560546875
3.938	0.185489654541016
3.94133333333334	0.174522399902344
3.94466666666667	0.162601470947266
3.948	0.145435333251953
3.95133333333334	0.128269195556641
3.95466666666667	0.113010406494141
3.958	0.101089477539063
3.96133333333334	0.0905990600585938
3.96466666666667	0.0815391540527344
3.968	0.0748634338378907
3.97133333333334	0.0658035278320313
3.97466666666667	0.0567436218261719
3.978	0.0476837158203125
3.98133333333334	0.0395774841308594
3.98466666666667	0.0319480895996094
3.988	0.0224113464355469
3.99133333333334	0.0147819519042969
3.99466666666667	0.00810623168945313
3.998	0.00238418579101563
4.00133333333334	-0.00333786010742188
4.00466666666667	-0.0057220458984375
4.008	-0.00619888305664063
4.01133333333334	-0.003814697265625
4.01466666666667	-0.00143051147460938
4.018	0.00143051147460938
4.02133333333334	0.000476837158203125
4.02466666666667	-0.00286102294921875
4.028	-0.00619888305664063
4.03133333333334	-0.00858306884765625
4.03466666666667	-0.00905990600585938
4.038	-0.0100135803222656
4.04133333333334	-0.0104904174804688
4.04466666666667	-0.0119209289550781
4.048	-0.0109672546386719
4.05133333333334	-0.0109672546386719
4.05466666666667	-0.0109672546386719
4.058	-0.0138282775878906
4.06133333333334	-0.0143051147460938
4.06466666666667	-0.0147819519042969
4.068	-0.0171661376953125
4.07133333333334	-0.0209808349609375
4.07466666666667	-0.0252723693847656
4.078	-0.0281333923339844
4.08133333333334	-0.0300407409667969
4.08466666666667	-0.0295639038085938
4.088	-0.0300407409667969
4.09133333333334	-0.034332275390625
4.09466666666667	-0.0410079956054688
4.098	-0.0467300415039063
4.10133333333334	-0.0524520874023438
4.10466666666667	-0.0567436218261719
4.108	-0.0591278076171875
4.11133333333334	-0.0600814819335938
4.11466666666667	-0.0605583190917969
4.118	-0.0653266906738282
4.12133333333334	-0.0734329223632813
4.12466666666667	-0.08392333984375
4.128	-0.091552734375
4.13133333333334	-0.0920295715332031
4.13466666666667	-0.0882148742675781
4.138	-0.0758171081542969
4.14133333333334	-0.0576972961425782
4.14466666666667	-0.0371932983398438
4.148	-0.0185966491699219
4.15133333333334	-0.0019073486328125
4.15466666666667	0.0176429748535156
4.158	0.0371932983398438
4.16133333333334	0.06103515625
4.16466666666667	0.0901222229003906
4.168	0.127792358398438
4.17133333333334	0.168800354003906
4.17466666666667	0.212669372558594
4.178	0.263690948486328
4.18133333333334	0.319004058837891
4.18466666666667	0.375747680664063
4.188	0.429630279541016
4.19133333333334	0.487804412841797
4.19466666666667	0.549793243408203
4.198	0.611305236816407
4.20133333333334	0.667095184326172
4.20466666666667	0.7171630859375
4.208	0.765323638916016
4.21133333333334	0.811100006103516
4.21466666666667	0.853061676025391
4.218	0.888347625732422
4.22133333333334	0.917911529541016
4.22466666666667	0.947952270507813
4.228	0.97799301147461
4.23133333333334	1.00421905517578
4.23466666666667	1.0223388671875
4.238	1.03139877319336
4.24133333333334	1.03807449340821
4.24466666666667	1.03759765625
4.248	1.03092193603516
4.25133333333334	1.01566314697266
4.25466666666667	0.994682312011719
4.258	0.970840454101563
4.26133333333334	0.944614410400391
4.26466666666667	0.914573669433594
4.268	0.879764556884766
4.27133333333334	0.841617584228516
4.27466666666667	0.806808471679688
4.278	0.774383544921875
4.28133333333334	0.74148178100586
4.28466666666667	0.708580017089844
4.288	0.67901611328125
4.29133333333334	0.649452209472657
4.29466666666667	0.616073608398438
4.298	0.579357147216797
4.30133333333334	0.545024871826172
4.30466666666667	0.509262084960938
4.308	0.473976135253906
4.31133333333334	0.438213348388672
4.31466666666667	0.408649444580078
4.318	0.384330749511719
4.32133333333334	0.361919403076172
4.32466666666667	0.342845916748047
4.328	0.323772430419922
4.33133333333334	0.308036804199219
4.33466666666667	0.290393829345703
4.338	0.270366668701172
4.34133333333334	0.248908996582031
4.34466666666667	0.227928161621094
4.348	0.208377838134766
4.35133333333334	0.186920166015625
4.35466666666667	0.166416168212891
4.358	0.149250030517578
4.36133333333334	0.134468078613281
4.36466666666667	0.122547149658203
4.368	0.112056732177735
4.37133333333334	0.105857849121094
4.37466666666667	0.10061264038086
4.378	0.0944137573242188
4.38133333333334	0.087738037109375
4.38466666666667	0.0805854797363281
4.388	0.0739097595214844
4.39133333333334	0.06866455078125
4.39466666666667	0.0643730163574219
4.398	0.0624656677246094
4.40133333333334	0.0629425048828125
4.40466666666667	0.0638961791992188
4.408	0.0629425048828125
4.41133333333334	0.0586509704589844
4.41466666666667	0.0553131103515625
4.418	0.0548362731933594
4.42133333333334	0.0553131103515625
4.42466666666667	0.0538825988769532
4.428	0.05340576171875
4.43133333333334	0.0567436218261719
4.43466666666667	0.0605583190917969
4.438	0.0624656677246094
4.44133333333334	0.06103515625
4.44466666666667	0.0586509704589844
4.448	0.0548362731933594
4.45133333333334	0.0481605529785156
4.45466666666667	0.0386238098144531
4.458	0.0262260437011719
4.46133333333334	0.0133514404296875
4.46466666666667	0.003814697265625
4.468	-0.00333786010742188
4.47133333333334	-0.0104904174804688
4.47466666666667	-0.0157356262207031
4.478	-0.0185966491699219
4.48133333333334	-0.0181198120117188
4.48466666666667	-0.0200271606445313
4.488	-0.0214576721191406
4.49133333333334	-0.0200271606445313
4.49466666666667	-0.0147819519042969
4.498	-0.0095367431640625
4.50133333333334	-0.0095367431640625
4.50466666666667	-0.00810623168945313
4.508	-0.00333786010742188
4.51133333333334	-0.000476837158203125
4.51466666666667	-0.00476837158203125
4.518	-0.0109672546386719
4.52133333333334	-0.011444091796875
4.52466666666667	-0.011444091796875
4.528	-0.0152587890625
4.53133333333334	-0.019073486328125
4.53466666666667	-0.0166893005371094
4.538	-0.0119209289550781
4.54133333333334	-0.00667572021484375
4.54466666666667	-0.003814697265625
4.548	-0.00333786010742188
4.55133333333334	-0.00238418579101563
4.55466666666667	-0.00333786010742188
4.558	-0.003814697265625
4.56133333333334	-0.0057220458984375
4.56466666666667	-0.00333786010742188
4.568	0.00238418579101563
4.57133333333334	0.00905990600585938
4.57466666666667	0.0119209289550781
4.578	0.0109672546386719
4.58133333333334	0.00762939453125
4.58466666666667	0.00143051147460938
4.588	-0.00524520874023438
4.59133333333334	-0.0095367431640625
4.59466666666667	-0.0128746032714844
4.598	-0.0176429748535156
4.60133333333334	-0.0195503234863281
4.60466666666667	-0.0185966491699219
4.608	-0.0157356262207031
4.61133333333334	-0.0133514404296875
4.61466666666667	-0.00762939453125
4.618	0
4.62133333333334	0.0057220458984375
4.62466666666667	0.0057220458984375
4.628	0.00476837158203125
4.63133333333334	0.00286102294921875
4.63466666666667	0
4.638	-0.00286102294921875
4.64133333333334	-0.0057220458984375
4.64466666666667	-0.00858306884765625
4.648	-0.0119209289550781
4.65133333333334	-0.0157356262207031
4.65466666666667	-0.0195503234863281
4.658	-0.0233650207519531
4.66133333333334	-0.0247955322265625
4.66466666666667	-0.0247955322265625
4.668	-0.0247955322265625
4.67133333333334	-0.02288818359375
4.67466666666667	-0.019073486328125
4.678	-0.0138282775878906
4.68133333333334	-0.011444091796875
4.68466666666667	-0.011444091796875
4.688	-0.0109672546386719
4.69133333333334	-0.0109672546386719
4.69466666666667	-0.0133514404296875
4.698	-0.0162124633789063
4.70133333333334	-0.0143051147460938
4.70466666666667	-0.00858306884765625
4.708	-0.003814697265625
4.71133333333334	-0.00333786010742188
4.71466666666667	-0.00429153442382813
4.718	-0.00286102294921875
4.72133333333334	-0.00333786010742188
4.72466666666667	-0.00619888305664063
4.728	-0.00905990600585938
4.73133333333334	-0.00905990600585938
4.73466666666667	-0.00905990600585938
4.738	-0.0104904174804688
4.74133333333334	-0.0123977661132813
4.74466666666667	-0.0104904174804688
4.748	-0.00905990600585938
4.75133333333334	-0.00667572021484375
4.75466666666667	-0.00524520874023438
4.758	-0.00238418579101563
4.76133333333334	0.00095367431640625
4.76466666666667	0.00143051147460938
4.768	0.0019073486328125
4.77133333333334	-0.00333786010742188
4.77466666666667	-0.00667572021484375
4.778	-0.0109672546386719
4.78133333333334	-0.0143051147460938
4.78466666666667	-0.0200271606445313
4.788	-0.0257492065429688
4.79133333333334	-0.0286102294921875
4.79466666666667	-0.0329017639160156
4.798	-0.0371932983398438
4.80133333333334	-0.041961669921875
4.80466666666667	-0.0438690185546875
4.808	-0.0438690185546875
4.81133333333334	-0.0429153442382813
4.81466666666667	-0.0429153442382813
4.818	-0.0438690185546875
4.82133333333334	-0.0443458557128906
4.82466666666667	-0.041961669921875
4.828	-0.03814697265625
4.83133333333334	-0.0352859497070313
4.83466666666667	-0.0314712524414063
4.838	-0.0286102294921875
4.84133333333334	-0.0271797180175781
4.84466666666667	-0.0309944152832031
4.848	-0.0371932983398438
4.85133333333334	-0.0414848327636719
4.85466666666667	-0.0400543212890625
4.858	-0.0329017639160156
4.86133333333334	-0.0295639038085938
4.86466666666667	-0.026702880859375
4.868	-0.0257492065429688
4.87133333333334	-0.0238418579101563
4.87466666666667	-0.0238418579101563
4.878	-0.02288818359375
4.88133333333334	-0.0171661376953125
4.88466666666667	-0.00762939453125
4.888	0.00286102294921875
4.89133333333334	0.0104904174804688
4.89466666666667	0.0143051147460938
4.898	0.0133514404296875
4.90133333333334	0.0128746032714844
4.90466666666667	0.0109672546386719
4.908	0.00715255737304688
4.91133333333334	-0.000476837158203125
4.91466666666667	-0.00858306884765625
4.918	-0.0152587890625
4.92133333333334	-0.0247955322265625
4.92466666666667	-0.0371932983398438
4.928	-0.0462532043457031
4.93133333333334	-0.0486373901367188
4.93466666666667	-0.0433921813964844
4.938	-0.0405311584472656
4.94133333333334	-0.0371932983398438
4.94466666666667	-0.030517578125
4.948	-0.0233650207519531
4.95133333333334	-0.0200271606445313
4.95466666666667	-0.0238418579101563
4.958	-0.0252723693847656
4.96133333333334	-0.0252723693847656
4.96466666666667	-0.0257492065429688
4.968	-0.0262260437011719
4.97133333333334	-0.026702880859375
4.97466666666667	-0.0238418579101563
4.978	-0.02288818359375
4.98133333333334	-0.0219345092773438
4.98466666666667	-0.0181198120117188
4.988	-0.0143051147460938
4.99133333333334	-0.0138282775878906
4.99466666666667	-0.0166893005371094
4.998	-0.0166893005371094
5.00133333333334	-0.0152587890625
5.00466666666667	-0.0152587890625
5.008	-0.0147819519042969
5.01133333333334	-0.0119209289550781
5.01466666666667	-0.0123977661132813
5.018	-0.0147819519042969
5.02133333333334	-0.019073486328125
5.02466666666667	-0.0219345092773438
5.028	-0.0238418579101563
5.03133333333334	-0.0224113464355469
5.03466666666667	-0.0152587890625
5.038	-0.00905990600585938
5.04133333333334	-0.0095367431640625
5.04466666666667	-0.0157356262207031
5.048	-0.0195503234863281
5.05133333333334	-0.0214576721191406
5.05466666666667	-0.02288818359375
5.058	-0.02288818359375
5.06133333333334	-0.0181198120117188
5.06466666666667	-0.0119209289550781
5.068	-0.00858306884765625
5.07133333333334	-0.00905990600585938
5.07466666666667	-0.0119209289550781
5.078	-0.0133514404296875
5.08133333333334	-0.0147819519042969
5.08466666666667	-0.0157356262207031
5.088	-0.0181198120117188
5.09133333333334	-0.0205039978027344
5.09466666666667	-0.0224113464355469
5.098	-0.0238418579101563
5.10133333333334	-0.0262260437011719
5.10466666666667	-0.0262260437011719
5.108	-0.0243186950683594
5.11133333333334	-0.0205039978027344
5.11466666666667	-0.0171661376953125
5.118	-0.0119209289550781
5.12133333333334	-0.0057220458984375
5.12466666666667	-0.00143051147460938
5.128	-0.00095367431640625
5.13133333333334	-0.003814697265625
5.13466666666667	-0.00619888305664063
5.138	-0.0100135803222656
5.14133333333334	-0.0128746032714844
5.14466666666667	-0.0143051147460938
5.148	-0.0100135803222656
5.15133333333334	-0.00667572021484375
5.15466666666667	-0.003814697265625
5.158	-0.00095367431640625
5.16133333333334	0.00095367431640625
5.16466666666667	-0.000476837158203125
5.168	-0.0057220458984375
5.17133333333334	-0.00762939453125
5.17466666666667	-0.00858306884765625
5.178	-0.0100135803222656
5.18133333333334	-0.0138282775878906
5.18466666666667	-0.0157356262207031
5.188	-0.0147819519042969
5.19133333333334	-0.0157356262207031
5.19466666666667	-0.0147819519042969
5.198	-0.0166893005371094
5.20133333333334	-0.0185966491699219
5.20466666666667	-0.0185966491699219
5.208	-0.0162124633789063
5.21133333333334	-0.0162124633789063
5.21466666666667	-0.0219345092773438
5.218	-0.0247955322265625
5.22133333333334	-0.0214576721191406
5.22466666666667	-0.0157356262207031
5.228	-0.0147819519042969
5.23133333333334	-0.0162124633789063
5.23466666666667	-0.0162124633789063
5.238	-0.0166893005371094
5.24133333333334	-0.0185966491699219
5.24466666666667	-0.0219345092773438
5.248	-0.0209808349609375
5.25133333333334	-0.0157356262207031
5.25466666666667	-0.00762939453125
5.258	0
5.26133333333334	0.00524520874023438
5.26466666666667	0.00762939453125
5.268	0.0057220458984375
5.27133333333334	0.003814697265625
5.27466666666667	0.0019073486328125
5.278	0.00143051147460938
5.28133333333334	0.00095367431640625
5.28466666666667	0.00143051147460938
5.288	0.00286102294921875
5.29133333333334	0.00476837158203125
5.29466666666667	0.0057220458984375
5.298	0.003814697265625
5.30133333333334	-0.00095367431640625
5.30466666666667	-0.0057220458984375
5.308	-0.00858306884765625
5.31133333333334	-0.0119209289550781
5.31466666666667	-0.0162124633789063
5.318	-0.0209808349609375
5.32133333333334	-0.0224113464355469
5.32466666666667	-0.0238418579101563
5.328	-0.0257492065429688
5.33133333333334	-0.0243186950683594
5.33466666666667	-0.0200271606445313
5.338	-0.0147819519042969
5.34133333333334	-0.0138282775878906
5.34466666666667	-0.0162124633789063
5.348	-0.0209808349609375
5.35133333333334	-0.0271797180175781
5.35466666666667	-0.0314712524414063
5.358	-0.0314712524414063
5.36133333333334	-0.0295639038085938
5.36466666666667	-0.0276565551757813
5.368	-0.0238418579101563
5.37133333333334	-0.0181198120117188
5.37466666666667	-0.0157356262207031
5.378	-0.0143051147460938
5.38133333333334	-0.0100135803222656
5.38466666666667	-0.00429153442382813
5.388	-0.0019073486328125
5.39133333333334	-0.00667572021484375
5.39466666666667	-0.0123977661132813
5.398	-0.0171661376953125
5.40133333333334	-0.0224113464355469
5.40466666666667	-0.0276565551757813
5.408	-0.0324249267578125
5.41133333333334	-0.034332275390625
5.41466666666667	-0.034332275390625
5.418	-0.0362396240234375
5.42133333333334	-0.0362396240234375
5.42466666666667	-0.0348091125488281
5.428	-0.0281333923339844
5.43133333333334	-0.0224113464355469
5.43466666666667	-0.0185966491699219
5.438	-0.0162124633789063
5.44133333333334	-0.0171661376953125
5.44466666666667	-0.0219345092773438
5.448	-0.0271797180175781
5.45133333333334	-0.0281333923339844
5.45466666666667	-0.0276565551757813
5.458	-0.0281333923339844
5.46133333333334	-0.0276565551757813
5.46466666666667	-0.0271797180175781
5.468	-0.0295639038085938
5.47133333333334	-0.0367164611816406
5.47466666666667	-0.0405311584472656
5.478	-0.0391006469726563
5.48133333333334	-0.0362396240234375
5.48466666666667	-0.0309944152832031
5.488	-0.0257492065429688
5.49133333333334	-0.019073486328125
5.49466666666667	-0.0157356262207031
5.498	-0.0157356262207031
5.50133333333334	-0.0176429748535156
5.50466666666667	-0.0224113464355469
5.508	-0.0238418579101563
5.51133333333334	-0.02288818359375
5.51466666666667	-0.0200271606445313
5.518	-0.0185966491699219
5.52133333333334	-0.0176429748535156
5.52466666666667	-0.0157356262207031
5.528	-0.0181198120117188
5.53133333333334	-0.0247955322265625
5.53466666666667	-0.0333786010742188
5.538	-0.03814697265625
5.54133333333334	-0.0400543212890625
5.54466666666667	-0.0410079956054688
5.548	-0.0386238098144531
5.55133333333334	-0.034332275390625
5.55466666666667	-0.0314712524414063
5.558	-0.034332275390625
5.56133333333334	-0.0395774841308594
5.56466666666667	-0.0457763671875
5.568	-0.0505447387695313
5.57133333333334	-0.0529289245605469
5.57466666666667	-0.0505447387695313
5.578	-0.0438690185546875
5.58133333333334	-0.0371932983398438
5.58466666666667	-0.0324249267578125
5.588	-0.0281333923339844
5.59133333333334	-0.0252723693847656
5.59466666666667	-0.026702880859375
5.598	-0.030517578125
5.60133333333334	-0.0333786010742188
5.60466666666667	-0.0329017639160156
5.608	-0.0324249267578125
5.61133333333334	-0.0314712524414063
5.61466666666667	-0.0281333923339844
5.618	-0.0233650207519531
5.62133333333334	-0.0200271606445313
5.62466666666667	-0.0200271606445313
5.628	-0.0243186950683594
5.63133333333334	-0.0262260437011719
5.63466666666667	-0.026702880859375
5.638	-0.02288818359375
5.64133333333334	-0.0171661376953125
5.64466666666667	-0.0119209289550781
5.648	-0.00858306884765625
5.65133333333334	-0.011444091796875
5.65466666666667	-0.0171661376953125
5.658	-0.0252723693847656
5.66133333333334	-0.0314712524414063
5.66466666666667	-0.0333786010742188
5.668	-0.030517578125
5.67133333333334	-0.0252723693847656
5.67466666666667	-0.0219345092773438
5.678	-0.0205039978027344
5.68133333333334	-0.0209808349609375
5.68466666666667	-0.0224113464355469
5.688	-0.0224113464355469
5.69133333333334	-0.0209808349609375
5.69466666666667	-0.0176429748535156
5.698	-0.0162124633789063
5.70133333333334	-0.0157356262207031
5.70466666666667	-0.0138282775878906
5.708	-0.0109672546386719
5.71133333333334	-0.0143051147460938
5.71466666666667	-0.0224113464355469
5.718	-0.0295639038085938
5.72133333333334	-0.0314712524414063
5.72466666666667	-0.0329017639160156
5.728	-0.0338554382324219
5.73133333333334	-0.0300407409667969
5.73466666666667	-0.0224113464355469
5.738	-0.0166893005371094
5.74133333333334	-0.0147819519042969
5.74466666666667	-0.0128746032714844
5.748	-0.0100135803222656
5.75133333333334	-0.0104904174804688
5.75466666666667	-0.0104904174804688
5.758	-0.0104904174804688
5.76133333333334	-0.0128746032714844
5.76466666666667	-0.0152587890625
5.768	-0.0162124633789063
5.77133333333334	-0.0152587890625
5.77466666666667	-0.0162124633789063
5.778	-0.0152587890625
5.78133333333334	-0.0147819519042969
5.78466666666667	-0.0166893005371094
5.788	-0.0257492065429688
5.79133333333334	-0.0352859497070313
5.79466666666667	-0.0424385070800781
5.798	-0.0452995300292969
5.80133333333334	-0.0429153442382813
5.80466666666667	-0.0376701354980469
5.808	-0.0262260437011719
5.81133333333334	-0.0147819519042969
5.81466666666667	-0.00476837158203125
5.818	-0.0019073486328125
5.82133333333334	-0.00715255737304688
5.82466666666667	-0.0147819519042969
5.828	-0.0247955322265625
5.83133333333334	-0.0333786010742188
5.83466666666667	-0.0391006469726563
5.838	-0.0386238098144531
5.84133333333334	-0.0333786010742188
5.84466666666667	-0.0300407409667969
5.848	-0.0286102294921875
5.85133333333334	-0.0247955322265625
5.85466666666667	-0.0181198120117188
5.858	-0.0133514404296875
5.86133333333334	-0.0128746032714844
5.86466666666667	-0.0119209289550781
5.868	-0.0104904174804688
5.87133333333334	-0.00905990600585938
5.87466666666667	-0.0104904174804688
5.878	-0.00858306884765625
5.88133333333334	-0.00333786010742188
5.88466666666667	0.00143051147460938
5.888	0.00095367431640625
5.89133333333334	-0.00667572021484375
5.89466666666667	-0.0171661376953125
5.898	-0.0247955322265625
5.90133333333334	-0.026702880859375
5.90466666666667	-0.0276565551757813
5.908	-0.0281333923339844
5.91133333333334	-0.0247955322265625
5.91466666666667	-0.0176429748535156
5.918	-0.0147819519042969
5.92133333333334	-0.0181198120117188
5.92466666666667	-0.0252723693847656
5.928	-0.0286102294921875
5.93133333333334	-0.0324249267578125
5.93466666666667	-0.03814697265625
5.938	-0.0429153442382813
5.94133333333334	-0.0429153442382813
5.94466666666667	-0.0338554382324219
5.948	-0.0233650207519531
5.95133333333334	-0.0138282775878906
5.95466666666667	-0.00810623168945313
5.958	-0.00333786010742188
5.96133333333334	0
5.96466666666667	-0.00143051147460938
5.968	-0.0057220458984375
5.97133333333334	-0.0095367431640625
5.97466666666667	-0.0104904174804688
5.978	-0.0095367431640625
5.98133333333334	-0.0128746032714844
5.98466666666667	-0.0171661376953125
5.988	-0.0219345092773438
5.99133333333334	-0.0257492065429688
5.99466666666667	-0.0300407409667969
5.998	-0.0333786010742188
6.00133333333334	-0.0300407409667969
6.00466666666667	-0.0233650207519531
6.008	-0.0166893005371094
6.01133333333334	-0.0100135803222656
6.01466666666667	-0.0019073486328125
6.018	0.00524520874023438
6.02133333333334	0.00429153442382813
6.02466666666667	-0.00429153442382813
6.028	-0.0123977661132813
6.03133333333334	-0.0219345092773438
6.03466666666667	-0.0309944152832031
6.038	-0.03814697265625
6.04133333333334	-0.0405311584472656
6.04466666666667	-0.0371932983398438
6.048	-0.0333786010742188
6.05133333333334	-0.0286102294921875
6.05466666666667	-0.0276565551757813
6.058	-0.0286102294921875
6.06133333333334	-0.0281333923339844
6.06466666666667	-0.0271797180175781
6.068	-0.0257492065429688
6.07133333333334	-0.0233650207519531
6.07466666666667	-0.0166893005371094
6.078	-0.0104904174804688
6.08133333333334	-0.0100135803222656
6.08466666666667	-0.0095367431640625
6.088	-0.00524520874023438
6.09133333333334	0.00238418579101563
6.09466666666667	0.00524520874023438
6.098	0.00667572021484375
6.10133333333334	0.00762939453125
6.10466666666667	0.00619888305664063
6.108	-0.00143051147460938
6.11133333333334	-0.0119209289550781
6.11466666666667	-0.0162124633789063
6.118	-0.0195503234863281
6.12133333333334	-0.0243186950683594
6.12466666666667	-0.030517578125
6.128	-0.030517578125
6.13133333333334	-0.0300407409667969
6.13466666666667	-0.0357627868652344
6.138	-0.0414848327636719
6.14133333333334	-0.0429153442382813
6.14466666666667	-0.0357627868652344
6.148	-0.0286102294921875
6.15133333333334	-0.0195503234863281
6.15466666666667	-0.00858306884765625
6.158	0.000476837158203125
6.16133333333334	0.00858306884765625
6.16466666666667	0.0104904174804688
6.168	0.00619888305664063
6.17133333333334	-0.00333786010742188
6.17466666666667	-0.0143051147460938
6.178	-0.0214576721191406
6.18133333333334	-0.0262260437011719
6.18466666666667	-0.0286102294921875
6.188	-0.0281333923339844
6.19133333333334	-0.026702880859375
6.19466666666667	-0.0243186950683594
6.198	-0.0233650207519531
6.20133333333334	-0.0247955322265625
6.20466666666667	-0.0281333923339844
6.208	-0.0329017639160156
6.21133333333334	-0.0362396240234375
6.21466666666667	-0.034332275390625
6.218	-0.030517578125
6.22133333333334	-0.0257492065429688
6.22466666666667	-0.0214576721191406
6.228	-0.0166893005371094
6.23133333333334	-0.0100135803222656
6.23466666666667	-0.00429153442382813
6.238	-0.00095367431640625
6.24133333333334	0
6.24466666666667	-0.00143051147460938
6.248	-0.003814697265625
6.25133333333334	-0.0095367431640625
6.25466666666667	-0.0195503234863281
6.258	-0.0286102294921875
6.26133333333334	-0.0367164611816406
6.26466666666667	-0.0414848327636719
6.268	-0.0476837158203125
6.27133333333334	-0.0529289245605469
6.27466666666667	-0.0548362731933594
6.278	-0.0557899475097657
6.28133333333334	-0.05340576171875
6.28466666666667	-0.0486373901367188
6.288	-0.03814697265625
6.29133333333334	-0.0252723693847656
6.29466666666667	-0.0166893005371094
6.298	-0.011444091796875
6.30133333333334	-0.0095367431640625
6.30466666666667	-0.0109672546386719
6.308	-0.0147819519042969
6.31133333333334	-0.0171661376953125
6.31466666666667	-0.0147819519042969
6.318	-0.0119209289550781
6.32133333333334	-0.00858306884765625
6.32466666666667	-0.0057220458984375
6.328	-0.00476837158203125
6.33133333333334	-0.00905990600585938
6.33466666666667	-0.0157356262207031
6.338	-0.0195503234863281
6.34133333333334	-0.0243186950683594
6.34466666666667	-0.0286102294921875
6.348	-0.0314712524414063
6.35133333333334	-0.0295639038085938
6.35466666666667	-0.0252723693847656
6.358	-0.0233650207519531
6.36133333333334	-0.0214576721191406
6.36466666666667	-0.0185966491699219
6.368	-0.0162124633789063
6.37133333333334	-0.0166893005371094
6.37466666666667	-0.0162124633789063
6.378	-0.0138282775878906
6.38133333333334	-0.0119209289550781
6.38466666666667	-0.00905990600585938
6.388	-0.0057220458984375
6.39133333333334	-0.003814697265625
6.39466666666667	-0.00476837158203125
6.398	-0.00858306884765625
6.40133333333334	-0.0119209289550781
6.40466666666667	-0.0162124633789063
6.408	-0.0176429748535156
6.41133333333334	-0.0200271606445313
6.41466666666667	-0.0209808349609375
6.418	-0.0200271606445313
6.42133333333334	-0.0185966491699219
6.42466666666667	-0.0195503234863281
6.428	-0.0262260437011719
6.43133333333334	-0.0286102294921875
6.43466666666667	-0.0295639038085938
6.438	-0.0300407409667969
6.44133333333334	-0.0333786010742188
6.44466666666667	-0.0324249267578125
6.448	-0.0324249267578125
6.45133333333334	-0.0376701354980469
6.45466666666667	-0.0462532043457031
6.458	-0.0510215759277344
6.46133333333334	-0.049591064453125
6.46466666666667	-0.0476837158203125
6.468	-0.0433921813964844
6.47133333333334	-0.0371932983398438
6.47466666666667	-0.0309944152832031
6.478	-0.0286102294921875
6.48133333333334	-0.0319480895996094
6.48466666666667	-0.0352859497070313
6.488	-0.0391006469726563
6.49133333333334	-0.0429153442382813
6.49466666666667	-0.0472068786621094
6.498	-0.0505447387695313
6.50133333333334	-0.0529289245605469
6.50466666666667	-0.0538825988769532
6.508	-0.0538825988769532
6.51133333333334	-0.0519752502441407
6.51466666666667	-0.0448226928710938
6.518	-0.0386238098144531
6.52133333333334	-0.0319480895996094
6.52466666666667	-0.026702880859375
6.528	-0.0214576721191406
6.53133333333334	-0.0214576721191406
6.53466666666667	-0.0271797180175781
6.538	-0.0324249267578125
6.54133333333334	-0.0357627868652344
6.54466666666667	-0.0362396240234375
6.548	-0.0338554382324219
6.55133333333334	-0.0290870666503906
6.55466666666667	-0.0219345092773438
6.558	-0.0176429748535156
6.56133333333334	-0.0185966491699219
6.56466666666667	-0.0243186950683594
6.568	-0.0309944152832031
6.57133333333334	-0.0352859497070313
6.57466666666667	-0.0371932983398438
6.578	-0.0348091125488281
6.58133333333334	-0.0286102294921875
6.58466666666667	-0.02288818359375
6.588	-0.0200271606445313
6.59133333333334	-0.0195503234863281
6.59466666666667	-0.0195503234863281
6.598	-0.0185966491699219
6.60133333333334	-0.0185966491699219
6.60466666666667	-0.0166893005371094
6.608	-0.0157356262207031
6.61133333333334	-0.0147819519042969
6.61466666666667	-0.0157356262207031
6.618	-0.0162124633789063
6.62133333333334	-0.0157356262207031
6.62466666666667	-0.0133514404296875
6.628	-0.0104904174804688
6.63133333333334	-0.00905990600585938
6.63466666666667	-0.0095367431640625
6.638	-0.0152587890625
6.64133333333334	-0.0224113464355469
6.64466666666667	-0.0290870666503906
6.648	-0.0309944152832031
6.65133333333334	-0.0329017639160156
6.65466666666667	-0.0338554382324219
6.658	-0.0333786010742188
6.66133333333334	-0.0324249267578125
6.66466666666667	-0.0367164611816406
[truncated: 5,506 more rows]
