# Supplementary material for: Phase-Specific Parameter Estimation in Chiral HPLC Using 1‑Site, 2‑Site Stochastic Models, and Unified Equation Approach
Source: Anal Chem. 2026 Apr 29;98(18):13925–39. doi: 10.1021/acs.analchem.6c01634 (PMC13177292; doi:10.1021/acs.analchem.6c01634)
Supplement: Supplementary file 2 [file ac6c01634_si_002.zip › SupportingInformation/01_isotherm_fit/CELL1_data/LORA_CELL1_05_10_25404.CSV]

0.001	0.0348091125488281
0.00433333333333334	0.0209808349609375
0.00766666666666667	0.00905990600585938
0.011	-0.0019073486328125
0.0143333333333334	-0.0109672546386719
0.0176666666666667	-0.0119209289550781
0.021	-0.00858306884765625
0.0243333333333334	-0.0019073486328125
0.0276666666666667	0.00905990600585938
0.031	0.0233650207519531
0.0343333333333334	0.0376701354980469
0.0376666666666667	0.0467300415039063
0.041	0.0476837158203125
0.0443333333333334	0.0429153442382813
0.0476666666666667	0.0333786010742188
0.051	0.0209808349609375
0.0543333333333334	0.00810623168945313
0.0576666666666667	-0.0019073486328125
0.061	-0.00715255737304688
0.0643333333333334	-0.0123977661132813
0.0676666666666667	-0.0176429748535156
0.071	-0.0252723693847656
0.0743333333333334	-0.0300407409667969
0.0776666666666667	-0.0314712524414063
0.081	-0.0286102294921875
0.0843333333333334	-0.0224113464355469
0.0876666666666667	-0.0133514404296875
0.091	-0.00429153442382813
0.0943333333333334	0.00143051147460938
0.0976666666666667	0.00333786010742188
0.101	0.00333786010742188
0.104333333333334	0.00333786010742188
0.107666666666667	0.00476837158203125
0.111	0.0104904174804688
0.114333333333334	0.019073486328125
0.117666666666667	0.0281333923339844
0.121	0.0367164611816406
0.124333333333334	0.0443458557128906
0.127666666666667	0.0500679016113282
0.131	0.0510215759277344
0.134333333333334	0.0529289245605469
0.137666666666667	0.0591278076171875
0.141	0.0691413879394532
0.144333333333334	0.0762939453125
0.147666666666667	0.0796318054199219
0.151	0.08392333984375
0.154333333333334	0.0882148742675781
0.157666666666667	0.0867843627929688
0.161	0.0772476196289063
0.164333333333334	0.0677108764648438
0.167666666666667	0.0629425048828125
0.171	0.0596046447753907
0.174333333333334	0.0538825988769532
0.177666666666667	0.0462532043457031
0.181	0.0452995300292969
0.184333333333334	0.0452995300292969
0.187666666666667	0.0457763671875
0.191	0.0457763671875
0.194333333333334	0.0452995300292969
0.197666666666667	0.0491142272949219
0.201	0.0529289245605469
0.204333333333334	0.0586509704589844
0.207666666666667	0.06103515625
0.211	0.0615119934082032
0.214333333333334	0.0591278076171875
0.217666666666667	0.0576972961425782
0.221	0.0557899475097657
0.224333333333334	0.0529289245605469
0.227666666666667	0.0524520874023438
0.231	0.0538825988769532
0.234333333333334	0.057220458984375
0.237666666666667	0.0567436218261719
0.241	0.0529289245605469
0.244333333333334	0.0510215759277344
0.247666666666667	0.0524520874023438
0.251	0.0538825988769532
0.254333333333334	0.0500679016113282
0.257666666666667	0.0481605529785156
0.261	0.0510215759277344
0.264333333333334	0.0548362731933594
0.267666666666667	0.0591278076171875
0.271	0.0624656677246094
0.274333333333334	0.0700950622558594
0.277666666666667	0.0753402709960938
0.281	0.0720024108886719
0.284333333333334	0.06103515625
0.287666666666667	0.0462532043457031
0.291	0.0367164611816406
0.294333333333334	0.0252723693847656
0.297666666666667	0.0152587890625
0.301	0.00619888305664063
0.304333333333334	-0.000476837158203125
0.307666666666667	-0.0100135803222656
0.311	-0.0214576721191406
0.314333333333334	-0.0309944152832031
0.317666666666667	-0.0400543212890625
0.321	-0.0472068786621094
0.324333333333334	-0.0505447387695313
0.327666666666667	-0.0472068786621094
0.331	-0.0429153442382813
0.334333333333334	-0.0376701354980469
0.337666666666667	-0.030517578125
0.341	-0.0224113464355469
0.344333333333334	-0.0181198120117188
0.347666666666667	-0.0166893005371094
0.351	-0.0185966491699219
0.354333333333334	-0.02288818359375
0.357666666666667	-0.0300407409667969
0.361	-0.0362396240234375
0.364333333333334	-0.0367164611816406
0.367666666666667	-0.0357627868652344
0.371	-0.0333786010742188
0.374333333333334	-0.0309944152832031
0.377666666666667	-0.0271797180175781
0.381	-0.0238418579101563
0.384333333333334	-0.02288818359375
0.387666666666667	-0.0205039978027344
0.391	-0.0176429748535156
0.394333333333334	-0.011444091796875
0.397666666666667	-0.003814697265625
0.401	0.0057220458984375
0.404333333333334	0.0133514404296875
0.407666666666667	0.0128746032714844
0.411	0.0128746032714844
0.414333333333334	0.0128746032714844
0.417666666666667	0.0157356262207031
0.421	0.0171661376953125
0.424333333333334	0.0233650207519531
0.427666666666667	0.0329017639160156
0.431	0.03814697265625
0.434333333333334	0.0414848327636719
0.437666666666667	0.0424385070800781
0.441	0.0443458557128906
0.444333333333334	0.0400543212890625
0.447666666666667	0.0371932983398438
0.451	0.0391006469726563
0.454333333333334	0.0395774841308594
0.457666666666667	0.0357627868652344
0.461	0.0271797180175781
0.464333333333334	0.0195503234863281
0.467666666666667	0.011444091796875
0.471	0.000476837158203125
0.474333333333334	-0.00858306884765625
0.477666666666667	-0.0147819519042969
0.481	-0.0152587890625
0.484333333333334	-0.0138282775878906
0.487666666666667	-0.0128746032714844
0.491	-0.00810623168945313
0.494333333333334	-0.0019073486328125
0.497666666666667	0.00476837158203125
0.501	0.0109672546386719
0.504333333333334	0.0185966491699219
0.507666666666667	0.0271797180175781
0.511	0.0329017639160156
0.514333333333334	0.0333786010742188
0.517666666666667	0.026702880859375
0.521	0.0128746032714844
0.524333333333334	-0.00429153442382813
0.527666666666667	-0.0214576721191406
0.531	-0.0352859497070313
0.534333333333334	-0.0433921813964844
0.537666666666667	-0.0467300415039063
0.541	-0.0433921813964844
0.544333333333334	-0.0367164611816406
0.547666666666667	-0.0247955322265625
0.551	-0.00762939453125
0.554333333333334	0.0095367431640625
0.557666666666667	0.026702880859375
0.561	0.0405311584472656
0.564333333333334	0.0529289245605469
0.567666666666667	0.0619888305664063
0.571	0.064849853515625
0.574333333333334	0.0634193420410157
0.577666666666667	0.0600814819335938
0.581	0.0562667846679688
0.584333333333334	0.0486373901367188
0.587666666666667	0.0333786010742188
0.591	0.0152587890625
0.594333333333334	-0.003814697265625
0.597666666666667	-0.0176429748535156
0.601	-0.0271797180175781
0.604333333333334	-0.0329017639160156
0.607666666666667	-0.030517578125
0.611	-0.0247955322265625
0.614333333333334	-0.0133514404296875
0.617666666666667	-0.00238418579101563
0.621	0.0057220458984375
0.624333333333334	0.0104904174804688
0.627666666666667	0.0095367431640625
0.631	0.0057220458984375
0.634333333333334	0.00095367431640625
0.637666666666667	-0.00476837158203125
0.641	-0.00667572021484375
0.644333333333334	-0.00667572021484375
0.647666666666667	-0.0057220458984375
0.651	-0.00762939453125
0.654333333333334	-0.0109672546386719
0.657666666666667	-0.0100135803222656
0.661	-0.00905990600585938
0.664333333333334	-0.0104904174804688
0.667666666666667	-0.00905990600585938
0.671	-0.00238418579101563
0.674333333333334	0.0095367431640625
0.677666666666667	0.0162124633789063
0.681	0.0214576721191406
0.684333333333334	0.0290870666503906
0.687666666666667	0.0386238098144531
0.691	0.0476837158203125
0.694333333333334	0.0505447387695313
0.697666666666667	0.0505447387695313
0.701	0.0462532043457031
0.704333333333334	0.041961669921875
0.707666666666667	0.0357627868652344
0.711	0.0276565551757813
0.714333333333334	0.0181198120117188
0.717666666666667	0.00810623168945313
0.721	-0.00286102294921875
0.724333333333334	-0.0138282775878906
0.727666666666667	-0.0257492065429688
0.731	-0.0348091125488281
0.734333333333334	-0.0405311584472656
0.737666666666667	-0.0438690185546875
0.741	-0.0457763671875
0.744333333333334	-0.0491142272949219
0.747666666666667	-0.0519752502441407
0.751	-0.0524520874023438
0.754333333333334	-0.0491142272949219
0.757666666666667	-0.0429153442382813
0.761	-0.030517578125
0.764333333333334	-0.0171661376953125
0.767666666666667	-0.00333786010742188
0.771	0.00524520874023438
0.774333333333334	0.0128746032714844
0.777666666666667	0.0176429748535156
0.781	0.0214576721191406
0.784333333333334	0.0247955322265625
0.787666666666667	0.030517578125
0.791	0.0386238098144531
0.794333333333334	0.0457763671875
0.797666666666667	0.0524520874023438
0.801	0.0543594360351563
0.804333333333334	0.0548362731933594
0.807666666666667	0.0538825988769532
0.811	0.0553131103515625
0.814333333333334	0.057220458984375
0.817666666666667	0.0591278076171875
0.821	0.0615119934082032
0.824333333333334	0.0653266906738282
0.827666666666667	0.0677108764648438
0.831	0.064849853515625
0.834333333333334	0.0557899475097657
0.837666666666667	0.0452995300292969
0.841	0.0400543212890625
0.844333333333334	0.0367164611816406
0.847666666666667	0.0338554382324219
0.851	0.0300407409667969
0.854333333333334	0.0286102294921875
0.857666666666667	0.0290870666503906
0.861	0.0252723693847656
0.864333333333334	0.0195503234863281
0.867666666666667	0.0128746032714844
0.871	0.0119209289550781
0.874333333333334	0.0138282775878906
0.877666666666667	0.0171661376953125
0.881	0.0209808349609375
0.884333333333334	0.0200271606445313
0.887666666666667	0.0143051147460938
0.891	0.000476837158203125
0.894333333333334	-0.0185966491699219
0.897666666666667	-0.0395774841308594
0.901	-0.0567436218261719
0.904333333333334	-0.0653266906738282
0.907666666666667	-0.0638961791992188
0.911	-0.0538825988769532
0.914333333333334	-0.0395774841308594
0.917666666666667	-0.0238418579101563
0.921	-0.00667572021484375
0.924333333333334	0.011444091796875
0.927666666666667	0.0257492065429688
0.931	0.0362396240234375
0.934333333333334	0.0443458557128906
0.937666666666667	0.0538825988769532
0.941	0.0600814819335938
0.944333333333334	0.06103515625
0.947666666666667	0.0567436218261719
0.951	0.0510215759277344
0.954333333333334	0.0424385070800781
0.957666666666667	0.0276565551757813
0.961	0.00810623168945313
0.964333333333334	-0.0123977661132813
0.967666666666667	-0.0271797180175781
0.971	-0.0367164611816406
0.974333333333334	-0.0405311584472656
0.977666666666667	-0.0376701354980469
0.981	-0.0314712524414063
0.984333333333334	-0.0214576721191406
0.987666666666667	-0.0123977661132813
0.991	-0.00286102294921875
0.994333333333334	0.00143051147460938
0.997666666666667	0.00143051147460938
1.001	0.0019073486328125
1.00433333333334	0
1.00766666666667	-0.00286102294921875
1.011	-0.00762939453125
1.01433333333334	-0.00858306884765625
1.01766666666667	-0.00715255737304688
1.021	-0.00238418579101563
1.02433333333334	0.00619888305664063
1.02766666666667	0.0157356262207031
1.031	0.0252723693847656
1.03433333333334	0.0314712524414063
1.03766666666667	0.0352859497070313
1.041	0.0371932983398438
1.04433333333334	0.0386238098144531
1.04766666666667	0.0410079956054688
1.051	0.0433921813964844
1.05433333333334	0.0452995300292969
1.05766666666667	0.0467300415039063
1.061	0.0448226928710938
1.06433333333334	0.0348091125488281
1.06766666666667	0.0205039978027344
1.071	0.00667572021484375
1.07433333333334	-0.00715255737304688
1.07766666666667	-0.0224113464355469
1.081	-0.0357627868652344
1.08433333333334	-0.0433921813964844
1.08766666666667	-0.0486373901367188
1.091	-0.0524520874023438
1.09433333333334	-0.0524520874023438
1.09766666666667	-0.0452995300292969
1.101	-0.0362396240234375
1.10433333333334	-0.0295639038085938
1.10766666666667	-0.0185966491699219
1.111	-0.00429153442382813
1.11433333333334	0.00905990600585938
1.11766666666667	0.0162124633789063
1.121	0.0219345092773438
1.12433333333334	0.0290870666503906
1.12766666666667	0.0367164611816406
1.131	0.0429153442382813
1.13433333333334	0.049591064453125
1.13766666666667	0.0562667846679688
1.141	0.0605583190917969
1.14433333333334	0.0591278076171875
1.14766666666667	0.0529289245605469
1.151	0.0462532043457031
1.15433333333334	0.0410079956054688
1.15766666666667	0.0405311584472656
1.161	0.0429153442382813
1.16433333333334	0.0505447387695313
1.16766666666667	0.0576972961425782
1.171	0.0596046447753907
1.17433333333334	0.0548362731933594
1.17766666666667	0.0486373901367188
1.181	0.0376701354980469
1.18433333333334	0.019073486328125
1.18766666666667	-0.00238418579101563
1.191	-0.019073486328125
1.19433333333334	-0.0290870666503906
1.19766666666667	-0.0391006469726563
1.201	-0.0462532043457031
1.20433333333334	-0.049591064453125
1.20766666666667	-0.0505447387695313
1.211	-0.0543594360351563
1.21433333333334	-0.06103515625
1.21766666666667	-0.064849853515625
1.221	-0.0638961791992188
1.22433333333334	-0.0586509704589844
1.22766666666667	-0.0500679016113282
1.231	-0.0386238098144531
1.23433333333334	-0.0257492065429688
1.23766666666667	-0.0157356262207031
1.241	-0.00810623168945313
1.24433333333334	-0.00143051147460938
1.24766666666667	0.00667572021484375
1.251	0.0157356262207031
1.25433333333334	0.0224113464355469
1.25766666666667	0.0281333923339844
1.261	0.0338554382324219
1.26433333333334	0.041961669921875
1.26766666666667	0.0462532043457031
1.271	0.0472068786621094
1.27433333333334	0.0486373901367188
1.27766666666667	0.0553131103515625
1.281	0.0662803649902344
1.28433333333334	0.0758171081542969
1.28766666666667	0.08392333984375
1.291	0.0882148742675781
1.29433333333334	0.0891685485839844
1.29766666666667	0.0863075256347656
1.301	0.0782012939453125
1.30433333333334	0.0681877136230469
1.30766666666667	0.0576972961425782
1.311	0.0505447387695313
1.31433333333334	0.0448226928710938
1.31766666666667	0.0367164611816406
1.321	0.0247955322265625
1.32433333333334	0.0100135803222656
1.32766666666667	-0.00476837158203125
1.331	-0.0195503234863281
1.33433333333334	-0.0295639038085938
1.33766666666667	-0.0329017639160156
1.341	-0.0300407409667969
1.34433333333334	-0.0247955322265625
1.34766666666667	-0.0200271606445313
1.351	-0.0133514404296875
1.35433333333334	-0.00715255737304688
1.35766666666667	-0.00524520874023438
1.361	-0.00762939453125
1.36433333333334	-0.00619888305664063
1.36766666666667	0.0019073486328125
1.371	0.0123977661132813
1.37433333333334	0.019073486328125
1.37766666666667	0.0214576721191406
1.381	0.0238418579101563
1.38433333333334	0.02288818359375
1.38766666666667	0.0224113464355469
1.391	0.0233650207519531
1.39433333333334	0.030517578125
1.39766666666667	0.0405311584472656
1.401	0.0510215759277344
1.40433333333334	0.0619888305664063
1.40766666666667	0.06866455078125
1.411	0.0710487365722657
1.41433333333334	0.0677108764648438
1.41766666666667	0.0653266906738282
1.421	0.0662803649902344
1.42433333333334	0.0710487365722657
1.42766666666667	0.0753402709960938
1.431	0.0796318054199219
1.43433333333334	0.0858306884765625
1.43766666666667	0.0920295715332031
1.441	0.0944137573242188
1.44433333333334	0.0929832458496094
1.44766666666667	0.087738037109375
1.451	0.0791549682617188
1.45433333333334	0.064849853515625
1.45766666666667	0.0467300415039063
1.461	0.0276565551757813
1.46433333333334	0.0109672546386719
1.46766666666667	-0.00286102294921875
1.471	-0.0104904174804688
1.47433333333334	-0.00905990600585938
1.47766666666667	0.00143051147460938
1.481	0.0143051147460938
1.48433333333334	0.0247955322265625
1.48766666666667	0.034332275390625
1.491	0.0448226928710938
1.49433333333334	0.05340576171875
1.49766666666667	0.0591278076171875
1.501	0.0643730163574219
1.50433333333334	0.06866455078125
1.50766666666667	0.0705718994140625
1.511	0.0705718994140625
1.51433333333334	0.0696182250976563
1.51766666666667	0.0658035278320313
1.521	0.0600814819335938
1.52433333333334	0.0586509704589844
1.52766666666667	0.0596046447753907
1.531	0.0615119934082032
1.53433333333334	0.0615119934082032
1.53766666666667	0.0634193420410157
1.541	0.064849853515625
1.54433333333334	0.0638961791992188
1.54766666666667	0.0600814819335938
1.551	0.0529289245605469
1.55433333333334	0.0448226928710938
1.55766666666667	0.034332275390625
1.561	0.0281333923339844
1.56433333333334	0.0224113464355469
1.56766666666667	0.0185966491699219
1.571	0.0138282775878906
1.57433333333334	0.00810623168945313
1.57766666666667	0.00095367431640625
1.581	-0.0057220458984375
1.58433333333334	-0.0104904174804688
1.58766666666667	-0.0095367431640625
1.591	-0.0019073486328125
1.59433333333334	0.0119209289550781
1.59766666666667	0.026702880859375
1.601	0.0424385070800781
1.60433333333334	0.0586509704589844
1.60766666666667	0.072479248046875
1.611	0.080108642578125
1.61433333333334	0.0820159912109375
1.61766666666667	0.0853538513183594
1.621	0.0891685485839844
1.62433333333334	0.0905990600585938
1.62766666666667	0.0872611999511719
1.631	0.0829696655273438
1.63433333333334	0.0796318054199219
1.63766666666667	0.0767707824707032
1.641	0.0720024108886719
1.64433333333334	0.0662803649902344
1.64766666666667	0.0634193420410157
1.651	0.0667572021484375
1.65433333333334	0.0739097595214844
1.65766666666667	0.0772476196289063
1.661	0.0762939453125
1.66433333333334	0.0729560852050782
1.66766666666667	0.0672340393066407
1.671	0.0591278076171875
1.67433333333334	0.049591064453125
1.67766666666667	0.0424385070800781
1.681	0.0400543212890625
1.68433333333334	0.0386238098144531
1.68766666666667	0.0395774841308594
1.691	0.0376701354980469
1.69433333333334	0.0357627868652344
1.69766666666667	0.0329017639160156
1.701	0.0295639038085938
1.70433333333334	0.0257492065429688
1.70766666666667	0.02288818359375
1.711	0.0247955322265625
1.71433333333334	0.0247955322265625
1.71766666666667	0.0224113464355469
1.721	0.0219345092773438
1.72433333333334	0.0295639038085938
1.72766666666667	0.0391006469726563
1.731	0.0452995300292969
1.73433333333334	0.0505447387695313
1.73766666666667	0.0586509704589844
1.741	0.0653266906738282
1.74433333333334	0.0667572021484375
1.74766666666667	0.0643730163574219
1.751	0.06103515625
1.75433333333334	0.0581741333007813
1.75766666666667	0.0543594360351563
1.761	0.0524520874023438
1.76433333333334	0.0491142272949219
1.76766666666667	0.0486373901367188
1.771	0.0481605529785156
1.77433333333334	0.0472068786621094
1.77766666666667	0.0467300415039063
1.781	0.0433921813964844
1.78433333333334	0.0405311584472656
1.78766666666667	0.0352859497070313
1.791	0.0329017639160156
1.79433333333334	0.034332275390625
1.79766666666667	0.0362396240234375
1.801	0.0400543212890625
1.80433333333334	0.0448226928710938
1.80766666666667	0.0500679016113282
1.811	0.0562667846679688
1.81433333333334	0.0586509704589844
1.81766666666667	0.0576972961425782
1.821	0.05340576171875
1.82433333333334	0.0491142272949219
1.82766666666667	0.0467300415039063
1.831	0.0443458557128906
1.83433333333334	0.0438690185546875
1.83766666666667	0.0452995300292969
1.841	0.0505447387695313
1.84433333333334	0.0543594360351563
1.84766666666667	0.0557899475097657
1.851	0.0543594360351563
1.85433333333334	0.0514984130859375
1.85766666666667	0.0481605529785156
1.861	0.0448226928710938
1.86433333333334	0.0452995300292969
1.86766666666667	0.0476837158203125
1.871	0.0524520874023438
1.87433333333334	0.0567436218261719
1.87766666666667	0.06103515625
1.881	0.0667572021484375
1.88433333333334	0.0710487365722657
1.88766666666667	0.0758171081542969
1.891	0.0777244567871094
1.89433333333334	0.080108642578125
1.89766666666667	0.0815391540527344
1.901	0.080108642578125
1.90433333333334	0.0758171081542969
1.90766666666667	0.0672340393066407
1.911	0.0615119934082032
1.91433333333334	0.06103515625
1.91766666666667	0.0658035278320313
1.921	0.0739097595214844
1.92433333333334	0.0824928283691406
1.92766666666667	0.091552734375
1.931	0.0963211059570313
1.93433333333334	0.0929832458496094
1.93766666666667	0.0853538513183594
1.941	0.0753402709960938
1.94433333333334	0.06866455078125
1.94766666666667	0.0619888305664063
1.951	0.0600814819335938
1.95433333333334	0.0629425048828125
1.95766666666667	0.0696182250976563
1.961	0.0739097595214844
1.96433333333334	0.0743865966796875
1.96766666666667	0.0758171081542969
1.971	0.0782012939453125
1.97433333333334	0.08392333984375
1.97766666666667	0.087738037109375
1.981	0.0920295715332031
1.98433333333334	0.095367431640625
1.98766666666667	0.09918212890625
1.991	0.0982284545898438
1.99433333333334	0.0934600830078125
1.99766666666667	0.0848770141601563
2.001	0.0767707824707032
2.00433333333334	0.0672340393066407
2.00766666666667	0.0576972961425782
2.011	0.0481605529785156
2.01433333333334	0.0386238098144531
2.01766666666667	0.0286102294921875
2.021	0.0176429748535156
2.02433333333334	0.011444091796875
2.02766666666667	0.00905990600585938
2.031	0.0095367431640625
2.03433333333334	0.00715255737304688
2.03766666666667	0.00429153442382813
2.041	0.00143051147460938
2.04433333333334	-0.00286102294921875
2.04766666666667	-0.00810623168945313
2.051	-0.0157356262207031
2.05433333333334	-0.0224113464355469
2.05766666666667	-0.026702880859375
2.061	-0.0281333923339844
2.06433333333334	-0.0281333923339844
2.06766666666667	-0.0286102294921875
2.071	-0.0271797180175781
2.07433333333334	-0.0209808349609375
2.07766666666667	-0.011444091796875
2.081	0.000476837158203125
2.08433333333334	0.0100135803222656
2.08766666666667	0.0152587890625
2.091	0.0157356262207031
2.09433333333334	0.0128746032714844
2.09766666666667	0.0133514404296875
2.101	0.0200271606445313
2.10433333333334	0.0295639038085938
2.10766666666667	0.0410079956054688
2.111	0.0529289245605469
2.11433333333334	0.0658035278320313
2.11766666666667	0.0715255737304688
2.121	0.0672340393066407
2.12433333333334	0.0586509704589844
2.12766666666667	0.0476837158203125
2.131	0.0391006469726563
2.13433333333334	0.0319480895996094
2.13766666666667	0.0252723693847656
2.141	0.0176429748535156
2.14433333333334	0.0109672546386719
2.14766666666667	0.00858306884765625
2.151	0.00905990600585938
2.15433333333334	0.00524520874023438
2.15766666666667	-0.00095367431640625
2.161	-0.00810623168945313
2.16433333333334	-0.0152587890625
2.16766666666667	-0.0238418579101563
2.171	-0.0333786010742188
2.17433333333334	-0.03814697265625
2.17766666666667	-0.0405311584472656
2.181	-0.0391006469726563
2.18433333333334	-0.0329017639160156
2.18766666666667	-0.0214576721191406
2.191	-0.00858306884765625
2.19433333333334	0.00238418579101563
2.19766666666667	0.0133514404296875
2.201	0.0252723693847656
2.20433333333334	0.0376701354980469
2.20766666666667	0.0481605529785156
2.211	0.057220458984375
2.21433333333334	0.0658035278320313
2.21766666666667	0.0748634338378907
2.221	0.0820159912109375
2.22433333333334	0.0848770141601563
2.22766666666667	0.080108642578125
2.231	0.0720024108886719
2.23433333333334	0.0624656677246094
2.23766666666667	0.0557899475097657
2.241	0.0510215759277344
2.24433333333334	0.0438690185546875
2.24766666666667	0.0386238098144531
2.251	0.0367164611816406
2.25433333333334	0.0424385070800781
2.25766666666667	0.0457763671875
2.261	0.0476837158203125
2.26433333333334	0.0438690185546875
2.26766666666667	0.0410079956054688
2.271	0.0386238098144531
2.27433333333334	0.0371932983398438
2.27766666666667	0.0362396240234375
2.281	0.0333786010742188
2.28433333333334	0.0386238098144531
2.28766666666667	0.0462532043457031
2.291	0.0524520874023438
2.29433333333334	0.0529289245605469
2.29766666666667	0.0505447387695313
2.301	0.0476837158203125
2.30433333333334	0.0433921813964844
2.30766666666667	0.0362396240234375
2.311	0.0271797180175781
2.31433333333334	0.0176429748535156
2.31766666666667	0.00858306884765625
2.321	0.0057220458984375
2.32433333333334	0.00095367431640625
2.32766666666667	-0.00476837158203125
2.331	-0.0104904174804688
2.33433333333334	-0.0157356262207031
2.33766666666667	-0.0205039978027344
2.341	-0.0276565551757813
2.34433333333334	-0.0281333923339844
2.34766666666667	-0.0247955322265625
2.351	-0.0214576721191406
2.35433333333334	-0.0166893005371094
2.35766666666667	-0.0100135803222656
2.361	-0.00095367431640625
2.36433333333334	0.0057220458984375
2.36766666666667	0.0123977661132813
2.371	0.0219345092773438
2.37433333333334	0.0338554382324219
2.37766666666667	0.0443458557128906
2.381	0.0529289245605469
2.38433333333334	0.0576972961425782
2.38766666666667	0.0605583190917969
2.391	0.0596046447753907
2.39433333333334	0.0519752502441407
2.39766666666667	0.03814697265625
2.401	0.0219345092773438
2.40433333333334	0.00905990600585938
2.40766666666667	0.00095367431640625
2.411	-0.0057220458984375
2.41433333333334	-0.011444091796875
2.41766666666667	-0.0143051147460938
2.421	-0.0171661376953125
2.42433333333334	-0.02288818359375
2.42766666666667	-0.0333786010742188
2.431	-0.0457763671875
2.43433333333334	-0.0514984130859375
2.43766666666667	-0.0452995300292969
2.441	-0.0314712524414063
2.44433333333334	-0.0138282775878906
2.44766666666667	0.00524520874023438
2.451	0.0295639038085938
2.45433333333334	0.0529289245605469
2.45766666666667	0.06866455078125
2.461	0.0748634338378907
2.46433333333334	0.072479248046875
2.46766666666667	0.0643730163574219
2.471	0.0486373901367188
2.47433333333334	0.026702880859375
2.47766666666667	0
2.481	-0.0247955322265625
2.48433333333334	-0.0386238098144531
2.48766666666667	-0.0452995300292969
2.491	-0.0476837158203125
2.49433333333334	-0.0438690185546875
2.49766666666667	-0.0300407409667969
2.501	-0.00762939453125
2.50433333333334	0.0128746032714844
2.50766666666667	0.0295639038085938
2.511	0.0429153442382813
2.51433333333334	0.0491142272949219
2.51766666666667	0.0519752502441407
2.521	0.049591064453125
2.52433333333334	0.0472068786621094
2.52766666666667	0.0486373901367188
2.531	0.0538825988769532
2.53433333333334	0.0624656677246094
2.53766666666667	0.0658035278320313
2.541	0.0667572021484375
2.54433333333334	0.0619888305664063
2.54766666666667	0.05340576171875
2.551	0.0424385070800781
2.55433333333334	0.0314712524414063
2.55766666666667	0.0209808349609375
2.561	0.0100135803222656
2.56433333333334	0.00333786010742188
2.56766666666667	-0.00238418579101563
2.571	-0.00858306884765625
2.57433333333334	-0.0133514404296875
2.57766666666667	-0.0162124633789063
2.581	-0.0176429748535156
2.58433333333334	-0.0205039978027344
2.58766666666667	-0.0219345092773438
2.591	-0.0224113464355469
2.59433333333334	-0.0238418579101563
2.59766666666667	-0.0247955322265625
2.601	-0.0243186950683594
2.60433333333334	-0.0209808349609375
2.60766666666667	-0.0185966491699219
2.611	-0.0181198120117188
2.61433333333334	-0.0176429748535156
2.61766666666667	-0.0219345092773438
2.621	-0.030517578125
2.62433333333334	-0.0438690185546875
2.62766666666667	-0.0510215759277344
2.631	-0.0500679016113282
2.63433333333334	-0.041961669921875
2.63766666666667	-0.0281333923339844
2.641	-0.0104904174804688
2.64433333333334	0.0095367431640625
2.64766666666667	0.0257492065429688
2.651	0.0352859497070313
2.65433333333334	0.0424385070800781
2.65766666666667	0.0462532043457031
2.661	0.049591064453125
2.66433333333334	0.05340576171875
2.66766666666667	0.0581741333007813
2.671	0.0638961791992188
2.67433333333334	0.0638961791992188
2.67766666666667	0.0619888305664063
2.681	0.0562667846679688
2.68433333333334	0.049591064453125
2.68766666666667	0.0414848327636719
2.691	0.0367164611816406
2.69433333333334	0.0376701354980469
2.69766666666667	0.0400543212890625
2.701	0.0438690185546875
2.70433333333334	0.0481605529785156
2.70766666666667	0.0529289245605469
2.711	0.0543594360351563
2.71433333333334	0.0505447387695313
2.71766666666667	0.0486373901367188
2.721	0.0514984130859375
2.72433333333334	0.0596046447753907
2.72766666666667	0.0653266906738282
2.731	0.0662803649902344
2.73433333333334	0.0653266906738282
2.73766666666667	0.06103515625
2.741	0.0524520874023438
2.74433333333334	0.0371932983398438
2.74766666666667	0.0224113464355469
2.751	0.0123977661132813
2.75433333333334	0.00715255737304688
2.75766666666667	0.00667572021484375
2.761	0.0095367431640625
2.76433333333334	0.0185966491699219
2.76766666666667	0.0300407409667969
2.771	0.0376701354980469
2.77433333333334	0.0414848327636719
2.77766666666667	0.0395774841308594
2.781	0.034332275390625
2.78433333333334	0.0276565551757813
2.78766666666667	0.02288818359375
2.791	0.02288818359375
2.79433333333334	0.0257492065429688
2.79766666666667	0.0367164611816406
2.801	0.05340576171875
2.80433333333334	0.0691413879394532
2.80766666666667	0.080108642578125
2.811	0.0891685485839844
2.81433333333334	0.0996589660644531
2.81766666666667	0.109195709228516
2.821	0.112533569335938
2.82433333333334	0.109672546386719
2.82766666666667	0.105381011962891
2.831	0.102519989013672
2.83433333333334	0.100135803222656
2.83766666666667	0.0963211059570313
2.841	0.0948905944824219
2.84433333333334	0.0996589660644531
2.84766666666667	0.107288360595703
2.851	0.111103057861328
2.85433333333334	0.110149383544922
2.85766666666667	0.10824203491211
2.861	0.105381011962891
2.86433333333334	0.102519989013672
2.86766666666667	0.09918212890625
2.871	0.100135803222656
2.87433333333334	0.104904174804688
2.87766666666667	0.106334686279297
2.881	0.104904174804688
2.88433333333334	0.103473663330078
2.88766666666667	0.102519989013672
2.891	0.0987052917480469
2.89433333333334	0.091552734375
2.89766666666667	0.0872611999511719
2.901	0.0853538513183594
2.90433333333334	0.080108642578125
2.90766666666667	0.0710487365722657
2.911	0.0605583190917969
2.91433333333334	0.0519752502441407
2.91766666666667	0.041961669921875
2.921	0.0314712524414063
2.92433333333334	0.0209808349609375
2.92766666666667	0.0147819519042969
2.931	0.0104904174804688
2.93433333333334	0.00476837158203125
2.93766666666667	0
2.941	-0.00286102294921875
2.94433333333334	-0.0019073486328125
2.94766666666667	-0.000476837158203125
2.951	0.00238418579101563
2.95433333333334	0.00715255737304688
2.95766666666667	0.0104904174804688
2.961	0.0095367431640625
2.96433333333334	0.00476837158203125
2.96766666666667	-0.00333786010742188
2.971	-0.0171661376953125
2.97433333333334	-0.0324249267578125
2.97766666666667	-0.0452995300292969
2.981	-0.0519752502441407
2.98433333333334	-0.0553131103515625
2.98766666666667	-0.0562667846679688
2.991	-0.0524520874023438
2.99433333333334	-0.0472068786621094
2.99766666666667	-0.0429153442382813
3.001	-0.0386238098144531
3.00433333333334	-0.0338554382324219
3.00766666666667	-0.0290870666503906
3.011	-0.0257492065429688
3.01433333333334	-0.02288818359375
3.01766666666667	-0.0200271606445313
3.021	-0.0185966491699219
3.02433333333334	-0.0176429748535156
3.02766666666667	-0.0143051147460938
3.031	-0.00715255737304688
3.03433333333334	0
3.03766666666667	0.00715255737304688
3.041	0.0133514404296875
3.04433333333334	0.0195503234863281
3.04766666666667	0.0238418579101563
3.051	0.0238418579101563
3.05433333333334	0.0252723693847656
3.05766666666667	0.026702880859375
3.061	0.026702880859375
3.06433333333334	0.0271797180175781
3.06766666666667	0.0281333923339844
3.071	0.0324249267578125
3.07433333333334	0.0376701354980469
3.07766666666667	0.0410079956054688
3.081	0.0433921813964844
3.08433333333334	0.0462532043457031
3.08766666666667	0.05340576171875
3.091	0.0586509704589844
3.09433333333334	0.06103515625
3.09766666666667	0.0634193420410157
3.101	0.072479248046875
3.10433333333334	0.0824928283691406
3.10766666666667	0.0858306884765625
3.111	0.0848770141601563
3.11433333333334	0.0829696655273438
3.11766666666667	0.0829696655273438
3.121	0.0796318054199219
3.12433333333334	0.0743865966796875
3.12766666666667	0.0715255737304688
3.131	0.0729560852050782
3.13433333333334	0.0791549682617188
3.13766666666667	0.0848770141601563
3.141	0.087738037109375
3.14433333333334	0.0886917114257813
3.14766666666667	0.0882148742675781
3.151	0.0848770141601563
3.15433333333334	0.0786781311035157
3.15766666666667	0.0739097595214844
3.161	0.0720024108886719
3.16433333333334	0.0700950622558594
3.16766666666667	0.0681877136230469
3.171	0.064849853515625
3.17433333333334	0.0605583190917969
3.17766666666667	0.0510215759277344
3.181	0.0395774841308594
3.18433333333334	0.0290870666503906
3.18766666666667	0.0224113464355469
3.191	0.0171661376953125
3.19433333333334	0.0123977661132813
3.19766666666667	0.00810623168945313
3.201	0.00619888305664063
3.20433333333334	0.0057220458984375
3.20766666666667	0.00810623168945313
3.211	0.0147819519042969
3.21433333333334	0.0219345092773438
3.21766666666667	0.030517578125
3.221	0.0376701354980469
3.22433333333334	0.0429153442382813
3.22766666666667	0.0414848327636719
3.231	0.0357627868652344
3.23433333333334	0.0329017639160156
3.23766666666667	0.0309944152832031
3.241	0.0276565551757813
3.24433333333334	0.0224113464355469
3.24766666666667	0.0162124633789063
3.251	0.00667572021484375
3.25433333333334	-0.003814697265625
3.25766666666667	-0.0133514404296875
3.261	-0.0200271606445313
3.26433333333334	-0.0271797180175781
3.26766666666667	-0.0362396240234375
3.271	-0.0429153442382813
3.27433333333334	-0.0448226928710938
3.27766666666667	-0.041961669921875
3.281	-0.0410079956054688
3.28433333333334	-0.0371932983398438
3.28766666666667	-0.0314712524414063
3.291	-0.0257492065429688
3.29433333333334	-0.0262260437011719
3.29766666666667	-0.0300407409667969
3.301	-0.0329017639160156
3.30433333333334	-0.0314712524414063
3.30766666666667	-0.0314712524414063
3.311	-0.0329017639160156
3.31433333333334	-0.0309944152832031
3.31766666666667	-0.026702880859375
3.321	-0.0205039978027344
3.32433333333334	-0.0166893005371094
3.32766666666667	-0.0119209289550781
3.331	-0.00667572021484375
3.33433333333334	-0.00333786010742188
3.33766666666667	-0.00619888305664063
3.341	-0.00810623168945313
3.34433333333334	-0.00667572021484375
3.34766666666667	-0.000476837158203125
3.351	0.00429153442382813
3.35433333333334	0.0095367431640625
3.35766666666667	0.0143051147460938
3.361	0.0200271606445313
3.36433333333334	0.026702880859375
3.36766666666667	0.03814697265625
3.371	0.0543594360351563
3.37433333333334	0.0715255737304688
3.37766666666667	0.0863075256347656
3.381	0.0939369201660156
3.38433333333334	0.0920295715332031
3.38766666666667	0.0834465026855469
3.391	0.0748634338378907
3.39433333333334	0.0667572021484375
3.39766666666667	0.0596046447753907
3.401	0.0505447387695313
3.40433333333334	0.041961669921875
3.40766666666667	0.0329017639160156
3.411	0.0238418579101563
3.41433333333334	0.0152587890625
3.41766666666667	0.00905990600585938
3.421	0.0057220458984375
3.42433333333334	0.00619888305664063
3.42766666666667	0.00762939453125
3.431	0.00476837158203125
3.43433333333334	-0.003814697265625
3.43766666666667	-0.0147819519042969
3.441	-0.026702880859375
3.44433333333334	-0.0376701354980469
3.44766666666667	-0.0472068786621094
3.451	-0.0510215759277344
3.45433333333334	-0.0510215759277344
3.45766666666667	-0.0467300415039063
3.461	-0.0410079956054688
3.46433333333334	-0.0333786010742188
3.46766666666667	-0.0271797180175781
3.471	-0.026702880859375
3.47433333333334	-0.026702880859375
3.47766666666667	-0.0262260437011719
3.481	-0.0238418579101563
3.48433333333334	-0.0252723693847656
3.48766666666667	-0.0295639038085938
3.491	-0.0324249267578125
3.49433333333334	-0.0329017639160156
3.49766666666667	-0.0329017639160156
3.501	-0.0319480895996094
3.50433333333334	-0.0286102294921875
3.50766666666667	-0.0262260437011719
3.511	-0.0238418579101563
3.51433333333334	-0.02288818359375
3.51766666666667	-0.0181198120117188
3.521	-0.0123977661132813
3.52433333333334	-0.00286102294921875
3.52766666666667	0.0109672546386719
3.531	0.0257492065429688
3.53433333333334	0.0395774841308594
3.53766666666667	0.0510215759277344
3.541	0.0615119934082032
3.54433333333334	0.0658035278320313
3.54766666666667	0.064849853515625
3.551	0.0596046447753907
3.55433333333334	0.049591064453125
3.55766666666667	0.0309944152832031
3.561	0.00667572021484375
3.56433333333334	-0.0143051147460938
3.56766666666667	-0.0290870666503906
3.571	-0.0348091125488281
3.57433333333334	-0.0338554382324219
3.57766666666667	-0.0281333923339844
3.581	-0.0200271606445313
3.58433333333334	-0.0123977661132813
3.58766666666667	-0.00476837158203125
3.591	-0.00286102294921875
3.59433333333334	-0.00143051147460938
3.59766666666667	0.00238418579101563
3.601	0.0104904174804688
3.60433333333334	0.019073486328125
3.60766666666667	0.026702880859375
3.611	0.034332275390625
3.61433333333334	0.0400543212890625
3.61766666666667	0.0448226928710938
3.621	0.0472068786621094
3.62433333333334	0.0448226928710938
3.62766666666667	0.0352859497070313
3.631	0.026702880859375
3.63433333333334	0.0200271606445313
3.63766666666667	0.00810623168945313
3.641	-0.00762939453125
3.64433333333334	-0.0185966491699219
3.64766666666667	-0.0252723693847656
3.651	-0.0338554382324219
3.65433333333334	-0.0433921813964844
3.65766666666667	-0.0457763671875
3.661	-0.0438690185546875
3.66433333333334	-0.0433921813964844
3.66766666666667	-0.0443458557128906
3.671	-0.041961669921875
3.67433333333334	-0.03814697265625
3.67766666666667	-0.0367164611816406
3.681	-0.0357627868652344
3.68433333333334	-0.0329017639160156
3.68766666666667	-0.026702880859375
3.691	-0.0166893005371094
3.69433333333334	-0.00333786010742188
3.69766666666667	0.0095367431640625
3.701	0.0185966491699219
3.70433333333334	0.0243186950683594
3.70766666666667	0.0329017639160156
3.711	0.0410079956054688
3.71433333333334	0.0448226928710938
3.71766666666667	0.0443458557128906
3.721	0.0462532043457031
3.72433333333334	0.05340576171875
3.72766666666667	0.06103515625
3.731	0.0667572021484375
3.73433333333334	0.0715255737304688
3.73766666666667	0.0767707824707032
3.741	0.080108642578125
3.74433333333334	0.0762939453125
3.74766666666667	0.0715255737304688
3.751	0.0662803649902344
3.75433333333334	0.0615119934082032
3.75766666666667	0.0567436218261719
3.761	0.0529289245605469
3.76433333333334	0.0481605529785156
3.76766666666667	0.034332275390625
3.771	0.0133514404296875
3.77433333333334	-0.0100135803222656
3.77766666666667	-0.0300407409667969
3.781	-0.0438690185546875
3.78433333333334	-0.0467300415039063
3.78766666666667	-0.0376701354980469
3.791	-0.0195503234863281
3.79433333333334	0.0019073486328125
3.79766666666667	0.0271797180175781
3.801	0.0538825988769532
3.80433333333334	0.0805854797363281
3.80766666666667	0.1068115234375
3.811	0.1373291015625
3.81433333333334	0.171661376953125
3.81766666666667	0.206470489501953
3.821	0.236034393310547
3.82433333333334	0.264167785644531
3.82766666666667	0.291824340820313
3.831	0.321388244628906
3.83433333333334	0.348567962646485
3.83766666666667	0.372886657714844
3.841	0.397205352783203
3.84433333333334	0.422000885009766
3.84766666666667	0.444412231445313
3.851	0.456809997558594
3.85433333333334	0.462532043457031
3.85766666666667	0.468730926513672
3.861	0.475406646728516
3.86433333333334	0.477313995361328
3.86766666666667	0.471115112304688
3.871	0.462055206298828
3.87433333333334	0.453472137451172
3.87766666666667	0.44393539428711
3.881	0.430583953857422
3.88433333333334	0.417232513427735
3.88766666666667	0.407218933105469
3.891	0.393390655517578
3.89433333333334	0.375747680664063
3.89766666666667	0.351428985595703
3.901	0.324249267578125
3.90433333333334	0.297069549560547
3.90766666666667	0.271797180175781
3.911	0.252246856689453
3.91433333333334	0.236034393310547
3.91766666666667	0.223636627197266
3.921	0.213623046875
3.92433333333334	0.202178955078125
3.92766666666667	0.187873840332031
3.931	0.169754028320313
3.93433333333334	0.15401840209961
3.93766666666667	0.141620635986328
3.941	0.133514404296875
3.94433333333334	0.127315521240235
3.94766666666667	0.120639801025391
3.951	0.114917755126953
3.95433333333334	0.110149383544922
3.95766666666667	0.103950500488281
3.961	0.0958442687988281
3.96433333333334	0.0872611999511719
3.96766666666667	0.0853538513183594
3.971	0.0896453857421875
3.97433333333334	0.0972747802734375
3.97766666666667	0.103473663330078
3.981	0.104904174804688
3.98433333333334	0.101566314697266
3.98766666666667	0.0925064086914063
3.991	0.0796318054199219
3.99433333333334	0.0662803649902344
3.99766666666667	0.0562667846679688
4.001	0.0519752502441407
4.00433333333334	0.0491142272949219
4.00766666666667	0.0452995300292969
4.011	0.0391006469726563
4.01433333333334	0.0300407409667969
4.01766666666667	0.0162124633789063
4.021	-0.00143051147460938
4.02433333333334	-0.0171661376953125
4.02766666666667	-0.0276565551757813
4.031	-0.034332275390625
4.03433333333334	-0.0400543212890625
4.03766666666667	-0.0443458557128906
4.041	-0.0448226928710938
4.04433333333334	-0.0457763671875
4.04766666666667	-0.0491142272949219
4.051	-0.0557899475097657
4.05433333333334	-0.0634193420410157
4.05766666666667	-0.0681877136230469
4.061	-0.0729560852050782
4.06433333333334	-0.0720024108886719
4.06766666666667	-0.0667572021484375
4.071	-0.0567436218261719
4.07433333333334	-0.0457763671875
4.07766666666667	-0.034332275390625
4.081	-0.0233650207519531
4.08433333333334	-0.0185966491699219
4.08766666666667	-0.0185966491699219
4.091	-0.0209808349609375
4.09433333333334	-0.0209808349609375
4.09766666666667	-0.0224113464355469
4.101	-0.0252723693847656
4.10433333333334	-0.0286102294921875
4.10766666666667	-0.030517578125
4.111	-0.0309944152832031
4.11433333333334	-0.0281333923339844
4.11766666666667	-0.0224113464355469
4.121	-0.0166893005371094
4.12433333333334	-0.0095367431640625
4.12766666666667	-0.0019073486328125
4.131	0.00429153442382813
4.13433333333334	0.00524520874023438
4.13766666666667	0.00286102294921875
4.141	0.00095367431640625
4.14433333333334	0.00286102294921875
4.14766666666667	0.00858306884765625
4.151	0.0181198120117188
4.15433333333334	0.0333786010742188
4.15766666666667	0.0567436218261719
4.161	0.0867843627929688
4.16433333333334	0.118732452392578
4.16766666666667	0.152111053466797
4.171	0.188827514648438
4.17433333333334	0.231266021728516
4.17766666666667	0.280380249023438
4.181	0.336170196533203
4.18433333333334	0.397682189941406
4.18766666666667	0.464916229248047
4.191	0.537872314453125
4.19433333333334	0.610828399658203
4.19766666666667	0.682830810546875
4.201	0.753879547119141
4.20433333333334	0.826835632324219
4.20766666666667	0.899314880371094
4.211	0.964641571044922
4.21433333333334	1.0213851928711
4.21766666666667	1.07002258300781
4.221	1.10864639282227
4.22433333333334	1.13773345947266
4.22766666666667	1.16014480590821
4.231	1.18446350097656
4.23433333333334	1.21068954467774
4.23766666666667	1.2359619140625
4.241	1.25408172607422
4.24433333333334	1.26504898071289
4.24766666666667	1.26791000366211
4.251	1.25837326049805
4.25433333333334	1.2354850769043
4.25766666666667	1.20592117309571
4.261	1.17349624633789
4.26433333333334	1.13964080810547
4.26766666666667	1.10340118408203
4.271	1.06382369995117
4.27433333333334	1.02424621582031
4.27766666666667	0.983715057373047
4.281	0.944137573242188
4.28433333333334	0.905513763427735
4.28766666666667	0.86355209350586
4.291	0.823497772216797
4.29433333333334	0.781059265136719
4.29766666666667	0.739574432373047
4.301	0.696182250976563
4.30433333333334	0.653266906738282
4.30766666666667	0.618457794189453
4.311	0.586509704589844
4.31433333333334	0.555992126464844
4.31766666666667	0.523090362548828
4.321	0.491142272949219
4.32433333333334	0.460624694824219
4.32766666666667	0.429630279541016
4.331	0.399112701416016
4.33433333333334	0.370979309082031
4.33766666666667	0.347137451171875
4.341	0.32806396484375
4.34433333333334	0.311851501464844
4.34766666666667	0.293254852294922
4.351	0.271320343017578
4.35433333333334	0.249862670898438
4.35766666666667	0.230789184570313
4.361	0.213623046875
4.36433333333334	0.195503234863281
4.36766666666667	0.182151794433594
4.371	0.172615051269531
4.37433333333334	0.164985656738281
4.37766666666667	0.159263610839844
4.381	0.153541564941406
4.38433333333334	0.14638900756836
4.38766666666667	0.131607055664063
4.391	0.116348266601563
4.39433333333334	0.101566314697266
4.39766666666667	0.0886917114257813
4.401	0.0729560852050782
4.40433333333334	0.0591278076171875
4.40766666666667	0.0500679016113282
4.411	0.0429153442382813
4.41433333333334	0.0338554382324219
4.41766666666667	0.0205039978027344
4.421	0.0057220458984375
4.42433333333334	-0.00762939453125
4.42766666666667	-0.0176429748535156
4.431	-0.0252723693847656
4.43433333333334	-0.0281333923339844
4.43766666666667	-0.0300407409667969
4.441	-0.0286102294921875
4.44433333333334	-0.0271797180175781
4.44766666666667	-0.0247955322265625
4.451	-0.0195503234863281
4.45433333333334	-0.0128746032714844
4.45766666666667	-0.00333786010742188
4.461	0.00286102294921875
4.46433333333334	0.00715255737304688
4.46766666666667	0.00667572021484375
4.471	0.00095367431640625
4.47433333333334	-0.00286102294921875
4.47766666666667	-0.00333786010742188
4.481	0.00524520874023438
4.48433333333334	0.011444091796875
4.48766666666667	0.0166893005371094
4.491	0.0214576721191406
4.49433333333334	0.0233650207519531
4.49766666666667	0.0224113464355469
4.501	0.0152587890625
4.50433333333334	0.0104904174804688
4.50766666666667	0.00858306884765625
4.511	0.00810623168945313
4.51433333333334	0.00762939453125
4.51766666666667	0.00524520874023438
4.521	0.00286102294921875
4.52433333333334	0.00143051147460938
4.52766666666667	0.00524520874023438
4.531	0.011444091796875
4.53433333333334	0.0185966491699219
4.53766666666667	0.0252723693847656
4.541	0.0348091125488281
4.54433333333334	0.0448226928710938
4.54766666666667	0.0514984130859375
4.551	0.0514984130859375
4.55433333333334	0.0452995300292969
4.55766666666667	0.0352859497070313
4.561	0.0195503234863281
4.56433333333334	0.000476837158203125
4.56766666666667	-0.0200271606445313
4.571	-0.0395774841308594
4.57433333333334	-0.0567436218261719
4.57766666666667	-0.0710487365722657
4.581	-0.080108642578125
4.58433333333334	-0.0824928283691406
4.58766666666667	-0.0777244567871094
4.591	-0.0691413879394532
4.59433333333334	-0.05340576171875
4.59766666666667	-0.0319480895996094
4.601	-0.00619888305664063
4.60433333333334	0.0143051147460938
4.60766666666667	0.0214576721191406
4.611	0.0176429748535156
4.61433333333334	0.00238418579101563
4.61766666666667	-0.0181198120117188
4.621	-0.0405311584472656
4.62433333333334	-0.0567436218261719
4.62766666666667	-0.0586509704589844
4.631	-0.0472068786621094
4.63433333333334	-0.0286102294921875
4.63766666666667	-0.0095367431640625
4.641	0.00524520874023438
4.64433333333334	0.0143051147460938
4.64766666666667	0.0166893005371094
4.651	0.0128746032714844
4.65433333333334	0.0057220458984375
4.65766666666667	-0.0019073486328125
4.661	-0.00858306884765625
4.66433333333334	-0.0171661376953125
4.66766666666667	-0.0295639038085938
4.671	-0.0438690185546875
4.67433333333334	-0.0524520874023438
4.67766666666667	-0.0553131103515625
4.681	-0.05340576171875
4.68433333333334	-0.0476837158203125
4.68766666666667	-0.0352859497070313
4.691	-0.0162124633789063
4.69433333333334	-0.000476837158203125
4.69766666666667	0.00858306884765625
4.701	0.0123977661132813
4.70433333333334	0.0138282775878906
4.70766666666667	0.0109672546386719
4.711	0.00238418579101563
4.71433333333334	-0.00715255737304688
4.71766666666667	-0.0162124633789063
4.721	-0.0209808349609375
4.72433333333334	-0.019073486328125
4.72766666666667	-0.011444091796875
4.731	-0.00333786010742188
4.73433333333334	0
4.73766666666667	-0.003814697265625
4.741	-0.0162124633789063
4.74433333333334	-0.0338554382324219
4.74766666666667	-0.0519752502441407
4.751	-0.064849853515625
4.75433333333334	-0.064849853515625
4.75766666666667	-0.0510215759277344
4.761	-0.0319480895996094
4.76433333333334	-0.0152587890625
4.76766666666667	-0.00286102294921875
4.771	0.00667572021484375
4.77433333333334	0.00905990600585938
4.77766666666667	0.000476837158203125
4.781	-0.011444091796875
4.78433333333334	-0.0224113464355469
4.78766666666667	-0.0329017639160156
4.791	-0.0472068786621094
4.79433333333334	-0.0586509704589844
4.79766666666667	-0.0643730163574219
4.801	-0.0629425048828125
4.80433333333334	-0.057220458984375
4.80766666666667	-0.0472068786621094
4.811	-0.0319480895996094
4.81433333333334	-0.0152587890625
4.81766666666667	0.00476837158203125
4.821	0.0224113464355469
4.82433333333334	0.0371932983398438
4.82766666666667	0.0467300415039063
4.831	0.0529289245605469
4.83433333333334	0.0529289245605469
4.83766666666667	0.0457763671875
4.841	0.0309944152832031
4.84433333333334	0.0147819519042969
4.84766666666667	0.00095367431640625
4.851	-0.0109672546386719
4.85433333333334	-0.0219345092773438
4.85766666666667	-0.0314712524414063
4.861	-0.0376701354980469
4.86433333333334	-0.0429153442382813
4.86766666666667	-0.0443458557128906
4.871	-0.0414848327636719
4.87433333333334	-0.0324249267578125
4.87766666666667	-0.0219345092773438
4.881	-0.00905990600585938
4.88433333333334	0.00667572021484375
4.88766666666667	0.0224113464355469
4.891	0.0348091125488281
4.89433333333334	0.0438690185546875
4.89766666666667	0.0500679016113282
4.901	0.0557899475097657
4.90433333333334	0.0553131103515625
4.90766666666667	0.0486373901367188
4.911	0.0371932983398438
4.91433333333334	0.0219345092773438
4.91766666666667	0.00715255737304688
4.921	-0.00619888305664063
4.92433333333334	-0.019073486328125
4.92766666666667	-0.0338554382324219
4.931	-0.0500679016113282
4.93433333333334	-0.0629425048828125
4.93766666666667	-0.0696182250976563
4.941	-0.0743865966796875
4.94433333333334	-0.0758171081542969
4.94766666666667	-0.0710487365722657
4.951	-0.0581741333007813
4.95433333333334	-0.0391006469726563
4.95766666666667	-0.0247955322265625
4.961	-0.0138282775878906
4.96433333333334	-0.00667572021484375
4.96766666666667	0.000476837158203125
4.971	0.00524520874023438
4.97433333333334	0.00619888305664063
4.97766666666667	0.00715255737304688
4.981	0.011444091796875
4.98433333333334	0.0166893005371094
4.98766666666667	0.0200271606445313
4.991	0.019073486328125
4.99433333333334	0.0157356262207031
4.99766666666667	0.0152587890625
5.001	0.0147819519042969
5.00433333333334	0.0143051147460938
5.00766666666667	0.0104904174804688
5.011	0.003814697265625
5.01433333333334	-0.00238418579101563
5.01766666666667	-0.011444091796875
5.021	-0.0181198120117188
5.02433333333334	-0.0224113464355469
5.02766666666667	-0.02288818359375
5.031	-0.0224113464355469
5.03433333333334	-0.0238418579101563
5.03766666666667	-0.0271797180175781
5.041	-0.0300407409667969
5.04433333333334	-0.0329017639160156
5.04766666666667	-0.0376701354980469
5.051	-0.0405311584472656
5.05433333333334	-0.0376701354980469
5.05766666666667	-0.0319480895996094
5.061	-0.0319480895996094
5.06433333333334	-0.0352859497070313
5.06766666666667	-0.0348091125488281
5.071	-0.0262260437011719
5.07433333333334	-0.0133514404296875
5.07766666666667	-0.0057220458984375
5.081	0.00238418579101563
5.08433333333334	0.0100135803222656
5.08766666666667	0.0200271606445313
5.091	0.0214576721191406
5.09433333333334	0.0171661376953125
5.09766666666667	0.0133514404296875
5.101	0.011444091796875
5.10433333333334	0.0123977661132813
5.10766666666667	0.0104904174804688
5.111	0.0166893005371094
5.11433333333334	0.0276565551757813
5.11766666666667	0.0386238098144531
5.121	0.0438690185546875
5.12433333333334	0.0472068786621094
5.12766666666667	0.0524520874023438
5.131	0.0529289245605469
5.13433333333334	0.0438690185546875
5.13766666666667	0.0329017639160156
5.141	0.0247955322265625
5.14433333333334	0.0205039978027344
5.14766666666667	0.0143051147460938
5.151	0.00715255737304688
5.15433333333334	0.00476837158203125
5.15766666666667	0.00476837158203125
5.161	0.00667572021484375
5.16433333333334	0.00810623168945313
5.16766666666667	0.0100135803222656
5.171	0.011444091796875
5.17433333333334	0.0123977661132813
5.17766666666667	0.0176429748535156
5.181	0.0257492065429688
5.18433333333334	0.0333786010742188
5.18766666666667	0.0391006469726563
5.191	0.0438690185546875
5.19433333333334	0.0467300415039063
5.19766666666667	0.041961669921875
5.201	0.0338554382324219
5.20433333333334	0.0247955322265625
5.20766666666667	0.0181198120117188
5.211	0.0119209289550781
5.21433333333334	0.0057220458984375
5.21766666666667	0.00095367431640625
5.221	-0.0057220458984375
5.22433333333334	-0.0152587890625
5.22766666666667	-0.0281333923339844
5.231	-0.0357627868652344
5.23433333333334	-0.0424385070800781
5.23766666666667	-0.049591064453125
5.241	-0.0581741333007813
5.24433333333334	-0.0629425048828125
5.24766666666667	-0.0662803649902344
5.251	-0.0753402709960938
5.25433333333334	-0.0844001770019531
5.25766666666667	-0.0829696655273438
5.261	-0.0748634338378907
5.26433333333334	-0.064849853515625
5.26766666666667	-0.057220458984375
5.271	-0.0452995300292969
5.27433333333334	-0.0314712524414063
5.27766666666667	-0.02288818359375
5.281	-0.0152587890625
5.28433333333334	-0.00810623168945313
5.28766666666667	-0.003814697265625
5.291	-0.00905990600585938
5.29433333333334	-0.0157356262207031
5.29766666666667	-0.0185966491699219
5.301	-0.0181198120117188
5.30433333333334	-0.019073486328125
5.30766666666667	-0.0200271606445313
5.311	-0.0138282775878906
5.31433333333334	-0.00619888305664063
5.31766666666667	-0.00143051147460938
5.321	-0.00286102294921875
5.32433333333334	-0.00476837158203125
5.32766666666667	-0.00238418579101563
5.331	0.000476837158203125
5.33433333333334	0.00143051147460938
5.33766666666667	-0.00238418579101563
5.341	-0.00524520874023438
5.34433333333334	-0.00619888305664063
5.34766666666667	-0.003814697265625
5.351	0.000476837158203125
5.35433333333334	0.00619888305664063
5.35766666666667	0.0119209289550781
5.361	0.0157356262207031
5.36433333333334	0.0162124633789063
5.36766666666667	0.0147819519042969
5.371	0.0133514404296875
5.37433333333334	0.0143051147460938
5.37766666666667	0.019073486328125
5.381	0.0257492065429688
5.38433333333334	0.0329017639160156
5.38766666666667	0.0357627868652344
5.391	0.0348091125488281
5.39433333333334	0.0300407409667969
5.39766666666667	0.026702880859375
5.401	0.0257492065429688
5.40433333333334	0.0233650207519531
5.40766666666667	0.0171661376953125
5.411	0.011444091796875
5.41433333333334	0.0057220458984375
5.41766666666667	-0.00238418579101563
5.421	-0.0109672546386719
5.42433333333334	-0.0147819519042969
5.42766666666667	-0.00858306884765625
5.431	0.00095367431640625
5.43433333333334	0.0143051147460938
5.43766666666667	0.0257492065429688
5.441	0.0333786010742188
5.44433333333334	0.0352859497070313
5.44766666666667	0.0295639038085938
5.451	0.0200271606445313
5.45433333333334	0.00810623168945313
5.45766666666667	0
5.461	-0.00619888305664063
5.46433333333334	-0.00715255737304688
5.46766666666667	-0.00238418579101563
5.471	0.003814697265625
5.47433333333334	0.00905990600585938
5.47766666666667	0.00858306884765625
5.481	0.0104904174804688
5.48433333333334	0.0119209289550781
5.48766666666667	0.0133514404296875
5.491	0.0133514404296875
5.49433333333334	0.011444091796875
5.49766666666667	0.0128746032714844
5.501	0.0138282775878906
5.50433333333334	0.0162124633789063
5.50766666666667	0.0166893005371094
5.511	0.0162124633789063
5.51433333333334	0.0162124633789063
5.51766666666667	0.0138282775878906
5.521	0.00858306884765625
5.52433333333334	0.00238418579101563
5.52766666666667	-0.00333786010742188
5.531	-0.00810623168945313
5.53433333333334	-0.0119209289550781
5.53766666666667	-0.011444091796875
5.541	-0.011444091796875
5.54433333333334	-0.0162124633789063
5.54766666666667	-0.0243186950683594
5.551	-0.0300407409667969
5.55433333333334	-0.034332275390625
5.55766666666667	-0.0395774841308594
5.561	-0.0429153442382813
5.56433333333334	-0.0433921813964844
5.56766666666667	-0.041961669921875
5.571	-0.0457763671875
5.57433333333334	-0.0524520874023438
5.57766666666667	-0.0557899475097657
5.581	-0.0524520874023438
5.58433333333334	-0.0452995300292969
5.58766666666667	-0.0362396240234375
5.591	-0.0238418579101563
5.59433333333334	-0.00905990600585938
5.59766666666667	0.00333786010742188
5.601	0.0095367431640625
5.60433333333334	0.0109672546386719
5.60766666666667	0.0104904174804688
5.611	0.00905990600585938
5.61433333333334	0.00619888305664063
5.61766666666667	0.00238418579101563
5.621	-0.003814697265625
5.62433333333334	-0.0100135803222656
5.62766666666667	-0.0157356262207031
5.631	-0.019073486328125
5.63433333333334	-0.0209808349609375
5.63766666666667	-0.0195503234863281
5.641	-0.0128746032714844
5.64433333333334	-0.00524520874023438
5.64766666666667	0.00143051147460938
5.651	0.00619888305664063
5.65433333333334	0.0095367431640625
5.65766666666667	0.0104904174804688
5.661	0.0057220458984375
5.66433333333334	-0.00476837158203125
5.66766666666667	-0.0195503234863281
5.671	-0.0367164611816406
5.67433333333334	-0.05340576171875
5.67766666666667	-0.0662803649902344
5.681	-0.0748634338378907
5.68433333333334	-0.0767707824707032
5.68766666666667	-0.0753402709960938
5.691	-0.0710487365722657
5.69433333333334	-0.0667572021484375
5.69766666666667	-0.0667572021484375
5.701	-0.0715255737304688
5.70433333333334	-0.0786781311035157
5.70766666666667	-0.08392333984375
5.711	-0.0853538513183594
5.71433333333334	-0.0853538513183594
5.71766666666667	-0.0805854797363281
5.721	-0.0739097595214844
5.72433333333334	-0.0643730163574219
5.72766666666667	-0.0562667846679688
5.731	-0.0505447387695313
5.73433333333334	-0.0448226928710938
5.73766666666667	-0.03814697265625
5.741	-0.030517578125
5.74433333333334	-0.02288818359375
5.74766666666667	-0.0128746032714844
5.751	-0.0019073486328125
5.75433333333334	0.00858306884765625
5.75766666666667	0.0152587890625
5.761	0.0195503234863281
5.76433333333334	0.0205039978027344
5.76766666666667	0.0195503234863281
5.771	0.0181198120117188
5.77433333333334	0.0171661376953125
5.77766666666667	0.0157356262207031
5.781	0.0138282775878906
5.78433333333334	0.0133514404296875
5.78766666666667	0.0109672546386719
5.791	0.00333786010742188
5.79433333333334	-0.00905990600585938
5.79766666666667	-0.0219345092773438
5.801	-0.0319480895996094
5.80433333333334	-0.0429153442382813
5.80766666666667	-0.0529289245605469
5.811	-0.0576972961425782
5.81433333333334	-0.0543594360351563
5.81766666666667	-0.0457763671875
5.821	-0.0338554382324219
5.82433333333334	-0.0133514404296875
5.82766666666667	0.0100135803222656
5.831	0.030517578125
5.83433333333334	0.0433921813964844
5.83766666666667	0.0510215759277344
5.841	0.0524520874023438
5.84433333333334	0.0424385070800781
5.84766666666667	0.026702880859375
5.851	0.00762939453125
5.85433333333334	-0.0104904174804688
5.85766666666667	-0.0300407409667969
5.861	-0.0462532043457031
5.86433333333334	-0.0553131103515625
5.86766666666667	-0.057220458984375
5.871	-0.0514984130859375
5.87433333333334	-0.0371932983398438
5.87766666666667	-0.0185966491699219
5.881	0
5.88433333333334	0.0143051147460938
5.88766666666667	0.0262260437011719
5.891	0.0329017639160156
5.89433333333334	0.0324249267578125
5.89766666666667	0.0233650207519531
5.901	0.0138282775878906
5.90433333333334	0.00858306884765625
5.90766666666667	0.00905990600585938
5.911	0.0128746032714844
5.91433333333334	0.0152587890625
5.91766666666667	0.0205039978027344
5.921	0.0233650207519531
5.92433333333334	0.0176429748535156
5.92766666666667	0.00762939453125
5.931	-0.00095367431640625
5.93433333333334	-0.00333786010742188
5.93766666666667	-0.00429153442382813
5.941	-0.00524520874023438
5.94433333333334	-0.000476837158203125
5.94766666666667	0.00429153442382813
5.951	0.00810623168945313
5.95433333333334	0.00905990600585938
5.95766666666667	0.00858306884765625
5.961	0.00858306884765625
5.96433333333334	0.00524520874023438
5.96766666666667	0.0019073486328125
5.971	-0.003814697265625
5.97433333333334	-0.00810623168945313
5.97766666666667	-0.00858306884765625
5.981	-0.0104904174804688
5.98433333333334	-0.0162124633789063
5.98766666666667	-0.0252723693847656
5.991	-0.0352859497070313
5.99433333333334	-0.0476837158203125
5.99766666666667	-0.0624656677246094
6.001	-0.0729560852050782
6.00433333333334	-0.0782012939453125
6.00766666666667	-0.0782012939453125
6.011	-0.0734329223632813
6.01433333333334	-0.0658035278320313
6.01766666666667	-0.057220458984375
6.021	-0.0486373901367188
6.02433333333334	-0.0371932983398438
6.02766666666667	-0.0224113464355469
6.031	-0.00810623168945313
6.03433333333334	0.00095367431640625
6.03766666666667	0.0100135803222656
6.041	0.0200271606445313
6.04433333333334	0.0271797180175781
6.04766666666667	0.0262260437011719
6.051	0.0185966491699219
6.05433333333334	0.0109672546386719
6.05766666666667	0.00143051147460938
6.061	-0.011444091796875
6.06433333333334	-0.026702880859375
6.06766666666667	-0.0395774841308594
6.071	-0.0519752502441407
6.07433333333334	-0.0634193420410157
6.07766666666667	-0.0743865966796875
6.081	-0.0772476196289063
6.08433333333334	-0.0748634338378907
6.08766666666667	-0.0700950622558594
6.091	-0.0629425048828125
6.09433333333334	-0.0524520874023438
6.09766666666667	-0.0391006469726563
6.101	-0.0295639038085938
6.10433333333334	-0.0219345092773438
6.10766666666667	-0.0123977661132813
6.111	0.00143051147460938
6.11433333333334	0.0171661376953125
6.11766666666667	0.0314712524414063
6.121	0.0405311584472656
6.12433333333334	0.0433921813964844
6.12766666666667	0.0438690185546875
6.131	0.0395774841308594
6.13433333333334	0.0314712524414063
6.13766666666667	0.02288818359375
6.141	0.0219345092773438
6.14433333333334	0.0257492065429688
6.14766666666667	0.0276565551757813
6.151	0.0257492065429688
6.15433333333334	0.0219345092773438
6.15766666666667	0.0133514404296875
6.161	-0.00238418579101563
6.16433333333334	-0.0219345092773438
6.16766666666667	-0.03814697265625
6.171	-0.0505447387695313
6.17433333333334	-0.0576972961425782
6.17766666666667	-0.0600814819335938
6.181	-0.0553131103515625
6.18433333333334	-0.0472068786621094
6.18766666666667	-0.0391006469726563
6.191	-0.0338554382324219
6.19433333333334	-0.0357627868652344
6.19766666666667	-0.0395774841308594
6.201	-0.0452995300292969
6.20433333333334	-0.0510215759277344
6.20766666666667	-0.0557899475097657
6.211	-0.057220458984375
6.21433333333334	-0.0505447387695313
6.21766666666667	-0.0400543212890625
6.221	-0.0319480895996094
6.22433333333334	-0.0271797180175781
6.22766666666667	-0.0233650207519531
6.231	-0.0214576721191406
6.23433333333334	-0.0257492065429688
6.23766666666667	-0.0333786010742188
6.241	-0.041961669921875
6.24433333333334	-0.0481605529785156
6.24766666666667	-0.0591278076171875
6.251	-0.0710487365722657
6.25433333333334	-0.0815391540527344
6.25766666666667	-0.0896453857421875
6.261	-0.0944137573242188
6.26433333333334	-0.0972747802734375
6.26766666666667	-0.0944137573242188
6.271	-0.0925064086914063
6.27433333333334	-0.0920295715332031
6.27766666666667	-0.0896453857421875
6.281	-0.0872611999511719
6.28433333333334	-0.08392333984375
6.28766666666667	-0.0805854797363281
6.291	-0.0739097595214844
6.29433333333334	-0.0691413879394532
6.29766666666667	-0.06866455078125
6.301	-0.0710487365722657
6.30433333333334	-0.0715255737304688
6.30766666666667	-0.0700950622558594
6.311	-0.0710487365722657
6.31433333333334	-0.0729560852050782
6.31766666666667	-0.0739097595214844
6.321	-0.0700950622558594
6.32433333333334	-0.0667572021484375
6.32766666666667	-0.0643730163574219
6.331	-0.0576972961425782
6.33433333333334	-0.0438690185546875
6.33766666666667	-0.0262260437011719
6.341	-0.0119209289550781
6.34433333333334	-0.00238418579101563
6.34766666666667	0.00476837158203125
6.351	0.0133514404296875
6.35433333333334	0.0224113464355469
6.35766666666667	0.0262260437011719
6.361	0.026702880859375
6.36433333333334	0.0281333923339844
6.36766666666667	0.0348091125488281
6.371	0.0376701354980469
6.37433333333334	0.0357627868652344
6.37766666666667	0.0348091125488281
6.381	0.0386238098144531
6.38433333333334	0.0410079956054688
6.38766666666667	0.0362396240234375
6.391	0.0300407409667969
6.39433333333334	0.0257492065429688
6.39766666666667	0.0219345092773438
6.401	0.0095367431640625
6.40433333333334	-0.00429153442382813
6.40766666666667	-0.0176429748535156
6.411	-0.0300407409667969
6.41433333333334	-0.0443458557128906
6.41766666666667	-0.0586509704589844
6.421	-0.0667572021484375
6.42433333333334	-0.0700950622558594
6.42766666666667	-0.0696182250976563
6.431	-0.0691413879394532
6.43433333333334	-0.0681877136230469
6.43766666666667	-0.0643730163574219
6.441	-0.06103515625
6.44433333333334	-0.0596046447753907
6.44766666666667	-0.0629425048828125
6.451	-0.064849853515625
6.45433333333334	-0.0634193420410157
6.45766666666667	-0.0615119934082032
6.461	-0.057220458984375
6.46433333333334	-0.0524520874023438
6.46766666666667	-0.041961669921875
6.471	-0.0300407409667969
6.47433333333334	-0.0195503234863281
6.47766666666667	-0.0104904174804688
6.481	-0.000476837158203125
6.48433333333334	0.0123977661132813
6.48766666666667	0.0224113464355469
6.491	0.0276565551757813
6.49433333333334	0.0276565551757813
6.49766666666667	0.0247955322265625
6.501	0.02288818359375
6.50433333333334	0.0219345092773438
6.50766666666667	0.02288818359375
6.511	0.0238418579101563
6.51433333333334	0.026702880859375
6.51766666666667	0.0309944152832031
6.521	0.0357627868652344
6.52433333333334	0.0376701354980469
6.52766666666667	0.0362396240234375
6.531	0.0362396240234375
6.53433333333334	0.0400543212890625
6.53766666666667	0.0438690185546875
6.541	0.0457763671875
6.54433333333334	0.0443458557128906
6.54766666666667	0.0424385070800781
6.551	0.0362396240234375
6.55433333333334	0.0276565551757813
6.55766666666667	0.0162124633789063
6.561	0.00333786010742188
6.56433333333334	-0.00762939453125
6.56766666666667	-0.0157356262207031
6.571	-0.0181198120117188
6.57433333333334	-0.0195503234863281
6.57766666666667	-0.0185966491699219
6.581	-0.0176429748535156
6.58433333333334	-0.0162124633789063
6.58766666666667	-0.0143051147460938
6.591	-0.011444091796875
6.59433333333334	-0.00762939453125
6.59766666666667	-0.00286102294921875
6.601	0.003814697265625
6.60433333333334	0.00905990600585938
6.60766666666667	0.0147819519042969
6.611	0.0195503234863281
6.61433333333334	0.0257492065429688
6.61766666666667	0.0309944152832031
6.621	0.0324249267578125
6.62433333333334	0.0329017639160156
6.62766666666667	0.0324249267578125
6.631	0.0309944152832031
6.63433333333334	0.0276565551757813
6.63766666666667	0.0214576721191406
6.641	0.0157356262207031
6.64433333333334	0.0109672546386719
6.64766666666667	0.00810623168945313
6.651	0.00619888305664063
6.65433333333334	0.00715255737304688
6.65766666666667	0.0104904174804688
6.661	0.0162124633789063
6.66433333333334	0.0233650207519531
[truncated: 5,506 more rows]
