# Supplementary material for: Phase-Specific Parameter Estimation in Chiral HPLC Using 1‑Site, 2‑Site Stochastic Models, and Unified Equation Approach
Source: Anal Chem. 2026 Apr 29;98(18):13925–39. doi: 10.1021/acs.analchem.6c01634 (PMC13177292; doi:10.1021/acs.analchem.6c01634)
Supplement: Supplementary file 2 [file ac6c01634_si_002.zip › SupportingInformation/01_isotherm_fit/CELL1_data/LORA_CELL1_05_10_25405.CSV]

0.000333333333333334	0.003814697265625
0.00366666666666667	0.0019073486328125
0.007	-0.00524520874023438
0.0103333333333334	-0.0119209289550781
0.0136666666666667	-0.0147819519042969
0.017	-0.0119209289550781
0.0203333333333334	-0.00715255737304688
0.0236666666666667	0.00143051147460938
0.027	0.00905990600585938
0.0303333333333334	0.0157356262207031
0.0336666666666667	0.0147819519042969
0.037	0.00810623168945313
0.0403333333333334	-0.00238418579101563
0.0436666666666667	-0.0100135803222656
0.047	-0.0147819519042969
0.0503333333333334	-0.0181198120117188
0.0536666666666667	-0.019073486328125
0.057	-0.0157356262207031
0.0603333333333334	-0.00905990600585938
0.0636666666666667	-0.00476837158203125
0.067	-0.00286102294921875
0.0703333333333334	0.000476837158203125
0.0736666666666667	0.000476837158203125
0.077	-0.00333786010742188
0.0803333333333334	-0.00810623168945313
0.0836666666666667	-0.00667572021484375
0.087	0.000476837158203125
0.0903333333333334	0.00429153442382813
0.0936666666666667	0.00667572021484375
0.097	0.00810623168945313
0.100333333333334	0.0109672546386719
0.103666666666667	0.0119209289550781
0.107	0.00905990600585938
0.110333333333334	0.00715255737304688
0.113666666666667	0.00905990600585938
0.117	0.011444091796875
0.120333333333334	0.0143051147460938
0.123666666666667	0.0152587890625
0.127	0.0185966491699219
0.130333333333334	0.02288818359375
0.133666666666667	0.026702880859375
0.137	0.030517578125
0.140333333333334	0.0314712524414063
0.143666666666667	0.0271797180175781
0.147	0.0195503234863281
0.150333333333334	0.0100135803222656
0.153666666666667	0.00476837158203125
0.157	0.00143051147460938
0.160333333333334	0.00286102294921875
0.163666666666667	0.00476837158203125
0.167	0.0100135803222656
0.170333333333334	0.0147819519042969
0.173666666666667	0.0138282775878906
0.177	0.0104904174804688
0.180333333333334	0.00715255737304688
0.183666666666667	0.00905990600585938
0.187	0.00905990600585938
0.190333333333334	0.00619888305664063
0.193666666666667	0.0057220458984375
0.197	0.00762939453125
0.200333333333334	0.00905990600585938
0.203666666666667	0.00905990600585938
0.207	0.0123977661132813
0.210333333333334	0.0195503234863281
0.213666666666667	0.0252723693847656
0.217	0.0286102294921875
0.220333333333334	0.0314712524414063
0.223666666666667	0.0348091125488281
0.227	0.0357627868652344
0.230333333333334	0.0324249267578125
0.233666666666667	0.0295639038085938
0.237	0.0243186950683594
0.240333333333334	0.02288818359375
0.243666666666667	0.019073486328125
0.247	0.0171661376953125
0.250333333333334	0.0147819519042969
0.253666666666667	0.0128746032714844
0.257	0.0133514404296875
0.260333333333334	0.0104904174804688
0.263666666666667	0.00667572021484375
0.267	0.00238418579101563
0.270333333333334	0
0.273666666666667	-0.00286102294921875
0.277	-0.00619888305664063
0.280333333333334	-0.00762939453125
0.283666666666667	-0.00762939453125
0.287	-0.00667572021484375
0.290333333333334	-0.00524520874023438
0.293666666666667	-0.0019073486328125
0.297	-0.00143051147460938
0.300333333333334	-0.000476837158203125
0.303666666666667	-0.000476837158203125
0.307	0.00143051147460938
0.310333333333334	0.0019073486328125
0.313666666666667	0.0019073486328125
0.317	0.00095367431640625
0.320333333333334	-0.00143051147460938
0.323666666666667	-0.0057220458984375
0.327	-0.00858306884765625
0.330333333333334	-0.0100135803222656
0.333666666666667	-0.00762939453125
0.337	-0.00476837158203125
0.340333333333334	-0.00286102294921875
0.343666666666667	0.000476837158203125
0.347	0.00095367431640625
0.350333333333334	0.00143051147460938
0.353666666666667	-0.00238418579101563
0.357	-0.0019073486328125
0.360333333333334	-0.00143051147460938
0.363666666666667	0.00095367431640625
0.367	-0.00143051147460938
0.370333333333334	-0.00476837158203125
0.373666666666667	-0.00810623168945313
0.377	-0.0123977661132813
0.380333333333334	-0.0185966491699219
0.383666666666667	-0.0238418579101563
0.387	-0.0233650207519531
0.390333333333334	-0.0205039978027344
0.393666666666667	-0.0157356262207031
0.397	-0.0095367431640625
0.400333333333334	-0.00333786010742188
0.403666666666667	0.00333786010742188
0.407	0.00619888305664063
0.410333333333334	0.011444091796875
0.413666666666667	0.0162124633789063
0.417	0.0195503234863281
0.420333333333334	0.019073486328125
0.423666666666667	0.0152587890625
0.427	0.0143051147460938
0.430333333333334	0.00905990600585938
0.433666666666667	-0.00095367431640625
0.437	-0.0133514404296875
0.440333333333334	-0.0214576721191406
0.443666666666667	-0.02288818359375
0.447	-0.0243186950683594
0.450333333333334	-0.0257492065429688
0.453666666666667	-0.02288818359375
0.457	-0.0162124633789063
0.460333333333334	-0.00810623168945313
0.463666666666667	-0.00286102294921875
0.467	0.0019073486328125
0.470333333333334	0.00524520874023438
0.473666666666667	0.0100135803222656
0.477	0.0100135803222656
0.480333333333334	0.0095367431640625
0.483666666666667	0.00524520874023438
0.487	0.00286102294921875
0.490333333333334	0.00143051147460938
0.493666666666667	0.000476837158203125
0.497	0.0019073486328125
0.500333333333334	0.00333786010742188
0.503666666666667	0.00667572021484375
0.507	0.00858306884765625
0.510333333333334	0.00810623168945313
0.513666666666667	0.00858306884765625
0.517	0.0095367431640625
0.520333333333334	0.0095367431640625
0.523666666666667	0.00524520874023438
0.527	0.00143051147460938
0.530333333333334	-0.00095367431640625
0.533666666666667	-0.00143051147460938
0.537	-0.0057220458984375
0.540333333333334	-0.00715255737304688
0.543666666666667	-0.00476837158203125
0.547	0
0.550333333333334	0.00143051147460938
0.553666666666667	0
0.557	-0.00143051147460938
0.560333333333334	-0.00238418579101563
0.563666666666667	-0.00476837158203125
0.567	-0.0104904174804688
0.570333333333334	-0.0181198120117188
0.573666666666667	-0.0252723693847656
0.577	-0.0262260437011719
0.580333333333334	-0.0257492065429688
0.583666666666667	-0.0276565551757813
0.587	-0.0295639038085938
0.590333333333334	-0.0271797180175781
0.593666666666667	-0.0185966491699219
0.597	-0.00858306884765625
0.600333333333334	-0.00143051147460938
0.603666666666667	0.00476837158203125
0.607	0.00858306884765625
0.610333333333334	0.0133514404296875
0.613666666666667	0.0119209289550781
0.617	0.0057220458984375
0.620333333333334	-0.000476837158203125
0.623666666666667	-0.00143051147460938
0.627	0.00095367431640625
0.630333333333334	0.00333786010742188
0.633666666666667	0.00333786010742188
0.637	0.00619888305664063
0.640333333333334	0.00810623168945313
0.643666666666667	0.00858306884765625
0.647	0.00810623168945313
0.650333333333334	0.00762939453125
0.653666666666667	0.0100135803222656
0.657	0.0109672546386719
0.660333333333334	0.0133514404296875
0.663666666666667	0.0138282775878906
0.667	0.0123977661132813
0.670333333333334	0.00810623168945313
0.673666666666667	0.00143051147460938
0.677	-0.00476837158203125
0.680333333333334	-0.00810623168945313
0.683666666666667	-0.0100135803222656
0.687	-0.0123977661132813
0.690333333333334	-0.0162124633789063
0.693666666666667	-0.0195503234863281
0.697	-0.0209808349609375
0.700333333333334	-0.0238418579101563
0.703666666666667	-0.0257492065429688
0.707	-0.0276565551757813
0.710333333333334	-0.0238418579101563
0.713666666666667	-0.0166893005371094
0.717	-0.0104904174804688
0.720333333333334	-0.00524520874023438
0.723666666666667	-0.0019073486328125
0.727	0.000476837158203125
0.730333333333334	-0.000476837158203125
0.733666666666667	-0.00238418579101563
0.737	-0.00238418579101563
0.740333333333334	-0.00143051147460938
0.743666666666667	0.00095367431640625
0.747	0.00238418579101563
0.750333333333334	0.00667572021484375
0.753666666666667	0.0095367431640625
0.757	0.0104904174804688
0.760333333333334	0.00667572021484375
0.763666666666667	0.00524520874023438
0.767	0.00810623168945313
0.770333333333334	0.0123977661132813
0.773666666666667	0.0138282775878906
0.777	0.0138282775878906
0.780333333333334	0.0152587890625
0.783666666666667	0.0181198120117188
0.787	0.0200271606445313
0.790333333333334	0.0176429748535156
0.793666666666667	0.0123977661132813
0.797	0.00476837158203125
0.800333333333334	0.00143051147460938
0.803666666666667	-0.00429153442382813
0.807	-0.00858306884765625
0.810333333333334	-0.0133514404296875
0.813666666666667	-0.0123977661132813
0.817	-0.0057220458984375
0.820333333333334	0
0.823666666666667	0.00524520874023438
0.827	0.00715255737304688
0.830333333333334	0.0147819519042969
0.833666666666667	0.0224113464355469
0.837	0.0281333923339844
0.840333333333334	0.0276565551757813
0.843666666666667	0.0247955322265625
0.847	0.0185966491699219
0.850333333333334	0.0100135803222656
0.853666666666667	0
0.857	-0.00429153442382813
0.860333333333334	-0.00429153442382813
0.863666666666667	-0.00333786010742188
0.867	0
0.870333333333334	0.00286102294921875
0.873666666666667	0.0095367431640625
0.877	0.0109672546386719
0.880333333333334	0.0100135803222656
0.883666666666667	0.00667572021484375
0.887	0.00524520874023438
0.890333333333334	0.00476837158203125
0.893666666666667	0.0019073486328125
0.897	-0.00095367431640625
0.900333333333334	-0.00333786010742188
0.903666666666667	-0.00238418579101563
0.907	-0.00524520874023438
0.910333333333334	-0.00905990600585938
0.913666666666667	-0.0133514404296875
0.917	-0.011444091796875
0.920333333333334	-0.00286102294921875
0.923666666666667	0.0095367431640625
0.927	0.0224113464355469
0.930333333333334	0.0314712524414063
0.933666666666667	0.0386238098144531
0.937	0.0414848327636719
0.940333333333334	0.0367164611816406
0.943666666666667	0.0271797180175781
0.947	0.0181198120117188
0.950333333333334	0.0143051147460938
0.953666666666667	0.0109672546386719
0.957	0.00524520874023438
0.960333333333334	0.00238418579101563
0.963666666666667	0.0019073486328125
0.967	0.00667572021484375
0.970333333333334	0.0123977661132813
0.973666666666667	0.0166893005371094
0.977	0.0181198120117188
0.980333333333334	0.0176429748535156
0.983666666666667	0.0143051147460938
0.987	0.0095367431640625
0.990333333333334	0.003814697265625
0.993666666666667	0.000476837158203125
0.997	-0.000476837158203125
1.00033333333334	-0.00143051147460938
1.00366666666667	0.00143051147460938
1.007	0.00333786010742188
1.01033333333334	0.00715255737304688
1.01366666666667	0.00858306884765625
1.017	0.0123977661132813
1.02033333333334	0.0138282775878906
1.02366666666667	0.0133514404296875
1.027	0.0119209289550781
1.03033333333334	0.0109672546386719
1.03366666666667	0.0109672546386719
1.037	0.00619888305664063
1.04033333333334	0.00095367431640625
1.04366666666667	-0.00333786010742188
1.047	-0.003814697265625
1.05033333333334	-0.003814697265625
1.05366666666667	-0.00095367431640625
1.057	0.0057220458984375
1.06033333333334	0.0128746032714844
1.06366666666667	0.0171661376953125
1.067	0.0152587890625
1.07033333333334	0.0100135803222656
1.07366666666667	0.00238418579101563
1.077	0
1.08033333333334	-0.00286102294921875
1.08366666666667	-0.0057220458984375
1.087	-0.00905990600585938
1.09033333333334	-0.0119209289550781
1.09366666666667	-0.0119209289550781
1.097	-0.0123977661132813
1.10033333333334	-0.0109672546386719
1.10366666666667	-0.00619888305664063
1.107	0
1.11033333333334	0.00476837158203125
1.11366666666667	0.00762939453125
1.117	0.00762939453125
1.12033333333334	0.0123977661132813
1.12366666666667	0.0166893005371094
1.127	0.0224113464355469
1.13033333333334	0.0257492065429688
1.13366666666667	0.0262260437011719
1.137	0.0252723693847656
1.14033333333334	0.0205039978027344
1.14366666666667	0.0157356262207031
1.147	0.00858306884765625
1.15033333333334	0.00238418579101563
1.15366666666667	-0.00286102294921875
1.157	-0.00524520874023438
1.16033333333334	-0.0095367431640625
1.16366666666667	-0.0147819519042969
1.167	-0.0133514404296875
1.17033333333334	-0.00667572021484375
1.17366666666667	-0.0019073486328125
1.177	-0.00238418579101563
1.18033333333334	-0.0019073486328125
1.18366666666667	0.00095367431640625
1.187	0.00429153442382813
1.19033333333334	0.003814697265625
1.19366666666667	0.00333786010742188
1.197	0.00238418579101563
1.20033333333334	0.00143051147460938
1.20366666666667	-0.0019073486328125
1.207	-0.0095367431640625
1.21033333333334	-0.0171661376953125
1.21366666666667	-0.0247955322265625
1.217	-0.0276565551757813
1.22033333333334	-0.0276565551757813
1.22366666666667	-0.0233650207519531
1.227	-0.0152587890625
1.23033333333334	-0.00762939453125
1.23366666666667	0.00333786010742188
1.237	0.011444091796875
1.24033333333334	0.0181198120117188
1.24366666666667	0.0171661376953125
1.247	0.0152587890625
1.25033333333334	0.0133514404296875
1.25366666666667	0.00762939453125
1.257	0.00095367431640625
1.26033333333334	-0.00476837158203125
1.26366666666667	-0.0019073486328125
1.267	0.000476837158203125
1.27033333333334	0.00238418579101563
1.27366666666667	0.00286102294921875
1.277	0.00524520874023438
1.28033333333334	0.00667572021484375
1.28366666666667	0.003814697265625
1.287	0.00143051147460938
1.29033333333334	0.00095367431640625
1.29366666666667	0.00095367431640625
1.297	0.00095367431640625
1.30033333333334	0
1.30366666666667	-0.00143051147460938
1.307	-0.0019073486328125
1.31033333333334	-0.0019073486328125
1.31366666666667	0.000476837158203125
1.317	0.00476837158203125
1.32033333333334	0.00619888305664063
1.32366666666667	0.00619888305664063
1.327	0.00095367431640625
1.33033333333334	-0.003814697265625
1.33366666666667	-0.00619888305664063
1.337	-0.00619888305664063
1.34033333333334	-0.00286102294921875
1.34366666666667	0.00333786010742188
1.347	0.0133514404296875
1.35033333333334	0.0233650207519531
1.35366666666667	0.0286102294921875
1.357	0.0276565551757813
1.36033333333334	0.0243186950683594
1.36366666666667	0.0205039978027344
1.367	0.0200271606445313
1.37033333333334	0.0181198120117188
1.37366666666667	0.0181198120117188
1.377	0.0185966491699219
1.38033333333334	0.0171661376953125
1.38366666666667	0.0152587890625
1.387	0.0095367431640625
1.39033333333334	0.00476837158203125
1.39366666666667	0.00238418579101563
1.397	0.00333786010742188
1.40033333333334	0.00905990600585938
1.40366666666667	0.011444091796875
1.407	0.0123977661132813
1.41033333333334	0.0119209289550781
1.41366666666667	0.0123977661132813
1.417	0.0104904174804688
1.42033333333334	0.00524520874023438
1.42366666666667	0
1.427	-0.0019073486328125
1.43033333333334	-0.0019073486328125
1.43366666666667	-0.00429153442382813
1.437	-0.00810623168945313
1.44033333333334	-0.00762939453125
1.44366666666667	-0.0019073486328125
1.447	0.00286102294921875
1.45033333333334	0.00286102294921875
1.45366666666667	0.00095367431640625
1.457	0.000476837158203125
1.46033333333334	0.0019073486328125
1.46366666666667	0.00143051147460938
1.467	0.000476837158203125
1.47033333333334	0.000476837158203125
1.47366666666667	0.00524520874023438
1.477	0.0119209289550781
1.48033333333334	0.0157356262207031
1.48366666666667	0.0157356262207031
1.487	0.0143051147460938
1.49033333333334	0.0109672546386719
1.49366666666667	0.00619888305664063
1.497	0.00095367431640625
1.50033333333334	0
1.50366666666667	0
1.507	0.0019073486328125
1.51033333333334	0.00667572021484375
1.51366666666667	0.00810623168945313
1.517	0.00619888305664063
1.52033333333334	-0.00143051147460938
1.52366666666667	-0.00667572021484375
1.527	-0.0095367431640625
1.53033333333334	-0.0100135803222656
1.53366666666667	-0.00762939453125
1.537	-0.0057220458984375
1.54033333333334	0.000476837158203125
1.54366666666667	0.00143051147460938
1.547	0.00095367431640625
1.55033333333334	-0.00286102294921875
1.55366666666667	-0.00524520874023438
1.557	-0.00429153442382813
1.56033333333334	-0.0057220458984375
1.56366666666667	-0.00619888305664063
1.567	-0.00810623168945313
1.57033333333334	-0.00810623168945313
1.57366666666667	-0.0100135803222656
1.577	-0.0119209289550781
1.58033333333334	-0.011444091796875
1.58366666666667	-0.0133514404296875
1.587	-0.0152587890625
1.59033333333334	-0.0157356262207031
1.59366666666667	-0.0119209289550781
1.597	-0.011444091796875
1.60033333333334	-0.011444091796875
1.60366666666667	-0.0100135803222656
1.607	-0.00524520874023438
1.61033333333334	-0.003814697265625
1.61366666666667	-0.00524520874023438
1.617	-0.00429153442382813
1.62033333333334	-0.00524520874023438
1.62366666666667	-0.00476837158203125
1.627	-0.00667572021484375
1.63033333333334	-0.00429153442382813
1.63366666666667	-0.0057220458984375
1.637	-0.00476837158203125
1.64033333333334	-0.00429153442382813
1.64366666666667	-0.0019073486328125
1.647	-0.003814697265625
1.65033333333334	-0.00667572021484375
1.65366666666667	-0.00524520874023438
1.657	-0.00476837158203125
1.66033333333334	-0.003814697265625
1.66366666666667	-0.00333786010742188
1.667	0.003814697265625
1.67033333333334	0.0095367431640625
1.67366666666667	0.0133514404296875
1.677	0.0143051147460938
1.68033333333334	0.0181198120117188
1.68366666666667	0.019073486328125
1.687	0.0152587890625
1.69033333333334	0.00858306884765625
1.69366666666667	-0.00238418579101563
1.697	-0.0138282775878906
1.70033333333334	-0.026702880859375
1.70366666666667	-0.0319480895996094
1.707	-0.0314712524414063
1.71033333333334	-0.0262260437011719
1.71366666666667	-0.019073486328125
1.717	-0.0128746032714844
1.72033333333334	-0.00619888305664063
1.72366666666667	-0.0019073486328125
1.727	-0.00095367431640625
1.73033333333334	-0.00238418579101563
1.73366666666667	-0.00667572021484375
1.737	-0.0104904174804688
1.74033333333334	-0.0162124633789063
1.74366666666667	-0.02288818359375
1.747	-0.0252723693847656
1.75033333333334	-0.0243186950683594
1.75366666666667	-0.0195503234863281
1.757	-0.0166893005371094
1.76033333333334	-0.0138282775878906
1.76366666666667	-0.00858306884765625
1.767	-0.00524520874023438
1.77033333333334	-0.0057220458984375
1.77366666666667	-0.00762939453125
1.777	-0.0057220458984375
1.78033333333334	-0.00143051147460938
1.78366666666667	-0.000476837158203125
1.787	-0.0019073486328125
1.79033333333334	-0.0019073486328125
1.79366666666667	-0.000476837158203125
1.797	0.00286102294921875
1.80033333333334	0.00429153442382813
1.80366666666667	0.003814697265625
1.807	0.000476837158203125
1.81033333333334	-0.003814697265625
1.81366666666667	-0.00524520874023438
1.817	-0.00524520874023438
1.82033333333334	-0.00524520874023438
1.82366666666667	-0.00810623168945313
1.827	-0.0095367431640625
1.83033333333334	-0.00905990600585938
1.83366666666667	-0.011444091796875
1.837	-0.0166893005371094
1.84033333333334	-0.0233650207519531
1.84366666666667	-0.0233650207519531
1.847	-0.0181198120117188
1.85033333333334	-0.0128746032714844
1.85366666666667	-0.00905990600585938
1.857	-0.00524520874023438
1.86033333333334	-0.00095367431640625
1.86366666666667	0.000476837158203125
1.867	-0.0019073486328125
1.87033333333334	-0.00429153442382813
1.87366666666667	-0.00286102294921875
1.877	-0.00333786010742188
1.88033333333334	-0.0057220458984375
1.88366666666667	-0.00667572021484375
1.887	-0.00286102294921875
1.89033333333334	0.00143051147460938
1.89366666666667	0.00524520874023438
1.897	0.0123977661132813
1.90033333333334	0.0252723693847656
1.90366666666667	0.0362396240234375
1.907	0.0424385070800781
1.91033333333334	0.0462532043457031
1.91366666666667	0.0481605529785156
1.917	0.0476837158203125
1.92033333333334	0.0433921813964844
1.92366666666667	0.0362396240234375
1.927	0.0257492065429688
1.93033333333334	0.0143051147460938
1.93366666666667	0.00715255737304688
1.937	0.00524520874023438
1.94033333333334	0.00619888305664063
1.94366666666667	0.00762939453125
1.947	0.0128746032714844
1.95033333333334	0.0176429748535156
1.95366666666667	0.019073486328125
1.957	0.0162124633789063
1.96033333333334	0.0128746032714844
1.96366666666667	0.0143051147460938
1.967	0.0152587890625
1.97033333333334	0.0181198120117188
1.97366666666667	0.0219345092773438
1.977	0.0271797180175781
1.98033333333334	0.0300407409667969
1.98366666666667	0.0281333923339844
1.987	0.0233650207519531
1.99033333333334	0.0185966491699219
1.99366666666667	0.0133514404296875
1.997	0.0104904174804688
2.00033333333334	0.00667572021484375
2.00366666666667	0.00667572021484375
2.007	0.0123977661132813
2.01033333333334	0.0205039978027344
2.01366666666667	0.026702880859375
2.017	0.0286102294921875
2.02033333333334	0.0314712524414063
2.02366666666667	0.0319480895996094
2.027	0.0295639038085938
2.03033333333334	0.0243186950683594
2.03366666666667	0.0214576721191406
2.037	0.019073486328125
2.04033333333334	0.0181198120117188
2.04366666666667	0.0171661376953125
2.047	0.0185966491699219
2.05033333333334	0.0195503234863281
2.05366666666667	0.0185966491699219
2.057	0.0162124633789063
2.06033333333334	0.0100135803222656
2.06366666666667	0.0019073486328125
2.067	-0.00715255737304688
2.07033333333334	-0.0157356262207031
2.07366666666667	-0.0243186950683594
2.077	-0.0300407409667969
2.08033333333334	-0.0295639038085938
2.08366666666667	-0.0219345092773438
2.087	-0.0133514404296875
2.09033333333334	-0.003814697265625
2.09366666666667	0.00619888305664063
2.097	0.0147819519042969
2.10033333333334	0.0185966491699219
2.10366666666667	0.0166893005371094
2.107	0.0152587890625
2.11033333333334	0.0128746032714844
2.11366666666667	0.0109672546386719
2.117	0.00858306884765625
2.12033333333334	0.00715255737304688
2.12366666666667	0.00524520874023438
2.127	0.00238418579101563
2.13033333333334	0.003814697265625
2.13366666666667	0.00429153442382813
2.137	0.00238418579101563
2.14033333333334	-0.00286102294921875
2.14366666666667	-0.0057220458984375
2.147	-0.00524520874023438
2.15033333333334	-0.00476837158203125
2.15366666666667	-0.00619888305664063
2.157	-0.00333786010742188
2.16033333333334	0.00286102294921875
2.16366666666667	0.00810623168945313
2.167	0.00858306884765625
2.17033333333334	0.003814697265625
2.17366666666667	-0.00143051147460938
2.177	-0.00810623168945313
2.18033333333334	-0.0109672546386719
2.18366666666667	-0.011444091796875
2.187	-0.00715255737304688
2.19033333333334	-0.00238418579101563
2.19366666666667	0.0019073486328125
2.197	0.00476837158203125
2.20033333333334	0.00095367431640625
2.20366666666667	-0.0057220458984375
2.207	-0.0162124633789063
2.21033333333334	-0.0224113464355469
2.21366666666667	-0.0262260437011719
2.217	-0.0247955322265625
2.22033333333334	-0.0138282775878906
2.22366666666667	-0.00286102294921875
2.227	0.00905990600585938
2.23033333333334	0.0133514404296875
2.23366666666667	0.0123977661132813
2.237	0.00476837158203125
2.24033333333334	-0.00762939453125
2.24366666666667	-0.0176429748535156
2.247	-0.0262260437011719
2.25033333333334	-0.0286102294921875
2.25366666666667	-0.0271797180175781
2.257	-0.02288818359375
2.26033333333334	-0.0219345092773438
2.26366666666667	-0.0262260437011719
2.267	-0.0309944152832031
2.27033333333334	-0.0348091125488281
2.27366666666667	-0.0348091125488281
2.277	-0.0333786010742188
2.28033333333334	-0.0271797180175781
2.28366666666667	-0.0195503234863281
2.287	-0.0104904174804688
2.29033333333334	-0.00715255737304688
2.29366666666667	-0.00667572021484375
2.297	-0.0095367431640625
2.30033333333334	-0.0138282775878906
2.30366666666667	-0.0181198120117188
2.307	-0.0205039978027344
2.31033333333334	-0.0200271606445313
2.31366666666667	-0.0214576721191406
2.317	-0.0214576721191406
2.32033333333334	-0.0200271606445313
2.32366666666667	-0.0171661376953125
2.327	-0.0152587890625
2.33033333333334	-0.011444091796875
2.33366666666667	-0.00238418579101563
2.337	0.00667572021484375
2.34033333333334	0.0147819519042969
2.34366666666667	0.0200271606445313
2.347	0.0233650207519531
2.35033333333334	0.0224113464355469
2.35366666666667	0.019073486328125
2.357	0.0157356262207031
2.36033333333334	0.0109672546386719
2.36366666666667	0.00762939453125
2.367	0.00429153442382813
2.37033333333334	0.00286102294921875
2.37366666666667	0.00143051147460938
2.377	-0.00143051147460938
2.38033333333334	-0.00667572021484375
2.38366666666667	-0.0166893005371094
2.387	-0.0238418579101563
2.39033333333334	-0.0262260437011719
2.39366666666667	-0.026702880859375
2.397	-0.0257492065429688
2.40033333333334	-0.0214576721191406
2.40366666666667	-0.0157356262207031
2.407	-0.0138282775878906
2.41033333333334	-0.0181198120117188
2.41366666666667	-0.0214576721191406
2.417	-0.0205039978027344
2.42033333333334	-0.0176429748535156
2.42366666666667	-0.0133514404296875
2.427	-0.00667572021484375
2.43033333333334	0
2.43366666666667	0.003814697265625
2.437	0.003814697265625
2.44033333333334	0.00286102294921875
2.44366666666667	0.003814697265625
2.447	0.00476837158203125
2.45033333333334	0.00810623168945313
2.45366666666667	0.0109672546386719
2.457	0.0162124633789063
2.46033333333334	0.0214576721191406
2.46366666666667	0.02288818359375
2.467	0.0224113464355469
2.47033333333334	0.0171661376953125
2.47366666666667	0.011444091796875
2.477	0.00476837158203125
2.48033333333334	-0.0019073486328125
2.48366666666667	-0.00333786010742188
2.487	-0.00286102294921875
2.49033333333334	0
2.49366666666667	0.00143051147460938
2.497	0.00286102294921875
2.50033333333334	0.00238418579101563
2.50366666666667	0.000476837158203125
2.507	-0.000476837158203125
2.51033333333334	0.00095367431640625
2.51366666666667	0.0057220458984375
2.517	0.0109672546386719
2.52033333333334	0.0176429748535156
2.52366666666667	0.0233650207519531
2.527	0.0243186950683594
2.53033333333334	0.0214576721191406
2.53366666666667	0.0171661376953125
2.537	0.0152587890625
2.54033333333334	0.0109672546386719
2.54366666666667	0.00238418579101563
2.547	-0.000476837158203125
2.55033333333334	0.00143051147460938
2.55366666666667	0.00810623168945313
2.557	0.0100135803222656
2.56033333333334	0.00858306884765625
2.56366666666667	0.0100135803222656
2.567	0.0100135803222656
2.57033333333334	0.0128746032714844
2.57366666666667	0.0119209289550781
2.577	0.011444091796875
2.58033333333334	0.0109672546386719
2.58366666666667	0.0104904174804688
2.587	0.00858306884765625
2.59033333333334	0.00143051147460938
2.59366666666667	-0.00667572021484375
2.597	-0.0123977661132813
2.60033333333334	-0.0123977661132813
2.60366666666667	-0.0109672546386719
2.607	-0.00762939453125
2.61033333333334	-0.00429153442382813
2.61366666666667	0.00095367431640625
2.617	0.0057220458984375
2.62033333333334	0.00762939453125
2.62366666666667	0.00810623168945313
2.627	0.00762939453125
2.63033333333334	0.00858306884765625
2.63366666666667	0.00715255737304688
2.637	0.003814697265625
2.64033333333334	-0.00095367431640625
2.64366666666667	-0.00333786010742188
2.647	-0.00429153442382813
2.65033333333334	-0.0057220458984375
2.65366666666667	-0.00524520874023438
2.657	-0.00429153442382813
2.66033333333334	0.00095367431640625
2.66366666666667	0.00476837158203125
2.667	0.00810623168945313
2.67033333333334	0.0123977661132813
2.67366666666667	0.0133514404296875
2.677	0.0109672546386719
2.68033333333334	0.0057220458984375
2.68366666666667	0.00429153442382813
2.687	0.00524520874023438
2.69033333333334	0.00333786010742188
2.69366666666667	0.00619888305664063
2.697	0.0133514404296875
2.70033333333334	0.0224113464355469
2.70366666666667	0.0271797180175781
2.707	0.0281333923339844
2.71033333333334	0.0271797180175781
2.71366666666667	0.0214576721191406
2.717	0.0162124633789063
2.72033333333334	0.0133514404296875
2.72366666666667	0.0100135803222656
2.727	0.00476837158203125
2.73033333333334	0.000476837158203125
2.73366666666667	0.000476837158203125
2.737	-0.000476837158203125
2.74033333333334	-0.00333786010742188
2.74366666666667	-0.00286102294921875
2.747	0.00476837158203125
2.75033333333334	0.0162124633789063
2.75366666666667	0.0219345092773438
2.757	0.0233650207519531
2.76033333333334	0.0243186950683594
2.76366666666667	0.0238418579101563
2.767	0.0209808349609375
2.77033333333334	0.0162124633789063
2.77366666666667	0.0176429748535156
2.777	0.0247955322265625
2.78033333333334	0.0338554382324219
2.78366666666667	0.0429153442382813
2.787	0.0524520874023438
2.79033333333334	0.0667572021484375
2.79366666666667	0.0829696655273438
2.797	0.103950500488281
2.80033333333334	0.130653381347656
2.80366666666667	0.166416168212891
2.807	0.212669372558594
2.81033333333334	0.268936157226563
2.81366666666667	0.335216522216797
2.817	0.406742095947266
2.82033333333334	0.485420227050781
2.82366666666667	0.567436218261719
2.827	0.650882720947266
2.83033333333334	0.732421875
2.83366666666667	0.811100006103516
2.837	0.889778137207031
2.84033333333334	0.964641571044922
2.84366666666667	1.03092193603516
2.847	1.08718872070313
2.85033333333334	1.13296508789063
2.85366666666667	1.16634368896485
2.857	1.18637084960938
2.86033333333334	1.19256973266602
2.86366666666667	1.18875503540039
2.867	1.1739730834961
2.87033333333334	1.14583969116211
2.87366666666667	1.10960006713867
2.877	1.06430053710938
2.88033333333334	1.01804733276367
2.88366666666667	0.967502593994141
2.887	0.915050506591797
2.89033333333334	0.86212158203125
2.89366666666667	0.812053680419922
2.897	0.762939453125
2.90033333333334	0.710487365722657
2.90366666666667	0.657081604003907
2.907	0.605583190917969
2.91033333333334	0.555515289306641
2.91366666666667	0.504016876220703
2.917	0.455856323242188
2.92033333333334	0.411033630371094
2.92366666666667	0.372886657714844
2.927	0.33712387084961
2.93033333333334	0.308513641357422
2.93366666666667	0.281333923339844
2.937	0.255584716796875
2.94033333333334	0.233650207519531
2.94366666666667	0.216484069824219
2.947	0.203132629394531
2.95033333333334	0.189781188964844
2.95366666666667	0.179767608642578
2.957	0.171184539794922
2.96033333333334	0.160694122314453
2.96366666666667	0.14638900756836
2.967	0.132083892822266
2.97033333333334	0.116825103759766
2.97366666666667	0.103950500488281
2.977	0.0944137573242188
2.98033333333334	0.091552734375
2.98366666666667	0.0901222229003906
2.987	0.0829696655273438
2.99033333333334	0.072479248046875
2.99366666666667	0.0638961791992188
2.997	0.0567436218261719
3.00033333333334	0.0457763671875
3.00366666666667	0.0329017639160156
3.007	0.0247955322265625
3.01033333333334	0.0224113464355469
3.01366666666667	0.0219345092773438
3.017	0.0200271606445313
3.02033333333334	0.0205039978027344
3.02366666666667	0.0247955322265625
3.027	0.0324249267578125
3.03033333333334	0.0362396240234375
3.03366666666667	0.0357627868652344
3.037	0.0357627868652344
3.04033333333334	0.030517578125
3.04366666666667	0.02288818359375
3.047	0.0109672546386719
3.05033333333334	0.00762939453125
3.05366666666667	0.0100135803222656
3.057	0.0119209289550781
3.06033333333334	0.0119209289550781
3.06366666666667	0.011444091796875
3.067	0.0138282775878906
3.07033333333334	0.0166893005371094
3.07366666666667	0.0181198120117188
3.077	0.0195503234863281
3.08033333333334	0.02288818359375
3.08366666666667	0.0271797180175781
3.087	0.0309944152832031
3.09033333333334	0.0295639038085938
3.09366666666667	0.0247955322265625
3.097	0.0181198120117188
3.10033333333334	0.0133514404296875
3.10366666666667	0.0128746032714844
3.107	0.0119209289550781
3.11033333333334	0.00905990600585938
3.11366666666667	0.00524520874023438
3.117	0.00143051147460938
3.12033333333334	-0.0019073486328125
3.12366666666667	-0.0057220458984375
3.127	-0.0057220458984375
3.13033333333334	-0.000476837158203125
3.13366666666667	0.00619888305664063
3.137	0.0095367431640625
3.14033333333334	0.0095367431640625
3.14366666666667	0.0104904174804688
3.147	0.0104904174804688
3.15033333333334	0.0095367431640625
3.15366666666667	0.00810623168945313
3.157	0.00810623168945313
3.16033333333334	0.00762939453125
3.16366666666667	0.00667572021484375
3.167	0.00286102294921875
3.17033333333334	-0.00286102294921875
3.17366666666667	-0.00715255737304688
3.177	-0.00810623168945313
3.18033333333334	-0.00905990600585938
3.18366666666667	-0.0123977661132813
3.187	-0.0176429748535156
3.19033333333334	-0.0176429748535156
3.19366666666667	-0.0152587890625
3.197	-0.0119209289550781
3.20033333333334	-0.0057220458984375
3.20366666666667	0.00095367431640625
3.207	0.011444091796875
3.21033333333334	0.0200271606445313
3.21366666666667	0.0247955322265625
3.217	0.0247955322265625
3.22033333333334	0.0233650207519531
3.22366666666667	0.0224113464355469
3.227	0.0195503234863281
3.23033333333334	0.0138282775878906
3.23366666666667	0.0100135803222656
3.237	0.0100135803222656
3.24033333333334	0.0095367431640625
3.24366666666667	0.0057220458984375
3.247	-0.00143051147460938
3.25033333333334	-0.0057220458984375
3.25366666666667	-0.0104904174804688
3.257	-0.0143051147460938
3.26033333333334	-0.0143051147460938
3.26366666666667	-0.00762939453125
3.267	0.00238418579101563
3.27033333333334	0.00667572021484375
3.27366666666667	0.00476837158203125
3.277	0.00095367431640625
3.28033333333334	-0.00143051147460938
3.28366666666667	-0.00286102294921875
3.287	-0.0057220458984375
3.29033333333334	-0.003814697265625
3.29366666666667	0.000476837158203125
3.297	0.00524520874023438
3.30033333333334	0.00810623168945313
3.30366666666667	0.00715255737304688
3.307	0.00762939453125
3.31033333333334	0.00762939453125
3.31366666666667	0.0143051147460938
3.317	0.0209808349609375
3.32033333333334	0.02288818359375
3.32366666666667	0.0224113464355469
3.327	0.0214576721191406
3.33033333333334	0.02288818359375
3.33366666666667	0.0200271606445313
3.337	0.0133514404296875
3.34033333333334	0.0104904174804688
3.34366666666667	0.0109672546386719
3.347	0.0123977661132813
3.35033333333334	0.011444091796875
3.35366666666667	0.011444091796875
3.357	0.0138282775878906
3.36033333333334	0.0152587890625
3.36366666666667	0.0162124633789063
3.367	0.0157356262207031
3.37033333333334	0.0166893005371094
3.37366666666667	0.0157356262207031
3.377	0.0147819519042969
3.38033333333334	0.0157356262207031
3.38366666666667	0.0162124633789063
3.387	0.0157356262207031
3.39033333333334	0.0152587890625
3.39366666666667	0.0185966491699219
3.397	0.0252723693847656
3.40033333333334	0.0281333923339844
3.40366666666667	0.0295639038085938
3.407	0.0295639038085938
3.41033333333334	0.0257492065429688
3.41366666666667	0.0200271606445313
3.417	0.0119209289550781
3.42033333333334	0.00715255737304688
3.42366666666667	0.003814697265625
3.427	0.003814697265625
3.43033333333334	0.00762939453125
3.43366666666667	0.0109672546386719
3.437	0.0128746032714844
3.44033333333334	0.0133514404296875
3.44366666666667	0.0162124633789063
3.447	0.0181198120117188
3.45033333333334	0.0157356262207031
3.45366666666667	0.0119209289550781
3.457	0.011444091796875
3.46033333333334	0.0123977661132813
3.46366666666667	0.00905990600585938
3.467	0.000476837158203125
3.47033333333334	-0.0057220458984375
3.47366666666667	-0.0057220458984375
3.477	-0.00286102294921875
3.48033333333334	-0.000476837158203125
3.48366666666667	0.00429153442382813
3.487	0.0109672546386719
3.49033333333334	0.0166893005371094
3.49366666666667	0.0181198120117188
3.497	0.0143051147460938
3.50033333333334	0.0109672546386719
3.50366666666667	0.00333786010742188
3.507	-0.00286102294921875
3.51033333333334	-0.00715255737304688
3.51366666666667	-0.0119209289550781
3.517	-0.019073486328125
3.52033333333334	-0.0286102294921875
3.52366666666667	-0.0295639038085938
3.527	-0.0219345092773438
3.53033333333334	-0.0123977661132813
3.53366666666667	-0.00143051147460938
3.537	0.011444091796875
3.54033333333334	0.0257492065429688
3.54366666666667	0.0319480895996094
3.547	0.0281333923339844
3.55033333333334	0.0224113464355469
3.55366666666667	0.0181198120117188
3.557	0.0143051147460938
3.56033333333334	0.00810623168945313
3.56366666666667	0.00619888305664063
3.567	0.00619888305664063
3.57033333333334	0.00429153442382813
3.57366666666667	-0.00333786010742188
3.577	-0.011444091796875
3.58033333333334	-0.0157356262207031
3.58366666666667	-0.0171661376953125
3.587	-0.0185966491699219
3.59033333333334	-0.019073486328125
3.59366666666667	-0.0166893005371094
3.597	-0.011444091796875
3.60033333333334	-0.00858306884765625
3.60366666666667	-0.00762939453125
3.607	-0.00715255737304688
3.61033333333334	-0.00810623168945313
3.61366666666667	-0.0104904174804688
3.617	-0.0133514404296875
3.62033333333334	-0.0157356262207031
3.62366666666667	-0.0181198120117188
3.627	-0.0205039978027344
3.63033333333334	-0.0200271606445313
3.63366666666667	-0.0152587890625
3.637	-0.0104904174804688
3.64033333333334	-0.00905990600585938
3.64366666666667	-0.0095367431640625
3.647	-0.0109672546386719
3.65033333333334	-0.0123977661132813
3.65366666666667	-0.0157356262207031
3.657	-0.019073486328125
3.66033333333334	-0.0205039978027344
3.66366666666667	-0.0195503234863281
3.667	-0.0166893005371094
3.67033333333334	-0.0171661376953125
3.67366666666667	-0.0152587890625
3.677	-0.0109672546386719
3.68033333333334	-0.00619888305664063
3.68366666666667	-0.0019073486328125
3.687	0.0019073486328125
3.69033333333334	0.00810623168945313
3.69366666666667	0.0119209289550781
3.697	0.0133514404296875
3.70033333333334	0.0123977661132813
3.70366666666667	0.0100135803222656
3.707	0.00667572021484375
3.71033333333334	0.00810623168945313
3.71366666666667	0.0119209289550781
3.717	0.0171661376953125
3.72033333333334	0.0233650207519531
3.72366666666667	0.0324249267578125
3.727	0.0386238098144531
3.73033333333334	0.0371932983398438
3.73366666666667	0.0324249267578125
3.737	0.0309944152832031
3.74033333333334	0.0290870666503906
3.74366666666667	0.0281333923339844
3.747	0.0319480895996094
3.75033333333334	0.0391006469726563
3.75366666666667	0.0476837158203125
3.757	0.0543594360351563
3.76033333333334	0.0653266906738282
3.76366666666667	0.0782012939453125
3.767	0.0905990600585938
3.77033333333334	0.100135803222656
3.77366666666667	0.110149383544922
3.777	0.119686126708985
3.78033333333334	0.130653381347656
3.78366666666667	0.143527984619141
3.787	0.156879425048828
3.79033333333334	0.170230865478516
3.79366666666667	0.182151794433594
3.797	0.196933746337891
3.80033333333334	0.209808349609375
3.80366666666667	0.219821929931641
3.807	0.231266021728516
3.81033333333334	0.246047973632813
3.81366666666667	0.26845932006836
3.817	0.293731689453125
3.82033333333334	0.319957733154297
3.82366666666667	0.342369079589844
3.827	0.360488891601563
3.83033333333334	0.378131866455078
3.83366666666667	0.39052963256836
3.837	0.400543212890625
3.84033333333334	0.408172607421875
3.84366666666667	0.419139862060547
3.847	0.432491302490235
3.85033333333334	0.445842742919922
3.85366666666667	0.456333160400391
3.857	0.463008880615235
3.86033333333334	0.46539306640625
3.86366666666667	0.466346740722656
3.867	0.467300415039063
3.87033333333334	0.46539306640625
3.87366666666667	0.461101531982422
3.877	0.452518463134766
3.88033333333334	0.439643859863281
3.88366666666667	0.421524047851563
3.887	0.401020050048828
3.89033333333334	0.382423400878906
3.89366666666667	0.362396240234375
3.897	0.344276428222656
3.90033333333334	0.329971313476563
3.90366666666667	0.318527221679688
3.907	0.307083129882813
3.91033333333334	0.292778015136719
3.91366666666667	0.280380249023438
3.917	0.268936157226563
3.92033333333334	0.257492065429688
3.92366666666667	0.245094299316406
3.927	0.231266021728516
3.93033333333334	0.215530395507813
3.93366666666667	0.197887420654297
3.937	0.179767608642578
3.94033333333334	0.164031982421875
3.94366666666667	0.150203704833985
3.947	0.140190124511719
3.95033333333334	0.12969970703125
3.95366666666667	0.117301940917969
3.957	0.102043151855469
3.96033333333334	0.0844001770019531
3.96366666666667	0.06866455078125
3.967	0.05340576171875
3.97033333333334	0.0452995300292969
3.97366666666667	0.0448226928710938
3.977	0.0510215759277344
3.98033333333334	0.0538825988769532
3.98366666666667	0.0500679016113282
3.987	0.0429153442382813
3.99033333333334	0.0329017639160156
3.99366666666667	0.0224113464355469
3.997	0.011444091796875
4.00033333333334	0.00667572021484375
4.00366666666667	0.0057220458984375
4.007	0.00667572021484375
4.01033333333334	0.00715255737304688
4.01366666666667	0.003814697265625
4.017	-0.000476837158203125
4.02033333333334	-0.00762939453125
4.02366666666667	-0.0147819519042969
4.027	-0.0243186950683594
4.03033333333334	-0.0319480895996094
4.03366666666667	-0.0367164611816406
4.037	-0.0395774841308594
4.04033333333334	-0.0400543212890625
4.04366666666667	-0.0410079956054688
4.047	-0.03814697265625
4.05033333333334	-0.0371932983398438
4.05366666666667	-0.0348091125488281
4.057	-0.030517578125
4.06033333333334	-0.0271797180175781
4.06366666666667	-0.0247955322265625
4.067	-0.0257492065429688
4.07033333333334	-0.030517578125
4.07366666666667	-0.03814697265625
4.077	-0.0457763671875
4.08033333333334	-0.0472068786621094
4.08366666666667	-0.0462532043457031
4.087	-0.0467300415039063
4.09033333333334	-0.0457763671875
4.09366666666667	-0.0438690185546875
4.097	-0.0414848327636719
4.10033333333334	-0.0443458557128906
4.10366666666667	-0.0500679016113282
4.107	-0.0548362731933594
4.11033333333334	-0.06103515625
4.11366666666667	-0.0696182250976563
4.117	-0.0772476196289063
4.12033333333334	-0.080108642578125
4.12366666666667	-0.080108642578125
4.127	-0.0791549682617188
4.13033333333334	-0.0748634338378907
4.13366666666667	-0.06866455078125
4.137	-0.0634193420410157
4.14033333333334	-0.0600814819335938
4.14366666666667	-0.0538825988769532
4.147	-0.041961669921875
4.15033333333334	-0.0281333923339844
4.15366666666667	-0.00810623168945313
4.157	0.0176429748535156
4.16033333333334	0.0491142272949219
4.16366666666667	0.0882148742675781
4.167	0.133991241455078
4.17033333333334	0.186443328857422
4.17366666666667	0.237464904785156
4.177	0.2899169921875
4.18033333333334	0.348567962646485
4.18366666666667	0.4119873046875
4.187	0.478744506835938
4.19033333333334	0.545501708984375
4.19366666666667	0.620365142822266
4.197	0.695228576660157
4.20033333333334	0.761985778808594
4.20366666666667	0.820159912109375
4.207	0.876903533935547
4.21033333333334	0.936985015869141
4.21366666666667	0.9918212890625
4.217	1.04141235351563
4.22033333333334	1.08766555786133
4.22366666666667	1.13773345947266
4.227	1.18350982666016
4.23033333333334	1.2197494506836
4.23366666666667	1.24454498291016
4.237	1.25789642333985
4.24033333333334	1.25837326049805
4.24366666666667	1.24406814575196
4.247	1.22261047363281
4.25033333333334	1.19924545288086
4.25366666666667	1.17540359497071
4.257	1.15251541137696
4.26033333333334	1.1281967163086
4.26366666666667	1.10197067260742
4.267	1.0671615600586
4.27033333333334	1.02329254150391
4.27366666666667	0.977516174316406
4.277	0.934123992919922
4.28033333333334	0.896453857421875
4.28366666666667	0.858306884765625
4.287	0.821590423583985
4.29033333333334	0.784397125244141
4.29366666666667	0.744819641113282
4.297	0.705718994140625
4.30033333333334	0.667572021484375
4.30366666666667	0.632762908935547
4.307	0.598907470703125
4.31033333333334	0.56600570678711
4.31366666666667	0.535011291503907
4.317	0.503063201904297
4.32033333333334	0.468254089355469
4.32366666666667	0.432491302490235
4.327	0.399589538574219
4.33033333333334	0.371456146240235
4.33366666666667	0.34332275390625
4.337	0.316143035888672
4.34033333333334	0.292301177978516
4.34366666666667	0.273227691650391
4.347	0.257015228271485
4.35033333333334	0.240325927734375
4.35366666666667	0.229358673095703
4.357	0.219821929931641
4.36033333333334	0.210762023925781
4.36366666666667	0.199317932128906
4.367	0.186443328857422
4.37033333333334	0.17690658569336
4.37366666666667	0.166893005371094
4.377	0.157356262207031
4.38033333333334	0.144481658935547
4.38366666666667	0.134944915771485
4.387	0.126838684082031
4.39033333333334	0.11587142944336
4.39366666666667	0.0977516174316406
4.397	0.080108642578125
4.40033333333334	0.0672340393066407
4.40366666666667	0.057220458984375
4.407	0.0524520874023438
4.41033333333334	0.0510215759277344
4.41366666666667	0.0543594360351563
4.417	0.0538825988769532
4.42033333333334	0.049591064453125
4.42366666666667	0.0429153442382813
4.427	0.0357627868652344
4.43033333333334	0.0295639038085938
4.43366666666667	0.026702880859375
4.437	0.0257492065429688
4.44033333333334	0.02288818359375
4.44366666666667	0.0195503234863281
4.447	0.0143051147460938
4.45033333333334	0.0109672546386719
4.45366666666667	0.00667572021484375
4.457	0.0057220458984375
4.46033333333334	0.00858306884765625
4.46366666666667	0.0143051147460938
4.467	0.0224113464355469
4.47033333333334	0.0271797180175781
4.47366666666667	0.0290870666503906
4.477	0.0290870666503906
4.48033333333334	0.0281333923339844
4.48366666666667	0.026702880859375
4.487	0.0209808349609375
4.49033333333334	0.0123977661132813
4.49366666666667	0.00762939453125
4.497	0.0057220458984375
4.50033333333334	0.00476837158203125
4.50366666666667	-0.00095367431640625
4.507	-0.00524520874023438
4.51033333333334	-0.00429153442382813
4.51366666666667	-0.00476837158203125
4.517	-0.00810623168945313
4.52033333333334	-0.0109672546386719
4.52366666666667	-0.00905990600585938
4.527	-0.00858306884765625
4.53033333333334	-0.0100135803222656
4.53366666666667	-0.0128746032714844
4.537	-0.0133514404296875
4.54033333333334	-0.0133514404296875
4.54366666666667	-0.0157356262207031
4.547	-0.0176429748535156
4.55033333333334	-0.0185966491699219
4.55366666666667	-0.0143051147460938
4.557	-0.00810623168945313
4.56033333333334	-0.00143051147460938
4.56366666666667	0.0057220458984375
4.567	0.0119209289550781
4.57033333333334	0.0166893005371094
4.57366666666667	0.0185966491699219
4.577	0.0166893005371094
4.58033333333334	0.0123977661132813
4.58366666666667	0.00429153442382813
4.587	-0.00667572021484375
4.59033333333334	-0.0171661376953125
4.59366666666667	-0.0243186950683594
4.597	-0.0252723693847656
4.60033333333334	-0.0233650207519531
4.60366666666667	-0.0205039978027344
4.607	-0.0138282775878906
4.61033333333334	-0.00476837158203125
4.61366666666667	0.00143051147460938
4.617	0.00429153442382813
4.62033333333334	0.00476837158203125
4.62366666666667	0.00524520874023438
4.627	0.00476837158203125
4.63033333333334	0.00143051147460938
4.63366666666667	0
4.637	-0.00762939453125
4.64033333333334	-0.0123977661132813
4.64366666666667	-0.0162124633789063
4.647	-0.0176429748535156
4.65033333333334	-0.0181198120117188
4.65366666666667	-0.0185966491699219
4.657	-0.0147819519042969
4.66033333333334	-0.0128746032714844
4.66366666666667	-0.0109672546386719
4.667	-0.0128746032714844
4.67033333333334	-0.0166893005371094
4.67366666666667	-0.0224113464355469
4.677	-0.0276565551757813
4.68033333333334	-0.0286102294921875
4.68366666666667	-0.0286102294921875
4.687	-0.0252723693847656
4.69033333333334	-0.02288818359375
4.69366666666667	-0.0214576721191406
4.697	-0.0238418579101563
4.70033333333334	-0.0281333923339844
4.70366666666667	-0.0338554382324219
4.707	-0.0424385070800781
4.71033333333334	-0.0486373901367188
4.71366666666667	-0.0486373901367188
4.717	-0.0452995300292969
4.72033333333334	-0.0410079956054688
4.72366666666667	-0.0367164611816406
4.727	-0.0319480895996094
4.73033333333334	-0.0276565551757813
4.73366666666667	-0.0271797180175781
4.737	-0.026702880859375
4.74033333333334	-0.0257492065429688
4.74366666666667	-0.0205039978027344
4.747	-0.0133514404296875
4.75033333333334	-0.003814697265625
4.75366666666667	0.00619888305664063
4.757	0.0119209289550781
4.76033333333334	0.0147819519042969
4.76366666666667	0.0138282775878906
4.767	0.00858306884765625
4.77033333333334	-0.00095367431640625
4.77366666666667	-0.0147819519042969
4.777	-0.0262260437011719
4.78033333333334	-0.0333786010742188
4.78366666666667	-0.03814697265625
4.787	-0.0414848327636719
4.79033333333334	-0.0424385070800781
4.79366666666667	-0.0400543212890625
4.797	-0.0367164611816406
4.80033333333334	-0.0367164611816406
4.80366666666667	-0.03814697265625
4.807	-0.0391006469726563
4.81033333333334	-0.0395774841308594
4.81366666666667	-0.0376701354980469
4.817	-0.0352859497070313
4.82033333333334	-0.0314712524414063
4.82366666666667	-0.0271797180175781
4.827	-0.0243186950683594
4.83033333333334	-0.0200271606445313
4.83366666666667	-0.0152587890625
4.837	-0.0104904174804688
4.84033333333334	-0.00667572021484375
4.84366666666667	-0.00429153442382813
4.847	-0.0057220458984375
4.85033333333334	-0.011444091796875
4.85366666666667	-0.0205039978027344
4.857	-0.0281333923339844
4.86033333333334	-0.0357627868652344
4.86366666666667	-0.0400543212890625
4.867	-0.0391006469726563
4.87033333333334	-0.0333786010742188
4.87366666666667	-0.026702880859375
4.877	-0.02288818359375
4.88033333333334	-0.0205039978027344
4.88366666666667	-0.0205039978027344
4.887	-0.02288818359375
4.89033333333334	-0.0262260437011719
4.89366666666667	-0.0290870666503906
4.897	-0.0295639038085938
4.90033333333334	-0.0286102294921875
4.90366666666667	-0.026702880859375
4.907	-0.0257492065429688
4.91033333333334	-0.0281333923339844
4.91366666666667	-0.0300407409667969
4.917	-0.0324249267578125
4.92033333333334	-0.0324249267578125
4.92366666666667	-0.0314712524414063
4.927	-0.0290870666503906
4.93033333333334	-0.026702880859375
4.93366666666667	-0.026702880859375
4.937	-0.0286102294921875
4.94033333333334	-0.030517578125
4.94366666666667	-0.0324249267578125
4.947	-0.0309944152832031
4.95033333333334	-0.026702880859375
4.95366666666667	-0.0205039978027344
4.957	-0.0152587890625
4.96033333333334	-0.0133514404296875
4.96366666666667	-0.0147819519042969
4.967	-0.0195503234863281
4.97033333333334	-0.0252723693847656
4.97366666666667	-0.0329017639160156
4.977	-0.0414848327636719
4.98033333333334	-0.0476837158203125
4.98366666666667	-0.0448226928710938
4.987	-0.03814697265625
4.99033333333334	-0.0290870666503906
4.99366666666667	-0.0185966491699219
4.997	-0.0104904174804688
5.00033333333334	-0.0057220458984375
5.00366666666667	-0.00715255737304688
5.007	-0.0095367431640625
5.01033333333334	-0.0119209289550781
5.01366666666667	-0.0171661376953125
5.017	-0.0195503234863281
5.02033333333334	-0.0224113464355469
5.02366666666667	-0.0262260437011719
5.027	-0.0357627868652344
5.03033333333334	-0.0457763671875
5.03366666666667	-0.0519752502441407
5.037	-0.0548362731933594
5.04033333333334	-0.0538825988769532
5.04366666666667	-0.0548362731933594
5.047	-0.0557899475097657
5.05033333333334	-0.0591278076171875
5.05366666666667	-0.06103515625
5.057	-0.0638961791992188
5.06033333333334	-0.0653266906738282
5.06366666666667	-0.06103515625
5.067	-0.0500679016113282
5.07033333333334	-0.0386238098144531
5.07366666666667	-0.0324249267578125
5.077	-0.0295639038085938
5.08033333333334	-0.0276565551757813
5.08366666666667	-0.0271797180175781
5.087	-0.0319480895996094
5.09033333333334	-0.0367164611816406
5.09366666666667	-0.0386238098144531
5.097	-0.0386238098144531
5.10033333333334	-0.0391006469726563
5.10366666666667	-0.0433921813964844
5.107	-0.0472068786621094
5.11033333333334	-0.0514984130859375
5.11366666666667	-0.0543594360351563
5.117	-0.0510215759277344
5.12033333333334	-0.0467300415039063
5.12366666666667	-0.0405311584472656
5.127	-0.0362396240234375
5.13033333333334	-0.0300407409667969
5.13366666666667	-0.0257492065429688
5.137	-0.0262260437011719
5.14033333333334	-0.0262260437011719
5.14366666666667	-0.0262260437011719
5.147	-0.0243186950683594
5.15033333333334	-0.02288818359375
5.15366666666667	-0.0205039978027344
5.157	-0.0219345092773438
5.16033333333334	-0.0276565551757813
5.16366666666667	-0.0333786010742188
5.167	-0.0362396240234375
5.17033333333334	-0.0371932983398438
5.17366666666667	-0.0386238098144531
5.177	-0.03814697265625
5.18033333333334	-0.0357627868652344
5.18366666666667	-0.0329017639160156
5.187	-0.0309944152832031
5.19033333333334	-0.030517578125
5.19366666666667	-0.0290870666503906
5.197	-0.0276565551757813
5.20033333333334	-0.026702880859375
5.20366666666667	-0.0271797180175781
5.207	-0.0281333923339844
5.21033333333334	-0.0281333923339844
5.21366666666667	-0.0281333923339844
5.217	-0.026702880859375
5.22033333333334	-0.0257492065429688
5.22366666666667	-0.0262260437011719
5.227	-0.0281333923339844
5.23033333333334	-0.0300407409667969
5.23366666666667	-0.030517578125
5.237	-0.0329017639160156
5.24033333333334	-0.0324249267578125
5.24366666666667	-0.0286102294921875
5.247	-0.0214576721191406
5.25033333333334	-0.0171661376953125
5.25366666666667	-0.0166893005371094
5.257	-0.0162124633789063
5.26033333333334	-0.0152587890625
5.26366666666667	-0.0138282775878906
5.267	-0.0143051147460938
5.27033333333334	-0.0171661376953125
5.27366666666667	-0.0176429748535156
5.277	-0.0166893005371094
5.28033333333334	-0.0171661376953125
5.28366666666667	-0.0224113464355469
5.287	-0.0271797180175781
5.29033333333334	-0.0295639038085938
5.29366666666667	-0.0314712524414063
5.297	-0.0314712524414063
5.30033333333334	-0.0257492065429688
5.30366666666667	-0.0147819519042969
5.307	-0.00715255737304688
5.31033333333334	-0.00429153442382813
5.31366666666667	-0.00524520874023438
5.317	-0.00858306884765625
5.32033333333334	-0.0123977661132813
5.32366666666667	-0.0195503234863281
5.327	-0.0247955322265625
5.33033333333334	-0.0281333923339844
5.33366666666667	-0.0262260437011719
5.337	-0.0238418579101563
5.34033333333334	-0.02288818359375
5.34366666666667	-0.0238418579101563
5.347	-0.0271797180175781
5.35033333333334	-0.0309944152832031
5.35366666666667	-0.0367164611816406
5.357	-0.0386238098144531
5.36033333333334	-0.0405311584472656
5.36366666666667	-0.041961669921875
5.367	-0.0438690185546875
5.37033333333334	-0.0438690185546875
5.37366666666667	-0.0429153442382813
5.377	-0.0448226928710938
5.38033333333334	-0.0500679016113282
5.38366666666667	-0.0562667846679688
5.387	-0.0562667846679688
5.39033333333334	-0.0514984130859375
5.39366666666667	-0.0448226928710938
5.397	-0.0395774841308594
5.40033333333334	-0.0352859497070313
5.40366666666667	-0.0300407409667969
5.407	-0.0300407409667969
5.41033333333334	-0.0329017639160156
5.41366666666667	-0.03814697265625
5.417	-0.0452995300292969
5.42033333333334	-0.0543594360351563
5.42366666666667	-0.0615119934082032
5.427	-0.0615119934082032
5.43033333333334	-0.0600814819335938
5.43366666666667	-0.0567436218261719
5.437	-0.0519752502441407
5.44033333333334	-0.0424385070800781
5.44366666666667	-0.0348091125488281
5.447	-0.0290870666503906
5.45033333333334	-0.0233650207519531
5.45366666666667	-0.0176429748535156
5.457	-0.0138282775878906
5.46033333333334	-0.0138282775878906
5.46366666666667	-0.0143051147460938
5.467	-0.0157356262207031
5.47033333333334	-0.0171661376953125
5.47366666666667	-0.0214576721191406
5.477	-0.0271797180175781
5.48033333333334	-0.0309944152832031
5.48366666666667	-0.0319480895996094
5.487	-0.0286102294921875
5.49033333333334	-0.0257492065429688
5.49366666666667	-0.0195503234863281
5.497	-0.0104904174804688
5.50033333333334	-0.00095367431640625
5.50366666666667	0.00238418579101563
5.507	-0.00095367431640625
5.51033333333334	-0.00858306884765625
5.51366666666667	-0.0147819519042969
5.517	-0.0181198120117188
5.52033333333334	-0.0181198120117188
5.52366666666667	-0.0162124633789063
5.527	-0.0119209289550781
5.53033333333334	-0.00762939453125
5.53366666666667	-0.0095367431640625
5.537	-0.0181198120117188
5.54033333333334	-0.0314712524414063
5.54366666666667	-0.0424385070800781
5.547	-0.0524520874023438
5.55033333333334	-0.0596046447753907
5.55366666666667	-0.0605583190917969
5.557	-0.05340576171875
5.56033333333334	-0.0438690185546875
5.56366666666667	-0.0362396240234375
5.567	-0.0319480895996094
5.57033333333334	-0.0281333923339844
5.57366666666667	-0.0281333923339844
5.577	-0.0324249267578125
5.58033333333334	-0.0371932983398438
5.58366666666667	-0.0395774841308594
5.587	-0.0376701354980469
5.59033333333334	-0.0348091125488281
5.59366666666667	-0.0300407409667969
5.597	-0.0262260437011719
5.60033333333334	-0.0233650207519531
5.60366666666667	-0.0247955322265625
5.607	-0.0281333923339844
5.61033333333334	-0.0362396240234375
5.61366666666667	-0.0438690185546875
5.617	-0.0500679016113282
5.62033333333334	-0.0529289245605469
5.62366666666667	-0.0519752502441407
5.627	-0.0491142272949219
5.63033333333334	-0.0438690185546875
5.63366666666667	-0.0433921813964844
5.637	-0.0457763671875
5.64033333333334	-0.0472068786621094
5.64366666666667	-0.0481605529785156
5.647	-0.0514984130859375
5.65033333333334	-0.0553131103515625
5.65366666666667	-0.0529289245605469
5.657	-0.0472068786621094
5.66033333333334	-0.0433921813964844
5.66366666666667	-0.0424385070800781
5.667	-0.0400543212890625
5.67033333333334	-0.0357627868652344
5.67366666666667	-0.0338554382324219
5.677	-0.0338554382324219
5.68033333333334	-0.0362396240234375
5.68366666666667	-0.0352859497070313
5.687	-0.0338554382324219
5.69033333333334	-0.0329017639160156
5.69366666666667	-0.0329017639160156
5.697	-0.0324249267578125
5.70033333333334	-0.0300407409667969
5.70366666666667	-0.0286102294921875
5.707	-0.0295639038085938
5.71033333333334	-0.0309944152832031
5.71366666666667	-0.0314712524414063
5.717	-0.0329017639160156
5.72033333333334	-0.0309944152832031
5.72366666666667	-0.026702880859375
5.727	-0.02288818359375
5.73033333333334	-0.0200271606445313
5.73366666666667	-0.0200271606445313
5.737	-0.0185966491699219
5.74033333333334	-0.0214576721191406
5.74366666666667	-0.0286102294921875
5.747	-0.0371932983398438
5.75033333333334	-0.0414848327636719
5.75366666666667	-0.0395774841308594
5.757	-0.0367164611816406
5.76033333333334	-0.0319480895996094
5.76366666666667	-0.026702880859375
5.767	-0.0214576721191406
5.77033333333334	-0.0200271606445313
5.77366666666667	-0.0219345092773438
5.777	-0.0247955322265625
5.78033333333334	-0.0286102294921875
5.78366666666667	-0.0324249267578125
5.787	-0.034332275390625
5.79033333333334	-0.0319480895996094
5.79366666666667	-0.0252723693847656
5.797	-0.019073486328125
5.80033333333334	-0.0152587890625
5.80366666666667	-0.0128746032714844
5.807	-0.0100135803222656
5.81033333333334	-0.00667572021484375
5.81366666666667	-0.00810623168945313
5.817	-0.0123977661132813
5.82033333333334	-0.0166893005371094
5.82366666666667	-0.0185966491699219
5.827	-0.0209808349609375
5.83033333333334	-0.0262260437011719
5.83366666666667	-0.0314712524414063
5.837	-0.0357627868652344
5.84033333333334	-0.0362396240234375
5.84366666666667	-0.0367164611816406
5.847	-0.0376701354980469
5.85033333333334	-0.0400543212890625
5.85366666666667	-0.0472068786621094
5.857	-0.0524520874023438
5.86033333333334	-0.0562667846679688
5.86366666666667	-0.0567436218261719
5.867	-0.0567436218261719
5.87033333333334	-0.0557899475097657
5.87366666666667	-0.0524520874023438
5.877	-0.0529289245605469
5.88033333333334	-0.0557899475097657
5.88366666666667	-0.0562667846679688
5.887	-0.0543594360351563
5.89033333333334	-0.0514984130859375
5.89366666666667	-0.0519752502441407
5.897	-0.0500679016113282
5.90033333333334	-0.0457763671875
5.90366666666667	-0.0433921813964844
5.907	-0.0448226928710938
5.91033333333334	-0.0472068786621094
5.91366666666667	-0.0414848327636719
5.917	-0.034332275390625
5.92033333333334	-0.0281333923339844
5.92366666666667	-0.026702880859375
5.927	-0.0247955322265625
5.93033333333334	-0.0200271606445313
5.93366666666667	-0.0219345092773438
5.937	-0.0252723693847656
5.94033333333334	-0.030517578125
5.94366666666667	-0.0319480895996094
5.947	-0.0367164611816406
5.95033333333334	-0.0462532043457031
5.95366666666667	-0.0548362731933594
5.957	-0.0586509704589844
5.96033333333334	-0.0581741333007813
5.96366666666667	-0.0586509704589844
5.967	-0.0562667846679688
5.97033333333334	-0.0505447387695313
5.97366666666667	-0.041961669921875
5.977	-0.03814697265625
5.98033333333334	-0.0371932983398438
5.98366666666667	-0.0376701354980469
5.987	-0.0395774841308594
5.99033333333334	-0.0443458557128906
5.99366666666667	-0.0491142272949219
5.997	-0.0524520874023438
6.00033333333334	-0.0548362731933594
6.00366666666667	-0.0557899475097657
6.007	-0.0514984130859375
6.01033333333334	-0.0443458557128906
6.01366666666667	-0.041961669921875
6.017	-0.0424385070800781
6.02033333333334	-0.0486373901367188
6.02366666666667	-0.0529289245605469
6.027	-0.0596046447753907
6.03033333333334	-0.0634193420410157
6.03366666666667	-0.0605583190917969
6.037	-0.05340576171875
6.04033333333334	-0.0429153442382813
6.04366666666667	-0.0395774841308594
6.047	-0.03814697265625
6.05033333333334	-0.03814697265625
6.05366666666667	-0.0424385070800781
6.057	-0.049591064453125
6.06033333333334	-0.0591278076171875
6.06366666666667	-0.0643730163574219
6.067	-0.064849853515625
6.07033333333334	-0.0619888305664063
6.07366666666667	-0.0557899475097657
6.077	-0.0505447387695313
6.08033333333334	-0.0472068786621094
6.08366666666667	-0.0457763671875
6.087	-0.0467300415039063
6.09033333333334	-0.0491142272949219
6.09366666666667	-0.0500679016113282
6.097	-0.0486373901367188
6.10033333333334	-0.0443458557128906
6.10366666666667	-0.03814697265625
6.107	-0.0309944152832031
6.11033333333334	-0.0257492065429688
6.11366666666667	-0.0262260437011719
6.117	-0.0286102294921875
6.12033333333334	-0.0300407409667969
6.12366666666667	-0.0286102294921875
6.127	-0.026702880859375
6.13033333333334	-0.026702880859375
6.13366666666667	-0.0271797180175781
6.137	-0.0271797180175781
6.14033333333334	-0.0271797180175781
6.14366666666667	-0.0295639038085938
6.147	-0.0309944152832031
6.15033333333334	-0.030517578125
6.15366666666667	-0.0286102294921875
6.157	-0.0247955322265625
6.16033333333334	-0.0200271606445313
6.16366666666667	-0.0162124633789063
6.167	-0.0171661376953125
6.17033333333334	-0.02288818359375
6.17366666666667	-0.0257492065429688
6.177	-0.0271797180175781
6.18033333333334	-0.0281333923339844
6.18366666666667	-0.0338554382324219
6.187	-0.03814697265625
6.19033333333334	-0.0395774841308594
6.19366666666667	-0.0414848327636719
6.197	-0.0448226928710938
6.20033333333334	-0.0481605529785156
6.20366666666667	-0.0448226928710938
6.207	-0.0424385070800781
6.21033333333334	-0.0400543212890625
6.21366666666667	-0.041961669921875
6.217	-0.0438690185546875
6.22033333333334	-0.0438690185546875
6.22366666666667	-0.0457763671875
6.227	-0.0476837158203125
6.23033333333334	-0.0491142272949219
6.23366666666667	-0.0452995300292969
6.237	-0.0414848327636719
6.24033333333334	-0.0391006469726563
6.24366666666667	-0.0352859497070313
6.247	-0.0333786010742188
6.25033333333334	-0.0329017639160156
6.25366666666667	-0.0338554382324219
6.257	-0.0348091125488281
6.26033333333334	-0.0338554382324219
6.26366666666667	-0.0352859497070313
6.267	-0.0333786010742188
6.27033333333334	-0.030517578125
6.27366666666667	-0.0252723693847656
6.277	-0.0205039978027344
6.28033333333334	-0.0200271606445313
6.28366666666667	-0.0214576721191406
6.287	-0.0243186950683594
6.29033333333334	-0.0276565551757813
6.29366666666667	-0.0329017639160156
6.297	-0.03814697265625
6.30033333333334	-0.0400543212890625
6.30366666666667	-0.0391006469726563
6.307	-0.0357627868652344
6.31033333333334	-0.0295639038085938
6.31366666666667	-0.0224113464355469
6.317	-0.0162124633789063
6.32033333333334	-0.0138282775878906
6.32366666666667	-0.0147819519042969
6.327	-0.0185966491699219
6.33033333333334	-0.0243186950683594
6.33366666666667	-0.0319480895996094
6.337	-0.0376701354980469
6.34033333333334	-0.0424385070800781
6.34366666666667	-0.0410079956054688
6.347	-0.0371932983398438
6.35033333333334	-0.0338554382324219
6.35366666666667	-0.0324249267578125
6.357	-0.0333786010742188
6.36033333333334	-0.0338554382324219
6.36366666666667	-0.0357627868652344
6.367	-0.0357627868652344
6.37033333333334	-0.0362396240234375
6.37366666666667	-0.0357627868652344
6.377	-0.0352859497070313
6.38033333333334	-0.034332275390625
6.38366666666667	-0.0333786010742188
6.387	-0.0329017639160156
6.39033333333334	-0.0333786010742188
6.39366666666667	-0.0362396240234375
6.397	-0.0405311584472656
6.40033333333334	-0.0424385070800781
6.40366666666667	-0.0452995300292969
6.407	-0.0467300415039063
6.41033333333334	-0.0438690185546875
6.41366666666667	-0.0333786010742188
6.417	-0.0205039978027344
6.42033333333334	-0.0123977661132813
6.42366666666667	-0.00810623168945313
6.427	-0.00762939453125
6.43033333333334	-0.00762939453125
6.43366666666667	-0.0119209289550781
6.437	-0.0162124633789063
6.44033333333334	-0.0224113464355469
6.44366666666667	-0.0309944152832031
6.447	-0.0386238098144531
6.45033333333334	-0.049591064453125
6.45366666666667	-0.0586509704589844
6.457	-0.0643730163574219
6.46033333333334	-0.06103515625
6.46366666666667	-0.0519752502441407
6.467	-0.0457763671875
6.47033333333334	-0.0391006469726563
6.47366666666667	-0.034332275390625
6.477	-0.0309944152832031
6.48033333333334	-0.0338554382324219
6.48366666666667	-0.0386238098144531
6.487	-0.0405311584472656
6.49033333333334	-0.0405311584472656
6.49366666666667	-0.0376701354980469
6.497	-0.0348091125488281
6.50033333333334	-0.0329017639160156
6.50366666666667	-0.0309944152832031
6.507	-0.030517578125
6.51033333333334	-0.0290870666503906
6.51366666666667	-0.0319480895996094
6.517	-0.0348091125488281
6.52033333333334	-0.0348091125488281
6.52366666666667	-0.0338554382324219
6.527	-0.0324249267578125
6.53033333333334	-0.030517578125
6.53366666666667	-0.0276565551757813
6.537	-0.026702880859375
6.54033333333334	-0.0247955322265625
6.54366666666667	-0.02288818359375
6.547	-0.0205039978027344
6.55033333333334	-0.0185966491699219
6.55366666666667	-0.0185966491699219
6.557	-0.0209808349609375
6.56033333333334	-0.0247955322265625
6.56366666666667	-0.0262260437011719
6.567	-0.0271797180175781
6.57033333333334	-0.0281333923339844
6.57366666666667	-0.0290870666503906
6.577	-0.0309944152832031
6.58033333333334	-0.0367164611816406
6.58366666666667	-0.0472068786621094
6.587	-0.0562667846679688
6.59033333333334	-0.0600814819335938
6.59366666666667	-0.0581741333007813
6.597	-0.0529289245605469
6.60033333333334	-0.0467300415039063
6.60366666666667	-0.0410079956054688
6.607	-0.0371932983398438
6.61033333333334	-0.0367164611816406
6.61366666666667	-0.0371932983398438
6.617	-0.0386238098144531
6.62033333333334	-0.0376701354980469
6.62366666666667	-0.0357627868652344
6.627	-0.0333786010742188
6.63033333333334	-0.0324249267578125
6.63366666666667	-0.0362396240234375
6.637	-0.0395774841308594
6.64033333333334	-0.041961669921875
6.64366666666667	-0.0400543212890625
6.647	-0.0352859497070313
6.65033333333334	-0.0281333923339844
6.65366666666667	-0.0205039978027344
6.657	-0.0152587890625
6.66033333333334	-0.0119209289550781
6.66366666666667	-0.0095367431640625
[truncated: 5,506 more rows]
