# Supplementary material for: Phase-Specific Parameter Estimation in Chiral HPLC Using 1‑Site, 2‑Site Stochastic Models, and Unified Equation Approach
Source: Anal Chem. 2026 Apr 29;98(18):13925–39. doi: 10.1021/acs.analchem.6c01634 (PMC13177292; doi:10.1021/acs.analchem.6c01634)
Supplement: Supplementary file 2 [file ac6c01634_si_002.zip › SupportingInformation/01_isotherm_fit/CELL1_data/LORA_CELL1_05_10_25406.CSV]

0.00216666666666667	-0.00905990600585938
0.0055	-0.00286102294921875
0.00883333333333334	0.00429153442382813
0.0121666666666667	0.00905990600585938
0.0155	0.0157356262207031
0.0188333333333334	0.0243186950683594
0.0221666666666667	0.0309944152832031
0.0255	0.034332275390625
0.0288333333333334	0.0357627868652344
0.0321666666666667	0.03814697265625
0.0355	0.0386238098144531
0.0388333333333334	0.0367164611816406
0.0421666666666667	0.034332275390625
0.0455	0.0290870666503906
0.0488333333333334	0.0224113464355469
0.0521666666666667	0.0171661376953125
0.0555	0.0171661376953125
0.0588333333333334	0.019073486328125
0.0621666666666667	0.0205039978027344
0.0655	0.0224113464355469
0.0688333333333333	0.0238418579101563
0.0721666666666667	0.0224113464355469
0.0755	0.0176429748535156
0.0788333333333334	0.0138282775878906
0.0821666666666667	0.0109672546386719
0.0855	0.00810623168945313
0.0888333333333333	0.00619888305664063
0.0921666666666667	0.00715255737304688
0.0955	0.0123977661132813
0.0988333333333334	0.0185966491699219
0.102166666666667	0.0214576721191406
0.1055	0.0209808349609375
0.108833333333334	0.0205039978027344
0.112166666666667	0.0214576721191406
0.1155	0.0200271606445313
0.118833333333334	0.0152587890625
0.122166666666667	0.0100135803222656
0.1255	0.0095367431640625
0.128833333333334	0.0104904174804688
0.132166666666667	0.0109672546386719
0.1355	0.0100135803222656
0.138833333333334	0.00858306884765625
0.142166666666667	0.00715255737304688
0.1455	0.003814697265625
0.148833333333334	-0.000476837158203125
0.152166666666667	-0.00476837158203125
0.1555	-0.00619888305664063
0.158833333333334	-0.00715255737304688
0.162166666666667	-0.0057220458984375
0.1655	-0.00238418579101563
0.168833333333334	0.00095367431640625
0.172166666666667	0.00143051147460938
0.1755	-0.0019073486328125
0.178833333333334	-0.003814697265625
0.182166666666667	-0.00667572021484375
0.1855	-0.0104904174804688
0.188833333333334	-0.0133514404296875
0.192166666666667	-0.011444091796875
0.1955	-0.00810623168945313
0.198833333333334	-0.00524520874023438
0.202166666666667	-0.003814697265625
0.2055	-0.00143051147460938
0.208833333333334	0.00095367431640625
0.212166666666667	0.00476837158203125
0.2155	0.0119209289550781
0.218833333333334	0.0181198120117188
0.222166666666667	0.0209808349609375
0.2255	0.0195503234863281
0.228833333333334	0.0147819519042969
0.232166666666667	0.00667572021484375
0.2355	-0.00286102294921875
0.238833333333334	-0.0128746032714844
0.242166666666667	-0.0224113464355469
0.2455	-0.0286102294921875
0.248833333333334	-0.0309944152832031
0.252166666666667	-0.0309944152832031
0.2555	-0.0290870666503906
0.258833333333334	-0.026702880859375
0.262166666666667	-0.0214576721191406
0.2655	-0.0147819519042969
0.268833333333334	-0.00905990600585938
0.272166666666667	-0.003814697265625
0.2755	-0.00286102294921875
0.278833333333334	-0.00238418579101563
0.282166666666667	-0.00238418579101563
0.2855	-0.00143051147460938
0.288833333333334	-0.0019073486328125
0.292166666666667	-0.00524520874023438
0.2955	-0.0104904174804688
0.298833333333334	-0.0166893005371094
0.302166666666667	-0.0205039978027344
0.3055	-0.0219345092773438
0.308833333333334	-0.0257492065429688
0.312166666666667	-0.0281333923339844
0.3155	-0.0286102294921875
0.318833333333334	-0.0257492065429688
0.322166666666667	-0.0243186950683594
0.3255	-0.0262260437011719
0.328833333333334	-0.0276565551757813
0.332166666666667	-0.0281333923339844
0.3355	-0.0262260437011719
0.338833333333334	-0.0209808349609375
0.342166666666667	-0.0147819519042969
0.3455	-0.00619888305664063
0.348833333333334	0
0.352166666666667	0.00524520874023438
0.3555	0.00905990600585938
0.358833333333334	0.00762939453125
0.362166666666667	0.00476837158203125
0.3655	0.000476837158203125
0.368833333333334	-0.00143051147460938
0.372166666666667	-0.00429153442382813
0.3755	-0.0100135803222656
0.378833333333334	-0.0152587890625
0.382166666666667	-0.0209808349609375
0.3855	-0.0247955322265625
0.388833333333334	-0.0252723693847656
0.392166666666667	-0.0252723693847656
0.3955	-0.026702880859375
0.398833333333334	-0.0276565551757813
0.402166666666667	-0.0247955322265625
0.4055	-0.0214576721191406
0.408833333333334	-0.0205039978027344
0.412166666666667	-0.0185966491699219
0.4155	-0.0119209289550781
0.418833333333334	-0.00667572021484375
0.422166666666667	-0.00476837158203125
0.4255	-0.00905990600585938
0.428833333333334	-0.0133514404296875
0.432166666666667	-0.0157356262207031
0.4355	-0.0147819519042969
0.438833333333334	-0.0104904174804688
0.442166666666667	-0.00715255737304688
0.4455	-0.003814697265625
0.448833333333334	-0.00095367431640625
0.452166666666667	-0.00143051147460938
0.4555	-0.00667572021484375
0.458833333333334	-0.0128746032714844
0.462166666666667	-0.0133514404296875
0.4655	-0.0104904174804688
0.468833333333334	-0.00858306884765625
0.472166666666667	-0.00524520874023438
0.4755	-0.00095367431640625
0.478833333333334	0.00429153442382813
0.482166666666667	0.003814697265625
0.4855	0.0019073486328125
0.488833333333334	0.00143051147460938
0.492166666666667	0.00286102294921875
0.4955	0.00286102294921875
0.498833333333334	0.000476837158203125
0.502166666666667	0.000476837158203125
0.5055	0.00238418579101563
0.508833333333334	0.00619888305664063
0.512166666666667	0.0057220458984375
0.5155	0.0057220458984375
0.518833333333334	0.00524520874023438
0.522166666666667	0.00715255737304688
0.5255	0.0109672546386719
0.528833333333334	0.0095367431640625
0.532166666666667	0.00667572021484375
0.5355	0.0057220458984375
0.538833333333334	0.00715255737304688
0.542166666666667	0.00858306884765625
0.5455	0.00619888305664063
0.548833333333334	0.00524520874023438
0.552166666666667	0.00667572021484375
0.5555	0.00619888305664063
0.558833333333334	0.003814697265625
0.562166666666667	-0.00143051147460938
0.5655	-0.00667572021484375
0.568833333333334	-0.0095367431640625
0.572166666666667	-0.0138282775878906
0.5755	-0.0219345092773438
0.578833333333334	-0.0300407409667969
0.582166666666667	-0.0348091125488281
0.5855	-0.0314712524414063
0.588833333333334	-0.026702880859375
0.592166666666667	-0.0185966491699219
0.5955	-0.00905990600585938
0.598833333333334	-0.00095367431640625
0.602166666666667	0.00333786010742188
0.6055	0
0.608833333333334	-0.00715255737304688
0.612166666666667	-0.0171661376953125
0.6155	-0.0247955322265625
0.618833333333334	-0.0252723693847656
0.622166666666667	-0.0205039978027344
0.6255	-0.0143051147460938
0.628833333333334	-0.0109672546386719
0.632166666666667	-0.00905990600585938
0.6355	-0.00715255737304688
0.638833333333334	-0.00619888305664063
0.642166666666667	-0.003814697265625
0.6455	0.00095367431640625
0.648833333333334	0.00524520874023438
0.652166666666667	0.0104904174804688
0.6555	0.0147819519042969
0.658833333333334	0.0171661376953125
0.662166666666667	0.0138282775878906
0.6655	0.0057220458984375
0.668833333333334	0.00238418579101563
0.672166666666667	0.0019073486328125
0.6755	0.00333786010742188
0.678833333333334	0.003814697265625
0.682166666666667	0.003814697265625
0.6855	0.00429153442382813
0.688833333333334	0.00476837158203125
0.692166666666667	0.00762939453125
0.6955	0.00810623168945313
0.698833333333334	0.00333786010742188
0.702166666666667	-0.00095367431640625
0.7055	-0.00286102294921875
0.708833333333334	-0.00286102294921875
0.712166666666667	-0.00619888305664063
0.7155	-0.0095367431640625
0.718833333333334	-0.00905990600585938
0.722166666666667	-0.00715255737304688
0.7255	-0.00715255737304688
0.728833333333334	-0.00667572021484375
0.732166666666667	-0.00476837158203125
0.7355	-0.00095367431640625
0.738833333333334	0
0.742166666666667	0.000476837158203125
0.7455	0.00286102294921875
0.748833333333334	0.0057220458984375
0.752166666666667	0.00667572021484375
0.7555	0.00286102294921875
0.758833333333334	0.000476837158203125
0.762166666666667	0.0019073486328125
0.7655	0.003814697265625
0.768833333333334	0.00143051147460938
0.772166666666667	-0.00238418579101563
0.7755	-0.00238418579101563
0.778833333333334	-0.000476837158203125
0.782166666666667	-0.00095367431640625
0.7855	-0.00524520874023438
0.788833333333334	-0.00619888305664063
0.792166666666667	-0.00429153442382813
0.7955	-0.00143051147460938
0.798833333333334	0.000476837158203125
0.802166666666667	-0.00095367431640625
0.8055	-0.003814697265625
0.808833333333334	-0.00715255737304688
0.812166666666667	-0.00810623168945313
0.8155	-0.00858306884765625
0.818833333333334	-0.011444091796875
0.822166666666667	-0.0143051147460938
0.8255	-0.0162124633789063
0.828833333333334	-0.0143051147460938
0.832166666666667	-0.0133514404296875
0.8355	-0.0133514404296875
0.838833333333334	-0.0128746032714844
0.842166666666667	-0.00858306884765625
0.8455	0
0.848833333333334	0.00429153442382813
0.852166666666667	0.00429153442382813
0.8555	0.00286102294921875
0.858833333333334	0.0057220458984375
0.862166666666667	0.00667572021484375
0.8655	0.00429153442382813
0.868833333333334	0.00238418579101563
0.872166666666667	0.0019073486328125
0.8755	0.00238418579101563
0.878833333333334	0.00238418579101563
0.882166666666667	0.003814697265625
0.8855	0.00619888305664063
0.888833333333334	0.00762939453125
0.892166666666667	0.0100135803222656
0.8955	0.0119209289550781
0.898833333333334	0.0100135803222656
0.902166666666667	0.00476837158203125
0.9055	-0.000476837158203125
0.908833333333334	-0.003814697265625
0.912166666666667	-0.0057220458984375
0.9155	-0.0095367431640625
0.918833333333334	-0.0095367431640625
0.922166666666667	-0.00619888305664063
0.9255	-0.00095367431640625
0.928833333333334	0.00476837158203125
0.932166666666667	0.00762939453125
0.9355	0.00905990600585938
0.938833333333334	0.00429153442382813
0.942166666666667	-0.0057220458984375
0.9455	-0.0162124633789063
0.948833333333334	-0.0252723693847656
0.952166666666667	-0.0295639038085938
0.9555	-0.0333786010742188
0.958833333333334	-0.0314712524414063
0.962166666666667	-0.0252723693847656
0.9655	-0.0200271606445313
0.968833333333334	-0.0181198120117188
0.972166666666667	-0.0195503234863281
0.9755	-0.0181198120117188
0.978833333333334	-0.0162124633789063
0.982166666666667	-0.0143051147460938
0.9855	-0.0119209289550781
0.988833333333334	-0.00762939453125
0.992166666666667	-0.00095367431640625
0.9955	0.0019073486328125
0.998833333333334	0.00238418579101563
1.00216666666667	0.00095367431640625
1.0055	-0.0019073486328125
1.00883333333334	-0.00619888305664063
1.01216666666667	-0.0147819519042969
1.0155	-0.0238418579101563
1.01883333333334	-0.0300407409667969
1.02216666666667	-0.0338554382324219
1.0255	-0.0362396240234375
1.02883333333334	-0.0386238098144531
1.03216666666667	-0.0371932983398438
1.0355	-0.0329017639160156
1.03883333333334	-0.0262260437011719
1.04216666666667	-0.0214576721191406
1.0455	-0.0200271606445313
1.04883333333334	-0.0181198120117188
1.05216666666667	-0.0133514404296875
1.0555	-0.00715255737304688
1.05883333333334	-0.00238418579101563
1.06216666666667	0.000476837158203125
1.0655	0.0057220458984375
1.06883333333334	0.00810623168945313
1.07216666666667	0.00762939453125
1.0755	0.0019073486328125
1.07883333333334	-0.0019073486328125
1.08216666666667	-0.0057220458984375
1.0855	-0.0104904174804688
1.08883333333334	-0.0119209289550781
1.09216666666667	-0.0109672546386719
1.0955	-0.00524520874023438
1.09883333333334	-0.0019073486328125
1.10216666666667	0.00143051147460938
1.1055	0.00715255737304688
1.10883333333334	0.0123977661132813
1.11216666666667	0.0138282775878906
1.1155	0.0100135803222656
1.11883333333334	0.0057220458984375
1.12216666666667	0.00619888305664063
1.1255	0.00619888305664063
1.12883333333334	0.00333786010742188
1.13216666666667	0.00143051147460938
1.1355	-0.000476837158203125
1.13883333333334	0
1.14216666666667	-0.00429153442382813
1.1455	-0.0100135803222656
1.14883333333334	-0.0147819519042969
1.15216666666667	-0.0209808349609375
1.1555	-0.0262260437011719
1.15883333333334	-0.0314712524414063
1.16216666666667	-0.0357627868652344
1.1655	-0.0395774841308594
1.16883333333334	-0.0424385070800781
1.17216666666667	-0.041961669921875
1.1755	-0.0376701354980469
1.17883333333334	-0.0329017639160156
1.18216666666667	-0.0276565551757813
1.1855	-0.0209808349609375
1.18883333333334	-0.0147819519042969
1.19216666666667	-0.0109672546386719
1.1955	-0.00810623168945313
1.19883333333334	-0.00429153442382813
1.20216666666667	-0.00286102294921875
1.2055	-0.00619888305664063
1.20883333333334	-0.0095367431640625
1.21216666666667	-0.0100135803222656
1.2155	-0.00905990600585938
1.21883333333334	-0.0095367431640625
1.22216666666667	-0.0095367431640625
1.2255	-0.00619888305664063
1.22883333333334	-0.0019073486328125
1.23216666666667	0
1.2355	-0.003814697265625
1.23883333333334	-0.0104904174804688
1.24216666666667	-0.0176429748535156
1.2455	-0.0205039978027344
1.24883333333334	-0.0214576721191406
1.25216666666667	-0.0200271606445313
1.2555	-0.0166893005371094
1.25883333333334	-0.0128746032714844
1.26216666666667	-0.0095367431640625
1.2655	-0.0057220458984375
1.26883333333334	-0.00238418579101563
1.27216666666667	-0.00143051147460938
1.2755	-0.00143051147460938
1.27883333333334	-0.000476837158203125
1.28216666666667	0.00286102294921875
1.2855	0.0057220458984375
1.28883333333334	0.00524520874023438
1.29216666666667	0.00333786010742188
1.2955	0.00095367431640625
1.29883333333334	-0.00333786010742188
1.30216666666667	-0.00905990600585938
1.3055	-0.0185966491699219
1.30883333333334	-0.0243186950683594
1.31216666666667	-0.0286102294921875
1.3155	-0.0300407409667969
1.31883333333334	-0.0286102294921875
1.32216666666667	-0.0243186950683594
1.3255	-0.0138282775878906
1.32883333333334	-0.00524520874023438
1.33216666666667	0.003814697265625
1.3355	0.0128746032714844
1.33883333333334	0.0205039978027344
1.34216666666667	0.0224113464355469
1.3455	0.0166893005371094
1.34883333333334	0.00810623168945313
1.35216666666667	-0.00286102294921875
1.3555	-0.0147819519042969
1.35883333333334	-0.02288818359375
1.36216666666667	-0.0262260437011719
1.3655	-0.0276565551757813
1.36883333333334	-0.0271797180175781
1.37216666666667	-0.0257492065429688
1.3755	-0.019073486328125
1.37883333333334	-0.0138282775878906
1.38216666666667	-0.0119209289550781
1.3855	-0.0133514404296875
1.38883333333334	-0.0176429748535156
1.39216666666667	-0.0209808349609375
1.3955	-0.0262260437011719
1.39883333333334	-0.0276565551757813
1.40216666666667	-0.0247955322265625
1.4055	-0.0171661376953125
1.40883333333334	-0.00286102294921875
1.41216666666667	0.011444091796875
1.4155	0.0200271606445313
1.41883333333334	0.0200271606445313
1.42216666666667	0.0147819519042969
1.4255	0.0095367431640625
1.42883333333334	0
1.43216666666667	-0.0095367431640625
1.4355	-0.0157356262207031
1.43883333333334	-0.0162124633789063
1.44216666666667	-0.0147819519042969
1.4455	-0.0143051147460938
1.44883333333334	-0.0100135803222656
1.45216666666667	-0.00286102294921875
1.4555	0.0057220458984375
1.45883333333334	0.0100135803222656
1.46216666666667	0.0123977661132813
1.4655	0.0128746032714844
1.46883333333334	0.00905990600585938
1.47216666666667	0.00143051147460938
1.4755	-0.00762939453125
1.47883333333334	-0.0123977661132813
1.48216666666667	-0.019073486328125
1.4855	-0.0252723693847656
1.48883333333334	-0.026702880859375
1.49216666666667	-0.0243186950683594
1.4955	-0.019073486328125
1.49883333333334	-0.0181198120117188
1.50216666666667	-0.0166893005371094
1.5055	-0.0171661376953125
1.50883333333334	-0.0205039978027344
1.51216666666667	-0.0247955322265625
1.5155	-0.0324249267578125
1.51883333333334	-0.0371932983398438
1.52216666666667	-0.0376701354980469
1.5255	-0.0295639038085938
1.52883333333334	-0.0200271606445313
1.53216666666667	-0.0138282775878906
1.5355	-0.0119209289550781
1.53883333333334	-0.0095367431640625
1.54216666666667	-0.00905990600585938
1.5455	-0.0133514404296875
1.54883333333334	-0.0181198120117188
1.55216666666667	-0.0195503234863281
1.5555	-0.0143051147460938
1.55883333333334	-0.0123977661132813
1.56216666666667	-0.0143051147460938
1.5655	-0.0185966491699219
1.56883333333334	-0.0205039978027344
1.57216666666667	-0.0185966491699219
1.5755	-0.0181198120117188
1.57883333333334	-0.0157356262207031
1.58216666666667	-0.0104904174804688
1.5855	-0.00286102294921875
1.58883333333334	0.00095367431640625
1.59216666666667	0.00095367431640625
1.5955	0.00429153442382813
1.59883333333334	0.0095367431640625
1.60216666666667	0.011444091796875
1.6055	0.0109672546386719
1.60883333333334	0.0109672546386719
1.61216666666667	0.0138282775878906
1.6155	0.0143051147460938
1.61883333333334	0.0128746032714844
1.62216666666667	0.0133514404296875
1.6255	0.0162124633789063
1.62883333333334	0.0171661376953125
1.63216666666667	0.0143051147460938
1.6355	0.0104904174804688
1.63883333333334	0.00762939453125
1.64216666666667	0.0057220458984375
1.6455	0.00143051147460938
1.64883333333334	-0.00143051147460938
1.65216666666667	-0.0019073486328125
1.6555	0.00286102294921875
1.65883333333334	0.00619888305664063
1.66216666666667	0.003814697265625
1.6655	0
1.66883333333334	-0.00286102294921875
1.67216666666667	-0.0057220458984375
1.6755	-0.0133514404296875
1.67883333333334	-0.0200271606445313
1.68216666666667	-0.0214576721191406
1.6855	-0.0181198120117188
1.68883333333334	-0.0157356262207031
1.69216666666667	-0.0171661376953125
1.6955	-0.0166893005371094
1.69883333333334	-0.0166893005371094
1.70216666666667	-0.0138282775878906
1.7055	-0.0119209289550781
1.70883333333334	-0.0104904174804688
1.71216666666667	-0.0119209289550781
1.7155	-0.0152587890625
1.71883333333334	-0.0147819519042969
1.72216666666667	-0.0138282775878906
1.7255	-0.0109672546386719
1.72883333333334	-0.0095367431640625
1.73216666666667	-0.0057220458984375
1.7355	-0.00095367431640625
1.73883333333334	0
1.74216666666667	-0.00238418579101563
1.7455	-0.00524520874023438
1.74883333333334	-0.00619888305664063
1.75216666666667	-0.00715255737304688
1.7555	-0.00619888305664063
1.75883333333334	-0.00286102294921875
1.76216666666667	0.0019073486328125
1.7655	0.0057220458984375
1.76883333333334	0.0119209289550781
1.77216666666667	0.0224113464355469
1.7755	0.030517578125
1.77883333333334	0.0367164611816406
1.78216666666667	0.03814697265625
1.7855	0.0376701354980469
1.78883333333334	0.0314712524414063
1.79216666666667	0.0233650207519531
1.7955	0.0119209289550781
1.79883333333334	-0.00095367431640625
1.80216666666667	-0.0109672546386719
1.8055	-0.0133514404296875
1.80883333333334	-0.00810623168945313
1.81216666666667	-0.00238418579101563
1.8155	0.00333786010742188
1.81883333333334	0.00715255737304688
1.82216666666667	0.0100135803222656
1.8255	0.00715255737304688
1.82883333333334	-0.00095367431640625
1.83216666666667	-0.011444091796875
1.8355	-0.019073486328125
1.83883333333334	-0.019073486328125
1.84216666666667	-0.0138282775878906
1.8455	-0.00667572021484375
1.84883333333334	-0.0019073486328125
1.85216666666667	0.003814697265625
1.8555	0.00619888305664063
1.85883333333334	0.00476837158203125
1.86216666666667	0.00143051147460938
1.8655	-0.00238418579101563
1.86883333333334	-0.00238418579101563
1.87216666666667	-0.00429153442382813
1.8755	-0.003814697265625
1.87883333333334	-0.00429153442382813
1.88216666666667	-0.00429153442382813
1.8855	-0.00429153442382813
1.88883333333334	-0.00429153442382813
1.89216666666667	0.00238418579101563
1.8955	0.0119209289550781
1.89883333333334	0.0219345092773438
1.90216666666667	0.0247955322265625
1.9055	0.0238418579101563
1.90883333333334	0.0243186950683594
1.91216666666667	0.0247955322265625
1.9155	0.02288818359375
1.91883333333334	0.0200271606445313
1.92216666666667	0.0209808349609375
1.9255	0.0238418579101563
1.92883333333334	0.0224113464355469
1.93216666666667	0.0162124633789063
1.9355	0.0100135803222656
1.93883333333334	0.00762939453125
1.94216666666667	0.00667572021484375
1.9455	0.00667572021484375
1.94883333333334	0.00905990600585938
1.95216666666667	0.0143051147460938
1.9555	0.0195503234863281
1.95883333333334	0.0243186950683594
1.96216666666667	0.0281333923339844
1.9655	0.0276565551757813
1.96883333333334	0.0224113464355469
1.97216666666667	0.0152587890625
1.9755	0.0095367431640625
1.97883333333334	0.00286102294921875
1.98216666666667	-0.0019073486328125
1.9855	0.000476837158203125
1.98883333333334	0.0100135803222656
1.99216666666667	0.0181198120117188
1.9955	0.02288818359375
1.99883333333334	0.0252723693847656
2.00216666666667	0.0238418579101563
2.0055	0.0200271606445313
2.00883333333334	0.0138282775878906
2.01216666666667	0.0104904174804688
2.0155	0.00715255737304688
2.01883333333334	0.0057220458984375
2.02216666666667	0.00715255737304688
2.0255	0.00762939453125
2.02883333333334	0.00762939453125
2.03216666666667	0.00762939453125
2.0355	0.011444091796875
2.03883333333334	0.0152587890625
2.04216666666667	0.0147819519042969
2.0455	0.011444091796875
2.04883333333334	0.00667572021484375
2.05216666666667	0.00333786010742188
2.0555	0.00095367431640625
2.05883333333334	0.00238418579101563
2.06216666666667	0.00619888305664063
2.0655	0.0133514404296875
2.06883333333334	0.0176429748535156
2.07216666666667	0.0185966491699219
2.0755	0.0138282775878906
2.07883333333334	0.00286102294921875
2.08216666666667	-0.00667572021484375
2.0855	-0.0123977661132813
2.08883333333334	-0.0104904174804688
2.09216666666667	-0.00810623168945313
2.0955	-0.0057220458984375
2.09883333333334	0
2.10216666666667	0.00667572021484375
2.1055	0.0104904174804688
2.10883333333334	0.00858306884765625
2.11216666666667	0.00476837158203125
2.1155	0.00286102294921875
2.11883333333334	0.000476837158203125
2.12216666666667	-0.0019073486328125
2.1255	-0.00476837158203125
2.12883333333334	-0.0100135803222656
2.13216666666667	-0.0128746032714844
2.1355	-0.011444091796875
2.13883333333334	-0.00715255737304688
2.14216666666667	-0.00095367431640625
2.1455	0.0057220458984375
2.14883333333334	0.0166893005371094
2.15216666666667	0.02288818359375
2.1555	0.0205039978027344
2.15883333333334	0.00905990600585938
2.16216666666667	-0.0019073486328125
2.1655	-0.00715255737304688
2.16883333333334	-0.0100135803222656
2.17216666666667	-0.0109672546386719
2.1755	-0.00810623168945313
2.17883333333334	0
2.18216666666667	0.00476837158203125
2.1855	0.00286102294921875
2.18883333333334	-0.00238418579101563
2.19216666666667	-0.00333786010742188
2.1955	-0.00143051147460938
2.19883333333334	0.000476837158203125
2.20216666666667	0.00286102294921875
2.2055	0.00715255737304688
2.20883333333334	0.00905990600585938
2.21216666666667	0.00667572021484375
2.2155	0.00286102294921875
2.21883333333334	-0.00238418579101563
2.22216666666667	-0.00810623168945313
2.2255	-0.0143051147460938
2.22883333333334	-0.0152587890625
2.23216666666667	-0.0128746032714844
2.2355	-0.011444091796875
2.23883333333334	-0.0109672546386719
2.24216666666667	-0.011444091796875
2.2455	-0.0119209289550781
2.24883333333334	-0.0138282775878906
2.25216666666667	-0.0171661376953125
2.2555	-0.0171661376953125
2.25883333333334	-0.0157356262207031
2.26216666666667	-0.0133514404296875
2.2655	-0.011444091796875
2.26883333333334	-0.011444091796875
2.27216666666667	-0.0152587890625
2.2755	-0.02288818359375
2.27883333333334	-0.0300407409667969
2.28216666666667	-0.030517578125
2.2855	-0.0271797180175781
2.28883333333334	-0.0247955322265625
2.29216666666667	-0.0205039978027344
2.2955	-0.0143051147460938
2.29883333333334	-0.00762939453125
2.30216666666667	-0.00619888305664063
2.3055	-0.00905990600585938
2.30883333333334	-0.011444091796875
2.31216666666667	-0.0133514404296875
2.3155	-0.0123977661132813
2.31883333333334	-0.0100135803222656
2.32216666666667	-0.00810623168945313
2.3255	-0.00619888305664063
2.32883333333334	-0.00429153442382813
2.33216666666667	-0.00238418579101563
2.3355	0
2.33883333333334	-0.00143051147460938
2.34216666666667	-0.003814697265625
2.3455	-0.00762939453125
2.34883333333334	-0.0100135803222656
2.35216666666667	-0.0147819519042969
2.3555	-0.0224113464355469
2.35883333333334	-0.026702880859375
2.36216666666667	-0.0238418579101563
2.3655	-0.0166893005371094
2.36883333333334	-0.0147819519042969
2.37216666666667	-0.0185966491699219
2.3755	-0.0214576721191406
2.37883333333334	-0.0252723693847656
2.38216666666667	-0.0286102294921875
2.3855	-0.0319480895996094
2.38883333333334	-0.0276565551757813
2.39216666666667	-0.0176429748535156
2.3955	-0.0123977661132813
2.39883333333334	-0.0095367431640625
2.40216666666667	-0.0109672546386719
2.4055	-0.0100135803222656
2.40883333333334	-0.0109672546386719
2.41216666666667	-0.0104904174804688
2.4155	-0.00667572021484375
2.41883333333334	-0.0019073486328125
2.42216666666667	0.00333786010742188
2.4255	0.0057220458984375
2.42883333333334	0.00715255737304688
2.43216666666667	0.0109672546386719
2.4355	0.0171661376953125
2.43883333333334	0.0233650207519531
2.44216666666667	0.0286102294921875
2.4455	0.030517578125
2.44883333333334	0.0309944152832031
2.45216666666667	0.0300407409667969
2.4555	0.0286102294921875
2.45883333333334	0.026702880859375
2.46216666666667	0.0224113464355469
2.4655	0.0181198120117188
2.46883333333334	0.0147819519042969
2.47216666666667	0.0100135803222656
2.4755	0.00524520874023438
2.47883333333334	0.0019073486328125
2.48216666666667	-0.003814697265625
2.4855	-0.0100135803222656
2.48883333333334	-0.0162124633789063
2.49216666666667	-0.0185966491699219
2.4955	-0.0209808349609375
2.49883333333334	-0.0252723693847656
2.50216666666667	-0.0257492065429688
2.5055	-0.0214576721191406
2.50883333333334	-0.0143051147460938
2.51216666666667	-0.00810623168945313
2.5155	-0.00476837158203125
2.51883333333334	-0.00143051147460938
2.52216666666667	0.000476837158203125
2.5255	0.00143051147460938
2.52883333333334	-0.00095367431640625
2.53216666666667	-0.003814697265625
2.5355	-0.00476837158203125
2.53883333333334	-0.00095367431640625
2.54216666666667	0.00333786010742188
2.5455	0.00619888305664063
2.54883333333334	0.00762939453125
2.55216666666667	0.0104904174804688
2.5555	0.0147819519042969
2.55883333333334	0.0143051147460938
2.56216666666667	0.0123977661132813
2.5655	0.0095367431640625
2.56883333333334	0.00810623168945313
2.57216666666667	0.0019073486328125
2.5755	-0.0057220458984375
2.57883333333334	-0.0119209289550781
2.58216666666667	-0.0152587890625
2.5855	-0.0157356262207031
2.58883333333334	-0.0128746032714844
2.59216666666667	-0.00476837158203125
2.5955	0.00143051147460938
2.59883333333334	0.00524520874023438
2.60216666666667	0.00619888305664063
2.6055	0.00905990600585938
2.60883333333334	0.0095367431640625
2.61216666666667	0.0095367431640625
2.6155	0.0095367431640625
2.61883333333334	0.0119209289550781
2.62216666666667	0.0162124633789063
2.6255	0.0181198120117188
2.62883333333334	0.0181198120117188
2.63216666666667	0.0152587890625
2.6355	0.0133514404296875
2.63883333333334	0.011444091796875
2.64216666666667	0.0095367431640625
2.6455	0.00858306884765625
2.64883333333334	0.00905990600585938
2.65216666666667	0.00810623168945313
2.6555	0.00476837158203125
2.65883333333334	0.000476837158203125
2.66216666666667	-0.00333786010742188
2.6655	-0.00524520874023438
2.66883333333334	-0.00858306884765625
2.67216666666667	-0.00905990600585938
2.6755	-0.00524520874023438
2.67883333333334	-0.000476837158203125
2.68216666666667	0.00476837158203125
2.6855	0.0057220458984375
2.68883333333334	0.00762939453125
2.69216666666667	0.0095367431640625
2.6955	0.0100135803222656
2.69883333333334	0.0100135803222656
2.70216666666667	0.00810623168945313
2.7055	0.0123977661132813
2.70883333333334	0.0176429748535156
2.71216666666667	0.0205039978027344
2.7155	0.0219345092773438
2.71883333333334	0.0238418579101563
2.72216666666667	0.0262260437011719
2.7255	0.0257492065429688
2.72883333333334	0.0224113464355469
2.73216666666667	0.0185966491699219
2.7355	0.0162124633789063
2.73883333333334	0.0171661376953125
2.74216666666667	0.019073486328125
2.7455	0.019073486328125
2.74883333333334	0.019073486328125
2.75216666666667	0.0209808349609375
2.7555	0.0238418579101563
2.75883333333334	0.0219345092773438
2.76216666666667	0.0185966491699219
2.7655	0.0176429748535156
2.76883333333334	0.0205039978027344
2.77216666666667	0.02288818359375
2.7755	0.0233650207519531
2.77883333333334	0.026702880859375
2.78216666666667	0.0319480895996094
2.7855	0.03814697265625
2.78883333333334	0.0448226928710938
2.79216666666667	0.0543594360351563
2.7955	0.0643730163574219
2.79883333333334	0.0782012939453125
2.80216666666667	0.0963211059570313
2.8055	0.123023986816406
2.80883333333334	0.158786773681641
2.81216666666667	0.203609466552735
2.8155	0.261306762695313
2.81883333333334	0.32806396484375
2.82216666666667	0.402450561523438
2.8255	0.478267669677735
2.82883333333334	0.554084777832032
2.83216666666667	0.631332397460938
2.8355	0.70953369140625
2.83883333333334	0.789642333984375
2.84216666666667	0.870704650878906
2.8455	0.945568084716797
2.84883333333334	1.01184844970703
2.85216666666667	1.0676383972168
2.8555	1.11198425292969
2.85883333333334	1.14059448242188
2.86216666666667	1.14917755126953
2.8655	1.14774703979492
2.86883333333334	1.13916397094727
2.87216666666667	1.12247467041016
2.8755	1.09720230102539
2.87883333333334	1.0671615600586
2.88216666666667	1.03807449340821
2.8855	1.00374221801758
2.88883333333334	0.964164733886719
2.89216666666667	0.916481018066406
2.8955	0.865459442138672
2.89883333333334	0.805854797363281
2.90216666666667	0.74005126953125
2.9055	0.67138671875
2.90883333333334	0.608444213867188
2.91216666666667	0.555992126464844
2.9155	0.51259994506836
2.91883333333334	0.476360321044922
2.92216666666667	0.441551208496094
2.9255	0.410556793212891
2.92883333333334	0.379562377929688
2.93216666666667	0.349998474121094
2.9355	0.319480895996094
2.93883333333334	0.291824340820313
2.94216666666667	0.269889831542969
2.9455	0.250816345214844
2.94883333333334	0.233173370361328
2.95216666666667	0.210762023925781
2.9555	0.189304351806641
2.95883333333334	0.16927719116211
2.96216666666667	0.151157379150391
2.9655	0.136375427246094
2.96883333333334	0.124931335449219
2.97216666666667	0.11587142944336
2.9755	0.103950500488281
2.97883333333334	0.0910758972167969
2.98216666666667	0.0791549682617188
2.9855	0.0691413879394532
2.98883333333334	0.06103515625
2.99216666666667	0.0557899475097657
2.9955	0.0567436218261719
2.99883333333334	0.06103515625
3.00216666666667	0.064849853515625
3.0055	0.0662803649902344
3.00883333333334	0.0658035278320313
3.01216666666667	0.0643730163574219
3.0155	0.0629425048828125
3.01883333333334	0.0629425048828125
3.02216666666667	0.0643730163574219
3.0255	0.0662803649902344
3.02883333333334	0.0662803649902344
3.03216666666667	0.0638961791992188
3.0355	0.0557899475097657
3.03883333333334	0.0443458557128906
3.04216666666667	0.0319480895996094
3.0455	0.0238418579101563
3.04883333333334	0.02288818359375
3.05216666666667	0.02288818359375
3.0555	0.0214576721191406
3.05883333333334	0.0171661376953125
3.06216666666667	0.0147819519042969
3.0655	0.0133514404296875
3.06883333333334	0.00858306884765625
3.07216666666667	0.003814697265625
3.0755	0.00095367431640625
3.07883333333334	0.003814697265625
3.08216666666667	0.00762939453125
3.0855	0.00858306884765625
3.08883333333334	0.00905990600585938
3.09216666666667	0.011444091796875
3.0955	0.0176429748535156
3.09883333333334	0.0205039978027344
3.10216666666667	0.0200271606445313
3.1055	0.0195503234863281
3.10883333333334	0.0214576721191406
3.11216666666667	0.0238418579101563
3.1155	0.0247955322265625
3.11883333333334	0.0271797180175781
3.12216666666667	0.0329017639160156
3.1255	0.0376701354980469
3.12883333333334	0.03814697265625
3.13216666666667	0.03814697265625
3.1355	0.0405311584472656
3.13883333333334	0.0424385070800781
3.14216666666667	0.0410079956054688
3.1455	0.03814697265625
3.14883333333334	0.0367164611816406
3.15216666666667	0.0367164611816406
3.1555	0.0352859497070313
3.15883333333334	0.0314712524414063
3.16216666666667	0.0281333923339844
3.1655	0.0271797180175781
3.16883333333334	0.0286102294921875
3.17216666666667	0.0271797180175781
3.1755	0.0219345092773438
3.17883333333334	0.019073486328125
3.18216666666667	0.0176429748535156
3.1855	0.0157356262207031
3.18883333333334	0.0095367431640625
3.19216666666667	0.00762939453125
3.1955	0.0119209289550781
3.19883333333334	0.0181198120117188
3.20216666666667	0.0257492065429688
3.2055	0.030517578125
3.20883333333334	0.0367164611816406
3.21216666666667	0.0376701354980469
3.2155	0.0352859497070313
3.21883333333334	0.0319480895996094
3.22216666666667	0.0281333923339844
3.2255	0.0238418579101563
3.22883333333334	0.0205039978027344
3.23216666666667	0.019073486328125
3.2355	0.0205039978027344
3.23883333333334	0.0176429748535156
3.24216666666667	0.0152587890625
3.2455	0.0143051147460938
3.24883333333334	0.0147819519042969
3.25216666666667	0.0171661376953125
3.2555	0.0171661376953125
3.25883333333334	0.0214576721191406
3.26216666666667	0.02288818359375
3.2655	0.0252723693847656
3.26883333333334	0.0247955322265625
3.27216666666667	0.02288818359375
3.2755	0.0176429748535156
3.27883333333334	0.00905990600585938
3.28216666666667	0.000476837158203125
3.2855	-0.00858306884765625
3.28883333333334	-0.0123977661132813
3.29216666666667	-0.0109672546386719
3.2955	-0.00143051147460938
3.29883333333334	0.0119209289550781
3.30216666666667	0.0252723693847656
3.3055	0.0329017639160156
3.30883333333334	0.0338554382324219
3.31216666666667	0.0262260437011719
3.3155	0.0152587890625
3.31883333333334	0.00715255737304688
3.32216666666667	0.00476837158203125
3.3255	0.00524520874023438
3.32883333333334	0.0095367431640625
3.33216666666667	0.0147819519042969
3.3355	0.0171661376953125
3.33883333333334	0.0128746032714844
3.34216666666667	0.00476837158203125
3.3455	0
3.34883333333334	-0.00286102294921875
3.35216666666667	-0.003814697265625
3.3555	-0.00333786010742188
3.35883333333334	0.000476837158203125
3.36216666666667	0.00762939453125
3.3655	0.011444091796875
3.36883333333334	0.0138282775878906
3.37216666666667	0.0133514404296875
3.3755	0.0119209289550781
3.37883333333334	0.0109672546386719
3.38216666666667	0.0095367431640625
3.3855	0.0100135803222656
3.38883333333334	0.0100135803222656
3.39216666666667	0.0109672546386719
3.3955	0.0119209289550781
3.39883333333334	0.0133514404296875
3.40216666666667	0.0147819519042969
3.4055	0.0147819519042969
3.40883333333334	0.0123977661132813
3.41216666666667	0.0100135803222656
3.4155	0.00715255737304688
3.41883333333334	0.00476837158203125
3.42216666666667	0.003814697265625
3.4255	0.003814697265625
3.42883333333334	0.00429153442382813
3.43216666666667	0.00476837158203125
3.4355	0.00858306884765625
3.43883333333334	0.0157356262207031
3.44216666666667	0.0181198120117188
3.4455	0.0176429748535156
3.44883333333334	0.0171661376953125
3.45216666666667	0.0185966491699219
3.4555	0.0205039978027344
3.45883333333334	0.0195503234863281
3.46216666666667	0.0219345092773438
3.4655	0.0271797180175781
3.46883333333334	0.0348091125488281
3.47216666666667	0.0371932983398438
3.4755	0.0348091125488281
3.47883333333334	0.0271797180175781
3.48216666666667	0.0147819519042969
3.4855	0.000476837158203125
3.48883333333334	-0.0109672546386719
3.49216666666667	-0.0128746032714844
3.4955	-0.0100135803222656
3.49883333333334	-0.00429153442382813
3.50216666666667	0.00333786010742188
3.5055	0.0123977661132813
3.50883333333334	0.0205039978027344
3.51216666666667	0.02288818359375
3.5155	0.0205039978027344
3.51883333333334	0.019073486328125
3.52216666666667	0.019073486328125
3.5255	0.0233650207519531
3.52883333333334	0.0252723693847656
3.53216666666667	0.0276565551757813
3.5355	0.0300407409667969
3.53883333333334	0.0333786010742188
3.54216666666667	0.0352859497070313
3.5455	0.0333786010742188
3.54883333333334	0.030517578125
3.55216666666667	0.0286102294921875
3.5555	0.0276565551757813
3.55883333333334	0.0257492065429688
3.56216666666667	0.0252723693847656
3.5655	0.0219345092773438
3.56883333333334	0.0181198120117188
3.57216666666667	0.0152587890625
3.5755	0.0138282775878906
3.57883333333334	0.0143051147460938
3.58216666666667	0.0157356262207031
3.5855	0.0181198120117188
3.58883333333334	0.0214576721191406
3.59216666666667	0.0243186950683594
3.5955	0.0271797180175781
3.59883333333334	0.0300407409667969
3.60216666666667	0.0309944152832031
3.6055	0.0329017639160156
3.60883333333334	0.0338554382324219
3.61216666666667	0.0333786010742188
3.6155	0.030517578125
3.61883333333334	0.0286102294921875
3.62216666666667	0.0262260437011719
3.6255	0.0205039978027344
3.62883333333334	0.0133514404296875
3.63216666666667	0.0095367431640625
3.6355	0.00858306884765625
3.63883333333334	0.00333786010742188
3.64216666666667	-0.003814697265625
3.6455	-0.00476837158203125
3.64883333333334	0.00143051147460938
3.65216666666667	0.0100135803222656
3.6555	0.0195503234863281
3.65883333333334	0.030517578125
3.66216666666667	0.041961669921875
3.6655	0.0481605529785156
3.66883333333334	0.0491142272949219
3.67216666666667	0.0429153442382813
3.6755	0.0329017639160156
3.67883333333334	0.0238418579101563
3.68216666666667	0.0195503234863281
3.6855	0.0205039978027344
3.68883333333334	0.0252723693847656
3.69216666666667	0.0333786010742188
3.6955	0.0433921813964844
3.69883333333334	0.049591064453125
3.70216666666667	0.0505447387695313
3.7055	0.0457763671875
3.70883333333334	0.0386238098144531
3.71216666666667	0.030517578125
3.7155	0.0271797180175781
3.71883333333334	0.0262260437011719
3.72216666666667	0.0286102294921875
3.7255	0.0338554382324219
3.72883333333334	0.0438690185546875
3.73216666666667	0.0543594360351563
3.7355	0.0581741333007813
3.73883333333334	0.0596046447753907
3.74216666666667	0.0596046447753907
3.7455	0.0605583190917969
3.74883333333334	0.0581741333007813
3.75216666666667	0.0562667846679688
3.7555	0.057220458984375
3.75883333333334	0.0605583190917969
3.76216666666667	0.0667572021484375
3.7655	0.0739097595214844
3.76883333333334	0.0824928283691406
3.77216666666667	0.0929832458496094
3.7755	0.106334686279297
3.77883333333334	0.121116638183594
3.78216666666667	0.134944915771485
3.7855	0.147819519042969
3.78883333333334	0.16164779663086
3.79216666666667	0.175952911376953
3.7955	0.191688537597656
3.79883333333334	0.209331512451172
3.80216666666667	0.23031234741211
3.8055	0.254154205322266
3.80883333333334	0.279903411865235
3.81216666666667	0.306129455566406
3.8155	0.330448150634766
3.81883333333334	0.351905822753906
3.82216666666667	0.372409820556641
3.8255	0.394344329833985
3.82883333333334	0.416278839111328
3.83216666666667	0.43630599975586
3.8355	0.452041625976563
3.83883333333334	0.467300415039063
3.84216666666667	0.481605529785156
3.8455	0.494956970214844
3.84883333333334	0.506401062011719
3.85216666666667	0.52022933959961
3.8555	0.5340576171875
3.85883333333334	0.544548034667969
3.86216666666667	0.552654266357422
3.8655	0.560283660888672
3.86883333333334	0.563144683837891
3.87216666666667	0.557899475097657
3.8755	0.547885894775391
3.87883333333334	0.534534454345703
3.88216666666667	0.518798828125
3.8855	0.499725341796875
3.88883333333334	0.480175018310547
3.89216666666667	0.461578369140625
3.8955	0.444412231445313
3.89883333333334	0.430583953857422
3.90216666666667	0.414371490478516
3.9055	0.395298004150391
3.90883333333334	0.375747680664063
3.91216666666667	0.357151031494141
3.9155	0.342369079589844
3.91883333333334	0.32949447631836
3.92216666666667	0.3204345703125
3.9255	0.308513641357422
3.92883333333334	0.288963317871094
3.93216666666667	0.266075134277344
3.9355	0.241279602050781
3.93883333333334	0.217437744140625
3.94216666666667	0.195026397705078
3.9455	0.17690658569336
3.94883333333334	0.165939331054688
3.95216666666667	0.16021728515625
3.9555	0.154972076416016
3.95883333333334	0.149726867675781
3.96216666666667	0.141143798828125
3.9655	0.130653381347656
3.96883333333334	0.116348266601563
3.97216666666667	0.101566314697266
3.9755	0.0929832458496094
3.97883333333334	0.0882148742675781
3.98216666666667	0.0867843627929688
3.9855	0.0867843627929688
3.98883333333334	0.087738037109375
3.99216666666667	0.0872611999511719
3.9955	0.080108642578125
3.99883333333334	0.0658035278320313
4.00216666666667	0.0543594360351563
4.0055	0.0481605529785156
4.00883333333334	0.0472068786621094
4.01216666666667	0.0448226928710938
4.0155	0.0429153442382813
4.01883333333334	0.0424385070800781
4.02216666666667	0.0367164611816406
4.0255	0.0257492065429688
4.02883333333334	0.0109672546386719
4.03216666666667	0
4.0355	-0.0057220458984375
4.03883333333334	-0.00476837158203125
4.04216666666667	-0.00143051147460938
4.0455	0.00286102294921875
4.04883333333334	0.00810623168945313
4.05216666666667	0.0143051147460938
4.0555	0.0185966491699219
4.05883333333334	0.0181198120117188
4.06216666666667	0.0166893005371094
4.0655	0.0157356262207031
4.06883333333334	0.0147819519042969
4.07216666666667	0.0123977661132813
4.0755	0.00905990600585938
4.07883333333334	0.00476837158203125
4.08216666666667	-0.000476837158203125
4.0855	-0.0057220458984375
4.08883333333334	-0.011444091796875
4.09216666666667	-0.0185966491699219
4.0955	-0.0276565551757813
4.09883333333334	-0.034332275390625
4.10216666666667	-0.0386238098144531
4.1055	-0.0462532043457031
4.10883333333334	-0.0524520874023438
4.11216666666667	-0.0553131103515625
4.1155	-0.0538825988769532
4.11883333333334	-0.0524520874023438
4.12216666666667	-0.0548362731933594
4.1255	-0.0553131103515625
4.12883333333334	-0.0524520874023438
4.13216666666667	-0.0472068786621094
4.1355	-0.0410079956054688
4.13883333333334	-0.034332275390625
4.14216666666667	-0.0243186950683594
4.1455	-0.0100135803222656
4.14883333333334	0.0057220458984375
4.15216666666667	0.02288818359375
4.1555	0.0429153442382813
4.15883333333334	0.0700950622558594
4.16216666666667	0.104427337646485
4.1655	0.141620635986328
4.16883333333334	0.180721282958985
4.17216666666667	0.219345092773438
4.1755	0.2593994140625
4.17883333333334	0.303268432617188
4.18216666666667	0.35238265991211
4.1855	0.408172607421875
4.18883333333334	0.471115112304688
4.19216666666667	0.545501708984375
4.1955	0.6256103515625
4.19883333333334	0.702857971191407
4.20216666666667	0.776767730712891
4.2055	0.849246978759766
4.20883333333334	0.922203063964844
4.21216666666667	0.989437103271485
4.2155	1.05094909667969
4.21883333333334	1.10960006713867
4.22216666666667	1.16300582885742
4.2255	1.20925903320313
4.22883333333334	1.24454498291016
4.23216666666667	1.2660026550293
4.2355	1.27410888671875
4.23883333333334	1.27553939819336
4.24216666666667	1.27649307250977
4.2455	1.27744674682617
4.24883333333334	1.27601623535156
4.25216666666667	1.27124786376953
4.2555	1.2655258178711
4.25883333333334	1.25265121459961
4.26216666666667	1.22833251953125
4.2655	1.19400024414063
4.26883333333334	1.15633010864258
4.27216666666667	1.11865997314453
4.2755	1.07955932617188
4.27883333333334	1.04141235351563
4.28216666666667	1.00326538085938
4.2855	0.961780548095703
4.28883333333334	0.913619995117188
4.29216666666667	0.861167907714844
4.2955	0.805854797363281
4.29883333333334	0.753879547119141
4.30216666666667	0.707149505615235
4.3055	0.66375732421875
4.30883333333334	0.620365142822266
4.31216666666667	0.577449798583985
4.3155	0.542163848876953
4.31883333333334	0.508308410644532
4.32216666666667	0.472545623779297
4.3255	0.439643859863281
4.32883333333334	0.416755676269531
4.33216666666667	0.401973724365235
4.3355	0.384330749511719
4.33883333333334	0.362396240234375
4.34216666666667	0.338077545166016
4.3455	0.31423568725586
4.34883333333334	0.2899169921875
4.35216666666667	0.262260437011719
4.3555	0.23651123046875
4.35883333333334	0.215530395507813
4.36216666666667	0.200748443603516
4.3655	0.185012817382813
4.36883333333334	0.170230865478516
4.37216666666667	0.16021728515625
4.3755	0.155448913574219
4.37883333333334	0.151157379150391
4.38216666666667	0.14495849609375
4.3855	0.141620635986328
4.38883333333334	0.1373291015625
4.39216666666667	0.132083892822266
4.3955	0.125408172607422
4.39883333333334	0.120162963867188
4.40216666666667	0.117301940917969
4.4055	0.117301940917969
4.40883333333334	0.120162963867188
4.41216666666667	0.117301940917969
4.4155	0.107288360595703
4.41883333333334	0.0929832458496094
4.42216666666667	0.0824928283691406
4.4255	0.0696182250976563
4.42883333333334	0.0586509704589844
4.43216666666667	0.0519752502441407
4.4355	0.0543594360351563
4.43883333333334	0.0591278076171875
4.44216666666667	0.0586509704589844
4.4455	0.0576972961425782
4.44883333333334	0.0543594360351563
4.45216666666667	0.0519752502441407
4.4555	0.0452995300292969
4.45883333333334	0.0352859497070313
4.46216666666667	0.0271797180175781
4.4655	0.0209808349609375
4.46883333333334	0.0162124633789063
4.47216666666667	0.0109672546386719
4.4755	0.00858306884765625
4.47883333333334	0.0128746032714844
4.48216666666667	0.0205039978027344
4.4855	0.0286102294921875
4.48883333333334	0.0333786010742188
4.49216666666667	0.0371932983398438
4.4955	0.0414848327636719
4.49883333333334	0.041961669921875
4.50216666666667	0.0357627868652344
4.5055	0.0252723693847656
4.50883333333334	0.0162124633789063
4.51216666666667	0.011444091796875
4.5155	0.0057220458984375
4.51883333333334	0.00238418579101563
4.52216666666667	0.00286102294921875
4.5255	0.00715255737304688
4.52883333333334	0.0109672546386719
4.53216666666667	0.0147819519042969
4.5355	0.0209808349609375
4.53883333333334	0.0262260437011719
4.54216666666667	0.0300407409667969
4.5455	0.0309944152832031
4.54883333333334	0.0348091125488281
4.55216666666667	0.0362396240234375
4.5555	0.0338554382324219
4.55883333333334	0.0295639038085938
4.56216666666667	0.0243186950683594
4.5655	0.0185966491699219
4.56883333333334	0.00858306884765625
4.57216666666667	0.0019073486328125
4.5755	0.00095367431640625
4.57883333333334	0.00238418579101563
4.58216666666667	0.00286102294921875
4.5855	0.00286102294921875
4.58883333333334	0.0095367431640625
4.59216666666667	0.0162124633789063
4.5955	0.0181198120117188
4.59883333333334	0.0133514404296875
4.60216666666667	0.0109672546386719
4.6055	0.0095367431640625
4.60883333333334	0.00429153442382813
4.61216666666667	-0.00858306884765625
4.6155	-0.0233650207519531
4.61883333333334	-0.0309944152832031
4.62216666666667	-0.0367164611816406
4.6255	-0.0410079956054688
4.62883333333334	-0.0433921813964844
4.63216666666667	-0.0395774841308594
4.6355	-0.0276565551757813
4.63883333333334	-0.0147819519042969
4.64216666666667	-0.00619888305664063
4.6455	-0.0019073486328125
4.64883333333334	-0.00095367431640625
4.65216666666667	0.0019073486328125
4.6555	0.00238418579101563
4.65883333333334	0.000476837158203125
4.66216666666667	-0.00095367431640625
4.6655	-0.003814697265625
4.66883333333334	-0.00810623168945313
4.67216666666667	-0.0171661376953125
4.6755	-0.0238418579101563
4.67883333333334	-0.0257492065429688
4.68216666666667	-0.0233650207519531
4.6855	-0.0147819519042969
4.68883333333334	-0.00429153442382813
4.69216666666667	0.003814697265625
4.6955	0.0057220458984375
4.69883333333334	0.00524520874023438
4.70216666666667	0.00238418579101563
4.7055	-0.00143051147460938
4.70883333333334	-0.003814697265625
4.71216666666667	-0.00286102294921875
4.7155	0
4.71883333333334	0.00095367431640625
4.72216666666667	0.000476837158203125
4.7255	-0.00333786010742188
4.72883333333334	-0.0095367431640625
4.73216666666667	-0.0181198120117188
4.7355	-0.0290870666503906
4.73883333333334	-0.0414848327636719
4.74216666666667	-0.0543594360351563
4.7455	-0.0658035278320313
4.74883333333334	-0.0758171081542969
4.75216666666667	-0.0829696655273438
4.7555	-0.0858306884765625
4.75883333333334	-0.0820159912109375
4.76216666666667	-0.0734329223632813
4.7655	-0.0624656677246094
4.76883333333334	-0.0505447387695313
4.77216666666667	-0.0367164611816406
4.7755	-0.0257492065429688
4.77883333333334	-0.0185966491699219
4.78216666666667	-0.0162124633789063
4.7855	-0.0166893005371094
4.78883333333334	-0.0181198120117188
4.79216666666667	-0.0209808349609375
4.7955	-0.02288818359375
4.79883333333334	-0.0219345092773438
4.80216666666667	-0.0171661376953125
4.8055	-0.0109672546386719
4.80883333333334	-0.00667572021484375
4.81216666666667	-0.00476837158203125
4.8155	-0.0019073486328125
4.81883333333334	-0.00095367431640625
4.82216666666667	-0.003814697265625
4.8255	-0.00667572021484375
4.82883333333334	-0.0057220458984375
4.83216666666667	-0.0019073486328125
4.8355	0.00095367431640625
4.83883333333334	0.00333786010742188
4.84216666666667	0.00715255737304688
4.8455	0.0119209289550781
4.84883333333334	0.0152587890625
4.85216666666667	0.0162124633789063
4.8555	0.0143051147460938
4.85883333333334	0.0095367431640625
4.86216666666667	0.00524520874023438
4.8655	0.0019073486328125
4.86883333333334	0
4.87216666666667	-0.00286102294921875
4.8755	-0.00143051147460938
4.87883333333334	-0.000476837158203125
4.88216666666667	-0.00095367431640625
4.8855	-0.00476837158203125
4.88883333333334	-0.0100135803222656
4.89216666666667	-0.0119209289550781
4.8955	-0.0143051147460938
4.89883333333334	-0.0147819519042969
4.90216666666667	-0.0123977661132813
4.9055	-0.00715255737304688
4.90883333333334	-0.000476837158203125
4.91216666666667	0.00143051147460938
4.9155	0.000476837158203125
4.91883333333334	-0.00286102294921875
4.92216666666667	-0.0057220458984375
4.9255	-0.00715255737304688
4.92883333333334	-0.00905990600585938
4.93216666666667	-0.00905990600585938
4.9355	-0.0100135803222656
4.93883333333334	-0.0119209289550781
4.94216666666667	-0.0147819519042969
4.9455	-0.0181198120117188
4.94883333333334	-0.0200271606445313
4.95216666666667	-0.0195503234863281
4.9555	-0.019073486328125
4.95883333333334	-0.0166893005371094
4.96216666666667	-0.0152587890625
4.9655	-0.0128746032714844
4.96883333333334	-0.0147819519042969
4.97216666666667	-0.0157356262207031
4.9755	-0.0123977661132813
4.97883333333334	-0.00905990600585938
4.98216666666667	-0.00619888305664063
4.9855	-0.00619888305664063
4.98883333333334	-0.00286102294921875
4.99216666666667	-0.000476837158203125
4.9955	0.00095367431640625
4.99883333333334	0.00333786010742188
5.00216666666667	0.00667572021484375
5.0055	0.0057220458984375
5.00883333333334	-0.000476837158203125
5.01216666666667	-0.00715255737304688
5.0155	-0.00905990600585938
5.01883333333334	-0.00762939453125
5.02216666666667	-0.003814697265625
5.0255	0.00333786010742188
5.02883333333334	0.00905990600585938
5.03216666666667	0.0123977661132813
5.0355	0.0100135803222656
5.03883333333334	0.00476837158203125
5.04216666666667	-0.00095367431640625
5.0455	-0.00619888305664063
5.04883333333334	-0.00810623168945313
5.05216666666667	-0.00905990600585938
5.0555	-0.00810623168945313
5.05883333333334	-0.00762939453125
5.06216666666667	-0.00429153442382813
5.0655	-0.000476837158203125
5.06883333333334	0.00429153442382813
5.07216666666667	0.00905990600585938
5.0755	0.0128746032714844
5.07883333333334	0.0143051147460938
5.08216666666667	0.0138282775878906
5.0855	0.0147819519042969
5.08883333333334	0.0166893005371094
5.09216666666667	0.0219345092773438
5.0955	0.0252723693847656
5.09883333333334	0.0300407409667969
5.10216666666667	0.0333786010742188
5.1055	0.0362396240234375
5.10883333333334	0.0352859497070313
5.11216666666667	0.0271797180175781
5.1155	0.0185966491699219
5.11883333333334	0.011444091796875
5.12216666666667	0.00905990600585938
5.1255	0.00858306884765625
5.12883333333334	0.00905990600585938
5.13216666666667	0.0133514404296875
5.1355	0.0176429748535156
5.13883333333334	0.0185966491699219
5.14216666666667	0.0123977661132813
5.1455	0.00286102294921875
5.14883333333334	-0.00667572021484375
5.15216666666667	-0.011444091796875
5.1555	-0.0157356262207031
5.15883333333334	-0.0181198120117188
5.16216666666667	-0.0171661376953125
5.1655	-0.0157356262207031
5.16883333333334	-0.0109672546386719
5.17216666666667	-0.00715255737304688
5.1755	-0.00286102294921875
5.17883333333334	-0.003814697265625
5.18216666666667	-0.00667572021484375
5.1855	-0.0057220458984375
5.18883333333334	-0.003814697265625
5.19216666666667	-0.00333786010742188
5.1955	-0.00429153442382813
5.19883333333334	-0.00476837158203125
5.20216666666667	-0.003814697265625
5.2055	-0.00619888305664063
5.20883333333334	-0.00762939453125
5.21216666666667	-0.00810623168945313
5.2155	-0.0057220458984375
5.21883333333334	-0.000476837158203125
5.22216666666667	0.003814697265625
5.2255	0.00286102294921875
5.22883333333334	-0.003814697265625
5.23216666666667	-0.0123977661132813
5.2355	-0.0205039978027344
5.23883333333334	-0.0276565551757813
5.24216666666667	-0.0300407409667969
5.2455	-0.02288818359375
5.24883333333334	-0.0100135803222656
5.25216666666667	0.00476837158203125
5.2555	0.0205039978027344
5.25883333333334	0.0333786010742188
5.26216666666667	0.0391006469726563
5.2655	0.0338554382324219
5.26883333333334	0.0233650207519531
5.27216666666667	0.0095367431640625
5.2755	-0.00333786010742188
5.27883333333334	-0.0133514404296875
5.28216666666667	-0.0195503234863281
5.2855	-0.0219345092773438
5.28883333333334	-0.0247955322265625
5.29216666666667	-0.0243186950683594
5.2955	-0.0224113464355469
5.29883333333334	-0.0166893005371094
5.30216666666667	-0.0119209289550781
5.3055	-0.00429153442382813
5.30883333333334	0.00667572021484375
5.31216666666667	0.0162124633789063
5.3155	0.0171661376953125
5.31883333333334	0.0109672546386719
5.32216666666667	0.00524520874023438
5.3255	0.00143051147460938
5.32883333333334	-0.000476837158203125
5.33216666666667	-0.0019073486328125
5.3355	0.00095367431640625
5.33883333333334	0.00858306884765625
5.34216666666667	0.0162124633789063
5.3455	0.019073486328125
5.34883333333334	0.0171661376953125
5.35216666666667	0.0133514404296875
5.3555	0.0095367431640625
5.35883333333334	0.00333786010742188
5.36216666666667	-0.00286102294921875
5.3655	-0.00476837158203125
5.36883333333334	-0.00476837158203125
5.37216666666667	-0.00333786010742188
5.3755	-0.003814697265625
5.37883333333334	-0.00333786010742188
5.38216666666667	-0.00524520874023438
5.3855	-0.00810623168945313
5.38883333333334	-0.00905990600585938
5.39216666666667	-0.00810623168945313
5.3955	-0.00905990600585938
5.39883333333334	-0.0128746032714844
5.40216666666667	-0.0133514404296875
5.4055	-0.0109672546386719
5.40883333333334	-0.00810623168945313
5.41216666666667	-0.00810623168945313
5.4155	-0.00715255737304688
5.41883333333334	-0.00524520874023438
5.42216666666667	-0.00524520874023438
5.4255	-0.00858306884765625
5.42883333333334	-0.0147819519042969
5.43216666666667	-0.0181198120117188
5.4355	-0.0205039978027344
5.43883333333334	-0.0176429748535156
5.44216666666667	-0.0109672546386719
5.4455	0
5.44883333333334	0.0100135803222656
5.45216666666667	0.0171661376953125
5.4555	0.0219345092773438
5.45883333333334	0.0247955322265625
5.46216666666667	0.0243186950683594
5.4655	0.0200271606445313
5.46883333333334	0.0185966491699219
5.47216666666667	0.0200271606445313
5.4755	0.02288818359375
5.47883333333334	0.0233650207519531
5.48216666666667	0.0219345092773438
5.4855	0.02288818359375
5.48883333333334	0.0219345092773438
5.49216666666667	0.0209808349609375
5.4955	0.02288818359375
5.49883333333334	0.0281333923339844
5.50216666666667	0.0338554382324219
5.5055	0.0329017639160156
5.50883333333334	0.0271797180175781
5.51216666666667	0.0185966491699219
5.5155	0.00762939453125
5.51883333333334	-0.00429153442382813
5.52216666666667	-0.0166893005371094
5.5255	-0.0262260437011719
5.52883333333334	-0.0319480895996094
5.53216666666667	-0.0333786010742188
5.5355	-0.034332275390625
5.53883333333334	-0.0357627868652344
5.54216666666667	-0.0371932983398438
5.5455	-0.034332275390625
5.54883333333334	-0.030517578125
5.55216666666667	-0.0257492065429688
5.5555	-0.019073486328125
5.55883333333334	-0.0100135803222656
5.56216666666667	0
5.5655	0.00524520874023438
5.56883333333334	0.00619888305664063
5.57216666666667	0.00143051147460938
5.5755	-0.00429153442382813
5.57883333333334	-0.00858306884765625
5.58216666666667	-0.00858306884765625
5.5855	-0.0100135803222656
5.58883333333334	-0.0109672546386719
5.59216666666667	-0.011444091796875
5.5955	-0.0095367431640625
5.59883333333334	-0.00810623168945313
5.60216666666667	-0.00810623168945313
5.6055	-0.00667572021484375
5.60883333333334	-0.003814697265625
5.61216666666667	-0.0019073486328125
5.6155	-0.00143051147460938
5.61883333333334	-0.00476837158203125
5.62216666666667	-0.0123977661132813
5.6255	-0.0195503234863281
5.62883333333334	-0.0243186950683594
5.63216666666667	-0.02288818359375
5.6355	-0.019073486328125
5.63883333333334	-0.0166893005371094
5.64216666666667	-0.0171661376953125
5.6455	-0.0171661376953125
5.64883333333334	-0.0162124633789063
5.65216666666667	-0.0157356262207031
5.6555	-0.0152587890625
5.65883333333334	-0.0104904174804688
5.66216666666667	-0.00286102294921875
5.6655	0.00333786010742188
5.66883333333334	0.0095367431640625
5.67216666666667	0.0104904174804688
5.6755	0.003814697265625
5.67883333333334	-0.00715255737304688
5.68216666666667	-0.0133514404296875
5.6855	-0.0109672546386719
5.68883333333334	-0.011444091796875
5.69216666666667	-0.0104904174804688
5.6955	-0.00619888305664063
5.69883333333334	-0.00095367431640625
5.70216666666667	0.00238418579101563
5.7055	0.00238418579101563
5.70883333333334	0.00238418579101563
5.71216666666667	0.00143051147460938
5.7155	-0.000476837158203125
5.71883333333334	-0.00143051147460938
5.72216666666667	-0.00238418579101563
5.7255	-0.00810623168945313
5.72883333333334	-0.0128746032714844
5.73216666666667	-0.0128746032714844
5.7355	-0.00810623168945313
5.73883333333334	-0.00333786010742188
5.74216666666667	0
5.7455	0.0057220458984375
5.74883333333334	0.0133514404296875
5.75216666666667	0.0185966491699219
5.7555	0.0200271606445313
5.75883333333334	0.0171661376953125
5.76216666666667	0.0128746032714844
5.7655	0.00905990600585938
5.76883333333334	0.00524520874023438
5.77216666666667	0.00095367431640625
5.7755	-0.00286102294921875
5.77883333333334	-0.00143051147460938
5.78216666666667	-0.00143051147460938
5.7855	-0.0019073486328125
5.78883333333334	-0.00524520874023438
5.79216666666667	-0.00762939453125
5.7955	-0.011444091796875
5.79883333333334	-0.0162124633789063
5.80216666666667	-0.0176429748535156
5.8055	-0.019073486328125
5.80883333333334	-0.019073486328125
5.81216666666667	-0.019073486328125
5.8155	-0.0171661376953125
5.81883333333334	-0.0133514404296875
5.82216666666667	-0.0100135803222656
5.8255	-0.00715255737304688
5.82883333333334	-0.00619888305664063
5.83216666666667	-0.00667572021484375
5.8355	-0.00762939453125
5.83883333333334	-0.00667572021484375
5.84216666666667	-0.00524520874023438
5.8455	-0.00238418579101563
5.84883333333334	0
5.85216666666667	0.00238418579101563
5.8555	0.00429153442382813
5.85883333333334	0.00333786010742188
5.86216666666667	-0.00143051147460938
5.8655	-0.00619888305664063
5.86883333333334	-0.00715255737304688
5.87216666666667	-0.00333786010742188
5.8755	0.00286102294921875
5.87883333333334	0.0095367431640625
5.88216666666667	0.0138282775878906
5.8855	0.0143051147460938
5.88883333333334	0.0119209289550781
5.89216666666667	0.00524520874023438
5.8955	-0.00429153442382813
5.89883333333334	-0.0143051147460938
5.90216666666667	-0.0195503234863281
5.9055	-0.0224113464355469
5.90883333333334	-0.0257492065429688
5.91216666666667	-0.0276565551757813
5.9155	-0.0238418579101563
5.91883333333334	-0.0157356262207031
5.92216666666667	-0.0095367431640625
5.9255	-0.0057220458984375
5.92883333333334	-0.0019073486328125
5.93216666666667	0.00333786010742188
5.9355	0.00715255737304688
5.93883333333334	0.00476837158203125
5.94216666666667	-0.00095367431640625
5.9455	-0.00429153442382813
5.94883333333334	-0.0057220458984375
5.95216666666667	-0.0104904174804688
5.9555	-0.0166893005371094
5.95883333333334	-0.0185966491699219
5.96216666666667	-0.0138282775878906
5.9655	-0.00810623168945313
5.96883333333334	-0.00476837158203125
5.97216666666667	-0.00286102294921875
5.9755	-0.000476837158203125
5.97883333333334	0.000476837158203125
5.98216666666667	-0.00095367431640625
5.9855	-0.00238418579101563
5.98883333333334	-0.003814697265625
5.99216666666667	-0.0057220458984375
5.9955	-0.00715255737304688
5.99883333333334	-0.00667572021484375
6.00216666666667	-0.0057220458984375
6.0055	-0.00524520874023438
6.00883333333334	-0.00238418579101563
6.01216666666667	0.00095367431640625
6.0155	0.00095367431640625
6.01883333333334	-0.00238418579101563
6.02216666666667	-0.0057220458984375
6.0255	-0.00810623168945313
6.02883333333334	-0.0109672546386719
6.03216666666667	-0.0143051147460938
6.0355	-0.0119209289550781
6.03883333333334	-0.0057220458984375
6.04216666666667	0.00095367431640625
6.0455	0.00715255737304688
6.04883333333334	0.0143051147460938
6.05216666666667	0.0238418579101563
6.0555	0.0281333923339844
6.05883333333334	0.0247955322265625
6.06216666666667	0.0171661376953125
6.0655	0.00858306884765625
6.06883333333334	0.0019073486328125
6.07216666666667	-0.00333786010742188
6.0755	-0.00619888305664063
6.07883333333334	-0.0104904174804688
6.08216666666667	-0.0152587890625
6.0855	-0.0166893005371094
6.08883333333334	-0.0138282775878906
6.09216666666667	-0.00762939453125
6.0955	-0.000476837158203125
6.09883333333334	0.00905990600585938
6.10216666666667	0.0195503234863281
6.1055	0.0252723693847656
6.10883333333334	0.0214576721191406
6.11216666666667	0.0104904174804688
6.1155	-0.00238418579101563
6.11883333333334	-0.0133514404296875
6.12216666666667	-0.0185966491699219
6.1255	-0.0209808349609375
6.12883333333334	-0.0219345092773438
6.13216666666667	-0.0243186950683594
6.1355	-0.0262260437011719
6.13883333333334	-0.0252723693847656
6.14216666666667	-0.0252723693847656
6.1455	-0.0233650207519531
6.14883333333334	-0.0219345092773438
6.15216666666667	-0.0176429748535156
6.1555	-0.0147819519042969
6.15883333333334	-0.0162124633789063
6.16216666666667	-0.0233650207519531
6.1655	-0.0338554382324219
6.16883333333334	-0.0424385070800781
6.17216666666667	-0.0462532043457031
6.1755	-0.0481605529785156
6.17883333333334	-0.0462532043457031
6.18216666666667	-0.0395774841308594
6.1855	-0.0281333923339844
6.18883333333334	-0.0166893005371094
6.19216666666667	-0.0109672546386719
6.1955	-0.00619888305664063
6.19883333333334	-0.0019073486328125
6.20216666666667	0.00143051147460938
6.2055	-0.00095367431640625
6.20883333333334	-0.00619888305664063
6.21216666666667	-0.00715255737304688
6.2155	-0.00476837158203125
6.21883333333334	-0.00143051147460938
6.22216666666667	-0.00143051147460938
6.2255	-0.00143051147460938
6.22883333333334	0
6.23216666666667	0.00095367431640625
6.2355	-0.00143051147460938
6.23883333333334	-0.00810623168945313
6.24216666666667	-0.0123977661132813
6.2455	-0.0123977661132813
6.24883333333334	-0.0123977661132813
6.25216666666667	-0.0128746032714844
6.2555	-0.0152587890625
6.25883333333334	-0.0157356262207031
6.26216666666667	-0.0143051147460938
6.2655	-0.0128746032714844
6.26883333333334	-0.0095367431640625
6.27216666666667	-0.00762939453125
6.2755	-0.00667572021484375
6.27883333333334	-0.00524520874023438
6.28216666666667	-0.00429153442382813
6.2855	-0.00619888305664063
6.28883333333334	-0.0119209289550781
6.29216666666667	-0.0147819519042969
6.2955	-0.0100135803222656
6.29883333333334	-0.0057220458984375
6.30216666666667	-0.00524520874023438
6.3055	-0.00619888305664063
6.30883333333334	-0.00333786010742188
6.31216666666667	-0.000476837158203125
6.3155	-0.003814697265625
6.31883333333334	-0.00810623168945313
6.32216666666667	-0.011444091796875
6.3255	-0.0123977661132813
6.32883333333334	-0.0128746032714844
6.33216666666667	-0.0119209289550781
6.3355	-0.00858306884765625
6.33883333333334	-0.00715255737304688
6.34216666666667	-0.00667572021484375
6.3455	-0.00667572021484375
6.34883333333334	-0.00905990600585938
6.35216666666667	-0.0119209289550781
6.3555	-0.0143051147460938
6.35883333333334	-0.0123977661132813
6.36216666666667	-0.00858306884765625
6.3655	-0.00429153442382813
6.36883333333334	-0.00095367431640625
6.37216666666667	-0.00143051147460938
6.3755	-0.00476837158203125
6.37883333333334	-0.00810623168945313
6.38216666666667	-0.0123977661132813
6.3855	-0.0181198120117188
6.38883333333334	-0.0214576721191406
6.39216666666667	-0.0171661376953125
6.3955	-0.0100135803222656
6.39883333333334	-0.00476837158203125
6.40216666666667	-0.00286102294921875
6.4055	0
6.40883333333334	0
6.41216666666667	-0.00524520874023438
6.4155	-0.011444091796875
6.41883333333334	-0.0157356262207031
6.42216666666667	-0.0152587890625
6.4255	-0.0152587890625
6.42883333333334	-0.0133514404296875
6.43216666666667	-0.0123977661132813
6.4355	-0.0104904174804688
6.43883333333334	-0.0095367431640625
6.44216666666667	-0.011444091796875
6.4455	-0.0143051147460938
6.44883333333334	-0.0224113464355469
6.45216666666667	-0.0286102294921875
6.4555	-0.0357627868652344
6.45883333333334	-0.0367164611816406
6.46216666666667	-0.0352859497070313
6.4655	-0.034332275390625
6.46883333333334	-0.0295639038085938
6.47216666666667	-0.0224113464355469
6.4755	-0.0138282775878906
6.47883333333334	-0.0104904174804688
6.48216666666667	-0.00667572021484375
6.4855	-0.00095367431640625
6.48883333333334	0.000476837158203125
6.49216666666667	-0.00476837158203125
6.4955	-0.0104904174804688
6.49883333333334	-0.0138282775878906
6.50216666666667	-0.0157356262207031
6.5055	-0.0209808349609375
6.50883333333334	-0.0224113464355469
6.51216666666667	-0.0195503234863281
6.5155	-0.0171661376953125
6.51883333333334	-0.0166893005371094
6.52216666666667	-0.0166893005371094
6.5255	-0.0138282775878906
6.52883333333334	-0.0123977661132813
6.53216666666667	-0.0143051147460938
6.5355	-0.0171661376953125
6.53883333333334	-0.0200271606445313
6.54216666666667	-0.0224113464355469
6.5455	-0.0238418579101563
6.54883333333334	-0.02288818359375
6.55216666666667	-0.0200271606445313
6.5555	-0.0200271606445313
6.55883333333334	-0.0200271606445313
6.56216666666667	-0.0205039978027344
6.5655	-0.0205039978027344
6.56883333333334	-0.0171661376953125
6.57216666666667	-0.011444091796875
6.5755	-0.00095367431640625
6.57883333333334	0.00667572021484375
6.58216666666667	0.011444091796875
6.5855	0.0095367431640625
6.58883333333334	0.003814697265625
6.59216666666667	-0.00238418579101563
6.5955	-0.00762939453125
6.59883333333334	-0.011444091796875
6.60216666666667	-0.0123977661132813
6.6055	-0.00810623168945313
6.60883333333334	-0.00476837158203125
6.61216666666667	-0.0019073486328125
6.6155	0.0019073486328125
6.61883333333334	0.00810623168945313
6.62216666666667	0.011444091796875
6.6255	0.0133514404296875
6.62883333333334	0.0171661376953125
6.63216666666667	0.0181198120117188
6.6355	0.0123977661132813
6.63883333333334	0.00238418579101563
6.64216666666667	-0.00286102294921875
6.6455	-0.00476837158203125
6.64883333333334	-0.00286102294921875
6.65216666666667	0.0019073486328125
6.6555	0.0138282775878906
6.65883333333334	0.0281333923339844
6.66216666666667	0.0405311584472656
6.6655	0.049591064453125
[truncated: 5,508 more rows]
