# Supplementary material for: Phase-Specific Parameter Estimation in Chiral HPLC Using 1‑Site, 2‑Site Stochastic Models, and Unified Equation Approach
Source: Anal Chem. 2026 Apr 29;98(18):13925–39. doi: 10.1021/acs.analchem.6c01634 (PMC13177292; doi:10.1021/acs.analchem.6c01634)
Supplement: Supplementary file 2 [file ac6c01634_si_002.zip › SupportingInformation/01_isotherm_fit/CELL1_data/LORA_CELL1_05_10_25407.CSV]

0.00183333333333334	-0.0224113464355469
0.00516666666666667	-0.0243186950683594
0.0085	-0.0233650207519531
0.0118333333333334	-0.0219345092773438
0.0151666666666667	-0.0152587890625
0.0185	-0.00667572021484375
0.0218333333333334	0.00429153442382813
0.0251666666666667	0.011444091796875
0.0285	0.019073486328125
0.0318333333333334	0.0252723693847656
0.0351666666666667	0.0252723693847656
0.0385	0.02288818359375
0.0418333333333334	0.0171661376953125
0.0451666666666667	0.0157356262207031
0.0485	0.0143051147460938
0.0518333333333334	0.0157356262207031
0.0551666666666667	0.0200271606445313
0.0585	0.0262260437011719
0.0618333333333334	0.0338554382324219
0.0651666666666667	0.0386238098144531
0.0685	0.0405311584472656
0.0718333333333334	0.0410079956054688
0.0751666666666667	0.0400543212890625
0.0785	0.0348091125488281
0.0818333333333334	0.0233650207519531
0.0851666666666667	0.011444091796875
0.0885	0.00429153442382813
0.0918333333333334	0
0.0951666666666667	-0.003814697265625
0.0985000000000001	-0.00619888305664063
0.101833333333334	-0.000476837158203125
0.105166666666667	0.00762939453125
0.1085	0.0109672546386719
0.111833333333334	0.00715255737304688
0.115166666666667	0.00095367431640625
0.1185	0.0019073486328125
0.121833333333334	0.000476837158203125
0.125166666666667	-0.00286102294921875
0.1285	-0.00619888305664063
0.131833333333334	-0.00524520874023438
0.135166666666667	-0.0019073486328125
0.1385	-0.00238418579101563
0.141833333333334	-0.00238418579101563
0.145166666666667	0
0.1485	0.00476837158203125
0.151833333333334	0.00619888305664063
0.155166666666667	0.00476837158203125
0.1585	0.00143051147460938
0.161833333333334	-0.00095367431640625
0.165166666666667	0.00143051147460938
0.1685	0.00524520874023438
0.171833333333334	0.0138282775878906
0.175166666666667	0.0219345092773438
0.1785	0.0295639038085938
0.181833333333334	0.0319480895996094
0.185166666666667	0.026702880859375
0.1885	0.0205039978027344
0.191833333333334	0.0133514404296875
0.195166666666667	0.0095367431640625
0.1985	0.00429153442382813
0.201833333333334	-0.000476837158203125
0.205166666666667	-0.00476837158203125
0.2085	-0.00810623168945313
0.211833333333334	-0.0100135803222656
0.215166666666667	-0.0133514404296875
0.2185	-0.0143051147460938
0.221833333333334	-0.0109672546386719
0.225166666666667	-0.00524520874023438
0.2285	-0.00333786010742188
0.231833333333334	-0.00619888305664063
0.235166666666667	-0.00762939453125
0.2385	-0.00619888305664063
0.241833333333334	-0.00715255737304688
0.245166666666667	-0.0100135803222656
0.2485	-0.0104904174804688
0.251833333333334	-0.00905990600585938
0.255166666666667	-0.00905990600585938
0.2585	-0.011444091796875
0.261833333333334	-0.0100135803222656
0.265166666666667	-0.00858306884765625
0.2685	-0.011444091796875
0.271833333333334	-0.0171661376953125
0.275166666666667	-0.0219345092773438
0.2785	-0.0233650207519531
0.281833333333334	-0.0276565551757813
0.285166666666667	-0.0309944152832031
0.2885	-0.0329017639160156
0.291833333333334	-0.0290870666503906
0.295166666666667	-0.0247955322265625
0.2985	-0.0247955322265625
0.301833333333334	-0.0224113464355469
0.305166666666667	-0.0162124633789063
0.3085	-0.00667572021484375
0.311833333333334	-0.000476837158203125
0.315166666666667	0.00286102294921875
0.3185	0.00667572021484375
0.321833333333334	0.00762939453125
0.325166666666667	0.0057220458984375
0.3285	0.00238418579101563
0.331833333333334	0
0.335166666666667	0.00143051147460938
0.3385	0.000476837158203125
0.341833333333334	-0.000476837158203125
0.345166666666667	-0.00286102294921875
0.3485	-0.00143051147460938
0.351833333333334	-0.00143051147460938
0.355166666666667	-0.00476837158203125
0.3585	-0.00429153442382813
0.361833333333334	-0.0019073486328125
0.365166666666667	0.00286102294921875
0.3685	0.00333786010742188
0.371833333333334	0.00333786010742188
0.375166666666667	0.00476837158203125
0.3785	0.00286102294921875
0.381833333333334	0.00095367431640625
0.385166666666667	-0.0019073486328125
0.3885	-0.00524520874023438
0.391833333333334	-0.00905990600585938
0.395166666666667	-0.0095367431640625
0.3985	-0.00762939453125
0.401833333333334	-0.003814697265625
0.405166666666667	-0.00095367431640625
0.4085	0.00619888305664063
0.411833333333334	0.0143051147460938
0.415166666666667	0.0200271606445313
0.4185	0.0224113464355469
0.421833333333334	0.0209808349609375
0.425166666666667	0.019073486328125
0.4285	0.0119209289550781
0.431833333333334	0.00524520874023438
0.435166666666667	-0.00238418579101563
0.4385	-0.00667572021484375
0.441833333333334	-0.0104904174804688
0.445166666666667	-0.011444091796875
0.4485	-0.011444091796875
0.451833333333334	-0.011444091796875
0.455166666666667	-0.0123977661132813
0.4585	-0.0152587890625
0.461833333333334	-0.0171661376953125
0.465166666666667	-0.0200271606445313
0.4685	-0.0209808349609375
0.471833333333334	-0.02288818359375
0.475166666666667	-0.0219345092773438
0.4785	-0.0181198120117188
0.481833333333334	-0.0128746032714844
0.485166666666667	-0.0100135803222656
0.4885	-0.0100135803222656
0.491833333333334	-0.00905990600585938
0.495166666666667	-0.0104904174804688
0.4985	-0.0143051147460938
0.501833333333334	-0.0195503234863281
0.505166666666667	-0.0224113464355469
0.5085	-0.0224113464355469
0.511833333333334	-0.0200271606445313
0.515166666666667	-0.0152587890625
0.5185	-0.00858306884765625
0.521833333333334	-0.0019073486328125
0.525166666666667	0.00286102294921875
0.5285	0.003814697265625
0.531833333333334	0.000476837158203125
0.535166666666667	-0.00429153442382813
0.5385	-0.0104904174804688
0.541833333333334	-0.0147819519042969
0.545166666666667	-0.0181198120117188
0.5485	-0.0166893005371094
0.551833333333334	-0.0123977661132813
0.555166666666667	-0.00858306884765625
0.5585	-0.00715255737304688
0.561833333333334	-0.00667572021484375
0.565166666666667	-0.00476837158203125
0.5685	-0.0019073486328125
0.571833333333334	0
0.575166666666667	0
0.5785	0.00143051147460938
0.581833333333334	0.00333786010742188
0.585166666666667	0.003814697265625
0.5885	-0.00095367431640625
0.591833333333334	-0.00810623168945313
0.595166666666667	-0.011444091796875
0.5985	-0.0119209289550781
0.601833333333334	-0.0162124633789063
0.605166666666667	-0.0224113464355469
0.6085	-0.0271797180175781
0.611833333333334	-0.0286102294921875
0.615166666666667	-0.030517578125
0.6185	-0.034332275390625
0.621833333333334	-0.0319480895996094
0.625166666666667	-0.0257492065429688
0.6285	-0.0181198120117188
0.631833333333334	-0.0128746032714844
0.635166666666667	-0.0104904174804688
0.6385	-0.00715255737304688
0.641833333333334	-0.00667572021484375
0.645166666666667	-0.00810623168945313
0.6485	-0.0123977661132813
0.651833333333334	-0.0143051147460938
0.655166666666667	-0.0123977661132813
0.6585	-0.0100135803222656
0.661833333333334	-0.00524520874023438
0.665166666666667	-0.00095367431640625
0.6685	0.00762939453125
0.671833333333334	0.0123977661132813
0.675166666666667	0.0128746032714844
0.6785	0.00905990600585938
0.681833333333334	0.00286102294921875
0.685166666666667	0.00095367431640625
0.6885	-0.000476837158203125
0.691833333333334	0.00143051147460938
0.695166666666667	0.00476837158203125
0.6985	0.00619888305664063
0.701833333333334	0.00715255737304688
0.705166666666667	0.00286102294921875
0.7085	-0.00143051147460938
0.711833333333334	-0.00429153442382813
0.715166666666667	-0.00476837158203125
0.7185	-0.00143051147460938
0.721833333333334	0.000476837158203125
0.725166666666667	0.00143051147460938
0.7285	0.00143051147460938
0.731833333333334	0.00238418579101563
0.735166666666667	0.00286102294921875
0.7385	0.00095367431640625
0.741833333333334	0.00095367431640625
0.745166666666667	0.00143051147460938
0.7485	0.00333786010742188
0.751833333333334	0.00238418579101563
0.755166666666667	0.003814697265625
0.7585	0.00524520874023438
0.761833333333334	0.00333786010742188
0.765166666666667	0
0.7685	-0.00476837158203125
0.771833333333334	-0.00762939453125
0.775166666666667	-0.0100135803222656
0.7785	-0.00810623168945313
0.781833333333334	-0.00286102294921875
0.785166666666667	0.00429153442382813
0.7885	0.0109672546386719
0.791833333333334	0.0128746032714844
0.795166666666667	0.0104904174804688
0.7985	0.00333786010742188
0.801833333333334	-0.00238418579101563
0.805166666666667	-0.0057220458984375
0.8085	-0.00905990600585938
0.811833333333334	-0.0095367431640625
0.815166666666667	-0.00762939453125
0.8185	-0.00619888305664063
0.821833333333334	-0.00524520874023438
0.825166666666667	-0.00619888305664063
0.8285	-0.00476837158203125
0.831833333333334	-0.00429153442382813
0.835166666666667	-0.00476837158203125
0.8385	-0.00762939453125
0.841833333333334	-0.0157356262207031
0.845166666666667	-0.0219345092773438
0.8485	-0.026702880859375
0.851833333333334	-0.0300407409667969
0.855166666666667	-0.0333786010742188
0.8585	-0.0352859497070313
0.861833333333334	-0.0314712524414063
0.865166666666667	-0.026702880859375
0.8685	-0.0209808349609375
0.871833333333334	-0.0181198120117188
0.875166666666667	-0.0181198120117188
0.8785	-0.0195503234863281
0.881833333333334	-0.0205039978027344
0.885166666666667	-0.0224113464355469
0.8885	-0.0281333923339844
0.891833333333334	-0.0314712524414063
0.895166666666667	-0.0281333923339844
0.8985	-0.0176429748535156
0.901833333333334	-0.0100135803222656
0.905166666666667	-0.00619888305664063
0.9085	-0.00476837158203125
0.911833333333334	-0.003814697265625
0.915166666666667	-0.00619888305664063
0.9185	-0.0109672546386719
0.921833333333334	-0.0147819519042969
0.925166666666667	-0.0166893005371094
0.9285	-0.0181198120117188
0.931833333333334	-0.019073486328125
0.935166666666667	-0.0200271606445313
0.9385	-0.0224113464355469
0.941833333333334	-0.0247955322265625
0.945166666666667	-0.02288818359375
0.9485	-0.0162124633789063
0.951833333333334	-0.0104904174804688
0.955166666666667	-0.00619888305664063
0.9585	-0.0019073486328125
0.961833333333334	-0.00095367431640625
0.965166666666667	-0.00429153442382813
0.9685	-0.0128746032714844
0.971833333333334	-0.0176429748535156
0.975166666666667	-0.0185966491699219
0.9785	-0.0166893005371094
0.981833333333334	-0.0100135803222656
0.985166666666667	-0.003814697265625
0.9885	0.00143051147460938
0.991833333333334	0.00429153442382813
0.995166666666667	0.00429153442382813
0.9985	0.003814697265625
1.00183333333334	-0.000476837158203125
1.00516666666667	-0.00524520874023438
1.0085	-0.00667572021484375
1.01183333333334	-0.0109672546386719
1.01516666666667	-0.0166893005371094
1.0185	-0.0247955322265625
1.02183333333334	-0.0295639038085938
1.02516666666667	-0.0295639038085938
1.0285	-0.0262260437011719
1.03183333333334	-0.0181198120117188
1.03516666666667	-0.0128746032714844
1.0385	-0.00810623168945313
1.04183333333334	-0.00524520874023438
1.04516666666667	-0.00667572021484375
1.0485	-0.0128746032714844
1.05183333333334	-0.0219345092773438
1.05516666666667	-0.0247955322265625
1.0585	-0.0243186950683594
1.06183333333334	-0.0200271606445313
1.06516666666667	-0.0128746032714844
1.0685	-0.00667572021484375
1.07183333333334	-0.00333786010742188
1.07516666666667	-0.00333786010742188
1.0785	-0.00524520874023438
1.08183333333334	-0.00715255737304688
1.08516666666667	-0.0104904174804688
1.0885	-0.0123977661132813
1.09183333333334	-0.0147819519042969
1.09516666666667	-0.019073486328125
1.0985	-0.0224113464355469
1.10183333333334	-0.0238418579101563
1.10516666666667	-0.0238418579101563
1.1085	-0.0243186950683594
1.11183333333334	-0.0185966491699219
1.11516666666667	-0.00715255737304688
1.1185	0.00286102294921875
1.12183333333334	0.0095367431640625
1.12516666666667	0.0119209289550781
1.1285	0.0133514404296875
1.13183333333334	0.0104904174804688
1.13516666666667	0.00762939453125
1.1385	0.00905990600585938
1.14183333333334	0.0100135803222656
1.14516666666667	0.00810623168945313
1.1485	0.00238418579101563
1.15183333333334	-0.0019073486328125
1.15516666666667	-0.00238418579101563
1.1585	-0.00143051147460938
1.16183333333334	-0.000476837158203125
1.16516666666667	-0.000476837158203125
1.1685	-0.000476837158203125
1.17183333333334	0.00095367431640625
1.17516666666667	0
1.1785	-0.00238418579101563
1.18183333333334	-0.00286102294921875
1.18516666666667	0.00238418579101563
1.1885	0.0109672546386719
1.19183333333334	0.0166893005371094
1.19516666666667	0.0166893005371094
1.1985	0.0147819519042969
1.20183333333334	0.0100135803222656
1.20516666666667	0.003814697265625
1.2085	-0.000476837158203125
1.21183333333334	-0.00143051147460938
1.21516666666667	0
1.2185	-0.00524520874023438
1.22183333333334	-0.0133514404296875
1.22516666666667	-0.0171661376953125
1.2285	-0.0147819519042969
1.23183333333334	-0.00905990600585938
1.23516666666667	-0.0057220458984375
1.2385	0.00143051147460938
1.24183333333334	0.0104904174804688
1.24516666666667	0.0152587890625
1.2485	0.0119209289550781
1.25183333333334	0.00286102294921875
1.25516666666667	-0.00667572021484375
1.2585	-0.0171661376953125
1.26183333333334	-0.0252723693847656
1.26516666666667	-0.0281333923339844
1.2685	-0.0238418579101563
1.27183333333334	-0.0162124633789063
1.27516666666667	-0.00762939453125
1.2785	0.00095367431640625
1.28183333333334	0.00858306884765625
1.28516666666667	0.011444091796875
1.2885	0.00762939453125
1.29183333333334	0
1.29516666666667	-0.00476837158203125
1.2985	-0.00429153442382813
1.30183333333334	-0.00333786010742188
1.30516666666667	-0.003814697265625
1.3085	-0.00286102294921875
1.31183333333334	0.0019073486328125
1.31516666666667	0.00429153442382813
1.3185	0.00429153442382813
1.32183333333334	0.00286102294921875
1.32516666666667	0.00238418579101563
1.3285	0.00333786010742188
1.33183333333334	0.00476837158203125
1.33516666666667	0.00810623168945313
1.3385	0.0109672546386719
1.34183333333334	0.0128746032714844
1.34516666666667	0.0138282775878906
1.3485	0.0138282775878906
1.35183333333334	0.0128746032714844
1.35516666666667	0.0109672546386719
1.3585	0.00667572021484375
1.36183333333334	0.003814697265625
1.36516666666667	0.00143051147460938
1.3685	-0.0019073486328125
1.37183333333334	-0.00810623168945313
1.37516666666667	-0.0143051147460938
1.3785	-0.0147819519042969
1.38183333333334	-0.0100135803222656
1.38516666666667	-0.00286102294921875
1.3885	0.003814697265625
1.39183333333334	0.00619888305664063
1.39516666666667	0.00619888305664063
1.3985	0.00286102294921875
1.40183333333334	-0.00238418579101563
1.40516666666667	-0.00715255737304688
1.4085	-0.0057220458984375
1.41183333333334	0.00429153442382813
1.41516666666667	0.0138282775878906
1.4185	0.0162124633789063
1.42183333333334	0.0152587890625
1.42516666666667	0.0143051147460938
1.4285	0.0109672546386719
1.43183333333334	0.00333786010742188
1.43516666666667	-0.0019073486328125
1.4385	-0.00095367431640625
1.44183333333334	0.00143051147460938
1.44516666666667	0.000476837158203125
1.4485	0.00095367431640625
1.45183333333334	0.003814697265625
1.45516666666667	0.0109672546386719
1.4585	0.0181198120117188
1.46183333333334	0.0247955322265625
1.46516666666667	0.0290870666503906
1.4685	0.0233650207519531
1.47183333333334	0.0128746032714844
1.47516666666667	-0.00333786010742188
1.4785	-0.0166893005371094
1.48183333333334	-0.0276565551757813
1.48516666666667	-0.0338554382324219
1.4885	-0.0338554382324219
1.49183333333334	-0.0309944152832031
1.49516666666667	-0.0290870666503906
1.4985	-0.0329017639160156
1.50183333333334	-0.03814697265625
1.50516666666667	-0.0410079956054688
1.5085	-0.041961669921875
1.51183333333334	-0.041961669921875
1.51516666666667	-0.0376701354980469
1.5185	-0.0262260437011719
1.52183333333334	-0.0143051147460938
1.52516666666667	-0.00667572021484375
1.5285	-0.0019073486328125
1.53183333333334	0.00429153442382813
1.53516666666667	0.00905990600585938
1.5385	0.00667572021484375
1.54183333333334	-0.00143051147460938
1.54516666666667	-0.0100135803222656
1.5485	-0.0195503234863281
1.55183333333334	-0.0276565551757813
1.55516666666667	-0.0333786010742188
1.5585	-0.0319480895996094
1.56183333333334	-0.0281333923339844
1.56516666666667	-0.0247955322265625
1.5685	-0.0238418579101563
1.57183333333334	-0.026702880859375
1.57516666666667	-0.0300407409667969
1.5785	-0.0362396240234375
1.58183333333334	-0.0391006469726563
1.58516666666667	-0.0395774841308594
1.5885	-0.0376701354980469
1.59183333333334	-0.030517578125
1.59516666666667	-0.02288818359375
1.5985	-0.0166893005371094
1.60183333333334	-0.0147819519042969
1.60516666666667	-0.0104904174804688
1.6085	-0.00333786010742188
1.61183333333334	-0.00095367431640625
1.61516666666667	-0.00476837158203125
1.6185	-0.0138282775878906
1.62183333333334	-0.0205039978027344
1.62516666666667	-0.0286102294921875
1.6285	-0.0352859497070313
1.63183333333334	-0.0410079956054688
1.63516666666667	-0.0424385070800781
1.6385	-0.041961669921875
1.64183333333334	-0.041961669921875
1.64516666666667	-0.0405311584472656
1.6485	-0.0395774841308594
1.65183333333334	-0.0362396240234375
1.65516666666667	-0.0333786010742188
1.6585	-0.0314712524414063
1.66183333333334	-0.0314712524414063
1.66516666666667	-0.0352859497070313
1.6685	-0.041961669921875
1.67183333333334	-0.0476837158203125
1.67516666666667	-0.049591064453125
1.6785	-0.0500679016113282
1.68183333333334	-0.0457763671875
1.68516666666667	-0.0376701354980469
1.6885	-0.0262260437011719
1.69183333333334	-0.0205039978027344
1.69516666666667	-0.0205039978027344
1.6985	-0.0214576721191406
1.70183333333334	-0.0243186950683594
1.70516666666667	-0.0276565551757813
1.7085	-0.0295639038085938
1.71183333333334	-0.0276565551757813
1.71516666666667	-0.0247955322265625
1.7185	-0.0247955322265625
1.72183333333334	-0.0257492065429688
1.72516666666667	-0.030517578125
1.7285	-0.0405311584472656
1.73183333333334	-0.0510215759277344
1.73516666666667	-0.057220458984375
1.7385	-0.0557899475097657
1.74183333333334	-0.0519752502441407
1.74516666666667	-0.0452995300292969
1.7485	-0.0386238098144531
1.75183333333334	-0.0338554382324219
1.75516666666667	-0.0309944152832031
1.7585	-0.0286102294921875
1.76183333333334	-0.026702880859375
1.76516666666667	-0.0257492065429688
1.7685	-0.0262260437011719
1.77183333333334	-0.0243186950683594
1.77516666666667	-0.0219345092773438
1.7785	-0.0219345092773438
1.78183333333334	-0.0209808349609375
1.78516666666667	-0.0200271606445313
1.7885	-0.0181198120117188
1.79183333333334	-0.0157356262207031
1.79516666666667	-0.011444091796875
1.7985	-0.00524520874023438
1.80183333333334	-0.00143051147460938
1.80516666666667	-0.00476837158203125
1.8085	-0.0109672546386719
1.81183333333334	-0.019073486328125
1.81516666666667	-0.0286102294921875
1.8185	-0.03814697265625
1.82183333333334	-0.0443458557128906
1.82516666666667	-0.0424385070800781
1.8285	-0.0367164611816406
1.83183333333334	-0.0314712524414063
1.83516666666667	-0.0286102294921875
1.8385	-0.030517578125
1.84183333333334	-0.0352859497070313
1.84516666666667	-0.0405311584472656
1.8485	-0.0410079956054688
1.85183333333334	-0.0371932983398438
1.85516666666667	-0.0352859497070313
1.8585	-0.034332275390625
1.86183333333334	-0.0329017639160156
1.86516666666667	-0.0281333923339844
1.8685	-0.0252723693847656
1.87183333333334	-0.026702880859375
1.87516666666667	-0.0257492065429688
1.8785	-0.0205039978027344
1.88183333333334	-0.0128746032714844
1.88516666666667	-0.0109672546386719
1.8885	-0.0119209289550781
1.89183333333334	-0.0123977661132813
1.89516666666667	-0.00715255737304688
1.8985	-0.00238418579101563
1.90183333333334	-0.000476837158203125
1.90516666666667	0
1.9085	0.000476837158203125
1.91183333333334	0.00333786010742188
1.91516666666667	0.00429153442382813
1.9185	0.00333786010742188
1.92183333333334	0.000476837158203125
1.92516666666667	-0.000476837158203125
1.9285	-0.00095367431640625
1.93183333333334	-0.00429153442382813
1.93516666666667	-0.0119209289550781
1.9385	-0.0185966491699219
1.94183333333334	-0.0171661376953125
1.94516666666667	-0.0138282775878906
1.9485	-0.00715255737304688
1.95183333333334	0.00143051147460938
1.95516666666667	0.011444091796875
1.9585	0.0185966491699219
1.96183333333334	0.0214576721191406
1.96516666666667	0.0233650207519531
1.9685	0.0195503234863281
1.97183333333334	0.0109672546386719
1.97516666666667	0.00333786010742188
1.9785	0.0019073486328125
1.98183333333334	0.00667572021484375
1.98516666666667	0.0109672546386719
1.9885	0.0171661376953125
1.99183333333334	0.0262260437011719
1.99516666666667	0.0329017639160156
1.9985	0.0348091125488281
2.00183333333334	0.0286102294921875
2.00516666666667	0.0219345092773438
2.0085	0.0171661376953125
2.01183333333334	0.00810623168945313
2.01516666666667	-0.00238418579101563
2.0185	-0.0138282775878906
2.02183333333334	-0.019073486328125
2.02516666666667	-0.0224113464355469
2.0285	-0.0233650207519531
2.03183333333334	-0.0171661376953125
2.03516666666667	-0.0057220458984375
2.0385	0.0057220458984375
2.04183333333334	0.0133514404296875
2.04516666666667	0.0181198120117188
2.0485	0.019073486328125
2.05183333333334	0.0128746032714844
2.05516666666667	0.000476837158203125
2.0585	-0.00905990600585938
2.06183333333334	-0.0138282775878906
2.06516666666667	-0.0171661376953125
2.0685	-0.019073486328125
2.07183333333334	-0.0166893005371094
2.07516666666667	-0.0109672546386719
2.0785	-0.00762939453125
2.08183333333334	-0.00762939453125
2.08516666666667	-0.00715255737304688
2.0885	-0.0057220458984375
2.09183333333334	-0.00619888305664063
2.09516666666667	-0.00762939453125
2.0985	-0.00858306884765625
2.10183333333334	-0.00905990600585938
2.10516666666667	-0.0095367431640625
2.1085	-0.00810623168945313
2.11183333333334	-0.00286102294921875
2.11516666666667	0.00429153442382813
2.1185	0.00858306884765625
2.12183333333334	0.00667572021484375
2.12516666666667	0.00095367431640625
2.1285	-0.00476837158203125
2.13183333333334	-0.00905990600585938
2.13516666666667	-0.011444091796875
2.1385	-0.0104904174804688
2.14183333333334	-0.00858306884765625
2.14516666666667	-0.00715255737304688
2.1485	-0.00905990600585938
2.15183333333334	-0.0128746032714844
2.15516666666667	-0.0171661376953125
2.1585	-0.0214576721191406
2.16183333333334	-0.0219345092773438
2.16516666666667	-0.0214576721191406
2.1685	-0.0205039978027344
2.17183333333334	-0.0224113464355469
2.17516666666667	-0.02288818359375
2.1785	-0.0238418579101563
2.18183333333334	-0.02288818359375
2.18516666666667	-0.0195503234863281
2.1885	-0.0171661376953125
2.19183333333334	-0.0147819519042969
2.19516666666667	-0.0157356262207031
2.1985	-0.0162124633789063
2.20183333333334	-0.0166893005371094
2.20516666666667	-0.0152587890625
2.2085	-0.0095367431640625
2.21183333333334	-0.00429153442382813
2.21516666666667	0.0019073486328125
2.2185	0.0057220458984375
2.22183333333334	0.00667572021484375
2.22516666666667	0.00619888305664063
2.2285	0.003814697265625
2.23183333333334	0.00429153442382813
2.23516666666667	0.00286102294921875
2.2385	0.00095367431640625
2.24183333333334	-0.00333786010742188
2.24516666666667	-0.0104904174804688
2.2485	-0.0205039978027344
2.25183333333334	-0.0290870666503906
2.25516666666667	-0.0314712524414063
2.2585	-0.0314712524414063
2.26183333333334	-0.0290870666503906
2.26516666666667	-0.0233650207519531
2.2685	-0.0143051147460938
2.27183333333334	-0.00715255737304688
2.27516666666667	-0.00333786010742188
2.2785	-0.00333786010742188
2.28183333333334	-0.0057220458984375
2.28516666666667	-0.00810623168945313
2.2885	-0.0104904174804688
2.29183333333334	-0.011444091796875
2.29516666666667	-0.0166893005371094
2.2985	-0.0205039978027344
2.30183333333334	-0.0205039978027344
2.30516666666667	-0.0209808349609375
2.3085	-0.0219345092773438
2.31183333333334	-0.0243186950683594
2.31516666666667	-0.0200271606445313
2.3185	-0.0147819519042969
2.32183333333334	-0.0109672546386719
2.32516666666667	-0.0119209289550781
2.3285	-0.0162124633789063
2.33183333333334	-0.0205039978027344
2.33516666666667	-0.0281333923339844
2.3385	-0.03814697265625
2.34183333333334	-0.0514984130859375
2.34516666666667	-0.0581741333007813
2.3485	-0.0591278076171875
2.35183333333334	-0.0605583190917969
2.35516666666667	-0.0629425048828125
2.3585	-0.0600814819335938
2.36183333333334	-0.0481605529785156
2.36516666666667	-0.0386238098144531
2.3685	-0.0314712524414063
2.37183333333334	-0.0247955322265625
2.37516666666667	-0.0133514404296875
2.3785	-0.00524520874023438
2.38183333333334	-0.00429153442382813
2.38516666666667	-0.00619888305664063
2.3885	-0.011444091796875
2.39183333333334	-0.0181198120117188
2.39516666666667	-0.0276565551757813
2.3985	-0.0367164611816406
2.40183333333334	-0.0414848327636719
2.40516666666667	-0.0443458557128906
2.4085	-0.0424385070800781
2.41183333333334	-0.0391006469726563
2.41516666666667	-0.0348091125488281
2.4185	-0.0314712524414063
2.42183333333334	-0.0271797180175781
2.42516666666667	-0.0205039978027344
2.4285	-0.0123977661132813
2.43183333333334	-0.00429153442382813
2.43516666666667	0
2.4385	0.00333786010742188
2.44183333333334	0.00524520874023438
2.44516666666667	0.003814697265625
2.4485	-0.00143051147460938
2.45183333333334	-0.0057220458984375
2.45516666666667	-0.00667572021484375
2.4585	-0.00858306884765625
2.46183333333334	-0.0147819519042969
2.46516666666667	-0.0219345092773438
2.4685	-0.0281333923339844
2.47183333333334	-0.0333786010742188
2.47516666666667	-0.0391006469726563
2.4785	-0.0429153442382813
2.48183333333334	-0.0414848327636719
2.48516666666667	-0.0371932983398438
2.4885	-0.0319480895996094
2.49183333333334	-0.026702880859375
2.49516666666667	-0.0200271606445313
2.4985	-0.0143051147460938
2.50183333333334	-0.0152587890625
2.50516666666667	-0.0181198120117188
2.5085	-0.0219345092773438
2.51183333333334	-0.0233650207519531
2.51516666666667	-0.0295639038085938
2.5185	-0.0348091125488281
2.52183333333334	-0.0338554382324219
2.52516666666667	-0.0276565551757813
2.5285	-0.02288818359375
2.53183333333334	-0.0219345092773438
2.53516666666667	-0.0195503234863281
2.5385	-0.0143051147460938
2.54183333333334	-0.0104904174804688
2.54516666666667	-0.0109672546386719
2.5485	-0.0119209289550781
2.55183333333334	-0.0133514404296875
2.55516666666667	-0.0143051147460938
2.5585	-0.0166893005371094
2.56183333333334	-0.0157356262207031
2.56516666666667	-0.0128746032714844
2.5685	-0.0095367431640625
2.57183333333334	-0.00762939453125
2.57516666666667	-0.00429153442382813
2.5785	-0.003814697265625
2.58183333333334	-0.00905990600585938
2.58516666666667	-0.019073486328125
2.5885	-0.0262260437011719
2.59183333333334	-0.0295639038085938
2.59516666666667	-0.0338554382324219
2.5985	-0.0391006469726563
2.60183333333334	-0.0452995300292969
2.60516666666667	-0.0457763671875
2.6085	-0.0438690185546875
2.61183333333334	-0.0395774841308594
2.61516666666667	-0.0362396240234375
2.6185	-0.034332275390625
2.62183333333334	-0.0295639038085938
2.62516666666667	-0.0276565551757813
2.6285	-0.0309944152832031
2.63183333333334	-0.0367164611816406
2.63516666666667	-0.03814697265625
2.6385	-0.0338554382324219
2.64183333333334	-0.0295639038085938
2.64516666666667	-0.0262260437011719
2.6485	-0.02288818359375
2.65183333333334	-0.0181198120117188
2.65516666666667	-0.011444091796875
2.6585	-0.00667572021484375
2.66183333333334	-0.00238418579101563
2.66516666666667	-0.00095367431640625
2.6685	0.00095367431640625
2.67183333333334	-0.00095367431640625
2.67516666666667	-0.00476837158203125
2.6785	-0.0109672546386719
2.68183333333334	-0.0205039978027344
2.68516666666667	-0.0309944152832031
2.6885	-0.0386238098144531
2.69183333333334	-0.0400543212890625
2.69516666666667	-0.0367164611816406
2.6985	-0.0314712524414063
2.70183333333334	-0.0243186950683594
2.70516666666667	-0.0171661376953125
2.7085	-0.0100135803222656
2.71183333333334	-0.00762939453125
2.71516666666667	-0.00905990600585938
2.7185	-0.0128746032714844
2.72183333333334	-0.0157356262207031
2.72516666666667	-0.0128746032714844
2.7285	-0.0104904174804688
2.73183333333334	-0.00762939453125
2.73516666666667	-0.00667572021484375
2.7385	-0.0057220458984375
2.74183333333334	-0.00429153442382813
2.74516666666667	-0.00667572021484375
2.7485	-0.0095367431640625
2.75183333333334	-0.0138282775878906
2.75516666666667	-0.0181198120117188
2.7585	-0.0205039978027344
2.76183333333334	-0.0224113464355469
2.76516666666667	-0.0224113464355469
2.7685	-0.0243186950683594
2.77183333333334	-0.0238418579101563
2.77516666666667	-0.0224113464355469
2.7785	-0.0195503234863281
2.78183333333334	-0.0157356262207031
2.78516666666667	-0.0123977661132813
2.7885	-0.00810623168945313
2.79183333333334	-0.00619888305664063
2.79516666666667	-0.0057220458984375
2.7985	-0.00905990600585938
2.80183333333334	-0.011444091796875
2.80516666666667	-0.0104904174804688
2.8085	-0.00619888305664063
2.81183333333334	0.00095367431640625
2.81516666666667	0.0104904174804688
2.8185	0.0238418579101563
2.82183333333334	0.0391006469726563
2.82516666666667	0.0538825988769532
2.8285	0.0658035278320313
2.83183333333334	0.0767707824707032
2.83516666666667	0.0882148742675781
2.8385	0.0996589660644531
2.84183333333334	0.111103057861328
2.84516666666667	0.120639801025391
2.8485	0.128269195556641
2.85183333333334	0.1373291015625
2.85516666666667	0.145912170410156
2.8585	0.155448913574219
2.86183333333334	0.157833099365235
2.86516666666667	0.158309936523438
2.8685	0.156402587890625
2.87183333333334	0.154495239257813
2.87516666666667	0.148773193359375
2.8785	0.140666961669922
2.88183333333334	0.136375427246094
2.88516666666667	0.132560729980469
2.8885	0.13113021850586
2.89183333333334	0.126361846923828
2.89516666666667	0.120162963867188
2.8985	0.109672546386719
2.90183333333334	0.095367431640625
2.90516666666667	0.0824928283691406
2.9085	0.0700950622558594
2.91183333333334	0.0567436218261719
2.91516666666667	0.0457763671875
2.9185	0.0414848327636719
2.92183333333334	0.0414848327636719
2.92516666666667	0.0391006469726563
2.9285	0.0348091125488281
2.93183333333334	0.0324249267578125
2.93516666666667	0.0319480895996094
2.9385	0.0276565551757813
2.94183333333334	0.0219345092773438
2.94516666666667	0.019073486328125
2.9485	0.0214576721191406
2.95183333333334	0.0233650207519531
2.95516666666667	0.0247955322265625
2.9585	0.0286102294921875
2.96183333333334	0.030517578125
2.96516666666667	0.0314712524414063
2.9685	0.0276565551757813
2.97183333333334	0.0233650207519531
2.97516666666667	0.0143051147460938
2.9785	0.003814697265625
2.98183333333334	-0.0057220458984375
2.98516666666667	-0.011444091796875
2.9885	-0.0138282775878906
2.99183333333334	-0.0143051147460938
2.99516666666667	-0.0143051147460938
2.9985	-0.0104904174804688
3.00183333333334	-0.00333786010742188
3.00516666666667	0.0019073486328125
3.0085	0.00333786010742188
3.01183333333334	0.003814697265625
3.01516666666667	0.00476837158203125
3.0185	0.00524520874023438
3.02183333333334	0.003814697265625
3.02516666666667	0.00095367431640625
3.0285	-0.00429153442382813
3.03183333333334	-0.0119209289550781
3.03516666666667	-0.0171661376953125
3.0385	-0.0219345092773438
3.04183333333334	-0.0247955322265625
3.04516666666667	-0.026702880859375
3.0485	-0.0262260437011719
3.05183333333334	-0.0238418579101563
3.05516666666667	-0.0257492065429688
3.0585	-0.0300407409667969
3.06183333333334	-0.0338554382324219
3.06516666666667	-0.0329017639160156
3.0685	-0.0271797180175781
3.07183333333334	-0.0209808349609375
3.07516666666667	-0.0133514404296875
3.0785	-0.00429153442382813
3.08183333333334	0.00143051147460938
3.08516666666667	0.00238418579101563
3.0885	-0.000476837158203125
3.09183333333334	-0.003814697265625
3.09516666666667	-0.00762939453125
3.0985	-0.0143051147460938
3.10183333333334	-0.0181198120117188
3.10516666666667	-0.0171661376953125
3.1085	-0.0133514404296875
3.11183333333334	-0.0104904174804688
3.11516666666667	-0.0100135803222656
3.1185	-0.0109672546386719
3.12183333333334	-0.0128746032714844
3.12516666666667	-0.0181198120117188
3.1285	-0.0247955322265625
3.13183333333334	-0.0300407409667969
3.13516666666667	-0.0290870666503906
3.1385	-0.0224113464355469
3.14183333333334	-0.0195503234863281
3.14516666666667	-0.0181198120117188
3.1485	-0.0181198120117188
3.15183333333334	-0.0171661376953125
3.15516666666667	-0.0209808349609375
3.1585	-0.026702880859375
3.16183333333334	-0.0295639038085938
3.16516666666667	-0.0314712524414063
3.1685	-0.0319480895996094
3.17183333333334	-0.0338554382324219
3.17516666666667	-0.0309944152832031
3.1785	-0.0290870666503906
3.18183333333334	-0.0281333923339844
3.18516666666667	-0.026702880859375
3.1885	-0.0257492065429688
3.19183333333334	-0.0233650207519531
3.19516666666667	-0.0238418579101563
3.1985	-0.0233650207519531
3.20183333333334	-0.0224113464355469
3.20516666666667	-0.0214576721191406
3.2085	-0.0233650207519531
3.21183333333334	-0.0257492065429688
3.21516666666667	-0.0209808349609375
3.2185	-0.0152587890625
3.22183333333334	-0.0095367431640625
3.22516666666667	-0.00715255737304688
3.2285	-0.00476837158203125
3.23183333333334	-0.00286102294921875
3.23516666666667	-0.0057220458984375
3.2385	-0.0119209289550781
3.24183333333334	-0.0181198120117188
3.24516666666667	-0.0214576721191406
3.2485	-0.0209808349609375
3.25183333333334	-0.0181198120117188
3.25516666666667	-0.0152587890625
3.2585	-0.0143051147460938
3.26183333333334	-0.0143051147460938
3.26516666666667	-0.0152587890625
3.2685	-0.0181198120117188
3.27183333333334	-0.02288818359375
3.27516666666667	-0.0276565551757813
3.2785	-0.0319480895996094
3.28183333333334	-0.0329017639160156
3.28516666666667	-0.0309944152832031
3.2885	-0.0281333923339844
3.29183333333334	-0.0238418579101563
3.29516666666667	-0.02288818359375
3.2985	-0.0233650207519531
3.30183333333334	-0.0262260437011719
3.30516666666667	-0.0290870666503906
3.3085	-0.030517578125
3.31183333333334	-0.0333786010742188
3.31516666666667	-0.0352859497070313
3.3185	-0.0348091125488281
3.32183333333334	-0.0295639038085938
3.32516666666667	-0.0209808349609375
3.3285	-0.0109672546386719
3.33183333333334	-0.00143051147460938
3.33516666666667	0.00333786010742188
3.3385	0.00524520874023438
3.34183333333334	0.00667572021484375
3.34516666666667	0.00619888305664063
3.3485	0.00333786010742188
3.35183333333334	0.00095367431640625
3.35516666666667	0.00524520874023438
3.3585	0.0138282775878906
3.36183333333334	0.0214576721191406
3.36516666666667	0.0214576721191406
3.3685	0.0162124633789063
3.37183333333334	0.0104904174804688
3.37516666666667	0.00429153442382813
3.3785	-0.00286102294921875
3.38183333333334	-0.00905990600585938
3.38516666666667	-0.0104904174804688
3.3885	-0.00810623168945313
3.39183333333334	-0.00619888305664063
3.39516666666667	-0.00667572021484375
3.3985	-0.00905990600585938
3.40183333333334	-0.0133514404296875
3.40516666666667	-0.0181198120117188
3.4085	-0.02288818359375
3.41183333333334	-0.0214576721191406
3.41516666666667	-0.0176429748535156
3.4185	-0.0143051147460938
3.42183333333334	-0.0123977661132813
3.42516666666667	-0.00905990600585938
3.4285	-0.00429153442382813
3.43183333333334	-0.00524520874023438
3.43516666666667	-0.00905990600585938
3.4385	-0.0100135803222656
3.44183333333334	-0.0057220458984375
3.44516666666667	-0.00476837158203125
3.4485	-0.0057220458984375
3.45183333333334	-0.00429153442382813
3.45516666666667	0
3.4585	0.00095367431640625
3.46183333333334	-0.00286102294921875
3.46516666666667	-0.003814697265625
3.4685	-0.0019073486328125
3.47183333333334	-0.00286102294921875
3.47516666666667	-0.0104904174804688
3.4785	-0.019073486328125
3.48183333333334	-0.0233650207519531
3.48516666666667	-0.0200271606445313
3.4885	-0.011444091796875
3.49183333333334	-0.00238418579101563
3.49516666666667	0.00524520874023438
3.4985	0.0095367431640625
3.50183333333334	0.011444091796875
3.50516666666667	0.00619888305664063
3.5085	-0.00476837158203125
3.51183333333334	-0.0143051147460938
3.51516666666667	-0.0171661376953125
3.5185	-0.0119209289550781
3.52183333333334	-0.0057220458984375
3.52516666666667	-0.00095367431640625
3.5285	-0.00095367431640625
3.53183333333334	0.00238418579101563
3.53516666666667	0.00524520874023438
3.5385	0.00524520874023438
3.54183333333334	0.00095367431640625
3.54516666666667	-0.0057220458984375
3.5485	-0.00905990600585938
3.55183333333334	-0.0104904174804688
3.55516666666667	-0.0119209289550781
3.5585	-0.0128746032714844
3.56183333333334	-0.0138282775878906
3.56516666666667	-0.0147819519042969
3.5685	-0.0181198120117188
3.57183333333334	-0.0214576721191406
3.57516666666667	-0.02288818359375
3.5785	-0.02288818359375
3.58183333333334	-0.0209808349609375
3.58516666666667	-0.019073486328125
3.5885	-0.0157356262207031
3.59183333333334	-0.0133514404296875
3.59516666666667	-0.011444091796875
3.5985	-0.0095367431640625
3.60183333333334	-0.00476837158203125
3.60516666666667	0.00286102294921875
3.6085	0.00810623168945313
3.61183333333334	0.011444091796875
3.61516666666667	0.011444091796875
3.6185	0.0095367431640625
3.62183333333334	0.00333786010742188
3.62516666666667	-0.003814697265625
3.6285	-0.0100135803222656
3.63183333333334	-0.0162124633789063
3.63516666666667	-0.0209808349609375
3.6385	-0.0233650207519531
3.64183333333334	-0.0214576721191406
3.64516666666667	-0.0185966491699219
3.6485	-0.0176429748535156
3.65183333333334	-0.0176429748535156
3.65516666666667	-0.0195503234863281
3.6585	-0.0238418579101563
3.66183333333334	-0.0309944152832031
3.66516666666667	-0.0376701354980469
3.6685	-0.03814697265625
3.67183333333334	-0.0319480895996094
3.67516666666667	-0.0233650207519531
3.6785	-0.0152587890625
3.68183333333334	-0.0104904174804688
3.68516666666667	-0.00667572021484375
3.6885	-0.0104904174804688
3.69183333333334	-0.0171661376953125
3.69516666666667	-0.0233650207519531
3.6985	-0.0224113464355469
3.70183333333334	-0.0181198120117188
3.70516666666667	-0.0133514404296875
3.7085	-0.00715255737304688
3.71183333333334	-0.0019073486328125
3.71516666666667	-0.000476837158203125
3.7185	-0.00476837158203125
3.72183333333334	-0.00762939453125
3.72516666666667	-0.0100135803222656
3.7285	-0.0095367431640625
3.73183333333334	-0.00667572021484375
3.73516666666667	0.000476837158203125
3.7385	0.00762939453125
3.74183333333334	0.011444091796875
3.74516666666667	0.0138282775878906
3.7485	0.0147819519042969
3.75183333333334	0.0138282775878906
3.75516666666667	0.00810623168945313
3.7585	0.00333786010742188
3.76183333333334	0.00095367431640625
3.76516666666667	-0.000476837158203125
3.7685	-0.00524520874023438
3.77183333333334	-0.011444091796875
3.77516666666667	-0.0119209289550781
3.7785	-0.00762939453125
3.78183333333334	-0.0019073486328125
3.78516666666667	0.00667572021484375
3.7885	0.0209808349609375
3.79183333333334	0.0371932983398438
3.79516666666667	0.0491142272949219
3.7985	0.0576972961425782
3.80183333333334	0.0691413879394532
3.80516666666667	0.08392333984375
3.8085	0.102996826171875
3.81183333333334	0.127315521240235
3.81516666666667	0.155925750732422
3.8185	0.188350677490235
3.82183333333334	0.222206115722656
3.82516666666667	0.259876251220703
3.8285	0.299930572509766
3.83183333333334	0.339508056640625
3.83516666666667	0.375747680664063
3.8385	0.409126281738281
3.84183333333334	0.4425048828125
3.84516666666667	0.472545623779297
3.8485	0.498294830322266
3.85183333333334	0.518798828125
3.85516666666667	0.537872314453125
3.8585	0.555515289306641
3.86183333333334	0.5645751953125
3.86516666666667	0.563621520996094
3.8685	0.554561614990235
3.87183333333334	0.545024871826172
3.87516666666667	0.532627105712891
3.8785	0.514030456542969
3.88183333333334	0.494003295898438
3.88516666666667	0.474929809570313
3.8885	0.456809997558594
3.89183333333334	0.436782836914063
3.89516666666667	0.418663024902344
3.8985	0.404834747314453
3.90183333333334	0.392436981201172
3.90516666666667	0.378608703613281
3.9085	0.363349914550781
3.91183333333334	0.346183776855469
3.91516666666667	0.325679779052735
3.9185	0.300407409667969
3.92183333333334	0.277042388916016
3.92516666666667	0.257968902587891
3.9285	0.23651123046875
3.93183333333334	0.21505355834961
3.93516666666667	0.196456909179688
3.9385	0.185489654541016
3.94183333333334	0.174522399902344
3.94516666666667	0.162601470947266
3.9485	0.151157379150391
3.95183333333334	0.13875961303711
3.95516666666667	0.123023986816406
3.9585	0.101089477539063
3.96183333333334	0.0782012939453125
3.96516666666667	0.0557899475097657
3.9685	0.0395774841308594
3.97183333333334	0.0286102294921875
3.97516666666667	0.0219345092773438
3.9785	0.0185966491699219
3.98183333333334	0.0171661376953125
3.98516666666667	0.0162124633789063
3.9885	0.0133514404296875
3.99183333333334	0.0119209289550781
3.99516666666667	0.0123977661132813
3.9985	0.0109672546386719
4.00183333333334	0.00810623168945313
4.00516666666667	0.00238418579101563
4.0085	-0.003814697265625
4.01183333333334	-0.0123977661132813
4.01516666666667	-0.0181198120117188
4.0185	-0.0214576721191406
4.02183333333334	-0.0247955322265625
4.02516666666667	-0.0262260437011719
4.0285	-0.0276565551757813
4.03183333333334	-0.026702880859375
4.03516666666667	-0.030517578125
4.0385	-0.0319480895996094
4.04183333333334	-0.0314712524414063
4.04516666666667	-0.0295639038085938
4.0485	-0.0300407409667969
4.05183333333333	-0.0329017639160156
4.05516666666667	-0.0357627868652344
4.0585	-0.0414848327636719
4.06183333333334	-0.0486373901367188
4.06516666666667	-0.0567436218261719
4.0685	-0.0600814819335938
4.07183333333334	-0.0600814819335938
4.07516666666667	-0.0629425048828125
4.0785	-0.0700950622558594
4.08183333333334	-0.0782012939453125
4.08516666666667	-0.08392333984375
4.0885	-0.0901222229003906
4.09183333333333	-0.0972747802734375
4.09516666666667	-0.104427337646485
4.0985	-0.105381011962891
4.10183333333334	-0.101566314697266
4.10516666666667	-0.0972747802734375
4.1085	-0.0944137573242188
4.11183333333334	-0.0925064086914063
4.11516666666667	-0.0867843627929688
4.1185	-0.0820159912109375
4.12183333333334	-0.0805854797363281
4.12516666666667	-0.0824928283691406
4.1285	-0.0844001770019531
4.13183333333333	-0.0844001770019531
4.13516666666667	-0.0824928283691406
4.1385	-0.0762939453125
4.14183333333334	-0.0643730163574219
4.14516666666667	-0.0486373901367188
4.1485	-0.0290870666503906
4.15183333333334	-0.00715255737304688
4.15516666666667	0.0157356262207031
4.1585	0.0386238098144531
4.16183333333334	0.0629425048828125
4.16516666666667	0.091552734375
4.1685	0.128746032714844
4.17183333333333	0.173568725585938
4.17516666666667	0.224590301513672
4.1785	0.280857086181641
4.18183333333334	0.343799591064453
4.18516666666667	0.409126281738281
4.1885	0.470161437988281
4.19183333333334	0.532150268554688
4.19516666666667	0.5950927734375
4.1985	0.660896301269532
4.20183333333334	0.723838806152344
4.20516666666667	0.785350799560547
4.2085	0.844478607177735
4.21183333333333	0.89406967163086
4.21516666666667	0.935554504394531
4.2185	0.973701477050781
4.22183333333334	1.01041793823242
4.22516666666667	1.04475021362305
4.2285	1.07288360595703
4.23183333333334	1.10054016113281
4.23516666666667	1.12152099609375
4.2385	1.13105773925781
4.24183333333334	1.12771987915039
4.24516666666667	1.11484527587891
4.2485	1.0981559753418
4.25183333333334	1.07622146606446
4.25516666666667	1.05381011962891
4.2585	1.02949142456055
4.26183333333334	1.00755691528321
4.26516666666667	0.982284545898438
4.2685	0.95510482788086
4.27183333333334	0.926017761230469
4.27516666666667	0.895977020263672
4.2785	0.860214233398438
4.28183333333334	0.81634521484375
4.28516666666667	0.771522521972657
4.2885	0.727176666259766
4.29183333333334	0.684261322021485
4.29516666666667	0.645160675048828
4.2985	0.6103515625
4.30183333333334	0.582218170166016
4.30516666666667	0.554084777832032
4.3085	0.523090362548828
4.31183333333334	0.486373901367188
4.31516666666667	0.443458557128906
4.3185	0.402927398681641
4.32183333333334	0.364780426025391
4.32516666666667	0.335693359375
4.3285	0.309944152832031
4.33183333333334	0.288486480712891
4.33516666666667	0.271320343017578
4.3385	0.252723693847656
4.34183333333333	0.231266021728516
4.34516666666667	0.206470489501953
4.3485	0.185966491699219
4.35183333333334	0.169754028320313
4.35516666666667	0.15401840209961
4.3585	0.137805938720703
4.36183333333334	0.125408172607422
4.36516666666667	0.116348266601563
4.3685	0.107288360595703
4.37183333333334	0.0987052917480469
4.37516666666667	0.0925064086914063
4.3785	0.0872611999511719
4.38183333333333	0.0815391540527344
4.38516666666667	0.0739097595214844
4.3885	0.0653266906738282
4.39183333333334	0.057220458984375
4.39516666666667	0.0476837158203125
4.3985	0.0395774841308594
4.40183333333334	0.0314712524414063
4.40516666666667	0.0252723693847656
4.4085	0.0171661376953125
4.41183333333334	0.00619888305664063
4.41516666666667	-0.00619888305664063
4.4185	-0.0166893005371094
4.42183333333333	-0.0214576721191406
4.42516666666667	-0.0262260437011719
4.4285	-0.0281333923339844
4.43183333333334	-0.0243186950683594
4.43516666666667	-0.0166893005371094
4.4385	-0.00762939453125
4.44183333333334	-0.003814697265625
4.44516666666667	0
4.4485	0
4.45183333333334	-0.00333786010742188
4.45516666666667	-0.00762939453125
4.4585	-0.0119209289550781
4.46183333333333	-0.0123977661132813
4.46516666666667	-0.0157356262207031
4.4685	-0.0147819519042969
4.47183333333334	-0.0123977661132813
4.47516666666667	-0.00858306884765625
4.4785	-0.00619888305664063
4.48183333333334	-0.0057220458984375
4.48516666666667	-0.00476837158203125
4.4885	-0.00858306884765625
4.49183333333334	-0.0162124633789063
4.49516666666667	-0.0290870666503906
4.4985	-0.0438690185546875
4.50183333333334	-0.0538825988769532
4.50516666666667	-0.0567436218261719
4.5085	-0.0524520874023438
4.51183333333334	-0.0443458557128906
4.51516666666667	-0.0324249267578125
4.5185	-0.0195503234863281
4.52183333333334	-0.0109672546386719
4.52516666666667	-0.0095367431640625
4.5285	-0.0123977661132813
4.53183333333334	-0.0152587890625
4.53516666666667	-0.0147819519042969
4.5385	-0.0133514404296875
4.54183333333334	-0.0133514404296875
4.54516666666667	-0.0157356262207031
4.5485	-0.0162124633789063
4.55183333333334	-0.0147819519042969
4.55516666666667	-0.0166893005371094
4.5585	-0.0247955322265625
4.56183333333334	-0.0333786010742188
4.56516666666667	-0.03814697265625
4.5685	-0.0410079956054688
4.57183333333334	-0.0438690185546875
4.57516666666667	-0.0462532043457031
4.5785	-0.0452995300292969
4.58183333333334	-0.0424385070800781
4.58516666666667	-0.0414848327636719
4.5885	-0.0414848327636719
4.59183333333333	-0.0414848327636719
4.59516666666667	-0.0376701354980469
4.5985	-0.030517578125
4.60183333333334	-0.0233650207519531
4.60516666666667	-0.0171661376953125
4.6085	-0.0138282775878906
4.61183333333334	-0.011444091796875
4.61516666666667	-0.0100135803222656
4.6185	-0.0104904174804688
4.62183333333334	-0.011444091796875
4.62516666666667	-0.011444091796875
4.6285	-0.0100135803222656
4.63183333333333	-0.00810623168945313
4.63516666666667	-0.0104904174804688
4.6385	-0.0185966491699219
4.64183333333334	-0.0290870666503906
4.64516666666667	-0.03814697265625
4.6485	-0.0457763671875
4.65183333333334	-0.0553131103515625
4.65516666666667	-0.0643730163574219
4.6585	-0.0720024108886719
4.66183333333334	-0.0772476196289063
4.66516666666667	-0.0810623168945313
4.6685	-0.0844001770019531
4.67183333333333	-0.08392333984375
4.67516666666667	-0.0829696655273438
4.6785	-0.0782012939453125
4.68183333333334	-0.0715255737304688
4.68516666666667	-0.0638961791992188
4.6885	-0.0543594360351563
4.69183333333334	-0.0467300415039063
4.69516666666667	-0.0386238098144531
4.6985	-0.0338554382324219
4.70183333333334	-0.0309944152832031
4.70516666666667	-0.0281333923339844
4.7085	-0.0281333923339844
4.71183333333333	-0.0352859497070313
4.71516666666667	-0.0472068786621094
4.7185	-0.0581741333007813
4.72183333333334	-0.0662803649902344
4.72516666666667	-0.0739097595214844
4.7285	-0.0824928283691406
4.73183333333334	-0.0848770141601563
4.73516666666667	-0.0810623168945313
4.7385	-0.0715255737304688
4.74183333333334	-0.0600814819335938
4.74516666666667	-0.0524520874023438
4.7485	-0.0505447387695313
4.75183333333334	-0.0510215759277344
4.75516666666667	-0.05340576171875
4.7585	-0.0557899475097657
4.76183333333334	-0.0581741333007813
4.76516666666667	-0.0562667846679688
4.7685	-0.0481605529785156
4.77183333333334	-0.0400543212890625
4.77516666666667	-0.0348091125488281
4.7785	-0.0352859497070313
4.78183333333334	-0.0395774841308594
4.78516666666667	-0.0433921813964844
4.7885	-0.0452995300292969
4.79183333333334	-0.0433921813964844
4.79516666666667	-0.0395774841308594
4.7985	-0.0352859497070313
4.80183333333334	-0.0324249267578125
4.80516666666667	-0.0333786010742188
4.8085	-0.0357627868652344
4.81183333333334	-0.0376701354980469
4.81516666666667	-0.0391006469726563
4.8185	-0.0405311584472656
4.82183333333334	-0.0414848327636719
4.82516666666667	-0.0400543212890625
4.8285	-0.0414848327636719
4.83183333333334	-0.0462532043457031
4.83516666666667	-0.0538825988769532
4.8385	-0.0596046447753907
4.84183333333334	-0.06103515625
4.84516666666667	-0.0586509704589844
4.8485	-0.0529289245605469
4.85183333333334	-0.0472068786621094
4.85516666666667	-0.0391006469726563
4.8585	-0.030517578125
4.86183333333334	-0.0224113464355469
4.86516666666667	-0.0200271606445313
4.8685	-0.0238418579101563
4.87183333333334	-0.0319480895996094
4.87516666666667	-0.0405311584472656
4.8785	-0.0505447387695313
4.88183333333333	-0.0591278076171875
4.88516666666667	-0.0667572021484375
4.8885	-0.0662803649902344
4.89183333333334	-0.057220458984375
4.89516666666667	-0.0486373901367188
4.8985	-0.0457763671875
4.90183333333334	-0.0481605529785156
4.90516666666667	-0.0462532043457031
4.9085	-0.0443458557128906
4.91183333333334	-0.0443458557128906
4.91516666666667	-0.0429153442382813
4.9185	-0.03814697265625
4.92183333333333	-0.0314712524414063
4.92516666666667	-0.026702880859375
4.9285	-0.0252723693847656
4.93183333333334	-0.0257492065429688
4.93516666666667	-0.0247955322265625
4.9385	-0.0195503234863281
4.94183333333334	-0.0128746032714844
4.94516666666667	-0.011444091796875
4.9485	-0.0143051147460938
4.95183333333334	-0.0200271606445313
4.95516666666667	-0.0252723693847656
4.9585	-0.0329017639160156
4.96183333333333	-0.03814697265625
4.96516666666667	-0.0391006469726563
4.9685	-0.0371932983398438
4.97183333333334	-0.0352859497070313
4.97516666666667	-0.0348091125488281
4.9785	-0.0362396240234375
4.98183333333334	-0.0400543212890625
4.98516666666667	-0.0443458557128906
4.9885	-0.0481605529785156
4.99183333333334	-0.0505447387695313
4.99516666666667	-0.0514984130859375
4.9985	-0.0524520874023438
5.00183333333334	-0.05340576171875
5.00516666666667	-0.0538825988769532
5.0085	-0.0538825988769532
5.01183333333334	-0.0543594360351563
5.01516666666667	-0.0553131103515625
5.0185	-0.057220458984375
5.02183333333334	-0.0600814819335938
5.02516666666667	-0.0634193420410157
5.0285	-0.06866455078125
5.03183333333334	-0.0720024108886719
5.03516666666667	-0.0705718994140625
5.0385	-0.0634193420410157
5.04183333333334	-0.0548362731933594
5.04516666666667	-0.0491142272949219
5.0485	-0.0433921813964844
5.05183333333334	-0.0391006469726563
5.05516666666667	-0.0362396240234375
5.0585	-0.03814697265625
5.06183333333334	-0.0400543212890625
5.06516666666667	-0.0371932983398438
5.0685	-0.0333786010742188
5.07183333333334	-0.0300407409667969
5.07516666666667	-0.0309944152832031
5.0785	-0.0329017639160156
5.08183333333334	-0.0376701354980469
5.08516666666667	-0.0476837158203125
5.0885	-0.0548362731933594
5.09183333333334	-0.0562667846679688
5.09516666666667	-0.0514984130859375
5.0985	-0.0472068786621094
5.10183333333334	-0.0414848327636719
5.10516666666667	-0.0352859497070313
5.1085	-0.0324249267578125
5.11183333333334	-0.0324249267578125
5.11516666666667	-0.0319480895996094
5.1185	-0.0257492065429688
5.12183333333334	-0.0219345092773438
5.12516666666667	-0.0224113464355469
5.1285	-0.0276565551757813
5.13183333333334	-0.0362396240234375
5.13516666666667	-0.0448226928710938
5.1385	-0.0562667846679688
5.14183333333334	-0.0634193420410157
5.14516666666667	-0.064849853515625
5.1485	-0.0624656677246094
5.15183333333334	-0.0591278076171875
5.15516666666667	-0.0596046447753907
5.1585	-0.0581741333007813
5.16183333333334	-0.0576972961425782
5.16516666666667	-0.0548362731933594
5.1685	-0.049591064453125
5.17183333333334	-0.0429153442382813
5.17516666666667	-0.0357627868652344
5.1785	-0.0329017639160156
5.18183333333334	-0.0300407409667969
5.18516666666667	-0.0276565551757813
5.1885	-0.0281333923339844
5.19183333333334	-0.0333786010742188
5.19516666666667	-0.0376701354980469
5.1985	-0.0371932983398438
5.20183333333334	-0.0338554382324219
5.20516666666667	-0.034332275390625
5.2085	-0.034332275390625
5.21183333333334	-0.0324249267578125
5.21516666666667	-0.0300407409667969
5.2185	-0.034332275390625
5.22183333333334	-0.0424385070800781
5.22516666666667	-0.049591064453125
5.2285	-0.0519752502441407
5.23183333333334	-0.0529289245605469
5.23516666666667	-0.0543594360351563
5.2385	-0.0553131103515625
5.24183333333334	-0.0548362731933594
5.24516666666667	-0.049591064453125
5.2485	-0.0457763671875
5.25183333333334	-0.0438690185546875
5.25516666666667	-0.0429153442382813
5.2585	-0.0414848327636719
5.26183333333334	-0.041961669921875
5.26516666666667	-0.0448226928710938
5.2685	-0.0491142272949219
5.27183333333334	-0.0524520874023438
5.27516666666667	-0.0557899475097657
5.2785	-0.0576972961425782
5.28183333333334	-0.057220458984375
5.28516666666667	-0.0562667846679688
5.2885	-0.0538825988769532
5.29183333333334	-0.0486373901367188
5.29516666666667	-0.0391006469726563
5.2985	-0.0286102294921875
5.30183333333334	-0.0209808349609375
5.30516666666667	-0.0143051147460938
5.3085	-0.00667572021484375
5.31183333333334	-0.000476837158203125
5.31516666666667	0.00143051147460938
5.3185	-0.00095367431640625
5.32183333333334	-0.00810623168945313
5.32516666666667	-0.0166893005371094
5.3285	-0.0271797180175781
5.33183333333334	-0.0371932983398438
5.33516666666667	-0.0481605529785156
5.3385	-0.0581741333007813
5.34183333333334	-0.0600814819335938
5.34516666666667	-0.0548362731933594
5.3485	-0.0467300415039063
5.35183333333334	-0.0400543212890625
5.35516666666667	-0.0324249267578125
5.3585	-0.0247955322265625
5.36183333333334	-0.0219345092773438
5.36516666666667	-0.0247955322265625
5.3685	-0.0314712524414063
5.37183333333334	-0.0386238098144531
5.37516666666667	-0.0452995300292969
5.3785	-0.0486373901367188
5.38183333333334	-0.0486373901367188
5.38516666666667	-0.0500679016113282
5.3885	-0.05340576171875
5.39183333333334	-0.057220458984375
5.39516666666667	-0.0586509704589844
5.3985	-0.0619888305664063
5.40183333333334	-0.0605583190917969
5.40516666666667	-0.0557899475097657
5.4085	-0.0491142272949219
5.41183333333334	-0.0429153442382813
5.41516666666667	-0.03814697265625
5.4185	-0.0333786010742188
5.42183333333333	-0.0338554382324219
5.42516666666667	-0.0357627868652344
5.4285	-0.03814697265625
5.43183333333334	-0.0395774841308594
5.43516666666667	-0.0400543212890625
5.4385	-0.03814697265625
5.44183333333334	-0.0348091125488281
5.44516666666667	-0.0314712524414063
5.4485	-0.0281333923339844
5.45183333333334	-0.0238418579101563
5.45516666666667	-0.0200271606445313
5.4585	-0.0205039978027344
5.46183333333333	-0.0233650207519531
5.46516666666667	-0.0276565551757813
5.4685	-0.0295639038085938
5.47183333333334	-0.0319480895996094
5.47516666666667	-0.0352859497070313
5.4785	-0.0367164611816406
5.48183333333334	-0.0367164611816406
5.48516666666667	-0.0367164611816406
5.4885	-0.0405311584472656
5.49183333333334	-0.0424385070800781
5.49516666666667	-0.0395774841308594
5.4985	-0.0352859497070313
5.50183333333334	-0.0309944152832031
5.50516666666667	-0.0252723693847656
5.5085	-0.0185966491699219
5.51183333333334	-0.0181198120117188
5.51516666666667	-0.0286102294921875
5.5185	-0.0448226928710938
5.52183333333334	-0.0586509704589844
5.52516666666667	-0.06866455078125
5.5285	-0.0739097595214844
5.53183333333334	-0.0739097595214844
5.53516666666667	-0.0667572021484375
5.5385	-0.0576972961425782
5.54183333333334	-0.0500679016113282
5.54516666666667	-0.0462532043457031
5.5485	-0.0448226928710938
5.55183333333334	-0.0462532043457031
5.55516666666667	-0.0491142272949219
5.5585	-0.05340576171875
5.56183333333334	-0.0576972961425782
5.56516666666667	-0.06103515625
5.5685	-0.0638961791992188
5.57183333333334	-0.064849853515625
5.57516666666667	-0.0629425048828125
5.5785	-0.0596046447753907
5.58183333333334	-0.0567436218261719
5.58516666666667	-0.0557899475097657
5.5885	-0.0557899475097657
5.59183333333334	-0.0553131103515625
5.59516666666667	-0.0538825988769532
5.5985	-0.0529289245605469
5.60183333333334	-0.0519752502441407
5.60516666666667	-0.0467300415039063
5.6085	-0.0414848327636719
5.61183333333334	-0.0386238098144531
5.61516666666667	-0.0395774841308594
5.6185	-0.0405311584472656
5.62183333333334	-0.0395774841308594
5.62516666666667	-0.0391006469726563
5.6285	-0.0386238098144531
5.63183333333334	-0.0367164611816406
5.63516666666667	-0.0352859497070313
5.6385	-0.0367164611816406
5.64183333333334	-0.03814697265625
5.64516666666667	-0.0410079956054688
5.6485	-0.0448226928710938
5.65183333333334	-0.0491142272949219
5.65516666666667	-0.0514984130859375
5.6585	-0.0519752502441407
5.66183333333334	-0.0567436218261719
5.66516666666667	-0.0605583190917969
5.6685	-0.0596046447753907
5.67183333333334	-0.0567436218261719
5.67516666666667	-0.0567436218261719
5.6785	-0.0567436218261719
5.68183333333334	-0.0543594360351563
5.68516666666667	-0.0510215759277344
5.6885	-0.0519752502441407
5.69183333333334	-0.0505447387695313
5.69516666666667	-0.0476837158203125
5.6985	-0.0424385070800781
5.70183333333334	-0.0367164611816406
5.70516666666667	-0.034332275390625
5.7085	-0.034332275390625
5.71183333333333	-0.0391006469726563
5.71516666666667	-0.0405311584472656
5.7185	-0.0438690185546875
5.72183333333334	-0.049591064453125
5.72516666666667	-0.0567436218261719
5.7285	-0.0600814819335938
5.73183333333334	-0.0596046447753907
5.73516666666667	-0.0624656677246094
5.7385	-0.0653266906738282
5.74183333333334	-0.0638961791992188
5.74516666666667	-0.0586509704589844
5.7485	-0.0529289245605469
5.75183333333334	-0.0472068786621094
5.75516666666667	-0.0410079956054688
5.7585	-0.0338554382324219
5.76183333333334	-0.0290870666503906
5.76516666666667	-0.0290870666503906
5.7685	-0.0352859497070313
5.77183333333334	-0.0438690185546875
5.77516666666667	-0.0529289245605469
5.7785	-0.0596046447753907
5.78183333333334	-0.0638961791992188
5.78516666666667	-0.0624656677246094
5.7885	-0.0629425048828125
5.79183333333334	-0.064849853515625
5.79516666666667	-0.0677108764648438
5.7985	-0.0700950622558594
5.80183333333334	-0.0705718994140625
5.80516666666667	-0.0700950622558594
5.8085	-0.0638961791992188
5.81183333333334	-0.0553131103515625
5.81516666666667	-0.0448226928710938
5.8185	-0.0395774841308594
5.82183333333334	-0.0400543212890625
5.82516666666667	-0.0448226928710938
5.8285	-0.0514984130859375
5.83183333333334	-0.0557899475097657
5.83516666666667	-0.0586509704589844
5.8385	-0.0567436218261719
5.84183333333334	-0.0519752502441407
5.84516666666667	-0.0467300415039063
5.8485	-0.0433921813964844
5.85183333333334	-0.0405311584472656
5.85516666666667	-0.0371932983398438
5.8585	-0.0314712524414063
5.86183333333334	-0.0271797180175781
5.86516666666667	-0.0281333923339844
5.8685	-0.0371932983398438
5.87183333333334	-0.049591064453125
5.87516666666667	-0.0634193420410157
5.8785	-0.0753402709960938
5.88183333333334	-0.0805854797363281
5.88516666666667	-0.0767707824707032
5.8885	-0.0624656677246094
5.89183333333334	-0.0476837158203125
5.89516666666667	-0.0371932983398438
5.8985	-0.0362396240234375
5.90183333333334	-0.041961669921875
5.90516666666667	-0.0476837158203125
5.9085	-0.0476837158203125
5.91183333333334	-0.0486373901367188
5.91516666666667	-0.0491142272949219
5.9185	-0.0500679016113282
5.92183333333334	-0.0500679016113282
5.92516666666667	-0.0543594360351563
5.9285	-0.064849853515625
5.93183333333334	-0.0715255737304688
5.93516666666667	-0.0762939453125
5.9385	-0.0786781311035157
5.94183333333334	-0.0810623168945313
5.94516666666667	-0.0829696655273438
5.9485	-0.0805854797363281
5.95183333333334	-0.0743865966796875
5.95516666666667	-0.0634193420410157
5.9585	-0.0514984130859375
5.96183333333334	-0.0429153442382813
5.96516666666667	-0.0367164611816406
5.9685	-0.0338554382324219
5.97183333333334	-0.0329017639160156
5.97516666666667	-0.0324249267578125
5.9785	-0.030517578125
5.98183333333334	-0.0243186950683594
5.98516666666667	-0.0176429748535156
5.9885	-0.0109672546386719
5.99183333333334	-0.0109672546386719
5.99516666666667	-0.0143051147460938
5.9985	-0.0205039978027344
6.00183333333334	-0.0286102294921875
6.00516666666667	-0.0371932983398438
6.0085	-0.0443458557128906
6.01183333333334	-0.0462532043457031
6.01516666666667	-0.0429153442382813
6.0185	-0.0395774841308594
6.02183333333334	-0.0367164611816406
6.02516666666667	-0.0352859497070313
6.0285	-0.0357627868652344
6.03183333333334	-0.0400543212890625
6.03516666666667	-0.0505447387695313
6.0385	-0.0553131103515625
6.04183333333334	-0.0562667846679688
6.04516666666667	-0.0529289245605469
6.0485	-0.0514984130859375
6.05183333333334	-0.049591064453125
6.05516666666667	-0.0410079956054688
6.0585	-0.0333786010742188
6.06183333333334	-0.0276565551757813
6.06516666666667	-0.0257492065429688
6.0685	-0.0257492065429688
6.07183333333334	-0.0271797180175781
6.07516666666667	-0.0314712524414063
6.0785	-0.0367164611816406
6.08183333333334	-0.0410079956054688
6.08516666666667	-0.0438690185546875
6.0885	-0.0414848327636719
6.09183333333334	-0.03814697265625
6.09516666666667	-0.03814697265625
6.0985	-0.0443458557128906
6.10183333333334	-0.05340576171875
6.10516666666667	-0.0581741333007813
6.1085	-0.0576972961425782
6.11183333333334	-0.0548362731933594
6.11516666666667	-0.05340576171875
6.1185	-0.0524520874023438
6.12183333333334	-0.05340576171875
6.12516666666667	-0.0553131103515625
6.1285	-0.0619888305664063
6.13183333333334	-0.06866455078125
6.13516666666667	-0.0720024108886719
6.1385	-0.0734329223632813
6.14183333333334	-0.0729560852050782
6.14516666666667	-0.0734329223632813
6.1485	-0.0696182250976563
6.15183333333334	-0.0667572021484375
6.15516666666667	-0.0600814819335938
6.1585	-0.0486373901367188
6.16183333333334	-0.0357627868652344
6.16516666666667	-0.0247955322265625
6.1685	-0.0219345092773438
6.17183333333334	-0.0195503234863281
6.17516666666667	-0.0205039978027344
6.1785	-0.0252723693847656
6.18183333333334	-0.0309944152832031
6.18516666666667	-0.0348091125488281
6.1885	-0.0352859497070313
6.19183333333334	-0.034332275390625
6.19516666666667	-0.0295639038085938
6.1985	-0.0219345092773438
6.20183333333334	-0.0157356262207031
6.20516666666667	-0.0143051147460938
6.2085	-0.0162124633789063
6.21183333333334	-0.0224113464355469
6.21516666666667	-0.0314712524414063
6.2185	-0.0391006469726563
6.22183333333334	-0.0410079956054688
6.22516666666667	-0.0405311584472656
6.2285	-0.03814697265625
6.23183333333334	-0.0333786010742188
6.23516666666667	-0.0309944152832031
6.2385	-0.030517578125
6.24183333333334	-0.0329017639160156
6.24516666666667	-0.0309944152832031
6.2485	-0.0309944152832031
6.25183333333334	-0.0348091125488281
6.25516666666667	-0.03814697265625
6.2585	-0.0400543212890625
6.26183333333334	-0.0429153442382813
6.26516666666667	-0.0510215759277344
6.2685	-0.0581741333007813
6.27183333333334	-0.0586509704589844
6.27516666666667	-0.0557899475097657
6.2785	-0.0538825988769532
6.28183333333334	-0.0519752502441407
6.28516666666667	-0.0481605529785156
6.2885	-0.041961669921875
6.29183333333334	-0.0414848327636719
6.29516666666667	-0.0467300415039063
6.2985	-0.0529289245605469
6.30183333333334	-0.0548362731933594
6.30516666666667	-0.0514984130859375
6.3085	-0.0481605529785156
6.31183333333334	-0.0424385070800781
6.31516666666667	-0.0352859497070313
6.3185	-0.0286102294921875
6.32183333333334	-0.0257492065429688
6.32516666666667	-0.030517578125
6.3285	-0.0391006469726563
6.33183333333334	-0.0491142272949219
6.33516666666667	-0.0553131103515625
6.3385	-0.057220458984375
6.34183333333334	-0.0576972961425782
6.34516666666667	-0.0567436218261719
6.3485	-0.0543594360351563
6.35183333333334	-0.0519752502441407
6.35516666666667	-0.0519752502441407
6.3585	-0.0557899475097657
6.36183333333334	-0.0576972961425782
6.36516666666667	-0.0567436218261719
6.3685	-0.0529289245605469
6.37183333333334	-0.0500679016113282
6.37516666666667	-0.0481605529785156
6.3785	-0.0505447387695313
6.38183333333334	-0.0576972961425782
6.38516666666667	-0.0662803649902344
6.3885	-0.0739097595214844
6.39183333333334	-0.0762939453125
6.39516666666667	-0.0777244567871094
6.3985	-0.0767707824707032
6.40183333333334	-0.0748634338378907
6.40516666666667	-0.0705718994140625
6.4085	-0.0677108764648438
6.41183333333334	-0.0710487365722657
6.41516666666667	-0.0791549682617188
6.4185	-0.0848770141601563
6.42183333333334	-0.0844001770019531
6.42516666666667	-0.0815391540527344
6.4285	-0.0772476196289063
6.43183333333334	-0.0691413879394532
6.43516666666667	-0.0567436218261719
6.4385	-0.0457763671875
6.44183333333334	-0.0400543212890625
6.44516666666667	-0.0395774841308594
6.4485	-0.0433921813964844
6.45183333333334	-0.0529289245605469
6.45516666666667	-0.0638961791992188
6.4585	-0.0705718994140625
6.46183333333334	-0.0739097595214844
6.46516666666667	-0.0753402709960938
6.4685	-0.0729560852050782
6.47183333333334	-0.0638961791992188
6.47516666666667	-0.0548362731933594
6.4785	-0.0548362731933594
6.48183333333334	-0.0615119934082032
6.48516666666667	-0.064849853515625
6.4885	-0.0624656677246094
6.49183333333334	-0.0586509704589844
6.49516666666667	-0.0576972961425782
6.4985	-0.0524520874023438
6.50183333333334	-0.041961669921875
6.50516666666667	-0.0348091125488281
6.5085	-0.03814697265625
6.51183333333334	-0.0510215759277344
6.51516666666667	-0.0619888305664063
6.5185	-0.0696182250976563
6.52183333333334	-0.0729560852050782
6.52516666666667	-0.0786781311035157
6.5285	-0.0810623168945313
6.53183333333334	-0.0786781311035157
6.53516666666667	-0.0729560852050782
6.5385	-0.0681877136230469
6.54183333333334	-0.064849853515625
6.54516666666667	-0.0605583190917969
6.5485	-0.0553131103515625
6.55183333333334	-0.0524520874023438
6.55516666666667	-0.0519752502441407
6.5585	-0.0505447387695313
6.56183333333334	-0.049591064453125
6.56516666666667	-0.0500679016113282
6.5685	-0.0505447387695313
6.57183333333334	-0.049591064453125
6.57516666666667	-0.0443458557128906
6.5785	-0.0424385070800781
6.58183333333334	-0.0448226928710938
6.58516666666667	-0.0486373901367188
6.5885	-0.0505447387695313
6.59183333333334	-0.0491142272949219
6.59516666666667	-0.0510215759277344
6.5985	-0.0524520874023438
6.60183333333334	-0.049591064453125
6.60516666666667	-0.0405311584472656
6.6085	-0.0352859497070313
6.61183333333334	-0.0367164611816406
6.61516666666667	-0.0395774841308594
6.6185	-0.0429153442382813
6.62183333333334	-0.0505447387695313
6.62516666666667	-0.0615119934082032
6.6285	-0.0662803649902344
6.63183333333334	-0.0629425048828125
6.63516666666667	-0.0562667846679688
6.6385	-0.0505447387695313
6.64183333333334	-0.0452995300292969
6.64516666666667	-0.0386238098144531
6.6485	-0.0300407409667969
6.65183333333334	-0.0224113464355469
6.65516666666667	-0.0133514404296875
6.6585	-0.00286102294921875
6.66183333333334	0.0095367431640625
6.66516666666667	0.0233650207519531
[truncated: 5,507 more rows]
