# Supplementary material for: Phase-Specific Parameter Estimation in Chiral HPLC Using 1‑Site, 2‑Site Stochastic Models, and Unified Equation Approach
Source: Anal Chem. 2026 Apr 29;98(18):13925–39. doi: 10.1021/acs.analchem.6c01634 (PMC13177292; doi:10.1021/acs.analchem.6c01634)
Supplement: Supplementary file 2 [file ac6c01634_si_002.zip › SupportingInformation/01_isotherm_fit/CELL1_data/LORA_CELL1_05_10_25408.CSV]

0.00133333333333334	-0.00667572021484375
0.00466666666666667	-0.0119209289550781
0.008	-0.0171661376953125
0.0113333333333334	-0.0200271606445313
0.0146666666666667	-0.0219345092773438
0.018	-0.0195503234863281
0.0213333333333334	-0.0143051147460938
0.0246666666666667	-0.00762939453125
0.028	0.00143051147460938
0.0313333333333334	0.0109672546386719
0.0346666666666667	0.0181198120117188
0.038	0.0224113464355469
0.0413333333333334	0.0219345092773438
0.0446666666666667	0.0205039978027344
0.048	0.0162124633789063
0.0513333333333334	0.0128746032714844
0.0546666666666667	0.0123977661132813
0.058	0.011444091796875
0.0613333333333334	0.0104904174804688
0.0646666666666667	0.00715255737304688
0.068	0.00476837158203125
0.0713333333333334	0.00095367431640625
0.0746666666666667	-0.00524520874023438
0.078	-0.0104904174804688
0.0813333333333334	-0.0138282775878906
0.0846666666666667	-0.0128746032714844
0.088	-0.0123977661132813
0.0913333333333334	-0.0128746032714844
0.0946666666666667	-0.0119209289550781
0.098	-0.00905990600585938
0.101333333333334	-0.00667572021484375
0.104666666666667	-0.00810623168945313
0.108	-0.011444091796875
0.111333333333334	-0.0157356262207031
0.114666666666667	-0.0205039978027344
0.118	-0.0262260437011719
0.121333333333334	-0.0319480895996094
0.124666666666667	-0.0333786010742188
0.128	-0.0324249267578125
0.131333333333334	-0.0290870666503906
0.134666666666667	-0.0243186950683594
0.138	-0.019073486328125
0.141333333333334	-0.0147819519042969
0.144666666666667	-0.0181198120117188
0.148	-0.0257492065429688
0.151333333333334	-0.0333786010742188
0.154666666666667	-0.0386238098144531
0.158	-0.0414848327636719
0.161333333333334	-0.0452995300292969
0.164666666666667	-0.0452995300292969
0.168	-0.041961669921875
0.171333333333334	-0.0362396240234375
0.174666666666667	-0.0329017639160156
0.178	-0.0324249267578125
0.181333333333334	-0.034332275390625
0.184666666666667	-0.0367164611816406
0.188	-0.0386238098144531
0.191333333333334	-0.0410079956054688
0.194666666666667	-0.0424385070800781
0.198	-0.0414848327636719
0.201333333333334	-0.0371932983398438
0.204666666666667	-0.0314712524414063
0.208	-0.0262260437011719
0.211333333333334	-0.0219345092773438
0.214666666666667	-0.0195503234863281
0.218	-0.0205039978027344
0.221333333333334	-0.0214576721191406
0.224666666666667	-0.02288818359375
0.228	-0.0243186950683594
0.231333333333334	-0.0290870666503906
0.234666666666667	-0.0329017639160156
0.238	-0.034332275390625
0.241333333333334	-0.034332275390625
0.244666666666667	-0.0338554382324219
0.248	-0.030517578125
0.251333333333334	-0.0238418579101563
0.254666666666667	-0.0185966491699219
0.258	-0.0147819519042969
0.261333333333334	-0.0143051147460938
0.264666666666667	-0.0138282775878906
0.268	-0.0162124633789063
0.271333333333334	-0.0200271606445313
0.274666666666667	-0.0233650207519531
0.278	-0.0247955322265625
0.281333333333334	-0.0252723693847656
0.284666666666667	-0.026702880859375
0.288	-0.0233650207519531
0.291333333333334	-0.0219345092773438
0.294666666666667	-0.0224113464355469
0.298	-0.0276565551757813
0.301333333333334	-0.0290870666503906
0.304666666666667	-0.026702880859375
0.308	-0.0271797180175781
0.311333333333334	-0.0271797180175781
0.314666666666667	-0.0271797180175781
0.318	-0.0224113464355469
0.321333333333334	-0.0176429748535156
0.324666666666667	-0.0157356262207031
0.328	-0.0152587890625
0.331333333333334	-0.0157356262207031
0.334666666666667	-0.0119209289550781
0.338	-0.00905990600585938
0.341333333333334	-0.00715255737304688
0.344666666666667	-0.00905990600585938
0.348	-0.0104904174804688
0.351333333333334	-0.0109672546386719
0.354666666666667	-0.0128746032714844
0.358	-0.0162124633789063
0.361333333333334	-0.019073486328125
0.364666666666667	-0.0166893005371094
0.368	-0.0104904174804688
0.371333333333334	-0.00715255737304688
0.374666666666667	-0.00715255737304688
0.378	-0.0104904174804688
0.381333333333334	-0.011444091796875
0.384666666666667	-0.0152587890625
0.388	-0.0233650207519531
0.391333333333334	-0.0290870666503906
0.394666666666667	-0.0324249267578125
0.398	-0.030517578125
0.401333333333334	-0.0319480895996094
0.404666666666667	-0.0319480895996094
0.408	-0.0295639038085938
0.411333333333334	-0.0257492065429688
0.414666666666667	-0.0181198120117188
0.418	-0.0109672546386719
0.421333333333334	-0.00429153442382813
0.424666666666667	0.0019073486328125
0.428	0.00667572021484375
0.431333333333334	0.0095367431640625
0.434666666666667	0.00619888305664063
0.438	0.00095367431640625
0.441333333333334	-0.00429153442382813
0.444666666666667	-0.00715255737304688
0.448	-0.00810623168945313
0.451333333333334	-0.00476837158203125
0.454666666666667	0.00476837158203125
0.458	0.0162124633789063
0.461333333333334	0.0257492065429688
0.464666666666667	0.0286102294921875
0.468	0.0252723693847656
0.471333333333334	0.0152587890625
0.474666666666667	0.00143051147460938
0.478	-0.0119209289550781
0.481333333333334	-0.02288818359375
0.484666666666667	-0.0300407409667969
0.488	-0.0300407409667969
0.491333333333334	-0.0247955322265625
0.494666666666667	-0.019073486328125
0.498	-0.0171661376953125
0.501333333333334	-0.0181198120117188
0.504666666666667	-0.0181198120117188
0.508	-0.0166893005371094
0.511333333333334	-0.0152587890625
0.514666666666667	-0.0123977661132813
0.518	-0.0057220458984375
0.521333333333334	0.00238418579101563
0.524666666666667	0.00667572021484375
0.528	0.00524520874023438
0.531333333333334	0.0019073486328125
0.534666666666667	0
0.538	-0.000476837158203125
0.541333333333334	-0.00143051147460938
0.544666666666667	-0.00524520874023438
0.548	-0.0109672546386719
0.551333333333334	-0.0166893005371094
0.554666666666667	-0.019073486328125
0.558	-0.019073486328125
0.561333333333334	-0.0162124633789063
0.564666666666667	-0.0133514404296875
0.568	-0.00715255737304688
0.571333333333334	-0.00286102294921875
0.574666666666667	-0.00143051147460938
0.578	-0.003814697265625
0.581333333333334	-0.00762939453125
0.584666666666667	-0.0100135803222656
0.588	-0.0157356262207031
0.591333333333334	-0.0209808349609375
0.594666666666667	-0.0271797180175781
0.598	-0.0281333923339844
0.601333333333334	-0.0300407409667969
0.604666666666667	-0.026702880859375
0.608	-0.0195503234863281
0.611333333333334	-0.0123977661132813
0.614666666666667	-0.0109672546386719
0.618	-0.0128746032714844
0.621333333333334	-0.0119209289550781
0.624666666666667	-0.0138282775878906
0.628	-0.0171661376953125
0.631333333333334	-0.0214576721191406
0.634666666666667	-0.0195503234863281
0.638	-0.0176429748535156
0.641333333333334	-0.0185966491699219
0.644666666666667	-0.0185966491699219
0.648	-0.0181198120117188
0.651333333333334	-0.0147819519042969
0.654666666666667	-0.0133514404296875
0.658	-0.0109672546386719
0.661333333333334	-0.00810623168945313
0.664666666666667	-0.00667572021484375
0.668	-0.00858306884765625
0.671333333333334	-0.0128746032714844
0.674666666666667	-0.0185966491699219
0.678	-0.0219345092773438
0.681333333333334	-0.0290870666503906
0.684666666666667	-0.0376701354980469
0.688	-0.0433921813964844
0.691333333333334	-0.0448226928710938
0.694666666666667	-0.0424385070800781
0.698	-0.0424385070800781
0.701333333333334	-0.0391006469726563
0.704666666666667	-0.0314712524414063
0.708	-0.0233650207519531
0.711333333333334	-0.0195503234863281
0.714666666666667	-0.0205039978027344
0.718	-0.0214576721191406
0.721333333333334	-0.0214576721191406
0.724666666666667	-0.0195503234863281
0.728	-0.0176429748535156
0.731333333333334	-0.0166893005371094
0.734666666666667	-0.0147819519042969
0.738	-0.0109672546386719
0.741333333333334	-0.0100135803222656
0.744666666666667	-0.0119209289550781
0.748	-0.0138282775878906
0.751333333333334	-0.0128746032714844
0.754666666666667	-0.0109672546386719
0.758	-0.0104904174804688
0.761333333333334	-0.00810623168945313
0.764666666666667	-0.003814697265625
0.768	0.00095367431640625
0.771333333333334	0.00238418579101563
0.774666666666667	-0.000476837158203125
0.778	-0.00524520874023438
0.781333333333334	-0.0100135803222656
0.784666666666667	-0.0143051147460938
0.788	-0.0185966491699219
0.791333333333334	-0.0214576721191406
0.794666666666667	-0.0209808349609375
0.798	-0.0176429748535156
0.801333333333334	-0.0166893005371094
0.804666666666667	-0.0166893005371094
0.808	-0.0162124633789063
0.811333333333334	-0.0162124633789063
0.814666666666667	-0.0166893005371094
0.818	-0.0181198120117188
0.821333333333334	-0.0181198120117188
0.824666666666667	-0.019073486328125
0.828	-0.019073486328125
0.831333333333334	-0.0157356262207031
0.834666666666667	-0.0128746032714844
0.838	-0.0109672546386719
0.841333333333334	-0.0104904174804688
0.844666666666667	-0.00762939453125
0.848	-0.0057220458984375
0.851333333333334	-0.0057220458984375
0.854666666666667	-0.0057220458984375
0.858	-0.00524520874023438
0.861333333333334	-0.00524520874023438
0.864666666666667	-0.0095367431640625
0.868	-0.0143051147460938
0.871333333333334	-0.0166893005371094
0.874666666666667	-0.0162124633789063
0.878	-0.0133514404296875
0.881333333333334	-0.011444091796875
0.884666666666667	-0.00715255737304688
0.888	0.00143051147460938
0.891333333333334	0.0109672546386719
0.894666666666667	0.0147819519042969
0.898	0.0128746032714844
0.901333333333334	0.0109672546386719
0.904666666666667	0.0123977661132813
0.908	0.0119209289550781
0.911333333333334	0.0057220458984375
0.914666666666667	-0.0019073486328125
0.918	-0.00619888305664063
0.921333333333334	-0.00810623168945313
0.924666666666667	-0.0119209289550781
0.928	-0.019073486328125
0.931333333333334	-0.0257492065429688
0.934666666666667	-0.0295639038085938
0.938	-0.0319480895996094
0.941333333333334	-0.0357627868652344
0.944666666666667	-0.0410079956054688
0.948	-0.0429153442382813
0.951333333333334	-0.0391006469726563
0.954666666666667	-0.030517578125
0.958	-0.0214576721191406
0.961333333333334	-0.0128746032714844
0.964666666666667	-0.0057220458984375
0.968	-0.00143051147460938
0.971333333333334	0
0.974666666666667	-0.0019073486328125
0.978	-0.00476837158203125
0.981333333333334	-0.0100135803222656
0.984666666666667	-0.0181198120117188
0.988	-0.0276565551757813
0.991333333333334	-0.0329017639160156
0.994666666666667	-0.0352859497070313
0.998	-0.03814697265625
1.00133333333334	-0.0405311584472656
1.00466666666667	-0.0386238098144531
1.008	-0.0324249267578125
1.01133333333334	-0.0271797180175781
1.01466666666667	-0.0219345092773438
1.018	-0.0176429748535156
1.02133333333334	-0.0147819519042969
1.02466666666667	-0.0128746032714844
1.028	-0.0147819519042969
1.03133333333334	-0.0152587890625
1.03466666666667	-0.0166893005371094
1.038	-0.0185966491699219
1.04133333333334	-0.0205039978027344
1.04466666666667	-0.0214576721191406
1.048	-0.0214576721191406
1.05133333333334	-0.0238418579101563
1.05466666666667	-0.0271797180175781
1.058	-0.0286102294921875
1.06133333333334	-0.0257492065429688
1.06466666666667	-0.0224113464355469
1.068	-0.0200271606445313
1.07133333333334	-0.0224113464355469
1.07466666666667	-0.0271797180175781
1.078	-0.0333786010742188
1.08133333333334	-0.0367164611816406
1.08466666666667	-0.0367164611816406
1.088	-0.0319480895996094
1.09133333333334	-0.02288818359375
1.09466666666667	-0.0133514404296875
1.098	-0.00333786010742188
1.10133333333334	0.00476837158203125
1.10466666666667	0.0104904174804688
1.108	0.00905990600585938
1.11133333333334	0.00286102294921875
1.11466666666667	-0.00286102294921875
1.118	-0.0057220458984375
1.12133333333334	-0.00762939453125
1.12466666666667	-0.011444091796875
1.128	-0.0133514404296875
1.13133333333334	-0.0157356262207031
1.13466666666667	-0.0195503234863281
1.138	-0.0262260437011719
1.14133333333334	-0.0333786010742188
1.14466666666667	-0.0391006469726563
1.148	-0.041961669921875
1.15133333333334	-0.0391006469726563
1.15466666666667	-0.0300407409667969
1.158	-0.0233650207519531
1.16133333333334	-0.0195503234863281
1.16466666666667	-0.019073486328125
1.168	-0.0176429748535156
1.17133333333334	-0.0162124633789063
1.17466666666667	-0.0138282775878906
1.178	-0.00858306884765625
1.18133333333334	-0.00715255737304688
1.18466666666667	-0.00858306884765625
1.188	-0.0147819519042969
1.19133333333334	-0.0219345092773438
1.19466666666667	-0.0357627868652344
1.198	-0.0500679016113282
1.20133333333334	-0.0562667846679688
1.20466666666667	-0.0529289245605469
1.208	-0.0476837158203125
1.21133333333334	-0.0424385070800781
1.21466666666667	-0.0324249267578125
1.218	-0.0219345092773438
1.22133333333334	-0.0152587890625
1.22466666666667	-0.0157356262207031
1.228	-0.0147819519042969
1.23133333333334	-0.0147819519042969
1.23466666666667	-0.0171661376953125
1.238	-0.0181198120117188
1.24133333333334	-0.0171661376953125
1.24466666666667	-0.011444091796875
1.248	-0.00667572021484375
1.25133333333334	-0.00143051147460938
1.25466666666667	0.00476837158203125
1.258	0.0095367431640625
1.26133333333334	0.011444091796875
1.26466666666667	0.0095367431640625
1.268	0.00762939453125
1.27133333333334	0.00429153442382813
1.27466666666667	-0.000476837158203125
1.278	-0.00524520874023438
1.28133333333334	-0.00858306884765625
1.28466666666667	-0.0095367431640625
1.288	-0.0128746032714844
1.29133333333334	-0.0166893005371094
1.29466666666667	-0.02288818359375
1.298	-0.0271797180175781
1.30133333333334	-0.0295639038085938
1.30466666666667	-0.0286102294921875
1.308	-0.0243186950683594
1.31133333333334	-0.0185966491699219
1.31466666666667	-0.0104904174804688
1.318	-0.00429153442382813
1.32133333333334	-0.0019073486328125
1.32466666666667	-0.003814697265625
1.328	-0.00619888305664063
1.33133333333334	-0.0057220458984375
1.33466666666667	-0.00429153442382813
1.338	-0.003814697265625
1.34133333333334	-0.003814697265625
1.34466666666667	-0.00286102294921875
1.348	-0.00095367431640625
1.35133333333334	0
1.35466666666667	-0.0019073486328125
1.358	-0.00619888305664063
1.36133333333334	-0.0100135803222656
1.36466666666667	-0.0104904174804688
1.368	-0.00905990600585938
1.37133333333334	-0.0104904174804688
1.37466666666667	-0.0138282775878906
1.378	-0.0128746032714844
1.38133333333334	-0.0109672546386719
1.38466666666667	-0.0152587890625
1.388	-0.0219345092773438
1.39133333333334	-0.02288818359375
1.39466666666667	-0.0171661376953125
1.398	-0.011444091796875
1.40133333333334	-0.00667572021484375
1.40466666666667	-0.00095367431640625
1.408	0.0057220458984375
1.41133333333334	0.0100135803222656
1.41466666666667	0.0100135803222656
1.418	0.00810623168945313
1.42133333333334	0.00667572021484375
1.42466666666667	0.00858306884765625
1.428	0.00810623168945313
1.43133333333334	0.003814697265625
1.43466666666667	-0.003814697265625
1.438	-0.00810623168945313
1.44133333333334	-0.00810623168945313
1.44466666666667	-0.00858306884765625
1.448	-0.00858306884765625
1.45133333333334	-0.00810623168945313
1.45466666666667	-0.00619888305664063
1.458	-0.00715255737304688
1.46133333333334	-0.0119209289550781
1.46466666666667	-0.0166893005371094
1.468	-0.0157356262207031
1.47133333333334	-0.0138282775878906
1.47466666666667	-0.011444091796875
1.478	-0.0100135803222656
1.48133333333334	-0.00905990600585938
1.48466666666667	-0.00810623168945313
1.488	-0.0138282775878906
1.49133333333334	-0.0185966491699219
1.49466666666667	-0.0219345092773438
1.498	-0.0214576721191406
1.50133333333334	-0.0185966491699219
1.50466666666667	-0.0166893005371094
1.508	-0.011444091796875
1.51133333333334	-0.00429153442382813
1.51466666666667	0.00095367431640625
1.518	0.00238418579101563
1.52133333333334	0.00286102294921875
1.52466666666667	0.00429153442382813
1.528	0.00429153442382813
1.53133333333334	0
1.53466666666667	-0.00238418579101563
1.538	-0.00619888305664063
1.54133333333334	-0.0109672546386719
1.54466666666667	-0.0185966491699219
1.548	-0.0252723693847656
1.55133333333334	-0.030517578125
1.55466666666667	-0.0362396240234375
1.558	-0.0371932983398438
1.56133333333334	-0.0352859497070313
1.56466666666667	-0.0300407409667969
1.568	-0.0276565551757813
1.57133333333334	-0.0243186950683594
1.57466666666667	-0.0200271606445313
1.578	-0.0171661376953125
1.58133333333334	-0.0143051147460938
1.58466666666667	-0.0123977661132813
1.588	-0.011444091796875
1.59133333333334	-0.0123977661132813
1.59466666666667	-0.0123977661132813
1.598	-0.0104904174804688
1.60133333333334	-0.0109672546386719
1.60466666666667	-0.0133514404296875
1.608	-0.0147819519042969
1.61133333333334	-0.0143051147460938
1.61466666666667	-0.0123977661132813
1.618	-0.011444091796875
1.62133333333334	-0.00858306884765625
1.62466666666667	-0.0057220458984375
1.628	-0.00619888305664063
1.63133333333334	-0.0095367431640625
1.63466666666667	-0.0143051147460938
1.638	-0.0176429748535156
1.64133333333334	-0.0195503234863281
1.64466666666667	-0.0195503234863281
1.648	-0.0162124633789063
1.65133333333334	-0.011444091796875
1.65466666666667	-0.00810623168945313
1.658	-0.0100135803222656
1.66133333333334	-0.0133514404296875
1.66466666666667	-0.0181198120117188
1.668	-0.0243186950683594
1.67133333333334	-0.0281333923339844
1.67466666666667	-0.0281333923339844
1.678	-0.0238418579101563
1.68133333333334	-0.0176429748535156
1.68466666666667	-0.0100135803222656
1.688	-0.00333786010742188
1.69133333333334	0
1.69466666666667	-0.0019073486328125
1.698	-0.00762939453125
1.70133333333334	-0.0143051147460938
1.70466666666667	-0.0219345092773438
1.708	-0.0286102294921875
1.71133333333334	-0.0295639038085938
1.71466666666667	-0.0271797180175781
1.718	-0.0233650207519531
1.72133333333334	-0.0233650207519531
1.72466666666667	-0.0214576721191406
1.728	-0.0171661376953125
1.73133333333334	-0.0162124633789063
1.73466666666667	-0.0157356262207031
1.738	-0.019073486328125
1.74133333333334	-0.0219345092773438
1.74466666666667	-0.0262260437011719
1.748	-0.0281333923339844
1.75133333333334	-0.026702880859375
1.75466666666667	-0.0238418579101563
1.758	-0.0176429748535156
1.76133333333334	-0.0109672546386719
1.76466666666667	-0.00810623168945313
1.768	-0.0095367431640625
1.77133333333334	-0.0138282775878906
1.77466666666667	-0.0195503234863281
1.778	-0.0257492065429688
1.78133333333334	-0.0290870666503906
1.78466666666667	-0.0290870666503906
1.788	-0.0286102294921875
1.79133333333334	-0.030517578125
1.79466666666667	-0.0300407409667969
1.798	-0.0276565551757813
1.80133333333334	-0.0262260437011719
1.80466666666667	-0.0252723693847656
1.808	-0.0219345092773438
1.81133333333334	-0.0162124633789063
1.81466666666667	-0.0185966491699219
1.818	-0.0286102294921875
1.82133333333334	-0.0391006469726563
1.82466666666667	-0.0433921813964844
1.828	-0.0438690185546875
1.83133333333334	-0.041961669921875
1.83466666666667	-0.0324249267578125
1.838	-0.0157356262207031
1.84133333333334	-0.000476837158203125
1.84466666666667	0.00715255737304688
1.848	0.00810623168945313
1.85133333333334	0.00810623168945313
1.85466666666667	0.00238418579101563
1.858	-0.00524520874023438
1.86133333333334	-0.011444091796875
1.86466666666667	-0.0176429748535156
1.868	-0.0205039978027344
1.87133333333334	-0.0219345092773438
1.87466666666667	-0.0181198120117188
1.878	-0.0143051147460938
1.88133333333334	-0.00905990600585938
1.88466666666667	-0.00238418579101563
1.888	0.00333786010742188
1.89133333333334	0.00476837158203125
1.89466666666667	0.00619888305664063
1.898	0.00810623168945313
1.90133333333334	0.0057220458984375
1.90466666666667	0.00095367431640625
1.908	-0.00238418579101563
1.91133333333334	-0.00143051147460938
1.91466666666667	-0.0019073486328125
1.918	-0.00524520874023438
1.92133333333334	-0.00476837158203125
1.92466666666667	-0.00286102294921875
1.928	0
1.93133333333334	0.00286102294921875
1.93466666666667	0.00810623168945313
1.938	0.0157356262207031
1.94133333333334	0.019073486328125
1.94466666666667	0.0238418579101563
1.948	0.0252723693847656
1.95133333333334	0.02288818359375
1.95466666666667	0.0157356262207031
1.958	0.0104904174804688
1.96133333333334	0.0123977661132813
1.96466666666667	0.011444091796875
1.968	0.00810623168945313
1.97133333333334	0.00238418579101563
1.97466666666667	-0.00333786010742188
1.978	-0.0100135803222656
1.98133333333334	-0.019073486328125
1.98466666666667	-0.0243186950683594
1.988	-0.0262260437011719
1.99133333333334	-0.0247955322265625
1.99466666666667	-0.0205039978027344
1.998	-0.0143051147460938
2.00133333333334	-0.00715255737304688
2.00466666666667	-0.00286102294921875
2.008	0.0019073486328125
2.01133333333334	0.00762939453125
2.01466666666667	0.0100135803222656
2.018	0.00810623168945313
2.02133333333334	0.00429153442382813
2.02466666666667	0.00333786010742188
2.028	0.00524520874023438
2.03133333333334	0.00715255737304688
2.03466666666667	0.00715255737304688
2.038	0.00238418579101563
2.04133333333334	-0.0019073486328125
2.04466666666667	-0.00762939453125
2.048	-0.0123977661132813
2.05133333333334	-0.0171661376953125
2.05466666666667	-0.0147819519042969
2.058	-0.00524520874023438
2.06133333333334	0.00238418579101563
2.06466666666667	0.00810623168945313
2.068	0.00762939453125
2.07133333333334	0.00524520874023438
2.07466666666667	-0.00476837158203125
2.078	-0.0128746032714844
2.08133333333334	-0.0162124633789063
2.08466666666667	-0.0143051147460938
2.088	-0.011444091796875
2.09133333333334	-0.0109672546386719
2.09466666666667	-0.00715255737304688
2.098	-0.00476837158203125
2.10133333333334	-0.00524520874023438
2.10466666666667	-0.0109672546386719
2.108	-0.0152587890625
2.11133333333334	-0.0166893005371094
2.11466666666667	-0.0185966491699219
2.118	-0.0205039978027344
2.12133333333334	-0.0205039978027344
2.12466666666667	-0.0176429748535156
2.128	-0.0162124633789063
2.13133333333334	-0.0171661376953125
2.13466666666667	-0.0171661376953125
2.138	-0.0176429748535156
2.14133333333334	-0.0209808349609375
2.14466666666667	-0.0238418579101563
2.148	-0.0257492065429688
2.15133333333334	-0.0238418579101563
2.15466666666667	-0.0205039978027344
2.158	-0.0133514404296875
2.16133333333334	-0.00667572021484375
2.16466666666667	-0.00286102294921875
2.168	-0.000476837158203125
2.17133333333334	0
2.17466666666667	-0.00095367431640625
2.178	-0.00619888305664063
2.18133333333334	-0.0100135803222656
2.18466666666667	-0.0123977661132813
2.188	-0.0119209289550781
2.19133333333334	-0.0100135803222656
2.19466666666667	-0.00858306884765625
2.198	-0.00905990600585938
2.20133333333334	-0.00858306884765625
2.20466666666667	-0.00905990600585938
2.208	-0.0109672546386719
2.21133333333334	-0.0147819519042969
2.21466666666667	-0.019073486328125
2.218	-0.0224113464355469
2.22133333333334	-0.0262260437011719
2.22466666666667	-0.030517578125
2.228	-0.0319480895996094
2.23133333333334	-0.0300407409667969
2.23466666666667	-0.0271797180175781
2.238	-0.0247955322265625
2.24133333333334	-0.0252723693847656
2.24466666666667	-0.0262260437011719
2.248	-0.0281333923339844
2.25133333333334	-0.0300407409667969
2.25466666666667	-0.0319480895996094
2.258	-0.0329017639160156
2.26133333333334	-0.0324249267578125
2.26466666666667	-0.0286102294921875
2.268	-0.0233650207519531
2.27133333333334	-0.0205039978027344
2.27466666666667	-0.0209808349609375
2.278	-0.0224113464355469
2.28133333333334	-0.0219345092773438
2.28466666666667	-0.0224113464355469
2.288	-0.026702880859375
2.29133333333334	-0.0300407409667969
2.29466666666667	-0.0333786010742188
2.298	-0.0338554382324219
2.30133333333334	-0.0329017639160156
2.30466666666667	-0.0333786010742188
2.308	-0.0348091125488281
2.31133333333334	-0.0405311584472656
2.31466666666667	-0.0424385070800781
2.318	-0.0438690185546875
2.32133333333334	-0.0462532043457031
2.32466666666667	-0.0510215759277344
2.328	-0.0543594360351563
2.33133333333334	-0.0543594360351563
2.33466666666667	-0.0548362731933594
2.338	-0.0557899475097657
2.34133333333334	-0.0543594360351563
2.34466666666667	-0.0500679016113282
2.348	-0.0429153442382813
2.35133333333334	-0.0352859497070313
2.35466666666667	-0.0262260437011719
2.358	-0.0171661376953125
2.36133333333334	-0.0123977661132813
2.36466666666667	-0.0123977661132813
2.368	-0.0143051147460938
2.37133333333334	-0.0185966491699219
2.37466666666667	-0.0257492065429688
2.378	-0.0348091125488281
2.38133333333334	-0.0391006469726563
2.38466666666667	-0.0405311584472656
2.388	-0.0410079956054688
2.39133333333334	-0.041961669921875
2.39466666666667	-0.0405311584472656
2.398	-0.0405311584472656
2.40133333333334	-0.0405311584472656
2.40466666666667	-0.0391006469726563
2.408	-0.0362396240234375
2.41133333333334	-0.0333786010742188
2.41466666666667	-0.034332275390625
2.418	-0.034332275390625
2.42133333333334	-0.0338554382324219
2.42466666666667	-0.0319480895996094
2.428	-0.0324249267578125
2.43133333333334	-0.0319480895996094
2.43466666666667	-0.0295639038085938
2.438	-0.0262260437011719
2.44133333333334	-0.0252723693847656
2.44466666666667	-0.0257492065429688
2.448	-0.0276565551757813
2.45133333333334	-0.0281333923339844
2.45466666666667	-0.0300407409667969
2.458	-0.0357627868652344
2.46133333333334	-0.041961669921875
2.46466666666667	-0.0467300415039063
2.468	-0.0467300415039063
2.47133333333334	-0.0467300415039063
2.47466666666667	-0.0452995300292969
2.478	-0.0414848327636719
2.48133333333334	-0.03814697265625
2.48466666666667	-0.0352859497070313
2.488	-0.0362396240234375
2.49133333333334	-0.0400543212890625
2.49466666666667	-0.0429153442382813
2.498	-0.0438690185546875
2.50133333333334	-0.0424385070800781
2.50466666666667	-0.0405311584472656
2.508	-0.0376701354980469
2.51133333333334	-0.0362396240234375
2.51466666666667	-0.0362396240234375
2.518	-0.0386238098144531
2.52133333333334	-0.0405311584472656
2.52466666666667	-0.0405311584472656
2.528	-0.0367164611816406
2.53133333333334	-0.0329017639160156
2.53466666666667	-0.0300407409667969
2.538	-0.0290870666503906
2.54133333333334	-0.0290870666503906
2.54466666666667	-0.0338554382324219
2.548	-0.0424385070800781
2.55133333333334	-0.0452995300292969
2.55466666666667	-0.0462532043457031
2.558	-0.0443458557128906
2.56133333333334	-0.0467300415039063
2.56466666666667	-0.0467300415039063
2.568	-0.0438690185546875
2.57133333333334	-0.041961669921875
2.57466666666667	-0.0405311584472656
2.578	-0.0376701354980469
2.58133333333334	-0.0319480895996094
2.58466666666667	-0.0295639038085938
2.588	-0.0309944152832031
2.59133333333334	-0.0357627868652344
2.59466666666667	-0.0391006469726563
2.598	-0.0395774841308594
2.60133333333334	-0.0391006469726563
2.60466666666667	-0.0367164611816406
2.608	-0.0319480895996094
2.61133333333334	-0.0262260437011719
2.61466666666667	-0.0205039978027344
2.618	-0.0195503234863281
2.62133333333334	-0.0224113464355469
2.62466666666667	-0.0243186950683594
2.628	-0.0243186950683594
2.63133333333334	-0.0247955322265625
2.63466666666667	-0.0309944152832031
2.638	-0.0348091125488281
2.64133333333334	-0.0324249267578125
2.64466666666667	-0.0233650207519531
2.648	-0.0157356262207031
2.65133333333334	-0.00762939453125
2.65466666666667	-0.00143051147460938
2.658	0.00143051147460938
2.66133333333334	-0.00286102294921875
2.66466666666667	-0.0119209289550781
2.668	-0.0205039978027344
2.67133333333334	-0.0276565551757813
2.67466666666667	-0.0295639038085938
2.678	-0.0276565551757813
2.68133333333334	-0.0238418579101563
2.68466666666667	-0.0200271606445313
2.688	-0.019073486328125
2.69133333333334	-0.0195503234863281
2.69466666666667	-0.0224113464355469
2.698	-0.0252723693847656
2.70133333333334	-0.0262260437011719
2.70466666666667	-0.026702880859375
2.708	-0.0276565551757813
2.71133333333334	-0.0286102294921875
2.71466666666667	-0.0257492065429688
2.718	-0.0209808349609375
2.72133333333334	-0.0185966491699219
2.72466666666667	-0.0195503234863281
2.728	-0.0205039978027344
2.73133333333334	-0.0224113464355469
2.73466666666667	-0.0271797180175781
2.738	-0.0333786010742188
2.74133333333334	-0.0352859497070313
2.74466666666667	-0.0324249267578125
2.748	-0.0257492065429688
2.75133333333334	-0.0181198120117188
2.75466666666667	-0.0119209289550781
2.758	-0.0095367431640625
2.76133333333334	-0.0109672546386719
2.76466666666667	-0.0171661376953125
2.768	-0.0243186950683594
2.77133333333334	-0.0309944152832031
2.77466666666667	-0.0314712524414063
2.778	-0.0286102294921875
2.78133333333334	-0.0262260437011719
2.78466666666667	-0.0185966491699219
2.788	-0.0095367431640625
2.79133333333334	-0.00095367431640625
2.79466666666667	0.00238418579101563
2.798	0.00667572021484375
2.80133333333334	0.011444091796875
2.80466666666667	0.0109672546386719
2.808	0.00715255737304688
2.81133333333334	0.00524520874023438
2.81466666666667	0.0104904174804688
2.818	0.0200271606445313
2.82133333333334	0.0324249267578125
2.82466666666667	0.0476837158203125
2.828	0.064849853515625
2.83133333333334	0.0824928283691406
2.83466666666667	0.0982284545898438
2.838	0.112533569335938
2.84133333333334	0.126361846923828
2.84466666666667	0.13875961303711
2.848	0.146865844726563
2.85133333333334	0.152587890625
2.85466666666667	0.158309936523438
2.858	0.164031982421875
2.86133333333334	0.164031982421875
2.86466666666667	0.16021728515625
2.868	0.157833099365235
2.87133333333334	0.155925750732422
2.87466666666667	0.150680541992188
2.878	0.141143798828125
2.88133333333334	0.132083892822266
2.88466666666667	0.124931335449219
2.888	0.117778778076172
2.89133333333334	0.109195709228516
2.89466666666667	0.0987052917480469
2.898	0.0886917114257813
2.90133333333334	0.0815391540527344
2.90466666666667	0.0743865966796875
2.908	0.0681877136230469
2.91133333333334	0.06103515625
2.91466666666667	0.0576972961425782
2.918	0.0538825988769532
2.92133333333334	0.0457763671875
2.92466666666667	0.0395774841308594
2.928	0.0352859497070313
2.93133333333334	0.0367164611816406
2.93466666666667	0.0348091125488281
2.938	0.030517578125
2.94133333333334	0.0252723693847656
2.94466666666667	0.0224113464355469
2.948	0.0243186950683594
2.95133333333334	0.0257492065429688
2.95466666666667	0.0286102294921875
2.958	0.0319480895996094
2.96133333333334	0.0367164611816406
2.96466666666667	0.0405311584472656
2.968	0.03814697265625
2.97133333333334	0.0300407409667969
2.97466666666667	0.0185966491699219
2.978	0.0104904174804688
2.98133333333334	0.00429153442382813
2.98466666666667	0
2.988	-0.0057220458984375
2.99133333333334	-0.00762939453125
2.99466666666667	-0.00429153442382813
2.998	-0.000476837158203125
3.00133333333334	0
3.00466666666667	-0.00524520874023438
3.008	-0.0109672546386719
3.01133333333334	-0.0157356262207031
3.01466666666667	-0.0205039978027344
3.018	-0.0224113464355469
3.02133333333334	-0.02288818359375
3.02466666666667	-0.0224113464355469
3.028	-0.0243186950683594
3.03133333333334	-0.0243186950683594
3.03466666666667	-0.0224113464355469
3.038	-0.0219345092773438
3.04133333333334	-0.0224113464355469
3.04466666666667	-0.0224113464355469
3.048	-0.0209808349609375
3.05133333333334	-0.0219345092773438
3.05466666666667	-0.0252723693847656
3.058	-0.0286102294921875
3.06133333333334	-0.0324249267578125
3.06466666666667	-0.0300407409667969
3.068	-0.0247955322265625
3.07133333333334	-0.0195503234863281
3.07466666666667	-0.0162124633789063
3.078	-0.0147819519042969
3.08133333333334	-0.0109672546386719
3.08466666666667	-0.0095367431640625
3.088	-0.0100135803222656
3.09133333333334	-0.0133514404296875
3.09466666666667	-0.0171661376953125
3.098	-0.0205039978027344
3.10133333333334	-0.0205039978027344
3.10466666666667	-0.0200271606445313
3.108	-0.0219345092773438
3.11133333333334	-0.0224113464355469
3.11466666666667	-0.0219345092773438
3.118	-0.0219345092773438
3.12133333333334	-0.026702880859375
3.12466666666667	-0.0348091125488281
3.128	-0.0391006469726563
3.13133333333334	-0.0376701354980469
3.13466666666667	-0.0319480895996094
3.138	-0.0238418579101563
3.14133333333334	-0.0152587890625
3.14466666666667	-0.00238418579101563
3.148	0.00715255737304688
3.15133333333334	0.00905990600585938
3.15466666666667	0.00333786010742188
3.158	-0.00715255737304688
3.16133333333334	-0.0171661376953125
3.16466666666667	-0.0262260437011719
3.168	-0.0290870666503906
3.17133333333334	-0.0276565551757813
3.17466666666667	-0.0224113464355469
3.178	-0.0176429748535156
3.18133333333334	-0.0133514404296875
3.18466666666667	-0.0138282775878906
3.188	-0.0171661376953125
3.19133333333334	-0.019073486328125
3.19466666666667	-0.0205039978027344
3.198	-0.0219345092773438
3.20133333333334	-0.0233650207519531
3.20466666666667	-0.0243186950683594
3.208	-0.026702880859375
3.21133333333334	-0.030517578125
3.21466666666667	-0.0333786010742188
3.218	-0.0329017639160156
3.22133333333334	-0.0329017639160156
3.22466666666667	-0.0309944152832031
3.228	-0.0286102294921875
3.23133333333334	-0.026702880859375
3.23466666666667	-0.026702880859375
3.238	-0.0238418579101563
3.24133333333334	-0.0147819519042969
3.24466666666667	-0.00333786010742188
3.248	0.0057220458984375
3.25133333333334	0.00905990600585938
3.25466666666667	0.011444091796875
3.258	0.0109672546386719
3.26133333333334	0.00524520874023438
3.26466666666667	-0.00429153442382813
3.268	-0.0128746032714844
3.27133333333334	-0.0162124633789063
3.27466666666667	-0.0181198120117188
3.278	-0.0181198120117188
3.28133333333334	-0.0181198120117188
3.28466666666667	-0.0157356262207031
3.288	-0.0128746032714844
3.29133333333334	-0.00858306884765625
3.29466666666667	-0.00333786010742188
3.298	-0.000476837158203125
3.30133333333334	-0.00286102294921875
3.30466666666667	-0.00905990600585938
3.308	-0.0166893005371094
3.31133333333334	-0.0247955322265625
3.31466666666667	-0.0300407409667969
3.318	-0.0333786010742188
3.32133333333334	-0.0319480895996094
3.32466666666667	-0.0262260437011719
3.328	-0.0166893005371094
3.33133333333334	-0.0057220458984375
3.33466666666667	-0.000476837158203125
3.338	0.00238418579101563
3.34133333333334	0.00810623168945313
3.34466666666667	0.0133514404296875
3.348	0.0147819519042969
3.35133333333334	0.011444091796875
3.35466666666667	0.0119209289550781
3.358	0.0176429748535156
3.36133333333334	0.0181198120117188
3.36466666666667	0.0138282775878906
3.368	0.00667572021484375
3.37133333333334	0.0057220458984375
3.37466666666667	0.00476837158203125
3.378	0.00143051147460938
3.38133333333334	-0.000476837158203125
3.38466666666667	0.0057220458984375
3.388	0.0181198120117188
3.39133333333334	0.0252723693847656
3.39466666666667	0.0262260437011719
3.398	0.0219345092773438
3.40133333333334	0.0171661376953125
3.40466666666667	0.0100135803222656
3.408	0.00143051147460938
3.41133333333334	-0.003814697265625
3.41466666666667	-0.0019073486328125
3.418	0.00429153442382813
3.42133333333334	0.00619888305664063
3.42466666666667	0.0019073486328125
3.428	-0.00429153442382813
3.43133333333334	-0.0119209289550781
3.43466666666667	-0.0185966491699219
3.438	-0.0224113464355469
3.44133333333334	-0.019073486328125
3.44466666666667	-0.0147819519042969
3.448	-0.0138282775878906
3.45133333333334	-0.0133514404296875
3.45466666666667	-0.0133514404296875
3.458	-0.0123977661132813
3.46133333333334	-0.0104904174804688
3.46466666666667	-0.00715255737304688
3.468	-0.00333786010742188
3.47133333333334	-0.00238418579101563
3.47466666666667	-0.00286102294921875
3.478	-0.0057220458984375
3.48133333333334	-0.0138282775878906
3.48466666666667	-0.0200271606445313
3.488	-0.02288818359375
3.49133333333334	-0.0209808349609375
3.49466666666667	-0.0195503234863281
3.498	-0.0185966491699219
3.50133333333334	-0.0147819519042969
3.50466666666667	-0.0143051147460938
3.508	-0.0152587890625
3.51133333333334	-0.0166893005371094
3.51466666666667	-0.0152587890625
3.518	-0.0123977661132813
3.52133333333334	-0.0104904174804688
3.52466666666667	-0.003814697265625
3.528	0.00286102294921875
3.53133333333334	0.0057220458984375
3.53466666666667	0.00429153442382813
3.538	0.00238418579101563
3.54133333333334	0.00143051147460938
3.54466666666667	-0.00238418579101563
3.548	-0.003814697265625
3.55133333333334	-0.00286102294921875
3.55466666666667	-0.00238418579101563
3.558	-0.00476837158203125
3.56133333333334	-0.00619888305664063
3.56466666666667	-0.00286102294921875
3.568	0.00143051147460938
3.57133333333334	0.0057220458984375
3.57466666666667	0.00858306884765625
3.578	0.0109672546386719
3.58133333333334	0.0109672546386719
3.58466666666667	0.00762939453125
3.588	0.00143051147460938
3.59133333333334	-0.00762939453125
3.59466666666667	-0.0128746032714844
3.598	-0.0123977661132813
3.60133333333334	-0.00810623168945313
3.60466666666667	-0.00333786010742188
3.608	0.00095367431640625
3.61133333333334	0.00762939453125
3.61466666666667	0.0109672546386719
3.618	0.00905990600585938
3.62133333333334	0.003814697265625
3.62466666666667	-0.000476837158203125
3.628	-0.00143051147460938
3.63133333333334	-0.003814697265625
3.63466666666667	-0.00524520874023438
3.638	-0.00429153442382813
3.64133333333334	-0.00333786010742188
3.64466666666667	-0.00286102294921875
3.648	-0.00619888305664063
3.65133333333334	-0.0104904174804688
3.65466666666667	-0.0166893005371094
3.658	-0.0219345092773438
3.66133333333334	-0.0247955322265625
3.66466666666667	-0.026702880859375
3.668	-0.0252723693847656
3.67133333333334	-0.0214576721191406
3.67466666666667	-0.0138282775878906
3.678	-0.00810623168945313
3.68133333333334	-0.00667572021484375
3.68466666666667	-0.00858306884765625
3.688	-0.00810623168945313
3.69133333333334	-0.00858306884765625
3.69466666666667	-0.0100135803222656
3.698	-0.0109672546386719
3.70133333333334	-0.00619888305664063
3.70466666666667	0
3.708	0.00238418579101563
3.71133333333334	0.00238418579101563
3.71466666666667	0.00286102294921875
3.718	0.00524520874023438
3.72133333333334	0.00429153442382813
3.72466666666667	0.00286102294921875
3.728	0.00286102294921875
3.73133333333334	0.00476837158203125
3.73466666666667	0.00762939453125
3.738	0.00667572021484375
3.74133333333334	0.00286102294921875
3.74466666666667	-0.00143051147460938
3.748	-0.00333786010742188
3.75133333333334	-0.00143051147460938
3.75466666666667	-0.00095367431640625
3.758	0.00095367431640625
3.76133333333334	0.0057220458984375
3.76466666666667	0.0104904174804688
3.768	0.00858306884765625
3.77133333333334	0.003814697265625
3.77466666666667	0
3.778	-0.000476837158203125
3.78133333333334	-0.00238418579101563
3.78466666666667	0.00095367431640625
3.788	0.0119209289550781
3.79133333333334	0.0281333923339844
3.79466666666667	0.0491142272949219
3.798	0.0710487365722657
3.80133333333334	0.0958442687988281
3.80466666666667	0.117778778076172
3.808	0.141620635986328
3.81133333333334	0.169754028320313
3.81466666666667	0.201225280761719
3.818	0.232696533203125
3.82133333333334	0.265121459960938
3.82466666666667	0.302314758300781
3.828	0.339508056640625
3.83133333333334	0.374317169189453
3.83466666666667	0.403881072998047
3.838	0.432968139648438
3.84133333333334	0.460147857666016
3.84466666666667	0.481605529785156
3.848	0.496864318847656
3.85133333333334	0.504493713378907
3.85466666666667	0.509738922119141
3.858	0.514984130859375
3.86133333333334	0.517845153808594
3.86466666666667	0.519752502441407
3.868	0.521183013916016
3.87133333333334	0.522613525390625
3.87466666666667	0.521183013916016
3.878	0.508308410644532
3.88133333333334	0.48971176147461
3.88466666666667	0.467300415039063
3.888	0.444412231445313
3.89133333333334	0.422000885009766
3.89466666666667	0.400066375732422
3.898	0.380992889404297
3.90133333333334	0.364303588867188
3.90466666666667	0.352859497070313
3.908	0.342369079589844
3.91133333333334	0.329017639160156
3.91466666666667	0.31280517578125
3.918	0.295162200927735
3.92133333333334	0.275611877441406
3.92466666666667	0.25177001953125
3.928	0.227928161621094
3.93133333333334	0.208854675292969
3.93466666666667	0.194072723388672
3.938	0.180721282958985
3.94133333333334	0.1678466796875
3.94466666666667	0.155448913574219
3.948	0.143527984619141
3.95133333333334	0.126361846923828
3.95466666666667	0.10824203491211
3.958	0.0925064086914063
3.96133333333334	0.0810623168945313
3.96466666666667	0.0700950622558594
3.968	0.0586509704589844
3.97133333333334	0.0481605529785156
3.97466666666667	0.0376701354980469
3.978	0.026702880859375
3.98133333333334	0.0147819519042969
3.98466666666667	0.0057220458984375
3.988	-0.00476837158203125
3.99133333333334	-0.0109672546386719
3.99466666666667	-0.0128746032714844
3.998	-0.0109672546386719
4.00133333333334	-0.0109672546386719
4.00466666666667	-0.0128746032714844
4.008	-0.0133514404296875
4.01133333333334	-0.0157356262207031
4.01466666666667	-0.0200271606445313
4.018	-0.0238418579101563
4.02133333333334	-0.0233650207519531
4.02466666666667	-0.0209808349609375
4.028	-0.0224113464355469
4.03133333333334	-0.026702880859375
4.03466666666667	-0.0319480895996094
4.038	-0.0391006469726563
4.04133333333334	-0.0476837158203125
4.04466666666667	-0.0567436218261719
4.048	-0.0591278076171875
4.05133333333334	-0.0586509704589844
4.05466666666667	-0.0557899475097657
4.058	-0.0524520874023438
4.06133333333334	-0.049591064453125
4.06466666666667	-0.0467300415039063
4.068	-0.0472068786621094
4.07133333333334	-0.0486373901367188
4.07466666666667	-0.0500679016113282
4.078	-0.0510215759277344
4.08133333333334	-0.0529289245605469
4.08466666666667	-0.0548362731933594
4.088	-0.0553131103515625
4.09133333333334	-0.0562667846679688
4.09466666666667	-0.0619888305664063
4.098	-0.0729560852050782
4.10133333333334	-0.0834465026855469
4.10466666666667	-0.0925064086914063
4.108	-0.101566314697266
4.11133333333334	-0.113964080810547
4.11466666666667	-0.1220703125
4.118	-0.122547149658203
4.12133333333334	-0.118255615234375
4.12466666666667	-0.113487243652344
4.128	-0.107288360595703
4.13133333333334	-0.0944137573242188
4.13466666666667	-0.0796318054199219
4.138	-0.0619888305664063
4.14133333333334	-0.0429153442382813
4.14466666666667	-0.0205039978027344
4.148	0.00333786010742188
4.15133333333334	0.0290870666503906
4.15466666666667	0.0567436218261719
4.158	0.0848770141601563
4.16133333333334	0.11444091796875
4.16466666666667	0.149250030517578
4.168	0.191211700439453
4.17133333333334	0.238895416259766
4.17466666666667	0.295639038085938
4.178	0.356674194335938
4.18133333333334	0.422477722167969
4.18466666666667	0.491142272949219
4.188	0.564098358154297
4.19133333333334	0.637531280517578
4.19466666666667	0.707626342773438
4.198	0.776767730712891
4.20133333333334	0.843524932861328
4.20466666666667	0.904560089111328
4.208	0.960826873779297
4.21133333333334	1.01137161254883
4.21466666666667	1.06048583984375
4.218	1.10435485839844
4.22133333333334	1.14154815673828
4.22466666666667	1.16634368896485
4.228	1.17874145507813
4.23133333333334	1.18684768676758
4.23466666666667	1.1892318725586
4.238	1.18732452392578
4.24133333333334	1.18017196655274
4.24466666666667	1.17158889770508
4.248	1.16205215454102
4.25133333333334	1.1439323425293
4.25466666666667	1.11722946166992
4.258	1.08194351196289
4.26133333333334	1.04284286499024
4.26466666666667	1.00421905517578
4.268	0.967025756835938
4.27133333333334	0.931262969970703
4.27466666666667	0.896930694580078
4.278	0.864028930664063
4.28133333333334	0.829219818115235
4.28466666666667	0.788211822509766
4.288	0.745296478271485
4.29133333333334	0.704288482666016
4.29466666666667	0.665664672851563
4.298	0.626564025878907
4.30133333333334	0.587940216064453
4.30466666666667	0.55074691772461
4.308	0.51116943359375
4.31133333333334	0.471591949462891
4.31466666666667	0.432491302490235
4.318	0.399112701416016
4.32133333333334	0.367164611816406
4.32466666666667	0.34475326538086
4.328	0.329017639160156
4.33133333333334	0.31280517578125
4.33466666666667	0.293254852294922
4.338	0.270366668701172
4.34133333333334	0.252246856689453
4.34466666666667	0.23031234741211
4.348	0.20742416381836
4.35133333333334	0.183582305908203
4.35466666666667	0.162124633789063
4.358	0.14638900756836
4.36133333333334	0.132560729980469
4.36466666666667	0.119686126708985
4.368	0.1068115234375
4.37133333333334	0.0948905944824219
4.37466666666667	0.0867843627929688
4.378	0.0786781311035157
4.38133333333334	0.0691413879394532
4.38466666666667	0.0634193420410157
4.388	0.0605583190917969
4.39133333333334	0.0591278076171875
4.39466666666667	0.0562667846679688
4.398	0.0543594360351563
4.40133333333334	0.05340576171875
4.40466666666667	0.0481605529785156
4.408	0.0371932983398438
4.41133333333334	0.0257492065429688
4.41466666666667	0.0152587890625
4.418	0.00667572021484375
4.42133333333334	-0.00286102294921875
4.42466666666667	-0.0100135803222656
4.428	-0.0123977661132813
4.43133333333334	-0.0123977661132813
4.43466666666667	-0.0152587890625
4.438	-0.0209808349609375
4.44133333333334	-0.0252723693847656
4.44466666666667	-0.0281333923339844
4.448	-0.0319480895996094
4.45133333333334	-0.0376701354980469
4.45466666666667	-0.0400543212890625
4.458	-0.0405311584472656
4.46133333333334	-0.03814697265625
4.46466666666667	-0.0362396240234375
4.468	-0.0324249267578125
4.47133333333334	-0.0271797180175781
4.47466666666667	-0.0247955322265625
4.478	-0.0262260437011719
4.48133333333334	-0.0329017639160156
4.48466666666667	-0.0391006469726563
4.488	-0.0443458557128906
4.49133333333334	-0.0457763671875
4.49466666666667	-0.0448226928710938
4.498	-0.0433921813964844
4.50133333333334	-0.0391006469726563
4.50466666666667	-0.0348091125488281
4.508	-0.0324249267578125
4.51133333333334	-0.0367164611816406
4.51466666666667	-0.0391006469726563
4.518	-0.03814697265625
4.52133333333334	-0.0367164611816406
4.52466666666667	-0.0376701354980469
4.528	-0.0391006469726563
4.53133333333334	-0.0367164611816406
4.53466666666667	-0.0352859497070313
4.538	-0.0367164611816406
4.54133333333334	-0.0395774841308594
4.54466666666667	-0.0391006469726563
4.548	-0.0371932983398438
4.55133333333334	-0.0357627868652344
4.55466666666667	-0.0367164611816406
4.558	-0.0362396240234375
4.56133333333334	-0.0357627868652344
4.56466666666667	-0.0348091125488281
4.568	-0.0314712524414063
4.57133333333334	-0.0286102294921875
4.57466666666667	-0.0271797180175781
4.578	-0.030517578125
4.58133333333334	-0.0319480895996094
4.58466666666667	-0.0333786010742188
4.588	-0.0367164611816406
4.59133333333334	-0.0414848327636719
4.59466666666667	-0.0414848327636719
4.598	-0.0348091125488281
4.60133333333334	-0.0300407409667969
4.60466666666667	-0.0262260437011719
4.608	-0.0243186950683594
4.61133333333334	-0.0238418579101563
4.61466666666667	-0.0281333923339844
4.618	-0.0352859497070313
4.62133333333334	-0.0386238098144531
4.62466666666667	-0.041961669921875
4.628	-0.0457763671875
4.63133333333334	-0.0500679016113282
4.63466666666667	-0.0491142272949219
4.638	-0.0462532043457031
4.64133333333334	-0.0486373901367188
4.64466666666667	-0.05340576171875
4.648	-0.0548362731933594
4.65133333333334	-0.049591064453125
4.65466666666667	-0.0452995300292969
4.658	-0.0414848327636719
4.66133333333334	-0.0367164611816406
4.66466666666667	-0.0319480895996094
4.668	-0.0309944152832031
4.67133333333334	-0.0352859497070313
4.67466666666667	-0.0386238098144531
4.678	-0.0414848327636719
4.68133333333334	-0.0429153442382813
4.68466666666667	-0.0395774841308594
4.688	-0.0333786010742188
4.69133333333334	-0.0276565551757813
4.69466666666667	-0.0290870666503906
4.698	-0.034332275390625
4.70133333333334	-0.0410079956054688
4.70466666666667	-0.0481605529785156
4.708	-0.05340576171875
4.71133333333334	-0.0557899475097657
4.71466666666667	-0.05340576171875
4.718	-0.0519752502441407
4.72133333333334	-0.0491142272949219
4.72466666666667	-0.0467300415039063
4.728	-0.0462532043457031
4.73133333333334	-0.049591064453125
4.73466666666667	-0.0548362731933594
4.738	-0.0529289245605469
4.74133333333334	-0.049591064453125
4.74466666666667	-0.0472068786621094
4.748	-0.0462532043457031
4.75133333333334	-0.0438690185546875
4.75466666666667	-0.0410079956054688
4.758	-0.0429153442382813
4.76133333333334	-0.0457763671875
4.76466666666667	-0.0467300415039063
4.768	-0.0486373901367188
4.77133333333334	-0.0500679016113282
4.77466666666667	-0.0491142272949219
4.778	-0.0457763671875
4.78133333333334	-0.0443458557128906
4.78466666666667	-0.0452995300292969
4.788	-0.0443458557128906
4.79133333333334	-0.0414848327636719
4.79466666666667	-0.0414848327636719
4.798	-0.041961669921875
4.80133333333334	-0.0429153442382813
4.80466666666667	-0.0433921813964844
4.808	-0.0448226928710938
4.81133333333334	-0.0433921813964844
4.81466666666667	-0.0391006469726563
4.818	-0.0348091125488281
4.82133333333334	-0.0333786010742188
4.82466666666667	-0.0329017639160156
4.828	-0.0324249267578125
4.83133333333334	-0.0352859497070313
4.83466666666667	-0.0400543212890625
4.838	-0.0481605529785156
4.84133333333334	-0.0529289245605469
4.84466666666667	-0.0562667846679688
4.848	-0.0581741333007813
4.85133333333334	-0.0596046447753907
4.85466666666667	-0.057220458984375
4.858	-0.0491142272949219
4.86133333333334	-0.0429153442382813
4.86466666666667	-0.0391006469726563
4.868	-0.0376701354980469
4.87133333333334	-0.0348091125488281
4.87466666666667	-0.0338554382324219
4.878	-0.0348091125488281
4.88133333333334	-0.0314712524414063
4.88466666666667	-0.0243186950683594
4.888	-0.0171661376953125
4.89133333333334	-0.0128746032714844
4.89466666666667	-0.00905990600585938
4.898	-0.00762939453125
4.90133333333334	-0.0119209289550781
4.90466666666667	-0.019073486328125
4.908	-0.0262260437011719
4.91133333333334	-0.0314712524414063
4.91466666666667	-0.0386238098144531
4.918	-0.0457763671875
4.92133333333334	-0.0486373901367188
4.92466666666667	-0.0424385070800781
4.928	-0.034332275390625
4.93133333333334	-0.0286102294921875
4.93466666666667	-0.0252723693847656
4.938	-0.0209808349609375
4.94133333333334	-0.0185966491699219
4.94466666666667	-0.0209808349609375
4.948	-0.0262260437011719
4.95133333333334	-0.0286102294921875
4.95466666666667	-0.0271797180175781
4.958	-0.0276565551757813
4.96133333333334	-0.0290870666503906
4.96466666666667	-0.0319480895996094
4.968	-0.0338554382324219
4.97133333333334	-0.0386238098144531
4.97466666666667	-0.0452995300292969
4.978	-0.0510215759277344
4.98133333333334	-0.0553131103515625
4.98466666666667	-0.0581741333007813
4.988	-0.0634193420410157
4.99133333333334	-0.0700950622558594
4.99466666666667	-0.0762939453125
4.998	-0.0786781311035157
5.00133333333334	-0.0767707824707032
5.00466666666667	-0.0743865966796875
5.008	-0.0715255737304688
5.01133333333334	-0.0653266906738282
5.01466666666667	-0.0576972961425782
5.018	-0.0510215759277344
5.02133333333334	-0.0476837158203125
5.02466666666667	-0.0472068786621094
5.028	-0.0476837158203125
5.03133333333334	-0.0500679016113282
5.03466666666667	-0.0529289245605469
5.038	-0.0586509704589844
5.04133333333334	-0.064849853515625
5.04466666666667	-0.06866455078125
5.048	-0.0672340393066407
5.05133333333334	-0.0629425048828125
5.05466666666667	-0.057220458984375
5.058	-0.0519752502441407
5.06133333333334	-0.0467300415039063
5.06466666666667	-0.0424385070800781
5.068	-0.0414848327636719
5.07133333333334	-0.0410079956054688
5.07466666666667	-0.0443458557128906
5.078	-0.0448226928710938
5.08133333333334	-0.0424385070800781
5.08466666666667	-0.0405311584472656
5.088	-0.0410079956054688
5.09133333333334	-0.0438690185546875
5.09466666666667	-0.0414848327636719
5.098	-0.0376701354980469
5.10133333333334	-0.0371932983398438
5.10466666666667	-0.0405311584472656
5.108	-0.0410079956054688
5.11133333333334	-0.0371932983398438
5.11466666666667	-0.0348091125488281
5.118	-0.0391006469726563
5.12133333333334	-0.0462532043457031
5.12466666666667	-0.0481605529785156
5.128	-0.0505447387695313
5.13133333333334	-0.0553131103515625
5.13466666666667	-0.0615119934082032
5.138	-0.0629425048828125
5.14133333333334	-0.0615119934082032
5.14466666666667	-0.0638961791992188
5.148	-0.0667572021484375
5.15133333333334	-0.0672340393066407
5.15466666666667	-0.0615119934082032
5.158	-0.0576972961425782
5.16133333333334	-0.0553131103515625
5.16466666666667	-0.0543594360351563
5.168	-0.0529289245605469
5.17133333333334	-0.0514984130859375
5.17466666666667	-0.0519752502441407
5.178	-0.0514984130859375
5.18133333333334	-0.049591064453125
5.18466666666667	-0.0438690185546875
5.188	-0.0362396240234375
5.19133333333334	-0.030517578125
5.19466666666667	-0.0300407409667969
5.198	-0.0329017639160156
5.20133333333334	-0.0324249267578125
5.20466666666667	-0.0309944152832031
5.208	-0.0314712524414063
5.21133333333334	-0.0333786010742188
5.21466666666667	-0.0333786010742188
5.218	-0.034332275390625
5.22133333333334	-0.0400543212890625
5.22466666666667	-0.0481605529785156
5.228	-0.0529289245605469
5.23133333333334	-0.05340576171875
5.23466666666667	-0.0519752502441407
5.238	-0.0486373901367188
5.24133333333334	-0.0414848327636719
5.24466666666667	-0.0333786010742188
5.248	-0.0319480895996094
5.25133333333334	-0.0367164611816406
5.25466666666667	-0.0448226928710938
5.258	-0.0491142272949219
5.26133333333334	-0.0519752502441407
5.26466666666667	-0.0529289245605469
5.268	-0.0529289245605469
5.27133333333334	-0.0505447387695313
5.27466666666667	-0.0438690185546875
5.278	-0.0424385070800781
5.28133333333334	-0.0452995300292969
5.28466666666667	-0.0524520874023438
5.288	-0.0576972961425782
5.29133333333334	-0.0600814819335938
5.29466666666667	-0.0629425048828125
5.298	-0.0638961791992188
5.30133333333334	-0.0615119934082032
5.30466666666667	-0.05340576171875
5.308	-0.0410079956054688
5.31133333333334	-0.0329017639160156
5.31466666666667	-0.0290870666503906
5.318	-0.0286102294921875
5.32133333333334	-0.030517578125
5.32466666666667	-0.0338554382324219
5.328	-0.0414848327636719
5.33133333333334	-0.0500679016113282
5.33466666666667	-0.057220458984375
5.338	-0.06103515625
5.34133333333334	-0.0624656677246094
5.34466666666667	-0.0629425048828125
5.348	-0.0615119934082032
5.35133333333334	-0.0553131103515625
5.35466666666667	-0.0457763671875
5.358	-0.0400543212890625
5.36133333333334	-0.0371932983398438
5.36466666666667	-0.0376701354980469
5.368	-0.0386238098144531
5.37133333333334	-0.041961669921875
5.37466666666667	-0.049591064453125
5.378	-0.057220458984375
5.38133333333334	-0.0634193420410157
5.38466666666667	-0.0672340393066407
5.388	-0.0720024108886719
5.39133333333334	-0.0729560852050782
5.39466666666667	-0.06866455078125
5.398	-0.0605583190917969
5.40133333333334	-0.0548362731933594
5.40466666666667	-0.0524520874023438
5.408	-0.0514984130859375
5.41133333333334	-0.0553131103515625
5.41466666666667	-0.0634193420410157
5.418	-0.0729560852050782
5.42133333333334	-0.0782012939453125
5.42466666666667	-0.0762939453125
5.428	-0.0729560852050782
5.43133333333334	-0.0672340393066407
5.43466666666667	-0.0586509704589844
5.438	-0.0472068786621094
5.44133333333334	-0.0367164611816406
5.44466666666667	-0.0329017639160156
5.448	-0.0286102294921875
5.45133333333334	-0.0224113464355469
5.45466666666667	-0.0157356262207031
5.458	-0.0138282775878906
5.46133333333334	-0.0162124633789063
5.46466666666667	-0.0181198120117188
5.468	-0.0233650207519531
5.47133333333334	-0.0348091125488281
5.47466666666667	-0.0457763671875
5.478	-0.0505447387695313
5.48133333333334	-0.05340576171875
5.48466666666667	-0.0562667846679688
5.488	-0.0576972961425782
5.49133333333334	-0.0548362731933594
5.49466666666667	-0.0576972961425782
5.498	-0.0662803649902344
5.50133333333334	-0.0720024108886719
5.50466666666667	-0.0739097595214844
5.508	-0.0753402709960938
5.51133333333334	-0.080108642578125
5.51466666666667	-0.0786781311035157
5.518	-0.0729560852050782
5.52133333333334	-0.0658035278320313
5.52466666666667	-0.0619888305664063
5.528	-0.0586509704589844
5.53133333333334	-0.0500679016113282
5.53466666666667	-0.0424385070800781
5.538	-0.0367164611816406
5.54133333333334	-0.0371932983398438
5.54466666666667	-0.0386238098144531
5.548	-0.0400543212890625
5.55133333333334	-0.0457763671875
5.55466666666667	-0.0562667846679688
5.558	-0.0681877136230469
5.56133333333334	-0.0715255737304688
5.56466666666667	-0.0677108764648438
5.568	-0.06103515625
5.57133333333334	-0.0538825988769532
5.57466666666667	-0.0467300415039063
5.578	-0.0357627868652344
5.58133333333334	-0.0281333923339844
5.58466666666667	-0.0271797180175781
5.588	-0.0333786010742188
5.59133333333334	-0.0405311584472656
5.59466666666667	-0.041961669921875
5.598	-0.0400543212890625
5.60133333333334	-0.03814697265625
5.60466666666667	-0.0376701354980469
5.608	-0.0352859497070313
5.61133333333334	-0.0314712524414063
5.61466666666667	-0.0314712524414063
5.618	-0.0391006469726563
5.62133333333334	-0.0510215759277344
5.62466666666667	-0.0605583190917969
5.628	-0.0700950622558594
5.63133333333334	-0.0767707824707032
5.63466666666667	-0.080108642578125
5.638	-0.0743865966796875
5.64133333333334	-0.0634193420410157
5.64466666666667	-0.0538825988769532
5.648	-0.0467300415039063
5.65133333333334	-0.0452995300292969
5.65466666666667	-0.0472068786621094
5.658	-0.0548362731933594
5.66133333333334	-0.0624656677246094
5.66466666666667	-0.06866455078125
5.668	-0.0696182250976563
5.67133333333334	-0.0691413879394532
5.67466666666667	-0.0700950622558594
5.678	-0.0705718994140625
5.68133333333334	-0.0662803649902344
5.68466666666667	-0.0591278076171875
5.688	-0.0557899475097657
5.69133333333334	-0.0548362731933594
5.69466666666667	-0.0557899475097657
5.698	-0.0567436218261719
5.70133333333334	-0.0605583190917969
5.70466666666667	-0.0634193420410157
5.708	-0.0605583190917969
5.71133333333334	-0.0553131103515625
5.71466666666667	-0.0476837158203125
5.718	-0.0414848327636719
5.72133333333334	-0.0362396240234375
5.72466666666667	-0.0333786010742188
5.728	-0.0333786010742188
5.73133333333334	-0.0319480895996094
5.73466666666667	-0.0319480895996094
5.738	-0.0333786010742188
5.74133333333334	-0.0348091125488281
5.74466666666667	-0.0357627868652344
5.748	-0.0352859497070313
5.75133333333334	-0.0352859497070313
5.75466666666667	-0.0352859497070313
5.758	-0.0338554382324219
5.76133333333334	-0.0329017639160156
5.76466666666667	-0.0314712524414063
5.768	-0.0338554382324219
5.77133333333334	-0.0386238098144531
5.77466666666667	-0.0433921813964844
5.778	-0.0491142272949219
5.78133333333334	-0.0543594360351563
5.78466666666667	-0.0624656677246094
5.788	-0.0700950622558594
5.79133333333334	-0.0734329223632813
5.79466666666667	-0.0743865966796875
5.798	-0.0700950622558594
5.80133333333334	-0.0653266906738282
5.80466666666667	-0.057220458984375
5.808	-0.0486373901367188
5.81133333333334	-0.041961669921875
5.81466666666667	-0.0386238098144531
5.818	-0.0414848327636719
5.82133333333334	-0.0448226928710938
5.82466666666667	-0.0519752502441407
5.828	-0.0605583190917969
5.83133333333334	-0.0715255737304688
5.83466666666667	-0.0820159912109375
5.838	-0.087738037109375
5.84133333333334	-0.0905990600585938
5.84466666666667	-0.091552734375
5.848	-0.087738037109375
5.85133333333334	-0.0786781311035157
5.85466666666667	-0.0667572021484375
5.858	-0.0600814819335938
5.86133333333334	-0.057220458984375
5.86466666666667	-0.0538825988769532
5.868	-0.0486373901367188
5.87133333333334	-0.0462532043457031
5.87466666666667	-0.0457763671875
5.878	-0.0433921813964844
5.88133333333334	-0.0405311584472656
5.88466666666667	-0.0429153442382813
5.888	-0.0519752502441407
5.89133333333334	-0.0591278076171875
5.89466666666667	-0.0600814819335938
5.898	-0.0586509704589844
5.90133333333334	-0.0553131103515625
5.90466666666667	-0.0467300415039063
5.908	-0.0348091125488281
5.91133333333334	-0.026702880859375
5.91466666666667	-0.0252723693847656
5.918	-0.0276565551757813
5.92133333333334	-0.030517578125
5.92466666666667	-0.0348091125488281
5.928	-0.0391006469726563
5.93133333333334	-0.0391006469726563
5.93466666666667	-0.0410079956054688
5.938	-0.0467300415039063
5.94133333333334	-0.0557899475097657
5.94466666666667	-0.0629425048828125
5.948	-0.0667572021484375
5.95133333333334	-0.0705718994140625
5.95466666666667	-0.0743865966796875
5.958	-0.0762939453125
5.96133333333334	-0.0734329223632813
5.96466666666667	-0.0691413879394532
5.968	-0.0662803649902344
5.97133333333334	-0.0643730163574219
5.97466666666667	-0.0600814819335938
5.978	-0.0562667846679688
5.98133333333334	-0.0562667846679688
5.98466666666667	-0.0624656677246094
5.988	-0.0672340393066407
5.99133333333334	-0.0672340393066407
5.99466666666667	-0.0643730163574219
5.998	-0.0600814819335938
6.00133333333334	-0.0576972961425782
6.00466666666667	-0.0538825988769532
6.008	-0.0529289245605469
6.01133333333334	-0.0553131103515625
6.01466666666667	-0.0586509704589844
6.018	-0.0600814819335938
6.02133333333334	-0.0562667846679688
6.02466666666667	-0.0491142272949219
6.028	-0.0395774841308594
6.03133333333334	-0.0324249267578125
6.03466666666667	-0.0309944152832031
6.038	-0.0324249267578125
6.04133333333334	-0.034332275390625
6.04466666666667	-0.0395774841308594
6.048	-0.0476837158203125
6.05133333333334	-0.05340576171875
6.05466666666667	-0.05340576171875
6.058	-0.0486373901367188
6.06133333333334	-0.049591064453125
6.06466666666667	-0.0562667846679688
6.068	-0.064849853515625
6.07133333333334	-0.0691413879394532
6.07466666666667	-0.0705718994140625
6.078	-0.072479248046875
6.08133333333334	-0.0696182250976563
6.08466666666667	-0.0586509704589844
6.088	-0.0457763671875
6.09133333333334	-0.0371932983398438
6.09466666666667	-0.0367164611816406
6.098	-0.0376701354980469
6.10133333333334	-0.0395774841308594
6.10466666666667	-0.0395774841308594
6.108	-0.0357627868652344
6.11133333333334	-0.0324249267578125
6.11466666666667	-0.0300407409667969
6.118	-0.0309944152832031
6.12133333333334	-0.0314712524414063
6.12466666666667	-0.0333786010742188
6.128	-0.0367164611816406
6.13133333333334	-0.0395774841308594
6.13466666666667	-0.0424385070800781
6.138	-0.0438690185546875
6.14133333333334	-0.0414848327636719
6.14466666666667	-0.0410079956054688
6.148	-0.0433921813964844
6.15133333333334	-0.0472068786621094
6.15466666666667	-0.049591064453125
6.158	-0.049591064453125
6.16133333333334	-0.0538825988769532
6.16466666666667	-0.0596046447753907
6.168	-0.064849853515625
6.17133333333334	-0.0677108764648438
6.17466666666667	-0.0681877136230469
6.178	-0.0681877136230469
6.18133333333334	-0.0681877136230469
6.18466666666667	-0.0710487365722657
6.188	-0.0720024108886719
6.19133333333334	-0.0720024108886719
6.19466666666667	-0.0729560852050782
6.198	-0.0762939453125
6.20133333333334	-0.0767707824707032
6.20466666666667	-0.0729560852050782
6.208	-0.0677108764648438
6.21133333333334	-0.0629425048828125
6.21466666666667	-0.0567436218261719
6.218	-0.0505447387695313
6.22133333333334	-0.0486373901367188
6.22466666666667	-0.0505447387695313
6.228	-0.0543594360351563
6.23133333333334	-0.0586509704589844
6.23466666666667	-0.0658035278320313
6.238	-0.0691413879394532
6.24133333333334	-0.0700950622558594
6.24466666666667	-0.0667572021484375
6.248	-0.0658035278320313
6.25133333333334	-0.0658035278320313
6.25466666666667	-0.0653266906738282
6.258	-0.0643730163574219
6.26133333333334	-0.0619888305664063
6.26466666666667	-0.0615119934082032
6.268	-0.0581741333007813
6.27133333333334	-0.0538825988769532
6.27466666666667	-0.0505447387695313
6.278	-0.0505447387695313
6.28133333333334	-0.0557899475097657
6.28466666666667	-0.0605583190917969
6.288	-0.0638961791992188
6.29133333333334	-0.0634193420410157
6.29466666666667	-0.0638961791992188
6.298	-0.064849853515625
6.30133333333334	-0.0653266906738282
6.30466666666667	-0.0662803649902344
6.308	-0.0691413879394532
6.31133333333334	-0.0748634338378907
6.31466666666667	-0.0815391540527344
6.318	-0.0863075256347656
6.32133333333334	-0.0829696655273438
6.32466666666667	-0.0767707824707032
6.328	-0.0705718994140625
6.33133333333334	-0.0681877136230469
6.33466666666667	-0.0677108764648438
6.338	-0.064849853515625
6.34133333333334	-0.0624656677246094
6.34466666666667	-0.0596046447753907
6.348	-0.0567436218261719
6.35133333333334	-0.0491142272949219
6.35466666666667	-0.0405311584472656
6.358	-0.030517578125
6.36133333333334	-0.0257492065429688
6.36466666666667	-0.026702880859375
6.368	-0.0324249267578125
6.37133333333334	-0.0414848327636719
6.37466666666667	-0.0491142272949219
6.378	-0.0600814819335938
6.38133333333334	-0.0720024108886719
6.38466666666667	-0.0805854797363281
6.388	-0.0848770141601563
6.39133333333334	-0.0863075256347656
6.39466666666667	-0.0891685485839844
6.398	-0.0891685485839844
6.40133333333334	-0.0829696655273438
6.40466666666667	-0.0739097595214844
6.408	-0.0677108764648438
6.41133333333334	-0.0638961791992188
6.41466666666667	-0.0581741333007813
6.418	-0.05340576171875
6.42133333333334	-0.0548362731933594
6.42466666666667	-0.0600814819335938
6.428	-0.0615119934082032
6.43133333333334	-0.0619888305664063
6.43466666666667	-0.0643730163574219
6.438	-0.0720024108886719
6.44133333333334	-0.0739097595214844
6.44466666666667	-0.0720024108886719
6.448	-0.0691413879394532
6.45133333333334	-0.0691413879394532
6.45466666666667	-0.0705718994140625
6.458	-0.0681877136230469
6.46133333333334	-0.0662803649902344
6.46466666666667	-0.0653266906738282
6.468	-0.0658035278320313
6.47133333333334	-0.0605583190917969
6.47466666666667	-0.0519752502441407
6.478	-0.0443458557128906
6.48133333333334	-0.0448226928710938
6.48466666666667	-0.0486373901367188
6.488	-0.0529289245605469
6.49133333333334	-0.0600814819335938
6.49466666666667	-0.0681877136230469
6.498	-0.0739097595214844
6.50133333333334	-0.0710487365722657
6.50466666666667	-0.0672340393066407
6.508	-0.0653266906738282
6.51133333333334	-0.0658035278320313
6.51466666666667	-0.0681877136230469
6.518	-0.0696182250976563
6.52133333333334	-0.0705718994140625
6.52466666666667	-0.0691413879394532
6.528	-0.0677108764648438
6.53133333333334	-0.064849853515625
6.53466666666667	-0.0600814819335938
6.538	-0.0581741333007813
6.54133333333334	-0.0596046447753907
6.54466666666667	-0.0605583190917969
6.548	-0.0567436218261719
6.55133333333334	-0.0491142272949219
6.55466666666667	-0.0376701354980469
6.558	-0.0281333923339844
6.56133333333334	-0.0243186950683594
6.56466666666667	-0.026702880859375
6.568	-0.0314712524414063
6.57133333333334	-0.0395774841308594
6.57466666666667	-0.0514984130859375
6.578	-0.0605583190917969
6.58133333333334	-0.064849853515625
6.58466666666667	-0.0653266906738282
6.588	-0.0653266906738282
6.59133333333334	-0.0615119934082032
6.59466666666667	-0.0557899475097657
6.598	-0.0529289245605469
6.60133333333334	-0.0529289245605469
6.60466666666667	-0.0505447387695313
6.608	-0.0424385070800781
6.61133333333334	-0.0333786010742188
6.61466666666667	-0.0271797180175781
6.618	-0.0214576721191406
6.62133333333334	-0.0152587890625
6.62466666666667	-0.0109672546386719
6.628	-0.0100135803222656
6.63133333333334	-0.0109672546386719
6.63466666666667	-0.00858306884765625
6.638	-0.00429153442382813
6.64133333333334	0.003814697265625
6.64466666666667	0.0128746032714844
6.648	0.02288818359375
6.65133333333334	0.0319480895996094
6.65466666666667	0.041961669921875
6.658	0.05340576171875
6.66133333333334	0.0681877136230469
6.66466666666667	0.0867843627929688
[truncated: 5,506 more rows]
