# Supplementary material for: Phase-Specific Parameter Estimation in Chiral HPLC Using 1‑Site, 2‑Site Stochastic Models, and Unified Equation Approach
Source: Anal Chem. 2026 Apr 29;98(18):13925–39. doi: 10.1021/acs.analchem.6c01634 (PMC13177292; doi:10.1021/acs.analchem.6c01634)
Supplement: Supplementary file 2 [file ac6c01634_si_002.zip › SupportingInformation/01_isotherm_fit/CELL1_data/LORA_CELL1_05_10_25409.CSV]

0.002	0.0219345092773438
0.00533333333333334	0.0233650207519531
0.00866666666666667	0.0257492065429688
0.012	0.026702880859375
0.0153333333333334	0.0271797180175781
0.0186666666666667	0.026702880859375
0.022	0.0290870666503906
0.0253333333333334	0.0352859497070313
0.0286666666666667	0.0424385070800781
0.032	0.0476837158203125
0.0353333333333334	0.0500679016113282
0.0386666666666667	0.0538825988769532
0.042	0.0586509704589844
0.0453333333333334	0.0624656677246094
0.0486666666666667	0.0615119934082032
0.052	0.06103515625
0.0553333333333334	0.0591278076171875
0.0586666666666667	0.0562667846679688
0.062	0.049591064453125
0.0653333333333334	0.0438690185546875
0.0686666666666667	0.0414848327636719
0.072	0.0391006469726563
0.0753333333333334	0.0357627868652344
0.0786666666666667	0.0338554382324219
0.082	0.0333786010742188
0.0853333333333334	0.0295639038085938
0.0886666666666667	0.0224113464355469
0.092	0.0176429748535156
0.0953333333333334	0.0195503234863281
0.0986666666666667	0.0243186950683594
0.102	0.0309944152832031
0.105333333333334	0.0395774841308594
0.108666666666667	0.0505447387695313
0.112	0.0591278076171875
0.115333333333334	0.0638961791992188
0.118666666666667	0.0638961791992188
0.122	0.0624656677246094
0.125333333333334	0.0629425048828125
0.128666666666667	0.0624656677246094
0.132	0.0619888305664063
0.135333333333334	0.0586509704589844
0.138666666666667	0.0591278076171875
0.142	0.0596046447753907
0.145333333333334	0.0529289245605469
0.148666666666667	0.0429153442382813
0.152	0.0362396240234375
0.155333333333334	0.0357627868652344
0.158666666666667	0.0324249267578125
0.162	0.0257492065429688
0.165333333333334	0.02288818359375
0.168666666666667	0.02288818359375
0.172	0.0205039978027344
0.175333333333334	0.0162124633789063
0.178666666666667	0.0147819519042969
0.182	0.0147819519042969
0.185333333333334	0.0143051147460938
0.188666666666667	0.0123977661132813
0.192	0.00810623168945313
0.195333333333334	0.00286102294921875
0.198666666666667	-0.00286102294921875
0.202	0.00143051147460938
0.205333333333334	0.0123977661132813
0.208666666666667	0.0209808349609375
0.212	0.0247955322265625
0.215333333333334	0.0233650207519531
0.218666666666667	0.0214576721191406
0.222	0.0109672546386719
0.225333333333334	-0.00429153442382813
0.228666666666667	-0.0128746032714844
0.232	-0.0095367431640625
0.235333333333334	0
0.238666666666667	0.0057220458984375
0.242	0.0104904174804688
0.245333333333334	0.0143051147460938
0.248666666666667	0.0143051147460938
0.252	0.00905990600585938
0.255333333333334	0.00476837158203125
0.258666666666667	0.00619888305664063
0.262	0.00762939453125
0.265333333333334	0.0104904174804688
0.268666666666667	0.0138282775878906
0.272	0.0209808349609375
0.275333333333334	0.0276565551757813
0.278666666666667	0.030517578125
0.282	0.0352859497070313
0.285333333333334	0.0395774841308594
0.288666666666667	0.0438690185546875
0.292	0.0476837158203125
0.295333333333334	0.0472068786621094
0.298666666666667	0.041961669921875
0.302	0.0338554382324219
0.305333333333334	0.0276565551757813
0.308666666666667	0.0243186950683594
0.312	0.0181198120117188
0.315333333333334	0.0133514404296875
0.318666666666667	0.0133514404296875
0.322	0.0147819519042969
0.325333333333334	0.0143051147460938
0.328666666666667	0.0100135803222656
0.332	0.003814697265625
0.335333333333334	-0.00238418579101563
0.338666666666667	-0.00905990600585938
0.342	-0.0123977661132813
0.345333333333334	-0.0128746032714844
0.348666666666667	-0.0119209289550781
0.352	-0.00667572021484375
0.355333333333334	0
0.358666666666667	0.00810623168945313
0.362	0.0147819519042969
0.365333333333334	0.0181198120117188
0.368666666666667	0.019073486328125
0.372	0.0181198120117188
0.375333333333334	0.0147819519042969
0.378666666666667	0.0128746032714844
0.382	0.0133514404296875
0.385333333333334	0.0138282775878906
0.388666666666667	0.0109672546386719
0.392	0.00619888305664063
0.395333333333334	0.00524520874023438
0.398666666666667	0.00667572021484375
0.402	0.00619888305664063
0.405333333333334	0.00429153442382813
0.408666666666667	0.0019073486328125
0.412	0.0019073486328125
0.415333333333334	0.0019073486328125
0.418666666666667	0.000476837158203125
0.422	-0.000476837158203125
0.425333333333334	-0.000476837158203125
0.428666666666667	0.0057220458984375
0.432	0.0128746032714844
0.435333333333334	0.0171661376953125
0.438666666666667	0.0157356262207031
0.442	0.0100135803222656
0.445333333333334	0.00333786010742188
0.448666666666667	-0.00238418579101563
0.452	-0.00858306884765625
0.455333333333334	-0.0138282775878906
0.458666666666667	-0.0138282775878906
0.462	-0.00905990600585938
0.465333333333334	0
0.468666666666667	0.00619888305664063
0.472	0.0104904174804688
0.475333333333334	0.0147819519042969
0.478666666666667	0.0171661376953125
0.482	0.0162124633789063
0.485333333333334	0.0123977661132813
0.488666666666667	0.00810623168945313
0.492	0.00619888305664063
0.495333333333334	0.00524520874023438
0.498666666666667	0.00524520874023438
0.502	0.00667572021484375
0.505333333333334	0.00476837158203125
0.508666666666667	0.00286102294921875
0.512	0.000476837158203125
0.515333333333334	-0.00286102294921875
0.518666666666667	-0.00143051147460938
0.522	-0.0019073486328125
0.525333333333334	0
0.528666666666667	0.00143051147460938
0.532	0.00286102294921875
0.535333333333334	0.00429153442382813
0.538666666666667	0.00333786010742188
0.542	0.00429153442382813
0.545333333333334	0.00858306884765625
0.548666666666667	0.0128746032714844
0.552	0.0162124633789063
0.555333333333334	0.0200271606445313
0.558666666666667	0.0233650207519531
0.562	0.0257492065429688
0.565333333333334	0.0247955322265625
0.568666666666667	0.0262260437011719
0.572	0.0314712524414063
0.575333333333334	0.0333786010742188
0.578666666666667	0.0329017639160156
0.582	0.0300407409667969
0.585333333333334	0.0281333923339844
0.588666666666667	0.0243186950683594
0.592	0.0152587890625
0.595333333333334	0.00762939453125
0.598666666666667	0
0.602	-0.003814697265625
0.605333333333334	-0.00667572021484375
0.608666666666667	-0.00619888305664063
0.612	-0.00238418579101563
0.615333333333334	-0.00143051147460938
0.618666666666667	-0.00238418579101563
0.622	-0.00810623168945313
0.625333333333334	-0.0128746032714844
0.628666666666667	-0.0176429748535156
0.632	-0.0195503234863281
0.635333333333334	-0.0147819519042969
0.638666666666667	-0.00476837158203125
0.642	0.0095367431640625
0.645333333333334	0.0185966491699219
0.648666666666667	0.0243186950683594
0.652	0.0262260437011719
0.655333333333334	0.0257492065429688
0.658666666666667	0.0257492065429688
0.662	0.0238418579101563
0.665333333333334	0.0247955322265625
0.668666666666667	0.0257492065429688
0.672	0.026702880859375
0.675333333333334	0.0247955322265625
0.678666666666667	0.0209808349609375
0.682	0.0209808349609375
0.685333333333334	0.0219345092773438
0.688666666666667	0.02288818359375
0.692	0.0200271606445313
0.695333333333334	0.0147819519042969
0.698666666666667	0.011444091796875
0.702	0.0057220458984375
0.705333333333334	0.00238418579101563
0.708666666666667	-0.00333786010742188
0.712	-0.00429153442382813
0.715333333333334	0.00095367431640625
0.718666666666667	0.00810623168945313
0.722	0.0138282775878906
0.725333333333334	0.0157356262207031
0.728666666666667	0.0252723693847656
0.732	0.0357627868652344
0.735333333333334	0.0400543212890625
0.738666666666667	0.0395774841308594
0.742	0.0386238098144531
0.745333333333334	0.0400543212890625
0.748666666666667	0.0333786010742188
0.752	0.0247955322265625
0.755333333333334	0.0205039978027344
0.758666666666667	0.0152587890625
0.762	0.00858306884765625
0.765333333333334	0
0.768666666666667	-0.00238418579101563
0.772	-0.000476837158203125
0.775333333333334	0.00143051147460938
0.778666666666667	0.00905990600585938
0.782	0.0176429748535156
0.785333333333334	0.0243186950683594
0.788666666666667	0.0238418579101563
0.792	0.0181198120117188
0.795333333333334	0.011444091796875
0.798666666666667	0.00238418579101563
0.802	-0.00667572021484375
0.805333333333334	-0.011444091796875
0.808666666666667	-0.0095367431640625
0.812	-0.00238418579101563
0.815333333333334	0.0057220458984375
0.818666666666667	0.0138282775878906
0.822	0.0205039978027344
0.825333333333334	0.0243186950683594
0.828666666666667	0.0243186950683594
0.832	0.0214576721191406
0.835333333333334	0.0200271606445313
0.838666666666667	0.0195503234863281
0.842	0.0247955322265625
0.845333333333334	0.0290870666503906
0.848666666666667	0.0352859497070313
0.852	0.0395774841308594
0.855333333333334	0.0386238098144531
0.858666666666667	0.0367164611816406
0.862	0.0314712524414063
0.865333333333334	0.0271797180175781
0.868666666666667	0.0224113464355469
0.872	0.0166893005371094
0.875333333333334	0.0119209289550781
0.878666666666667	0.00810623168945313
0.882	0.00524520874023438
0.885333333333334	0.00476837158203125
0.888666666666667	0.00238418579101563
0.892	0.0019073486328125
0.895333333333334	0.00429153442382813
0.898666666666667	0.00619888305664063
0.902	0.00762939453125
0.905333333333334	0.00762939453125
0.908666666666667	0.0100135803222656
0.912	0.0147819519042969
0.915333333333334	0.0185966491699219
0.918666666666667	0.0195503234863281
0.922	0.0195503234863281
0.925333333333334	0.0214576721191406
0.928666666666667	0.02288818359375
0.932	0.0209808349609375
0.935333333333334	0.0171661376953125
0.938666666666667	0.0119209289550781
0.942	0.00667572021484375
0.945333333333334	0.00333786010742188
0.948666666666667	0.00286102294921875
0.952	0.0019073486328125
0.955333333333334	0.00095367431640625
0.958666666666667	0.000476837158203125
0.962	0.003814697265625
0.965333333333334	0.00524520874023438
0.968666666666667	0.00524520874023438
0.972	0.0057220458984375
0.975333333333334	0.00715255737304688
0.978666666666667	0.0100135803222656
0.982	0.00667572021484375
0.985333333333334	0.000476837158203125
0.988666666666667	-0.00619888305664063
0.992	-0.0109672546386719
0.995333333333334	-0.0123977661132813
0.998666666666667	-0.0100135803222656
1.002	-0.003814697265625
1.00533333333334	0.003814697265625
1.00866666666667	0.0095367431640625
1.012	0.0147819519042969
1.01533333333334	0.0181198120117188
1.01866666666667	0.0171661376953125
1.022	0.0138282775878906
1.02533333333334	0.00905990600585938
1.02866666666667	0.00619888305664063
1.032	0.00619888305664063
1.03533333333334	0.00667572021484375
1.03866666666667	0.011444091796875
1.042	0.0200271606445313
1.04533333333334	0.0309944152832031
1.04866666666667	0.041961669921875
1.052	0.0438690185546875
1.05533333333334	0.0405311584472656
1.05866666666667	0.0329017639160156
1.062	0.0238418579101563
1.06533333333334	0.0147819519042969
1.06866666666667	0.00524520874023438
1.072	0.00238418579101563
1.07533333333334	0.003814697265625
1.07866666666667	0.00476837158203125
1.082	0.00333786010742188
1.08533333333334	0.00333786010742188
1.08866666666667	0.00810623168945313
1.092	0.0133514404296875
1.09533333333334	0.0133514404296875
1.09866666666667	0.0100135803222656
1.102	0.00858306884765625
1.10533333333334	0.00810623168945313
1.10866666666667	0.00667572021484375
1.112	0.00333786010742188
1.11533333333334	0
1.11866666666667	0.0019073486328125
1.122	0.00619888305664063
1.12533333333334	0.0123977661132813
1.12866666666667	0.0157356262207031
1.132	0.0200271606445313
1.13533333333334	0.0276565551757813
1.13866666666667	0.0367164611816406
1.142	0.0405311584472656
1.14533333333334	0.0352859497070313
1.14866666666667	0.0276565551757813
1.152	0.019073486328125
1.15533333333334	0.0119209289550781
1.15866666666667	0.00333786010742188
1.162	-0.000476837158203125
1.16533333333334	0.00286102294921875
1.16866666666667	0.00524520874023438
1.172	0.00619888305664063
1.17533333333334	0.00238418579101563
1.17866666666667	0
1.182	-0.000476837158203125
1.18533333333334	-0.00286102294921875
1.18866666666667	-0.00286102294921875
1.192	-0.000476837158203125
1.19533333333334	0.00810623168945313
1.19866666666667	0.0166893005371094
1.202	0.02288818359375
1.20533333333334	0.0233650207519531
1.20866666666667	0.0233650207519531
1.212	0.02288818359375
1.21533333333334	0.02288818359375
1.21866666666667	0.0200271606445313
1.222	0.0157356262207031
1.22533333333334	0.0143051147460938
1.22866666666667	0.0138282775878906
1.232	0.0143051147460938
1.23533333333334	0.0143051147460938
1.23866666666667	0.0157356262207031
1.242	0.0185966491699219
1.24533333333334	0.0195503234863281
1.24866666666667	0.0185966491699219
1.252	0.0171661376953125
1.25533333333334	0.0162124633789063
1.25866666666667	0.0185966491699219
1.262	0.0214576721191406
1.26533333333334	0.026702880859375
1.26866666666667	0.0314712524414063
1.272	0.034332275390625
1.27533333333334	0.034332275390625
1.27866666666667	0.0324249267578125
1.282	0.0333786010742188
1.28533333333334	0.0352859497070313
1.28866666666667	0.0410079956054688
1.292	0.0452995300292969
1.29533333333334	0.0491142272949219
1.29866666666667	0.0472068786621094
1.302	0.0424385070800781
1.30533333333334	0.0352859497070313
1.30866666666667	0.0257492065429688
1.312	0.0195503234863281
1.31533333333334	0.0171661376953125
1.31866666666667	0.0200271606445313
1.322	0.0214576721191406
1.32533333333334	0.0224113464355469
1.32866666666667	0.0233650207519531
1.332	0.0243186950683594
1.33533333333334	0.02288818359375
1.33866666666667	0.0185966491699219
1.342	0.0152587890625
1.34533333333334	0.0138282775878906
1.34866666666667	0.0138282775878906
1.352	0.0119209289550781
1.35533333333334	0.0100135803222656
1.35866666666667	0.00810623168945313
1.362	0.00715255737304688
1.36533333333334	0.00905990600585938
1.36866666666667	0.0109672546386719
1.372	0.0123977661132813
1.37533333333334	0.0143051147460938
1.37866666666667	0.0176429748535156
1.382	0.0205039978027344
1.38533333333334	0.0214576721191406
1.38866666666667	0.02288818359375
1.392	0.0257492065429688
1.39533333333334	0.0295639038085938
1.39866666666667	0.0319480895996094
1.402	0.0300407409667969
1.40533333333334	0.0276565551757813
1.40866666666667	0.0257492065429688
1.412	0.0262260437011719
1.41533333333334	0.026702880859375
1.41866666666667	0.0247955322265625
1.422	0.0257492065429688
1.42533333333334	0.026702880859375
1.42866666666667	0.0271797180175781
1.432	0.02288818359375
1.43533333333334	0.0181198120117188
1.43866666666667	0.0162124633789063
1.442	0.0166893005371094
1.44533333333334	0.0195503234863281
1.44866666666667	0.02288818359375
1.452	0.026702880859375
1.45533333333334	0.0286102294921875
1.45866666666667	0.0281333923339844
1.462	0.0281333923339844
1.46533333333334	0.026702880859375
1.46866666666667	0.02288818359375
1.472	0.0214576721191406
1.47533333333334	0.0243186950683594
1.47866666666667	0.0290870666503906
1.482	0.0286102294921875
1.48533333333334	0.0247955322265625
1.48866666666667	0.0243186950683594
1.492	0.0271797180175781
1.49533333333334	0.0281333923339844
1.49866666666667	0.0262260437011719
1.502	0.0257492065429688
1.50533333333334	0.0271797180175781
1.50866666666667	0.026702880859375
1.512	0.0219345092773438
1.51533333333334	0.0185966491699219
1.51866666666667	0.0181198120117188
1.522	0.0195503234863281
1.52533333333334	0.0214576721191406
1.52866666666667	0.02288818359375
1.532	0.0252723693847656
1.53533333333334	0.0271797180175781
1.53866666666667	0.0281333923339844
1.542	0.0276565551757813
1.54533333333334	0.0271797180175781
1.54866666666667	0.0286102294921875
1.552	0.0314712524414063
1.55533333333334	0.034332275390625
1.55866666666667	0.034332275390625
1.562	0.0329017639160156
1.56533333333334	0.0329017639160156
1.56866666666667	0.0338554382324219
1.572	0.0329017639160156
1.57533333333334	0.030517578125
1.57866666666667	0.0290870666503906
1.582	0.0324249267578125
1.58533333333334	0.0352859497070313
1.58866666666667	0.0348091125488281
1.592	0.030517578125
1.59533333333334	0.0262260437011719
1.59866666666667	0.02288818359375
1.602	0.0185966491699219
1.60533333333334	0.0152587890625
1.60866666666667	0.0119209289550781
1.612	0.0123977661132813
1.61533333333334	0.0133514404296875
1.61866666666667	0.0152587890625
1.622	0.0123977661132813
1.62533333333334	0.00715255737304688
1.62866666666667	0.003814697265625
1.632	0.000476837158203125
1.63533333333334	0.00333786010742188
1.63866666666667	0.00667572021484375
1.642	0.0147819519042969
1.64533333333334	0.0233650207519531
1.64866666666667	0.0309944152832031
1.652	0.0371932983398438
1.65533333333334	0.0410079956054688
1.65866666666667	0.0457763671875
1.662	0.0491142272949219
1.66533333333334	0.0500679016113282
1.66866666666667	0.0467300415039063
1.672	0.041961669921875
1.67533333333334	0.0371932983398438
1.67866666666667	0.0314712524414063
1.682	0.0247955322265625
1.68533333333334	0.0166893005371094
1.68866666666667	0.00810623168945313
1.692	0.003814697265625
1.69533333333334	0.0019073486328125
1.69866666666667	0.00286102294921875
1.702	0.0019073486328125
1.70533333333334	0.00286102294921875
1.70866666666667	0.011444091796875
1.712	0.0205039978027344
1.71533333333334	0.0271797180175781
1.71866666666667	0.0300407409667969
1.722	0.0348091125488281
1.72533333333334	0.041961669921875
1.72866666666667	0.0462532043457031
1.732	0.0476837158203125
1.73533333333334	0.0457763671875
1.73866666666667	0.0448226928710938
1.742	0.0438690185546875
1.74533333333334	0.0410079956054688
1.74866666666667	0.0376701354980469
1.752	0.0357627868652344
1.75533333333334	0.0333786010742188
1.75866666666667	0.0319480895996094
1.762	0.0290870666503906
1.76533333333334	0.0281333923339844
1.76866666666667	0.0271797180175781
1.772	0.0252723693847656
1.77533333333334	0.0252723693847656
1.77866666666667	0.026702880859375
1.782	0.026702880859375
1.78533333333334	0.0224113464355469
1.78866666666667	0.0195503234863281
1.792	0.02288818359375
1.79533333333334	0.0276565551757813
1.79866666666667	0.026702880859375
1.802	0.0276565551757813
1.80533333333334	0.0300407409667969
1.80866666666667	0.0314712524414063
1.812	0.0290870666503906
1.81533333333334	0.0262260437011719
1.81866666666667	0.0281333923339844
1.822	0.0314712524414063
1.82533333333334	0.0352859497070313
1.82866666666667	0.0367164611816406
1.832	0.0352859497070313
1.83533333333334	0.0324249267578125
1.83866666666667	0.0271797180175781
1.842	0.0219345092773438
1.84533333333334	0.0171661376953125
1.84866666666667	0.0166893005371094
1.852	0.0185966491699219
1.85533333333334	0.019073486328125
1.85866666666667	0.0209808349609375
1.862	0.0276565551757813
1.86533333333334	0.0362396240234375
1.86866666666667	0.0391006469726563
1.872	0.0376701354980469
1.87533333333334	0.0371932983398438
1.87866666666667	0.0362396240234375
1.882	0.0319480895996094
1.88533333333334	0.0271797180175781
1.88866666666667	0.0276565551757813
1.892	0.0329017639160156
1.89533333333334	0.0376701354980469
1.89866666666667	0.0438690185546875
1.902	0.0500679016113282
1.90533333333334	0.0553131103515625
1.90866666666667	0.0600814819335938
1.912	0.06103515625
1.91533333333334	0.0624656677246094
1.91866666666667	0.06103515625
1.922	0.0615119934082032
1.92533333333334	0.0624656677246094
1.92866666666667	0.0586509704589844
1.932	0.0524520874023438
1.93533333333334	0.0452995300292969
1.93866666666667	0.0452995300292969
1.942	0.0467300415039063
1.94533333333334	0.0500679016113282
1.94866666666667	0.0543594360351563
1.952	0.0600814819335938
1.95533333333334	0.0653266906738282
1.95866666666667	0.0605583190917969
1.962	0.0514984130859375
1.96533333333334	0.0405311584472656
1.96866666666667	0.0357627868652344
1.972	0.0357627868652344
1.97533333333334	0.0367164611816406
1.97866666666667	0.0391006469726563
1.982	0.0410079956054688
1.98533333333334	0.0438690185546875
1.98866666666667	0.0438690185546875
1.992	0.0400543212890625
1.99533333333334	0.0367164611816406
1.99866666666667	0.0352859497070313
2.002	0.0348091125488281
2.00533333333334	0.0319480895996094
2.00866666666667	0.026702880859375
2.012	0.0209808349609375
2.01533333333334	0.0171661376953125
2.01866666666667	0.0176429748535156
2.022	0.0200271606445313
2.02533333333334	0.0214576721191406
2.02866666666667	0.02288818359375
2.032	0.0257492065429688
2.03533333333334	0.0262260437011719
2.03866666666667	0.0224113464355469
2.042	0.0209808349609375
2.04533333333334	0.0257492065429688
2.04866666666667	0.0309944152832031
2.052	0.0300407409667969
2.05533333333334	0.0262260437011719
2.05866666666667	0.026702880859375
2.062	0.0262260437011719
2.06533333333334	0.02288818359375
2.06866666666667	0.019073486328125
2.072	0.0205039978027344
2.07533333333334	0.0281333923339844
2.07866666666667	0.0324249267578125
2.082	0.0338554382324219
2.08533333333334	0.0319480895996094
2.08866666666667	0.0329017639160156
2.092	0.0376701354980469
2.09533333333334	0.041961669921875
2.09866666666667	0.0433921813964844
2.102	0.041961669921875
2.10533333333334	0.0405311584472656
2.10866666666667	0.0395774841308594
2.112	0.0338554382324219
2.11533333333334	0.0252723693847656
2.11866666666667	0.0181198120117188
2.122	0.0166893005371094
2.12533333333334	0.0185966491699219
2.12866666666667	0.0195503234863281
2.132	0.0219345092773438
2.13533333333334	0.0262260437011719
2.13866666666667	0.0309944152832031
2.142	0.0324249267578125
2.14533333333334	0.0276565551757813
2.14866666666667	0.0233650207519531
2.152	0.0195503234863281
2.15533333333334	0.0176429748535156
2.15866666666667	0.0176429748535156
2.162	0.0205039978027344
2.16533333333334	0.0252723693847656
2.16866666666667	0.0295639038085938
2.172	0.0362396240234375
2.17533333333334	0.041961669921875
2.17866666666667	0.0443458557128906
2.182	0.0443458557128906
2.18533333333334	0.0429153442382813
2.18866666666667	0.0414848327636719
2.192	0.03814697265625
2.19533333333334	0.034332275390625
2.19866666666667	0.0319480895996094
2.202	0.0319480895996094
2.20533333333334	0.0352859497070313
2.20866666666667	0.0405311584472656
2.212	0.041961669921875
2.21533333333334	0.0386238098144531
2.21866666666667	0.0333786010742188
2.222	0.0286102294921875
2.22533333333334	0.0247955322265625
2.22866666666667	0.02288818359375
2.232	0.0233650207519531
2.23533333333334	0.0252723693847656
2.23866666666667	0.0243186950683594
2.242	0.0224113464355469
2.24533333333334	0.0171661376953125
2.24866666666667	0.00858306884765625
2.252	0.00238418579101563
2.25533333333334	0.000476837158203125
2.25866666666667	0.00333786010742188
2.262	0.00715255737304688
2.26533333333334	0.0119209289550781
2.26866666666667	0.0176429748535156
2.272	0.0224113464355469
2.27533333333334	0.0271797180175781
2.27866666666667	0.0314712524414063
2.282	0.034332275390625
2.28533333333334	0.0333786010742188
2.28866666666667	0.0290870666503906
2.292	0.0247955322265625
2.29533333333334	0.02288818359375
2.29866666666667	0.0214576721191406
2.302	0.0195503234863281
2.30533333333334	0.0200271606445313
2.30866666666667	0.0243186950683594
2.312	0.0276565551757813
2.31533333333334	0.0243186950683594
2.31866666666667	0.0171661376953125
2.322	0.00905990600585938
2.32533333333334	0.00333786010742188
2.32866666666667	0
2.332	-0.00143051147460938
2.33533333333334	-0.0019073486328125
2.33866666666667	0
2.342	0.00619888305664063
2.34533333333334	0.0143051147460938
2.34866666666667	0.0205039978027344
2.352	0.0262260437011719
2.35533333333334	0.0314712524414063
2.35866666666667	0.0391006469726563
2.362	0.0448226928710938
2.36533333333334	0.0448226928710938
2.36866666666667	0.0405311584472656
2.372	0.0362396240234375
2.37533333333334	0.0386238098144531
2.37866666666667	0.0386238098144531
2.382	0.034332275390625
2.38533333333334	0.0271797180175781
2.38866666666667	0.0233650207519531
2.392	0.0209808349609375
2.39533333333334	0.0133514404296875
2.39866666666667	0.00858306884765625
2.402	0.0057220458984375
2.40533333333334	0.0057220458984375
2.40866666666667	0.00333786010742188
2.412	0.00238418579101563
2.41533333333334	0.0057220458984375
2.41866666666667	0.0095367431640625
2.422	0.0138282775878906
2.42533333333334	0.0200271606445313
2.42866666666667	0.0271797180175781
2.432	0.030517578125
2.43533333333334	0.0324249267578125
2.43866666666667	0.0314712524414063
2.442	0.030517578125
2.44533333333334	0.0281333923339844
2.44866666666667	0.026702880859375
2.452	0.026702880859375
2.45533333333334	0.0243186950683594
2.45866666666667	0.0219345092773438
2.462	0.0205039978027344
2.46533333333334	0.0209808349609375
2.46866666666667	0.0205039978027344
2.472	0.0185966491699219
2.47533333333334	0.0166893005371094
2.47866666666667	0.019073486328125
2.482	0.02288818359375
2.48533333333334	0.0243186950683594
2.48866666666667	0.0238418579101563
2.492	0.0205039978027344
2.49533333333334	0.0181198120117188
2.49866666666667	0.0162124633789063
2.502	0.0143051147460938
2.50533333333334	0.0128746032714844
2.50866666666667	0.0128746032714844
2.512	0.0176429748535156
2.51533333333334	0.0247955322265625
2.51866666666667	0.0281333923339844
2.522	0.0262260437011719
2.52533333333334	0.0214576721191406
2.52866666666667	0.0171661376953125
2.532	0.0109672546386719
2.53533333333334	0.00476837158203125
2.53866666666667	0.00143051147460938
2.542	0.00333786010742188
2.54533333333334	0.00810623168945313
2.54866666666667	0.011444091796875
2.552	0.0157356262207031
2.55533333333334	0.0171661376953125
2.55866666666667	0.0195503234863281
2.562	0.019073486328125
2.56533333333334	0.0185966491699219
2.56866666666667	0.0200271606445313
2.572	0.0200271606445313
2.57533333333334	0.0185966491699219
2.57866666666667	0.011444091796875
2.582	0.00762939453125
2.58533333333334	0.00905990600585938
2.58866666666667	0.0128746032714844
2.592	0.0195503234863281
2.59533333333334	0.026702880859375
2.59866666666667	0.0367164611816406
2.602	0.0405311584472656
2.60533333333334	0.0414848327636719
2.60866666666667	0.0405311584472656
2.612	0.0348091125488281
2.61533333333334	0.0252723693847656
2.61866666666667	0.0143051147460938
2.622	0.0095367431640625
2.62533333333334	0.00715255737304688
2.62866666666667	0.00858306884765625
2.632	0.0133514404296875
2.63533333333334	0.0195503234863281
2.63866666666667	0.0262260437011719
2.642	0.0300407409667969
2.64533333333334	0.0338554382324219
2.64866666666667	0.0357627868652344
2.652	0.0362396240234375
2.65533333333334	0.0376701354980469
2.65866666666667	0.0405311584472656
2.662	0.0429153442382813
2.66533333333334	0.0429153442382813
2.66866666666667	0.041961669921875
2.672	0.0400543212890625
2.67533333333334	0.034332275390625
2.67866666666667	0.030517578125
2.682	0.026702880859375
2.68533333333334	0.0233650207519531
2.68866666666667	0.0185966491699219
2.692	0.0147819519042969
2.69533333333334	0.0171661376953125
2.69866666666667	0.0209808349609375
2.702	0.0257492065429688
2.70533333333334	0.0309944152832031
2.70866666666667	0.0376701354980469
2.712	0.0429153442382813
2.71533333333334	0.041961669921875
2.71866666666667	0.0376701354980469
2.722	0.0333786010742188
2.72533333333334	0.0338554382324219
2.72866666666667	0.034332275390625
2.732	0.0357627868652344
2.73533333333334	0.0357627868652344
2.73866666666667	0.0391006469726563
2.742	0.0433921813964844
2.74533333333334	0.0462532043457031
2.74866666666667	0.0476837158203125
2.752	0.0491142272949219
2.75533333333334	0.0548362731933594
2.75866666666667	0.06103515625
2.762	0.0600814819335938
2.76533333333334	0.0510215759277344
2.76866666666667	0.0452995300292969
2.772	0.0443458557128906
2.77533333333334	0.0457763671875
2.77866666666667	0.0457763671875
2.782	0.049591064453125
2.78533333333334	0.0619888305664063
2.78866666666667	0.0753402709960938
2.792	0.0858306884765625
2.79533333333334	0.0944137573242188
2.79866666666667	0.103950500488281
2.802	0.118255615234375
2.80533333333334	0.135421752929688
2.80866666666667	0.16021728515625
2.812	0.193595886230469
2.81533333333334	0.236034393310547
2.81866666666667	0.2899169921875
2.822	0.35238265991211
2.82533333333334	0.425338745117188
2.82866666666667	0.503063201904297
2.832	0.585079193115235
2.83533333333334	0.67138671875
2.83866666666667	0.757217407226563
2.842	0.840187072753906
2.84533333333334	0.91552734375
2.84866666666667	0.986576080322266
2.852	1.05142593383789
2.85533333333334	1.10721588134766
2.85866666666667	1.14965438842774
2.862	1.17731094360352
2.86533333333334	1.19400024414063
2.86866666666667	1.19781494140625
2.872	1.18827819824219
2.87533333333334	1.16586685180664
2.87866666666667	1.13391876220703
2.882	1.10054016113281
2.88533333333334	1.06143951416016
2.88866666666667	1.01613998413086
2.892	0.966072082519531
2.89533333333334	0.914096832275391
2.89866666666667	0.862598419189453
2.902	0.807285308837891
2.90533333333334	0.749588012695313
2.90866666666667	0.692844390869141
2.912	0.639438629150391
2.91533333333334	0.594139099121094
2.91866666666667	0.551223754882813
2.922	0.512123107910157
2.92533333333334	0.471591949462891
2.92866666666667	0.431060791015625
2.932	0.390052795410156
2.93533333333334	0.350475311279297
2.93866666666667	0.315189361572266
2.942	0.28228759765625
2.94533333333334	0.256538391113281
2.94866666666667	0.235557556152344
2.952	0.217437744140625
2.95533333333334	0.201702117919922
2.95866666666667	0.19073486328125
2.962	0.18453598022461
2.96533333333334	0.175952911376953
2.96866666666667	0.1678466796875
2.972	0.162124633789063
2.97533333333334	0.156879425048828
2.97866666666667	0.149250030517578
2.982	0.13875961303711
2.98533333333334	0.131607055664063
2.98866666666667	0.121116638183594
2.992	0.111579895019531
2.99533333333334	0.10061264038086
2.99866666666667	0.0948905944824219
3.002	0.0891685485839844
3.00533333333334	0.0829696655273438
3.00866666666667	0.0791549682617188
3.012	0.0767707824707032
3.01533333333334	0.0767707824707032
3.01866666666667	0.0715255737304688
3.022	0.0658035278320313
3.02533333333334	0.0619888305664063
3.02866666666667	0.0591278076171875
3.032	0.057220458984375
3.03533333333334	0.0548362731933594
3.03866666666667	0.0529289245605469
3.042	0.0519752502441407
3.04533333333334	0.0500679016113282
3.04866666666667	0.0514984130859375
3.052	0.0529289245605469
3.05533333333334	0.0505447387695313
3.05866666666667	0.0472068786621094
3.062	0.0448226928710938
3.06533333333334	0.0410079956054688
3.06866666666667	0.034332275390625
3.072	0.0243186950683594
3.07533333333334	0.0176429748535156
3.07866666666667	0.011444091796875
3.082	0.00810623168945313
3.08533333333334	0.011444091796875
3.08866666666667	0.019073486328125
3.092	0.0295639038085938
3.09533333333334	0.0376701354980469
3.09866666666667	0.0443458557128906
3.102	0.0472068786621094
3.10533333333334	0.0448226928710938
3.10866666666667	0.0410079956054688
3.112	0.0376701354980469
3.11533333333334	0.0357627868652344
3.11866666666667	0.0348091125488281
3.122	0.0357627868652344
3.12533333333334	0.0391006469726563
3.12866666666667	0.0414848327636719
3.132	0.03814697265625
3.13533333333334	0.034332275390625
3.13866666666667	0.0319480895996094
3.142	0.0281333923339844
3.14533333333334	0.0214576721191406
3.14866666666667	0.0143051147460938
3.152	0.0123977661132813
3.15533333333334	0.0157356262207031
3.15866666666667	0.0185966491699219
3.162	0.0233650207519531
3.16533333333334	0.0309944152832031
3.16866666666667	0.0429153442382813
3.172	0.0524520874023438
3.17533333333334	0.0576972961425782
3.17866666666667	0.0591278076171875
3.182	0.0557899475097657
3.18533333333334	0.0481605529785156
3.18866666666667	0.03814697265625
3.192	0.0300407409667969
3.19533333333334	0.0252723693847656
3.19866666666667	0.0233650207519531
3.202	0.0247955322265625
3.20533333333334	0.0300407409667969
3.20866666666667	0.034332275390625
3.212	0.0376701354980469
3.21533333333334	0.0362396240234375
3.21866666666667	0.0357627868652344
3.222	0.0324249267578125
3.22533333333334	0.0271797180175781
3.22866666666667	0.0209808349609375
3.232	0.0143051147460938
3.23533333333334	0.00810623168945313
3.23866666666667	0.0019073486328125
3.242	0.00095367431640625
3.24533333333334	0.003814697265625
3.24866666666667	0.00810623168945313
3.252	0.0104904174804688
3.25533333333334	0.0128746032714844
3.25866666666667	0.0205039978027344
3.262	0.0252723693847656
3.26533333333334	0.0262260437011719
3.26866666666667	0.026702880859375
3.272	0.0286102294921875
3.27533333333334	0.0319480895996094
3.27866666666667	0.0309944152832031
3.282	0.0300407409667969
3.28533333333334	0.0319480895996094
3.28866666666667	0.0338554382324219
3.292	0.0367164611816406
3.29533333333334	0.0376701354980469
3.29866666666667	0.0386238098144531
3.302	0.0386238098144531
3.30533333333334	0.0338554382324219
3.30866666666667	0.026702880859375
3.312	0.0205039978027344
3.31533333333334	0.0181198120117188
3.31866666666667	0.0200271606445313
3.322	0.0247955322265625
3.32533333333334	0.0314712524414063
3.32866666666667	0.0348091125488281
3.332	0.0348091125488281
3.33533333333334	0.0329017639160156
3.33866666666667	0.0319480895996094
3.342	0.0314712524414063
3.34533333333334	0.0329017639160156
3.34866666666667	0.0362396240234375
3.352	0.0395774841308594
3.35533333333334	0.0410079956054688
3.35866666666667	0.0357627868652344
3.362	0.0295639038085938
3.36533333333334	0.0238418579101563
3.36866666666667	0.0219345092773438
3.372	0.0214576721191406
3.37533333333334	0.0195503234863281
3.37866666666667	0.0181198120117188
3.382	0.0147819519042969
3.38533333333334	0.0109672546386719
3.38866666666667	0.00810623168945313
3.392	0.00762939453125
3.39533333333334	0.00905990600585938
3.39866666666667	0.011444091796875
3.402	0.0128746032714844
3.40533333333334	0.0157356262207031
3.40866666666667	0.0119209289550781
3.412	0.00619888305664063
3.41533333333334	0
3.41866666666667	-0.00238418579101563
3.422	-0.00095367431640625
3.42533333333334	0.000476837158203125
3.42866666666667	0.00762939453125
3.432	0.0133514404296875
3.43533333333334	0.0181198120117188
3.43866666666667	0.0176429748535156
3.442	0.0171661376953125
3.44533333333334	0.0176429748535156
3.44866666666667	0.0205039978027344
3.452	0.026702880859375
3.45533333333334	0.0333786010742188
3.45866666666667	0.0400543212890625
3.462	0.0405311584472656
3.46533333333334	0.0376701354980469
3.46866666666667	0.0319480895996094
3.472	0.0271797180175781
3.47533333333334	0.0243186950683594
3.47866666666667	0.0252723693847656
3.482	0.0300407409667969
3.48533333333334	0.0367164611816406
3.48866666666667	0.0410079956054688
3.492	0.0410079956054688
3.49533333333334	0.0405311584472656
3.49866666666667	0.0410079956054688
3.502	0.0414848327636719
3.50533333333334	0.03814697265625
3.50866666666667	0.0362396240234375
3.512	0.0362396240234375
3.51533333333334	0.0376701354980469
3.51866666666667	0.0338554382324219
3.522	0.0300407409667969
3.52533333333334	0.0281333923339844
3.52866666666667	0.0247955322265625
3.532	0.0205039978027344
3.53533333333334	0.0171661376953125
3.53866666666667	0.0219345092773438
3.542	0.0281333923339844
3.54533333333334	0.0352859497070313
3.54866666666667	0.0448226928710938
3.552	0.0548362731933594
3.55533333333334	0.0596046447753907
3.55866666666667	0.0548362731933594
3.562	0.0481605529785156
3.56533333333334	0.041961669921875
3.56866666666667	0.0376701354980469
3.572	0.0357627868652344
3.57533333333334	0.0329017639160156
3.57866666666667	0.034332275390625
3.582	0.0386238098144531
3.58533333333334	0.0400543212890625
3.58866666666667	0.0395774841308594
3.592	0.0348091125488281
3.59533333333334	0.0319480895996094
3.59866666666667	0.0262260437011719
3.602	0.0205039978027344
3.60533333333334	0.0171661376953125
3.60866666666667	0.0162124633789063
3.612	0.0185966491699219
3.61533333333334	0.0214576721191406
3.61866666666667	0.0252723693847656
3.622	0.0233650207519531
3.62533333333334	0.0209808349609375
3.62866666666667	0.0152587890625
3.632	0.0100135803222656
3.63533333333334	0.00429153442382813
3.63866666666667	0.003814697265625
3.642	0.00905990600585938
3.64533333333334	0.0166893005371094
3.64866666666667	0.0257492065429688
3.652	0.0314712524414063
3.65533333333334	0.0357627868652344
3.65866666666667	0.0314712524414063
3.662	0.0262260437011719
3.66533333333334	0.0195503234863281
3.66866666666667	0.0138282775878906
3.672	0.00810623168945313
3.67533333333334	0.00238418579101563
3.67866666666667	0.000476837158203125
3.682	-0.0019073486328125
3.68533333333334	-0.00095367431640625
3.68866666666667	0.00143051147460938
3.692	0.00715255737304688
3.69533333333334	0.0147819519042969
3.69866666666667	0.0224113464355469
3.702	0.030517578125
3.70533333333334	0.0357627868652344
3.70866666666667	0.0362396240234375
3.712	0.0376701354980469
3.71533333333334	0.0410079956054688
3.71866666666667	0.0524520874023438
3.722	0.0634193420410157
3.72533333333334	0.0720024108886719
3.72866666666667	0.0805854797363281
3.732	0.0858306884765625
3.73533333333334	0.0896453857421875
3.73866666666667	0.0886917114257813
3.742	0.0867843627929688
3.74533333333334	0.0863075256347656
3.74866666666667	0.0863075256347656
3.752	0.0886917114257813
3.75533333333334	0.0910758972167969
3.75866666666667	0.0934600830078125
3.762	0.0982284545898438
3.76533333333334	0.104427337646485
3.76866666666667	0.112056732177735
3.772	0.118732452392578
3.77533333333334	0.128746032714844
3.77866666666667	0.141620635986328
3.782	0.156879425048828
3.78533333333334	0.170707702636719
3.78866666666667	0.18453598022461
3.792	0.19979476928711
3.79533333333334	0.215530395507813
3.79866666666667	0.234127044677735
3.802	0.254154205322266
3.80533333333334	0.277042388916016
3.80866666666667	0.305652618408203
3.812	0.334739685058594
3.81533333333334	0.363826751708985
3.81866666666667	0.387191772460938
3.822	0.408172607421875
3.82533333333334	0.430107116699219
3.82866666666667	0.45013427734375
3.832	0.466346740722656
3.83533333333334	0.481605529785156
3.83866666666667	0.498294830322266
3.842	0.514984130859375
3.84533333333334	0.529289245605469
3.84866666666667	0.540256500244141
3.852	0.551223754882813
3.85533333333334	0.556468963623047
3.85866666666667	0.555038452148438
3.862	0.552177429199219
3.86533333333334	0.547885894775391
3.86866666666667	0.544071197509766
3.872	0.537395477294922
3.87533333333334	0.531673431396485
3.87866666666667	0.52785873413086
3.882	0.518321990966797
3.88533333333334	0.502109527587891
3.88866666666667	0.480175018310547
3.892	0.459671020507813
3.89533333333334	0.4425048828125
3.89866666666667	0.423908233642578
3.902	0.407218933105469
3.90533333333334	0.396251678466797
3.90866666666667	0.389575958251953
3.912	0.382423400878906
3.91533333333334	0.370502471923828
3.91866666666667	0.354766845703125
3.922	0.333309173583985
3.92533333333334	0.30660629272461
3.92866666666667	0.278949737548828
3.932	0.256061553955078
3.93533333333334	0.236034393310547
3.93866666666667	0.216007232666016
3.942	0.198841094970703
3.94533333333334	0.186920166015625
3.94866666666667	0.17690658569336
3.952	0.166416168212891
3.95533333333334	0.154495239257813
3.95866666666667	0.145435333251953
3.962	0.137805938720703
3.96533333333334	0.126838684082031
3.96866666666667	0.115394592285156
3.972	0.104904174804688
3.97533333333334	0.100135803222656
3.97866666666667	0.0958442687988281
3.982	0.0896453857421875
3.98533333333334	0.0834465026855469
3.98866666666667	0.0782012939453125
3.992	0.0743865966796875
3.99533333333334	0.0681877136230469
3.99866666666667	0.0591278076171875
4.002	0.0529289245605469
4.00533333333334	0.0514984130859375
4.00866666666667	0.0472068786621094
4.012	0.0362396240234375
4.01533333333334	0.0243186950683594
4.01866666666667	0.0176429748535156
4.022	0.0157356262207031
4.02533333333334	0.0123977661132813
4.02866666666667	0.011444091796875
4.032	0.0152587890625
4.03533333333334	0.0219345092773438
4.03866666666667	0.0281333923339844
4.042	0.0300407409667969
4.04533333333334	0.030517578125
4.04866666666667	0.0286102294921875
4.052	0.0257492065429688
4.05533333333334	0.019073486328125
4.05866666666667	0.0123977661132813
4.062	0.00667572021484375
4.06533333333334	0.00476837158203125
4.06866666666667	0.00476837158203125
4.072	0.00715255737304688
4.07533333333334	0.00810623168945313
4.07866666666667	0.00476837158203125
4.082	-0.00286102294921875
4.08533333333334	-0.0147819519042969
4.08866666666667	-0.0243186950683594
4.092	-0.0352859497070313
4.09533333333334	-0.0414848327636719
4.09866666666667	-0.0481605529785156
4.102	-0.0510215759277344
4.10533333333334	-0.05340576171875
4.10866666666667	-0.0600814819335938
4.112	-0.0662803649902344
4.11533333333334	-0.0729560852050782
4.11866666666667	-0.0743865966796875
4.122	-0.0710487365722657
4.12533333333334	-0.064849853515625
4.12866666666667	-0.0548362731933594
4.132	-0.0452995300292969
4.13533333333334	-0.0357627868652344
4.13866666666667	-0.0252723693847656
4.142	-0.0152587890625
4.14533333333334	-0.003814697265625
4.14866666666667	0.0100135803222656
4.152	0.0319480895996094
4.15533333333334	0.0624656677246094
4.15866666666667	0.100135803222656
4.162	0.144004821777344
4.16533333333334	0.19216537475586
4.16866666666667	0.244617462158203
4.172	0.299453735351563
4.17533333333334	0.353813171386719
4.17866666666667	0.408649444580078
4.182	0.470161437988281
4.18533333333334	0.53548812866211
4.18866666666667	0.600814819335938
4.192	0.665664672851563
4.19533333333334	0.732421875
4.19866666666667	0.801563262939453
4.202	0.86212158203125
4.20533333333334	0.917911529541016
4.20866666666667	0.971317291259766
4.212	1.02519989013672
4.21533333333334	1.07574462890625
4.21866666666667	1.11865997314453
4.222	1.15489959716797
4.22533333333334	1.18398666381836
4.22866666666667	1.20830535888672
4.232	1.22594833374024
4.23533333333334	1.2350082397461
4.23866666666667	1.2359619140625
4.242	1.23310089111328
4.24533333333334	1.22928619384766
4.24866666666667	1.22261047363281
4.252	1.20687484741211
4.25533333333334	1.18494033813477
4.25866666666667	1.15585327148438
4.262	1.12342834472656
4.26533333333334	1.0828971862793
4.26866666666667	1.03759765625
4.272	0.992298126220703
4.27533333333334	0.946521759033203
4.27866666666667	0.902652740478516
4.282	0.859737396240235
4.28533333333334	0.819206237792969
4.28866666666667	0.777244567871094
4.292	0.732421875
4.29533333333334	0.688552856445313
4.29866666666667	0.648975372314453
4.302	0.612258911132813
4.30533333333334	0.577926635742188
4.30866666666667	0.547885894775391
4.312	0.519752502441407
4.31533333333334	0.492572784423828
4.31866666666667	0.464916229248047
4.322	0.441074371337891
4.32533333333334	0.416755676269531
4.32866666666667	0.392913818359375
4.332	0.370025634765625
4.33533333333334	0.349521636962891
4.33866666666667	0.329971313476563
4.342	0.308990478515625
4.34533333333334	0.290870666503906
4.34866666666667	0.274181365966797
4.352	0.259876251220703
4.35533333333334	0.24557113647461
4.35866666666667	0.233173370361328
4.362	0.224590301513672
4.36533333333334	0.21505355834961
4.36866666666667	0.203609466552735
4.372	0.187873840332031
4.37533333333334	0.172615051269531
4.37866666666667	0.159263610839844
4.382	0.143051147460938
4.38533333333334	0.126838684082031
4.38866666666667	0.113964080810547
4.392	0.107765197753906
4.39533333333334	0.104427337646485
4.39866666666667	0.0972747802734375
4.402	0.0896453857421875
4.40533333333334	0.08392333984375
4.40866666666667	0.0810623168945313
4.412	0.0796318054199219
4.41533333333334	0.0777244567871094
4.41866666666667	0.0777244567871094
4.422	0.080108642578125
4.42533333333334	0.08392333984375
4.42866666666667	0.0820159912109375
4.432	0.072479248046875
4.43533333333334	0.0581741333007813
4.43866666666667	0.0448226928710938
4.442	0.0324249267578125
4.44533333333334	0.0195503234863281
4.44866666666667	0.00905990600585938
4.452	0.00524520874023438
4.45533333333334	0.00667572021484375
4.45866666666667	0.0100135803222656
4.462	0.0152587890625
4.46533333333334	0.0200271606445313
4.46866666666667	0.0238418579101563
4.472	0.0262260437011719
4.47533333333334	0.026702880859375
4.47866666666667	0.0252723693847656
4.482	0.02288818359375
4.48533333333334	0.0224113464355469
4.48866666666667	0.0257492065429688
4.492	0.0300407409667969
4.49533333333334	0.0367164611816406
4.49866666666667	0.0429153442382813
4.502	0.0486373901367188
4.50533333333334	0.0510215759277344
4.50866666666667	0.049591064453125
4.512	0.0476837158203125
4.51533333333334	0.0433921813964844
4.51866666666667	0.03814697265625
4.522	0.0286102294921875
4.52533333333334	0.0185966491699219
4.52866666666667	0.00524520874023438
4.532	-0.00476837158203125
4.53533333333334	-0.0109672546386719
4.53866666666667	-0.0104904174804688
4.542	-0.00619888305664063
4.54533333333334	0
4.54866666666667	0.00762939453125
4.552	0.011444091796875
4.55533333333334	0.0138282775878906
4.55866666666667	0.0147819519042969
4.562	0.0181198120117188
4.56533333333334	0.0205039978027344
4.56866666666667	0.0257492065429688
4.572	0.0329017639160156
4.57533333333334	0.0405311584472656
4.57866666666667	0.0438690185546875
4.582	0.0400543212890625
4.58533333333334	0.0376701354980469
4.58866666666667	0.0324249267578125
4.592	0.0276565551757813
4.59533333333334	0.0233650207519531
4.59866666666667	0.0209808349609375
4.602	0.0205039978027344
4.60533333333334	0.0205039978027344
4.60866666666667	0.02288818359375
4.612	0.0247955322265625
4.61533333333334	0.0238418579101563
4.61866666666667	0.0181198120117188
4.622	0.0109672546386719
4.62533333333334	0.00619888305664063
4.62866666666667	0.00143051147460938
4.632	-0.000476837158203125
4.63533333333334	-0.00286102294921875
4.63866666666667	-0.00095367431640625
4.642	0.00429153442382813
4.64533333333334	0.0104904174804688
4.64866666666667	0.0162124633789063
4.652	0.0166893005371094
4.65533333333334	0.0143051147460938
4.65866666666667	0.00858306884765625
4.662	0.00286102294921875
4.66533333333334	-0.00286102294921875
4.66866666666667	-0.0104904174804688
4.672	-0.0152587890625
4.67533333333334	-0.0133514404296875
4.67866666666667	-0.00667572021484375
4.682	-0.00143051147460938
4.68533333333334	-0.00143051147460938
4.68866666666667	0.00143051147460938
4.692	0.00762939453125
4.69533333333334	0.0123977661132813
4.69866666666667	0.0138282775878906
4.702	0.0152587890625
4.70533333333334	0.0200271606445313
4.70866666666667	0.0224113464355469
4.712	0.0219345092773438
4.71533333333334	0.02288818359375
4.71866666666667	0.0252723693847656
4.722	0.0257492065429688
4.72533333333334	0.0238418579101563
4.72866666666667	0.0238418579101563
4.732	0.02288818359375
4.73533333333334	0.019073486328125
4.73866666666667	0.0152587890625
4.742	0.0185966491699219
4.74533333333334	0.0238418579101563
4.74866666666667	0.0257492065429688
4.752	0.0219345092773438
4.75533333333334	0.0181198120117188
4.75866666666667	0.0138282775878906
4.762	0.00762939453125
4.76533333333334	0.00143051147460938
4.76866666666667	-0.003814697265625
4.772	-0.00286102294921875
4.77533333333334	0.00095367431640625
4.77866666666667	0.00667572021484375
4.782	0.0095367431640625
4.78533333333334	0.0100135803222656
4.78866666666667	0.0095367431640625
4.792	0.0057220458984375
4.79533333333334	0.00143051147460938
4.79866666666667	-0.00476837158203125
4.802	-0.011444091796875
4.80533333333334	-0.0152587890625
4.80866666666667	-0.0157356262207031
4.812	-0.0133514404296875
4.81533333333334	-0.0109672546386719
4.81866666666667	-0.00619888305664063
4.822	-0.00143051147460938
4.82533333333334	0.003814697265625
4.82866666666667	0.00762939453125
4.832	0.011444091796875
4.83533333333334	0.0133514404296875
4.83866666666667	0.0109672546386719
4.842	0.00858306884765625
4.84533333333334	0.0057220458984375
4.84866666666667	0.00476837158203125
4.852	0.0057220458984375
4.85533333333334	0.00762939453125
4.85866666666667	0.00810623168945313
4.862	0.00905990600585938
4.86533333333334	0.0133514404296875
4.86866666666667	0.0176429748535156
4.872	0.0181198120117188
4.87533333333334	0.0147819519042969
4.87866666666667	0.0143051147460938
4.882	0.0138282775878906
4.88533333333334	0.0119209289550781
4.88866666666667	0.00619888305664063
4.892	0.00143051147460938
4.89533333333334	0.0019073486328125
4.89866666666667	0.0057220458984375
4.902	0.0095367431640625
4.90533333333334	0.0109672546386719
4.90866666666667	0.0133514404296875
4.912	0.0152587890625
4.91533333333334	0.0143051147460938
4.91866666666667	0.0109672546386719
4.922	0.0095367431640625
4.92533333333334	0.0119209289550781
4.92866666666667	0.0162124633789063
4.932	0.0205039978027344
4.93533333333334	0.0247955322265625
4.93866666666667	0.0276565551757813
4.942	0.0238418579101563
4.94533333333334	0.0185966491699219
4.94866666666667	0.0133514404296875
4.952	0.0095367431640625
4.95533333333334	0.00619888305664063
4.95866666666667	0.00524520874023438
4.962	0.00667572021484375
4.96533333333334	0.003814697265625
4.96866666666667	-0.00286102294921875
4.972	-0.00762939453125
4.97533333333334	-0.0100135803222656
4.97866666666667	-0.0104904174804688
4.982	-0.0104904174804688
4.98533333333334	-0.0100135803222656
4.98866666666667	-0.00715255737304688
4.992	-0.00476837158203125
4.99533333333334	-0.0019073486328125
4.99866666666667	-0.00286102294921875
5.002	-0.00715255737304688
5.00533333333334	-0.0104904174804688
5.00866666666667	-0.0104904174804688
5.012	-0.0100135803222656
5.01533333333334	-0.0104904174804688
5.01866666666667	-0.00858306884765625
5.022	-0.00143051147460938
5.02533333333334	0.00667572021484375
5.02866666666667	0.0104904174804688
5.032	0.0109672546386719
5.03533333333334	0.0133514404296875
5.03866666666667	0.0176429748535156
5.042	0.0214576721191406
5.04533333333334	0.0214576721191406
5.04866666666667	0.0214576721191406
5.052	0.019073486328125
5.05533333333334	0.0104904174804688
5.05866666666667	-0.00286102294921875
5.062	-0.0157356262207031
5.06533333333334	-0.0205039978027344
5.06866666666667	-0.0200271606445313
5.072	-0.0200271606445313
5.07533333333334	-0.0176429748535156
5.07866666666667	-0.0147819519042969
5.082	-0.0095367431640625
5.08533333333334	-0.00858306884765625
5.08866666666667	-0.0095367431640625
5.092	-0.00905990600585938
5.09533333333334	-0.0095367431640625
5.09866666666667	-0.0100135803222656
5.102	-0.011444091796875
5.10533333333334	-0.0104904174804688
5.10866666666667	-0.00619888305664063
5.112	-0.0019073486328125
5.11533333333334	0.00429153442382813
5.11866666666667	0.0104904174804688
5.122	0.0128746032714844
5.12533333333334	0.0119209289550781
5.12866666666667	0.00715255737304688
5.132	0.00143051147460938
5.13533333333334	-0.00429153442382813
5.13866666666667	-0.00762939453125
5.142	-0.0095367431640625
5.14533333333334	-0.00858306884765625
5.14866666666667	-0.00476837158203125
5.152	-0.00095367431640625
5.15533333333334	0.00286102294921875
5.15866666666667	0.00476837158203125
5.162	0.0095367431640625
5.16533333333334	0.0123977661132813
5.16866666666667	0.0109672546386719
5.172	0.00476837158203125
5.17533333333334	0.00095367431640625
5.17866666666667	-0.00095367431640625
5.182	-0.00429153442382813
5.18533333333334	-0.0095367431640625
5.18866666666667	-0.0109672546386719
5.192	-0.0095367431640625
5.19533333333334	-0.0104904174804688
5.19866666666667	-0.00715255737304688
5.202	-0.00238418579101563
5.20533333333334	0.00238418579101563
5.20866666666667	0.00238418579101563
5.212	0.00476837158203125
5.21533333333334	0.0095367431640625
5.21866666666667	0.0123977661132813
5.222	0.011444091796875
5.22533333333334	0.0100135803222656
5.22866666666667	0.0104904174804688
5.232	0.011444091796875
5.23533333333334	0.011444091796875
5.23866666666667	0.0095367431640625
5.242	0.0095367431640625
5.24533333333334	0.00905990600585938
5.24866666666667	0.00905990600585938
5.252	0.0095367431640625
5.25533333333334	0.0095367431640625
5.25866666666667	0.0095367431640625
5.262	0.00667572021484375
5.26533333333334	0.00715255737304688
5.26866666666667	0.00905990600585938
5.272	0.00715255737304688
5.27533333333334	0
5.27866666666667	-0.00762939453125
5.282	-0.00667572021484375
5.28533333333334	-0.00524520874023438
5.28866666666667	-0.0057220458984375
5.292	-0.00333786010742188
5.29533333333334	0.00429153442382813
5.29866666666667	0.0109672546386719
5.302	0.00905990600585938
5.30533333333334	0.00429153442382813
5.30866666666667	0.00333786010742188
5.312	0.00238418579101563
5.31533333333334	0
5.31866666666667	-0.0019073486328125
5.322	-0.00143051147460938
5.32533333333334	-0.000476837158203125
5.32866666666667	0
5.332	-0.000476837158203125
5.33533333333334	0.000476837158203125
5.33866666666667	0.00333786010742188
5.342	0.0100135803222656
5.34533333333334	0.019073486328125
5.34866666666667	0.0252723693847656
5.352	0.0295639038085938
5.35533333333334	0.0290870666503906
5.35866666666667	0.026702880859375
5.362	0.0195503234863281
5.36533333333334	0.0104904174804688
5.36866666666667	0.0019073486328125
5.372	-0.00762939453125
5.37533333333334	-0.0128746032714844
5.37866666666667	-0.0133514404296875
5.382	-0.0109672546386719
5.38533333333334	-0.0104904174804688
5.38866666666667	-0.00858306884765625
5.392	-0.00333786010742188
5.39533333333334	0.00333786010742188
5.39866666666667	0.00905990600585938
5.402	0.0138282775878906
5.40533333333334	0.0171661376953125
5.40866666666667	0.0185966491699219
5.412	0.0147819519042969
5.41533333333334	0.00810623168945313
5.41866666666667	-0.000476837158203125
5.422	-0.00715255737304688
5.42533333333334	-0.00858306884765625
5.42866666666667	-0.00476837158203125
5.432	0.00524520874023438
5.43533333333334	0.0123977661132813
5.43866666666667	0.0166893005371094
5.442	0.0138282775878906
5.44533333333334	0.0095367431640625
5.44866666666667	0.003814697265625
5.452	-0.00143051147460938
5.45533333333334	-0.0019073486328125
5.45866666666667	0.00333786010742188
5.462	0.0123977661132813
5.46533333333334	0.019073486328125
5.46866666666667	0.0214576721191406
5.472	0.019073486328125
5.47533333333334	0.0123977661132813
5.47866666666667	0.00619888305664063
5.482	0.00333786010742188
5.48533333333334	0.003814697265625
5.48866666666667	0.00715255737304688
5.492	0.0109672546386719
5.49533333333334	0.0181198120117188
5.49866666666667	0.0214576721191406
5.502	0.0209808349609375
5.50533333333334	0.0162124633789063
5.50866666666667	0.00810623168945313
5.512	-0.000476837158203125
5.51533333333334	-0.00715255737304688
5.51866666666667	-0.0095367431640625
5.522	-0.00905990600585938
5.52533333333334	-0.00619888305664063
5.52866666666667	0.00095367431640625
5.532	0.011444091796875
5.53533333333334	0.0176429748535156
5.53866666666667	0.0200271606445313
5.542	0.0185966491699219
5.54533333333334	0.0166893005371094
5.54866666666667	0.0119209289550781
5.552	0.00619888305664063
5.55533333333334	0.00238418579101563
5.55866666666667	0.00095367431640625
5.562	0.000476837158203125
5.56533333333334	-0.0019073486328125
5.56866666666667	-0.00476837158203125
5.572	-0.0095367431640625
5.57533333333334	-0.0123977661132813
5.57866666666667	-0.0157356262207031
5.582	-0.0166893005371094
5.58533333333334	-0.0133514404296875
5.58866666666667	-0.00667572021484375
5.592	0.0019073486328125
5.59533333333334	0.00524520874023438
5.59866666666667	0.00810623168945313
5.602	0.011444091796875
5.60533333333334	0.0138282775878906
5.60866666666667	0.0166893005371094
5.612	0.0209808349609375
5.61533333333334	0.0290870666503906
5.61866666666667	0.0338554382324219
5.622	0.0362396240234375
5.62533333333334	0.0348091125488281
5.62866666666667	0.0309944152832031
5.632	0.0233650207519531
5.63533333333334	0.0195503234863281
5.63866666666667	0.0209808349609375
5.642	0.0233650207519531
5.64533333333334	0.0257492065429688
5.64866666666667	0.0271797180175781
5.652	0.0286102294921875
5.65533333333334	0.0238418579101563
5.65866666666667	0.0128746032714844
5.662	0.000476837158203125
5.66533333333334	-0.00762939453125
5.66866666666667	-0.0104904174804688
5.672	-0.0095367431640625
5.67533333333334	-0.00858306884765625
5.67866666666667	-0.00286102294921875
5.682	0.00429153442382813
5.68533333333334	0.0128746032714844
5.68866666666667	0.0200271606445313
5.692	0.0262260437011719
5.69533333333334	0.0290870666503906
5.69866666666667	0.0262260437011719
5.702	0.02288818359375
5.70533333333334	0.0219345092773438
5.70866666666667	0.0224113464355469
5.712	0.0200271606445313
5.71533333333334	0.0195503234863281
5.71866666666667	0.0214576721191406
5.722	0.0233650207519531
5.72533333333334	0.0200271606445313
5.72866666666667	0.0128746032714844
5.732	0.00715255737304688
5.73533333333334	0.00286102294921875
5.73866666666667	-0.0019073486328125
5.742	-0.0100135803222656
5.74533333333334	-0.019073486328125
5.74866666666667	-0.0290870666503906
5.752	-0.0348091125488281
5.75533333333334	-0.034332275390625
5.75866666666667	-0.0276565551757813
5.762	-0.0195503234863281
5.76533333333334	-0.0123977661132813
5.76866666666667	-0.00333786010742188
5.772	0.0019073486328125
5.77533333333334	0.00238418579101563
5.77866666666667	-0.00238418579101563
5.782	-0.00667572021484375
5.78533333333334	-0.00810623168945313
5.78866666666667	-0.00715255737304688
5.792	-0.00429153442382813
5.79533333333334	-0.00238418579101563
5.79866666666667	0.00095367431640625
5.802	0.0057220458984375
5.80533333333334	0.0100135803222656
5.80866666666667	0.00858306884765625
5.812	0.00333786010742188
5.81533333333334	-0.0019073486328125
5.81866666666667	-0.00476837158203125
5.822	-0.00524520874023438
5.82533333333334	-0.00238418579101563
5.82866666666667	0.00095367431640625
5.832	0.00238418579101563
5.83533333333334	0.0019073486328125
5.83866666666667	0
5.842	-0.00286102294921875
5.84533333333334	-0.00858306884765625
5.84866666666667	-0.0104904174804688
5.852	-0.011444091796875
5.85533333333334	-0.0123977661132813
5.85866666666667	-0.0171661376953125
5.862	-0.0224113464355469
5.86533333333334	-0.0238418579101563
5.86866666666667	-0.0262260437011719
5.872	-0.0257492065429688
5.87533333333334	-0.0243186950683594
5.87866666666667	-0.0171661376953125
5.882	-0.00905990600585938
5.88533333333334	-0.00286102294921875
5.88866666666667	0.00333786010742188
5.892	0.00810623168945313
5.89533333333334	0.0133514404296875
5.89866666666667	0.0176429748535156
5.902	0.019073486328125
5.90533333333334	0.0195503234863281
5.90866666666667	0.0176429748535156
5.912	0.0123977661132813
5.91533333333334	0.00333786010742188
5.91866666666667	-0.00619888305664063
5.922	-0.0133514404296875
5.92533333333334	-0.0219345092773438
5.92866666666667	-0.0300407409667969
5.932	-0.0333786010742188
5.93533333333334	-0.0324249267578125
5.93866666666667	-0.0319480895996094
5.942	-0.0338554382324219
5.94533333333334	-0.0362396240234375
5.94866666666667	-0.0362396240234375
5.952	-0.0319480895996094
5.95533333333334	-0.02288818359375
5.95866666666667	-0.0119209289550781
5.962	-0.00286102294921875
5.96533333333334	0.00715255737304688
5.96866666666667	0.0171661376953125
5.972	0.0219345092773438
5.97533333333334	0.0181198120117188
5.97866666666667	0.0119209289550781
5.982	0.00762939453125
5.98533333333334	0.00238418579101563
5.98866666666667	-0.00524520874023438
5.992	-0.0123977661132813
5.99533333333334	-0.0157356262207031
5.99866666666667	-0.0200271606445313
6.002	-0.0233650207519531
6.00533333333334	-0.026702880859375
6.00866666666667	-0.0252723693847656
6.012	-0.0233650207519531
6.01533333333334	-0.0171661376953125
6.01866666666667	-0.0109672546386719
6.022	-0.00476837158203125
6.02533333333334	-0.000476837158203125
6.02866666666667	0.00095367431640625
6.032	0.00238418579101563
6.03533333333334	0
6.03866666666667	-0.0019073486328125
6.042	-0.00286102294921875
6.04533333333334	-0.00238418579101563
6.04866666666667	-0.00715255737304688
6.052	-0.0128746032714844
6.05533333333334	-0.0152587890625
6.05866666666667	-0.0123977661132813
6.062	-0.00810623168945313
6.06533333333334	-0.00333786010742188
6.06866666666667	0.00143051147460938
6.072	0.00476837158203125
6.07533333333334	0.00429153442382813
6.07866666666667	-0.00095367431640625
6.082	-0.00715255737304688
6.08533333333334	-0.0152587890625
6.08866666666667	-0.0181198120117188
6.092	-0.0185966491699219
6.09533333333334	-0.0166893005371094
6.09866666666667	-0.0162124633789063
6.102	-0.0185966491699219
6.10533333333334	-0.0205039978027344
6.10866666666667	-0.0247955322265625
6.112	-0.0262260437011719
6.11533333333334	-0.0247955322265625
6.11866666666667	-0.0214576721191406
6.122	-0.0166893005371094
6.12533333333334	-0.00905990600585938
6.12866666666667	-0.003814697265625
6.132	-0.003814697265625
6.13533333333334	-0.00810623168945313
6.13866666666667	-0.00858306884765625
6.142	-0.00715255737304688
6.14533333333334	-0.00476837158203125
6.14866666666667	-0.00238418579101563
6.152	0.00143051147460938
6.15533333333334	0.00810623168945313
6.15866666666667	0.00715255737304688
6.162	0.00286102294921875
6.16533333333334	-0.00143051147460938
6.16866666666667	-0.00143051147460938
6.172	-0.0019073486328125
6.17533333333334	-0.00619888305664063
6.17866666666667	-0.00905990600585938
6.182	-0.0100135803222656
6.18533333333334	-0.0133514404296875
6.18866666666667	-0.0195503234863281
6.192	-0.0243186950683594
6.19533333333334	-0.0247955322265625
6.19866666666667	-0.0214576721191406
6.202	-0.0171661376953125
6.20533333333334	-0.0143051147460938
6.20866666666667	-0.011444091796875
6.212	-0.00905990600585938
6.21533333333334	-0.0057220458984375
6.21866666666667	-0.0057220458984375
6.222	-0.00667572021484375
6.22533333333334	-0.00429153442382813
6.22866666666667	0
6.232	0.00667572021484375
6.23533333333334	0.011444091796875
6.23866666666667	0.0171661376953125
6.242	0.0209808349609375
6.24533333333334	0.0195503234863281
6.24866666666667	0.0133514404296875
6.252	0.0057220458984375
6.25533333333334	0.00238418579101563
6.25866666666667	-0.00095367431640625
6.262	-0.00476837158203125
6.26533333333334	-0.00715255737304688
6.26866666666667	-0.00476837158203125
6.272	0.00095367431640625
6.27533333333334	0.00429153442382813
6.27866666666667	0.00762939453125
6.282	0.0123977661132813
6.28533333333334	0.0181198120117188
6.28866666666667	0.0209808349609375
6.292	0.0157356262207031
6.29533333333334	0.0057220458984375
6.29866666666667	-0.00619888305664063
6.302	-0.0152587890625
6.30533333333334	-0.0181198120117188
6.30866666666667	-0.0147819519042969
6.312	-0.0057220458984375
6.31533333333334	0.00476837158203125
6.31866666666667	0.0152587890625
6.322	0.0214576721191406
6.32533333333334	0.0209808349609375
6.32866666666667	0.0138282775878906
6.332	0.00619888305664063
6.33533333333334	0.00286102294921875
6.33866666666667	0.00429153442382813
6.342	0.00476837158203125
6.34533333333334	0.00715255737304688
6.34866666666667	0.0123977661132813
6.352	0.0171661376953125
6.35533333333334	0.0152587890625
6.35866666666667	0.00667572021484375
6.362	-0.000476837158203125
6.36533333333334	-0.00619888305664063
6.36866666666667	-0.00905990600585938
6.372	-0.0104904174804688
6.37533333333334	-0.0100135803222656
6.37866666666667	-0.00619888305664063
6.382	-0.00524520874023438
6.38533333333334	-0.00476837158203125
6.38866666666667	-0.00762939453125
6.392	-0.011444091796875
6.39533333333334	-0.0162124633789063
6.39866666666667	-0.0224113464355469
6.402	-0.0224113464355469
6.40533333333334	-0.0195503234863281
6.40866666666667	-0.0147819519042969
6.412	-0.0128746032714844
6.41533333333334	-0.0119209289550781
6.41866666666667	-0.0104904174804688
6.422	-0.00858306884765625
6.42533333333334	-0.00762939453125
6.42866666666667	-0.00715255737304688
6.432	-0.00619888305664063
6.43533333333334	-0.00715255737304688
6.43866666666667	-0.00476837158203125
6.442	-0.00095367431640625
6.44533333333334	0.0057220458984375
6.44866666666667	0.0100135803222656
6.452	0.0143051147460938
6.45533333333334	0.0238418579101563
6.45866666666667	0.0319480895996094
6.462	0.0324249267578125
6.46533333333334	0.0252723693847656
6.46866666666667	0.0195503234863281
6.472	0.0162124633789063
6.47533333333334	0.0123977661132813
6.47866666666667	0.00905990600585938
6.482	0.00762939453125
6.48533333333334	0.00715255737304688
6.48866666666667	0.00810623168945313
6.492	0.00858306884765625
6.49533333333334	0.0104904174804688
6.49866666666667	0.00858306884765625
6.502	0.00476837158203125
6.50533333333334	0.00429153442382813
6.50866666666667	0.00524520874023438
6.512	0.00667572021484375
6.51533333333334	0.00429153442382813
6.51866666666667	0.00429153442382813
6.522	0.00810623168945313
6.52533333333334	0.0109672546386719
6.52866666666667	0.0100135803222656
6.532	0.00762939453125
6.53533333333334	0.00619888305664063
6.53866666666667	0.00429153442382813
6.542	0.00333786010742188
6.54533333333334	0
6.54866666666667	-0.00095367431640625
6.552	0
6.55533333333334	0.00333786010742188
6.55866666666667	0.00667572021484375
6.562	0.00429153442382813
6.56533333333334	0.00476837158203125
6.56866666666667	0.00286102294921875
6.572	0.00143051147460938
6.57533333333334	-0.0019073486328125
6.57866666666667	-0.003814697265625
6.582	-0.0019073486328125
6.58533333333334	0.00095367431640625
6.58866666666667	0.00619888305664063
6.592	0.0123977661132813
6.59533333333334	0.0195503234863281
6.59866666666667	0.0247955322265625
6.602	0.0276565551757813
6.60533333333334	0.0271797180175781
6.60866666666667	0.0257492065429688
6.612	0.0247955322265625
6.61533333333334	0.0257492065429688
6.61866666666667	0.0257492065429688
6.622	0.0243186950683594
6.62533333333334	0.0224113464355469
6.62866666666667	0.0238418579101563
6.632	0.0214576721191406
6.63533333333334	0.0181198120117188
6.63866666666667	0.0185966491699219
6.642	0.0300407409667969
6.64533333333334	0.0481605529785156
6.64866666666667	0.0658035278320313
6.652	0.0863075256347656
6.65533333333334	0.111579895019531
6.65866666666667	0.1373291015625
6.662	0.164031982421875
6.66533333333334	0.193595886230469
[truncated: 5,508 more rows]
