# Supplementary material for: Phase-Specific Parameter Estimation in Chiral HPLC Using 1‑Site, 2‑Site Stochastic Models, and Unified Equation Approach
Source: Anal Chem. 2026 Apr 29;98(18):13925–39. doi: 10.1021/acs.analchem.6c01634 (PMC13177292; doi:10.1021/acs.analchem.6c01634)
Supplement: Supplementary file 2 [file ac6c01634_si_002.zip › SupportingInformation/01_isotherm_fit/CELL1_data/LORA_CELL1_05_10_25410.CSV]

0.00183333333333334	-0.0057220458984375
0.00516666666666667	0.00143051147460938
0.0085	0.00524520874023438
0.0118333333333334	0.00429153442382813
0.0151666666666667	0.00286102294921875
0.0185	0.000476837158203125
0.0218333333333334	-0.00095367431640625
0.0251666666666667	-0.000476837158203125
0.0285	0.00143051147460938
0.0318333333333334	0.00715255737304688
0.0351666666666667	0.0109672546386719
0.0385	0.0128746032714844
0.0418333333333334	0.0100135803222656
0.0451666666666667	0.00810623168945313
0.0485	0.0100135803222656
0.0518333333333334	0.0152587890625
0.0551666666666667	0.0200271606445313
0.0585	0.0219345092773438
0.0618333333333334	0.0243186950683594
0.0651666666666667	0.0276565551757813
0.0685	0.0300407409667969
0.0718333333333334	0.0276565551757813
0.0751666666666667	0.0224113464355469
0.0785	0.0185966491699219
0.0818333333333334	0.0176429748535156
0.0851666666666667	0.0143051147460938
0.0885	0.00905990600585938
0.0918333333333334	0.00810623168945313
0.0951666666666667	0.0133514404296875
0.0985000000000001	0.0205039978027344
0.101833333333334	0.0233650207519531
0.105166666666667	0.0262260437011719
0.1085	0.0286102294921875
0.111833333333334	0.0257492065429688
0.115166666666667	0.0205039978027344
0.1185	0.0185966491699219
0.121833333333334	0.0200271606445313
0.125166666666667	0.0238418579101563
0.1285	0.0238418579101563
0.131833333333334	0.0247955322265625
0.135166666666667	0.0243186950683594
0.1385	0.0181198120117188
0.141833333333334	0.0123977661132813
0.145166666666667	0.00286102294921875
0.1485	0
0.151833333333334	-0.0019073486328125
0.155166666666667	-0.00333786010742188
0.1585	-0.00095367431640625
0.161833333333334	0.00143051147460938
0.165166666666667	0.00238418579101563
0.1685	-0.00143051147460938
0.171833333333334	-0.00333786010742188
0.175166666666667	-0.00429153442382813
0.1785	-0.0109672546386719
0.181833333333334	-0.0185966491699219
0.185166666666667	-0.0238418579101563
0.1885	-0.0243186950683594
0.191833333333334	-0.0233650207519531
0.195166666666667	-0.0219345092773438
0.1985	-0.0166893005371094
0.201833333333334	-0.0133514404296875
0.205166666666667	-0.00905990600585938
0.2085	-0.00524520874023438
0.211833333333334	-0.0019073486328125
0.215166666666667	0.000476837158203125
0.2185	0.00095367431640625
0.221833333333334	0.00143051147460938
0.225166666666667	-0.000476837158203125
0.2285	-0.00619888305664063
0.231833333333334	-0.0128746032714844
0.235166666666667	-0.0195503234863281
0.2385	-0.0257492065429688
0.241833333333334	-0.0290870666503906
0.245166666666667	-0.030517578125
0.2485	-0.0309944152832031
0.251833333333334	-0.0338554382324219
0.255166666666667	-0.0376701354980469
0.2585	-0.0367164611816406
0.261833333333334	-0.0367164611816406
0.265166666666667	-0.03814697265625
0.2685	-0.0371932983398438
0.271833333333334	-0.0276565551757813
0.275166666666667	-0.0143051147460938
0.2785	-0.00429153442382813
0.281833333333334	0.003814697265625
0.285166666666667	0.00810623168945313
0.2885	0.00858306884765625
0.291833333333334	0.0057220458984375
0.295166666666667	0.00238418579101563
0.2985	0.000476837158203125
0.301833333333334	-0.0019073486328125
0.305166666666667	-0.00238418579101563
0.3085	-0.00095367431640625
0.311833333333334	0.0019073486328125
0.315166666666667	0.00429153442382813
0.3185	0.00667572021484375
0.321833333333334	0.00667572021484375
0.325166666666667	0.00667572021484375
0.3285	0.00810623168945313
0.331833333333334	0.00858306884765625
0.335166666666667	0.00286102294921875
0.3385	-0.00667572021484375
0.341833333333334	-0.0133514404296875
0.345166666666667	-0.0138282775878906
0.3485	-0.0104904174804688
0.351833333333334	-0.00810623168945313
0.355166666666667	-0.00429153442382813
0.3585	0
0.361833333333334	0.00810623168945313
0.365166666666667	0.011444091796875
0.3685	0.0109672546386719
0.371833333333334	0.00858306884765625
0.375166666666667	0.00905990600585938
0.3785	0.0133514404296875
0.381833333333334	0.0166893005371094
0.385166666666667	0.0205039978027344
0.3885	0.0224113464355469
0.391833333333334	0.019073486328125
0.395166666666667	0.0123977661132813
0.3985	0.00286102294921875
0.401833333333334	-0.00667572021484375
0.405166666666667	-0.0162124633789063
0.4085	-0.02288818359375
0.411833333333334	-0.0233650207519531
0.415166666666667	-0.0195503234863281
0.4185	-0.0109672546386719
0.421833333333334	-0.003814697265625
0.425166666666667	0.00238418579101563
0.4285	0.00429153442382813
0.431833333333334	0.00429153442382813
0.435166666666667	0.00143051147460938
0.4385	-0.0019073486328125
0.441833333333334	-0.00524520874023438
0.445166666666667	-0.00667572021484375
0.4485	-0.00667572021484375
0.451833333333334	-0.00762939453125
0.455166666666667	-0.00810623168945313
0.4585	-0.00905990600585938
0.461833333333334	-0.0109672546386719
0.465166666666667	-0.0143051147460938
0.4685	-0.0147819519042969
0.471833333333334	-0.0119209289550781
0.475166666666667	-0.00429153442382813
0.4785	0.00238418579101563
0.481833333333334	0.00667572021484375
0.485166666666667	0.0095367431640625
0.4885	0.0119209289550781
0.491833333333334	0.0133514404296875
0.495166666666667	0.00858306884765625
0.4985	0.00286102294921875
0.501833333333334	0
0.505166666666667	-0.00286102294921875
0.5085	-0.00476837158203125
0.511833333333334	-0.00619888305664063
0.515166666666667	-0.00429153442382813
0.5185	-0.00095367431640625
0.521833333333334	0.00143051147460938
0.525166666666667	0.0057220458984375
0.5285	0.00858306884765625
0.531833333333334	0.0095367431640625
0.535166666666667	0.00905990600585938
0.5385	0.00619888305664063
0.541833333333334	0.0057220458984375
0.545166666666667	0.00667572021484375
0.5485	0.00905990600585938
0.551833333333334	0.00810623168945313
0.555166666666667	0.000476837158203125
0.5585	-0.00524520874023438
0.561833333333334	-0.0095367431640625
0.565166666666667	-0.0119209289550781
0.5685	-0.0143051147460938
0.571833333333334	-0.0152587890625
0.575166666666667	-0.011444091796875
0.5785	-0.00762939453125
0.581833333333334	-0.00619888305664063
0.585166666666667	-0.00715255737304688
0.5885	-0.0095367431640625
0.591833333333334	-0.00858306884765625
0.595166666666667	-0.00810623168945313
0.5985	-0.00667572021484375
0.601833333333334	-0.00810623168945313
0.605166666666667	-0.0057220458984375
0.6085	-0.0019073486328125
0.611833333333334	0.00143051147460938
0.615166666666667	0.00715255737304688
0.6185	0.0138282775878906
0.621833333333334	0.0219345092773438
0.625166666666667	0.0238418579101563
0.6285	0.0214576721191406
0.631833333333334	0.0162124633789063
0.635166666666667	0.0119209289550781
0.6385	0.00762939453125
0.641833333333334	0.00762939453125
0.645166666666667	0.0095367431640625
0.6485	0.0128746032714844
0.651833333333334	0.0157356262207031
0.655166666666667	0.0176429748535156
0.6585	0.0166893005371094
0.661833333333334	0.0133514404296875
0.665166666666667	0.0138282775878906
0.6685	0.0147819519042969
0.671833333333334	0.0152587890625
0.675166666666667	0.0138282775878906
0.6785	0.0123977661132813
0.681833333333334	0.0119209289550781
0.685166666666667	0.0119209289550781
0.6885	0.0095367431640625
0.691833333333334	0.00429153442382813
0.695166666666667	-0.00286102294921875
0.6985	-0.0095367431640625
0.701833333333334	-0.0152587890625
0.705166666666667	-0.02288818359375
0.7085	-0.026702880859375
0.711833333333334	-0.0262260437011719
0.715166666666667	-0.0214576721191406
0.7185	-0.0185966491699219
0.721833333333334	-0.0181198120117188
0.725166666666667	-0.0214576721191406
0.7285	-0.026702880859375
0.731833333333334	-0.0295639038085938
0.735166666666667	-0.0295639038085938
0.7385	-0.026702880859375
0.741833333333334	-0.0224113464355469
0.745166666666667	-0.0143051147460938
0.7485	-0.0057220458984375
0.751833333333334	0.003814697265625
0.755166666666667	0.0104904174804688
0.7585	0.0157356262207031
0.761833333333334	0.0166893005371094
0.765166666666667	0.0133514404296875
0.7685	0.0057220458984375
0.771833333333334	-0.003814697265625
0.775166666666667	-0.0109672546386719
0.7785	-0.0157356262207031
0.781833333333334	-0.0200271606445313
0.785166666666667	-0.0247955322265625
0.7885	-0.0233650207519531
0.791833333333334	-0.0181198120117188
0.795166666666667	-0.0133514404296875
0.7985	-0.0109672546386719
0.801833333333334	-0.00476837158203125
0.805166666666667	0.0057220458984375
0.8085	0.0123977661132813
0.811833333333334	0.0133514404296875
0.815166666666667	0.0109672546386719
0.8185	0.0100135803222656
0.821833333333334	0.0104904174804688
0.825166666666667	0.0109672546386719
0.8285	0.00905990600585938
0.831833333333334	0.00762939453125
0.835166666666667	0.00619888305664063
0.8385	0.00333786010742188
0.841833333333334	-0.00095367431640625
0.845166666666667	-0.00715255737304688
0.8485	-0.0128746032714844
0.851833333333334	-0.0181198120117188
0.855166666666667	-0.0224113464355469
0.8585	-0.0262260437011719
0.861833333333334	-0.030517578125
0.865166666666667	-0.0314712524414063
0.8685	-0.0286102294921875
0.871833333333334	-0.0247955322265625
0.875166666666667	-0.019073486328125
0.8785	-0.0138282775878906
0.881833333333334	-0.0095367431640625
0.885166666666667	-0.00715255737304688
0.8885	-0.00476837158203125
0.891833333333334	0.000476837158203125
0.895166666666667	0.00476837158203125
0.8985	0.00667572021484375
0.901833333333334	0.00429153442382813
0.905166666666667	0.00095367431640625
0.9085	-0.00143051147460938
0.911833333333334	-0.00524520874023438
0.915166666666667	-0.00762939453125
0.9185	-0.00619888305664063
0.921833333333334	-0.00095367431640625
0.925166666666667	0.00286102294921875
0.9285	0.000476837158203125
0.931833333333334	-0.00667572021484375
0.935166666666667	-0.0143051147460938
0.9385	-0.0209808349609375
0.941833333333334	-0.0252723693847656
0.945166666666667	-0.030517578125
0.9485	-0.0338554382324219
0.951833333333334	-0.0333786010742188
0.955166666666667	-0.0324249267578125
0.9585	-0.0286102294921875
0.961833333333334	-0.0252723693847656
0.965166666666667	-0.0195503234863281
0.9685	-0.0152587890625
0.971833333333334	-0.0095367431640625
0.975166666666667	-0.00524520874023438
0.9785	-0.0057220458984375
0.981833333333334	-0.0100135803222656
0.985166666666667	-0.0157356262207031
0.9885	-0.0185966491699219
0.991833333333334	-0.0209808349609375
0.995166666666667	-0.0205039978027344
0.9985	-0.0171661376953125
1.00183333333334	-0.0109672546386719
1.00516666666667	-0.00333786010742188
1.0085	0.00524520874023438
1.01183333333334	0.0133514404296875
1.01516666666667	0.0176429748535156
1.0185	0.0181198120117188
1.02183333333334	0.0185966491699219
1.02516666666667	0.0166893005371094
1.0285	0.011444091796875
1.03183333333334	0.00476837158203125
1.03516666666667	0.0019073486328125
1.0385	0.003814697265625
1.04183333333334	0.0057220458984375
1.04516666666667	0.0095367431640625
1.0485	0.0138282775878906
1.05183333333334	0.0143051147460938
1.05516666666667	0.00858306884765625
1.0585	-0.00095367431640625
1.06183333333334	-0.00810623168945313
1.06516666666667	-0.0133514404296875
1.0685	-0.019073486328125
1.07183333333334	-0.02288818359375
1.07516666666667	-0.0247955322265625
1.0785	-0.0262260437011719
1.08183333333334	-0.0281333923339844
1.08516666666667	-0.0286102294921875
1.0885	-0.026702880859375
1.09183333333334	-0.0238418579101563
1.09516666666667	-0.0176429748535156
1.0985	-0.0119209289550781
1.10183333333334	-0.00762939453125
1.10516666666667	-0.0095367431640625
1.1085	-0.0123977661132813
1.11183333333334	-0.0123977661132813
1.11516666666667	-0.011444091796875
1.1185	-0.0123977661132813
1.12183333333334	-0.0157356262207031
1.12516666666667	-0.0128746032714844
1.1285	-0.00810623168945313
1.13183333333334	-0.003814697265625
1.13516666666667	-0.00619888305664063
1.1385	-0.0100135803222656
1.14183333333334	-0.0123977661132813
1.14516666666667	-0.0147819519042969
1.1485	-0.0176429748535156
1.15183333333334	-0.0209808349609375
1.15516666666667	-0.0200271606445313
1.1585	-0.0162124633789063
1.16183333333334	-0.0147819519042969
1.16516666666667	-0.0152587890625
1.1685	-0.0162124633789063
1.17183333333334	-0.0181198120117188
1.17516666666667	-0.019073486328125
1.1785	-0.0171661376953125
1.18183333333334	-0.0119209289550781
1.18516666666667	-0.00810623168945313
1.1885	-0.00667572021484375
1.19183333333334	-0.0057220458984375
1.19516666666667	-0.00619888305664063
1.1985	-0.00905990600585938
1.20183333333334	-0.0133514404296875
1.20516666666667	-0.0133514404296875
1.2085	-0.0104904174804688
1.21183333333334	-0.00476837158203125
1.21516666666667	-0.000476837158203125
1.2185	0.00286102294921875
1.22183333333334	0.0019073486328125
1.22516666666667	-0.0019073486328125
1.2285	-0.003814697265625
1.23183333333334	-0.00476837158203125
1.23516666666667	-0.00667572021484375
1.2385	-0.00905990600585938
1.24183333333334	-0.0100135803222656
1.24516666666667	-0.0100135803222656
1.2485	-0.011444091796875
1.25183333333334	-0.0143051147460938
1.25516666666667	-0.0123977661132813
1.2585	-0.00810623168945313
1.26183333333334	-0.0019073486328125
1.26516666666667	0.00143051147460938
1.2685	0
1.27183333333334	-0.00619888305664063
1.27516666666667	-0.0152587890625
1.2785	-0.0209808349609375
1.28183333333334	-0.0247955322265625
1.28516666666667	-0.0276565551757813
1.2885	-0.0281333923339844
1.29183333333334	-0.0271797180175781
1.29516666666667	-0.0243186950683594
1.2985	-0.0243186950683594
1.30183333333334	-0.0247955322265625
1.30516666666667	-0.0247955322265625
1.3085	-0.0224113464355469
1.31183333333334	-0.0157356262207031
1.31516666666667	-0.00667572021484375
1.3185	0.0019073486328125
1.32183333333334	0.00810623168945313
1.32516666666667	0.0147819519042969
1.3285	0.0166893005371094
1.33183333333334	0.0147819519042969
1.33516666666667	0.00762939453125
1.3385	0.00095367431640625
1.34183333333334	-0.00476837158203125
1.34516666666667	-0.0095367431640625
1.3485	-0.0095367431640625
1.35183333333334	-0.00333786010742188
1.35516666666667	0.00667572021484375
1.3585	0.0176429748535156
1.36183333333334	0.0209808349609375
1.36516666666667	0.019073486328125
1.3685	0.0133514404296875
1.37183333333334	0.003814697265625
1.37516666666667	-0.00619888305664063
1.3785	-0.0176429748535156
1.38183333333334	-0.0205039978027344
1.38516666666667	-0.0147819519042969
1.3885	-0.00810623168945313
1.39183333333334	-0.00238418579101563
1.39516666666667	-0.0019073486328125
1.3985	-0.00238418579101563
1.40183333333334	0
1.40516666666667	0.00333786010742188
1.4085	0.00667572021484375
1.41183333333334	0.00905990600585938
1.41516666666667	0.0128746032714844
1.4185	0.0185966491699219
1.42183333333334	0.0200271606445313
1.42516666666667	0.0195503234863281
1.4285	0.0195503234863281
1.43183333333334	0.0209808349609375
1.43516666666667	0.0238418579101563
1.4385	0.0205039978027344
1.44183333333334	0.0138282775878906
1.44516666666667	0.003814697265625
1.4485	-0.00476837158203125
1.45183333333334	-0.0119209289550781
1.45516666666667	-0.0162124633789063
1.4585	-0.0143051147460938
1.46183333333334	-0.00905990600585938
1.46516666666667	0
1.4685	0.00667572021484375
1.47183333333334	0.0109672546386719
1.47516666666667	0.0109672546386719
1.4785	0.0057220458984375
1.48183333333334	-0.000476837158203125
1.48516666666667	-0.00667572021484375
1.4885	-0.0109672546386719
1.49183333333334	-0.0143051147460938
1.49516666666667	-0.0162124633789063
1.4985	-0.0143051147460938
1.50183333333334	-0.0109672546386719
1.50516666666667	-0.0095367431640625
1.5085	-0.0133514404296875
1.51183333333334	-0.0166893005371094
1.51516666666667	-0.0166893005371094
1.5185	-0.0157356262207031
1.52183333333334	-0.0176429748535156
1.52516666666667	-0.0209808349609375
1.5285	-0.0181198120117188
1.53183333333334	-0.0166893005371094
1.53516666666667	-0.019073486328125
1.5385	-0.0238418579101563
1.54183333333334	-0.0243186950683594
1.54516666666667	-0.0185966491699219
1.5485	-0.0119209289550781
1.55183333333334	-0.00476837158203125
1.55516666666667	0.00095367431640625
1.5585	0.00715255737304688
1.56183333333334	0.00905990600585938
1.56516666666667	0.00476837158203125
1.5685	-0.00333786010742188
1.57183333333334	-0.0109672546386719
1.57516666666667	-0.0157356262207031
1.5785	-0.0185966491699219
1.58183333333334	-0.0200271606445313
1.58516666666667	-0.0200271606445313
1.5885	-0.0185966491699219
1.59183333333334	-0.0162124633789063
1.59516666666667	-0.0147819519042969
1.5985	-0.0133514404296875
1.60183333333334	-0.0128746032714844
1.60516666666667	-0.0147819519042969
1.6085	-0.0195503234863281
1.61183333333334	-0.0238418579101563
1.61516666666667	-0.0257492065429688
1.6185	-0.0290870666503906
1.62183333333334	-0.0338554382324219
1.62516666666667	-0.03814697265625
1.6285	-0.0357627868652344
1.63183333333334	-0.0324249267578125
1.63516666666667	-0.0290870666503906
1.6385	-0.0247955322265625
1.64183333333334	-0.0166893005371094
1.64516666666667	-0.00762939453125
1.6485	-0.00429153442382813
1.65183333333334	-0.00476837158203125
1.65516666666667	-0.00762939453125
1.6585	-0.00715255737304688
1.66183333333334	-0.00905990600585938
1.66516666666667	-0.00762939453125
1.6685	-0.00238418579101563
1.67183333333334	0.00286102294921875
1.67516666666667	0.00429153442382813
1.6785	0.000476837158203125
1.68183333333334	-0.00333786010742188
1.68516666666667	-0.00667572021484375
1.6885	-0.00762939453125
1.69183333333334	-0.00476837158203125
1.69516666666667	0.00333786010742188
1.6985	0.0119209289550781
1.70183333333334	0.0162124633789063
1.70516666666667	0.0152587890625
1.7085	0.00762939453125
1.71183333333334	-0.0019073486328125
1.71516666666667	-0.011444091796875
1.7185	-0.0147819519042969
1.72183333333334	-0.0109672546386719
1.72516666666667	-0.00619888305664063
1.7285	0
1.73183333333334	0.00619888305664063
1.73516666666667	0.0119209289550781
1.7385	0.0166893005371094
1.74183333333334	0.0166893005371094
1.74516666666667	0.0138282775878906
1.7485	0.00762939453125
1.75183333333334	0.00095367431640625
1.75516666666667	-0.00715255737304688
1.7585	-0.0176429748535156
1.76183333333334	-0.0290870666503906
1.76516666666667	-0.0371932983398438
1.7685	-0.0410079956054688
1.77183333333334	-0.0433921813964844
1.77516666666667	-0.0414848327636719
1.7785	-0.0371932983398438
1.78183333333334	-0.0286102294921875
1.78516666666667	-0.0176429748535156
1.7885	-0.00762939453125
1.79183333333334	-0.000476837158203125
1.79516666666667	0.00095367431640625
1.7985	0
1.80183333333334	-0.00143051147460938
1.80516666666667	-0.00238418579101563
1.8085	-0.00333786010742188
1.81183333333334	-0.00286102294921875
1.81516666666667	-0.0019073486328125
1.8185	0
1.82183333333334	0
1.82516666666667	-0.00238418579101563
1.8285	-0.00810623168945313
1.83183333333334	-0.0171661376953125
1.83516666666667	-0.0257492065429688
1.8385	-0.0324249267578125
1.84183333333334	-0.0357627868652344
1.84516666666667	-0.0333786010742188
1.8485	-0.0238418579101563
1.85183333333334	-0.011444091796875
1.85516666666667	-0.00524520874023438
1.8585	-0.00762939453125
1.86183333333334	-0.0147819519042969
1.86516666666667	-0.0257492065429688
1.8685	-0.0367164611816406
1.87183333333334	-0.0472068786621094
1.87516666666667	-0.049591064453125
1.8785	-0.0424385070800781
1.88183333333334	-0.0276565551757813
1.88516666666667	-0.0147819519042969
1.8885	-0.00858306884765625
1.89183333333334	-0.00810623168945313
1.89516666666667	-0.00762939453125
1.8985	-0.00667572021484375
1.90183333333334	-0.0057220458984375
1.90516666666667	-0.00143051147460938
1.9085	0.00476837158203125
1.91183333333334	0.0104904174804688
1.91516666666667	0.011444091796875
1.9185	0.00762939453125
1.92183333333334	0.00286102294921875
1.92516666666667	-0.00143051147460938
1.9285	-0.0057220458984375
1.93183333333334	-0.00715255737304688
1.93516666666667	-0.00476837158203125
1.9385	-0.0019073486328125
1.94183333333334	-0.0057220458984375
1.94516666666667	-0.0123977661132813
1.9485	-0.0143051147460938
1.95183333333334	-0.0119209289550781
1.95516666666667	-0.00905990600585938
1.9585	-0.00715255737304688
1.96183333333334	-0.00333786010742188
1.96516666666667	0.00143051147460938
1.9685	0.003814697265625
1.97183333333334	0.003814697265625
1.97516666666667	0.00238418579101563
1.9785	0.0019073486328125
1.98183333333334	0.0057220458984375
1.98516666666667	0.00858306884765625
1.9885	0.0109672546386719
1.99183333333334	0.0133514404296875
1.99516666666667	0.0162124633789063
1.9985	0.0166893005371094
2.00183333333334	0.0104904174804688
2.00516666666667	0.00667572021484375
2.0085	0.00619888305664063
2.01183333333334	0.00619888305664063
2.01516666666667	0.0019073486328125
2.0185	-0.00238418579101563
2.02183333333334	-0.00333786010742188
2.02516666666667	-0.00333786010742188
2.0285	-0.00619888305664063
2.03183333333334	-0.00619888305664063
2.03516666666667	-0.00143051147460938
2.0385	0.0057220458984375
2.04183333333334	0.0100135803222656
2.04516666666667	0.00858306884765625
2.0485	0.00715255737304688
2.05183333333334	0.00619888305664063
2.05516666666667	0.00524520874023438
2.0585	0.00333786010742188
2.06183333333334	0.00429153442382813
2.06516666666667	0.00715255737304688
2.0685	0.0109672546386719
2.07183333333334	0.011444091796875
2.07516666666667	0.0133514404296875
2.0785	0.0157356262207031
2.08183333333334	0.0166893005371094
2.08516666666667	0.0157356262207031
2.0885	0.0109672546386719
2.09183333333334	0.00333786010742188
2.09516666666667	-0.00715255737304688
2.0985	-0.0157356262207031
2.10183333333334	-0.0176429748535156
2.10516666666667	-0.0162124633789063
2.1085	-0.0119209289550781
2.11183333333334	-0.00476837158203125
2.11516666666667	0.00429153442382813
2.1185	0.00905990600585938
2.12183333333334	0.00524520874023438
2.12516666666667	0
2.1285	-0.003814697265625
2.13183333333334	-0.00667572021484375
2.13516666666667	-0.0104904174804688
2.1385	-0.0123977661132813
2.14183333333334	-0.0119209289550781
2.14516666666667	-0.0133514404296875
2.1485	-0.0157356262207031
2.15183333333334	-0.0200271606445313
2.15516666666667	-0.0224113464355469
2.1585	-0.0247955322265625
2.16183333333334	-0.0247955322265625
2.16516666666667	-0.0224113464355469
2.1685	-0.019073486328125
2.17183333333334	-0.0133514404296875
2.17516666666667	-0.00810623168945313
2.1785	-0.00286102294921875
2.18183333333334	-0.00333786010742188
2.18516666666667	-0.00333786010742188
2.1885	-0.00333786010742188
2.19183333333334	-0.00286102294921875
2.19516666666667	-0.003814697265625
2.1985	-0.003814697265625
2.20183333333334	-0.00238418579101563
2.20516666666667	-0.000476837158203125
2.2085	-0.00095367431640625
2.21183333333334	-0.00286102294921875
2.21516666666667	-0.00524520874023438
2.2185	-0.00715255737304688
2.22183333333334	-0.00667572021484375
2.22516666666667	-0.00524520874023438
2.2285	-0.00095367431640625
2.23183333333334	0.0057220458984375
2.23516666666667	0.0119209289550781
2.2385	0.0157356262207031
2.24183333333334	0.0171661376953125
2.24516666666667	0.0181198120117188
2.2485	0.0152587890625
2.25183333333334	0.0123977661132813
2.25516666666667	0.0123977661132813
2.2585	0.0185966491699219
2.26183333333334	0.0233650207519531
2.26516666666667	0.026702880859375
2.2685	0.0286102294921875
2.27183333333334	0.0276565551757813
2.27516666666667	0.02288818359375
2.2785	0.0162124633789063
2.28183333333334	0.011444091796875
2.28516666666667	0.00858306884765625
2.2885	0.00762939453125
2.29183333333334	0.00667572021484375
2.29516666666667	0.00429153442382813
2.2985	-0.00095367431640625
2.30183333333334	-0.00333786010742188
2.30516666666667	-0.00667572021484375
2.3085	-0.0123977661132813
2.31183333333334	-0.0209808349609375
2.31516666666667	-0.0281333923339844
2.3185	-0.0319480895996094
2.32183333333334	-0.0371932983398438
2.32516666666667	-0.0376701354980469
2.3285	-0.0329017639160156
2.33183333333334	-0.0214576721191406
2.33516666666667	-0.0133514404296875
2.3385	-0.00810623168945313
2.34183333333334	-0.00286102294921875
2.34516666666667	-0.0019073486328125
2.3485	-0.00524520874023438
2.35183333333334	-0.0123977661132813
2.35516666666667	-0.0138282775878906
2.3585	-0.0100135803222656
2.36183333333334	-0.00762939453125
2.36516666666667	-0.00810623168945313
2.3685	-0.0104904174804688
2.37183333333334	-0.011444091796875
2.37516666666667	-0.0138282775878906
2.3785	-0.0181198120117188
2.38183333333334	-0.0224113464355469
2.38516666666667	-0.0200271606445313
2.3885	-0.0104904174804688
2.39183333333334	0.000476837158203125
2.39516666666667	0.0128746032714844
2.3985	0.0205039978027344
2.40183333333334	0.0281333923339844
2.40516666666667	0.0286102294921875
2.4085	0.0247955322265625
2.41183333333334	0.0181198120117188
2.41516666666667	0.0109672546386719
2.4185	0.00715255737304688
2.42183333333334	0.003814697265625
2.42516666666667	0.0019073486328125
2.4285	-0.00095367431640625
2.43183333333334	-0.00429153442382813
2.43516666666667	-0.00715255737304688
2.4385	-0.0109672546386719
2.44183333333334	-0.0157356262207031
2.44516666666667	-0.0157356262207031
2.4485	-0.0095367431640625
2.45183333333334	0
2.45516666666667	0.00429153442382813
2.4585	0.00715255737304688
2.46183333333334	0.00858306884765625
2.46516666666667	0.00715255737304688
2.4685	-0.000476837158203125
2.47183333333334	-0.00905990600585938
2.47516666666667	-0.0109672546386719
2.4785	-0.00762939453125
2.48183333333334	-0.00286102294921875
2.48516666666667	0.0019073486328125
2.4885	0.0057220458984375
2.49183333333334	0.00810623168945313
2.49516666666667	0.00810623168945313
2.4985	0.00667572021484375
2.50183333333334	0.003814697265625
2.50516666666667	0.00238418579101563
2.5085	0.00429153442382813
2.51183333333334	0.00524520874023438
2.51516666666667	0.00429153442382813
2.5185	0
2.52183333333334	-0.00286102294921875
2.52516666666667	-0.00715255737304688
2.5285	-0.0138282775878906
2.53183333333334	-0.019073486328125
2.53516666666667	-0.0200271606445313
2.5385	-0.0176429748535156
2.54183333333334	-0.0162124633789063
2.54516666666667	-0.0181198120117188
2.5485	-0.0181198120117188
2.55183333333334	-0.0181198120117188
2.55516666666667	-0.0195503234863281
2.5585	-0.0209808349609375
2.56183333333334	-0.019073486328125
2.56516666666667	-0.0147819519042969
2.5685	-0.011444091796875
2.57183333333334	-0.0109672546386719
2.57516666666667	-0.011444091796875
2.5785	-0.0104904174804688
2.58183333333334	-0.0095367431640625
2.58516666666667	-0.0104904174804688
2.5885	-0.0119209289550781
2.59183333333334	-0.0133514404296875
2.59516666666667	-0.0133514404296875
2.5985	-0.0152587890625
2.60183333333334	-0.0195503234863281
2.60516666666667	-0.0233650207519531
2.6085	-0.0243186950683594
2.61183333333334	-0.0224113464355469
2.61516666666667	-0.019073486328125
2.6185	-0.0152587890625
2.62183333333334	-0.0109672546386719
2.62516666666667	-0.00429153442382813
2.6285	0.0019073486328125
2.63183333333334	0.00858306884765625
2.63516666666667	0.0128746032714844
2.6385	0.0138282775878906
2.64183333333334	0.0143051147460938
2.64516666666667	0.0123977661132813
2.6485	0.00858306884765625
2.65183333333334	0.00333786010742188
2.65516666666667	-0.000476837158203125
2.6585	0
2.66183333333334	0.00333786010742188
2.66516666666667	0.00667572021484375
2.6685	0.0095367431640625
2.67183333333334	0.0109672546386719
2.67516666666667	0.0143051147460938
2.6785	0.0171661376953125
2.68183333333334	0.0195503234863281
2.68516666666667	0.0219345092773438
2.6885	0.0243186950683594
2.69183333333334	0.0271797180175781
2.69516666666667	0.026702880859375
2.6985	0.0238418579101563
2.70183333333334	0.0181198120117188
2.70516666666667	0.0128746032714844
2.7085	0.011444091796875
2.71183333333334	0.011444091796875
2.71516666666667	0.0104904174804688
2.7185	0.00905990600585938
2.72183333333334	0.0123977661132813
2.72516666666667	0.0195503234863281
2.7285	0.0247955322265625
2.73183333333334	0.026702880859375
2.73516666666667	0.0286102294921875
2.7385	0.0276565551757813
2.74183333333334	0.0233650207519531
2.74516666666667	0.0157356262207031
2.7485	0.0104904174804688
2.75183333333334	0.00762939453125
2.75516666666667	0.00429153442382813
2.7585	0.00286102294921875
2.76183333333334	0.00143051147460938
2.76516666666667	0.00095367431640625
2.7685	0.000476837158203125
2.77183333333334	0.00286102294921875
2.77516666666667	0.0057220458984375
2.7785	0.0095367431640625
2.78183333333334	0.0133514404296875
2.78516666666667	0.019073486328125
2.7885	0.02288818359375
2.79183333333334	0.0257492065429688
2.79516666666667	0.0319480895996094
2.7985	0.0410079956054688
2.80183333333334	0.0510215759277344
2.80516666666667	0.0600814819335938
2.8085	0.072479248046875
2.81183333333334	0.0905990600585938
2.81516666666667	0.116348266601563
2.8185	0.149250030517578
2.82183333333334	0.191211700439453
2.82516666666667	0.238895416259766
2.8285	0.288486480712891
2.83183333333334	0.335693359375
2.83516666666667	0.381946563720703
2.8385	0.431060791015625
2.84183333333334	0.48065185546875
2.84516666666667	0.529766082763672
2.8485	0.576496124267578
2.85183333333334	0.621318817138672
2.85516666666667	0.659465789794922
2.8585	0.68807601928711
2.86183333333334	0.706195831298828
2.86516666666667	0.7171630859375
2.8685	0.722885131835938
2.87183333333334	0.719547271728516
2.87516666666667	0.707626342773438
2.8785	0.6866455078125
2.88183333333334	0.661849975585938
2.88516666666667	0.632762908935547
2.8885	0.60415267944336
2.89183333333334	0.576019287109375
2.89516666666667	0.548362731933594
2.8985	0.521183013916016
2.90183333333334	0.493049621582031
2.90516666666667	0.463485717773438
2.9085	0.431060791015625
2.91183333333334	0.39815902709961
2.91516666666667	0.368118286132813
2.9185	0.340461730957031
2.92183333333334	0.313758850097656
2.92516666666667	0.287532806396485
2.9285	0.263214111328125
2.93183333333334	0.241279602050781
2.93516666666667	0.22268295288086
2.9385	0.207901000976563
2.94183333333334	0.195980072021485
2.94516666666667	0.18453598022461
2.9485	0.173091888427735
2.95183333333334	0.16021728515625
2.95516666666667	0.14495849609375
2.9585	0.128746032714844
2.96183333333334	0.110626220703125
2.96516666666667	0.0948905944824219
2.9685	0.0805854797363281
2.97183333333334	0.0681877136230469
2.97516666666667	0.0605583190917969
2.9785	0.0581741333007813
2.98183333333334	0.057220458984375
2.98516666666667	0.0524520874023438
2.9885	0.0476837158203125
2.99183333333334	0.0452995300292969
2.99516666666667	0.0433921813964844
2.9985	0.0371932983398438
3.00183333333334	0.0276565551757813
3.00516666666667	0.0238418579101563
3.0085	0.026702880859375
3.01183333333334	0.0314712524414063
3.01516666666667	0.0329017639160156
3.0185	0.030517578125
3.02183333333334	0.030517578125
3.02516666666667	0.0300407409667969
3.0285	0.0290870666503906
3.03183333333334	0.0257492065429688
3.03516666666667	0.0195503234863281
3.0385	0.0181198120117188
3.04183333333334	0.0176429748535156
3.04516666666667	0.0176429748535156
3.0485	0.0138282775878906
3.05183333333334	0.00905990600585938
3.05516666666667	0.00762939453125
3.0585	0.00858306884765625
3.06183333333334	0.0095367431640625
3.06516666666667	0.0100135803222656
3.0685	0.00858306884765625
3.07183333333334	0.00762939453125
3.07516666666667	0.00762939453125
3.0785	0.00667572021484375
3.08183333333334	0.00286102294921875
3.08516666666667	-0.0019073486328125
3.0885	-0.003814697265625
3.09183333333334	-0.00524520874023438
3.09516666666667	-0.00810623168945313
3.0985	-0.0100135803222656
3.10183333333334	-0.00858306884765625
3.10516666666667	-0.00524520874023438
3.1085	-0.00143051147460938
3.11183333333334	0.00238418579101563
3.11516666666667	0.00429153442382813
3.1185	0.00429153442382813
3.12183333333334	0.00429153442382813
3.12516666666667	0.00286102294921875
3.1285	0.00238418579101563
3.13183333333334	0.000476837158203125
3.13516666666667	0.00095367431640625
3.1385	0.00238418579101563
3.14183333333334	0
3.14516666666667	-0.000476837158203125
3.1485	-0.00238418579101563
3.15183333333334	-0.00286102294921875
3.15516666666667	-0.00524520874023438
3.1585	-0.0057220458984375
3.16183333333334	-0.00286102294921875
3.16516666666667	0.000476837158203125
3.1685	0.00095367431640625
3.17183333333334	0.000476837158203125
3.17516666666667	-0.00333786010742188
3.1785	-0.0109672546386719
3.18183333333334	-0.0200271606445313
3.18516666666667	-0.0271797180175781
3.1885	-0.030517578125
3.19183333333334	-0.0338554382324219
3.19516666666667	-0.0329017639160156
3.1985	-0.026702880859375
3.20183333333334	-0.019073486328125
3.20516666666667	-0.0147819519042969
3.2085	-0.0100135803222656
3.21183333333334	-0.00143051147460938
3.21516666666667	0.00619888305664063
3.2185	0.00715255737304688
3.22183333333334	0.00476837158203125
3.22516666666667	0.00619888305664063
3.2285	0.00762939453125
3.23183333333334	0.00619888305664063
3.23516666666667	0.00619888305664063
3.2385	0.0100135803222656
3.24183333333334	0.0176429748535156
3.24516666666667	0.0205039978027344
3.2485	0.0209808349609375
3.25183333333334	0.0224113464355469
3.25516666666667	0.0233650207519531
3.2585	0.0200271606445313
3.26183333333334	0.0119209289550781
3.26516666666667	0.00333786010742188
3.2685	-0.00429153442382813
3.27183333333334	-0.0133514404296875
3.27516666666667	-0.0224113464355469
3.2785	-0.0252723693847656
3.28183333333334	-0.019073486328125
3.28516666666667	-0.00905990600585938
3.2885	-0.00238418579101563
3.29183333333334	0.00429153442382813
3.29516666666667	0.0119209289550781
3.2985	0.0181198120117188
3.30183333333334	0.0209808349609375
3.30516666666667	0.0205039978027344
3.3085	0.02288818359375
3.31183333333334	0.0252723693847656
3.31516666666667	0.0257492065429688
3.3185	0.0247955322265625
3.32183333333334	0.0224113464355469
3.32516666666667	0.0214576721191406
3.3285	0.0224113464355469
3.33183333333334	0.0247955322265625
3.33516666666667	0.0290870666503906
3.3385	0.0319480895996094
3.34183333333334	0.0338554382324219
3.34516666666667	0.0314712524414063
3.3485	0.0262260437011719
3.35183333333334	0.0185966491699219
3.35516666666667	0.00715255737304688
3.3585	-0.00524520874023438
3.36183333333334	-0.0162124633789063
3.36516666666667	-0.0181198120117188
3.3685	-0.0143051147460938
3.37183333333334	-0.00810623168945313
3.37516666666667	-0.00286102294921875
3.3785	0.00238418579101563
3.38183333333334	0.011444091796875
3.38516666666667	0.0162124633789063
3.3885	0.019073486328125
3.39183333333334	0.0224113464355469
3.39516666666667	0.0290870666503906
3.3985	0.0371932983398438
3.40183333333334	0.0371932983398438
3.40516666666667	0.0352859497070313
3.4085	0.030517578125
3.41183333333334	0.0243186950683594
3.41516666666667	0.0171661376953125
3.4185	0.00858306884765625
3.42183333333334	0.00286102294921875
3.42516666666667	0
3.4285	0
3.43183333333334	0.003814697265625
3.43516666666667	0.00667572021484375
3.4385	0.011444091796875
3.44183333333334	0.0171661376953125
3.44516666666667	0.0205039978027344
3.4485	0.0209808349609375
3.45183333333334	0.0166893005371094
3.45516666666667	0.0119209289550781
3.4585	0.00905990600585938
3.46183333333334	0.00619888305664063
3.46516666666667	0.00429153442382813
3.4685	-0.00095367431640625
3.47183333333334	-0.00762939453125
3.47516666666667	-0.0100135803222656
3.4785	-0.0147819519042969
3.48183333333334	-0.0162124633789063
3.48516666666667	-0.0195503234863281
3.4885	-0.0176429748535156
3.49183333333334	-0.0138282775878906
3.49516666666667	-0.0100135803222656
3.4985	-0.003814697265625
3.50183333333334	-0.00286102294921875
3.50516666666667	-0.0019073486328125
3.5085	-0.00286102294921875
3.51183333333334	-0.00286102294921875
3.51516666666667	-0.00429153442382813
3.5185	-0.00762939453125
3.52183333333334	-0.00715255737304688
3.52516666666667	-0.0057220458984375
3.5285	-0.00667572021484375
3.53183333333334	-0.00715255737304688
3.53516666666667	-0.00858306884765625
3.5385	-0.00858306884765625
3.54183333333334	-0.0109672546386719
3.54516666666667	-0.0147819519042969
3.5485	-0.0143051147460938
3.55183333333334	-0.0147819519042969
3.55516666666667	-0.0138282775878906
3.5585	-0.0147819519042969
3.56183333333334	-0.0123977661132813
3.56516666666667	-0.00715255737304688
3.5685	-0.00333786010742188
3.57183333333334	0.000476837158203125
3.57516666666667	0.00286102294921875
3.5785	0.00715255737304688
3.58183333333334	0.00858306884765625
3.58516666666667	0.00858306884765625
3.5885	0.00619888305664063
3.59183333333334	0.00143051147460938
3.59516666666667	-0.00476837158203125
3.5985	-0.0138282775878906
3.60183333333334	-0.019073486328125
3.60516666666667	-0.0233650207519531
3.6085	-0.0243186950683594
3.61183333333334	-0.0247955322265625
3.61516666666667	-0.0247955322265625
3.6185	-0.0209808349609375
3.62183333333334	-0.0195503234863281
3.62516666666667	-0.0185966491699219
3.6285	-0.019073486328125
3.63183333333334	-0.0138282775878906
3.63516666666667	-0.0100135803222656
3.6385	-0.011444091796875
3.64183333333334	-0.0143051147460938
3.64516666666667	-0.0181198120117188
3.6485	-0.0200271606445313
3.65183333333334	-0.02288818359375
3.65516666666667	-0.0224113464355469
3.6585	-0.0176429748535156
3.66183333333334	-0.0100135803222656
3.66516666666667	-0.0019073486328125
3.6685	0.003814697265625
3.67183333333334	0.003814697265625
3.67516666666667	0.00143051147460938
3.6785	-0.00333786010742188
3.68183333333334	-0.00715255737304688
3.68516666666667	-0.00619888305664063
3.6885	-0.00333786010742188
3.69183333333334	0.00476837158203125
3.69516666666667	0.0123977661132813
3.6985	0.019073486328125
3.70183333333334	0.0262260437011719
3.70516666666667	0.026702880859375
3.7085	0.026702880859375
3.71183333333334	0.0243186950683594
3.71516666666667	0.0214576721191406
3.7185	0.0166893005371094
3.72183333333334	0.00858306884765625
3.72516666666667	0.00333786010742188
3.7285	0.00143051147460938
3.73183333333334	0.003814697265625
3.73516666666667	0.0100135803222656
3.7385	0.0214576721191406
3.74183333333334	0.0352859497070313
3.74516666666667	0.0486373901367188
3.7485	0.057220458984375
3.75183333333334	0.064849853515625
3.75516666666667	0.0705718994140625
3.7585	0.0720024108886719
3.76183333333334	0.0705718994140625
3.76516666666667	0.0672340393066407
3.7685	0.0653266906738282
3.77183333333334	0.0643730163574219
3.77516666666667	0.0667572021484375
3.7785	0.0734329223632813
3.78183333333334	0.0820159912109375
3.78516666666667	0.0948905944824219
3.7885	0.111579895019531
3.79183333333334	0.129222869873047
3.79516666666667	0.147342681884766
3.7985	0.166416168212891
3.80183333333334	0.19216537475586
3.80516666666667	0.219821929931641
3.8085	0.244617462158203
3.81183333333334	0.268936157226563
3.81516666666667	0.293731689453125
3.8185	0.32186508178711
3.82183333333334	0.3509521484375
3.82516666666667	0.373363494873047
3.8285	0.394344329833985
3.83183333333334	0.413894653320313
3.83516666666667	0.434398651123047
3.8385	0.450611114501953
3.84183333333334	0.462055206298828
3.84516666666667	0.475406646728516
3.8485	0.487327575683594
3.85183333333334	0.499248504638672
3.85516666666667	0.513553619384766
3.8585	0.528812408447266
3.86183333333334	0.541210174560547
3.86516666666667	0.546932220458985
3.8685	0.551223754882813
3.87183333333334	0.549793243408203
3.87516666666667	0.536918640136719
3.8785	0.516891479492188
3.88183333333334	0.496387481689453
3.88516666666667	0.479221343994141
3.8885	0.458240509033203
3.89183333333334	0.437259674072266
3.89516666666667	0.416278839111328
3.8985	0.396728515625
3.90183333333334	0.378608703613281
3.90516666666667	0.364303588867188
3.9085	0.352859497070313
3.91183333333334	0.339984893798828
3.91516666666667	0.323295593261719
3.9185	0.303268432617188
3.92183333333334	0.280857086181641
3.92516666666667	0.256538391113281
3.9285	0.234127044677735
3.93183333333334	0.216007232666016
3.93516666666667	0.203132629394531
3.9385	0.191688537597656
3.94183333333334	0.181674957275391
3.94516666666667	0.16927719116211
3.9485	0.153541564941406
3.95183333333334	0.140190124511719
3.95516666666667	0.12969970703125
3.9585	0.124931335449219
3.96183333333334	0.11587142944336
3.96516666666667	0.104427337646485
3.9685	0.0963211059570313
3.97183333333334	0.087738037109375
3.97516666666667	0.0805854797363281
3.9785	0.0710487365722657
3.98183333333334	0.0662803649902344
3.98516666666667	0.0653266906738282
3.9885	0.0634193420410157
3.99183333333334	0.0586509704589844
3.99516666666667	0.0467300415039063
3.9985	0.0357627868652344
4.00183333333334	0.0252723693847656
4.00516666666667	0.0166893005371094
4.0085	0.00858306884765625
4.01183333333334	0.003814697265625
4.01516666666667	0.00858306884765625
4.0185	0.0128746032714844
4.02183333333334	0.0152587890625
4.02516666666667	0.0143051147460938
4.0285	0.0147819519042969
4.03183333333334	0.0133514404296875
4.03516666666667	0.00524520874023438
4.0385	-0.00286102294921875
4.04183333333334	-0.0119209289550781
4.04516666666667	-0.0209808349609375
4.0485	-0.0314712524414063
4.05183333333333	-0.0414848327636719
4.05516666666667	-0.0476837158203125
4.0585	-0.049591064453125
4.06183333333334	-0.049591064453125
4.06516666666667	-0.0491142272949219
4.0685	-0.0486373901367188
4.07183333333334	-0.0443458557128906
4.07516666666667	-0.0405311584472656
4.0785	-0.0429153442382813
4.08183333333334	-0.0491142272949219
4.08516666666667	-0.0543594360351563
4.0885	-0.0567436218261719
4.09183333333333	-0.0596046447753907
4.09516666666667	-0.0629425048828125
4.0985	-0.0605583190917969
4.10183333333334	-0.0510215759277344
4.10516666666667	-0.0376701354980469
4.1085	-0.0290870666503906
4.11183333333334	-0.0257492065429688
4.11516666666667	-0.0257492065429688
4.1185	-0.0309944152832031
4.12183333333334	-0.0429153442382813
4.12516666666667	-0.057220458984375
4.1285	-0.0672340393066407
4.13183333333333	-0.072479248046875
4.13516666666667	-0.0739097595214844
4.1385	-0.0700950622558594
4.14183333333334	-0.057220458984375
4.14516666666667	-0.0391006469726563
4.1485	-0.0195503234863281
4.15183333333334	0.0019073486328125
4.15516666666667	0.0300407409667969
4.1585	0.0667572021484375
4.16183333333334	0.108718872070313
4.16516666666667	0.153541564941406
4.1685	0.205516815185547
4.17183333333333	0.265598297119141
4.17516666666667	0.32806396484375
4.1785	0.388145446777344
4.18183333333334	0.447273254394531
4.18516666666667	0.511646270751953
4.1885	0.575065612792969
4.19183333333334	0.637531280517578
4.19516666666667	0.699043273925782
4.1985	0.763893127441407
4.20183333333334	0.833511352539063
4.20516666666667	0.9002685546875
4.2085	0.965118408203125
4.21183333333333	1.02615356445313
4.21516666666667	1.07765197753906
4.2185	1.12152099609375
4.22183333333334	1.15489959716797
4.22516666666667	1.18255615234375
4.2285	1.20258331298828
4.23183333333334	1.21212005615235
4.23516666666667	1.21641159057617
4.2385	1.21593475341797
4.24183333333334	1.21116638183594
4.24516666666667	1.20067596435547
4.2485	1.18827819824219
4.25183333333334	1.17301940917969
4.25516666666667	1.15394592285156
4.2585	1.12628936767578
4.26183333333334	1.09243392944336
4.26516666666667	1.05714797973633
4.2685	1.01947784423828
4.27183333333334	0.980854034423828
4.27516666666667	0.937461853027344
4.2785	0.89263916015625
4.28183333333334	0.847339630126953
4.28516666666667	0.797271728515625
4.2885	0.745773315429688
4.29183333333334	0.698089599609375
4.29516666666667	0.655174255371094
4.2985	0.618457794189453
4.30183333333334	0.582218170166016
4.30516666666667	0.552654266357422
4.3085	0.528812408447266
4.31183333333334	0.504016876220703
4.31516666666667	0.475883483886719
4.3185	0.443458557128906
4.32183333333334	0.413894653320313
4.32516666666667	0.385761260986328
4.3285	0.35858154296875
4.33183333333334	0.329971313476563
4.33516666666667	0.305652618408203
4.3385	0.286579132080078
4.34183333333333	0.271320343017578
4.34516666666667	0.257968902587891
4.3485	0.241756439208985
4.35183333333334	0.228404998779297
4.35516666666667	0.212669372558594
4.3585	0.199317932128906
4.36183333333334	0.185489654541016
4.36516666666667	0.171661376953125
4.3685	0.159740447998047
4.37183333333334	0.148773193359375
4.37516666666667	0.143051147460938
4.3785	0.136375427246094
4.38183333333333	0.125885009765625
4.38516666666667	0.111103057861328
4.3885	0.0958442687988281
4.39183333333334	0.0834465026855469
4.39516666666667	0.0710487365722657
4.3985	0.0596046447753907
4.40183333333334	0.0519752502441407
4.40516666666667	0.0452995300292969
4.4085	0.0405311584472656
4.41183333333334	0.0352859497070313
4.41516666666667	0.0357627868652344
4.4185	0.0367164611816406
4.42183333333333	0.0357627868652344
4.42516666666667	0.0362396240234375
4.4285	0.0352859497070313
4.43183333333334	0.0357627868652344
4.43516666666667	0.0319480895996094
4.4385	0.030517578125
4.44183333333334	0.0286102294921875
4.44516666666667	0.0247955322265625
4.4485	0.0200271606445313
4.45183333333334	0.0176429748535156
4.45516666666667	0.0166893005371094
4.4585	0.0147819519042969
4.46183333333333	0.0119209289550781
4.46516666666667	0.00715255737304688
4.4685	0.0019073486328125
4.47183333333334	-0.00905990600585938
4.47516666666667	-0.0166893005371094
4.4785	-0.0181198120117188
4.48183333333334	-0.0109672546386719
4.48516666666667	-0.00286102294921875
4.4885	0.00143051147460938
4.49183333333334	0.0057220458984375
4.49516666666667	0.00810623168945313
4.4985	0.00715255737304688
4.50183333333334	0.00238418579101563
4.50516666666667	-0.00238418579101563
4.5085	-0.00286102294921875
4.51183333333334	-0.00286102294921875
4.51516666666667	-0.0057220458984375
4.5185	-0.0133514404296875
4.52183333333334	-0.0238418579101563
4.52516666666667	-0.0333786010742188
4.5285	-0.0400543212890625
4.53183333333334	-0.0462532043457031
4.53516666666667	-0.0462532043457031
4.5385	-0.0448226928710938
4.54183333333334	-0.0410079956054688
4.54516666666667	-0.0367164611816406
4.5485	-0.0319480895996094
4.55183333333334	-0.0281333923339844
4.55516666666667	-0.0286102294921875
4.5585	-0.0314712524414063
4.56183333333334	-0.0348091125488281
4.56516666666667	-0.0357627868652344
4.5685	-0.0357627868652344
4.57183333333334	-0.0324249267578125
4.57516666666667	-0.026702880859375
4.5785	-0.02288818359375
4.58183333333334	-0.0185966491699219
4.58516666666667	-0.0157356262207031
4.5885	-0.0143051147460938
4.59183333333333	-0.0195503234863281
4.59516666666667	-0.0257492065429688
4.5985	-0.0271797180175781
4.60183333333334	-0.0262260437011719
4.60516666666667	-0.0257492065429688
4.6085	-0.0233650207519531
4.61183333333334	-0.0185966491699219
4.61516666666667	-0.0138282775878906
4.6185	-0.0119209289550781
4.62183333333334	-0.0152587890625
4.62516666666667	-0.0176429748535156
4.6285	-0.0214576721191406
4.63183333333333	-0.0257492065429688
4.63516666666667	-0.0281333923339844
4.6385	-0.0329017639160156
4.64183333333334	-0.0352859497070313
4.64516666666667	-0.041961669921875
4.6485	-0.0472068786621094
4.65183333333334	-0.0486373901367188
4.65516666666667	-0.0486373901367188
4.6585	-0.0438690185546875
4.66183333333334	-0.0367164611816406
4.66516666666667	-0.0276565551757813
4.6685	-0.0166893005371094
4.67183333333333	-0.0095367431640625
4.67516666666667	-0.00095367431640625
4.6785	0.00762939453125
4.68183333333334	0.0123977661132813
4.68516666666667	0.0152587890625
4.6885	0.0109672546386719
4.69183333333334	0.00286102294921875
4.69516666666667	-0.0109672546386719
4.6985	-0.0233650207519531
4.70183333333334	-0.0276565551757813
4.70516666666667	-0.0290870666503906
4.7085	-0.0295639038085938
4.71183333333333	-0.0286102294921875
4.71516666666667	-0.0281333923339844
4.7185	-0.0286102294921875
4.72183333333334	-0.0338554382324219
4.72516666666667	-0.0386238098144531
4.7285	-0.0433921813964844
4.73183333333334	-0.0476837158203125
4.73516666666667	-0.0505447387695313
4.7385	-0.0519752502441407
4.74183333333334	-0.0524520874023438
4.74516666666667	-0.0538825988769532
4.7485	-0.0519752502441407
4.75183333333334	-0.0467300415039063
4.75516666666667	-0.0400543212890625
4.7585	-0.0367164611816406
4.76183333333334	-0.034332275390625
4.76516666666667	-0.0295639038085938
4.7685	-0.0233650207519531
4.77183333333334	-0.019073486328125
4.77516666666667	-0.0195503234863281
4.7785	-0.02288818359375
4.78183333333334	-0.0262260437011719
4.78516666666667	-0.030517578125
4.7885	-0.0329017639160156
4.79183333333334	-0.0324249267578125
4.79516666666667	-0.0271797180175781
4.7985	-0.0205039978027344
4.80183333333334	-0.0138282775878906
4.80516666666667	-0.0100135803222656
4.8085	-0.00762939453125
4.81183333333334	-0.00715255737304688
4.81516666666667	-0.0123977661132813
4.8185	-0.0147819519042969
4.82183333333334	-0.0166893005371094
4.82516666666667	-0.0147819519042969
4.8285	-0.0123977661132813
4.83183333333334	-0.00762939453125
4.83516666666667	-0.00238418579101563
4.8385	-0.00286102294921875
4.84183333333334	-0.00667572021484375
4.84516666666667	-0.0143051147460938
4.8485	-0.0205039978027344
4.85183333333334	-0.0276565551757813
4.85516666666667	-0.0314712524414063
4.8585	-0.030517578125
4.86183333333334	-0.0271797180175781
4.86516666666667	-0.0252723693847656
4.8685	-0.026702880859375
4.87183333333334	-0.026702880859375
4.87516666666667	-0.0233650207519531
4.8785	-0.0205039978027344
4.88183333333333	-0.0181198120117188
4.88516666666667	-0.0133514404296875
4.8885	-0.00858306884765625
4.89183333333334	-0.00619888305664063
4.89516666666667	-0.011444091796875
4.8985	-0.0185966491699219
4.90183333333334	-0.0243186950683594
4.90516666666667	-0.030517578125
4.9085	-0.0371932983398438
4.91183333333334	-0.0395774841308594
4.91516666666667	-0.0338554382324219
4.9185	-0.0252723693847656
4.92183333333333	-0.0166893005371094
4.92516666666667	-0.011444091796875
4.9285	-0.00619888305664063
4.93183333333334	-0.00476837158203125
4.93516666666667	-0.00476837158203125
4.9385	-0.00715255737304688
4.94183333333334	-0.0100135803222656
4.94516666666667	-0.0100135803222656
4.9485	-0.00905990600585938
4.95183333333334	-0.00667572021484375
4.95516666666667	-0.0104904174804688
4.9585	-0.0176429748535156
4.96183333333333	-0.0257492065429688
4.96516666666667	-0.0309944152832031
4.9685	-0.03814697265625
4.97183333333334	-0.0448226928710938
4.97516666666667	-0.0481605529785156
4.9785	-0.0457763671875
4.98183333333334	-0.0414848327636719
4.98516666666667	-0.03814697265625
4.9885	-0.0338554382324219
4.99183333333334	-0.030517578125
4.99516666666667	-0.0262260437011719
4.9985	-0.0257492065429688
5.00183333333334	-0.0238418579101563
5.00516666666667	-0.02288818359375
5.0085	-0.0233650207519531
5.01183333333334	-0.0247955322265625
5.01516666666667	-0.0243186950683594
5.0185	-0.0214576721191406
5.02183333333334	-0.0200271606445313
5.02516666666667	-0.0209808349609375
5.0285	-0.0209808349609375
5.03183333333334	-0.0205039978027344
5.03516666666667	-0.0200271606445313
5.0385	-0.019073486328125
5.04183333333334	-0.0181198120117188
5.04516666666667	-0.0181198120117188
5.0485	-0.0209808349609375
5.05183333333334	-0.0238418579101563
5.05516666666667	-0.0247955322265625
5.0585	-0.0262260437011719
5.06183333333334	-0.0290870666503906
5.06516666666667	-0.0319480895996094
5.0685	-0.0314712524414063
5.07183333333334	-0.0295639038085938
5.07516666666667	-0.0276565551757813
5.0785	-0.0276565551757813
5.08183333333334	-0.0281333923339844
5.08516666666667	-0.026702880859375
5.0885	-0.0243186950683594
5.09183333333334	-0.02288818359375
5.09516666666667	-0.0238418579101563
5.0985	-0.0233650207519531
5.10183333333334	-0.0224113464355469
5.10516666666667	-0.0238418579101563
5.1085	-0.0271797180175781
5.11183333333334	-0.0319480895996094
5.11516666666667	-0.0352859497070313
5.1185	-0.03814697265625
5.12183333333334	-0.0376701354980469
5.12516666666667	-0.0357627868652344
5.1285	-0.0357627868652344
5.13183333333334	-0.0386238098144531
5.13516666666667	-0.0424385070800781
5.1385	-0.0452995300292969
5.14183333333334	-0.0472068786621094
5.14516666666667	-0.0462532043457031
5.1485	-0.0395774841308594
5.15183333333334	-0.0300407409667969
5.15516666666667	-0.02288818359375
5.1585	-0.0200271606445313
5.16183333333334	-0.0219345092773438
5.16516666666667	-0.0252723693847656
5.1685	-0.0319480895996094
5.17183333333334	-0.0371932983398438
5.17516666666667	-0.0424385070800781
5.1785	-0.0448226928710938
5.18183333333334	-0.0452995300292969
5.18516666666667	-0.0429153442382813
5.1885	-0.0400543212890625
5.19183333333334	-0.0391006469726563
5.19516666666667	-0.0357627868652344
5.1985	-0.034332275390625
5.20183333333334	-0.0338554382324219
5.20516666666667	-0.03814697265625
5.2085	-0.0386238098144531
5.21183333333334	-0.0376701354980469
5.21516666666667	-0.0386238098144531
5.2185	-0.0386238098144531
5.22183333333334	-0.0371932983398438
5.22516666666667	-0.0338554382324219
5.2285	-0.034332275390625
5.23183333333334	-0.0357627868652344
5.23516666666667	-0.034332275390625
5.2385	-0.0300407409667969
5.24183333333334	-0.02288818359375
5.24516666666667	-0.0176429748535156
5.2485	-0.0143051147460938
5.25183333333334	-0.0133514404296875
5.25516666666667	-0.0143051147460938
5.2585	-0.019073486328125
5.26183333333334	-0.0281333923339844
5.26516666666667	-0.0357627868652344
5.2685	-0.0429153442382813
5.27183333333334	-0.0476837158203125
5.27516666666667	-0.0529289245605469
5.2785	-0.0543594360351563
5.28183333333334	-0.0500679016113282
5.28516666666667	-0.0452995300292969
5.2885	-0.0395774841308594
5.29183333333334	-0.0338554382324219
5.29516666666667	-0.026702880859375
5.2985	-0.0233650207519531
5.30183333333334	-0.0219345092773438
5.30516666666667	-0.0219345092773438
5.3085	-0.0205039978027344
5.31183333333334	-0.0166893005371094
5.31516666666667	-0.0147819519042969
5.3185	-0.0133514404296875
5.32183333333334	-0.0166893005371094
5.32516666666667	-0.0181198120117188
5.3285	-0.0195503234863281
5.33183333333334	-0.02288818359375
5.33516666666667	-0.026702880859375
5.3385	-0.0329017639160156
5.34183333333334	-0.0362396240234375
5.34516666666667	-0.0376701354980469
5.3485	-0.03814697265625
5.35183333333334	-0.03814697265625
5.35516666666667	-0.0367164611816406
5.3585	-0.0324249267578125
5.36183333333334	-0.0281333923339844
5.36516666666667	-0.0271797180175781
5.3685	-0.0309944152832031
5.37183333333334	-0.0371932983398438
5.37516666666667	-0.0410079956054688
5.3785	-0.0438690185546875
5.38183333333334	-0.0452995300292969
5.38516666666667	-0.0457763671875
5.3885	-0.0433921813964844
5.39183333333334	-0.0405311584472656
5.39516666666667	-0.0376701354980469
5.3985	-0.0348091125488281
5.40183333333334	-0.0324249267578125
5.40516666666667	-0.0300407409667969
5.4085	-0.026702880859375
5.41183333333334	-0.0224113464355469
5.41516666666667	-0.0200271606445313
5.4185	-0.0200271606445313
5.42183333333333	-0.0209808349609375
5.42516666666667	-0.019073486328125
5.4285	-0.0152587890625
5.43183333333334	-0.0143051147460938
5.43516666666667	-0.0133514404296875
5.4385	-0.0119209289550781
5.44183333333334	-0.0100135803222656
5.44516666666667	-0.0123977661132813
5.4485	-0.0219345092773438
5.45183333333334	-0.0309944152832031
5.45516666666667	-0.03814697265625
5.4585	-0.0429153442382813
5.46183333333333	-0.0438690185546875
5.46516666666667	-0.0414848327636719
5.4685	-0.0324249267578125
5.47183333333334	-0.02288818359375
5.47516666666667	-0.0133514404296875
5.4785	-0.00905990600585938
5.48183333333334	-0.011444091796875
5.48516666666667	-0.0166893005371094
5.4885	-0.0214576721191406
5.49183333333334	-0.0238418579101563
5.49516666666667	-0.0286102294921875
5.4985	-0.0309944152832031
5.50183333333334	-0.0329017639160156
5.50516666666667	-0.0319480895996094
5.5085	-0.0319480895996094
5.51183333333334	-0.030517578125
5.51516666666667	-0.030517578125
5.5185	-0.0276565551757813
5.52183333333334	-0.0233650207519531
5.52516666666667	-0.0209808349609375
5.5285	-0.0185966491699219
5.53183333333334	-0.0185966491699219
5.53516666666667	-0.0138282775878906
5.5385	-0.0100135803222656
5.54183333333334	-0.00715255737304688
5.54516666666667	-0.00524520874023438
5.5485	-0.00667572021484375
5.55183333333334	-0.0100135803222656
5.55516666666667	-0.0147819519042969
5.5585	-0.02288818359375
5.56183333333334	-0.0324249267578125
5.56516666666667	-0.0391006469726563
5.5685	-0.0433921813964844
5.57183333333334	-0.0452995300292969
5.57516666666667	-0.0472068786621094
5.5785	-0.0462532043457031
5.58183333333334	-0.0405311584472656
5.58516666666667	-0.0352859497070313
5.5885	-0.030517578125
5.59183333333334	-0.0276565551757813
5.59516666666667	-0.02288818359375
5.5985	-0.0138282775878906
5.60183333333334	-0.00619888305664063
5.60516666666667	-0.00476837158203125
5.6085	-0.0109672546386719
5.61183333333334	-0.0166893005371094
5.61516666666667	-0.0214576721191406
5.6185	-0.0271797180175781
5.62183333333334	-0.0333786010742188
5.62516666666667	-0.034332275390625
5.6285	-0.0309944152832031
5.63183333333334	-0.0286102294921875
5.63516666666667	-0.026702880859375
5.6385	-0.026702880859375
5.64183333333334	-0.0257492065429688
5.64516666666667	-0.0233650207519531
5.6485	-0.0138282775878906
5.65183333333334	-0.00238418579101563
5.65516666666667	0.0057220458984375
5.6585	0.0104904174804688
5.66183333333334	0.0128746032714844
5.66516666666667	0.0104904174804688
5.6685	0
5.67183333333334	-0.0119209289550781
5.67516666666667	-0.0233650207519531
5.6785	-0.0319480895996094
5.68183333333334	-0.0362396240234375
5.68516666666667	-0.0348091125488281
5.6885	-0.0276565551757813
5.69183333333334	-0.0209808349609375
5.69516666666667	-0.0152587890625
5.6985	-0.0100135803222656
5.70183333333334	-0.00286102294921875
5.70516666666667	0.00238418579101563
5.7085	0.00476837158203125
5.71183333333333	0.00429153442382813
5.71516666666667	0.00095367431640625
5.7185	-0.003814697265625
5.72183333333334	-0.0133514404296875
5.72516666666667	-0.0233650207519531
5.7285	-0.0319480895996094
5.73183333333334	-0.0333786010742188
5.73516666666667	-0.0281333923339844
5.7385	-0.02288818359375
5.74183333333334	-0.0195503234863281
5.74516666666667	-0.0181198120117188
5.7485	-0.0176429748535156
5.75183333333334	-0.0185966491699219
5.75516666666667	-0.0219345092773438
5.7585	-0.0233650207519531
5.76183333333334	-0.0200271606445313
5.76516666666667	-0.0166893005371094
5.7685	-0.0157356262207031
5.77183333333334	-0.0166893005371094
5.77516666666667	-0.0147819519042969
5.7785	-0.0128746032714844
5.78183333333334	-0.0157356262207031
5.78516666666667	-0.0200271606445313
5.7885	-0.019073486328125
5.79183333333334	-0.0138282775878906
5.79516666666667	-0.0119209289550781
5.7985	-0.0133514404296875
5.80183333333334	-0.0152587890625
5.80516666666667	-0.0152587890625
5.8085	-0.0185966491699219
5.81183333333334	-0.0257492065429688
5.81516666666667	-0.034332275390625
5.8185	-0.0410079956054688
5.82183333333334	-0.0424385070800781
5.82516666666667	-0.0424385070800781
5.8285	-0.041961669921875
5.83183333333334	-0.0410079956054688
5.83516666666667	-0.0438690185546875
5.8385	-0.0443458557128906
5.84183333333334	-0.0424385070800781
5.84516666666667	-0.0371932983398438
5.8485	-0.0352859497070313
5.85183333333334	-0.0352859497070313
5.85516666666667	-0.0314712524414063
5.8585	-0.0247955322265625
5.86183333333334	-0.0214576721191406
5.86516666666667	-0.0214576721191406
5.8685	-0.0224113464355469
5.87183333333334	-0.0214576721191406
5.87516666666667	-0.0195503234863281
5.8785	-0.0209808349609375
5.88183333333334	-0.0214576721191406
5.88516666666667	-0.02288818359375
5.8885	-0.0238418579101563
5.89183333333334	-0.0257492065429688
5.89516666666667	-0.0290870666503906
5.8985	-0.0290870666503906
5.90183333333334	-0.030517578125
5.90516666666667	-0.0309944152832031
5.9085	-0.0309944152832031
5.91183333333334	-0.0281333923339844
5.91516666666667	-0.0281333923339844
5.9185	-0.0300407409667969
5.92183333333334	-0.034332275390625
5.92516666666667	-0.03814697265625
5.9285	-0.0414848327636719
5.93183333333334	-0.0410079956054688
5.93516666666667	-0.0357627868652344
5.9385	-0.030517578125
5.94183333333334	-0.02288818359375
5.94516666666667	-0.0143051147460938
5.9485	-0.00715255737304688
5.95183333333334	-0.0057220458984375
5.95516666666667	-0.00429153442382813
5.9585	0.000476837158203125
5.96183333333334	0.00095367431640625
5.96516666666667	-0.0057220458984375
5.9685	-0.0123977661132813
5.97183333333334	-0.0123977661132813
5.97516666666667	-0.0095367431640625
5.9785	-0.011444091796875
5.98183333333334	-0.0143051147460938
5.98516666666667	-0.0138282775878906
5.9885	-0.00858306884765625
5.99183333333334	-0.00476837158203125
5.99516666666667	-0.00619888305664063
5.9985	-0.011444091796875
6.00183333333334	-0.0143051147460938
6.00516666666667	-0.0162124633789063
6.0085	-0.0219345092773438
6.01183333333334	-0.0300407409667969
6.01516666666667	-0.03814697265625
6.0185	-0.0405311584472656
6.02183333333334	-0.041961669921875
6.02516666666667	-0.0414848327636719
6.0285	-0.03814697265625
6.03183333333334	-0.03814697265625
6.03516666666667	-0.0386238098144531
6.0385	-0.0405311584472656
6.04183333333334	-0.0395774841308594
6.04516666666667	-0.03814697265625
6.0485	-0.0357627868652344
6.05183333333334	-0.0314712524414063
6.05516666666667	-0.0276565551757813
6.0585	-0.0262260437011719
6.06183333333334	-0.0295639038085938
6.06516666666667	-0.0309944152832031
6.0685	-0.0333786010742188
6.07183333333334	-0.0319480895996094
6.07516666666667	-0.0309944152832031
6.0785	-0.026702880859375
6.08183333333334	-0.0247955322265625
6.08516666666667	-0.0262260437011719
6.0885	-0.0295639038085938
6.09183333333334	-0.0338554382324219
6.09516666666667	-0.0357627868652344
6.0985	-0.0371932983398438
6.10183333333334	-0.0319480895996094
6.10516666666667	-0.0252723693847656
6.1085	-0.0166893005371094
6.11183333333334	-0.0123977661132813
6.11516666666667	-0.0109672546386719
6.1185	-0.0123977661132813
6.12183333333334	-0.019073486328125
6.12516666666667	-0.0247955322265625
6.1285	-0.0324249267578125
6.13183333333334	-0.0400543212890625
6.13516666666667	-0.0457763671875
6.1385	-0.0443458557128906
6.14183333333334	-0.0371932983398438
6.14516666666667	-0.0324249267578125
6.1485	-0.0290870666503906
6.15183333333334	-0.0238418579101563
6.15516666666667	-0.0200271606445313
6.1585	-0.0233650207519531
6.16183333333334	-0.0309944152832031
6.16516666666667	-0.03814697265625
6.1685	-0.0410079956054688
6.17183333333334	-0.0400543212890625
6.17516666666667	-0.0329017639160156
6.1785	-0.0243186950683594
6.18183333333334	-0.0185966491699219
6.18516666666667	-0.0176429748535156
6.1885	-0.0200271606445313
6.19183333333334	-0.0286102294921875
6.19516666666667	-0.0429153442382813
6.1985	-0.0548362731933594
6.20183333333334	-0.0581741333007813
6.20516666666667	-0.05340576171875
6.2085	-0.0491142272949219
6.21183333333334	-0.0448226928710938
6.21516666666667	-0.0391006469726563
6.2185	-0.0324249267578125
6.22183333333334	-0.0281333923339844
6.22516666666667	-0.0290870666503906
6.2285	-0.030517578125
6.23183333333334	-0.0319480895996094
6.23516666666667	-0.034332275390625
6.2385	-0.0386238098144531
6.24183333333334	-0.0433921813964844
6.24516666666667	-0.0443458557128906
6.2485	-0.0433921813964844
6.25183333333334	-0.0371932983398438
6.25516666666667	-0.0309944152832031
6.2585	-0.0276565551757813
6.26183333333334	-0.0262260437011719
6.26516666666667	-0.0262260437011719
6.2685	-0.02288818359375
6.27183333333334	-0.0200271606445313
6.27516666666667	-0.0138282775878906
6.2785	-0.00619888305664063
6.28183333333334	0.00095367431640625
6.28516666666667	0.0019073486328125
6.2885	0
6.29183333333334	-0.00524520874023438
6.29516666666667	-0.0152587890625
6.2985	-0.0281333923339844
6.30183333333334	-0.0367164611816406
6.30516666666667	-0.0386238098144531
6.3085	-0.03814697265625
6.31183333333334	-0.0367164611816406
6.31516666666667	-0.0329017639160156
6.3185	-0.0262260437011719
6.32183333333334	-0.02288818359375
6.32516666666667	-0.0219345092773438
6.3285	-0.0224113464355469
6.33183333333334	-0.0247955322265625
6.33516666666667	-0.0286102294921875
6.3385	-0.0329017639160156
6.34183333333334	-0.0338554382324219
6.34516666666667	-0.0329017639160156
6.3485	-0.0300407409667969
6.35183333333334	-0.026702880859375
6.35516666666667	-0.0219345092773438
6.3585	-0.0185966491699219
6.36183333333334	-0.0171661376953125
6.36516666666667	-0.0200271606445313
6.3685	-0.0257492065429688
6.37183333333334	-0.0286102294921875
6.37516666666667	-0.0295639038085938
6.3785	-0.0300407409667969
6.38183333333334	-0.0329017639160156
6.38516666666667	-0.0314712524414063
6.3885	-0.0281333923339844
6.39183333333334	-0.0243186950683594
6.39516666666667	-0.0209808349609375
6.3985	-0.0166893005371094
6.40183333333334	-0.0095367431640625
6.40516666666667	-0.00715255737304688
6.4085	-0.00762939453125
6.41183333333334	-0.0109672546386719
6.41516666666667	-0.0152587890625
6.4185	-0.0185966491699219
6.42183333333334	-0.0205039978027344
6.42516666666667	-0.019073486328125
6.4285	-0.0176429748535156
6.43183333333334	-0.0147819519042969
6.43516666666667	-0.0128746032714844
6.4385	-0.0128746032714844
6.44183333333334	-0.0185966491699219
6.44516666666667	-0.0300407409667969
6.4485	-0.03814697265625
6.45183333333334	-0.0414848327636719
6.45516666666667	-0.0376701354980469
6.4585	-0.0324249267578125
6.46183333333334	-0.0214576721191406
6.46516666666667	-0.00715255737304688
6.4685	0.0019073486328125
6.47183333333334	0.00524520874023438
6.47516666666667	0.00095367431640625
6.4785	-0.00810623168945313
6.48183333333334	-0.019073486328125
6.48516666666667	-0.026702880859375
6.4885	-0.0247955322265625
6.49183333333334	-0.0209808349609375
6.49516666666667	-0.0166893005371094
6.4985	-0.0147819519042969
6.50183333333334	-0.0147819519042969
6.50516666666667	-0.0205039978027344
6.5085	-0.030517578125
6.51183333333334	-0.0405311584472656
6.51516666666667	-0.0462532043457031
6.5185	-0.0491142272949219
6.52183333333334	-0.0457763671875
6.52516666666667	-0.0424385070800781
6.5285	-0.041961669921875
6.53183333333334	-0.0462532043457031
6.53516666666667	-0.0524520874023438
6.5385	-0.0557899475097657
6.54183333333334	-0.0605583190917969
6.54516666666667	-0.0629425048828125
6.5485	-0.0638961791992188
6.55183333333334	-0.0605583190917969
6.55516666666667	-0.0586509704589844
6.5585	-0.0576972961425782
6.56183333333334	-0.0576972961425782
6.56516666666667	-0.057220458984375
6.5685	-0.0557899475097657
6.57183333333334	-0.0514984130859375
6.57516666666667	-0.0452995300292969
6.5785	-0.0371932983398438
6.58183333333334	-0.0295639038085938
6.58516666666667	-0.0209808349609375
6.5885	-0.0143051147460938
6.59183333333334	-0.0123977661132813
6.59516666666667	-0.0128746032714844
6.5985	-0.0133514404296875
6.60183333333334	-0.0119209289550781
6.60516666666667	-0.0133514404296875
6.6085	-0.0128746032714844
6.61183333333334	-0.0095367431640625
6.61516666666667	-0.00333786010742188
6.6185	0.0019073486328125
6.62183333333334	0.00762939453125
6.62516666666667	0.0147819519042969
6.6285	0.0238418579101563
6.63183333333334	0.0319480895996094
6.63516666666667	0.0410079956054688
6.6385	0.0505447387695313
6.64183333333334	0.0619888305664063
6.64516666666667	0.080108642578125
6.6485	0.106334686279297
6.65183333333334	0.14638900756836
6.65516666666667	0.193595886230469
6.6585	0.248908996582031
6.66183333333334	0.31280517578125
6.66516666666667	0.384330749511719
[truncated: 5,507 more rows]
