# Supplementary material for: Phase-Specific Parameter Estimation in Chiral HPLC Using 1‑Site, 2‑Site Stochastic Models, and Unified Equation Approach
Source: Anal Chem. 2026 Apr 29;98(18):13925–39. doi: 10.1021/acs.analchem.6c01634 (PMC13177292; doi:10.1021/acs.analchem.6c01634)
Supplement: Supplementary file 2 [file ac6c01634_si_002.zip › SupportingInformation/01_isotherm_fit/CELL1_data/LORA_CELL1_05_10_25411.CSV]

0.00133333333333334	-0.0147819519042969
0.00466666666666667	-0.019073486328125
0.008	-0.0271797180175781
0.0113333333333334	-0.0333786010742188
0.0146666666666667	-0.0376701354980469
0.018	-0.0386238098144531
0.0213333333333334	-0.03814697265625
0.0246666666666667	-0.0357627868652344
0.028	-0.0319480895996094
0.0313333333333334	-0.0281333923339844
0.0346666666666667	-0.0243186950683594
0.038	-0.0209808349609375
0.0413333333333334	-0.0166893005371094
0.0446666666666667	-0.00905990600585938
0.048	-0.0019073486328125
0.0513333333333334	0.00286102294921875
0.0546666666666667	0.00715255737304688
0.058	0.0104904174804688
0.0613333333333334	0.011444091796875
0.0646666666666667	0.0095367431640625
0.068	0.00762939453125
0.0713333333333334	0.0095367431640625
0.0746666666666667	0.0128746032714844
0.078	0.0138282775878906
0.0813333333333334	0.0119209289550781
0.0846666666666667	0.00715255737304688
0.088	0.0019073486328125
0.0913333333333334	-0.00524520874023438
0.0946666666666667	-0.011444091796875
0.098	-0.0147819519042969
0.101333333333334	-0.0162124633789063
0.104666666666667	-0.0162124633789063
0.108	-0.0138282775878906
0.111333333333334	-0.0057220458984375
0.114666666666667	0.00333786010742188
0.118	0.00905990600585938
0.121333333333334	0.0128746032714844
0.124666666666667	0.0147819519042969
0.128	0.0143051147460938
0.131333333333334	0.0104904174804688
0.134666666666667	0.00476837158203125
0.138	0.000476837158203125
0.141333333333334	-0.0019073486328125
0.144666666666667	-0.00238418579101563
0.148	-0.00333786010742188
0.151333333333334	-0.00858306884765625
0.154666666666667	-0.0166893005371094
0.158	-0.0262260437011719
0.161333333333334	-0.0333786010742188
0.164666666666667	-0.0386238098144531
0.168	-0.0410079956054688
0.171333333333334	-0.0410079956054688
0.174666666666667	-0.0386238098144531
0.178	-0.0319480895996094
0.181333333333334	-0.0247955322265625
0.184666666666667	-0.0143051147460938
0.188	-0.0057220458984375
0.191333333333334	0.00238418579101563
0.194666666666667	0.00762939453125
0.198	0.0100135803222656
0.201333333333334	0.00810623168945313
0.204666666666667	0.003814697265625
0.208	-0.0019073486328125
0.211333333333334	-0.00905990600585938
0.214666666666667	-0.0128746032714844
0.218	-0.0143051147460938
0.221333333333334	-0.0143051147460938
0.224666666666667	-0.0200271606445313
0.228	-0.0238418579101563
0.231333333333334	-0.0200271606445313
0.234666666666667	-0.0143051147460938
0.238	-0.00905990600585938
0.241333333333334	-0.0057220458984375
0.244666666666667	-0.00143051147460938
0.248	0.00143051147460938
0.251333333333334	0.000476837158203125
0.254666666666667	-0.00333786010742188
0.258	-0.0109672546386719
0.261333333333334	-0.0185966491699219
0.264666666666667	-0.0262260437011719
0.268	-0.030517578125
0.271333333333334	-0.0348091125488281
0.274666666666667	-0.0348091125488281
0.278	-0.0290870666503906
0.281333333333334	-0.0195503234863281
0.284666666666667	-0.0133514404296875
0.288	-0.0119209289550781
0.291333333333334	-0.0138282775878906
0.294666666666667	-0.0195503234863281
0.298	-0.0252723693847656
0.301333333333334	-0.030517578125
0.304666666666667	-0.0300407409667969
0.308	-0.0252723693847656
0.311333333333334	-0.019073486328125
0.314666666666667	-0.0157356262207031
0.318	-0.0143051147460938
0.321333333333334	-0.0143051147460938
0.324666666666667	-0.0166893005371094
0.328	-0.02288818359375
0.331333333333334	-0.0314712524414063
0.334666666666667	-0.0357627868652344
0.338	-0.0376701354980469
0.341333333333334	-0.0367164611816406
0.344666666666667	-0.0357627868652344
0.348	-0.0333786010742188
0.351333333333334	-0.0290870666503906
0.354666666666667	-0.0309944152832031
0.358	-0.0367164611816406
0.361333333333334	-0.0438690185546875
0.364666666666667	-0.049591064453125
0.368	-0.0505447387695313
0.371333333333334	-0.0481605529785156
0.374666666666667	-0.0414848327636719
0.378	-0.0352859497070313
0.381333333333334	-0.0314712524414063
0.384666666666667	-0.0309944152832031
0.388	-0.0348091125488281
0.391333333333334	-0.0391006469726563
0.394666666666667	-0.0429153442382813
0.398	-0.0448226928710938
0.401333333333334	-0.0472068786621094
0.404666666666667	-0.0452995300292969
0.408	-0.0405311584472656
0.411333333333334	-0.0362396240234375
0.414666666666667	-0.0357627868652344
0.418	-0.0386238098144531
0.421333333333334	-0.0405311584472656
0.424666666666667	-0.0448226928710938
0.428	-0.0443458557128906
0.431333333333334	-0.0414848327636719
0.434666666666667	-0.0329017639160156
0.438	-0.0224113464355469
0.441333333333334	-0.0123977661132813
0.444666666666667	-0.00619888305664063
0.448	-0.00905990600585938
0.451333333333334	-0.0166893005371094
0.454666666666667	-0.026702880859375
0.458	-0.0309944152832031
0.461333333333334	-0.0281333923339844
0.464666666666667	-0.0200271606445313
0.468	-0.0095367431640625
0.471333333333334	-0.00333786010742188
0.474666666666667	-0.00238418579101563
0.478	-0.00858306884765625
0.481333333333334	-0.019073486328125
0.484666666666667	-0.0319480895996094
0.488	-0.0429153442382813
0.491333333333334	-0.0486373901367188
0.494666666666667	-0.0476837158203125
0.498	-0.0448226928710938
0.501333333333334	-0.0410079956054688
0.504666666666667	-0.0395774841308594
0.508	-0.0391006469726563
0.511333333333334	-0.0367164611816406
0.514666666666667	-0.0324249267578125
0.518	-0.0257492065429688
0.521333333333334	-0.0185966491699219
0.524666666666667	-0.0123977661132813
0.528	-0.00905990600585938
0.531333333333334	-0.0109672546386719
0.534666666666667	-0.0176429748535156
0.538	-0.0233650207519531
0.541333333333334	-0.0252723693847656
0.544666666666667	-0.02288818359375
0.548	-0.0166893005371094
0.551333333333334	-0.0095367431640625
0.554666666666667	-0.003814697265625
0.558	-0.00429153442382813
0.561333333333334	-0.0119209289550781
0.564666666666667	-0.0233650207519531
0.568	-0.0357627868652344
0.571333333333334	-0.0429153442382813
0.574666666666667	-0.0443458557128906
0.578	-0.0386238098144531
0.581333333333334	-0.0290870666503906
0.584666666666667	-0.019073486328125
0.588	-0.0109672546386719
0.591333333333334	-0.00858306884765625
0.594666666666667	-0.0147819519042969
0.598	-0.0276565551757813
0.601333333333334	-0.0443458557128906
0.604666666666667	-0.0567436218261719
0.608	-0.0629425048828125
0.611333333333334	-0.0615119934082032
0.614666666666667	-0.0538825988769532
0.618	-0.0438690185546875
0.621333333333334	-0.0338554382324219
0.624666666666667	-0.0281333923339844
0.628	-0.0300407409667969
0.631333333333334	-0.0362396240234375
0.634666666666667	-0.0438690185546875
0.638	-0.0486373901367188
0.641333333333334	-0.0543594360351563
0.644666666666667	-0.0605583190917969
0.648	-0.064849853515625
0.651333333333334	-0.0677108764648438
0.654666666666667	-0.0681877136230469
0.658	-0.0710487365722657
0.661333333333334	-0.0710487365722657
0.664666666666667	-0.0677108764648438
0.668	-0.0615119934082032
0.671333333333334	-0.0548362731933594
0.674666666666667	-0.0500679016113282
0.678	-0.0448226928710938
0.681333333333334	-0.0386238098144531
0.684666666666667	-0.0329017639160156
0.688	-0.0290870666503906
0.691333333333334	-0.030517578125
0.694666666666667	-0.0371932983398438
0.698	-0.0476837158203125
0.701333333333334	-0.057220458984375
0.704666666666667	-0.0629425048828125
0.708	-0.0696182250976563
0.711333333333334	-0.0772476196289063
0.714666666666667	-0.0810623168945313
0.718	-0.0743865966796875
0.721333333333334	-0.0629425048828125
0.724666666666667	-0.0529289245605469
0.728	-0.0448226928710938
0.731333333333334	-0.0367164611816406
0.734666666666667	-0.0309944152832031
0.738	-0.0357627868652344
0.741333333333334	-0.0476837158203125
0.744666666666667	-0.0615119934082032
0.748	-0.0720024108886719
0.751333333333334	-0.0758171081542969
0.754666666666667	-0.0743865966796875
0.758	-0.0705718994140625
0.761333333333334	-0.0653266906738282
0.764666666666667	-0.0615119934082032
0.768	-0.057220458984375
0.771333333333334	-0.0576972961425782
0.774666666666667	-0.0629425048828125
0.778	-0.0667572021484375
0.781333333333334	-0.0672340393066407
0.784666666666667	-0.064849853515625
0.788	-0.0624656677246094
0.791333333333334	-0.0567436218261719
0.794666666666667	-0.0486373901367188
0.798	-0.0410079956054688
0.801333333333334	-0.0405311584472656
0.804666666666667	-0.041961669921875
0.808	-0.0448226928710938
0.811333333333334	-0.0462532043457031
0.814666666666667	-0.0448226928710938
0.818	-0.03814697265625
0.821333333333334	-0.0257492065429688
0.824666666666667	-0.0181198120117188
0.828	-0.0152587890625
0.831333333333334	-0.0181198120117188
0.834666666666667	-0.0252723693847656
0.838	-0.0391006469726563
0.841333333333334	-0.0538825988769532
0.844666666666667	-0.0605583190917969
0.848	-0.0576972961425782
0.851333333333334	-0.0486373901367188
0.854666666666667	-0.0410079956054688
0.858	-0.0348091125488281
0.861333333333334	-0.0309944152832031
0.864666666666667	-0.0295639038085938
0.868	-0.0290870666503906
0.871333333333334	-0.0338554382324219
0.874666666666667	-0.0376701354980469
0.878	-0.0395774841308594
0.881333333333334	-0.0400543212890625
0.884666666666667	-0.0429153442382813
0.888	-0.0472068786621094
0.891333333333334	-0.0486373901367188
0.894666666666667	-0.0452995300292969
0.898	-0.0405311584472656
0.901333333333334	-0.0371932983398438
0.904666666666667	-0.0395774841308594
0.908	-0.0462532043457031
0.911333333333334	-0.0529289245605469
0.914666666666667	-0.0596046447753907
0.918	-0.0653266906738282
0.921333333333334	-0.06866455078125
0.924666666666667	-0.0662803649902344
0.928	-0.0581741333007813
0.931333333333334	-0.0481605529785156
0.934666666666667	-0.0386238098144531
0.938	-0.0314712524414063
0.941333333333334	-0.0243186950683594
0.944666666666667	-0.0162124633789063
0.948	-0.00667572021484375
0.951333333333334	-0.00238418579101563
0.954666666666667	0
0.958	0.000476837158203125
0.961333333333334	-0.0019073486328125
0.964666666666667	-0.0109672546386719
0.968	-0.0252723693847656
0.971333333333334	-0.03814697265625
0.974666666666667	-0.0510215759277344
0.978	-0.0619888305664063
0.981333333333334	-0.0677108764648438
0.984666666666667	-0.0691413879394532
0.988	-0.06866455078125
0.991333333333334	-0.06866455078125
0.994666666666667	-0.0672340393066407
0.998	-0.0672340393066407
1.00133333333334	-0.0720024108886719
1.00466666666667	-0.0748634338378907
1.008	-0.0743865966796875
1.01133333333334	-0.0729560852050782
1.01466666666667	-0.0739097595214844
1.018	-0.072479248046875
1.02133333333334	-0.0658035278320313
1.02466666666667	-0.0591278076171875
1.028	-0.0553131103515625
1.03133333333334	-0.0519752502441407
1.03466666666667	-0.0448226928710938
1.038	-0.0386238098144531
1.04133333333334	-0.0362396240234375
1.04466666666667	-0.03814697265625
1.048	-0.0424385070800781
1.05133333333334	-0.041961669921875
1.05466666666667	-0.0376701354980469
1.058	-0.030517578125
1.06133333333334	-0.0247955322265625
1.06466666666667	-0.0176429748535156
1.068	-0.0100135803222656
1.07133333333334	-0.00810623168945313
1.07466666666667	-0.0138282775878906
1.078	-0.0200271606445313
1.08133333333334	-0.0247955322265625
1.08466666666667	-0.030517578125
1.088	-0.0367164611816406
1.09133333333334	-0.03814697265625
1.09466666666667	-0.0338554382324219
1.098	-0.0348091125488281
1.10133333333334	-0.0362396240234375
1.10466666666667	-0.0352859497070313
1.108	-0.0300407409667969
1.11133333333334	-0.0314712524414063
1.11466666666667	-0.0414848327636719
1.118	-0.049591064453125
1.12133333333334	-0.0553131103515625
1.12466666666667	-0.0581741333007813
1.128	-0.0624656677246094
1.13133333333334	-0.0619888305664063
1.13466666666667	-0.0553131103515625
1.138	-0.0472068786621094
1.14133333333334	-0.0391006469726563
1.14466666666667	-0.0319480895996094
1.148	-0.0257492065429688
1.15133333333334	-0.0219345092773438
1.15466666666667	-0.02288818359375
1.158	-0.0286102294921875
1.16133333333334	-0.0376701354980469
1.16466666666667	-0.0462532043457031
1.168	-0.049591064453125
1.17133333333334	-0.0481605529785156
1.17466666666667	-0.0410079956054688
1.178	-0.0295639038085938
1.18133333333334	-0.0162124633789063
1.18466666666667	-0.00762939453125
1.188	-0.00858306884765625
1.19133333333334	-0.0128746032714844
1.19466666666667	-0.0176429748535156
1.198	-0.0238418579101563
1.20133333333334	-0.0309944152832031
1.20466666666667	-0.0391006469726563
1.208	-0.0424385070800781
1.21133333333334	-0.0476837158203125
1.21466666666667	-0.0567436218261719
1.218	-0.0667572021484375
1.22133333333334	-0.0739097595214844
1.22466666666667	-0.0720024108886719
1.228	-0.0662803649902344
1.23133333333334	-0.0553131103515625
1.23466666666667	-0.0429153442382813
1.238	-0.0309944152832031
1.24133333333334	-0.0214576721191406
1.24466666666667	-0.0205039978027344
1.248	-0.0262260437011719
1.25133333333334	-0.0362396240234375
1.25466666666667	-0.0462532043457031
1.258	-0.0553131103515625
1.26133333333334	-0.0619888305664063
1.26466666666667	-0.0624656677246094
1.268	-0.0600814819335938
1.27133333333334	-0.0567436218261719
1.27466666666667	-0.0514984130859375
1.278	-0.0452995300292969
1.28133333333334	-0.03814697265625
1.28466666666667	-0.034332275390625
1.288	-0.0295639038085938
1.29133333333334	-0.0252723693847656
1.29466666666667	-0.0233650207519531
1.298	-0.02288818359375
1.30133333333334	-0.02288818359375
1.30466666666667	-0.0205039978027344
1.308	-0.0200271606445313
1.31133333333334	-0.0238418579101563
1.31466666666667	-0.0290870666503906
1.318	-0.0352859497070313
1.32133333333334	-0.0429153442382813
1.32466666666667	-0.057220458984375
1.328	-0.0696182250976563
1.33133333333334	-0.0739097595214844
1.33466666666667	-0.0715255737304688
1.338	-0.0658035278320313
1.34133333333334	-0.0581741333007813
1.34466666666667	-0.0438690185546875
1.348	-0.0271797180175781
1.35133333333334	-0.0176429748535156
1.35466666666667	-0.0138282775878906
1.358	-0.0128746032714844
1.36133333333334	-0.011444091796875
1.36466666666667	-0.0138282775878906
1.368	-0.019073486328125
1.37133333333334	-0.0247955322265625
1.37466666666667	-0.0300407409667969
1.378	-0.0352859497070313
1.38133333333334	-0.0429153442382813
1.38466666666667	-0.049591064453125
1.388	-0.0567436218261719
1.39133333333334	-0.0591278076171875
1.39466666666667	-0.0529289245605469
1.398	-0.0405311584472656
1.40133333333334	-0.0295639038085938
1.40466666666667	-0.0219345092773438
1.408	-0.0147819519042969
1.41133333333334	-0.00905990600585938
1.41466666666667	-0.0095367431640625
1.418	-0.0157356262207031
1.42133333333334	-0.02288818359375
1.42466666666667	-0.030517578125
1.428	-0.0400543212890625
1.43133333333334	-0.0500679016113282
1.43466666666667	-0.0567436218261719
1.438	-0.0591278076171875
1.44133333333334	-0.0581741333007813
1.44466666666667	-0.0538825988769532
1.448	-0.0438690185546875
1.45133333333334	-0.0329017639160156
1.45466666666667	-0.026702880859375
1.458	-0.0257492065429688
1.46133333333334	-0.0281333923339844
1.46466666666667	-0.0295639038085938
1.468	-0.034332275390625
1.47133333333334	-0.0433921813964844
1.47466666666667	-0.0553131103515625
1.478	-0.0658035278320313
1.48133333333334	-0.0710487365722657
1.48466666666667	-0.0710487365722657
1.488	-0.0681877136230469
1.49133333333334	-0.0653266906738282
1.49466666666667	-0.0586509704589844
1.498	-0.049591064453125
1.50133333333334	-0.0410079956054688
1.50466666666667	-0.0410079956054688
1.508	-0.0457763671875
1.51133333333334	-0.049591064453125
1.51466666666667	-0.0514984130859375
1.518	-0.0562667846679688
1.52133333333334	-0.0634193420410157
1.52466666666667	-0.0629425048828125
1.528	-0.0548362731933594
1.53133333333334	-0.0452995300292969
1.53466666666667	-0.0405311584472656
1.538	-0.034332275390625
1.54133333333334	-0.0281333923339844
1.54466666666667	-0.0271797180175781
1.548	-0.030517578125
1.55133333333334	-0.0319480895996094
1.55466666666667	-0.0309944152832031
1.558	-0.030517578125
1.56133333333334	-0.0324249267578125
1.56466666666667	-0.0329017639160156
1.568	-0.0300407409667969
1.57133333333334	-0.0276565551757813
1.57466666666667	-0.0286102294921875
1.578	-0.0309944152832031
1.58133333333334	-0.0319480895996094
1.58466666666667	-0.034332275390625
1.588	-0.03814697265625
1.59133333333334	-0.0429153442382813
1.59466666666667	-0.0448226928710938
1.598	-0.0476837158203125
1.60133333333334	-0.0524520874023438
1.60466666666667	-0.0553131103515625
1.608	-0.0548362731933594
1.61133333333334	-0.0491142272949219
1.61466666666667	-0.0438690185546875
1.618	-0.0400543212890625
1.62133333333334	-0.0400543212890625
1.62466666666667	-0.041961669921875
1.628	-0.049591064453125
1.63133333333334	-0.0615119934082032
1.63466666666667	-0.0696182250976563
1.638	-0.0710487365722657
1.64133333333334	-0.0653266906738282
1.64466666666667	-0.0586509704589844
1.648	-0.0510215759277344
1.65133333333334	-0.0433921813964844
1.65466666666667	-0.0395774841308594
1.658	-0.0395774841308594
1.66133333333334	-0.0457763671875
1.66466666666667	-0.0529289245605469
1.668	-0.0586509704589844
1.67133333333334	-0.0624656677246094
1.67466666666667	-0.0662803649902344
1.678	-0.072479248046875
1.68133333333334	-0.0734329223632813
1.68466666666667	-0.0681877136230469
1.688	-0.06103515625
1.69133333333334	-0.0553131103515625
1.69466666666667	-0.0510215759277344
1.698	-0.0443458557128906
1.70133333333334	-0.0391006469726563
1.70466666666667	-0.0429153442382813
1.708	-0.0524520874023438
1.71133333333334	-0.0596046447753907
1.71466666666667	-0.0619888305664063
1.718	-0.0658035278320313
1.72133333333334	-0.0720024108886719
1.72466666666667	-0.0748634338378907
1.728	-0.0739097595214844
1.73133333333334	-0.0729560852050782
1.73466666666667	-0.0710487365722657
1.738	-0.064849853515625
1.74133333333334	-0.05340576171875
1.74466666666667	-0.0371932983398438
1.748	-0.02288818359375
1.75133333333334	-0.0138282775878906
1.75466666666667	-0.011444091796875
1.758	-0.0147819519042969
1.76133333333334	-0.0219345092773438
1.76466666666667	-0.0319480895996094
1.768	-0.0429153442382813
1.77133333333334	-0.0510215759277344
1.77466666666667	-0.0567436218261719
1.778	-0.0581741333007813
1.78133333333334	-0.0576972961425782
1.78466666666667	-0.0553131103515625
1.788	-0.0481605529785156
1.79133333333334	-0.0376701354980469
1.79466666666667	-0.0257492065429688
1.798	-0.0185966491699219
1.80133333333334	-0.0166893005371094
1.80466666666667	-0.0200271606445313
1.808	-0.030517578125
1.81133333333334	-0.0452995300292969
1.81466666666667	-0.0591278076171875
1.818	-0.0643730163574219
1.82133333333334	-0.0634193420410157
1.82466666666667	-0.0562667846679688
1.828	-0.0424385070800781
1.83133333333334	-0.0252723693847656
1.83466666666667	-0.0104904174804688
1.838	-0.003814697265625
1.84133333333334	0.000476837158203125
1.84466666666667	0.00238418579101563
1.848	0.000476837158203125
1.85133333333334	-0.00476837158203125
1.85466666666667	-0.00810623168945313
1.858	-0.00429153442382813
1.86133333333334	0.00333786010742188
1.86466666666667	0.0100135803222656
1.868	0.0128746032714844
1.87133333333334	0.0123977661132813
1.87466666666667	0.0119209289550781
1.878	0.00810623168945313
1.88133333333334	0.00143051147460938
1.88466666666667	-0.00476837158203125
1.888	-0.00667572021484375
1.89133333333334	-0.00667572021484375
1.89466666666667	-0.003814697265625
1.898	0.00524520874023438
1.90133333333334	0.0195503234863281
1.90466666666667	0.0333786010742188
1.908	0.0414848327636719
1.91133333333334	0.0481605529785156
1.91466666666667	0.0510215759277344
1.918	0.0443458557128906
1.92133333333334	0.0300407409667969
1.92466666666667	0.0128746032714844
1.928	0.000476837158203125
1.93133333333334	-0.0095367431640625
1.93466666666667	-0.0171661376953125
1.938	-0.0181198120117188
1.94133333333334	-0.0104904174804688
1.94466666666667	0.00619888305664063
1.948	0.0224113464355469
1.95133333333334	0.0386238098144531
1.95466666666667	0.0500679016113282
1.958	0.057220458984375
1.96133333333334	0.0557899475097657
1.96466666666667	0.0472068786621094
1.968	0.0371932983398438
1.97133333333334	0.0257492065429688
1.97466666666667	0.0157356262207031
1.978	0.00619888305664063
1.98133333333334	0.00238418579101563
1.98466666666667	-0.000476837158203125
1.988	-0.00095367431640625
1.99133333333334	0.00095367431640625
1.99466666666667	0.00715255737304688
1.998	0.011444091796875
2.00133333333334	0.0104904174804688
2.00466666666667	0.00619888305664063
2.008	-0.000476837158203125
2.01133333333334	-0.00524520874023438
2.01466666666667	-0.0109672546386719
2.018	-0.0128746032714844
2.02133333333334	-0.0152587890625
2.02466666666667	-0.0162124633789063
2.028	-0.0152587890625
2.03133333333334	-0.0133514404296875
2.03466666666667	-0.0104904174804688
2.038	-0.00619888305664063
2.04133333333334	0.00095367431640625
2.04466666666667	0.00810623168945313
2.048	0.0123977661132813
2.05133333333334	0.0133514404296875
2.05466666666667	0.0095367431640625
2.058	0.003814697265625
2.06133333333334	-0.00429153442382813
2.06466666666667	-0.0123977661132813
2.068	-0.0200271606445313
2.07133333333334	-0.0238418579101563
2.07466666666667	-0.0219345092773438
2.078	-0.0152587890625
2.08133333333334	-0.00333786010742188
2.08466666666667	0.00905990600585938
2.088	0.0200271606445313
2.09133333333334	0.0247955322265625
2.09466666666667	0.0219345092773438
2.098	0.00810623168945313
2.10133333333334	-0.0128746032714844
2.10466666666667	-0.0300407409667969
2.108	-0.041961669921875
2.11133333333334	-0.0472068786621094
2.11466666666667	-0.0486373901367188
2.118	-0.041961669921875
2.12133333333334	-0.0324249267578125
2.12466666666667	-0.026702880859375
2.128	-0.0257492065429688
2.13133333333334	-0.0276565551757813
2.13466666666667	-0.030517578125
2.138	-0.0333786010742188
2.14133333333334	-0.0362396240234375
2.14466666666667	-0.03814697265625
2.148	-0.0395774841308594
2.15133333333334	-0.0414848327636719
2.15466666666667	-0.0472068786621094
2.158	-0.0519752502441407
2.16133333333334	-0.0524520874023438
2.16466666666667	-0.0491142272949219
2.168	-0.0462532043457031
2.17133333333334	-0.0467300415039063
2.17466666666667	-0.0486373901367188
2.178	-0.0538825988769532
2.18133333333334	-0.0615119934082032
2.18466666666667	-0.06866455078125
2.188	-0.0700950622558594
2.19133333333334	-0.0624656677246094
2.19466666666667	-0.0467300415039063
2.198	-0.030517578125
2.20133333333334	-0.0171661376953125
2.20466666666667	-0.00905990600585938
2.208	-0.00810623168945313
2.21133333333334	-0.0162124633789063
2.21466666666667	-0.0319480895996094
2.218	-0.0481605529785156
2.22133333333334	-0.0629425048828125
2.22466666666667	-0.0715255737304688
2.228	-0.0729560852050782
2.23133333333334	-0.0681877136230469
2.23466666666667	-0.0586509704589844
2.238	-0.0514984130859375
2.24133333333334	-0.0438690185546875
2.24466666666667	-0.0395774841308594
2.248	-0.0371932983398438
2.25133333333334	-0.0357627868652344
2.25466666666667	-0.0357627868652344
2.258	-0.0352859497070313
2.26133333333334	-0.0362396240234375
2.26466666666667	-0.0386238098144531
2.268	-0.0448226928710938
2.27133333333334	-0.0524520874023438
2.27466666666667	-0.057220458984375
2.278	-0.0567436218261719
2.28133333333334	-0.05340576171875
2.28466666666667	-0.0476837158203125
2.288	-0.0395774841308594
2.29133333333334	-0.0281333923339844
2.29466666666667	-0.0195503234863281
2.298	-0.0176429748535156
2.30133333333334	-0.0181198120117188
2.30466666666667	-0.0219345092773438
2.308	-0.0271797180175781
2.31133333333334	-0.0362396240234375
2.31466666666667	-0.0438690185546875
2.318	-0.0476837158203125
2.32133333333334	-0.049591064453125
2.32466666666667	-0.0524520874023438
2.328	-0.0562667846679688
2.33133333333334	-0.0586509704589844
2.33466666666667	-0.0600814819335938
2.338	-0.0600814819335938
2.34133333333334	-0.0586509704589844
2.34466666666667	-0.0524520874023438
2.348	-0.0462532043457031
2.35133333333334	-0.0386238098144531
2.35466666666667	-0.0348091125488281
2.358	-0.0295639038085938
2.36133333333334	-0.0281333923339844
2.36466666666667	-0.0281333923339844
2.368	-0.0271797180175781
2.37133333333334	-0.0290870666503906
2.37466666666667	-0.030517578125
2.378	-0.0376701354980469
2.38133333333334	-0.0443458557128906
2.38466666666667	-0.0510215759277344
2.388	-0.0548362731933594
2.39133333333334	-0.0562667846679688
2.39466666666667	-0.0586509704589844
2.398	-0.0605583190917969
2.40133333333334	-0.0643730163574219
2.40466666666667	-0.0691413879394532
2.408	-0.0762939453125
2.41133333333334	-0.0834465026855469
2.41466666666667	-0.0872611999511719
2.418	-0.0882148742675781
2.42133333333334	-0.0858306884765625
2.42466666666667	-0.0820159912109375
2.428	-0.0743865966796875
2.43133333333334	-0.0672340393066407
2.43466666666667	-0.0624656677246094
2.438	-0.0596046447753907
2.44133333333334	-0.0562667846679688
2.44466666666667	-0.0538825988769532
2.448	-0.0538825988769532
2.45133333333334	-0.0543594360351563
2.45466666666667	-0.0524520874023438
2.458	-0.0524520874023438
2.46133333333334	-0.0548362731933594
2.46466666666667	-0.0553131103515625
2.468	-0.0510215759277344
2.47133333333334	-0.0457763671875
2.47466666666667	-0.0452995300292969
2.478	-0.0472068786621094
2.48133333333334	-0.0462532043457031
2.48466666666667	-0.0457763671875
2.488	-0.049591064453125
2.49133333333334	-0.0548362731933594
2.49466666666667	-0.0557899475097657
2.498	-0.0491142272949219
2.50133333333334	-0.0457763671875
2.50466666666667	-0.0481605529785156
2.508	-0.05340576171875
2.51133333333334	-0.057220458984375
2.51466666666667	-0.0600814819335938
2.518	-0.0634193420410157
2.52133333333334	-0.0615119934082032
2.52466666666667	-0.0519752502441407
2.528	-0.0400543212890625
2.53133333333334	-0.030517578125
2.53466666666667	-0.02288818359375
2.538	-0.0157356262207031
2.54133333333334	-0.0119209289550781
2.54466666666667	-0.0128746032714844
2.548	-0.0176429748535156
2.55133333333334	-0.0252723693847656
2.55466666666667	-0.034332275390625
2.558	-0.0443458557128906
2.56133333333334	-0.0529289245605469
2.56466666666667	-0.0600814819335938
2.568	-0.0662803649902344
2.57133333333334	-0.0700950622558594
2.57466666666667	-0.0710487365722657
2.578	-0.0700950622558594
2.58133333333334	-0.0700950622558594
2.58466666666667	-0.06866455078125
2.588	-0.0634193420410157
2.59133333333334	-0.0557899475097657
2.59466666666667	-0.0476837158203125
2.598	-0.0400543212890625
2.60133333333334	-0.0357627868652344
2.60466666666667	-0.034332275390625
2.608	-0.0319480895996094
2.61133333333334	-0.0262260437011719
2.61466666666667	-0.0209808349609375
2.618	-0.0185966491699219
2.62133333333334	-0.0200271606445313
2.62466666666667	-0.0233650207519531
2.628	-0.0295639038085938
2.63133333333334	-0.0391006469726563
2.63466666666667	-0.049591064453125
2.638	-0.0576972961425782
2.64133333333334	-0.0619888305664063
2.64466666666667	-0.064849853515625
2.648	-0.0672340393066407
2.65133333333334	-0.0681877136230469
2.65466666666667	-0.0677108764648438
2.658	-0.064849853515625
2.66133333333334	-0.0615119934082032
2.66466666666667	-0.0548362731933594
2.668	-0.0443458557128906
2.67133333333334	-0.0333786010742188
2.67466666666667	-0.0271797180175781
2.678	-0.0238418579101563
2.68133333333334	-0.0224113464355469
2.68466666666667	-0.0243186950683594
2.688	-0.026702880859375
2.69133333333334	-0.0281333923339844
2.69466666666667	-0.0276565551757813
2.698	-0.0295639038085938
2.70133333333334	-0.0309944152832031
2.70466666666667	-0.0295639038085938
2.708	-0.0271797180175781
2.71133333333334	-0.0276565551757813
2.71466666666667	-0.026702880859375
2.718	-0.0238418579101563
2.72133333333334	-0.019073486328125
2.72466666666667	-0.0147819519042969
2.728	-0.0104904174804688
2.73133333333334	-0.00286102294921875
2.73466666666667	0.0019073486328125
2.738	0.00429153442382813
2.74133333333334	0.00095367431640625
2.74466666666667	-0.00333786010742188
2.748	-0.0095367431640625
2.75133333333334	-0.0162124633789063
2.75466666666667	-0.0219345092773438
2.758	-0.02288818359375
2.76133333333334	-0.019073486328125
2.76466666666667	-0.0123977661132813
2.768	-0.00524520874023438
2.77133333333334	-0.00238418579101563
2.77466666666667	-0.0019073486328125
2.778	-0.00429153442382813
2.78133333333334	-0.00667572021484375
2.78466666666667	-0.0123977661132813
2.788	-0.0200271606445313
2.79133333333334	-0.0247955322265625
2.79466666666667	-0.0247955322265625
2.798	-0.0181198120117188
2.80133333333334	-0.00858306884765625
2.80466666666667	0.003814697265625
2.808	0.0152587890625
2.81133333333334	0.0276565551757813
2.81466666666667	0.0410079956054688
2.818	0.0538825988769532
2.82133333333334	0.0662803649902344
2.82466666666667	0.0791549682617188
2.828	0.0934600830078125
2.83133333333334	0.109195709228516
2.83466666666667	0.123977661132813
2.838	0.141143798828125
2.84133333333334	0.16021728515625
2.84466666666667	0.180244445800781
2.848	0.199317932128906
2.85133333333334	0.216484069824219
2.85466666666667	0.229358673095703
2.858	0.236988067626953
2.86133333333334	0.239849090576172
2.86466666666667	0.23794174194336
2.868	0.232219696044922
2.87133333333334	0.22268295288086
2.87466666666667	0.214099884033203
2.878	0.205516815185547
2.88133333333334	0.195980072021485
2.88466666666667	0.186443328857422
2.888	0.182151794433594
2.89133333333334	0.184059143066406
2.89466666666667	0.184059143066406
2.898	0.180721282958985
2.90133333333334	0.174522399902344
2.90466666666667	0.164508819580078
2.908	0.152111053466797
2.91133333333334	0.136852264404297
2.91466666666667	0.120639801025391
2.918	0.107288360595703
2.92133333333334	0.0963211059570313
2.92466666666667	0.0872611999511719
2.928	0.0734329223632813
2.93133333333334	0.0557899475097657
2.93466666666667	0.041961669921875
2.938	0.0324249267578125
2.94133333333334	0.0257492065429688
2.94466666666667	0.0185966491699219
2.948	0.0157356262207031
2.95133333333334	0.0171661376953125
2.95466666666667	0.0157356262207031
2.958	0.0095367431640625
2.96133333333334	0.00333786010742188
2.96466666666667	-0.00143051147460938
2.968	-0.00429153442382813
2.97133333333334	-0.00715255737304688
2.97466666666667	-0.00762939453125
2.978	-0.00476837158203125
2.98133333333334	-0.00619888305664063
2.98466666666667	-0.00858306884765625
2.988	-0.0128746032714844
2.99133333333334	-0.0157356262207031
2.99466666666667	-0.0195503234863281
2.998	-0.0247955322265625
3.00133333333334	-0.0271797180175781
3.00466666666667	-0.0314712524414063
3.008	-0.034332275390625
3.01133333333334	-0.0410079956054688
3.01466666666667	-0.0491142272949219
3.018	-0.0567436218261719
3.02133333333334	-0.06103515625
3.02466666666667	-0.0586509704589844
3.028	-0.0581741333007813
3.03133333333334	-0.0567436218261719
3.03466666666667	-0.0548362731933594
3.038	-0.0529289245605469
3.04133333333334	-0.05340576171875
3.04466666666667	-0.0567436218261719
3.048	-0.0576972961425782
3.05133333333334	-0.0557899475097657
3.05466666666667	-0.0505447387695313
3.058	-0.0462532043457031
3.06133333333334	-0.0414848327636719
3.06466666666667	-0.0357627868652344
3.068	-0.030517578125
3.07133333333334	-0.0276565551757813
3.07466666666667	-0.0281333923339844
3.078	-0.026702880859375
3.08133333333334	-0.0238418579101563
3.08466666666667	-0.0219345092773438
3.088	-0.0238418579101563
3.09133333333334	-0.0276565551757813
3.09466666666667	-0.0309944152832031
3.098	-0.0333786010742188
3.10133333333334	-0.0333786010742188
3.10466666666667	-0.0309944152832031
3.108	-0.0243186950683594
3.11133333333334	-0.0162124633789063
3.11466666666667	-0.0100135803222656
3.118	-0.00762939453125
3.12133333333334	-0.0123977661132813
3.12466666666667	-0.0205039978027344
3.128	-0.030517578125
3.13133333333334	-0.034332275390625
3.13466666666667	-0.0333786010742188
3.138	-0.0300407409667969
3.14133333333334	-0.02288818359375
3.14466666666667	-0.0143051147460938
3.148	-0.00524520874023438
3.15133333333334	-0.00333786010742188
3.15466666666667	-0.00905990600585938
3.158	-0.0171661376953125
3.16133333333334	-0.0271797180175781
3.16466666666667	-0.0367164611816406
3.168	-0.0472068786621094
3.17133333333334	-0.0529289245605469
3.17466666666667	-0.057220458984375
3.178	-0.0591278076171875
3.18133333333334	-0.06103515625
3.18466666666667	-0.064849853515625
3.188	-0.0667572021484375
3.19133333333334	-0.06866455078125
3.19466666666667	-0.0681877136230469
3.198	-0.0667572021484375
3.20133333333334	-0.0624656677246094
3.20466666666667	-0.0548362731933594
3.208	-0.0467300415039063
3.21133333333334	-0.0410079956054688
3.21466666666667	-0.034332275390625
3.218	-0.0276565551757813
3.22133333333334	-0.0224113464355469
3.22466666666667	-0.019073486328125
3.228	-0.0157356262207031
3.23133333333334	-0.0133514404296875
3.23466666666667	-0.0133514404296875
3.238	-0.0123977661132813
3.24133333333334	-0.0104904174804688
3.24466666666667	-0.00524520874023438
3.248	-0.00238418579101563
3.25133333333334	0.000476837158203125
3.25466666666667	0.00333786010742188
3.258	0.00333786010742188
3.26133333333334	-0.000476837158203125
3.26466666666667	-0.00858306884765625
3.268	-0.0157356262207031
3.27133333333334	-0.0209808349609375
3.27466666666667	-0.0243186950683594
3.278	-0.0243186950683594
3.28133333333334	-0.0224113464355469
3.28466666666667	-0.0181198120117188
3.288	-0.0138282775878906
3.29133333333334	-0.011444091796875
3.29466666666667	-0.00905990600585938
3.298	-0.00762939453125
3.30133333333334	-0.00667572021484375
3.30466666666667	-0.00762939453125
3.308	-0.0104904174804688
3.31133333333334	-0.0119209289550781
3.31466666666667	-0.0138282775878906
3.318	-0.0185966491699219
3.32133333333334	-0.0262260437011719
3.32466666666667	-0.0376701354980469
3.328	-0.0476837158203125
3.33133333333334	-0.0524520874023438
3.33466666666667	-0.0519752502441407
3.338	-0.0462532043457031
3.34133333333334	-0.0376701354980469
3.34466666666667	-0.0290870666503906
3.348	-0.0233650207519531
3.35133333333334	-0.026702880859375
3.35466666666667	-0.0367164611816406
3.358	-0.0472068786621094
3.36133333333334	-0.0519752502441407
3.36466666666667	-0.0505447387695313
3.368	-0.0467300415039063
3.37133333333334	-0.0429153442382813
3.37466666666667	-0.0386238098144531
3.378	-0.0362396240234375
3.38133333333334	-0.0371932983398438
3.38466666666667	-0.0391006469726563
3.388	-0.0376701354980469
3.39133333333334	-0.0314712524414063
3.39466666666667	-0.0252723693847656
3.398	-0.0195503234863281
3.40133333333334	-0.0157356262207031
3.40466666666667	-0.0128746032714844
3.408	-0.0119209289550781
3.41133333333334	-0.011444091796875
3.41466666666667	-0.00858306884765625
3.418	-0.00715255737304688
3.42133333333334	-0.00905990600585938
3.42466666666667	-0.0171661376953125
3.428	-0.0243186950683594
3.43133333333334	-0.0329017639160156
3.43466666666667	-0.0410079956054688
3.438	-0.0486373901367188
3.44133333333334	-0.0486373901367188
3.44466666666667	-0.0433921813964844
3.448	-0.0371932983398438
3.45133333333334	-0.0319480895996094
3.45466666666667	-0.0262260437011719
3.458	-0.0214576721191406
3.46133333333334	-0.0238418579101563
3.46466666666667	-0.0290870666503906
3.468	-0.0376701354980469
3.47133333333334	-0.0476837158203125
3.47466666666667	-0.0576972961425782
3.478	-0.0653266906738282
3.48133333333334	-0.0638961791992188
3.48466666666667	-0.0605583190917969
3.488	-0.0538825988769532
3.49133333333334	-0.0510215759277344
3.49466666666667	-0.0505447387695313
3.498	-0.0510215759277344
3.50133333333334	-0.0514984130859375
3.50466666666667	-0.0510215759277344
3.508	-0.049591064453125
3.51133333333334	-0.0433921813964844
3.51466666666667	-0.0338554382324219
3.518	-0.0281333923339844
3.52133333333334	-0.030517578125
3.52466666666667	-0.0333786010742188
3.528	-0.034332275390625
3.53133333333334	-0.0333786010742188
3.53466666666667	-0.0333786010742188
3.538	-0.0333786010742188
3.54133333333334	-0.0324249267578125
3.54466666666667	-0.0338554382324219
3.548	-0.0362396240234375
3.55133333333334	-0.0410079956054688
3.55466666666667	-0.0481605529785156
3.558	-0.0553131103515625
3.56133333333334	-0.0581741333007813
3.56466666666667	-0.0538825988769532
3.568	-0.049591064453125
3.57133333333334	-0.0472068786621094
3.57466666666667	-0.0433921813964844
3.578	-0.0352859497070313
3.58133333333334	-0.0276565551757813
3.58466666666667	-0.0243186950683594
3.588	-0.0233650207519531
3.59133333333334	-0.0243186950683594
3.59466666666667	-0.02288818359375
3.598	-0.02288818359375
3.60133333333334	-0.0224113464355469
3.60466666666667	-0.0205039978027344
3.608	-0.0195503234863281
3.61133333333334	-0.0162124633789063
3.61466666666667	-0.0143051147460938
3.618	-0.011444091796875
3.62133333333334	-0.00858306884765625
3.62466666666667	-0.00429153442382813
3.628	-0.0019073486328125
3.63133333333334	-0.00095367431640625
3.63466666666667	-0.00238418579101563
3.638	-0.00429153442382813
3.64133333333334	-0.00858306884765625
3.64466666666667	-0.0152587890625
3.648	-0.0219345092773438
3.65133333333334	-0.0309944152832031
3.65466666666667	-0.0367164611816406
3.658	-0.0395774841308594
3.66133333333334	-0.0395774841308594
3.66466666666667	-0.041961669921875
3.668	-0.0443458557128906
3.67133333333334	-0.041961669921875
3.67466666666667	-0.0386238098144531
3.678	-0.0376701354980469
3.68133333333334	-0.0391006469726563
3.68466666666667	-0.0362396240234375
3.688	-0.0319480895996094
3.69133333333334	-0.0295639038085938
3.69466666666667	-0.0276565551757813
3.698	-0.026702880859375
3.70133333333334	-0.0286102294921875
3.70466666666667	-0.0338554382324219
3.708	-0.0391006469726563
3.71133333333334	-0.0433921813964844
3.71466666666667	-0.0457763671875
3.718	-0.0462532043457031
3.72133333333334	-0.0438690185546875
3.72466666666667	-0.0391006469726563
3.728	-0.0348091125488281
3.73133333333334	-0.0319480895996094
3.73466666666667	-0.0338554382324219
3.738	-0.0395774841308594
3.74133333333334	-0.0448226928710938
3.74466666666667	-0.0443458557128906
3.748	-0.0391006469726563
3.75133333333334	-0.0357627868652344
3.75466666666667	-0.0352859497070313
3.758	-0.0395774841308594
3.76133333333334	-0.0457763671875
3.76466666666667	-0.0543594360351563
3.768	-0.064849853515625
3.77133333333334	-0.0696182250976563
3.77466666666667	-0.0667572021484375
3.778	-0.0529289245605469
3.78133333333334	-0.0376701354980469
3.78466666666667	-0.0262260437011719
3.788	-0.0143051147460938
3.79133333333334	-0.0019073486328125
3.79466666666667	0.0133514404296875
3.798	0.0276565551757813
3.80133333333334	0.0457763671875
3.80466666666667	0.0743865966796875
3.808	0.1068115234375
3.81133333333334	0.141143798828125
3.81466666666667	0.17547607421875
3.818	0.210762023925781
3.82133333333334	0.246047973632813
3.82466666666667	0.278472900390625
3.828	0.310897827148438
3.83133333333334	0.342845916748047
3.83466666666667	0.370502471923828
3.838	0.391483306884766
3.84133333333334	0.409603118896485
3.84466666666667	0.425338745117188
3.848	0.43630599975586
3.85133333333334	0.445365905761719
3.85466666666667	0.458240509033203
3.858	0.475406646728516
3.86133333333334	0.490665435791016
3.86466666666667	0.501632690429688
3.868	0.508785247802735
3.87133333333334	0.512123107910157
3.87466666666667	0.510215759277344
3.878	0.500202178955078
3.88133333333334	0.485897064208985
3.88466666666667	0.471591949462891
3.888	0.456333160400391
3.89133333333334	0.441551208496094
3.89466666666667	0.426769256591797
3.898	0.409126281738281
3.90133333333334	0.386714935302735
3.90466666666667	0.362873077392578
3.908	0.338077545166016
3.91133333333334	0.313282012939453
3.91466666666667	0.288009643554688
3.918	0.266551971435547
3.92133333333334	0.248908996582031
3.92466666666667	0.23031234741211
3.928	0.210285186767578
3.93133333333334	0.188827514648438
3.93466666666667	0.168323516845703
3.938	0.148296356201172
3.94133333333334	0.133037567138672
3.94466666666667	0.116825103759766
3.948	0.102043151855469
3.95133333333334	0.0853538513183594
3.95466666666667	0.0710487365722657
3.958	0.0567436218261719
3.96133333333334	0.041961669921875
3.96466666666667	0.0300407409667969
3.968	0.0195503234863281
3.97133333333334	0.0143051147460938
3.97466666666667	0.0133514404296875
3.978	0.0157356262207031
3.98133333333334	0.0152587890625
3.98466666666667	0.011444091796875
3.988	0.00667572021484375
3.99133333333334	0
3.99466666666667	-0.0119209289550781
3.998	-0.0271797180175781
4.00133333333334	-0.0424385070800781
4.00466666666667	-0.0529289245605469
4.008	-0.0624656677246094
4.01133333333334	-0.0729560852050782
4.01466666666667	-0.0853538513183594
4.018	-0.0977516174316406
4.02133333333334	-0.104427337646485
4.02466666666667	-0.1068115234375
4.028	-0.102996826171875
4.03133333333334	-0.0972747802734375
4.03466666666667	-0.0896453857421875
4.038	-0.0810623168945313
4.04133333333334	-0.0743865966796875
4.04466666666667	-0.0696182250976563
4.048	-0.072479248046875
4.05133333333334	-0.0772476196289063
4.05466666666667	-0.0815391540527344
4.058	-0.0815391540527344
4.06133333333334	-0.0805854797363281
4.06466666666667	-0.0805854797363281
4.068	-0.0786781311035157
4.07133333333334	-0.0748634338378907
4.07466666666667	-0.072479248046875
4.078	-0.0753402709960938
4.08133333333334	-0.0805854797363281
4.08466666666667	-0.0844001770019531
4.088	-0.0863075256347656
4.09133333333334	-0.087738037109375
4.09466666666667	-0.0882148742675781
4.098	-0.0891685485839844
4.10133333333334	-0.0905990600585938
4.10466666666667	-0.0925064086914063
4.108	-0.095367431640625
4.11133333333334	-0.101089477539063
4.11466666666667	-0.107765197753906
4.118	-0.115394592285156
4.12133333333334	-0.1220703125
4.12466666666667	-0.129222869873047
4.128	-0.133991241455078
4.13133333333334	-0.138282775878906
4.13466666666667	-0.137805938720703
4.138	-0.133514404296875
4.14133333333334	-0.119686126708985
4.14466666666667	-0.09918212890625
4.148	-0.0748634338378907
4.15133333333334	-0.0433921813964844
4.15466666666667	-0.00429153442382813
4.158	0.0414848327636719
4.16133333333334	0.0848770141601563
4.16466666666667	0.127792358398438
4.168	0.174522399902344
4.17133333333334	0.226974487304688
4.17466666666667	0.281333923339844
4.178	0.338554382324219
4.18133333333334	0.402450561523438
4.18466666666667	0.471115112304688
4.188	0.542640686035157
4.19133333333334	0.612735748291016
4.19466666666667	0.684261322021485
4.198	0.755786895751953
4.20133333333334	0.824928283691406
4.20466666666667	0.889778137207031
4.208	0.948905944824219
4.21133333333334	1.00374221801758
4.21466666666667	1.0519027709961
4.218	1.09291076660156
4.22133333333334	1.12771987915039
4.22466666666667	1.15585327148438
4.228	1.18112564086914
4.23133333333334	1.20306015014649
4.23466666666667	1.21927261352539
4.238	1.22499465942383
4.24133333333334	1.220703125
4.24466666666667	1.21068954467774
4.248	1.19400024414063
4.25133333333334	1.16968154907227
4.25466666666667	1.13916397094727
4.258	1.10578536987305
4.26133333333334	1.07192993164063
4.26466666666667	1.03616714477539
4.268	0.992298126220703
4.27133333333334	0.944137573242188
4.27466666666667	0.893592834472656
4.278	0.849723815917969
4.28133333333334	0.81014633178711
4.28466666666667	0.768661499023438
4.288	0.72479248046875
4.29133333333334	0.678539276123047
4.29466666666667	0.636577606201172
4.298	0.594615936279297
4.30133333333334	0.548839569091797
4.30466666666667	0.5035400390625
4.308	0.464916229248047
4.31133333333334	0.432491302490235
4.31466666666667	0.39815902709961
4.318	0.35858154296875
4.32133333333334	0.317573547363281
4.32466666666667	0.28228759765625
4.328	0.256061553955078
4.33133333333334	0.234127044677735
4.33466666666667	0.214576721191406
4.338	0.19979476928711
4.34133333333334	0.19216537475586
4.34466666666667	0.185012817382813
4.348	0.173091888427735
4.35133333333334	0.161170959472656
4.35466666666667	0.150203704833985
4.358	0.140666961669922
4.36133333333334	0.130653381347656
4.36466666666667	0.12350082397461
4.368	0.116825103759766
4.37133333333334	0.10824203491211
4.37466666666667	0.10061264038086
4.378	0.0929832458496094
4.38133333333334	0.0824928283691406
4.38466666666667	0.0691413879394532
4.388	0.0562667846679688
4.39133333333334	0.0462532043457031
4.39466666666667	0.0362396240234375
4.398	0.026702880859375
4.40133333333334	0.0181198120117188
4.40466666666667	0.00905990600585938
4.408	0.00238418579101563
4.41133333333334	-0.00429153442382813
4.41466666666667	-0.0109672546386719
4.418	-0.0176429748535156
4.42133333333334	-0.0214576721191406
4.42466666666667	-0.0224113464355469
4.428	-0.02288818359375
4.43133333333334	-0.0214576721191406
4.43466666666667	-0.0152587890625
4.438	-0.00667572021484375
4.44133333333334	0
4.44466666666667	0.0057220458984375
4.448	0.00810623168945313
4.45133333333334	0.00858306884765625
4.45466666666667	0.00619888305664063
4.458	0.00095367431640625
4.46133333333334	-0.00667572021484375
4.46466666666667	-0.0147819519042969
4.468	-0.0166893005371094
4.47133333333334	-0.0171661376953125
4.47466666666667	-0.0152587890625
4.478	-0.0157356262207031
4.48133333333334	-0.0152587890625
4.48466666666667	-0.0181198120117188
4.488	-0.0286102294921875
4.49133333333334	-0.041961669921875
4.49466666666667	-0.0557899475097657
4.498	-0.0634193420410157
4.50133333333334	-0.0667572021484375
4.50466666666667	-0.0653266906738282
4.508	-0.0591278076171875
4.51133333333334	-0.0514984130859375
4.51466666666667	-0.0452995300292969
4.518	-0.0433921813964844
4.52133333333334	-0.041961669921875
4.52466666666667	-0.03814697265625
4.528	-0.0319480895996094
4.53133333333334	-0.0276565551757813
4.53466666666667	-0.0276565551757813
4.538	-0.0271797180175781
4.54133333333334	-0.0300407409667969
4.54466666666667	-0.034332275390625
4.548	-0.041961669921875
4.55133333333334	-0.0486373901367188
4.55466666666667	-0.0505447387695313
4.558	-0.0510215759277344
4.56133333333334	-0.0476837158203125
4.56466666666667	-0.049591064453125
4.568	-0.0548362731933594
4.57133333333334	-0.0638961791992188
4.57466666666667	-0.0729560852050782
4.578	-0.0796318054199219
4.58133333333334	-0.0829696655273438
4.58466666666667	-0.0796318054199219
4.588	-0.0729560852050782
4.59133333333334	-0.0624656677246094
4.59466666666667	-0.049591064453125
4.598	-0.0376701354980469
4.60133333333334	-0.0290870666503906
4.60466666666667	-0.0247955322265625
4.608	-0.0214576721191406
4.61133333333334	-0.0224113464355469
4.61466666666667	-0.0286102294921875
4.618	-0.0391006469726563
4.62133333333334	-0.0510215759277344
4.62466666666667	-0.0634193420410157
4.628	-0.0753402709960938
4.63133333333334	-0.0848770141601563
4.63466666666667	-0.087738037109375
4.638	-0.0872611999511719
4.64133333333334	-0.0820159912109375
4.64466666666667	-0.0772476196289063
4.648	-0.0720024108886719
4.65133333333334	-0.0667572021484375
4.65466666666667	-0.0691413879394532
4.658	-0.0772476196289063
4.66133333333334	-0.0882148742675781
4.66466666666667	-0.0939369201660156
4.668	-0.095367431640625
4.67133333333334	-0.095367431640625
4.67466666666667	-0.0896453857421875
4.678	-0.0791549682617188
4.68133333333334	-0.0691413879394532
4.68466666666667	-0.0658035278320313
4.688	-0.0672340393066407
4.69133333333334	-0.0667572021484375
4.69466666666667	-0.0624656677246094
4.698	-0.0591278076171875
4.70133333333334	-0.0586509704589844
4.70466666666667	-0.0557899475097657
4.708	-0.0538825988769532
4.71133333333334	-0.0543594360351563
4.71466666666667	-0.0605583190917969
4.718	-0.0667572021484375
4.72133333333334	-0.0677108764648438
4.72466666666667	-0.0653266906738282
4.728	-0.0596046447753907
4.73133333333334	-0.0529289245605469
4.73466666666667	-0.0472068786621094
4.738	-0.0452995300292969
4.74133333333334	-0.0462532043457031
4.74466666666667	-0.049591064453125
4.748	-0.0529289245605469
4.75133333333334	-0.05340576171875
4.75466666666667	-0.0514984130859375
4.758	-0.0486373901367188
4.76133333333334	-0.0457763671875
4.76466666666667	-0.0410079956054688
4.768	-0.0367164611816406
4.77133333333334	-0.0367164611816406
4.77466666666667	-0.0410079956054688
4.778	-0.0452995300292969
4.78133333333334	-0.0476837158203125
4.78466666666667	-0.0510215759277344
4.788	-0.0567436218261719
4.79133333333334	-0.06103515625
4.79466666666667	-0.0596046447753907
4.798	-0.0538825988769532
4.80133333333334	-0.0519752502441407
4.80466666666667	-0.0529289245605469
4.808	-0.05340576171875
4.81133333333334	-0.0505447387695313
4.81466666666667	-0.0514984130859375
4.818	-0.0548362731933594
4.82133333333334	-0.0553131103515625
4.82466666666667	-0.0519752502441407
4.828	-0.0476837158203125
4.83133333333334	-0.0467300415039063
4.83466666666667	-0.0438690185546875
4.838	-0.0395774841308594
4.84133333333334	-0.0362396240234375
4.84466666666667	-0.0386238098144531
4.848	-0.0448226928710938
4.85133333333334	-0.0491142272949219
4.85466666666667	-0.0505447387695313
4.858	-0.0510215759277344
4.86133333333334	-0.0505447387695313
4.86466666666667	-0.0448226928710938
4.868	-0.0357627868652344
4.87133333333334	-0.0262260437011719
4.87466666666667	-0.0185966491699219
4.878	-0.0143051147460938
4.88133333333334	-0.0123977661132813
4.88466666666667	-0.0138282775878906
4.888	-0.0138282775878906
4.89133333333334	-0.0157356262207031
4.89466666666667	-0.0185966491699219
4.898	-0.0224113464355469
4.90133333333334	-0.0224113464355469
4.90466666666667	-0.0219345092773438
4.908	-0.0271797180175781
4.91133333333334	-0.0362396240234375
4.91466666666667	-0.0448226928710938
4.918	-0.0510215759277344
4.92133333333334	-0.0591278076171875
4.92466666666667	-0.06866455078125
4.928	-0.0762939453125
4.93133333333334	-0.0796318054199219
4.93466666666667	-0.0820159912109375
4.938	-0.08392333984375
4.94133333333334	-0.0863075256347656
4.94466666666667	-0.0844001770019531
4.948	-0.0772476196289063
4.95133333333334	-0.0696182250976563
4.95466666666667	-0.0638961791992188
4.958	-0.0619888305664063
4.96133333333334	-0.0619888305664063
4.96466666666667	-0.0643730163574219
4.968	-0.0705718994140625
4.97133333333334	-0.0743865966796875
4.97466666666667	-0.0758171081542969
4.978	-0.0758171081542969
4.98133333333334	-0.0743865966796875
4.98466666666667	-0.0739097595214844
4.988	-0.072479248046875
4.99133333333334	-0.0705718994140625
4.99466666666667	-0.0662803649902344
4.998	-0.0629425048828125
5.00133333333334	-0.06103515625
5.00466666666667	-0.0586509704589844
5.008	-0.0576972961425782
5.01133333333334	-0.0586509704589844
5.01466666666667	-0.0615119934082032
5.018	-0.0619888305664063
5.02133333333334	-0.0586509704589844
5.02466666666667	-0.0562667846679688
5.028	-0.0567436218261719
5.03133333333334	-0.0605583190917969
5.03466666666667	-0.0681877136230469
5.038	-0.0743865966796875
5.04133333333334	-0.0786781311035157
5.04466666666667	-0.0820159912109375
5.048	-0.0848770141601563
5.05133333333334	-0.0824928283691406
5.05466666666667	-0.0739097595214844
5.058	-0.0643730163574219
5.06133333333334	-0.057220458984375
5.06466666666667	-0.0524520874023438
5.068	-0.0486373901367188
5.07133333333334	-0.0462532043457031
5.07466666666667	-0.0467300415039063
5.078	-0.0491142272949219
5.08133333333334	-0.049591064453125
5.08466666666667	-0.0467300415039063
5.088	-0.0391006469726563
5.09133333333334	-0.0324249267578125
5.09466666666667	-0.0271797180175781
5.098	-0.0233650207519531
5.10133333333334	-0.0214576721191406
5.10466666666667	-0.0185966491699219
5.108	-0.0176429748535156
5.11133333333334	-0.019073486328125
5.11466666666667	-0.0214576721191406
5.118	-0.0262260437011719
5.12133333333334	-0.0324249267578125
5.12466666666667	-0.0400543212890625
5.128	-0.0467300415039063
5.13133333333334	-0.0486373901367188
5.13466666666667	-0.049591064453125
5.138	-0.0500679016113282
5.14133333333334	-0.0510215759277344
5.14466666666667	-0.0500679016113282
5.148	-0.049591064453125
5.15133333333334	-0.0529289245605469
5.15466666666667	-0.0557899475097657
5.158	-0.057220458984375
5.16133333333334	-0.0562667846679688
5.16466666666667	-0.0596046447753907
5.168	-0.0672340393066407
5.17133333333334	-0.0748634338378907
5.17466666666667	-0.0815391540527344
5.178	-0.0872611999511719
5.18133333333334	-0.0905990600585938
5.18466666666667	-0.0872611999511719
5.188	-0.0786781311035157
5.19133333333334	-0.0672340393066407
5.19466666666667	-0.0548362731933594
5.198	-0.0443458557128906
5.20133333333334	-0.03814697265625
5.20466666666667	-0.0371932983398438
5.208	-0.0376701354980469
5.21133333333334	-0.0391006469726563
5.21466666666667	-0.0448226928710938
5.218	-0.0505447387695313
5.22133333333334	-0.0514984130859375
5.22466666666667	-0.0505447387695313
5.228	-0.049591064453125
5.23133333333334	-0.0514984130859375
5.23466666666667	-0.0491142272949219
5.238	-0.0433921813964844
5.24133333333334	-0.0391006469726563
5.24466666666667	-0.03814697265625
5.248	-0.0395774841308594
5.25133333333334	-0.0376701354980469
5.25466666666667	-0.0357627868652344
5.258	-0.0348091125488281
5.26133333333334	-0.0338554382324219
5.26466666666667	-0.0324249267578125
5.268	-0.0319480895996094
5.27133333333334	-0.0357627868652344
5.27466666666667	-0.0429153442382813
5.278	-0.0510215759277344
5.28133333333334	-0.0586509704589844
5.28466666666667	-0.0653266906738282
5.288	-0.0705718994140625
5.29133333333334	-0.0739097595214844
5.29466666666667	-0.0753402709960938
5.298	-0.0743865966796875
5.30133333333334	-0.0743865966796875
5.30466666666667	-0.0772476196289063
5.308	-0.080108642578125
5.31133333333334	-0.0853538513183594
5.31466666666667	-0.091552734375
5.318	-0.0996589660644531
5.32133333333334	-0.105381011962891
5.32466666666667	-0.104427337646485
5.328	-0.100135803222656
5.33133333333334	-0.0948905944824219
5.33466666666667	-0.091552734375
5.338	-0.091552734375
5.34133333333334	-0.0967979431152344
5.34466666666667	-0.102519989013672
5.348	-0.105381011962891
5.35133333333334	-0.0996589660644531
5.35466666666667	-0.0896453857421875
5.358	-0.0782012939453125
5.36133333333334	-0.0658035278320313
5.36466666666667	-0.0562667846679688
5.368	-0.0481605529785156
5.37133333333334	-0.0438690185546875
5.37466666666667	-0.041961669921875
5.378	-0.0414848327636719
5.38133333333334	-0.0443458557128906
5.38466666666667	-0.0452995300292969
5.388	-0.0491142272949219
5.39133333333334	-0.0576972961425782
5.39466666666667	-0.0643730163574219
5.398	-0.0662803649902344
5.40133333333334	-0.0615119934082032
5.40466666666667	-0.0567436218261719
5.408	-0.0500679016113282
5.41133333333334	-0.0414848327636719
5.41466666666667	-0.0367164611816406
5.418	-0.0371932983398438
5.42133333333334	-0.0391006469726563
5.42466666666667	-0.0395774841308594
5.428	-0.0414848327636719
5.43133333333334	-0.0443458557128906
5.43466666666667	-0.0472068786621094
5.438	-0.0491142272949219
5.44133333333334	-0.0505447387695313
5.44466666666667	-0.0514984130859375
5.448	-0.0505447387695313
5.45133333333334	-0.0476837158203125
5.45466666666667	-0.0429153442382813
5.458	-0.0376701354980469
5.46133333333334	-0.0367164611816406
5.46466666666667	-0.0400543212890625
5.468	-0.0467300415039063
5.47133333333334	-0.0562667846679688
5.47466666666667	-0.0667572021484375
5.478	-0.072479248046875
5.48133333333334	-0.0720024108886719
5.48466666666667	-0.0677108764648438
5.488	-0.0638961791992188
5.49133333333334	-0.0605583190917969
5.49466666666667	-0.0562667846679688
5.498	-0.0548362731933594
5.50133333333334	-0.0562667846679688
5.50466666666667	-0.0624656677246094
5.508	-0.0691413879394532
5.51133333333334	-0.0734329223632813
5.51466666666667	-0.0777244567871094
5.518	-0.0853538513183594
5.52133333333334	-0.0948905944824219
5.52466666666667	-0.103473663330078
5.528	-0.107288360595703
5.53133333333334	-0.107765197753906
5.53466666666667	-0.103950500488281
5.538	-0.0972747802734375
5.54133333333334	-0.0863075256347656
5.54466666666667	-0.0720024108886719
5.548	-0.0596046447753907
5.55133333333334	-0.05340576171875
5.55466666666667	-0.0557899475097657
5.558	-0.0605583190917969
5.56133333333334	-0.064849853515625
5.56466666666667	-0.0700950622558594
5.568	-0.0739097595214844
5.57133333333334	-0.0762939453125
5.57466666666667	-0.0734329223632813
5.578	-0.0677108764648438
5.58133333333334	-0.0634193420410157
5.58466666666667	-0.0596046447753907
5.588	-0.0586509704589844
5.59133333333334	-0.0596046447753907
5.59466666666667	-0.0629425048828125
5.598	-0.0653266906738282
5.60133333333334	-0.0658035278320313
5.60466666666667	-0.0662803649902344
5.608	-0.0638961791992188
5.61133333333334	-0.0553131103515625
5.61466666666667	-0.0448226928710938
5.618	-0.0386238098144531
5.62133333333334	-0.0395774841308594
5.62466666666667	-0.0443458557128906
5.628	-0.0529289245605469
5.63133333333334	-0.0624656677246094
5.63466666666667	-0.0748634338378907
5.638	-0.0834465026855469
5.64133333333334	-0.0882148742675781
5.64466666666667	-0.0886917114257813
5.648	-0.08392333984375
5.65133333333334	-0.0786781311035157
5.65466666666667	-0.072479248046875
5.658	-0.0715255737304688
5.66133333333334	-0.072479248046875
5.66466666666667	-0.0767707824707032
5.668	-0.08392333984375
5.67133333333334	-0.0896453857421875
5.67466666666667	-0.0963211059570313
5.678	-0.100135803222656
5.68133333333334	-0.102996826171875
5.68466666666667	-0.102519989013672
5.688	-0.102043151855469
5.69133333333334	-0.103950500488281
5.69466666666667	-0.104427337646485
5.698	-0.101089477539063
5.70133333333334	-0.0929832458496094
5.70466666666667	-0.0834465026855469
5.708	-0.0748634338378907
5.71133333333334	-0.0662803649902344
5.71466666666667	-0.0591278076171875
5.718	-0.0553131103515625
5.72133333333334	-0.0562667846679688
5.72466666666667	-0.0586509704589844
5.728	-0.0605583190917969
5.73133333333334	-0.0605583190917969
5.73466666666667	-0.0586509704589844
5.738	-0.0591278076171875
5.74133333333334	-0.0629425048828125
5.74466666666667	-0.0715255737304688
5.748	-0.080108642578125
5.75133333333334	-0.0910758972167969
5.75466666666667	-0.102519989013672
5.758	-0.109672546386719
5.76133333333334	-0.108718872070313
5.76466666666667	-0.102996826171875
5.768	-0.100135803222656
5.77133333333334	-0.10061264038086
5.77466666666667	-0.0996589660644531
5.778	-0.0948905944824219
5.78133333333334	-0.0920295715332031
5.78466666666667	-0.0910758972167969
5.788	-0.091552734375
5.79133333333334	-0.091552734375
5.79466666666667	-0.0944137573242188
5.798	-0.10061264038086
5.80133333333334	-0.106334686279297
5.80466666666667	-0.109672546386719
5.808	-0.105857849121094
5.81133333333334	-0.0982284545898438
5.81466666666667	-0.0910758972167969
5.818	-0.0886917114257813
5.82133333333334	-0.087738037109375
5.82466666666667	-0.0853538513183594
5.828	-0.0805854797363281
5.83133333333334	-0.0739097595214844
5.83466666666667	-0.0662803649902344
5.838	-0.057220458984375
5.84133333333334	-0.0486373901367188
5.84466666666667	-0.041961669921875
5.848	-0.0405311584472656
5.85133333333334	-0.0443458557128906
5.85466666666667	-0.0500679016113282
5.858	-0.0553131103515625
5.86133333333334	-0.0600814819335938
5.86466666666667	-0.0643730163574219
5.868	-0.06866455078125
5.87133333333334	-0.0715255737304688
5.87466666666667	-0.0696182250976563
5.878	-0.0634193420410157
5.88133333333334	-0.0591278076171875
5.88466666666667	-0.06103515625
5.888	-0.064849853515625
5.89133333333334	-0.0677108764648438
5.89466666666667	-0.0677108764648438
5.898	-0.0672340393066407
5.90133333333334	-0.064849853515625
5.90466666666667	-0.0562667846679688
5.908	-0.0443458557128906
5.91133333333334	-0.0329017639160156
5.91466666666667	-0.0271797180175781
5.918	-0.0281333923339844
5.92133333333334	-0.0333786010742188
5.92466666666667	-0.0405311584472656
5.928	-0.0462532043457031
5.93133333333334	-0.0510215759277344
5.93466666666667	-0.0553131103515625
5.938	-0.0581741333007813
5.94133333333334	-0.0600814819335938
5.94466666666667	-0.0605583190917969
5.948	-0.0615119934082032
5.95133333333334	-0.0624656677246094
5.95466666666667	-0.0638961791992188
5.958	-0.064849853515625
5.96133333333334	-0.0667572021484375
5.96466666666667	-0.0653266906738282
5.968	-0.0634193420410157
5.97133333333334	-0.0605583190917969
5.97466666666667	-0.0553131103515625
5.978	-0.0481605529785156
5.98133333333334	-0.0395774841308594
5.98466666666667	-0.034332275390625
5.988	-0.0300407409667969
5.99133333333334	-0.0281333923339844
5.99466666666667	-0.0271797180175781
5.998	-0.0262260437011719
6.00133333333334	-0.0233650207519531
6.00466666666667	-0.0209808349609375
6.008	-0.0243186950683594
6.01133333333334	-0.0309944152832031
6.01466666666667	-0.0386238098144531
6.018	-0.0452995300292969
6.02133333333334	-0.0553131103515625
6.02466666666667	-0.0696182250976563
6.028	-0.0824928283691406
6.03133333333334	-0.0896453857421875
6.03466666666667	-0.0905990600585938
6.038	-0.0901222229003906
6.04133333333334	-0.0896453857421875
6.04466666666667	-0.0863075256347656
6.048	-0.0796318054199219
6.05133333333334	-0.0753402709960938
6.05466666666667	-0.0734329223632813
6.058	-0.0734329223632813
6.06133333333334	-0.0715255737304688
6.06466666666667	-0.0677108764648438
6.068	-0.0643730163574219
6.07133333333334	-0.0557899475097657
6.07466666666667	-0.0500679016113282
6.078	-0.0462532043457031
6.08133333333334	-0.0433921813964844
6.08466666666667	-0.0391006469726563
6.088	-0.0329017639160156
6.09133333333334	-0.0319480895996094
6.09466666666667	-0.030517578125
6.098	-0.0295639038085938
6.10133333333334	-0.0290870666503906
6.10466666666667	-0.0295639038085938
6.108	-0.030517578125
6.11133333333334	-0.0295639038085938
6.11466666666667	-0.0300407409667969
6.118	-0.0333786010742188
6.12133333333334	-0.0429153442382813
6.12466666666667	-0.0557899475097657
6.128	-0.0715255737304688
6.13133333333334	-0.0853538513183594
6.13466666666667	-0.0944137573242188
6.138	-0.0972747802734375
6.14133333333334	-0.091552734375
6.14466666666667	-0.0834465026855469
6.148	-0.0743865966796875
6.15133333333334	-0.0700950622558594
6.15466666666667	-0.0700950622558594
6.158	-0.0715255737304688
6.16133333333334	-0.0705718994140625
6.16466666666667	-0.0667572021484375
6.168	-0.0624656677246094
6.17133333333334	-0.0596046447753907
6.17466666666667	-0.0562667846679688
6.178	-0.0529289245605469
6.18133333333334	-0.0505447387695313
6.18466666666667	-0.0486373901367188
6.188	-0.0472068786621094
6.19133333333334	-0.0448226928710938
6.19466666666667	-0.0433921813964844
6.198	-0.0414848327636719
6.20133333333334	-0.03814697265625
6.20466666666667	-0.0357627868652344
6.208	-0.0333786010742188
6.21133333333334	-0.0295639038085938
6.21466666666667	-0.0200271606445313
6.218	-0.011444091796875
6.22133333333334	-0.00905990600585938
6.22466666666667	-0.0100135803222656
6.228	-0.0147819519042969
6.23133333333334	-0.0205039978027344
6.23466666666667	-0.030517578125
6.238	-0.0400543212890625
6.24133333333334	-0.0472068786621094
6.24466666666667	-0.0514984130859375
6.248	-0.0538825988769532
6.25133333333334	-0.0581741333007813
6.25466666666667	-0.064849853515625
6.258	-0.0710487365722657
6.26133333333334	-0.0758171081542969
6.26466666666667	-0.0805854797363281
6.268	-0.0867843627929688
6.27133333333334	-0.0891685485839844
6.27466666666667	-0.0867843627929688
6.278	-0.0834465026855469
6.28133333333334	-0.0791549682617188
6.28466666666667	-0.0715255737304688
6.288	-0.0581741333007813
6.29133333333334	-0.0462532043457031
6.29466666666667	-0.0357627868652344
6.298	-0.0281333923339844
6.30133333333334	-0.0243186950683594
6.30466666666667	-0.02288818359375
6.308	-0.0276565551757813
6.31133333333334	-0.0333786010742188
6.31466666666667	-0.0414848327636719
6.318	-0.0486373901367188
6.32133333333334	-0.0557899475097657
6.32466666666667	-0.06103515625
6.328	-0.0600814819335938
6.33133333333334	-0.0567436218261719
6.33466666666667	-0.0519752502441407
6.338	-0.0476837158203125
6.34133333333334	-0.0395774841308594
6.34466666666667	-0.0314712524414063
6.348	-0.0271797180175781
6.35133333333334	-0.0276565551757813
6.35466666666667	-0.030517578125
6.358	-0.0333786010742188
6.36133333333334	-0.0367164611816406
6.36466666666667	-0.0414848327636719
6.368	-0.0486373901367188
6.37133333333334	-0.0543594360351563
6.37466666666667	-0.0596046447753907
6.378	-0.064849853515625
6.38133333333334	-0.0715255737304688
6.38466666666667	-0.0762939453125
6.388	-0.0748634338378907
6.39133333333334	-0.0696182250976563
6.39466666666667	-0.0615119934082032
6.398	-0.0514984130859375
6.40133333333334	-0.03814697265625
6.40466666666667	-0.0243186950683594
6.408	-0.0138282775878906
6.41133333333334	-0.00619888305664063
6.41466666666667	-0.00143051147460938
6.418	0
6.42133333333334	-0.000476837158203125
6.42466666666667	-0.00429153442382813
6.428	-0.0109672546386719
6.43133333333334	-0.0181198120117188
6.43466666666667	-0.0247955322265625
6.438	-0.0295639038085938
6.44133333333334	-0.0338554382324219
6.44466666666667	-0.03814697265625
6.448	-0.0410079956054688
6.45133333333334	-0.0443458557128906
6.45466666666667	-0.0448226928710938
6.458	-0.0476837158203125
6.46133333333334	-0.0529289245605469
6.46466666666667	-0.0586509704589844
6.468	-0.0619888305664063
6.47133333333334	-0.0629425048828125
6.47466666666667	-0.0624656677246094
6.478	-0.0596046447753907
6.48133333333334	-0.0581741333007813
6.48466666666667	-0.0596046447753907
6.488	-0.0634193420410157
6.49133333333334	-0.0672340393066407
6.49466666666667	-0.0748634338378907
6.498	-0.0829696655273438
6.50133333333334	-0.0872611999511719
6.50466666666667	-0.0853538513183594
6.508	-0.0805854797363281
6.51133333333334	-0.0753402709960938
6.51466666666667	-0.0677108764648438
6.518	-0.0586509704589844
6.52133333333334	-0.0529289245605469
6.52466666666667	-0.0524520874023438
6.528	-0.0538825988769532
6.53133333333334	-0.0567436218261719
6.53466666666667	-0.0600814819335938
6.538	-0.0638961791992188
6.54133333333334	-0.0638961791992188
6.54466666666667	-0.0567436218261719
6.548	-0.0457763671875
6.55133333333334	-0.0314712524414063
6.55466666666667	-0.0185966491699219
6.558	-0.00905990600585938
6.56133333333334	-0.00476837158203125
6.56466666666667	-0.00429153442382813
6.568	-0.00905990600585938
6.57133333333334	-0.0200271606445313
6.57466666666667	-0.0309944152832031
6.578	-0.0367164611816406
6.58133333333334	-0.03814697265625
6.58466666666667	-0.0395774841308594
6.588	-0.0414848327636719
6.59133333333334	-0.0405311584472656
6.59466666666667	-0.0386238098144531
6.598	-0.0362396240234375
6.60133333333334	-0.030517578125
6.60466666666667	-0.0233650207519531
6.608	-0.0133514404296875
6.61133333333334	-0.0019073486328125
6.61466666666667	0.0100135803222656
6.618	0.0185966491699219
6.62133333333334	0.0209808349609375
6.62466666666667	0.0224113464355469
6.628	0.0271797180175781
6.63133333333334	0.0376701354980469
6.63466666666667	0.0524520874023438
6.638	0.072479248046875
6.64133333333334	0.103473663330078
6.64466666666667	0.143051147460938
6.648	0.186920166015625
6.65133333333334	0.236988067626953
6.65466666666667	0.296115875244141
6.658	0.370979309082031
6.66133333333334	0.458717346191406
6.66466666666667	0.563144683837891
[truncated: 5,506 more rows]
