# Supplementary material for: Phase-Specific Parameter Estimation in Chiral HPLC Using 1‑Site, 2‑Site Stochastic Models, and Unified Equation Approach
Source: Anal Chem. 2026 Apr 29;98(18):13925–39. doi: 10.1021/acs.analchem.6c01634 (PMC13177292; doi:10.1021/acs.analchem.6c01634)
Supplement: Supplementary file 2 [file ac6c01634_si_002.zip › SupportingInformation/01_isotherm_fit/CELL1_data/LORA_CELL1_05_10_25412.CSV]

0.003	-0.0314712524414063
0.00633333333333334	-0.0300407409667969
0.00966666666666667	-0.0271797180175781
0.013	-0.02288818359375
0.0163333333333334	-0.019073486328125
0.0196666666666667	-0.0119209289550781
0.023	-0.00762939453125
0.0263333333333334	-0.00715255737304688
0.0296666666666667	-0.00762939453125
0.033	-0.00905990600585938
0.0363333333333334	-0.00905990600585938
0.0396666666666667	-0.0133514404296875
0.043	-0.0143051147460938
0.0463333333333334	-0.00905990600585938
0.0496666666666667	0.00143051147460938
0.053	0.0133514404296875
0.0563333333333334	0.0185966491699219
0.0596666666666667	0.0200271606445313
0.063	0.0171661376953125
0.0663333333333334	0.0133514404296875
0.0696666666666667	0.0119209289550781
0.073	0.0138282775878906
0.0763333333333334	0.0219345092773438
0.0796666666666667	0.0281333923339844
0.083	0.0329017639160156
0.0863333333333334	0.0324249267578125
0.0896666666666667	0.0276565551757813
0.093	0.0214576721191406
0.0963333333333334	0.0133514404296875
0.0996666666666667	0.0095367431640625
0.103	0.00524520874023438
0.106333333333334	0.0019073486328125
0.109666666666667	-0.00286102294921875
0.113	-0.00905990600585938
0.116333333333334	-0.0119209289550781
0.119666666666667	-0.0138282775878906
0.123	-0.0123977661132813
0.126333333333334	-0.0133514404296875
0.129666666666667	-0.0138282775878906
0.133	-0.0157356262207031
0.136333333333334	-0.019073486328125
0.139666666666667	-0.0205039978027344
0.143	-0.0200271606445313
0.146333333333334	-0.0143051147460938
0.149666666666667	-0.0123977661132813
0.153	-0.0109672546386719
0.156333333333334	-0.011444091796875
0.159666666666667	-0.0133514404296875
0.163	-0.0147819519042969
0.166333333333334	-0.0162124633789063
0.169666666666667	-0.0157356262207031
0.173	-0.0157356262207031
0.176333333333334	-0.0133514404296875
0.179666666666667	-0.00905990600585938
0.183	-0.00715255737304688
0.186333333333334	-0.0095367431640625
0.189666666666667	-0.0138282775878906
0.193	-0.0138282775878906
0.196333333333334	-0.0128746032714844
0.199666666666667	-0.0147819519042969
0.203	-0.0176429748535156
0.206333333333334	-0.0171661376953125
0.209666666666667	-0.0157356262207031
0.213	-0.0176429748535156
0.216333333333334	-0.0214576721191406
0.219666666666667	-0.0214576721191406
0.223	-0.0171661376953125
0.226333333333334	-0.0109672546386719
0.229666666666667	-0.003814697265625
0.233	0.00143051147460938
0.236333333333334	0.00143051147460938
0.239666666666667	-0.00429153442382813
0.243	-0.0138282775878906
0.246333333333334	-0.0276565551757813
0.249666666666667	-0.0414848327636719
0.253	-0.0538825988769532
0.256333333333334	-0.0557899475097657
0.259666666666667	-0.0505447387695313
0.263	-0.0424385070800781
0.266333333333334	-0.0367164611816406
0.269666666666667	-0.0329017639160156
0.273	-0.0271797180175781
0.276333333333334	-0.0233650207519531
0.279666666666667	-0.0233650207519531
0.283	-0.0257492065429688
0.286333333333334	-0.0276565551757813
0.289666666666667	-0.0262260437011719
0.293	-0.02288818359375
0.296333333333334	-0.0209808349609375
0.299666666666667	-0.0195503234863281
0.303	-0.0185966491699219
0.306333333333334	-0.0152587890625
0.309666666666667	-0.0133514404296875
0.313	-0.0162124633789063
0.316333333333334	-0.0209808349609375
0.319666666666667	-0.02288818359375
0.323	-0.0209808349609375
0.326333333333334	-0.0185966491699219
0.329666666666667	-0.019073486328125
0.333	-0.019073486328125
0.336333333333334	-0.0205039978027344
0.339666666666667	-0.0262260437011719
0.343	-0.0362396240234375
0.346333333333334	-0.0429153442382813
0.349666666666667	-0.0438690185546875
0.353	-0.0400543212890625
0.356333333333334	-0.0348091125488281
0.359666666666667	-0.0295639038085938
0.363	-0.0238418579101563
0.366333333333334	-0.0214576721191406
0.369666666666667	-0.0205039978027344
0.373	-0.0224113464355469
0.376333333333334	-0.026702880859375
0.379666666666667	-0.0314712524414063
0.383	-0.0348091125488281
0.386333333333334	-0.034332275390625
0.389666666666667	-0.0348091125488281
0.393	-0.0333786010742188
0.396333333333334	-0.0319480895996094
0.399666666666667	-0.0329017639160156
0.403	-0.0371932983398438
0.406333333333334	-0.0424385070800781
0.409666666666667	-0.0467300415039063
0.413	-0.0514984130859375
0.416333333333334	-0.05340576171875
0.419666666666667	-0.0481605529785156
0.423	-0.0371932983398438
0.426333333333334	-0.0290870666503906
0.429666666666667	-0.0238418579101563
0.433	-0.019073486328125
0.436333333333334	-0.0162124633789063
0.439666666666667	-0.0171661376953125
0.443	-0.0224113464355469
0.446333333333334	-0.0262260437011719
0.449666666666667	-0.0290870666503906
0.453	-0.0319480895996094
0.456333333333334	-0.0333786010742188
0.459666666666667	-0.0338554382324219
0.463	-0.0314712524414063
0.466333333333334	-0.0300407409667969
0.469666666666667	-0.0295639038085938
0.473	-0.0271797180175781
0.476333333333334	-0.0243186950683594
0.479666666666667	-0.0200271606445313
0.483	-0.0171661376953125
0.486333333333334	-0.0119209289550781
0.489666666666667	-0.0095367431640625
0.493	-0.0128746032714844
0.496333333333334	-0.0200271606445313
0.499666666666667	-0.0286102294921875
0.503	-0.0362396240234375
0.506333333333334	-0.0452995300292969
0.509666666666667	-0.0472068786621094
0.513	-0.0405311584472656
0.516333333333334	-0.0276565551757813
0.519666666666667	-0.0138282775878906
0.523	-0.003814697265625
0.526333333333334	0.00476837158203125
0.529666666666667	0.0095367431640625
0.533	0.0095367431640625
0.536333333333334	0.00476837158203125
0.539666666666667	-0.0019073486328125
0.543	-0.0100135803222656
0.546333333333334	-0.019073486328125
0.549666666666667	-0.0257492065429688
0.553	-0.030517578125
0.556333333333334	-0.0329017639160156
0.559666666666667	-0.030517578125
0.563	-0.0238418579101563
0.566333333333334	-0.0152587890625
0.569666666666667	-0.00810623168945313
0.573	-0.00238418579101563
0.576333333333334	-0.00095367431640625
0.579666666666667	-0.0057220458984375
0.583	-0.0119209289550781
0.586333333333334	-0.0162124633789063
0.589666666666667	-0.0162124633789063
0.593	-0.0157356262207031
0.596333333333334	-0.0147819519042969
0.599666666666667	-0.0119209289550781
0.603	-0.00810623168945313
0.606333333333334	-0.00667572021484375
0.609666666666667	-0.0104904174804688
0.613	-0.0195503234863281
0.616333333333334	-0.0281333923339844
0.619666666666667	-0.0324249267578125
0.623	-0.0357627868652344
0.626333333333334	-0.0376701354980469
0.629666666666667	-0.03814697265625
0.633	-0.0338554382324219
0.636333333333334	-0.030517578125
0.639666666666667	-0.0329017639160156
0.643	-0.0367164611816406
0.646333333333334	-0.0395774841308594
0.649666666666667	-0.041961669921875
0.653	-0.0452995300292969
0.656333333333334	-0.0448226928710938
0.659666666666667	-0.0400543212890625
0.663	-0.0333786010742188
0.666333333333334	-0.0300407409667969
0.669666666666667	-0.0281333923339844
0.673	-0.0262260437011719
0.676333333333334	-0.0257492065429688
0.679666666666667	-0.0300407409667969
0.683	-0.0367164611816406
0.686333333333334	-0.0433921813964844
0.689666666666667	-0.0481605529785156
0.693	-0.0505447387695313
0.696333333333334	-0.0500679016113282
0.699666666666667	-0.0438690185546875
0.703	-0.03814697265625
0.706333333333334	-0.0324249267578125
0.709666666666667	-0.0271797180175781
0.713	-0.0224113464355469
0.716333333333334	-0.0205039978027344
0.719666666666667	-0.0224113464355469
0.723	-0.0233650207519531
0.726333333333334	-0.0243186950683594
0.729666666666667	-0.0252723693847656
0.733	-0.0262260437011719
0.736333333333334	-0.0257492065429688
0.739666666666667	-0.0233650207519531
0.743	-0.0181198120117188
0.746333333333334	-0.0143051147460938
0.749666666666667	-0.0128746032714844
0.753	-0.0143051147460938
0.756333333333334	-0.0138282775878906
0.759666666666667	-0.0138282775878906
0.763	-0.0166893005371094
0.766333333333334	-0.0205039978027344
0.769666666666667	-0.0243186950683594
0.773	-0.030517578125
0.776333333333334	-0.0386238098144531
0.779666666666667	-0.0452995300292969
0.783	-0.0462532043457031
0.786333333333334	-0.0438690185546875
0.789666666666667	-0.0386238098144531
0.793	-0.0290870666503906
0.796333333333334	-0.0224113464355469
0.799666666666667	-0.0200271606445313
0.803	-0.0214576721191406
0.806333333333334	-0.0209808349609375
0.809666666666667	-0.0185966491699219
0.813	-0.0185966491699219
0.816333333333334	-0.0171661376953125
0.819666666666667	-0.0138282775878906
0.823	-0.0119209289550781
0.826333333333334	-0.0143051147460938
0.829666666666667	-0.0200271606445313
0.833	-0.0238418579101563
0.836333333333334	-0.02288818359375
0.839666666666667	-0.0205039978027344
0.843	-0.0195503234863281
0.846333333333334	-0.0181198120117188
0.849666666666667	-0.0181198120117188
0.853	-0.0171661376953125
0.856333333333334	-0.019073486328125
0.859666666666667	-0.0200271606445313
0.863	-0.0224113464355469
0.866333333333334	-0.0243186950683594
0.869666666666667	-0.0257492065429688
0.873	-0.0243186950683594
0.876333333333334	-0.02288818359375
0.879666666666667	-0.0233650207519531
0.883	-0.0219345092773438
0.886333333333334	-0.0176429748535156
0.889666666666667	-0.0128746032714844
0.893	-0.0123977661132813
0.896333333333334	-0.0143051147460938
0.899666666666667	-0.0166893005371094
0.903	-0.0181198120117188
0.906333333333334	-0.0181198120117188
0.909666666666667	-0.0152587890625
0.913	-0.00762939453125
0.916333333333334	0.003814697265625
0.919666666666667	0.0143051147460938
0.923	0.02288818359375
0.926333333333334	0.026702880859375
0.929666666666667	0.0276565551757813
0.933	0.0214576721191406
0.936333333333334	0.0119209289550781
0.939666666666667	0.00429153442382813
0.943	-0.00095367431640625
0.946333333333334	-0.0019073486328125
0.949666666666667	0.00333786010742188
0.953	0.0133514404296875
0.956333333333334	0.02288818359375
0.959666666666667	0.0247955322265625
0.963	0.0238418579101563
0.966333333333334	0.0209808349609375
0.969666666666667	0.0162124633789063
0.973	0.00762939453125
0.976333333333334	-0.00476837158203125
0.979666666666667	-0.0138282775878906
0.983	-0.0171661376953125
0.986333333333334	-0.0200271606445313
0.989666666666667	-0.0247955322265625
0.993	-0.0271797180175781
0.996333333333334	-0.0214576721191406
0.999666666666667	-0.0128746032714844
1.003	-0.0057220458984375
1.00633333333334	-0.000476837158203125
1.00966666666667	0.003814697265625
1.013	0.00429153442382813
1.01633333333334	0
1.01966666666667	-0.0019073486328125
1.023	-0.003814697265625
1.02633333333334	-0.00476837158203125
1.02966666666667	-0.00715255737304688
1.033	-0.00667572021484375
1.03633333333334	-0.00715255737304688
1.03966666666667	-0.0095367431640625
1.043	-0.0157356262207031
1.04633333333334	-0.0214576721191406
1.04966666666667	-0.0233650207519531
1.053	-0.0238418579101563
1.05633333333334	-0.02288818359375
1.05966666666667	-0.0247955322265625
1.063	-0.0262260437011719
1.06633333333334	-0.0257492065429688
1.06966666666667	-0.0247955322265625
1.073	-0.026702880859375
1.07633333333334	-0.0300407409667969
1.07966666666667	-0.0314712524414063
1.083	-0.0314712524414063
1.08633333333334	-0.0348091125488281
1.08966666666667	-0.0400543212890625
1.093	-0.0486373901367188
1.09633333333334	-0.0505447387695313
1.09966666666667	-0.0481605529785156
1.103	-0.0414848327636719
1.10633333333334	-0.0348091125488281
1.10966666666667	-0.0281333923339844
1.113	-0.0185966491699219
1.11633333333334	-0.0128746032714844
1.11966666666667	-0.0133514404296875
1.123	-0.019073486328125
1.12633333333334	-0.0233650207519531
1.12966666666667	-0.0247955322265625
1.133	-0.0262260437011719
1.13633333333334	-0.0300407409667969
1.13966666666667	-0.030517578125
1.143	-0.0281333923339844
1.14633333333334	-0.0233650207519531
1.14966666666667	-0.0224113464355469
1.153	-0.0243186950683594
1.15633333333334	-0.0262260437011719
1.15966666666667	-0.026702880859375
1.163	-0.026702880859375
1.16633333333334	-0.0281333923339844
1.16966666666667	-0.026702880859375
1.173	-0.0219345092773438
1.17633333333334	-0.0138282775878906
1.17966666666667	-0.00715255737304688
1.183	-0.00286102294921875
1.18633333333334	-0.0019073486328125
1.18966666666667	-0.00429153442382813
1.193	-0.00858306884765625
1.19633333333334	-0.0128746032714844
1.19966666666667	-0.0166893005371094
1.203	-0.0185966491699219
1.20633333333334	-0.0200271606445313
1.20966666666667	-0.0195503234863281
1.213	-0.0209808349609375
1.21633333333334	-0.0243186950683594
1.21966666666667	-0.0257492065429688
1.223	-0.0252723693847656
1.22633333333334	-0.0247955322265625
1.22966666666667	-0.0252723693847656
1.233	-0.0281333923339844
1.23633333333334	-0.0295639038085938
1.23966666666667	-0.0309944152832031
1.243	-0.0338554382324219
1.24633333333334	-0.0362396240234375
1.24966666666667	-0.0348091125488281
1.253	-0.0257492065429688
1.25633333333334	-0.0214576721191406
1.25966666666667	-0.0224113464355469
1.263	-0.026702880859375
1.26633333333334	-0.0281333923339844
1.26966666666667	-0.0286102294921875
1.273	-0.0324249267578125
1.27633333333334	-0.0362396240234375
1.27966666666667	-0.0376701354980469
1.283	-0.0348091125488281
1.28633333333334	-0.0300407409667969
1.28966666666667	-0.0286102294921875
1.293	-0.0300407409667969
1.29633333333334	-0.0309944152832031
1.29966666666667	-0.030517578125
1.303	-0.0300407409667969
1.30633333333334	-0.0348091125488281
1.30966666666667	-0.0395774841308594
1.313	-0.0429153442382813
1.31633333333334	-0.0429153442382813
1.31966666666667	-0.0438690185546875
1.323	-0.0462532043457031
1.32633333333334	-0.0481605529785156
1.32966666666667	-0.0476837158203125
1.333	-0.0438690185546875
1.33633333333334	-0.0391006469726563
1.33966666666667	-0.0295639038085938
1.343	-0.0224113464355469
1.34633333333334	-0.0166893005371094
1.34966666666667	-0.0143051147460938
1.353	-0.0128746032714844
1.35633333333334	-0.0128746032714844
1.35966666666667	-0.0162124633789063
1.363	-0.0171661376953125
1.36633333333334	-0.0171661376953125
1.36966666666667	-0.0176429748535156
1.373	-0.0209808349609375
1.37633333333334	-0.0262260437011719
1.37966666666667	-0.0309944152832031
1.383	-0.0324249267578125
1.38633333333334	-0.0295639038085938
1.38966666666667	-0.0262260437011719
1.393	-0.0224113464355469
1.39633333333334	-0.0157356262207031
1.39966666666667	-0.0095367431640625
1.403	-0.00619888305664063
1.40633333333334	-0.00619888305664063
1.40966666666667	-0.00429153442382813
1.413	-0.000476837158203125
1.41633333333334	-0.000476837158203125
1.41966666666667	-0.00524520874023438
1.423	-0.0133514404296875
1.42633333333334	-0.0219345092773438
1.42966666666667	-0.0295639038085938
1.433	-0.0357627868652344
1.43633333333334	-0.03814697265625
1.43966666666667	-0.0386238098144531
1.443	-0.0371932983398438
1.44633333333334	-0.0324249267578125
1.44966666666667	-0.0324249267578125
1.453	-0.0324249267578125
1.45633333333334	-0.030517578125
1.45966666666667	-0.0238418579101563
1.463	-0.0133514404296875
1.46633333333334	-0.00619888305664063
1.46966666666667	0.00143051147460938
1.473	0.0057220458984375
1.47633333333334	0.00762939453125
1.47966666666667	0.00429153442382813
1.483	-0.00286102294921875
1.48633333333334	-0.00619888305664063
1.48966666666667	-0.00619888305664063
1.493	-0.003814697265625
1.49633333333334	-0.00429153442382813
1.49966666666667	-0.00333786010742188
1.503	0.00095367431640625
1.50633333333334	0.00429153442382813
1.50966666666667	0.00238418579101563
1.513	-0.00143051147460938
1.51633333333334	-0.0019073486328125
1.51966666666667	0.00143051147460938
1.523	0.00286102294921875
1.52633333333334	0.000476837158203125
1.52966666666667	-0.0019073486328125
1.533	-0.00429153442382813
1.53633333333334	-0.00858306884765625
1.53966666666667	-0.0200271606445313
1.543	-0.030517578125
1.54633333333334	-0.0367164611816406
1.54966666666667	-0.0367164611816406
1.553	-0.0352859497070313
1.55633333333334	-0.0314712524414063
1.55966666666667	-0.0281333923339844
1.563	-0.0290870666503906
1.56633333333334	-0.030517578125
1.56966666666667	-0.034332275390625
1.573	-0.0362396240234375
1.57633333333334	-0.0410079956054688
1.57966666666667	-0.0414848327636719
1.583	-0.0395774841308594
1.58633333333334	-0.03814697265625
1.58966666666667	-0.0391006469726563
1.593	-0.0405311584472656
1.59633333333334	-0.0371932983398438
1.59966666666667	-0.0281333923339844
1.603	-0.0185966491699219
1.60633333333334	-0.00905990600585938
1.60966666666667	0.00095367431640625
1.613	0.00762939453125
1.61633333333334	0.0095367431640625
1.61966666666667	0.003814697265625
1.623	-0.00238418579101563
1.62633333333334	-0.00667572021484375
1.62966666666667	-0.0109672546386719
1.633	-0.0147819519042969
1.63633333333334	-0.0200271606445313
1.63966666666667	-0.0252723693847656
1.643	-0.0295639038085938
1.64633333333334	-0.034332275390625
1.64966666666667	-0.0400543212890625
1.653	-0.0438690185546875
1.65633333333334	-0.0452995300292969
1.65966666666667	-0.0448226928710938
1.663	-0.0443458557128906
1.66633333333334	-0.0438690185546875
1.66966666666667	-0.0414848327636719
1.673	-0.0386238098144531
1.67633333333334	-0.0338554382324219
1.67966666666667	-0.0295639038085938
1.683	-0.0262260437011719
1.68633333333334	-0.0224113464355469
1.68966666666667	-0.0157356262207031
1.693	-0.0104904174804688
1.69633333333334	-0.00905990600585938
1.69966666666667	-0.011444091796875
1.703	-0.0143051147460938
1.70633333333334	-0.0171661376953125
1.70966666666667	-0.0238418579101563
1.713	-0.0324249267578125
1.71633333333334	-0.0367164611816406
1.71966666666667	-0.0324249267578125
1.723	-0.0276565551757813
1.72633333333334	-0.0247955322265625
1.72966666666667	-0.02288818359375
1.733	-0.0162124633789063
1.73633333333334	-0.0123977661132813
1.73966666666667	-0.0152587890625
1.743	-0.0205039978027344
1.74633333333334	-0.02288818359375
1.74966666666667	-0.02288818359375
1.753	-0.02288818359375
1.75633333333334	-0.0214576721191406
1.75966666666667	-0.019073486328125
1.763	-0.0166893005371094
1.76633333333334	-0.0166893005371094
1.76966666666667	-0.0181198120117188
1.773	-0.0205039978027344
1.77633333333334	-0.02288818359375
1.77966666666667	-0.0219345092773438
1.783	-0.0176429748535156
1.78633333333334	-0.0128746032714844
1.78966666666667	-0.00858306884765625
1.793	-0.00524520874023438
1.79633333333334	-0.00476837158203125
1.79966666666667	-0.00762939453125
1.803	-0.0123977661132813
1.80633333333334	-0.0181198120117188
1.80966666666667	-0.0219345092773438
1.813	-0.0224113464355469
1.81633333333334	-0.0181198120117188
1.81966666666667	-0.0123977661132813
1.823	-0.00905990600585938
1.82633333333334	-0.00619888305664063
1.82966666666667	-0.00476837158203125
1.833	-0.00858306884765625
1.83633333333334	-0.0147819519042969
1.83966666666667	-0.019073486328125
1.843	-0.0166893005371094
1.84633333333334	-0.0138282775878906
1.84966666666667	-0.0109672546386719
1.853	-0.00810623168945313
1.85633333333334	-0.00619888305664063
1.85966666666667	-0.00762939453125
1.863	-0.0119209289550781
1.86633333333334	-0.0162124633789063
1.86966666666667	-0.0181198120117188
1.873	-0.0166893005371094
1.87633333333334	-0.0109672546386719
1.87966666666667	-0.00143051147460938
1.883	0.00476837158203125
1.88633333333334	0.00858306884765625
1.88966666666667	0.0095367431640625
1.893	0.0095367431640625
1.89633333333334	0.00619888305664063
1.89966666666667	0.003814697265625
1.903	0.00667572021484375
1.90633333333334	0.0123977661132813
1.90966666666667	0.0195503234863281
1.913	0.0233650207519531
1.91633333333334	0.0238418579101563
1.91966666666667	0.0195503234863281
1.923	0.0128746032714844
1.92633333333334	0.0100135803222656
1.92966666666667	0.00810623168945313
1.933	0.00619888305664063
1.93633333333334	0.00476837158203125
1.93966666666667	0.00619888305664063
1.943	0.0109672546386719
1.94633333333334	0.0133514404296875
1.94966666666667	0.0128746032714844
1.953	0.0128746032714844
1.95633333333334	0.0157356262207031
1.95966666666667	0.0171661376953125
1.963	0.0133514404296875
1.96633333333334	0.00858306884765625
1.96966666666667	0.00762939453125
1.973	0.00810623168945313
1.97633333333334	0.00476837158203125
1.97966666666667	0.0019073486328125
1.983	0.0019073486328125
1.98633333333334	0.00619888305664063
1.98966666666667	0.011444091796875
1.993	0.0195503234863281
1.99633333333334	0.0276565551757813
1.99966666666667	0.0309944152832031
2.003	0.0295639038085938
2.00633333333334	0.0247955322265625
2.00966666666667	0.0185966491699219
2.013	0.00762939453125
2.01633333333334	0.000476837158203125
2.01966666666667	0.0019073486328125
2.023	0.00905990600585938
2.02633333333334	0.0143051147460938
2.02966666666667	0.0104904174804688
2.033	0.0095367431640625
2.03633333333334	0.0095367431640625
2.03966666666667	0.00715255737304688
2.043	0
2.04633333333334	-0.0100135803222656
2.04966666666667	-0.011444091796875
2.053	-0.0100135803222656
2.05633333333334	-0.00715255737304688
2.05966666666667	-0.0057220458984375
2.063	-0.003814697265625
2.06633333333334	0
2.06966666666667	0.0019073486328125
2.073	0.00095367431640625
2.07633333333334	-0.00095367431640625
2.07966666666667	-0.00429153442382813
2.083	-0.00619888305664063
2.08633333333334	-0.00667572021484375
2.08966666666667	-0.00715255737304688
2.093	-0.0104904174804688
2.09633333333334	-0.0176429748535156
2.09966666666667	-0.02288818359375
2.103	-0.0233650207519531
2.10633333333334	-0.0238418579101563
2.10966666666667	-0.0257492065429688
2.113	-0.0300407409667969
2.11633333333334	-0.0309944152832031
2.11966666666667	-0.0276565551757813
2.123	-0.0257492065429688
2.12633333333334	-0.0238418579101563
2.12966666666667	-0.0224113464355469
2.133	-0.019073486328125
2.13633333333334	-0.0176429748535156
2.13966666666667	-0.0205039978027344
2.143	-0.026702880859375
2.14633333333334	-0.0290870666503906
2.14966666666667	-0.0300407409667969
2.153	-0.0286102294921875
2.15633333333334	-0.0276565551757813
2.15966666666667	-0.026702880859375
2.163	-0.0243186950683594
2.16633333333334	-0.0238418579101563
2.16966666666667	-0.02288818359375
2.173	-0.0214576721191406
2.17633333333334	-0.0195503234863281
2.17966666666667	-0.0176429748535156
2.183	-0.0224113464355469
2.18633333333334	-0.0300407409667969
2.18966666666667	-0.0352859497070313
2.193	-0.0391006469726563
2.19633333333334	-0.0429153442382813
2.19966666666667	-0.0467300415039063
2.203	-0.0414848327636719
2.20633333333334	-0.0295639038085938
2.20966666666667	-0.0162124633789063
2.213	-0.0057220458984375
2.21633333333334	0.00429153442382813
2.21966666666667	0.0133514404296875
2.223	0.0166893005371094
2.22633333333334	0.011444091796875
2.22966666666667	0.00286102294921875
2.233	-0.00429153442382813
2.23633333333334	-0.0104904174804688
2.23966666666667	-0.0152587890625
2.243	-0.0157356262207031
2.24633333333334	-0.0119209289550781
2.24966666666667	-0.00858306884765625
2.253	-0.00715255737304688
2.25633333333334	-0.00429153442382813
2.25966666666667	-0.00286102294921875
2.263	-0.00333786010742188
2.26633333333334	-0.00715255737304688
2.26966666666667	-0.00858306884765625
2.273	-0.00858306884765625
2.27633333333334	-0.011444091796875
2.27966666666667	-0.0138282775878906
2.283	-0.0185966491699219
2.28633333333334	-0.0219345092773438
2.28966666666667	-0.0276565551757813
2.293	-0.0309944152832031
2.29633333333334	-0.0309944152832031
2.29966666666667	-0.0271797180175781
2.303	-0.0209808349609375
2.30633333333334	-0.0152587890625
2.30966666666667	-0.00715255737304688
2.313	0.00238418579101563
2.31633333333334	0.0119209289550781
2.31966666666667	0.0152587890625
2.323	0.0143051147460938
2.32633333333334	0.00905990600585938
2.32966666666667	0.00286102294921875
2.333	-0.00286102294921875
2.33633333333334	-0.0095367431640625
2.33966666666667	-0.0152587890625
2.343	-0.0205039978027344
2.34633333333334	-0.0243186950683594
2.34966666666667	-0.0295639038085938
2.353	-0.0357627868652344
2.35633333333334	-0.0433921813964844
2.35966666666667	-0.0481605529785156
2.363	-0.0486373901367188
2.36633333333334	-0.0486373901367188
2.36966666666667	-0.0462532043457031
2.373	-0.0438690185546875
2.37633333333334	-0.0410079956054688
2.37966666666667	-0.0357627868652344
2.383	-0.0276565551757813
2.38633333333334	-0.0181198120117188
2.38966666666667	-0.0138282775878906
2.393	-0.0138282775878906
2.39633333333334	-0.0119209289550781
2.39966666666667	-0.0119209289550781
2.403	-0.0152587890625
2.40633333333334	-0.019073486328125
2.40966666666667	-0.0214576721191406
2.413	-0.0205039978027344
2.41633333333334	-0.0247955322265625
2.41966666666667	-0.0295639038085938
2.423	-0.0329017639160156
2.42633333333334	-0.0338554382324219
2.42966666666667	-0.0319480895996094
2.433	-0.0333786010742188
2.43633333333334	-0.0333786010742188
2.43966666666667	-0.0338554382324219
2.443	-0.0300407409667969
2.44633333333334	-0.0271797180175781
2.44966666666667	-0.0238418579101563
2.453	-0.0195503234863281
2.45633333333334	-0.0171661376953125
2.45966666666667	-0.0138282775878906
2.463	-0.0119209289550781
2.46633333333334	-0.0123977661132813
2.46966666666667	-0.0143051147460938
2.473	-0.0200271606445313
2.47633333333334	-0.0243186950683594
2.47966666666667	-0.0281333923339844
2.483	-0.0300407409667969
2.48633333333334	-0.0300407409667969
2.48966666666667	-0.0276565551757813
2.493	-0.0224113464355469
2.49633333333334	-0.0138282775878906
2.49966666666667	-0.00619888305664063
2.503	-0.0019073486328125
2.50633333333334	-0.000476837158203125
2.50966666666667	-0.00095367431640625
2.513	-0.0019073486328125
2.51633333333334	-0.00715255737304688
2.51966666666667	-0.0128746032714844
2.523	-0.0195503234863281
2.52633333333334	-0.0243186950683594
2.52966666666667	-0.0262260437011719
2.533	-0.0262260437011719
2.53633333333334	-0.0219345092773438
2.53966666666667	-0.0162124633789063
2.543	-0.0104904174804688
2.54633333333334	-0.00667572021484375
2.54966666666667	-0.00667572021484375
2.553	-0.00619888305664063
2.55633333333334	-0.00762939453125
2.55966666666667	-0.0119209289550781
2.563	-0.0185966491699219
2.56633333333334	-0.0243186950683594
2.56966666666667	-0.0247955322265625
2.573	-0.0252723693847656
2.57633333333334	-0.0262260437011719
2.57966666666667	-0.0252723693847656
2.583	-0.0224113464355469
2.58633333333334	-0.0219345092773438
2.58966666666667	-0.026702880859375
2.593	-0.0314712524414063
2.59633333333334	-0.0348091125488281
2.59966666666667	-0.0367164611816406
2.603	-0.0414848327636719
2.60633333333334	-0.0424385070800781
2.60966666666667	-0.0376701354980469
2.613	-0.0319480895996094
2.61633333333334	-0.026702880859375
2.61966666666667	-0.0238418579101563
2.623	-0.0205039978027344
2.62633333333334	-0.0195503234863281
2.62966666666667	-0.0219345092773438
2.633	-0.026702880859375
2.63633333333334	-0.0348091125488281
2.63966666666667	-0.0448226928710938
2.643	-0.0538825988769532
2.64633333333334	-0.0605583190917969
2.64966666666667	-0.0615119934082032
2.653	-0.0567436218261719
2.65633333333334	-0.0467300415039063
2.65966666666667	-0.034332275390625
2.663	-0.0214576721191406
2.66633333333334	-0.0095367431640625
2.66966666666667	-0.0019073486328125
2.673	-0.000476837158203125
2.67633333333334	-0.003814697265625
2.67966666666667	-0.00715255737304688
2.683	-0.011444091796875
2.68633333333334	-0.019073486328125
2.68966666666667	-0.0257492065429688
2.693	-0.030517578125
2.69633333333334	-0.030517578125
2.69966666666667	-0.0276565551757813
2.703	-0.0214576721191406
2.70633333333334	-0.0157356262207031
2.70966666666667	-0.0133514404296875
2.713	-0.0133514404296875
2.71633333333334	-0.0128746032714844
2.71966666666667	-0.0128746032714844
2.723	-0.0143051147460938
2.72633333333334	-0.011444091796875
2.72966666666667	0.000476837158203125
2.733	0.0157356262207031
2.73633333333334	0.0262260437011719
2.73966666666667	0.0286102294921875
2.743	0.0252723693847656
2.74633333333334	0.0200271606445313
2.74966666666667	0.0104904174804688
2.753	-0.00095367431640625
2.75633333333334	-0.0100135803222656
2.75966666666667	-0.0100135803222656
2.763	-0.00476837158203125
2.76633333333334	-0.00143051147460938
2.76966666666667	-0.00286102294921875
2.773	-0.00429153442382813
2.77633333333334	-0.003814697265625
2.77966666666667	-0.00524520874023438
2.783	-0.00905990600585938
2.78633333333334	-0.011444091796875
2.78966666666667	-0.00715255737304688
2.793	0
2.79633333333334	0.00810623168945313
2.79966666666667	0.0181198120117188
2.803	0.0300407409667969
2.80633333333334	0.0476837158203125
2.80966666666667	0.0681877136230469
2.813	0.0977516174316406
2.81633333333334	0.137805938720703
2.81966666666667	0.185966491699219
2.823	0.243186950683594
2.82633333333334	0.305652618408203
2.82966666666667	0.377178192138672
2.833	0.452995300292969
2.83633333333334	0.529289245605469
2.83966666666667	0.607013702392578
2.843	0.686168670654297
2.84633333333334	0.767707824707032
2.84966666666667	0.845432281494141
2.853	0.913619995117188
2.85633333333334	0.969409942626953
2.85966666666667	1.01327896118164
2.863	1.04808807373047
2.86633333333334	1.07383728027344
2.86966666666667	1.08623504638672
2.873	1.08623504638672
2.87633333333334	1.07955932617188
2.87966666666667	1.06382369995117
2.883	1.03521347045899
2.88633333333334	0.996589660644531
2.88966666666667	0.952720642089844
2.893	0.907421112060547
2.89633333333334	0.857830047607422
2.89966666666667	0.804424285888672
2.903	0.751018524169922
2.90633333333334	0.698089599609375
2.90966666666667	0.647068023681641
2.913	0.597000122070313
2.91633333333334	0.548839569091797
2.91966666666667	0.506401062011719
2.923	0.465869903564453
2.92633333333334	0.429153442382813
2.92966666666667	0.394344329833985
2.933	0.362873077392578
2.93633333333334	0.334739685058594
2.93966666666667	0.308036804199219
2.943	0.281333923339844
2.94633333333334	0.252723693847656
2.94966666666667	0.224590301513672
2.953	0.200271606445313
2.95633333333334	0.179767608642578
2.95966666666667	0.162601470947266
2.963	0.148773193359375
2.96633333333334	0.139236450195313
2.96966666666667	0.131607055664063
2.973	0.12350082397461
2.97633333333334	0.110626220703125
2.97966666666667	0.0977516174316406
2.983	0.0872611999511719
2.98633333333334	0.0786781311035157
2.98966666666667	0.0696182250976563
2.993	0.0615119934082032
2.99633333333334	0.0576972961425782
2.99966666666667	0.0529289245605469
3.003	0.0452995300292969
3.00633333333334	0.0395774841308594
3.00966666666667	0.0352859497070313
3.013	0.030517578125
3.01633333333334	0.0257492065429688
3.01966666666667	0.0233650207519531
3.023	0.0238418579101563
3.02633333333334	0.0214576721191406
3.02966666666667	0.0181198120117188
3.033	0.0147819519042969
3.03633333333334	0.0100135803222656
3.03966666666667	0.00667572021484375
3.043	0.00619888305664063
3.04633333333334	0.00858306884765625
3.04966666666667	0.0100135803222656
3.053	0.0104904174804688
3.05633333333334	0.0100135803222656
3.05966666666667	0.00810623168945313
3.063	0.00476837158203125
3.06633333333334	0.00095367431640625
3.06966666666667	0.00143051147460938
3.073	0
3.07633333333334	-0.000476837158203125
3.07966666666667	-0.00095367431640625
3.083	-0.00095367431640625
3.08633333333334	-0.00524520874023438
3.08966666666667	-0.0143051147460938
3.093	-0.019073486328125
3.09633333333334	-0.0185966491699219
3.09966666666667	-0.0171661376953125
3.103	-0.0166893005371094
3.10633333333334	-0.0171661376953125
3.10966666666667	-0.0176429748535156
3.113	-0.0195503234863281
3.11633333333334	-0.0209808349609375
3.11966666666667	-0.0209808349609375
3.123	-0.0185966491699219
3.12633333333334	-0.0143051147460938
3.12966666666667	-0.00858306884765625
3.133	-0.00429153442382813
3.13633333333334	-0.003814697265625
3.13966666666667	-0.00476837158203125
3.143	-0.00619888305664063
3.14633333333334	-0.00858306884765625
3.14966666666667	-0.0109672546386719
3.153	-0.0123977661132813
3.15633333333334	-0.00810623168945313
3.15966666666667	-0.00143051147460938
3.163	0.003814697265625
3.16633333333334	0.0057220458984375
3.16966666666667	0.00715255737304688
3.173	0.00667572021484375
3.17633333333334	0.00095367431640625
3.17966666666667	-0.00810623168945313
3.183	-0.0138282775878906
3.18633333333334	-0.0166893005371094
3.18966666666667	-0.0157356262207031
3.193	-0.0143051147460938
3.19633333333334	-0.011444091796875
3.19966666666667	-0.003814697265625
3.203	0.00286102294921875
3.20633333333334	0.00715255737304688
3.20966666666667	0.00524520874023438
3.213	0.00429153442382813
3.21633333333334	0.00143051147460938
3.21966666666667	-0.00524520874023438
3.223	-0.0133514404296875
3.22633333333334	-0.0147819519042969
3.22966666666667	-0.0100135803222656
3.233	-0.00429153442382813
3.23633333333334	-0.00095367431640625
3.23966666666667	0.00095367431640625
3.243	0.00429153442382813
3.24633333333334	0.00238418579101563
3.24966666666667	0.000476837158203125
3.253	-0.003814697265625
3.25633333333334	-0.00476837158203125
3.25966666666667	-0.00524520874023438
3.263	-0.00429153442382813
3.26633333333334	0.000476837158203125
3.26966666666667	-0.000476837158203125
3.273	-0.00286102294921875
3.27633333333334	-0.00858306884765625
3.27966666666667	-0.011444091796875
3.283	-0.0143051147460938
3.28633333333334	-0.0214576721191406
3.28966666666667	-0.0247955322265625
3.293	-0.026702880859375
3.29633333333334	-0.0262260437011719
3.29966666666667	-0.0286102294921875
3.303	-0.0324249267578125
3.30633333333334	-0.0352859497070313
3.30966666666667	-0.0400543212890625
3.313	-0.0414848327636719
3.31633333333334	-0.0414848327636719
3.31966666666667	-0.03814697265625
3.323	-0.0324249267578125
3.32633333333334	-0.0233650207519531
3.32966666666667	-0.0119209289550781
3.333	-0.00238418579101563
3.33633333333334	0.00238418579101563
3.33966666666667	0.00333786010742188
3.343	0
3.34633333333334	-0.00667572021484375
3.34966666666667	-0.0138282775878906
3.353	-0.019073486328125
3.35633333333334	-0.0195503234863281
3.35966666666667	-0.0209808349609375
3.363	-0.0205039978027344
3.36633333333334	-0.0209808349609375
3.36966666666667	-0.0200271606445313
3.373	-0.0205039978027344
3.37633333333334	-0.0233650207519531
3.37966666666667	-0.0257492065429688
3.383	-0.0276565551757813
3.38633333333334	-0.0257492065429688
3.38966666666667	-0.02288818359375
3.393	-0.0214576721191406
3.39633333333334	-0.0224113464355469
3.39966666666667	-0.0224113464355469
3.403	-0.0200271606445313
3.40633333333334	-0.0209808349609375
3.40966666666667	-0.0262260437011719
3.413	-0.0314712524414063
3.41633333333334	-0.0314712524414063
3.41966666666667	-0.0271797180175781
3.423	-0.0238418579101563
3.42633333333334	-0.0224113464355469
3.42966666666667	-0.0219345092773438
3.433	-0.0209808349609375
3.43633333333334	-0.0209808349609375
3.43966666666667	-0.0252723693847656
3.443	-0.0290870666503906
3.44633333333334	-0.0309944152832031
3.44966666666667	-0.0290870666503906
3.453	-0.0247955322265625
3.45633333333334	-0.0205039978027344
3.45966666666667	-0.0162124633789063
3.463	-0.0138282775878906
3.46633333333334	-0.0104904174804688
3.46966666666667	-0.0057220458984375
3.473	-0.00476837158203125
3.47633333333334	-0.00762939453125
3.47966666666667	-0.00905990600585938
3.483	-0.00619888305664063
3.48633333333334	-0.003814697265625
3.48966666666667	-0.00238418579101563
3.493	-0.00143051147460938
3.49633333333334	0.00143051147460938
3.49966666666667	0.00238418579101563
3.503	-0.00238418579101563
3.50633333333334	-0.00905990600585938
3.50966666666667	-0.0157356262207031
3.513	-0.0205039978027344
3.51633333333334	-0.0257492065429688
3.51966666666667	-0.030517578125
3.523	-0.0309944152832031
3.52633333333334	-0.0271797180175781
3.52966666666667	-0.0224113464355469
3.533	-0.0176429748535156
3.53633333333334	-0.0143051147460938
3.53966666666667	-0.0123977661132813
3.543	-0.0123977661132813
3.54633333333334	-0.0123977661132813
3.54966666666667	-0.0119209289550781
3.553	-0.0138282775878906
3.55633333333334	-0.0152587890625
3.55966666666667	-0.0143051147460938
3.563	-0.011444091796875
3.56633333333334	-0.0100135803222656
3.56966666666667	-0.0119209289550781
3.573	-0.0104904174804688
3.57633333333334	-0.0095367431640625
3.57966666666667	-0.0100135803222656
3.583	-0.0138282775878906
3.58633333333334	-0.019073486328125
3.58966666666667	-0.0252723693847656
3.593	-0.0295639038085938
3.59633333333334	-0.0333786010742188
3.59966666666667	-0.03814697265625
3.603	-0.041961669921875
3.60633333333334	-0.0443458557128906
3.60966666666667	-0.0400543212890625
3.613	-0.0362396240234375
3.61633333333334	-0.0290870666503906
3.61966666666667	-0.0205039978027344
3.623	-0.0157356262207031
3.62633333333334	-0.0162124633789063
3.62966666666667	-0.0233650207519531
3.633	-0.0295639038085938
3.63633333333334	-0.0352859497070313
3.63966666666667	-0.0410079956054688
3.643	-0.0410079956054688
3.64633333333334	-0.0391006469726563
3.64966666666667	-0.0348091125488281
3.653	-0.0333786010742188
3.65633333333334	-0.0324249267578125
3.65966666666667	-0.030517578125
3.663	-0.0295639038085938
3.66633333333334	-0.0276565551757813
3.66966666666667	-0.0262260437011719
3.673	-0.0224113464355469
3.67633333333334	-0.0195503234863281
3.67966666666667	-0.0171661376953125
3.683	-0.0157356262207031
3.68633333333334	-0.0138282775878906
3.68966666666667	-0.0119209289550781
3.693	-0.0100135803222656
3.69633333333334	-0.00858306884765625
3.69966666666667	-0.0100135803222656
3.703	-0.0119209289550781
3.70633333333334	-0.0147819519042969
3.70966666666667	-0.0162124633789063
3.713	-0.0166893005371094
3.71633333333334	-0.0162124633789063
3.71966666666667	-0.0138282775878906
3.723	-0.0104904174804688
3.72633333333334	-0.003814697265625
3.72966666666667	0.00476837158203125
3.733	0.00905990600585938
3.73633333333334	0.00810623168945313
3.73966666666667	0.00476837158203125
3.743	0.00476837158203125
3.74633333333334	0.00715255737304688
3.74966666666667	0.00667572021484375
3.753	0.00667572021484375
3.75633333333334	0.0143051147460938
3.75966666666667	0.0295639038085938
3.763	0.0438690185546875
3.76633333333334	0.0562667846679688
3.76966666666667	0.0700950622558594
3.773	0.087738037109375
3.77633333333334	0.103473663330078
3.77966666666667	0.116825103759766
3.783	0.128269195556641
3.78633333333334	0.137805938720703
3.78966666666667	0.14495849609375
3.793	0.15401840209961
3.79633333333334	0.168323516845703
3.79966666666667	0.186920166015625
3.803	0.20742416381836
3.80633333333334	0.230789184570313
3.80966666666667	0.2593994140625
3.813	0.286102294921875
3.81633333333334	0.310420989990235
3.81966666666667	0.333309173583985
3.823	0.356197357177735
3.82633333333334	0.377655029296875
3.82966666666667	0.397682189941406
3.833	0.413894653320313
3.83633333333334	0.429630279541016
3.83966666666667	0.443458557128906
3.843	0.459671020507813
3.84633333333334	0.474929809570313
3.84966666666667	0.485420227050781
3.853	0.492572784423828
3.85633333333334	0.494956970214844
3.85966666666667	0.494003295898438
3.863	0.487804412841797
3.86633333333334	0.482559204101563
3.86966666666667	0.481128692626953
3.873	0.482559204101563
3.87633333333334	0.483989715576172
3.87966666666667	0.48208236694336
3.883	0.474929809570313
3.88633333333334	0.463485717773438
3.88966666666667	0.449180603027344
3.893	0.431060791015625
3.89633333333334	0.409603118896485
3.89966666666667	0.386238098144531
3.903	0.364780426025391
3.90633333333334	0.341892242431641
3.90966666666667	0.321388244628906
3.913	0.302314758300781
3.91633333333334	0.286102294921875
3.91966666666667	0.267982482910156
3.923	0.248432159423828
3.92633333333334	0.230789184570313
3.92966666666667	0.213146209716797
3.933	0.197410583496094
3.93633333333334	0.181674957275391
3.93966666666667	0.16927719116211
3.943	0.158786773681641
3.94633333333334	0.145912170410156
3.94966666666667	0.134468078613281
3.953	0.12350082397461
3.95633333333334	0.111579895019531
3.95966666666667	0.0987052917480469
3.963	0.087738037109375
3.96633333333334	0.080108642578125
3.96966666666667	0.0696182250976563
3.973	0.0562667846679688
3.97633333333334	0.0457763671875
3.97966666666667	0.0395774841308594
3.983	0.0329017639160156
3.98633333333334	0.0219345092773438
3.98966666666667	0.0095367431640625
3.993	0.0019073486328125
3.99633333333334	-0.00143051147460938
3.99966666666667	-0.00238418579101563
4.003	-0.00095367431640625
4.00633333333334	0.00238418579101563
4.00966666666667	0.00858306884765625
4.013	0.0119209289550781
4.01633333333334	0.00905990600585938
4.01966666666667	0.00143051147460938
4.023	-0.00476837158203125
4.02633333333334	-0.00762939453125
4.02966666666667	-0.00905990600585938
4.033	-0.0100135803222656
4.03633333333334	-0.0104904174804688
4.03966666666667	-0.0109672546386719
4.043	-0.0157356262207031
4.04633333333334	-0.0243186950683594
4.04966666666667	-0.0329017639160156
4.053	-0.0405311584472656
4.05633333333334	-0.0472068786621094
4.05966666666667	-0.05340576171875
4.063	-0.0576972961425782
4.06633333333334	-0.0619888305664063
4.06966666666667	-0.0672340393066407
4.073	-0.0710487365722657
4.07633333333334	-0.0715255737304688
4.07966666666667	-0.0677108764648438
4.083	-0.0658035278320313
4.08633333333334	-0.0643730163574219
4.08966666666667	-0.0672340393066407
4.093	-0.0753402709960938
4.09633333333334	-0.0867843627929688
4.09966666666667	-0.09918212890625
4.103	-0.10824203491211
4.10633333333334	-0.115394592285156
4.10966666666667	-0.117778778076172
4.113	-0.11444091796875
4.11633333333334	-0.107765197753906
4.11966666666667	-0.100135803222656
4.123	-0.0939369201660156
4.12633333333334	-0.091552734375
4.12966666666667	-0.0901222229003906
4.133	-0.0882148742675781
4.13633333333334	-0.0848770141601563
4.13966666666667	-0.0815391540527344
4.143	-0.0772476196289063
4.14633333333334	-0.0643730163574219
4.14966666666667	-0.0443458557128906
4.153	-0.0181198120117188
4.15633333333334	0.0109672546386719
4.15966666666667	0.0500679016113282
4.163	0.0972747802734375
4.16633333333334	0.147342681884766
4.16966666666667	0.197410583496094
4.173	0.250339508056641
4.17633333333334	0.306129455566406
4.17966666666667	0.363349914550781
4.183	0.425815582275391
4.18633333333334	0.493049621582031
4.18966666666667	0.5645751953125
4.193	0.634193420410157
4.19633333333334	0.703811645507813
4.19966666666667	0.772953033447266
4.203	0.841140747070313
4.20633333333334	0.905990600585938
4.20966666666667	0.966548919677735
4.213	1.02519989013672
4.21633333333334	1.07908248901367
4.21966666666667	1.12533569335938
4.223	1.1591911315918
4.22633333333334	1.18350982666016
4.22966666666667	1.20210647583008
4.233	1.2197494506836
4.23633333333334	1.23405456542969
4.23966666666667	1.24073028564453
4.243	1.24120712280274
4.24633333333334	1.23691558837891
4.24966666666667	1.22737884521485
4.253	1.2049674987793
4.25633333333334	1.17063522338867
4.25966666666667	1.13296508789063
4.263	1.09291076660156
4.26633333333334	1.0519027709961
4.26966666666667	1.00851058959961
4.273	0.967979431152344
4.27633333333334	0.928401947021485
4.27966666666667	0.890731811523438
4.283	0.854015350341797
4.28633333333334	0.81634521484375
4.28966666666667	0.775814056396485
4.293	0.73385238647461
4.29633333333334	0.691890716552735
4.29966666666667	0.647068023681641
4.303	0.60415267944336
4.30633333333334	0.56600570678711
4.30966666666667	0.536441802978516
4.313	0.506401062011719
4.31633333333334	0.477313995361328
4.31966666666667	0.45013427734375
4.323	0.424861907958985
4.32633333333334	0.396728515625
4.32966666666667	0.363349914550781
4.333	0.330448150634766
4.33633333333334	0.301837921142578
4.33966666666667	0.274658203125
4.343	0.249862670898438
4.34633333333334	0.226497650146485
4.34966666666667	0.20742416381836
4.353	0.193119049072266
4.35633333333334	0.17690658569336
4.35966666666667	0.162124633789063
4.363	0.148773193359375
4.36633333333334	0.139713287353516
4.36966666666667	0.132083892822266
4.373	0.128746032714844
4.37633333333334	0.127792358398438
4.37966666666667	0.125408172607422
4.383	0.117301940917969
4.38633333333334	0.1068115234375
4.38966666666667	0.10061264038086
4.393	0.0925064086914063
4.39633333333334	0.0820159912109375
4.39966666666667	0.0700950622558594
4.403	0.0629425048828125
4.40633333333334	0.0581741333007813
4.40966666666667	0.0505447387695313
4.413	0.0429153442382813
4.41633333333334	0.0371932983398438
4.41966666666667	0.0386238098144531
4.423	0.03814697265625
4.42633333333334	0.0338554382324219
4.42966666666667	0.0271797180175781
4.433	0.0233650207519531
4.43633333333334	0.0200271606445313
4.43966666666667	0.0123977661132813
4.443	0.00238418579101563
4.44633333333334	-0.003814697265625
4.44966666666667	-0.00810623168945313
4.453	-0.0119209289550781
4.45633333333334	-0.0166893005371094
4.45966666666667	-0.0171661376953125
4.463	-0.0162124633789063
4.46633333333334	-0.0166893005371094
4.46966666666667	-0.019073486328125
4.473	-0.0247955322265625
4.47633333333334	-0.0281333923339844
4.47966666666667	-0.0300407409667969
4.483	-0.0247955322265625
4.48633333333334	-0.019073486328125
4.48966666666667	-0.0157356262207031
4.493	-0.0133514404296875
4.49633333333334	-0.0128746032714844
4.49966666666667	-0.0152587890625
4.503	-0.0224113464355469
4.50633333333334	-0.026702880859375
4.50966666666667	-0.026702880859375
4.513	-0.02288818359375
4.51633333333334	-0.019073486328125
4.51966666666667	-0.0138282775878906
4.523	-0.0104904174804688
4.52633333333334	-0.011444091796875
4.52966666666667	-0.0152587890625
4.533	-0.0214576721191406
4.53633333333334	-0.0262260437011719
4.53966666666667	-0.0314712524414063
4.543	-0.0333786010742188
4.54633333333334	-0.0338554382324219
4.54966666666667	-0.0329017639160156
4.553	-0.0290870666503906
4.55633333333334	-0.0252723693847656
4.55966666666667	-0.0224113464355469
4.563	-0.0224113464355469
4.56633333333334	-0.0209808349609375
4.56966666666667	-0.0209808349609375
4.573	-0.0243186950683594
4.57633333333334	-0.0286102294921875
4.57966666666667	-0.0319480895996094
4.583	-0.034332275390625
4.58633333333334	-0.0362396240234375
4.58966666666667	-0.0352859497070313
4.593	-0.0329017639160156
4.59633333333334	-0.030517578125
4.59966666666667	-0.0314712524414063
4.603	-0.0319480895996094
4.60633333333334	-0.0348091125488281
4.60966666666667	-0.0376701354980469
4.613	-0.0410079956054688
4.61633333333334	-0.0414848327636719
4.61966666666667	-0.0367164611816406
4.623	-0.0300407409667969
4.62633333333334	-0.0243186950683594
4.62966666666667	-0.0214576721191406
4.633	-0.0176429748535156
4.63633333333334	-0.0133514404296875
4.63966666666667	-0.0104904174804688
4.643	-0.00858306884765625
4.64633333333334	-0.00905990600585938
4.64966666666667	-0.00905990600585938
4.653	-0.011444091796875
4.65633333333334	-0.0152587890625
4.65966666666667	-0.0214576721191406
4.663	-0.0276565551757813
4.66633333333334	-0.0290870666503906
4.66966666666667	-0.0281333923339844
4.673	-0.0252723693847656
4.67633333333334	-0.0243186950683594
4.67966666666667	-0.0233650207519531
4.683	-0.026702880859375
4.68633333333334	-0.0324249267578125
4.68966666666667	-0.0371932983398438
4.693	-0.0391006469726563
4.69633333333334	-0.0386238098144531
4.69966666666667	-0.0386238098144531
4.703	-0.0376701354980469
4.70633333333334	-0.0357627868652344
4.70966666666667	-0.0357627868652344
4.713	-0.0405311584472656
4.71633333333334	-0.0476837158203125
4.71966666666667	-0.0529289245605469
4.723	-0.0557899475097657
4.72633333333334	-0.0581741333007813
4.72966666666667	-0.0567436218261719
4.733	-0.0514984130859375
4.73633333333334	-0.0452995300292969
4.73966666666667	-0.0400543212890625
4.743	-0.0333786010742188
4.74633333333334	-0.026702880859375
4.74966666666667	-0.0238418579101563
4.753	-0.0252723693847656
4.75633333333334	-0.0290870666503906
4.75966666666667	-0.0338554382324219
4.763	-0.041961669921875
4.76633333333334	-0.0486373901367188
4.76966666666667	-0.0486373901367188
4.773	-0.0433921813964844
4.77633333333334	-0.0386238098144531
4.77966666666667	-0.0367164611816406
4.783	-0.03814697265625
4.78633333333334	-0.0386238098144531
4.78966666666667	-0.0433921813964844
4.793	-0.0538825988769532
4.79633333333334	-0.0596046447753907
4.79966666666667	-0.0591278076171875
4.803	-0.0500679016113282
4.80633333333334	-0.0438690185546875
4.80966666666667	-0.0391006469726563
4.813	-0.0333786010742188
4.81633333333334	-0.0309944152832031
4.81966666666667	-0.0333786010742188
4.823	-0.0400543212890625
4.82633333333334	-0.0448226928710938
4.82966666666667	-0.0462532043457031
4.833	-0.0457763671875
4.83633333333334	-0.0438690185546875
4.83966666666667	-0.0438690185546875
4.843	-0.0438690185546875
4.84633333333334	-0.0438690185546875
4.84966666666667	-0.0438690185546875
4.853	-0.0429153442382813
4.85633333333334	-0.0410079956054688
4.85966666666667	-0.0357627868652344
4.863	-0.030517578125
4.86633333333334	-0.0252723693847656
4.86966666666667	-0.0247955322265625
4.873	-0.0295639038085938
4.87633333333334	-0.034332275390625
4.87966666666667	-0.0362396240234375
4.883	-0.0357627868652344
4.88633333333334	-0.0376701354980469
4.88966666666667	-0.0376701354980469
4.893	-0.0352859497070313
4.89633333333334	-0.0348091125488281
4.89966666666667	-0.0386238098144531
4.903	-0.0467300415039063
4.90633333333334	-0.0514984130859375
4.90966666666667	-0.05340576171875
4.913	-0.049591064453125
4.91633333333334	-0.0429153442382813
4.91966666666667	-0.0362396240234375
4.923	-0.0309944152832031
4.92633333333334	-0.0286102294921875
4.92966666666667	-0.0290870666503906
4.933	-0.0348091125488281
4.93633333333334	-0.0410079956054688
4.93966666666667	-0.0462532043457031
4.943	-0.0500679016113282
4.94633333333334	-0.0529289245605469
4.94966666666667	-0.0543594360351563
4.953	-0.0524520874023438
4.95633333333334	-0.0524520874023438
4.95966666666667	-0.0524520874023438
4.963	-0.0491142272949219
4.96633333333334	-0.0424385070800781
4.96966666666667	-0.0371932983398438
4.973	-0.0357627868652344
4.97633333333334	-0.0333786010742188
4.97966666666667	-0.0281333923339844
4.983	-0.0252723693847656
4.98633333333334	-0.0271797180175781
4.98966666666667	-0.0314712524414063
4.993	-0.0357627868652344
4.99633333333334	-0.0395774841308594
4.99966666666667	-0.0452995300292969
5.003	-0.0472068786621094
5.00633333333334	-0.0472068786621094
5.00966666666667	-0.0452995300292969
5.013	-0.0443458557128906
5.01633333333334	-0.0410079956054688
5.01966666666667	-0.0362396240234375
5.023	-0.0352859497070313
5.02633333333334	-0.0371932983398438
5.02966666666667	-0.0391006469726563
5.033	-0.03814697265625
5.03633333333334	-0.0400543212890625
5.03966666666667	-0.0457763671875
5.043	-0.0519752502441407
5.04633333333334	-0.0543594360351563
5.04966666666667	-0.0548362731933594
5.053	-0.0557899475097657
5.05633333333334	-0.057220458984375
5.05966666666667	-0.0548362731933594
5.063	-0.0524520874023438
5.06633333333334	-0.0524520874023438
5.06966666666667	-0.0548362731933594
5.073	-0.0586509704589844
5.07633333333334	-0.06103515625
5.07966666666667	-0.0634193420410157
5.083	-0.0634193420410157
5.08633333333334	-0.0600814819335938
5.08966666666667	-0.0543594360351563
5.093	-0.0462532043457031
5.09633333333334	-0.0400543212890625
5.09966666666667	-0.0324249267578125
5.103	-0.0252723693847656
5.10633333333334	-0.0214576721191406
5.10966666666667	-0.0224113464355469
5.113	-0.0257492065429688
5.11633333333334	-0.0290870666503906
5.11966666666667	-0.0333786010742188
5.123	-0.0367164611816406
5.12633333333334	-0.0400543212890625
5.12966666666667	-0.041961669921875
5.133	-0.0429153442382813
5.13633333333334	-0.0371932983398438
5.13966666666667	-0.0290870666503906
5.143	-0.0247955322265625
5.14633333333334	-0.0214576721191406
5.14966666666667	-0.0205039978027344
5.153	-0.0195503234863281
5.15633333333334	-0.0286102294921875
5.15966666666667	-0.0443458557128906
5.163	-0.0567436218261719
5.16633333333334	-0.0624656677246094
5.16966666666667	-0.06103515625
5.173	-0.0591278076171875
5.17633333333334	-0.0548362731933594
5.17966666666667	-0.0467300415039063
5.183	-0.0386238098144531
5.18633333333334	-0.0319480895996094
5.18966666666667	-0.0300407409667969
5.193	-0.0262260437011719
5.19633333333334	-0.02288818359375
5.19966666666667	-0.0185966491699219
5.203	-0.0147819519042969
5.20633333333334	-0.011444091796875
5.20966666666667	-0.00810623168945313
5.213	-0.00715255737304688
5.21633333333334	-0.0095367431640625
5.21966666666667	-0.0152587890625
5.223	-0.0219345092773438
5.22633333333334	-0.0286102294921875
5.22966666666667	-0.0338554382324219
5.233	-0.0357627868652344
5.23633333333334	-0.0309944152832031
5.23966666666667	-0.0243186950683594
5.243	-0.0157356262207031
5.24633333333334	-0.00762939453125
5.24966666666667	0.000476837158203125
5.253	0.003814697265625
5.25633333333334	0
5.25966666666667	-0.00333786010742188
5.263	-0.0104904174804688
5.26633333333334	-0.0176429748535156
5.26966666666667	-0.0276565551757813
5.273	-0.0333786010742188
5.27633333333334	-0.0333786010742188
5.27966666666667	-0.0333786010742188
5.283	-0.0319480895996094
5.28633333333334	-0.0300407409667969
5.28966666666667	-0.026702880859375
5.293	-0.0243186950683594
5.29633333333334	-0.0238418579101563
5.29966666666667	-0.026702880859375
5.303	-0.0324249267578125
5.30633333333334	-0.0410079956054688
5.30966666666667	-0.0472068786621094
5.313	-0.0519752502441407
5.31633333333334	-0.057220458984375
5.31966666666667	-0.06103515625
5.323	-0.0619888305664063
5.32633333333334	-0.0567436218261719
5.32966666666667	-0.0486373901367188
5.333	-0.0395774841308594
5.33633333333334	-0.0290870666503906
5.33966666666667	-0.0195503234863281
5.343	-0.0128746032714844
5.34633333333334	-0.0109672546386719
5.34966666666667	-0.0138282775878906
5.353	-0.0209808349609375
5.35633333333334	-0.0300407409667969
5.35966666666667	-0.0376701354980469
5.363	-0.041961669921875
5.36633333333334	-0.0429153442382813
5.36966666666667	-0.0405311584472656
5.373	-0.0348091125488281
5.37633333333334	-0.0300407409667969
5.37966666666667	-0.0262260437011719
5.383	-0.0271797180175781
5.38633333333334	-0.0314712524414063
5.38966666666667	-0.0371932983398438
5.393	-0.0414848327636719
5.39633333333334	-0.0405311584472656
5.39966666666667	-0.0367164611816406
5.403	-0.0286102294921875
5.40633333333334	-0.0224113464355469
5.40966666666667	-0.0200271606445313
5.413	-0.0238418579101563
5.41633333333334	-0.0290870666503906
5.41966666666667	-0.0329017639160156
5.423	-0.0405311584472656
5.42633333333334	-0.049591064453125
5.42966666666667	-0.0567436218261719
5.433	-0.0567436218261719
5.43633333333334	-0.0553131103515625
5.43966666666667	-0.0567436218261719
5.443	-0.0567436218261719
5.44633333333334	-0.0524520874023438
5.44966666666667	-0.0467300415039063
5.453	-0.0467300415039063
5.45633333333334	-0.0481605529785156
5.45966666666667	-0.0467300415039063
5.463	-0.0443458557128906
5.46633333333334	-0.0433921813964844
5.46966666666667	-0.0462532043457031
5.473	-0.0472068786621094
5.47633333333334	-0.0481605529785156
5.47966666666667	-0.0524520874023438
5.483	-0.0567436218261719
5.48633333333334	-0.0586509704589844
5.48966666666667	-0.05340576171875
5.493	-0.0448226928710938
5.49633333333334	-0.0376701354980469
5.49966666666667	-0.0333786010742188
5.503	-0.0309944152832031
5.50633333333334	-0.0286102294921875
5.50966666666667	-0.0271797180175781
5.513	-0.030517578125
5.51633333333334	-0.0357627868652344
5.51966666666667	-0.03814697265625
5.523	-0.0391006469726563
5.52633333333334	-0.0376701354980469
5.52966666666667	-0.0391006469726563
5.533	-0.0376701354980469
5.53633333333334	-0.0338554382324219
5.53966666666667	-0.030517578125
5.543	-0.0300407409667969
5.54633333333334	-0.0367164611816406
5.54966666666667	-0.0448226928710938
5.553	-0.0524520874023438
5.55633333333334	-0.057220458984375
5.55966666666667	-0.0605583190917969
5.563	-0.0619888305664063
5.56633333333334	-0.057220458984375
5.56966666666667	-0.0505447387695313
5.573	-0.0491142272949219
5.57633333333334	-0.0514984130859375
5.57966666666667	-0.05340576171875
5.583	-0.0500679016113282
5.58633333333334	-0.0500679016113282
5.58966666666667	-0.0529289245605469
5.593	-0.0553131103515625
5.59633333333334	-0.0538825988769532
5.59966666666667	-0.0529289245605469
5.603	-0.0591278076171875
5.60633333333334	-0.0667572021484375
5.60966666666667	-0.0653266906738282
5.613	-0.0557899475097657
5.61633333333334	-0.0481605529785156
5.61966666666667	-0.0438690185546875
5.623	-0.0386238098144531
5.62633333333334	-0.034332275390625
5.62966666666667	-0.03814697265625
5.633	-0.0472068786621094
5.63633333333334	-0.057220458984375
5.63966666666667	-0.0615119934082032
5.643	-0.0624656677246094
5.64633333333334	-0.0586509704589844
5.64966666666667	-0.0557899475097657
5.653	-0.0586509704589844
5.65633333333334	-0.06103515625
5.65966666666667	-0.0653266906738282
5.663	-0.0700950622558594
5.66633333333334	-0.0777244567871094
5.66966666666667	-0.0805854797363281
5.673	-0.0753402709960938
5.67633333333334	-0.0681877136230469
5.67966666666667	-0.0605583190917969
5.683	-0.0505447387695313
5.68633333333334	-0.03814697265625
5.68966666666667	-0.026702880859375
5.693	-0.0224113464355469
5.69633333333334	-0.0233650207519531
5.69966666666667	-0.026702880859375
5.703	-0.0309944152832031
5.70633333333334	-0.0362396240234375
5.70966666666667	-0.0443458557128906
5.713	-0.0500679016113282
5.71633333333334	-0.0510215759277344
5.71966666666667	-0.0500679016113282
5.723	-0.0505447387695313
5.72633333333334	-0.0514984130859375
5.72966666666667	-0.0510215759277344
5.733	-0.0476837158203125
5.73633333333334	-0.0472068786621094
5.73966666666667	-0.0481605529785156
5.743	-0.0491142272949219
5.74633333333334	-0.05340576171875
5.74966666666667	-0.0591278076171875
5.753	-0.0653266906738282
5.75633333333334	-0.0667572021484375
5.75966666666667	-0.0653266906738282
5.763	-0.0629425048828125
5.76633333333334	-0.0581741333007813
5.76966666666667	-0.0500679016113282
5.773	-0.0438690185546875
5.77633333333334	-0.0414848327636719
5.77966666666667	-0.0391006469726563
5.783	-0.0319480895996094
5.78633333333334	-0.0247955322265625
5.78966666666667	-0.0224113464355469
5.793	-0.0224113464355469
5.79633333333334	-0.02288818359375
5.79966666666667	-0.0243186950683594
5.803	-0.0319480895996094
5.80633333333334	-0.0395774841308594
5.80966666666667	-0.0429153442382813
5.813	-0.0429153442382813
5.81633333333334	-0.0438690185546875
5.81966666666667	-0.0452995300292969
5.823	-0.0448226928710938
5.82633333333334	-0.0429153442382813
5.82966666666667	-0.03814697265625
5.833	-0.0329017639160156
5.83633333333334	-0.0238418579101563
5.83966666666667	-0.0162124633789063
5.843	-0.0128746032714844
5.84633333333334	-0.0133514404296875
5.84966666666667	-0.019073486328125
5.853	-0.0257492065429688
5.85633333333334	-0.0367164611816406
5.85966666666667	-0.0457763671875
5.863	-0.0481605529785156
5.86633333333334	-0.0462532043457031
5.86966666666667	-0.0438690185546875
5.873	-0.0462532043457031
5.87633333333334	-0.0491142272949219
5.87966666666667	-0.0510215759277344
5.883	-0.0562667846679688
5.88633333333334	-0.064849853515625
5.88966666666667	-0.0710487365722657
5.893	-0.0734329223632813
5.89633333333334	-0.0758171081542969
5.89966666666667	-0.0782012939453125
5.903	-0.080108642578125
5.90633333333334	-0.0762939453125
5.90966666666667	-0.0710487365722657
5.913	-0.0624656677246094
5.91633333333334	-0.0529289245605469
5.91966666666667	-0.0476837158203125
5.923	-0.0443458557128906
5.92633333333334	-0.0429153442382813
5.92966666666667	-0.0395774841308594
5.933	-0.0367164611816406
5.93633333333334	-0.0319480895996094
5.93966666666667	-0.0243186950683594
5.943	-0.019073486328125
5.94633333333334	-0.0162124633789063
5.94966666666667	-0.0171661376953125
5.953	-0.0205039978027344
5.95633333333334	-0.0262260437011719
5.95966666666667	-0.0324249267578125
5.963	-0.0348091125488281
5.96633333333334	-0.0348091125488281
5.96966666666667	-0.0362396240234375
5.973	-0.0376701354980469
5.97633333333334	-0.0352859497070313
5.97966666666667	-0.0295639038085938
5.983	-0.0243186950683594
5.98633333333334	-0.0233650207519531
5.98966666666667	-0.0219345092773438
5.993	-0.019073486328125
5.99633333333334	-0.0185966491699219
5.99966666666667	-0.0200271606445313
6.003	-0.0224113464355469
6.00633333333334	-0.0219345092773438
6.00966666666667	-0.02288818359375
6.013	-0.0271797180175781
6.01633333333334	-0.0309944152832031
6.01966666666667	-0.0338554382324219
6.023	-0.0329017639160156
6.02633333333334	-0.0329017639160156
6.02966666666667	-0.0348091125488281
6.033	-0.0357627868652344
6.03633333333334	-0.0376701354980469
6.03966666666667	-0.0395774841308594
6.043	-0.041961669921875
6.04633333333334	-0.0429153442382813
6.04966666666667	-0.0414848327636719
6.053	-0.0414848327636719
6.05633333333334	-0.0467300415039063
6.05966666666667	-0.0524520874023438
6.063	-0.0576972961425782
6.06633333333334	-0.0591278076171875
6.06966666666667	-0.0596046447753907
6.073	-0.057220458984375
6.07633333333334	-0.0491142272949219
6.07966666666667	-0.0433921813964844
6.083	-0.0400543212890625
6.08633333333334	-0.0405311584472656
6.08966666666667	-0.0410079956054688
6.093	-0.0405311584472656
6.09633333333334	-0.0424385070800781
6.09966666666667	-0.0405311584472656
6.103	-0.0362396240234375
6.10633333333334	-0.030517578125
6.10966666666667	-0.0290870666503906
6.113	-0.0309944152832031
6.11633333333334	-0.0319480895996094
6.11966666666667	-0.0348091125488281
6.123	-0.0414848327636719
6.12633333333334	-0.049591064453125
6.12966666666667	-0.0524520874023438
6.133	-0.0510215759277344
6.13633333333334	-0.0476837158203125
6.13966666666667	-0.0462532043457031
6.143	-0.041961669921875
6.14633333333334	-0.0371932983398438
6.14966666666667	-0.0357627868652344
6.153	-0.0371932983398438
6.15633333333334	-0.0391006469726563
6.15966666666667	-0.0429153442382813
6.163	-0.0491142272949219
6.16633333333334	-0.0553131103515625
6.16966666666667	-0.0605583190917969
6.173	-0.0615119934082032
6.17633333333334	-0.0634193420410157
6.17966666666667	-0.0643730163574219
6.183	-0.0629425048828125
6.18633333333334	-0.0591278076171875
6.18966666666667	-0.0524520874023438
6.193	-0.0472068786621094
6.19633333333334	-0.0424385070800781
6.19966666666667	-0.0357627868652344
6.203	-0.0286102294921875
6.20633333333334	-0.0252723693847656
6.20966666666667	-0.0252723693847656
6.213	-0.0314712524414063
6.21633333333334	-0.0405311584472656
6.21966666666667	-0.0514984130859375
6.223	-0.0586509704589844
6.22633333333334	-0.06103515625
6.22966666666667	-0.0619888305664063
6.233	-0.0562667846679688
6.23633333333334	-0.0472068786621094
6.23966666666667	-0.03814697265625
6.243	-0.0367164611816406
6.24633333333334	-0.03814697265625
6.24966666666667	-0.0391006469726563
6.253	-0.041961669921875
6.25633333333334	-0.0429153442382813
6.25966666666667	-0.0438690185546875
6.263	-0.0386238098144531
6.26633333333334	-0.0338554382324219
6.26966666666667	-0.0324249267578125
6.273	-0.0324249267578125
6.27633333333334	-0.0348091125488281
6.27966666666667	-0.0362396240234375
6.283	-0.0414848327636719
6.28633333333334	-0.0443458557128906
6.28966666666667	-0.0443458557128906
6.293	-0.0405311584472656
6.29633333333334	-0.0386238098144531
6.29966666666667	-0.0405311584472656
6.303	-0.0443458557128906
6.30633333333334	-0.0500679016113282
6.30966666666667	-0.0543594360351563
6.313	-0.0562667846679688
6.31633333333334	-0.0538825988769532
6.31966666666667	-0.0500679016113282
6.323	-0.0438690185546875
6.32633333333334	-0.0386238098144531
6.32966666666667	-0.0319480895996094
6.333	-0.0281333923339844
6.33633333333334	-0.0233650207519531
6.33966666666667	-0.0185966491699219
6.343	-0.0176429748535156
6.34633333333334	-0.0181198120117188
6.34966666666667	-0.0205039978027344
6.353	-0.0224113464355469
6.35633333333334	-0.0262260437011719
6.35966666666667	-0.0309944152832031
6.363	-0.0367164611816406
6.36633333333334	-0.0438690185546875
6.36966666666667	-0.0543594360351563
6.373	-0.0658035278320313
6.37633333333334	-0.0753402709960938
6.37966666666667	-0.080108642578125
6.383	-0.0786781311035157
6.38633333333334	-0.0729560852050782
6.38966666666667	-0.0667572021484375
6.393	-0.0629425048828125
6.39633333333334	-0.0596046447753907
6.39966666666667	-0.0596046447753907
6.403	-0.0586509704589844
6.40633333333334	-0.0591278076171875
6.40966666666667	-0.0581741333007813
6.413	-0.0581741333007813
6.41633333333334	-0.0591278076171875
6.41966666666667	-0.0576972961425782
6.423	-0.057220458984375
6.42633333333334	-0.0553131103515625
6.42966666666667	-0.0524520874023438
6.433	-0.0491142272949219
6.43633333333334	-0.0462532043457031
6.43966666666667	-0.0467300415039063
6.443	-0.0472068786621094
6.44633333333334	-0.0457763671875
6.44966666666667	-0.0448226928710938
6.453	-0.0424385070800781
6.45633333333334	-0.0400543212890625
6.45966666666667	-0.0362396240234375
6.463	-0.0324249267578125
6.46633333333334	-0.0319480895996094
6.46966666666667	-0.0324249267578125
6.473	-0.0338554382324219
6.47633333333334	-0.030517578125
6.47966666666667	-0.0271797180175781
6.483	-0.0271797180175781
6.48633333333334	-0.0309944152832031
6.48966666666667	-0.0348091125488281
6.493	-0.0371932983398438
6.49633333333334	-0.0414848327636719
6.49966666666667	-0.0429153442382813
6.503	-0.0438690185546875
6.50633333333334	-0.0414848327636719
6.50966666666667	-0.0395774841308594
6.513	-0.0352859497070313
6.51633333333334	-0.030517578125
6.51966666666667	-0.0314712524414063
6.523	-0.0329017639160156
6.52633333333334	-0.0338554382324219
6.52966666666667	-0.0319480895996094
6.533	-0.0367164611816406
6.53633333333334	-0.0448226928710938
6.53966666666667	-0.049591064453125
6.543	-0.0500679016113282
6.54633333333334	-0.0486373901367188
6.54966666666667	-0.0467300415039063
6.553	-0.0391006469726563
6.55633333333334	-0.0257492065429688
6.55966666666667	-0.0133514404296875
6.563	-0.00715255737304688
6.56633333333334	-0.00524520874023438
6.56966666666667	-0.00333786010742188
6.573	-0.00333786010742188
6.57633333333334	-0.00619888305664063
6.57966666666667	-0.0119209289550781
6.583	-0.0176429748535156
6.58633333333334	-0.0214576721191406
6.58966666666667	-0.0243186950683594
6.593	-0.0247955322265625
6.59633333333334	-0.02288818359375
6.59966666666667	-0.0181198120117188
6.603	-0.00905990600585938
6.60633333333334	0.00095367431640625
6.60966666666667	0.0100135803222656
6.613	0.0133514404296875
6.61633333333334	0.0143051147460938
6.61966666666667	0.0195503234863281
6.623	0.0295639038085938
6.62633333333334	0.0443458557128906
6.62966666666667	0.0634193420410157
6.633	0.0929832458496094
6.63633333333334	0.127792358398438
6.63966666666667	0.164031982421875
6.643	0.20599365234375
6.64633333333334	0.257015228271485
6.64966666666667	0.319004058837891
6.653	0.388145446777344
6.65633333333334	0.470161437988281
6.65966666666667	0.570774078369141
6.663	0.686168670654297
6.66633333333334	0.820636749267578
[truncated: 5,507 more rows]
