# Supplementary material for: Phase-Specific Parameter Estimation in Chiral HPLC Using 1‑Site, 2‑Site Stochastic Models, and Unified Equation Approach
Source: Anal Chem. 2026 Apr 29;98(18):13925–39. doi: 10.1021/acs.analchem.6c01634 (PMC13177292; doi:10.1021/acs.analchem.6c01634)
Supplement: Supplementary file 2 [file ac6c01634_si_002.zip › SupportingInformation/01_isotherm_fit/CELL1_overload_data.csv]

file	column	wavelength	conc	t_M	s_M	t_A	t_B	w_A	w_B
LORA_CELL1_05_10_25401.CSV	CELL1	254	5	4.237833333	0.046712699	6.911166667	14.1245	0.196666667	0.44
LORA_CELL1_05_10_25402.CSV	CELL1	254	10	4.243166667	0.046712699	6.8965	14.26316667	0.19	0.593333333
LORA_CELL1_05_10_25403.CSV	CELL1	254	20	4.241333333	0.045297163	6.901333333	14.408	0.203333333	0.646666667
LORA_CELL1_05_10_25404.CSV	CELL1	254	50	4.247666667	0.045297163	6.901	14.46433333	0.2	0.71
LORA_CELL1_05_10_25405.CSV	CELL1	254	100	4.240333333	0.046712699	6.903666667	14.537	0.206666667	0.73
LORA_CELL1_05_10_25406.CSV	CELL1	254	200	4.2455	0.046712699	6.912166667	14.6255	0.206666667	0.75
LORA_CELL1_05_10_25407.CSV	CELL1	254	300	4.2385	0.189681869	6.905166667	14.66516667	0.206666667	0.756666667
LORA_CELL1_05_10_25408.CSV	CELL1	254	400	4.234666667	0.048128235	6.898	14.67466667	0.206666667	0.76
LORA_CELL1_05_10_25409.CSV	CELL1	254	500	4.238666667	0.048128235	6.898666667	14.722	0.206666667	0.76
LORA_CELL1_05_10_25410.CSV	CELL1	254	1000	4.235166667	0.046712699	6.8985	14.72183333	0.206666667	0.763333333
LORA_CELL1_05_10_25411.CSV	CELL1	254	1500	4.238	0.045297163	6.894666667	14.74466667	0.21	0.77
LORA_CELL1_05_10_25412.CSV	CELL1	254	2000	4.243	0.046712699	6.896333333	14.74633333	0.206666667	0.776666667
LORA_CELL1_05_10_22501.CSV	CELL1	225	5	4.241166667	0.048128235	6.9445	14.1245	0.193333333	0.253333333
LORA_CELL1_05_10_22502.CSV	CELL1	225	10	4.243166667	0.046712699	6.9065	14.25983333	0.193333333	0.5
LORA_CELL1_05_10_22503.CSV	CELL1	225	20	4.241333333	0.048128235	6.904666667	14.348	0.206666667	0.65
LORA_CELL1_05_10_22504.CSV	CELL1	225	50	4.241	0.048128235	6.914333333	14.51766667	0.203333333	0.646666667
LORA_CELL1_05_10_22505.CSV	CELL1	225	100	4.240333333	0.046712699	6.907	14.52033333	0.206666667	0.736666667
LORA_CELL1_05_10_22506.CSV	CELL1	225	200	4.2455	0.048128235	6.912166667	14.62216667	0.206666667	0.713333333
LORA_CELL1_05_10_22507.CSV	CELL1	225	300	4.241833333	0.048128235	6.905166667	14.64183333	0.203333333	0.72
LORA_CELL1_05_10_22508.CSV	CELL1	225	400	4.238	0.048128235	6.898	14.69466667	0.206666667	0.76
LORA_CELL1_05_10_22509.CSV	CELL1	225	500	4.238666667	0.046712699	6.898666667	14.70533333	0.206666667	0.76
LORA_CELL1_05_10_22510.CSV	CELL1	225	1000	4.2385	0.048128235	6.8985	14.72183333	0.206666667	0.77
LORA_CELL1_05_10_22511.CSV	CELL1	225	1500	4.234666667	0.048128235	6.894666667	14.74466667	0.21	0.77
LORA_CELL1_05_10_22512.CSV	CELL1	225	2000	4.239666667	0.048128235	6.896333333	14.74966667	0.206666667	0.77
LORA_CELL1_05_10_01.CSV	CELL1	orig	100	4.221666667	0.056621453	6.855	12.56833333	0.233333333	0.593333333
LORA_CELL1_05_10_02.CSV	CELL1	orig	200	4.221333333	0.055205917	6.854666667	12.668	0.236666667	0.613333333
LORA_CELL1_05_10_03.CSV	CELL1	orig	500	4.228	0.056621453	6.864666667	12.80466667	0.246666667	0.663333333
LORA_CELL1_05_10_04.CSV	CELL1	orig	1000	4.23	0.05803699	6.87	12.87333333	0.246666667	0.676666667
LORA_CELL1_05_10_05.CSV	CELL1	orig	2000	4.235833333	0.056621453	6.879166667	12.89916667	0.246666667	0.69
LORA_CELL1_05_10_06.CSV	CELL1	orig	5000	4.233833333	0.056621453	6.873833333	12.84383333	0.246666667	0.7
LORA_CELL1_05_10_07.CSV	CELL1	orig	10000	4.236333333	0.056621453	6.873	12.793	0.25	0.733333333
LORA_CELL1_05_10_08.CSV	CELL1	orig	20000	4.235666667	0.056621453	6.869	12.65233333	0.253333333	0.786666667
LORA_CELL1_05_10_09.CSV	CELL1	orig	50000	4.234	0.056621453	6.840666667	12.26733333	0.286666667	0.89
LORA_CELL1_05_10_10.CSV	CELL1	orig	100000	4.236	0.056621453	6.909333333	11.92266667	0.4	1.016666667
