# Supplementary material for: Phase-Specific Parameter Estimation in Chiral HPLC Using 1‑Site, 2‑Site Stochastic Models, and Unified Equation Approach
Source: Anal Chem. 2026 Apr 29;98(18):13925–39. doi: 10.1021/acs.analchem.6c01634 (PMC13177292; doi:10.1021/acs.analchem.6c01634)
Supplement: Supplementary file 2 [file ac6c01634_si_002.zip › SupportingInformation/01_isotherm_fit/CELL2_data/LORA_CELL2_05_10_01.CSV]

0.0025	0.00095367431640625
0.00583333333333334	0.003814697265625
0.00916666666666667	0.00143051147460938
0.0125	-0.00238418579101563
0.0158333333333334	-0.00286102294921875
0.0191666666666667	-0.00333786010742188
0.0225	-0.00619888305664063
0.0258333333333334	-0.0119209289550781
0.0291666666666667	-0.0200271606445313
0.0325	-0.034332275390625
0.0358333333333334	-0.0567436218261719
0.0391666666666667	-0.0715255737304688
0.0425	-0.0739097595214844
0.0458333333333334	-0.06866455078125
0.0491666666666667	-0.0658035278320313
0.0525	-0.0720024108886719
0.0558333333333334	-0.0762939453125
0.0591666666666667	-0.0762939453125
0.0625	-0.0715255737304688
0.0658333333333334	-0.0667572021484375
0.0691666666666667	-0.0672340393066407
0.0725	-0.0672340393066407
0.0758333333333334	-0.0658035278320313
0.0791666666666667	-0.0605583190917969
0.0825	-0.0581741333007813
0.0858333333333334	-0.0672340393066407
0.0891666666666667	-0.0810623168945313
0.0925	-0.0858306884765625
0.0958333333333334	-0.072479248046875
0.0991666666666667	-0.0576972961425782
0.1025	-0.0557899475097657
0.105833333333334	-0.0667572021484375
0.109166666666667	-0.0748634338378907
0.1125	-0.0748634338378907
0.115833333333334	-0.0705718994140625
0.119166666666667	-0.0700950622558594
0.1225	-0.0705718994140625
0.125833333333334	-0.064849853515625
0.129166666666667	-0.0519752502441407
0.1325	-0.0462532043457031
0.135833333333334	-0.0548362731933594
0.139166666666667	-0.06866455078125
0.1425	-0.0715255737304688
0.145833333333334	-0.0586509704589844
0.149166666666667	-0.0557899475097657
0.1525	-0.0658035278320313
0.155833333333334	-0.0810623168945313
0.159166666666667	-0.0796318054199219
0.1625	-0.0667572021484375
0.165833333333334	-0.0591278076171875
0.169166666666667	-0.0567436218261719
0.1725	-0.0486373901367188
0.175833333333334	-0.030517578125
0.179166666666667	-0.0233650207519531
0.1825	-0.0352859497070313
0.185833333333334	-0.0457763671875
0.189166666666667	-0.0395774841308594
0.1925	-0.026702880859375
0.195833333333334	-0.0233650207519531
0.199166666666667	-0.0271797180175781
0.2025	-0.0276565551757813
0.205833333333334	-0.030517578125
0.209166666666667	-0.0505447387695313
0.2125	-0.0791549682617188
0.215833333333334	-0.0987052917480469
0.219166666666667	-0.101089477539063
0.2225	-0.0987052917480469
0.225833333333334	-0.105381011962891
0.229166666666667	-0.107288360595703
0.2325	-0.102519989013672
0.235833333333334	-0.0967979431152344
0.239166666666667	-0.107288360595703
0.2425	-0.128746032714844
0.245833333333334	-0.138282775878906
0.249166666666667	-0.130653381347656
0.2525	-0.119209289550781
0.255833333333334	-0.118255615234375
0.259166666666667	-0.116348266601563
0.2625	-0.102043151855469
0.265833333333334	-0.0853538513183594
0.269166666666667	-0.0824928283691406
0.2725	-0.0901222229003906
0.275833333333334	-0.0848770141601563
0.279166666666667	-0.0696182250976563
0.2825	-0.06103515625
0.285833333333334	-0.0662803649902344
0.289166666666667	-0.0681877136230469
0.2925	-0.0658035278320313
0.295833333333334	-0.0667572021484375
0.299166666666667	-0.0762939453125
0.3025	-0.0767707824707032
0.305833333333334	-0.0720024108886719
0.309166666666667	-0.0762939453125
0.3125	-0.091552734375
0.315833333333334	-0.101089477539063
0.319166666666667	-0.102996826171875
0.3225	-0.119686126708985
0.325833333333334	-0.144004821777344
0.329166666666667	-0.157833099365235
0.3325	-0.144481658935547
0.335833333333334	-0.133037567138672
0.339166666666667	-0.133991241455078
0.3425	-0.136852264404297
0.345833333333334	-0.124931335449219
0.349166666666667	-0.108718872070313
0.3525	-0.110149383544922
0.355833333333334	-0.12350082397461
0.359166666666667	-0.132083892822266
0.3625	-0.130176544189453
0.365833333333334	-0.125408172607422
0.369166666666667	-0.128746032714844
0.3725	-0.128269195556641
0.375833333333334	-0.116825103759766
0.379166666666667	-0.101566314697266
0.3825	-0.0929832458496094
0.385833333333334	-0.0910758972167969
0.389166666666667	-0.0824928283691406
0.3925	-0.0777244567871094
0.395833333333334	-0.0791549682617188
0.399166666666667	-0.0829696655273438
0.4025	-0.0810623168945313
0.405833333333334	-0.0834465026855469
0.409166666666667	-0.091552734375
0.4125	-0.0901222229003906
0.415833333333334	-0.0782012939453125
0.419166666666667	-0.0691413879394532
0.4225	-0.0734329223632813
0.425833333333334	-0.0720024108886719
0.429166666666667	-0.064849853515625
0.4325	-0.0715255737304688
0.435833333333334	-0.0867843627929688
0.439166666666667	-0.091552734375
0.4425	-0.0805854797363281
0.445833333333334	-0.0762939453125
0.449166666666667	-0.080108642578125
0.4525	-0.0729560852050782
0.455833333333334	-0.0553131103515625
0.459166666666667	-0.0481605529785156
0.4625	-0.0519752502441407
0.465833333333334	-0.0553131103515625
0.469166666666667	-0.0600814819335938
0.4725	-0.0767707824707032
0.475833333333334	-0.0972747802734375
0.479166666666667	-0.107288360595703
0.4825	-0.111579895019531
0.485833333333334	-0.117301940917969
0.489166666666667	-0.117301940917969
0.4925	-0.103950500488281
0.495833333333334	-0.0920295715332031
0.499166666666667	-0.0820159912109375
0.5025	-0.0667572021484375
0.505833333333334	-0.0500679016113282
0.509166666666667	-0.0391006469726563
0.5125	-0.0348091125488281
0.515833333333334	-0.0300407409667969
0.519166666666667	-0.0333786010742188
0.5225	-0.0443458557128906
0.525833333333333	-0.0500679016113282
0.529166666666667	-0.0500679016113282
0.5325	-0.0538825988769532
0.535833333333334	-0.0605583190917969
0.539166666666667	-0.064849853515625
0.5425	-0.06866455078125
0.545833333333334	-0.0715255737304688
0.549166666666667	-0.0710487365722657
0.5525	-0.0729560852050782
0.555833333333334	-0.0810623168945313
0.559166666666667	-0.0863075256347656
0.5625	-0.0858306884765625
0.565833333333334	-0.0901222229003906
0.569166666666667	-0.101089477539063
0.5725	-0.101566314697266
0.575833333333334	-0.0972747802734375
0.579166666666667	-0.0972747802734375
0.5825	-0.0944137573242188
0.585833333333334	-0.0815391540527344
0.589166666666667	-0.0629425048828125
0.5925	-0.0519752502441407
0.595833333333334	-0.0400543212890625
0.599166666666667	-0.0295639038085938
0.6025	-0.0300407409667969
0.605833333333334	-0.0348091125488281
0.609166666666667	-0.0414848327636719
0.6125	-0.0514984130859375
0.615833333333334	-0.0634193420410157
0.619166666666667	-0.0672340393066407
0.6225	-0.0619888305664063
0.625833333333334	-0.0596046447753907
0.629166666666667	-0.0600814819335938
0.6325	-0.0557899475097657
0.635833333333334	-0.0524520874023438
0.639166666666667	-0.0457763671875
0.6425	-0.0391006469726563
0.645833333333334	-0.0429153442382813
0.649166666666667	-0.0514984130859375
0.6525	-0.0581741333007813
0.655833333333334	-0.0567436218261719
0.659166666666667	-0.0624656677246094
0.6625	-0.0696182250976563
0.665833333333334	-0.064849853515625
0.669166666666667	-0.0548362731933594
0.6725	-0.0438690185546875
0.675833333333334	-0.0324249267578125
0.679166666666667	-0.0176429748535156
0.6825	-0.0147819519042969
0.685833333333334	-0.0238418579101563
0.689166666666667	-0.0324249267578125
0.6925	-0.0438690185546875
0.695833333333334	-0.06103515625
0.699166666666667	-0.0772476196289063
0.7025	-0.0748634338378907
0.705833333333334	-0.0619888305664063
0.709166666666667	-0.0562667846679688
0.7125	-0.0548362731933594
0.715833333333334	-0.0586509704589844
0.719166666666667	-0.0634193420410157
0.7225	-0.0767707824707032
0.725833333333334	-0.0886917114257813
0.729166666666667	-0.087738037109375
0.7325	-0.0820159912109375
0.735833333333334	-0.0786781311035157
0.739166666666667	-0.0762939453125
0.7425	-0.0772476196289063
0.745833333333334	-0.0700950622558594
0.749166666666667	-0.0600814819335938
0.7525	-0.0529289245605469
0.755833333333334	-0.0452995300292969
0.759166666666667	-0.0400543212890625
0.7625	-0.0262260437011719
0.765833333333334	-0.0166893005371094
0.769166666666667	-0.0171661376953125
0.7725	-0.0205039978027344
0.775833333333334	-0.0176429748535156
0.779166666666667	-0.0100135803222656
0.7825	-0.0057220458984375
0.785833333333334	-0.00667572021484375
0.789166666666667	-0.011444091796875
0.7925	-0.00858306884765625
0.795833333333334	-0.0104904174804688
0.799166666666667	-0.0181198120117188
0.8025	-0.0247955322265625
0.805833333333334	-0.0262260437011719
0.809166666666667	-0.0143051147460938
0.8125	-0.00858306884765625
0.815833333333334	-0.00619888305664063
0.819166666666667	0.00238418579101563
0.8225	0.0109672546386719
0.825833333333333	0.0166893005371094
0.829166666666667	0.0152587890625
0.8325	0.0152587890625
0.835833333333334	0.0195503234863281
0.839166666666667	0.0104904174804688
0.8425	-0.0100135803222656
0.845833333333334	-0.0257492065429688
0.849166666666667	-0.041961669921875
0.8525	-0.0519752502441407
0.855833333333334	-0.0581741333007813
0.859166666666667	-0.0491142272949219
0.8625	-0.0300407409667969
0.865833333333334	-0.0209808349609375
0.869166666666667	-0.0181198120117188
0.8725	-0.0176429748535156
0.875833333333334	-0.0181198120117188
0.879166666666667	-0.0224113464355469
0.8825	-0.0324249267578125
0.885833333333334	-0.0414848327636719
0.889166666666667	-0.0386238098144531
0.8925	-0.0257492065429688
0.895833333333334	-0.0171661376953125
0.899166666666667	-0.0119209289550781
0.9025	-0.00667572021484375
0.905833333333334	0.00429153442382813
0.909166666666667	0.00667572021484375
0.9125	-0.00762939453125
0.915833333333334	-0.0205039978027344
0.919166666666667	-0.0247955322265625
0.9225	-0.0243186950683594
0.925833333333333	-0.0181198120117188
0.929166666666667	-0.0200271606445313
0.9325	-0.0138282775878906
0.935833333333334	-0.0100135803222656
0.939166666666667	-0.0095367431640625
0.9425	-0.0100135803222656
0.945833333333334	-0.0205039978027344
0.949166666666667	-0.0214576721191406
0.9525	-0.0276565551757813
0.955833333333334	-0.0243186950683594
0.959166666666667	-0.0252723693847656
0.9625	-0.0252723693847656
0.965833333333334	-0.0205039978027344
0.969166666666667	-0.0152587890625
0.9725	-0.00238418579101563
0.975833333333334	0.00095367431640625
0.979166666666667	0.00715255737304688
0.9825	0.0128746032714844
0.985833333333334	0.0166893005371094
0.989166666666667	0.02288818359375
0.9925	0.019073486328125
0.995833333333334	0.0181198120117188
0.999166666666667	0.0162124633789063
1.0025	0.019073486328125
1.00583333333334	0.0219345092773438
1.00916666666667	0.0166893005371094
1.0125	0.0152587890625
1.01583333333334	0.00715255737304688
1.01916666666667	0.00238418579101563
1.0225	-0.00810623168945313
1.02583333333334	-0.0133514404296875
1.02916666666667	-0.0166893005371094
1.0325	-0.0147819519042969
1.03583333333334	-0.00143051147460938
1.03916666666667	0.00619888305664063
1.0425	0.0109672546386719
1.04583333333334	0.00286102294921875
1.04916666666667	-0.00238418579101563
1.0525	-0.00715255737304688
1.05583333333334	-0.0057220458984375
1.05916666666667	-0.003814697265625
1.0625	-0.00333786010742188
1.06583333333334	0.00095367431640625
1.06916666666667	0
1.0725	-0.00333786010742188
1.07583333333334	-0.0205039978027344
1.07916666666667	-0.0262260437011719
1.0825	-0.0295639038085938
1.08583333333334	-0.0281333923339844
1.08916666666667	-0.0333786010742188
1.0925	-0.0405311584472656
1.09583333333334	-0.0429153442382813
1.09916666666667	-0.0505447387695313
1.1025	-0.0481605529785156
1.10583333333334	-0.0481605529785156
1.10916666666667	-0.0324249267578125
1.1125	-0.0195503234863281
1.11583333333334	-0.0057220458984375
1.11916666666667	-0.00333786010742188
1.1225	-0.00762939453125
1.12583333333334	-0.00858306884765625
1.12916666666667	-0.0095367431640625
1.1325	-0.0057220458984375
1.13583333333334	-0.000476837158203125
1.13916666666667	0.00762939453125
1.1425	0.0119209289550781
1.14583333333334	0.011444091796875
1.14916666666667	0.00858306884765625
1.1525	0.0095367431640625
1.15583333333334	0.0143051147460938
1.15916666666667	0.0209808349609375
1.1625	0.0252723693847656
1.16583333333334	0.0262260437011719
1.16916666666667	0.0200271606445313
1.1725	0.011444091796875
1.17583333333334	0.00143051147460938
1.17916666666667	-0.00095367431640625
1.1825	-0.00095367431640625
1.18583333333334	0.00095367431640625
1.18916666666667	0.00143051147460938
1.1925	0.0019073486328125
1.19583333333334	0.00095367431640625
1.19916666666667	-0.00333786010742188
1.2025	-0.00286102294921875
1.20583333333334	0.00619888305664063
1.20916666666667	0.0195503234863281
1.2125	0.0281333923339844
1.21583333333334	0.0357627868652344
1.21916666666667	0.0481605529785156
1.2225	0.0591278076171875
1.22583333333334	0.0658035278320313
1.22916666666667	0.0720024108886719
1.2325	0.0805854797363281
1.23583333333334	0.0829696655273438
1.23916666666667	0.0758171081542969
1.2425	0.064849853515625
1.24583333333334	0.0586509704589844
1.24916666666667	0.0591278076171875
1.2525	0.0691413879394532
1.25583333333334	0.0886917114257813
1.25916666666667	0.108718872070313
1.2625	0.122547149658203
1.26583333333334	0.12350082397461
1.26916666666667	0.119209289550781
1.2725	0.107765197753906
1.27583333333334	0.0972747802734375
1.27916666666667	0.0925064086914063
1.2825	0.0925064086914063
1.28583333333334	0.0958442687988281
1.28916666666667	0.0920295715332031
1.2925	0.0867843627929688
1.29583333333334	0.080108642578125
1.29916666666667	0.0748634338378907
1.3025	0.0786781311035157
1.30583333333334	0.0791549682617188
1.30916666666667	0.08392333984375
1.3125	0.0805854797363281
1.31583333333334	0.0786781311035157
1.31916666666667	0.0700950622558594
1.3225	0.0619888305664063
1.32583333333334	0.0658035278320313
1.32916666666667	0.0772476196289063
1.3325	0.0977516174316406
1.33583333333334	0.110149383544922
1.33916666666667	0.121116638183594
1.3425	0.121116638183594
1.34583333333334	0.11587142944336
1.34916666666667	0.110626220703125
1.3525	0.109195709228516
1.35583333333334	0.112533569335938
1.35916666666667	0.113010406494141
1.3625	0.118255615234375
1.36583333333334	0.12350082397461
1.36916666666667	0.126838684082031
1.3725	0.123023986816406
1.37583333333334	0.113964080810547
1.37916666666667	0.101566314697266
1.3825	0.0896453857421875
1.38583333333334	0.0791549682617188
1.38916666666667	0.0753402709960938
1.3925	0.0729560852050782
1.39583333333334	0.0700950622558594
1.39916666666667	0.0700950622558594
1.4025	0.0677108764648438
1.40583333333334	0.0715255737304688
1.40916666666667	0.0634193420410157
1.4125	0.0562667846679688
1.41583333333334	0.049591064453125
1.41916666666667	0.0548362731933594
1.4225	0.0667572021484375
1.42583333333334	0.0739097595214844
1.42916666666667	0.0844001770019531
1.4325	0.0882148742675781
1.43583333333334	0.0944137573242188
1.43916666666667	0.0853538513183594
1.4425	0.0748634338378907
1.44583333333334	0.0638961791992188
1.44916666666667	0.0543594360351563
1.4525	0.0467300415039063
1.45583333333334	0.0448226928710938
1.45916666666667	0.0519752502441407
1.4625	0.0600814819335938
1.46583333333334	0.0696182250976563
1.46916666666667	0.0805854797363281
1.4725	0.095367431640625
1.47583333333334	0.105381011962891
1.47916666666667	0.11444091796875
1.4825	0.115394592285156
1.48583333333334	0.112533569335938
1.48916666666667	0.110626220703125
1.4925	0.112533569335938
1.49583333333334	0.116825103759766
1.49916666666667	0.11587142944336
1.5025	0.115394592285156
1.50583333333334	0.121116638183594
1.50916666666667	0.128269195556641
1.5125	0.12969970703125
1.51583333333334	0.130653381347656
1.51916666666667	0.131607055664063
1.5225	0.136852264404297
1.52583333333334	0.135421752929688
1.52916666666667	0.124931335449219
1.5325	0.111103057861328
1.53583333333334	0.095367431640625
1.53916666666667	0.0882148742675781
1.5425	0.0853538513183594
1.54583333333334	0.0891685485839844
1.54916666666667	0.0944137573242188
1.5525	0.102043151855469
1.55583333333334	0.109672546386719
1.55916666666667	0.119209289550781
1.5625	0.123977661132813
1.56583333333334	0.129222869873047
1.56916666666667	0.130176544189453
1.5725	0.126838684082031
1.57583333333334	0.121116638183594
1.57916666666667	0.11444091796875
1.5825	0.115394592285156
1.58583333333334	0.121593475341797
1.58916666666667	0.132560729980469
1.5925	0.14495849609375
1.59583333333334	0.152111053466797
1.59916666666667	0.152587890625
1.6025	0.1373291015625
1.60583333333334	0.116825103759766
1.60916666666667	0.0987052917480469
1.6125	0.0872611999511719
1.61583333333334	0.0834465026855469
1.61916666666667	0.080108642578125
1.6225	0.0844001770019531
1.62583333333334	0.0905990600585938
1.62916666666667	0.0982284545898438
1.6325	0.107765197753906
1.63583333333334	0.120162963867188
1.63916666666667	0.132083892822266
1.6425	0.141143798828125
1.64583333333334	0.140666961669922
1.64916666666667	0.134468078613281
1.6525	0.123023986816406
1.65583333333334	0.119209289550781
1.65916666666667	0.124931335449219
1.6625	0.134468078613281
1.66583333333334	0.149726867675781
1.66916666666667	0.168323516845703
1.6725	0.188350677490235
1.67583333333334	0.194549560546875
1.67916666666667	0.18453598022461
1.6825	0.173091888427735
1.68583333333334	0.160694122314453
1.68916666666667	0.149250030517578
1.6925	0.138282775878906
1.69583333333334	0.132083892822266
1.69916666666667	0.133037567138672
1.7025	0.134468078613281
1.70583333333334	0.140666961669922
1.70916666666667	0.145912170410156
1.7125	0.148296356201172
1.71583333333334	0.152111053466797
1.71916666666667	0.155925750732422
1.7225	0.162601470947266
1.72583333333334	0.1678466796875
1.72916666666667	0.175952911376953
1.7325	0.19073486328125
1.73583333333334	0.206470489501953
1.73916666666667	0.220775604248047
1.7425	0.23031234741211
1.74583333333334	0.232219696044922
1.74916666666667	0.228404998779297
1.7525	0.217914581298828
1.75583333333334	0.206470489501953
1.75916666666667	0.19216537475586
1.7625	0.182628631591797
1.76583333333334	0.181674957275391
1.76916666666667	0.185966491699219
1.7725	0.190258026123047
1.77583333333334	0.194549560546875
1.77916666666667	0.205039978027344
1.7825	0.216484069824219
1.78583333333334	0.222206115722656
1.78916666666667	0.22125244140625
1.7925	0.22268295288086
1.79583333333334	0.229358673095703
1.79916666666667	0.240802764892578
1.8025	0.249385833740235
1.80583333333334	0.261783599853516
1.80916666666667	0.284194946289063
1.8125	0.310420989990235
1.81583333333334	0.330448150634766
1.81916666666667	0.345706939697266
1.8225	0.369548797607422
1.82583333333334	0.39815902709961
1.82916666666667	0.420570373535156
1.8325	0.439167022705078
1.83583333333334	0.462532043457031
1.83916666666667	0.48828125
1.8425	0.506401062011719
1.84583333333334	0.514984130859375
1.84916666666667	0.524044036865235
1.8525	0.536441802978516
1.85583333333334	0.546932220458985
1.85916666666667	0.554561614990235
1.8625	0.557422637939453
1.86583333333334	0.560760498046875
1.86916666666667	0.560283660888672
1.8725	0.559329986572266
1.87583333333334	0.554561614990235
1.87916666666667	0.545024871826172
1.8825	0.537872314453125
1.88583333333334	0.535011291503907
1.88916666666667	0.536918640136719
1.8925	0.532627105712891
1.89583333333334	0.519275665283203
1.89916666666667	0.505924224853516
1.9025	0.497817993164063
1.90583333333334	0.493526458740235
1.90916666666667	0.497817993164063
1.9125	0.501155853271485
1.91583333333334	0.510215759277344
1.91916666666667	0.510692596435547
1.9225	0.506877899169922
1.92583333333334	0.504016876220703
1.92916666666667	0.495433807373047
1.9325	0.492572784423828
1.93583333333334	0.494003295898438
1.93916666666667	0.50497055053711
1.9425	0.51116943359375
1.94583333333334	0.502109527587891
1.94916666666667	0.482559204101563
1.9525	0.464439392089844
1.95583333333334	0.45156478881836
1.95916666666667	0.448703765869141
1.9625	0.452041625976563
1.96583333333334	0.466346740722656
1.96916666666667	0.482559204101563
1.9725	0.490665435791016
1.97583333333334	0.481128692626953
1.97916666666667	0.459671020507813
1.9825	0.432014465332031
1.98583333333334	0.40435791015625
1.98916666666667	0.376224517822266
1.9925	0.349521636962891
1.99583333333334	0.329017639160156
1.99916666666667	0.310897827148438
2.0025	0.293731689453125
2.00583333333334	0.273704528808594
2.00916666666667	0.255584716796875
2.0125	0.239372253417969
2.01583333333334	0.231266021728516
2.01916666666667	0.23031234741211
2.0225	0.235557556152344
2.02583333333334	0.236988067626953
2.02916666666667	0.237464904785156
2.0325	0.245094299316406
2.03583333333334	0.255107879638672
2.03916666666667	0.256061553955078
2.0425	0.249862670898438
2.04583333333334	0.247955322265625
2.04916666666667	0.254154205322266
2.0525	0.254154205322266
2.05583333333334	0.244617462158203
2.05916666666667	0.236034393310547
2.0625	0.234603881835938
2.06583333333334	0.237464904785156
2.06916666666667	0.233173370361328
2.0725	0.229358673095703
2.07583333333334	0.226497650146485
2.07916666666667	0.218391418457031
2.0825	0.204563140869141
2.08583333333334	0.190258026123047
2.08916666666667	0.185966491699219
2.0925	0.186443328857422
2.09583333333334	0.192642211914063
2.09916666666667	0.208377838134766
2.1025	0.2288818359375
2.10583333333334	0.244140625
2.10916666666667	0.245094299316406
2.1125	0.244140625
2.11583333333334	0.246524810791016
2.11916666666667	0.250339508056641
2.1225	0.245094299316406
2.12583333333334	0.242233276367188
2.12916666666667	0.245094299316406
2.1325	0.24557113647461
2.13583333333334	0.236034393310547
2.13916666666667	0.219345092773438
2.1425	0.206947326660156
2.14583333333334	0.19216537475586
2.14916666666667	0.177383422851563
2.1525	0.1678466796875
2.15583333333334	0.166416168212891
2.15916666666667	0.171184539794922
2.1625	0.177860260009766
2.16583333333334	0.188350677490235
2.16916666666667	0.196456909179688
2.1725	0.198841094970703
2.17583333333334	0.199317932128906
2.17916666666667	0.204086303710938
2.1825	0.208854675292969
2.18583333333334	0.215530395507813
2.18916666666667	0.22268295288086
2.1925	0.234603881835938
2.19583333333334	0.23794174194336
2.19916666666667	0.231742858886719
2.2025	0.222206115722656
2.20583333333334	0.213146209716797
2.20916666666667	0.209331512451172
2.2125	0.202655792236328
2.21583333333334	0.204563140869141
2.21916666666667	0.211238861083985
2.2225	0.225543975830078
2.22583333333334	0.234127044677735
2.22916666666667	0.237464904785156
2.2325	0.233173370361328
2.23583333333334	0.224113464355469
2.23916666666667	0.212669372558594
2.2425	0.199317932128906
2.24583333333334	0.186920166015625
2.24916666666667	0.180244445800781
2.2525	0.182151794433594
2.25583333333334	0.19216537475586
2.25916666666667	0.201702117919922
2.2625	0.201225280761719
2.26583333333334	0.19979476928711
2.26916666666667	0.196933746337891
2.2725	0.1983642578125
2.27583333333334	0.194549560546875
2.27916666666667	0.187397003173828
2.2825	0.180721282958985
2.28583333333334	0.178337097167969
2.28916666666667	0.182628631591797
2.2925	0.187873840332031
2.29583333333334	0.190258026123047
2.29916666666667	0.200748443603516
2.3025	0.21505355834961
2.30583333333334	0.2288818359375
2.30916666666667	0.232219696044922
2.3125	0.2288818359375
2.31583333333334	0.227928161621094
2.31916666666667	0.224113464355469
2.3225	0.222206115722656
2.32583333333334	0.219821929931641
2.32916666666667	0.217437744140625
2.3325	0.213623046875
2.33583333333334	0.209808349609375
2.33916666666667	0.208377838134766
2.3425	0.207901000976563
2.34583333333334	0.201702117919922
2.34916666666667	0.193595886230469
2.3525	0.182628631591797
2.35583333333334	0.17547607421875
2.35916666666667	0.170707702636719
2.3625	0.159740447998047
2.36583333333334	0.152587890625
2.36916666666667	0.154972076416016
2.3725	0.178813934326172
2.37583333333334	0.201702117919922
2.37916666666667	0.216484069824219
2.3825	0.232219696044922
2.38583333333334	0.247001647949219
2.38916666666667	0.253677368164063
2.3925	0.234127044677735
2.39583333333334	0.215530395507813
2.39916666666667	0.209331512451172
2.4025	0.210762023925781
2.40583333333334	0.210762023925781
2.40916666666667	0.210762023925781
2.4125	0.219345092773438
2.41583333333334	0.224590301513672
2.41916666666667	0.218868255615235
2.4225	0.205039978027344
2.42583333333334	0.188827514648438
2.42916666666667	0.178813934326172
2.4325	0.174045562744141
2.43583333333334	0.174999237060547
2.43916666666667	0.180244445800781
2.4425	0.187397003173828
2.44583333333334	0.200271606445313
2.44916666666667	0.211238861083985
2.4525	0.211715698242188
2.45583333333334	0.203609466552735
2.45916666666667	0.19216537475586
2.4625	0.18453598022461
2.46583333333334	0.177860260009766
2.46916666666667	0.17690658569336
2.4725	0.182628631591797
2.47583333333334	0.185012817382813
2.47916666666667	0.185012817382813
2.4825	0.185966491699219
2.48583333333334	0.19073486328125
2.48916666666667	0.193119049072266
2.4925	0.194072723388672
2.49583333333334	0.199317932128906
2.49916666666667	0.20599365234375
2.5025	0.210762023925781
2.50583333333334	0.216960906982422
2.50916666666667	0.214576721191406
2.5125	0.203609466552735
2.51583333333334	0.193119049072266
2.51916666666667	0.189781188964844
2.5225	0.186443328857422
2.52583333333334	0.172615051269531
2.52916666666667	0.156402587890625
2.5325	0.148296356201172
2.53583333333334	0.137805938720703
2.53916666666667	0.12350082397461
2.5425	0.114917755126953
2.54583333333334	0.120162963867188
2.54916666666667	0.137805938720703
2.5525	0.157833099365235
2.55583333333334	0.182151794433594
2.55916666666667	0.20599365234375
2.5625	0.220775604248047
2.56583333333334	0.224590301513672
2.56916666666667	0.219821929931641
2.5725	0.214576721191406
2.57583333333334	0.213146209716797
2.57916666666667	0.210762023925781
2.5825	0.20742416381836
2.58583333333334	0.200271606445313
2.58916666666667	0.189781188964844
2.5925	0.180244445800781
2.59583333333334	0.170230865478516
2.59916666666667	0.1678466796875
2.6025	0.166416168212891
2.60583333333334	0.169754028320313
2.60916666666667	0.17547607421875
2.6125	0.181674957275391
2.61583333333334	0.185489654541016
2.61916666666667	0.182151794433594
2.6225	0.182151794433594
2.62583333333334	0.182628631591797
2.62916666666667	0.187873840332031
2.6325	0.19216537475586
2.63583333333334	0.1983642578125
2.63916666666667	0.210285186767578
2.6425	0.224590301513672
2.64583333333334	0.237464904785156
2.64916666666667	0.244140625
2.6525	0.244617462158203
2.65583333333334	0.243663787841797
2.65916666666667	0.240325927734375
2.6625	0.23794174194336
2.66583333333334	0.235557556152344
2.66916666666667	0.233650207519531
2.6725	0.237464904785156
2.67583333333334	0.235557556152344
2.67916666666667	0.226020812988281
2.6825	0.210762023925781
2.68583333333334	0.201702117919922
2.68916666666667	0.200748443603516
2.6925	0.197410583496094
2.69583333333334	0.202178955078125
2.69916666666667	0.214099884033203
2.7025	0.226497650146485
2.70583333333334	0.231266021728516
2.70916666666667	0.2288818359375
2.7125	0.224590301513672
2.71583333333334	0.216484069824219
2.71916666666667	0.206470489501953
2.7225	0.203132629394531
2.72583333333334	0.206470489501953
2.72916666666667	0.215530395507813
2.7325	0.223636627197266
2.73583333333334	0.234603881835938
2.73916666666667	0.246524810791016
2.7425	0.254631042480469
2.74583333333334	0.255107879638672
2.74916666666667	0.25320053100586
2.7525	0.258922576904297
2.75583333333334	0.269412994384766
2.75916666666667	0.28228759765625
2.7625	0.295639038085938
2.76583333333334	0.308990478515625
2.76916666666667	0.324249267578125
2.7725	0.330448150634766
2.77583333333334	0.324249267578125
2.77916666666667	0.306129455566406
2.7825	0.284671783447266
2.78583333333334	0.268936157226563
2.78916666666667	0.256538391113281
2.7925	0.247955322265625
2.79583333333334	0.247478485107422
2.79916666666667	0.257968902587891
2.8025	0.267505645751953
2.80583333333334	0.269412994384766
2.80916666666667	0.269889831542969
2.8125	0.269889831542969
2.81583333333334	0.266551971435547
2.81916666666667	0.25177001953125
2.8225	0.234603881835938
2.82583333333334	0.226497650146485
2.82916666666667	0.222206115722656
2.8325	0.225543975830078
2.83583333333334	0.23031234741211
2.83916666666667	0.240325927734375
2.8425	0.248908996582031
2.84583333333334	0.249385833740235
2.84916666666667	0.248432159423828
2.8525	0.243186950683594
2.85583333333334	0.237464904785156
2.85916666666667	0.239372253417969
2.8625	0.252246856689453
2.86583333333334	0.271320343017578
2.86916666666667	0.281810760498047
2.8725	0.2899169921875
2.87583333333334	0.295162200927735
2.87916666666667	0.296592712402344
2.8825	0.288486480712891
2.88583333333334	0.278472900390625
2.88916666666667	0.278472900390625
2.8925	0.293254852294922
2.89583333333334	0.316143035888672
2.89916666666667	0.33712387084961
2.9025	0.359535217285156
2.90583333333334	0.386714935302735
2.90916666666667	0.416755676269531
2.9125	0.437736511230469
2.91583333333334	0.453472137451172
2.91916666666667	0.473499298095703
2.9225	0.494956970214844
2.92583333333334	0.516414642333985
2.92916666666667	0.532627105712891
2.9325	0.547885894775391
2.93583333333334	0.559329986572266
2.93916666666667	0.570774078369141
2.9425	0.587940216064453
2.94583333333334	0.60272216796875
2.94916666666667	0.613212585449219
2.9525	0.619888305664063
2.95583333333334	0.632286071777344
2.95916666666667	0.643253326416016
2.9625	0.641822814941407
2.96583333333334	0.632286071777344
2.96916666666667	0.62704086303711
2.9725	0.62704086303711
2.97583333333334	0.622749328613282
2.97916666666667	0.612735748291016
2.9825	0.61178207397461
2.98583333333334	0.614643096923828
2.98916666666667	0.608444213867188
2.9925	0.591754913330078
2.99583333333334	0.572681427001953
2.99916666666667	0.557422637939453
3.0025	0.545024871826172
3.00583333333334	0.534534454345703
3.00916666666667	0.528812408447266
3.0125	0.532627105712891
3.01583333333334	0.54931640625
3.01916666666667	0.580310821533203
3.0225	0.629901885986328
3.02583333333334	0.710010528564453
3.02916666666667	0.81634521484375
3.0325	0.93984603881836
3.03583333333334	1.08003616333008
3.03916666666667	1.24454498291016
3.0425	1.434326171875
3.04583333333334	1.64556503295899
3.04916666666667	1.87873840332031
3.0525	2.14052200317383
3.05583333333334	2.42948532104492
3.05916666666667	2.73180007934571
3.0625	3.04460525512696
3.06583333333334	3.35693359375
3.06916666666667	3.67021560668946
3.0725	3.97396087646485
3.07583333333334	4.26340103149414
3.07916666666667	4.53996658325196
3.0825	4.79412078857422
3.08583333333334	5.01632690429688
3.08916666666667	5.19704818725586
3.0925	5.33676147460938
3.09583333333334	5.44071197509766
3.09916666666667	5.51652908325196
3.1025	5.55086135864258
3.10583333333334	5.55229187011719
3.10916666666667	5.5227279663086
3.1125	5.48648834228516
3.11583333333334	5.42926788330078
3.11916666666667	5.33580780029297
3.1225	5.2180290222168
3.12583333333334	5.08785247802735
3.12916666666667	4.95719909667969
3.1325	4.81367111206055
3.13583333333334	4.66537475585938
3.13916666666667	4.51850891113281
3.1425	4.37402725219727
3.14583333333334	4.22811508178711
3.14916666666667	4.08554077148438
3.1525	3.93867492675781
3.15583333333334	3.79133224487305
3.15916666666667	3.64446640014649
3.1625	3.50761413574219
3.16583333333334	3.37362289428711
3.16916666666667	3.24201583862305
3.1725	3.11803817749024
3.17583333333334	3.00407409667969
3.17916666666667	2.90107727050781
3.1825	2.80284881591797
3.18583333333334	2.70986557006836
3.18916666666667	2.61831283569336
3.1925	2.52008438110352
3.19583333333334	2.41708755493164
3.19916666666667	2.31122970581055
3.2025	2.20680236816406
3.20583333333334	2.105712890625
3.20916666666667	2.0132064819336
3.2125	1.94358825683594
3.21583333333334	1.88875198364258
3.21916666666667	1.84154510498047
3.2225	1.79624557495117
3.22583333333334	1.75809860229492
3.22916666666667	1.7237663269043
3.2325	1.67989730834961
3.23583333333334	1.62458419799805
3.23916666666667	1.56497955322266
3.2425	1.50442123413086
3.24583333333334	1.44624710083008
3.24916666666667	1.38950347900391
3.2525	1.33466720581055
3.25583333333334	1.28412246704102
3.25916666666667	1.24406814575196
3.2625	1.21259689331055
3.26583333333334	1.18112564086914
3.26916666666667	1.14202499389649
3.2725	1.09910964965821
3.27583333333334	1.05810165405274
3.27916666666667	1.0213851928711
3.2825	0.986576080322266
3.28583333333334	0.95510482788086
3.28916666666667	0.92458724975586
3.2925	0.901222229003906
3.29583333333334	0.881195068359375
3.29916666666667	0.865936279296875
3.3025	0.845909118652344
3.30583333333334	0.818729400634766
3.30916666666667	0.78725814819336
3.3125	0.758647918701172
3.31583333333334	0.734329223632813
3.31916666666667	0.705718994140625
3.3225	0.683784484863282
3.32583333333334	0.67138671875
3.32916666666667	0.674247741699219
3.3325	0.673294067382813
3.33583333333334	0.67281723022461
3.33916666666667	0.670909881591797
3.3425	0.668525695800782
3.34583333333334	0.658988952636719
3.34916666666667	0.647544860839844
3.3525	0.642776489257813
3.35583333333334	0.638008117675782
3.35916666666667	0.634193420410157
3.3625	0.626564025878907
3.36583333333334	0.628471374511719
3.36916666666667	0.630855560302735
3.3725	0.630855560302735
3.37583333333334	0.626564025878907
3.37916666666667	0.618457794189453
3.3825	0.605583190917969
3.38583333333334	0.583171844482422
3.38916666666667	0.556468963623047
3.3925	0.532627105712891
3.39583333333334	0.517368316650391
3.39916666666667	0.508785247802735
3.4025	0.508308410644532
3.40583333333334	0.513553619384766
3.40916666666667	0.52022933959961
3.4125	0.524997711181641
3.41583333333334	0.526905059814453
3.41916666666667	0.52642822265625
3.4225	0.523090362548828
3.42583333333334	0.524044036865235
3.42916666666667	0.528812408447266
3.4325	0.536918640136719
3.43583333333334	0.540733337402344
3.43916666666667	0.542640686035157
3.4425	0.542163848876953
3.44583333333334	0.531196594238282
3.44916666666667	0.514030456542969
3.4525	0.49591064453125
3.45583333333334	0.484466552734375
3.45916666666667	0.475406646728516
3.4625	0.465869903564453
3.46583333333334	0.462055206298828
3.46916666666667	0.467300415039063
3.4725	0.471591949462891
3.47583333333334	0.475883483886719
3.47916666666667	0.480175018310547
3.4825	0.489234924316406
3.48583333333334	0.496864318847656
3.48916666666667	0.501155853271485
3.4925	0.508308410644532
3.49583333333334	0.509738922119141
3.49916666666667	0.505924224853516
3.5025	0.499725341796875
3.50583333333334	0.49591064453125
3.50916666666667	0.490188598632813
3.5125	0.481128692626953
3.51583333333334	0.469207763671875
3.51916666666667	0.461101531982422
3.5225	0.451087951660156
3.52583333333334	0.444889068603516
3.52916666666667	0.4425048828125
3.5325	0.44393539428711
3.53583333333334	0.446796417236328
3.53916666666667	0.447273254394531
3.5425	0.446319580078125
3.54583333333334	0.438213348388672
3.54916666666667	0.430107116699219
3.5525	0.421524047851563
3.55583333333334	0.412464141845703
3.55916666666667	0.398635864257813
3.5625	0.382423400878906
3.56583333333334	0.366687774658203
3.56916666666667	0.343799591064453
3.5725	0.308990478515625
3.57583333333334	0.274658203125
3.57916666666667	0.250339508056641
3.5825	0.239372253417969
3.58583333333334	0.226974487304688
3.58916666666667	0.214099884033203
3.5925	0.206947326660156
3.59583333333334	0.201702117919922
3.59916666666667	0.1983642578125
3.6025	0.195980072021485
3.60583333333334	0.206470489501953
3.60916666666667	0.234127044677735
3.6125	0.276565551757813
3.61583333333334	0.332832336425781
3.61916666666667	0.394821166992188
3.6225	0.458717346191406
3.62583333333334	0.522613525390625
3.62916666666667	0.586986541748047
3.6325	0.667095184326172
3.63583333333334	0.764846801757813
3.63916666666667	0.884056091308594
3.6425	1.02472305297852
3.64583333333334	1.19733810424805
3.64916666666667	1.40380859375
3.6525	1.63698196411133
3.65583333333334	1.89733505249024
3.65916666666667	2.19106674194336
3.6625	2.52485275268555
3.66583333333334	2.89344787597656
3.66916666666667	3.29351425170899
3.6725	3.72791290283203
3.67583333333334	4.19473648071289
3.67916666666667	4.69064712524414
3.6825	5.20944595336914
3.68583333333334	5.74016571044922
3.68916666666667	6.28185272216797
3.6925	6.81924819946289
3.69583333333334	7.35139846801758
3.69916666666667	7.86828994750977
3.7025	8.36181640625
3.70583333333334	8.83150100708008
3.70916666666667	9.25540924072266
3.7125	9.6273422241211
3.71583333333334	9.93394851684571
3.71916666666667	10.1723670959473
3.7225	10.3392601013184
3.72583333333334	10.4341506958008
3.72916666666667	10.4589462280274
3.7325	10.4165077209473
3.73583333333334	10.3020668029785
3.73916666666667	10.1227760314942
3.7425	9.8872184753418
3.74583333333334	9.59825515747071
3.74916666666667	9.26828384399414
3.7525	8.89778137207031
3.75583333333334	8.50105285644531
3.75916666666667	8.07666778564453
3.7625	7.63177871704102
3.76583333333334	7.16781616210938
3.76916666666667	6.69050216674805
3.7725	6.20889663696289
3.77583333333334	5.73539733886719
3.77916666666667	5.28001785278321
3.7825	4.84657287597656
3.78583333333334	4.4393539428711
3.78916666666667	4.058837890625
3.7925	3.71265411376953
3.79583333333334	3.39984893798828
3.79916666666667	3.1118392944336
3.8025	2.83479690551758
3.80583333333334	2.57444381713867
3.80916666666667	2.33888626098633
3.8125	2.12860107421875
3.81583333333334	1.93977355957031
3.81916666666667	1.77145004272461
3.8225	1.62839889526367
3.82583333333334	1.5101432800293
3.82916666666667	1.41286849975586
3.8325	1.32513046264649
3.83583333333334	1.24311447143555
3.83916666666667	1.16300582885742
3.8425	1.09291076660156
3.84583333333334	1.03378295898438
3.84916666666667	0.985145568847656
3.8525	0.945091247558594
3.85583333333334	0.908851623535156
3.85916666666667	0.885009765625
3.8625	0.881671905517578
3.86583333333334	0.898361206054688
3.86916666666667	0.931262969970703
3.8725	0.991344451904297
3.87583333333334	1.09386444091797
3.87916666666667	1.24549865722656
3.8825	1.4486312866211
3.88583333333334	1.71566009521485
3.88916666666667	2.06518173217774
3.8925	2.51293182373047
3.89583333333334	3.08322906494141
3.89916666666667	3.79991531372071
3.9025	4.68635559082031
3.90583333333334	5.76829910278321
3.90916666666667	7.07197189331055
3.9125	8.62312316894531
3.91583333333334	10.4427337646485
3.91916666666667	12.5555992126465
3.9225	14.9722099304199
3.92583333333334	17.6877975463867
3.92916666666667	20.6985473632813
3.9325	23.9872932434082
3.93583333333334	27.5163650512696
3.93916666666667	31.2294960021973
3.9425	35.0632667541504
3.94583333333334	38.9523506164551
3.94916666666667	42.8051948547363
3.9525	46.5421676635742
3.95583333333334	50.0798225402832
3.95916666666667	53.3409118652344
3.9625	56.2405586242676
3.96583333333334	58.706283569336
3.96916666666667	60.6842041015625
3.9725	62.1204376220703
3.97583333333334	62.9792213439942
3.97916666666667	63.2481575012207
3.9825	62.9429817199707
3.98583333333334	62.0846748352051
3.98916666666667	60.7099533081055
3.9925	58.8650703430176
3.99583333333334	56.6129684448242
3.99916666666667	54.0170669555664
4.0025	51.1460304260254
4.00583333333334	48.0709075927735
4.00916666666667	44.8594093322754
4.0125	41.5825843811035
4.01583333333334	38.3014678955078
4.01916666666667	35.0756645202637
4.0225	31.9485664367676
4.02583333333334	28.9554595947266
4.02916666666667	26.1235237121582
4.0325	23.4684944152832
4.03583333333334	20.9994316101074
4.03916666666667	18.7277793884278
4.0425	16.6511535644531
4.04583333333334	14.768123626709
4.04916666666667	13.0681991577149
4.0525	11.5532875061035
4.05583333333334	10.213851928711
4.05916666666667	9.02605056762696
4.0625	7.97557830810547
4.06583333333334	7.05099105834961
4.06916666666667	6.24227523803711
4.0725	5.53607940673828
4.07583333333334	4.92191314697266
4.07916666666667	4.39071655273438
4.0825	3.92675399780274
4.08583333333334	3.51285934448242
4.08916666666667	3.15475463867188
4.0925	2.84051895141602
4.09583333333334	2.56633758544922
4.09916666666667	2.31790542602539
4.1025	2.09951400756836
4.10583333333334	1.90925598144531
4.10916666666667	1.73711776733399
4.1125	1.58166885375977
4.11583333333334	1.43623352050781
4.11916666666667	1.30510330200196
4.1225	1.1739730834961
4.12583333333334	1.04284286499024
4.12916666666667	0.903129577636719
4.1325	0.754833221435547
4.13583333333334	0.592708587646485
4.13916666666667	0.414848327636719
4.1425	0.231742858886719
4.14583333333334	0.0429153442382813
4.14916666666667	-0.145912170410156
4.1525	-0.336647033691406
4.15583333333334	-0.526905059814453
4.15916666666667	-0.713825225830078
4.1625	-0.898838043212891
4.16583333333334	-1.08098983764649
4.16916666666667	-1.26314163208008
4.1725	-1.44577026367188
4.17583333333334	-1.61361694335938
4.17916666666667	-1.76239013671875
4.1825	-1.89304351806641
4.18583333333334	-2.00986862182617
4.18916666666667	-2.11000442504883
4.1925	-2.18725204467774
4.19583333333334	-2.24924087524414
4.19916666666667	-2.288818359375
4.2025	-2.29978561401367
4.20583333333334	-2.27546691894531
4.20916666666667	-2.22349166870117
4.2125	-2.15244293212891
4.21583333333334	-2.06470489501953
4.21916666666667	-1.96313858032227
4.2225	-1.85155868530274
4.22583333333334	-1.73616409301758
4.22916666666667	-1.61218643188477
4.2325	-1.48296356201172
4.23583333333334	-1.35564804077149
4.23916666666667	-1.24025344848633
4.2425	-1.13916397094727
4.24583333333334	-1.04236602783203
4.24916666666667	-0.950336456298828
4.2525	-0.857830047607422
4.25583333333334	-0.761032104492188
4.25916666666667	-0.666141510009766
4.2625	-0.573158264160157
4.26583333333334	-0.484943389892578
4.26916666666667	-0.396728515625
4.2725	-0.311851501464844
4.27583333333334	-0.239849090576172
4.27916666666667	-0.171661376953125
4.2825	-0.110149383544922
4.28583333333334	-0.0557899475097657
4.28916666666667	-0.0123977661132813
4.2925	0.02288818359375
4.29583333333334	0.0586509704589844
4.29916666666667	0.0934600830078125
4.3025	0.136375427246094
4.30583333333334	0.179767608642578
4.30916666666667	0.221729278564453
4.3125	0.255107879638672
4.31583333333334	0.281333923339844
4.31916666666667	0.301837921142578
4.3225	0.31423568725586
4.32583333333334	0.326156616210938
4.32916666666667	0.338554382324219
4.3325	0.348567962646485
4.33583333333334	0.354766845703125
4.33916666666667	0.360965728759766
4.3425	0.373363494873047
4.34583333333334	0.385284423828125
4.34916666666667	0.388622283935547
4.3525	0.394344329833985
4.35583333333334	0.403881072998047
4.35916666666667	0.416278839111328
4.3625	0.422477722167969
4.36583333333334	0.428199768066406
4.36916666666667	0.439643859863281
4.3725	0.453948974609375
4.37583333333334	0.46539306640625
4.37916666666667	0.468730926513672
4.3825	0.467777252197266
4.38583333333334	0.45919418334961
4.38916666666667	0.445365905761719
4.3925	0.424385070800781
4.39583333333334	0.407218933105469
4.39916666666667	0.401020050048828
4.4025	0.402927398681641
4.40583333333334	0.408649444580078
4.40916666666667	0.41341781616211
4.4125	0.422000885009766
4.41583333333334	0.429153442382813
4.41916666666667	0.427722930908203
4.4225	0.415325164794922
4.42583333333334	0.403404235839844
4.42916666666667	0.394344329833985
4.4325	0.387668609619141
4.43583333333334	0.383377075195313
4.43916666666667	0.376701354980469
4.4425	0.370979309082031
4.44583333333334	0.361919403076172
4.44916666666667	0.36001205444336
4.4525	0.362873077392578
4.45583333333334	0.366687774658203
4.45916666666667	0.370025634765625
4.4625	0.37527084350586
4.46583333333334	0.3814697265625
4.46916666666667	0.384330749511719
4.4725	0.384330749511719
4.47583333333334	0.383853912353516
4.47916666666667	0.385284423828125
4.4825	0.381946563720703
4.48583333333334	0.37527084350586
4.48916666666667	0.363349914550781
4.4925	0.354766845703125
4.49583333333334	0.348091125488281
4.49916666666667	0.342369079589844
4.5025	0.341892242431641
4.50583333333334	0.34475326538086
4.50916666666667	0.347137451171875
4.5125	0.342845916748047
4.51583333333334	0.33712387084961
4.51916666666667	0.331401824951172
4.5225	0.328540802001953
4.52583333333334	0.330924987792969
4.52916666666667	0.340938568115235
4.5325	0.352859497070313
4.53583333333334	0.356674194335938
4.53916666666667	0.357151031494141
4.5425	0.352859497070313
4.54583333333334	0.346183776855469
4.54916666666667	0.337600708007813
4.5525	0.332832336425781
4.55583333333334	0.331878662109375
4.55916666666667	0.330448150634766
4.5625	0.331401824951172
4.56583333333334	0.329017639160156
4.56916666666667	0.325679779052735
4.5725	0.315189361572266
4.57583333333334	0.307559967041016
4.57916666666667	0.302791595458985
4.5825	0.303745269775391
4.58583333333334	0.308036804199219
4.58916666666667	0.310420989990235
4.5925	0.308513641357422
4.59583333333334	0.306129455566406
4.59916666666667	0.310420989990235
4.6025	0.314712524414063
4.60583333333334	0.319004058837891
4.60916666666667	0.324249267578125
4.6125	0.335693359375
4.61583333333334	0.351428985595703
4.61916666666667	0.356197357177735
4.6225	0.35238265991211
4.62583333333334	0.342369079589844
4.62916666666667	0.334262847900391
4.6325	0.330448150634766
4.63583333333334	0.325202941894531
4.63916666666667	0.326156616210938
4.6425	0.328540802001953
4.64583333333334	0.33712387084961
4.64916666666667	0.345706939697266
4.6525	0.356197357177735
4.65583333333334	0.36764144897461
4.65916666666667	0.380039215087891
4.6625	0.395774841308594
4.66583333333334	0.408649444580078
4.66916666666667	0.420093536376953
4.6725	0.427722930908203
4.67583333333334	0.433444976806641
4.67916666666667	0.438213348388672
4.6825	0.433921813964844
4.68583333333334	0.424861907958985
4.68916666666667	0.414848327636719
4.6925	0.409126281738281
4.69583333333334	0.407218933105469
4.69916666666667	0.408172607421875
4.7025	0.416755676269531
4.70583333333334	0.425815582275391
4.70916666666667	0.42724609375
4.7125	0.422477722167969
4.71583333333334	0.408649444580078
4.71916666666667	0.391960144042969
4.7225	0.378131866455078
4.72583333333334	0.377178192138672
4.72916666666667	0.391483306884766
4.7325	0.40578842163086
4.73583333333334	0.422477722167969
4.73916666666667	0.434398651123047
4.7425	0.440120697021485
4.74583333333334	0.435829162597656
4.74916666666667	0.424385070800781
4.7525	0.416755676269531
4.75583333333334	0.411033630371094
4.75916666666667	0.409126281738281
4.7625	0.408172607421875
4.76583333333334	0.412464141845703
4.76916666666667	0.422000885009766
4.7725	0.430107116699219
4.77583333333334	0.43487548828125
4.77916666666667	0.43487548828125
4.7825	0.43630599975586
4.78583333333334	0.435352325439453
4.78916666666667	0.43487548828125
4.7925	0.433444976806641
4.79583333333334	0.42867660522461
4.79916666666667	0.427722930908203
4.8025	0.432968139648438
4.80583333333334	0.435829162597656
4.80916666666667	0.432491302490235
4.8125	0.428199768066406
4.81583333333334	0.431060791015625
4.81916666666667	0.433921813964844
4.8225	0.43487548828125
4.82583333333334	0.443458557128906
4.82916666666667	0.456809997558594
4.8325	0.463962554931641
4.83583333333334	0.464439392089844
4.83916666666667	0.46539306640625
4.8425	0.462532043457031
4.84583333333334	0.446796417236328
4.84916666666667	0.42724609375
4.8525	0.417709350585938
4.85583333333334	0.418186187744141
4.85916666666667	0.42104721069336
4.8625	0.420570373535156
4.86583333333334	0.422477722167969
4.86916666666667	0.424385070800781
4.8725	0.423431396484375
4.87583333333334	0.418663024902344
4.87916666666667	0.411510467529297
4.8825	0.41341781616211
4.88583333333334	0.426292419433594
4.88916666666667	0.440120697021485
4.8925	0.448226928710938
4.89583333333334	0.449657440185547
4.89916666666667	0.45013427734375
4.9025	0.445365905761719
4.90583333333334	0.43630599975586
4.90916666666667	0.427722930908203
4.9125	0.424385070800781
4.91583333333334	0.426769256591797
4.91916666666667	0.43487548828125
4.9225	0.44393539428711
4.92583333333334	0.45156478881836
4.92916666666667	0.460147857666016
4.9325	0.471591949462891
4.93583333333334	0.483512878417969
4.93916666666667	0.491619110107422
4.9425	0.502109527587891
4.94583333333334	0.512123107910157
4.94916666666667	0.513076782226563
4.9525	0.507354736328125
4.95583333333334	0.49734115600586
4.95916666666667	0.487804412841797
4.9625	0.4730224609375
4.96583333333334	0.462532043457031
4.96916666666667	0.464916229248047
4.9725	0.4730224609375
4.97583333333334	0.486373901367188
4.97916666666667	0.498771667480469
4.9825	0.515937805175782
4.98583333333334	0.531196594238282
4.98916666666667	0.544548034667969
4.9925	0.553607940673828
4.99583333333334	0.55694580078125
4.99916666666667	0.561714172363282
5.0025	0.566482543945313
5.00583333333334	0.569820404052735
5.00916666666667	0.561714172363282
5.0125	0.545024871826172
5.01583333333334	0.528812408447266
5.01916666666667	0.509738922119141
5.0225	0.487327575683594
5.02583333333334	0.46682357788086
5.02916666666667	0.454425811767578
5.0325	0.45919418334961
5.03583333333334	0.46539306640625
5.03916666666667	0.476360321044922
5.0425	0.48065185546875
5.04583333333334	0.478744506835938
5.04916666666667	0.468730926513672
5.0525	0.448226928710938
5.05583333333334	0.432491302490235
5.05916666666667	0.419139862060547
5.0625	0.417709350585938
5.06583333333334	0.421524047851563
5.06916666666667	0.431060791015625
5.0725	0.445842742919922
5.07583333333334	0.458717346191406
5.07916666666667	0.468254089355469
5.0825	0.46539306640625
5.08583333333334	0.458240509033203
5.08916666666667	0.449657440185547
5.0925	0.446796417236328
5.09583333333334	0.45156478881836
5.09916666666667	0.456809997558594
5.1025	0.463962554931641
5.10583333333334	0.472545623779297
5.10916666666667	0.483036041259766
5.1125	0.488758087158203
5.11583333333334	0.484466552734375
5.11916666666667	0.476360321044922
5.1225	0.472068786621094
5.12583333333334	0.471115112304688
5.12916666666667	0.466346740722656
5.1325	0.456333160400391
5.13583333333334	0.4425048828125
5.13916666666667	0.432014465332031
5.1425	0.424385070800781
5.14583333333334	0.415325164794922
5.14916666666667	0.40578842163086
5.1525	0.392913818359375
5.15583333333334	0.393867492675781
5.15916666666667	0.400543212890625
5.1625	0.403881072998047
5.16583333333334	0.403404235839844
5.16916666666667	0.407218933105469
5.1725	0.422954559326172
5.17583333333334	0.432014465332031
5.17916666666667	0.433921813964844
5.1825	0.432968139648438
5.18583333333334	0.43487548828125
5.18916666666667	0.435352325439453
5.1925	0.43630599975586
5.19583333333334	0.440120697021485
5.19916666666667	0.441551208496094
5.2025	0.441074371337891
5.20583333333334	0.439643859863281
5.20916666666667	0.448226928710938
5.2125	0.454902648925781
5.21583333333334	0.460147857666016
5.21916666666667	0.469207763671875
5.2225	0.483036041259766
5.22583333333334	0.499248504638672
5.22916666666667	0.506401062011719
5.2325	0.509738922119141
5.23583333333334	0.506877899169922
5.23916666666667	0.502586364746094
5.2425	0.496864318847656
5.24583333333334	0.483989715576172
5.24916666666667	0.466346740722656
5.2525	0.448226928710938
5.25583333333334	0.438690185546875
5.25916666666667	0.435352325439453
5.2625	0.439167022705078
5.26583333333334	0.458240509033203
5.26916666666667	0.493049621582031
5.2725	0.524997711181641
5.27583333333334	0.542640686035157
5.27916666666667	0.547409057617188
5.2825	0.540256500244141
5.28583333333334	0.518798828125
5.28916666666667	0.481605529785156
5.2925	0.446796417236328
5.29583333333334	0.424861907958985
5.29916666666667	0.414848327636719
5.3025	0.4119873046875
5.30583333333334	0.420093536376953
5.30916666666667	0.438213348388672
5.3125	0.454902648925781
5.31583333333334	0.461578369140625
5.31916666666667	0.45919418334961
5.3225	0.456333160400391
5.32583333333334	0.449180603027344
5.32916666666667	0.445842742919922
5.3325	0.452518463134766
5.33583333333334	0.468254089355469
5.33916666666667	0.484466552734375
5.3425	0.494480133056641
5.34583333333334	0.504016876220703
5.34916666666667	0.503063201904297
5.3525	0.489234924316406
5.35583333333334	0.466346740722656
5.35916666666667	0.450611114501953
5.3625	0.445842742919922
5.36583333333334	0.4425048828125
5.36916666666667	0.440597534179688
5.3725	0.438690185546875
5.37583333333334	0.443458557128906
5.37916666666667	0.449180603027344
5.3825	0.446319580078125
5.38583333333334	0.443458557128906
5.38916666666667	0.44393539428711
5.3925	0.454425811767578
5.39583333333334	0.46539306640625
5.39916666666667	0.472068786621094
5.4025	0.481605529785156
5.40583333333334	0.488758087158203
5.40916666666667	0.493049621582031
5.4125	0.486850738525391
5.41583333333334	0.478744506835938
5.41916666666667	0.474929809570313
5.4225	0.478744506835938
5.42583333333334	0.485897064208985
5.42916666666667	0.500679016113282
5.4325	0.516891479492188
5.43583333333334	0.533103942871094
5.43916666666667	0.54311752319336
5.4425	0.545024871826172
5.44583333333334	0.547885894775391
5.44916666666667	0.539779663085938
5.4525	0.530242919921875
5.45583333333334	0.514507293701172
5.45916666666667	0.505447387695313
5.4625	0.501632690429688
5.46583333333334	0.49734115600586
5.46916666666667	0.502109527587891
5.4725	0.513553619384766
5.47583333333334	0.528812408447266
5.47916666666667	0.536918640136719
5.4825	0.537395477294922
5.48583333333334	0.535964965820313
5.48916666666667	0.52785873413086
5.4925	0.514030456542969
5.49583333333334	0.501155853271485
5.49916666666667	0.495433807373047
5.5025	0.492572784423828
5.50583333333334	0.490188598632813
5.50916666666667	0.492572784423828
5.5125	0.495433807373047
5.51583333333334	0.501155853271485
5.51916666666667	0.500679016113282
5.5225	0.499248504638672
5.52583333333334	0.492095947265625
5.52916666666667	0.48208236694336
5.5325	0.479221343994141
5.53583333333334	0.475883483886719
5.53916666666667	0.475406646728516
5.5425	0.473976135253906
5.54583333333334	0.48065185546875
5.54916666666667	0.489234924316406
5.5525	0.500679016113282
5.55583333333334	0.51259994506836
5.55916666666667	0.522136688232422
5.5625	0.532627105712891
5.56583333333334	0.539302825927735
5.56916666666667	0.544071197509766
5.5725	0.536441802978516
5.57583333333334	0.529766082763672
5.57916666666667	0.532627105712891
5.5825	0.540733337402344
5.58583333333334	0.547885894775391
5.58916666666667	0.553131103515625
5.5925	0.555038452148438
5.59583333333334	0.55694580078125
5.59916666666667	0.554084777832032
5.6025	0.546455383300782
5.60583333333334	0.539302825927735
5.60916666666667	0.53548812866211
5.6125	0.539779663085938
5.61583333333334	0.54168701171875
5.61916666666667	0.533580780029297
5.6225	0.519752502441407
5.62583333333334	0.509738922119141
5.62916666666667	0.503063201904297
5.6325	0.496387481689453
5.63583333333334	0.484943389892578
5.63916666666667	0.481605529785156
5.6425	0.488758087158203
5.64583333333334	0.497817993164063
5.64916666666667	0.498294830322266
5.6525	0.500202178955078
5.65583333333334	0.508785247802735
5.65916666666667	0.52022933959961
5.6625	0.529289245605469
5.66583333333334	0.535011291503907
5.66916666666667	0.539302825927735
5.6725	0.539302825927735
5.67583333333334	0.541210174560547
5.67916666666667	0.539779663085938
5.6825	0.531196594238282
5.68583333333334	0.514984130859375
5.68916666666667	0.501632690429688
5.6925	0.493526458740235
5.69583333333334	0.485897064208985
5.69916666666667	0.484943389892578
5.7025	0.491142272949219
5.70583333333334	0.506401062011719
5.70916666666667	0.526905059814453
5.7125	0.542640686035157
5.71583333333334	0.548362731933594
5.71916666666667	0.546455383300782
5.7225	0.54311752319336
5.72583333333334	0.545024871826172
5.72916666666667	0.54311752319336
5.7325	0.538349151611328
5.73583333333334	0.53548812866211
5.73916666666667	0.536918640136719
5.7425	0.538825988769532
5.74583333333334	0.529766082763672
5.74916666666667	0.51259994506836
5.7525	0.496864318847656
5.75583333333334	0.491619110107422
5.75916666666667	0.489234924316406
5.7625	0.485897064208985
5.76583333333334	0.486373901367188
5.76916666666667	0.498294830322266
5.7725	0.517368316650391
5.77583333333334	0.529766082763672
5.77916666666667	0.5340576171875
5.7825	0.538825988769532
5.78583333333334	0.544548034667969
5.78916666666667	0.54311752319336
5.7925	0.531196594238282
5.79583333333334	0.516891479492188
5.79916666666667	0.507354736328125
5.8025	0.497817993164063
5.80583333333334	0.486850738525391
5.80916666666667	0.476360321044922
5.8125	0.471115112304688
5.81583333333334	0.471115112304688
5.81916666666667	0.478744506835938
5.8225	0.491142272949219
5.82583333333334	0.504493713378907
5.82916666666667	0.514507293701172
5.8325	0.519752502441407
5.83583333333334	0.519752502441407
5.83916666666667	0.513076782226563
5.8425	0.503063201904297
5.84583333333334	0.498771667480469
5.84916666666667	0.50497055053711
5.8525	0.516414642333985
5.85583333333334	0.522613525390625
5.85916666666667	0.519275665283203
5.8625	0.511646270751953
5.86583333333334	0.500679016113282
5.86916666666667	0.49591064453125
5.8725	0.498294830322266
5.87583333333334	0.510692596435547
5.87916666666667	0.525474548339844
5.8825	0.539302825927735
5.88583333333334	0.555515289306641
5.88916666666667	0.568866729736328
5.8925	0.583171844482422
5.89583333333334	0.594615936279297
5.89916666666667	0.60272216796875
5.9025	0.606060028076172
5.90583333333334	0.601291656494141
5.90916666666667	0.593662261962891
5.9125	0.587940216064453
5.91583333333334	0.583171844482422
5.91916666666667	0.580310821533203
5.9225	0.578403472900391
5.92583333333334	0.579833984375
5.92916666666667	0.579833984375
5.9325	0.570297241210938
5.93583333333334	0.553607940673828
5.93916666666667	0.537395477294922
5.9425	0.526905059814453
5.94583333333334	0.524044036865235
5.94916666666667	0.52642822265625
5.9525	0.534534454345703
5.95583333333334	0.546455383300782
5.95916666666667	0.559806823730469
5.9625	0.577926635742188
5.96583333333334	0.593662261962891
5.96916666666667	0.598430633544922
5.9725	0.5950927734375
5.97583333333334	0.592708587646485
5.97916666666667	0.600337982177735
5.9825	0.607490539550782
5.98583333333334	0.605583190917969
5.98916666666667	0.597000122070313
5.9925	0.590324401855469
5.99583333333334	0.583648681640625
5.99916666666667	0.568389892578125
6.0025	0.547409057617188
6.00583333333334	0.531673431396485
6.00916666666667	0.52785873413086
6.0125	0.528812408447266
6.01583333333334	0.533580780029297
6.01916666666667	0.543594360351563
6.0225	0.558853149414063
6.02583333333334	0.570297241210938
6.02916666666667	0.57220458984375
6.0325	0.567436218261719
6.03583333333334	0.561714172363282
6.03916666666667	0.549793243408203
6.0425	0.538825988769532
6.04583333333334	0.532150268554688
6.04916666666667	0.535011291503907
6.0525	0.539779663085938
6.05583333333334	0.540733337402344
6.05916666666667	0.546932220458985
6.0625	0.546932220458985
6.06583333333334	0.546455383300782
6.06916666666667	0.543594360351563
6.0725	0.540256500244141
6.07583333333334	0.533580780029297
6.07916666666667	0.519275665283203
6.0825	0.508785247802735
6.08583333333334	0.506401062011719
6.08916666666667	0.516891479492188
6.0925	0.537395477294922
6.09583333333334	0.560283660888672
6.09916666666667	0.584602355957032
6.1025	0.606536865234375
6.10583333333334	0.618457794189453
6.10916666666667	0.614166259765625
6.1125	0.5950927734375
6.11583333333334	0.574588775634766
6.11916666666667	0.558853149414063
6.1225	0.54931640625
6.12583333333334	0.543594360351563
6.12916666666667	0.533580780029297
6.1325	0.531196594238282
6.13583333333334	0.537395477294922
6.13916666666667	0.550270080566407
6.1425	0.555992126464844
6.14583333333334	0.555515289306641
6.14916666666667	0.562667846679688
6.1525	0.568389892578125
6.15583333333334	0.566959381103516
6.15916666666667	0.554084777832032
6.1625	0.54311752319336
6.16583333333334	0.537395477294922
6.16916666666667	0.536918640136719
6.1725	0.5340576171875
6.17583333333334	0.532627105712891
6.17916666666667	0.5340576171875
6.1825	0.54311752319336
6.18583333333334	0.55074691772461
6.18916666666667	0.551700592041016
6.1925	0.558853149414063
6.19583333333334	0.571250915527344
6.19916666666667	0.583648681640625
6.2025	0.577449798583985
6.20583333333334	0.563621520996094
6.20916666666667	0.550270080566407
6.2125	0.538825988769532
6.21583333333334	0.524997711181641
6.21916666666667	0.507831573486328
6.2225	0.500679016113282
6.22583333333334	0.504016876220703
6.22916666666667	0.512123107910157
6.2325	0.517368316650391
6.23583333333334	0.515460968017578
6.23916666666667	0.514984130859375
6.2425	0.517368316650391
6.24583333333334	0.524520874023438
6.24916666666667	0.533103942871094
6.2525	0.547885894775391
6.25583333333334	0.566482543945313
6.25916666666667	0.583171844482422
6.2625	0.592231750488282
6.26583333333334	0.597953796386719
6.26916666666667	0.602245330810547
6.2725	0.597953796386719
6.27583333333334	0.591754913330078
6.27916666666667	0.58889389038086
6.2825	0.590324401855469
6.28583333333334	0.587940216064453
6.28916666666667	0.582695007324219
6.2925	0.578880310058594
6.29583333333334	0.577449798583985
6.29916666666667	0.577449798583985
6.3025	0.574111938476563
6.30583333333334	0.574111938476563
6.30916666666667	0.574588775634766
6.3125	0.579833984375
6.31583333333334	0.583171844482422
6.31916666666667	0.58126449584961
6.3225	0.582695007324219
6.32583333333334	0.579357147216797
6.32916666666667	0.573158264160157
6.3325	0.560760498046875
6.33583333333334	0.55694580078125
6.33916666666667	0.5645751953125
6.3425	0.570774078369141
6.34583333333334	0.575065612792969
6.34916666666667	0.577926635742188
6.3525	0.579357147216797
6.35583333333334	0.577926635742188
6.35916666666667	0.566959381103516
6.3625	0.560283660888672
6.36583333333334	0.554561614990235
6.36916666666667	0.552654266357422
6.3725	0.55694580078125
6.37583333333334	0.562191009521485
6.37916666666667	0.574588775634766
6.3825	0.584602355957032
6.38583333333334	0.587940216064453
6.38916666666667	0.586509704589844
6.3925	0.582695007324219
6.39583333333334	0.58746337890625
6.39916666666667	0.585556030273438
6.4025	0.580310821533203
6.40583333333334	0.576019287109375
6.40916666666667	0.57363510131836
6.4125	0.57220458984375
6.41583333333334	0.562667846679688
6.41916666666667	0.555038452148438
6.4225	0.545024871826172
6.42583333333334	0.544548034667969
6.42916666666667	0.545501708984375
6.4325	0.54311752319336
6.43583333333334	0.537395477294922
6.43916666666667	0.537872314453125
6.4425	0.554084777832032
6.44583333333334	0.571727752685547
6.44916666666667	0.586986541748047
6.4525	0.603675842285157
6.45583333333334	0.619888305664063
6.45916666666667	0.628471374511719
6.4625	0.622272491455078
6.46583333333334	0.612735748291016
6.46916666666667	0.6103515625
6.4725	0.615596771240235
6.47583333333334	0.626087188720703
6.47916666666667	0.638484954833985
6.4825	0.646591186523438
6.48583333333334	0.644683837890625
6.48916666666667	0.635147094726563
6.4925	0.626087188720703
6.49583333333334	0.623703002929688
6.49916666666667	0.623226165771485
6.5025	0.626087188720703
6.50583333333334	0.634193420410157
6.50916666666667	0.646114349365235
6.5125	0.657081604003907
6.51583333333334	0.662803649902344
6.51916666666667	0.661373138427735
6.5225	0.658512115478516
6.52583333333334	0.6561279296875
6.52916666666667	0.648975372314453
6.5325	0.638961791992188
6.53583333333334	0.6256103515625
6.53916666666667	0.618457794189453
6.5425	0.615119934082032
6.54583333333334	0.618934631347657
6.54916666666667	0.631332397460938
6.5525	0.64229965209961
6.55583333333334	0.650405883789063
6.55916666666667	0.651836395263672
6.5625	0.6561279296875
6.56583333333334	0.655174255371094
6.56916666666667	0.64849853515625
6.5725	0.645160675048828
6.57583333333334	0.641822814941407
6.57916666666667	0.64229965209961
6.5825	0.641822814941407
6.58583333333334	0.64229965209961
6.58916666666667	0.637531280517578
6.5925	0.626087188720703
6.59583333333334	0.616550445556641
6.59916666666667	0.6103515625
6.6025	0.604629516601563
6.60583333333334	0.59652328491211
6.60916666666667	0.593662261962891
6.6125	0.596046447753907
6.61583333333334	0.602245330810547
6.61916666666667	0.606060028076172
6.6225	0.616550445556641
6.62583333333334	0.63467025756836
6.62916666666667	0.648021697998047
6.6325	0.647068023681641
6.63583333333334	0.634193420410157
6.63916666666667	0.615596771240235
6.6425	0.592231750488282
6.64583333333334	0.567913055419922
6.64916666666667	0.552177429199219
6.6525	0.551223754882813
6.65583333333334	0.560283660888672
6.65916666666667	0.576019287109375
6.6625	0.58746337890625
6.66583333333334	0.589370727539063
[truncated: 7,007 more rows]
