# Supplementary material for: Phase-Specific Parameter Estimation in Chiral HPLC Using 1‑Site, 2‑Site Stochastic Models, and Unified Equation Approach
Source: Anal Chem. 2026 Apr 29;98(18):13925–39. doi: 10.1021/acs.analchem.6c01634 (PMC13177292; doi:10.1021/acs.analchem.6c01634)
Supplement: Supplementary file 2 [file ac6c01634_si_002.zip › SupportingInformation/01_isotherm_fit/CELL2_data/LORA_CELL2_05_10_02.CSV]

0.000833333333333334	0.0400543212890625
0.00416666666666667	0.041961669921875
0.0075	0.03814697265625
0.0108333333333334	0.026702880859375
0.0141666666666667	0.0100135803222656
0.0175	-0.003814697265625
0.0208333333333334	-0.003814697265625
0.0241666666666667	0.00429153442382813
0.0275	0.0162124633789063
0.0308333333333334	0.0233650207519531
0.0341666666666667	0.026702880859375
0.0375	0.0295639038085938
0.0408333333333334	0.0295639038085938
0.0441666666666667	0.0333786010742188
0.0475	0.0400543212890625
0.0508333333333334	0.0524520874023438
0.0541666666666667	0.0720024108886719
0.0575	0.0896453857421875
0.0608333333333334	0.101089477539063
0.0641666666666667	0.0982284545898438
0.0675	0.0863075256347656
0.0708333333333334	0.06866455078125
0.0741666666666667	0.0486373901367188
0.0775	0.0286102294921875
0.0808333333333334	0.0100135803222656
0.0841666666666667	-0.00238418579101563
0.0875	-0.0057220458984375
0.0908333333333334	-0.00667572021484375
0.0941666666666667	-0.0100135803222656
0.0975000000000001	-0.0152587890625
0.100833333333334	-0.0181198120117188
0.104166666666667	-0.0181198120117188
0.1075	-0.0171661376953125
0.110833333333334	-0.0123977661132813
0.114166666666667	-0.00333786010742188
0.1175	0.0019073486328125
0.120833333333334	-0.00095367431640625
0.124166666666667	-0.0095367431640625
0.1275	-0.0147819519042969
0.130833333333334	-0.0209808349609375
0.134166666666667	-0.0257492065429688
0.1375	-0.026702880859375
0.140833333333334	-0.0233650207519531
0.144166666666667	-0.0214576721191406
0.1475	-0.0276565551757813
0.150833333333334	-0.03814697265625
0.154166666666667	-0.0505447387695313
0.1575	-0.0581741333007813
0.160833333333334	-0.0586509704589844
0.164166666666667	-0.05340576171875
0.1675	-0.0448226928710938
0.170833333333334	-0.0357627868652344
0.174166666666667	-0.0295639038085938
0.1775	-0.0243186950683594
0.180833333333334	-0.0290870666503906
0.184166666666667	-0.0352859497070313
0.1875	-0.0448226928710938
0.190833333333334	-0.0505447387695313
0.194166666666667	-0.0491142272949219
0.1975	-0.0429153442382813
0.200833333333334	-0.0319480895996094
0.204166666666667	-0.026702880859375
0.2075	-0.0252723693847656
0.210833333333334	-0.0238418579101563
0.214166666666667	-0.02288818359375
0.2175	-0.0200271606445313
0.220833333333334	-0.0195503234863281
0.224166666666667	-0.0181198120117188
0.2275	-0.0109672546386719
0.230833333333334	-0.00476837158203125
0.234166666666667	0.0057220458984375
0.2375	0.0133514404296875
0.240833333333334	0.0200271606445313
0.244166666666667	0.0262260437011719
0.2475	0.0295639038085938
0.250833333333334	0.0286102294921875
0.254166666666667	0.0205039978027344
0.2575	0.0095367431640625
0.260833333333334	0.00524520874023438
0.264166666666667	0.0057220458984375
0.2675	0.00762939453125
0.270833333333334	0.0128746032714844
0.274166666666667	0.0247955322265625
0.2775	0.0362396240234375
0.280833333333334	0.0386238098144531
0.284166666666667	0.0352859497070313
0.2875	0.0338554382324219
0.290833333333334	0.0295639038085938
0.294166666666667	0.0095367431640625
0.2975	-0.0171661376953125
0.300833333333334	-0.0367164611816406
0.304166666666667	-0.0505447387695313
0.3075	-0.0600814819335938
0.310833333333334	-0.0681877136230469
0.314166666666667	-0.0619888305664063
0.3175	-0.0500679016113282
0.320833333333334	-0.0467300415039063
0.324166666666667	-0.0491142272949219
0.3275	-0.0548362731933594
0.330833333333334	-0.0596046447753907
0.334166666666667	-0.072479248046875
0.3375	-0.08392333984375
0.340833333333334	-0.0901222229003906
0.344166666666667	-0.0934600830078125
0.3475	-0.0929832458496094
0.350833333333334	-0.0977516174316406
0.354166666666667	-0.0982284545898438
0.3575	-0.103473663330078
0.360833333333334	-0.102996826171875
0.364166666666667	-0.0939369201660156
0.3675	-0.0844001770019531
0.370833333333334	-0.0734329223632813
0.374166666666667	-0.0715255737304688
0.3775	-0.0677108764648438
0.380833333333334	-0.0734329223632813
0.384166666666667	-0.0815391540527344
0.3875	-0.0886917114257813
0.390833333333334	-0.0872611999511719
0.394166666666667	-0.0786781311035157
0.3975	-0.0662803649902344
0.400833333333334	-0.0538825988769532
0.404166666666667	-0.0424385070800781
0.4075	-0.034332275390625
0.410833333333334	-0.0252723693847656
0.414166666666667	-0.0138282775878906
0.4175	-0.00476837158203125
0.420833333333334	0.00333786010742188
0.424166666666667	0.00619888305664063
0.4275	0.00429153442382813
0.430833333333334	-0.00524520874023438
0.434166666666667	-0.0176429748535156
0.4375	-0.0295639038085938
0.440833333333334	-0.0433921813964844
0.444166666666667	-0.0605583190917969
0.4475	-0.0791549682617188
0.450833333333334	-0.0939369201660156
0.454166666666667	-0.0987052917480469
0.4575	-0.0939369201660156
0.460833333333334	-0.0805854797363281
0.464166666666667	-0.0662803649902344
0.4675	-0.0491142272949219
0.470833333333334	-0.0333786010742188
0.474166666666667	-0.0252723693847656
0.4775	-0.0262260437011719
0.480833333333334	-0.0329017639160156
0.484166666666667	-0.0410079956054688
0.4875	-0.0467300415039063
0.490833333333334	-0.05340576171875
0.494166666666667	-0.0586509704589844
0.4975	-0.0543594360351563
0.500833333333334	-0.0448226928710938
0.504166666666667	-0.0290870666503906
0.5075	-0.0200271606445313
0.510833333333334	-0.0152587890625
0.514166666666667	-0.0162124633789063
0.5175	-0.0262260437011719
0.520833333333334	-0.03814697265625
0.524166666666667	-0.0514984130859375
0.5275	-0.0658035278320313
0.530833333333334	-0.0815391540527344
0.534166666666667	-0.0925064086914063
0.5375	-0.0963211059570313
0.540833333333334	-0.103473663330078
0.544166666666667	-0.116825103759766
0.5475	-0.12350082397461
0.550833333333334	-0.126838684082031
0.554166666666667	-0.127315521240235
0.5575	-0.136375427246094
0.560833333333334	-0.139713287353516
0.564166666666667	-0.139236450195313
0.5675	-0.130176544189453
0.570833333333334	-0.112533569335938
0.574166666666667	-0.0963211059570313
0.5775	-0.0762939453125
0.580833333333334	-0.0581741333007813
0.584166666666667	-0.0386238098144531
0.5875	-0.0252723693847656
0.590833333333334	-0.0205039978027344
0.594166666666667	-0.0205039978027344
0.5975	-0.0262260437011719
0.600833333333334	-0.0324249267578125
0.604166666666667	-0.0376701354980469
0.6075	-0.0371932983398438
0.610833333333334	-0.0352859497070313
0.614166666666667	-0.030517578125
0.6175	-0.0219345092773438
0.620833333333334	-0.00667572021484375
0.624166666666667	0.0123977661132813
0.6275	0.0224113464355469
0.630833333333334	0.0324249267578125
0.634166666666667	0.034332275390625
0.6375	0.03814697265625
0.640833333333334	0.0348091125488281
0.644166666666667	0.0295639038085938
0.6475	0.0281333923339844
0.650833333333334	0.0247955322265625
0.654166666666667	0.0276565551757813
0.6575	0.0290870666503906
0.660833333333334	0.0357627868652344
0.664166666666667	0.0424385070800781
0.6675	0.0400543212890625
0.670833333333334	0.0300407409667969
0.674166666666667	0.0209808349609375
0.6775	0.0104904174804688
0.680833333333334	-0.00762939453125
0.684166666666667	-0.0333786010742188
0.6875	-0.0476837158203125
0.690833333333334	-0.0491142272949219
0.694166666666667	-0.0438690185546875
0.6975	-0.0376701354980469
0.700833333333334	-0.0209808349609375
0.704166666666667	0.00858306884765625
0.7075	0.0338554382324219
0.710833333333334	0.0491142272949219
0.714166666666667	0.0448226928710938
0.7175	0.0391006469726563
0.720833333333334	0.0200271606445313
0.724166666666667	-0.00619888305664063
0.7275	-0.0295639038085938
0.730833333333334	-0.0410079956054688
0.734166666666667	-0.0348091125488281
0.7375	-0.030517578125
0.740833333333334	-0.0243186950683594
0.744166666666667	-0.019073486328125
0.7475	-0.0166893005371094
0.750833333333334	-0.0157356262207031
0.754166666666667	-0.0209808349609375
0.7575	-0.0247955322265625
0.760833333333334	-0.0281333923339844
0.764166666666667	-0.026702880859375
0.7675	-0.0205039978027344
0.770833333333334	-0.0143051147460938
0.774166666666667	-0.00619888305664063
0.7775	0.000476837158203125
0.780833333333334	0.00858306884765625
0.784166666666667	0.0128746032714844
0.7875	0.0147819519042969
0.790833333333334	0.00810623168945313
0.794166666666667	-0.00286102294921875
0.7975	-0.00762939453125
0.800833333333334	-0.00286102294921875
0.804166666666667	0.00524520874023438
0.8075	0.00905990600585938
0.810833333333334	0.0185966491699219
0.814166666666667	0.0319480895996094
0.8175	0.0414848327636719
0.820833333333334	0.0405311584472656
0.824166666666667	0.0319480895996094
0.8275	0.019073486328125
0.830833333333334	0.0109672546386719
0.834166666666667	0.0109672546386719
0.8375	0.0147819519042969
0.840833333333334	0.0138282775878906
0.844166666666667	0.0100135803222656
0.8475	0.0095367431640625
0.850833333333334	0.00429153442382813
0.854166666666667	-0.0100135803222656
0.8575	-0.0281333923339844
0.860833333333334	-0.0376701354980469
0.864166666666667	-0.0329017639160156
0.8675	-0.02288818359375
0.870833333333334	-0.0181198120117188
0.874166666666667	-0.0166893005371094
0.8775	-0.0147819519042969
0.880833333333334	-0.011444091796875
0.884166666666667	-0.0138282775878906
0.8875	-0.0166893005371094
0.890833333333334	-0.0109672546386719
0.894166666666667	-0.003814697265625
0.8975	-0.000476837158203125
0.900833333333334	0.000476837158203125
0.904166666666667	0.00619888305664063
0.9075	0.0133514404296875
0.910833333333334	0.0181198120117188
0.914166666666667	0.0238418579101563
0.9175	0.0262260437011719
0.920833333333334	0.02288818359375
0.924166666666667	0.011444091796875
0.9275	-0.00143051147460938
0.930833333333334	-0.0133514404296875
0.934166666666667	-0.0224113464355469
0.9375	-0.0252723693847656
0.940833333333334	-0.0233650207519531
0.944166666666667	-0.0214576721191406
0.9475	-0.0195503234863281
0.950833333333334	-0.0157356262207031
0.954166666666667	-0.0104904174804688
0.9575	-0.003814697265625
0.960833333333334	0.003814697265625
0.964166666666667	0.0152587890625
0.9675	0.0262260437011719
0.970833333333334	0.0295639038085938
0.974166666666667	0.0309944152832031
0.9775	0.0333786010742188
0.980833333333334	0.041961669921875
0.984166666666667	0.0514984130859375
0.9875	0.0548362731933594
0.990833333333334	0.057220458984375
0.994166666666667	0.0591278076171875
0.9975	0.0605583190917969
1.00083333333334	0.0596046447753907
1.00416666666667	0.0586509704589844
1.0075	0.0629425048828125
1.01083333333334	0.0681877136230469
1.01416666666667	0.0677108764648438
1.0175	0.0586509704589844
1.02083333333334	0.0448226928710938
1.02416666666667	0.0357627868652344
1.0275	0.0314712524414063
1.03083333333334	0.0329017639160156
1.03416666666667	0.0362396240234375
1.0375	0.0448226928710938
1.04083333333334	0.05340576171875
1.04416666666667	0.057220458984375
1.0475	0.0562667846679688
1.05083333333334	0.0538825988769532
1.05416666666667	0.0548362731933594
1.0575	0.0548362731933594
1.06083333333334	0.0457763671875
1.06416666666667	0.0290870666503906
1.0675	0.0119209289550781
1.07083333333334	0
1.07416666666667	-0.00858306884765625
1.0775	-0.0147819519042969
1.08083333333334	-0.0166893005371094
1.08416666666667	-0.0147819519042969
1.0875	-0.011444091796875
1.09083333333334	-0.00762939453125
1.09416666666667	-0.00715255737304688
1.0975	-0.00619888305664063
1.10083333333334	-0.000476837158203125
1.10416666666667	0.00858306884765625
1.1075	0.0128746032714844
1.11083333333334	0.0119209289550781
1.11416666666667	0.0104904174804688
1.1175	0.0143051147460938
1.12083333333334	0.0166893005371094
1.12416666666667	0.0152587890625
1.1275	0.0100135803222656
1.13083333333334	0
1.13416666666667	-0.00524520874023438
1.1375	-0.00858306884765625
1.14083333333334	-0.00524520874023438
1.14416666666667	-0.003814697265625
1.1475	0.000476837158203125
1.15083333333334	0.00619888305664063
1.15416666666667	0.00858306884765625
1.1575	0.003814697265625
1.16083333333334	-0.0057220458984375
1.16416666666667	-0.0123977661132813
1.1675	-0.0195503234863281
1.17083333333334	-0.0257492065429688
1.17416666666667	-0.0329017639160156
1.1775	-0.0352859497070313
1.18083333333334	-0.0376701354980469
1.18416666666667	-0.0367164611816406
1.1875	-0.0309944152832031
1.19083333333334	-0.0185966491699219
1.19416666666667	-0.00667572021484375
1.1975	-0.00238418579101563
1.20083333333334	0.00143051147460938
1.20416666666667	0.0095367431640625
1.2075	0.0200271606445313
1.21083333333334	0.0238418579101563
1.21416666666667	0.0233650207519531
1.2175	0.0271797180175781
1.22083333333334	0.0348091125488281
1.22416666666667	0.0395774841308594
1.2275	0.0448226928710938
1.23083333333334	0.0557899475097657
1.23416666666667	0.0739097595214844
1.2375	0.0891685485839844
1.24083333333334	0.0958442687988281
1.24416666666667	0.0958442687988281
1.2475	0.0901222229003906
1.25083333333334	0.0805854797363281
1.25416666666667	0.0734329223632813
1.2575	0.0753402709960938
1.26083333333334	0.087738037109375
1.26416666666667	0.09918212890625
1.2675	0.113487243652344
1.27083333333334	0.128269195556641
1.27416666666667	0.133991241455078
1.2775	0.127315521240235
1.28083333333334	0.10824203491211
1.28416666666667	0.0948905944824219
1.2875	0.0834465026855469
1.29083333333334	0.0715255737304688
1.29416666666667	0.0615119934082032
1.2975	0.06103515625
1.30083333333334	0.0653266906738282
1.30416666666667	0.0691413879394532
1.3075	0.0667572021484375
1.31083333333334	0.0600814819335938
1.31416666666667	0.049591064453125
1.3175	0.0348091125488281
1.32083333333334	0.0295639038085938
1.32416666666667	0.0286102294921875
1.3275	0.030517578125
1.33083333333334	0.034332275390625
1.33416666666667	0.0429153442382813
1.3375	0.05340576171875
1.34083333333334	0.057220458984375
1.34416666666667	0.057220458984375
1.3475	0.06103515625
1.35083333333334	0.0624656677246094
1.35416666666667	0.0653266906738282
1.3575	0.0696182250976563
1.36083333333334	0.0753402709960938
1.36416666666667	0.0777244567871094
1.3675	0.0815391540527344
1.37083333333334	0.0925064086914063
1.37416666666667	0.105381011962891
1.3775	0.111103057861328
1.38083333333334	0.11587142944336
1.38416666666667	0.125408172607422
1.3875	0.128746032714844
1.39083333333334	0.12350082397461
1.39416666666667	0.111579895019531
1.3975	0.109672546386719
1.40083333333334	0.111579895019531
1.40416666666667	0.10824203491211
1.4075	0.104904174804688
1.41083333333334	0.109672546386719
1.41416666666667	0.118732452392578
1.4175	0.118255615234375
1.42083333333334	0.107765197753906
1.42416666666667	0.0972747802734375
1.4275	0.0905990600585938
1.43083333333334	0.0829696655273438
1.43416666666667	0.0734329223632813
1.4375	0.06866455078125
1.44083333333334	0.0715255737304688
1.44416666666667	0.0786781311035157
1.4475	0.0863075256347656
1.45083333333334	0.0905990600585938
1.45416666666667	0.0886917114257813
1.4575	0.0796318054199219
1.46083333333334	0.0696182250976563
1.46416666666667	0.0658035278320313
1.4675	0.064849853515625
1.47083333333334	0.0653266906738282
1.47416666666667	0.0667572021484375
1.4775	0.0743865966796875
1.48083333333334	0.087738037109375
1.48416666666667	0.0982284545898438
1.4875	0.102043151855469
1.49083333333334	0.102996826171875
1.49416666666667	0.104427337646485
1.4975	0.10824203491211
1.50083333333334	0.106334686279297
1.50416666666667	0.100135803222656
1.5075	0.0958442687988281
1.51083333333334	0.09918212890625
1.51416666666667	0.107765197753906
1.5175	0.113964080810547
1.52083333333334	0.117778778076172
1.52416666666667	0.118732452392578
1.5275	0.1220703125
1.53083333333334	0.1220703125
1.53416666666667	0.123023986816406
1.5375	0.127315521240235
1.54083333333334	0.133991241455078
1.54416666666667	0.142097473144531
1.5475	0.145435333251953
1.55083333333334	0.146865844726563
1.55416666666667	0.138282775878906
1.5575	0.116348266601563
1.56083333333334	0.0925064086914063
1.56416666666667	0.0734329223632813
1.5675	0.0653266906738282
1.57083333333334	0.0667572021484375
1.57416666666667	0.0758171081542969
1.5775	0.0901222229003906
1.58083333333334	0.104427337646485
1.58416666666667	0.111579895019531
1.5875	0.106334686279297
1.59083333333334	0.0905990600585938
1.59416666666667	0.0834465026855469
1.5975	0.0934600830078125
1.60083333333334	0.1068115234375
1.60416666666667	0.120639801025391
1.6075	0.134468078613281
1.61083333333334	0.155448913574219
1.61416666666667	0.16927719116211
1.6175	0.172615051269531
1.62083333333334	0.171661376953125
1.62416666666667	0.171661376953125
1.6275	0.171184539794922
1.63083333333334	0.163078308105469
1.63416666666667	0.151157379150391
1.6375	0.133514404296875
1.64083333333334	0.113964080810547
1.64416666666667	0.0886917114257813
1.6475	0.0710487365722657
1.65083333333334	0.0638961791992188
1.65416666666667	0.0710487365722657
1.6575	0.0844001770019531
1.66083333333334	0.102043151855469
1.66416666666667	0.124454498291016
1.6675	0.144481658935547
1.67083333333334	0.152587890625
1.67416666666667	0.152111053466797
1.6775	0.142097473144531
1.68083333333334	0.130653381347656
1.68416666666667	0.118732452392578
1.6875	0.109195709228516
1.69083333333334	0.104427337646485
1.69416666666667	0.0967979431152344
1.6975	0.0944137573242188
1.70083333333334	0.0905990600585938
1.70416666666667	0.087738037109375
1.7075	0.08392333984375
1.71083333333334	0.0858306884765625
1.71416666666667	0.0944137573242188
1.7175	0.106334686279297
1.72083333333334	0.117778778076172
1.72416666666667	0.126838684082031
1.7275	0.133991241455078
1.73083333333334	0.132560729980469
1.73416666666667	0.124454498291016
1.7375	0.113964080810547
1.74083333333334	0.110626220703125
1.74416666666667	0.107765197753906
1.7475	0.10824203491211
1.75083333333334	0.113487243652344
1.75416666666667	0.122547149658203
1.7575	0.126838684082031
1.76083333333334	0.1220703125
1.76416666666667	0.117778778076172
1.7675	0.110149383544922
1.77083333333334	0.102996826171875
1.77416666666667	0.0977516174316406
1.7775	0.100135803222656
1.78083333333334	0.113010406494141
1.78416666666667	0.136375427246094
1.7875	0.166893005371094
1.79083333333334	0.188350677490235
1.79416666666667	0.203132629394531
1.7975	0.216007232666016
1.80083333333334	0.220298767089844
1.80416666666667	0.218391418457031
1.8075	0.21505355834961
1.81083333333334	0.230789184570313
1.81416666666667	0.255107879638672
1.8175	0.278949737548828
1.82083333333334	0.305652618408203
1.82416666666667	0.333309173583985
1.8275	0.36001205444336
1.83083333333334	0.371932983398438
1.83416666666667	0.373363494873047
1.8375	0.374317169189453
1.84083333333334	0.375747680664063
1.84416666666667	0.383377075195313
1.8475	0.387191772460938
1.85083333333334	0.395298004150391
1.85416666666667	0.402450561523438
1.8575	0.411033630371094
1.86083333333334	0.42104721069336
1.86416666666667	0.425815582275391
1.8675	0.429630279541016
1.87083333333334	0.426292419433594
1.87416666666667	0.423908233642578
1.8775	0.423431396484375
1.88083333333334	0.426769256591797
1.88416666666667	0.427722930908203
1.8875	0.434398651123047
1.89083333333334	0.44393539428711
1.89416666666667	0.457286834716797
1.8975	0.460624694824219
1.90083333333334	0.455856323242188
1.90416666666667	0.447750091552735
1.9075	0.433921813964844
1.91083333333334	0.41341781616211
1.91416666666667	0.388622283935547
1.9175	0.370502471923828
1.92083333333334	0.361442565917969
1.92416666666667	0.359535217285156
1.9275	0.36001205444336
1.93083333333334	0.36001205444336
1.93416666666667	0.357627868652344
1.9375	0.353336334228516
1.94083333333334	0.341415405273438
1.94416666666667	0.324249267578125
1.9475	0.304698944091797
1.95083333333334	0.291824340820313
1.95416666666667	0.284194946289063
1.9575	0.280857086181641
1.96083333333334	0.271797180175781
1.96416666666667	0.261783599853516
1.9675	0.256538391113281
1.97083333333334	0.257968902587891
1.97416666666667	0.266551971435547
1.9775	0.271797180175781
1.98083333333334	0.281333923339844
1.98416666666667	0.284671783447266
1.9875	0.284671783447266
1.99083333333334	0.278472900390625
1.99416666666667	0.268936157226563
1.9975	0.255584716796875
2.00083333333334	0.238418579101563
2.00416666666667	0.22125244140625
2.0075	0.201225280761719
2.01083333333334	0.178813934326172
2.01416666666667	0.159263610839844
2.0175	0.150203704833985
2.02083333333334	0.149726867675781
2.02416666666667	0.159740447998047
2.0275	0.170707702636719
2.03083333333334	0.178813934326172
2.03416666666667	0.174999237060547
2.0375	0.161170959472656
2.04083333333334	0.146865844726563
2.04416666666667	0.12969970703125
2.0475	0.119209289550781
2.05083333333334	0.118255615234375
2.05416666666667	0.126361846923828
2.0575	0.137805938720703
2.06083333333334	0.139713287353516
2.06416666666667	0.144004821777344
2.0675	0.145912170410156
2.07083333333334	0.149726867675781
2.07416666666667	0.152587890625
2.0775	0.157356262207031
2.08083333333334	0.168800354003906
2.08416666666667	0.173091888427735
2.0875	0.173091888427735
2.09083333333334	0.164508819580078
2.09416666666667	0.155925750732422
2.0975	0.147819519042969
2.10083333333334	0.134468078613281
2.10416666666667	0.123023986816406
2.1075	0.107765197753906
2.11083333333334	0.10061264038086
2.11416666666667	0.0963211059570313
2.1175	0.091552734375
2.12083333333334	0.0867843627929688
2.12416666666667	0.0820159912109375
2.1275	0.0844001770019531
2.13083333333334	0.0786781311035157
2.13416666666667	0.0629425048828125
2.1375	0.0438690185546875
2.14083333333334	0.0329017639160156
2.14416666666667	0.0252723693847656
2.1475	0.0181198120117188
2.15083333333334	0.0143051147460938
2.15416666666667	0.0238418579101563
2.1575	0.0452995300292969
2.16083333333334	0.0658035278320313
2.16416666666667	0.0820159912109375
2.1675	0.0905990600585938
2.17083333333334	0.0934600830078125
2.17416666666667	0.0891685485839844
2.1775	0.0777244567871094
2.18083333333334	0.0658035278320313
2.18416666666667	0.0553131103515625
2.1875	0.0486373901367188
2.19083333333334	0.0452995300292969
2.19416666666667	0.0452995300292969
2.1975	0.0514984130859375
2.20083333333334	0.0624656677246094
2.20416666666667	0.0796318054199219
2.2075	0.0987052917480469
2.21083333333334	0.111579895019531
2.21416666666667	0.117778778076172
2.2175	0.110626220703125
2.22083333333334	0.0910758972167969
2.22416666666667	0.06103515625
2.2275	0.030517578125
2.23083333333334	0.00858306884765625
2.23416666666667	-0.0057220458984375
2.2375	-0.0104904174804688
2.24083333333334	-0.00619888305664063
2.24416666666667	0.00286102294921875
2.2475	0.0162124633789063
2.25083333333334	0.0309944152832031
2.25416666666667	0.0462532043457031
2.2575	0.0596046447753907
2.26083333333334	0.0720024108886719
2.26416666666667	0.0872611999511719
2.2675	0.0972747802734375
2.27083333333334	0.1068115234375
2.27416666666667	0.110149383544922
2.2775	0.112533569335938
2.28083333333334	0.113964080810547
2.28416666666667	0.114917755126953
2.2875	0.124454498291016
2.29083333333334	0.130653381347656
2.29416666666667	0.138282775878906
2.2975	0.136852264404297
2.30083333333334	0.128746032714844
2.30416666666667	0.12350082397461
2.3075	0.119209289550781
2.31083333333334	0.120162963867188
2.31416666666667	0.11444091796875
2.3175	0.110626220703125
2.32083333333334	0.108718872070313
2.32416666666667	0.10824203491211
2.3275	0.107288360595703
2.33083333333334	0.10061264038086
2.33416666666667	0.0967979431152344
2.3375	0.0939369201660156
2.34083333333334	0.102043151855469
2.34416666666667	0.110626220703125
2.3475	0.105381011962891
2.35083333333334	0.0920295715332031
2.35416666666667	0.0782012939453125
2.3575	0.0767707824707032
2.36083333333334	0.0782012939453125
2.36416666666667	0.080108642578125
2.3675	0.0886917114257813
2.37083333333334	0.101089477539063
2.37416666666667	0.112533569335938
2.3775	0.11587142944336
2.38083333333334	0.112533569335938
2.38416666666667	0.1068115234375
2.3875	0.0977516174316406
2.39083333333334	0.0910758972167969
2.39416666666667	0.095367431640625
2.3975	0.109672546386719
2.40083333333334	0.119686126708985
2.40416666666667	0.117778778076172
2.4075	0.113964080810547
2.41083333333334	0.11587142944336
2.41416666666667	0.117301940917969
2.4175	0.109195709228516
2.42083333333334	0.09918212890625
2.42416666666667	0.0934600830078125
2.4275	0.0948905944824219
2.43083333333334	0.0963211059570313
2.43416666666667	0.0920295715332031
2.4375	0.0934600830078125
2.44083333333334	0.09918212890625
2.44416666666667	0.1068115234375
2.4475	0.104904174804688
2.45083333333334	0.0944137573242188
2.45416666666667	0.0844001770019531
2.4575	0.0734329223632813
2.46083333333334	0.06866455078125
2.46416666666667	0.0705718994140625
2.4675	0.0824928283691406
2.47083333333334	0.095367431640625
2.47416666666667	0.113964080810547
2.4775	0.130653381347656
2.48083333333334	0.1373291015625
2.48416666666667	0.133514404296875
2.4875	0.123977661132813
2.49083333333334	0.121593475341797
2.49416666666667	0.112533569335938
2.4975	0.102996826171875
2.50083333333334	0.09918212890625
2.50416666666667	0.103473663330078
2.5075	0.112533569335938
2.51083333333334	0.116825103759766
2.51416666666667	0.125408172607422
2.5175	0.133514404296875
2.52083333333334	0.143051147460938
2.52416666666667	0.153541564941406
2.5275	0.159263610839844
2.53083333333334	0.166416168212891
2.53416666666667	0.171184539794922
2.5375	0.178337097167969
2.54083333333334	0.182628631591797
2.54416666666667	0.178813934326172
2.5475	0.174999237060547
2.55083333333334	0.165939331054688
2.55416666666667	0.154972076416016
2.5575	0.142097473144531
2.56083333333334	0.129222869873047
2.56416666666667	0.121116638183594
2.5675	0.111579895019531
2.57083333333334	0.105381011962891
2.57416666666667	0.103950500488281
2.5775	0.102996826171875
2.58083333333334	0.105381011962891
2.58416666666667	0.105381011962891
2.5875	0.107765197753906
2.59083333333334	0.110149383544922
2.59416666666667	0.109672546386719
2.5975	0.106334686279297
2.60083333333334	0.0963211059570313
2.60416666666667	0.087738037109375
2.6075	0.0805854797363281
2.61083333333334	0.0739097595214844
2.61416666666667	0.064849853515625
2.6175	0.0591278076171875
2.62083333333334	0.0629425048828125
2.62416666666667	0.0767707824707032
2.6275	0.091552734375
2.63083333333334	0.10061264038086
2.63416666666667	0.10824203491211
2.6375	0.115394592285156
2.64083333333334	0.11587142944336
2.64416666666667	0.108718872070313
2.6475	0.101089477539063
2.65083333333334	0.09918212890625
2.65416666666667	0.0967979431152344
2.6575	0.0920295715332031
2.66083333333334	0.0848770141601563
2.66416666666667	0.0777244567871094
2.6675	0.0696182250976563
2.67083333333334	0.06866455078125
2.67416666666667	0.0810623168945313
2.6775	0.102996826171875
2.68083333333334	0.124931335449219
2.68416666666667	0.134944915771485
2.6875	0.13875961303711
2.69083333333334	0.136375427246094
2.69416666666667	0.130176544189453
2.6975	0.117301940917969
2.70083333333334	0.109672546386719
2.70416666666667	0.10824203491211
2.7075	0.105857849121094
2.71083333333334	0.0967979431152344
2.71416666666667	0.0786781311035157
2.7175	0.0662803649902344
2.72083333333334	0.0529289245605469
2.72416666666667	0.041961669921875
2.7275	0.03814697265625
2.73083333333334	0.0462532043457031
2.73416666666667	0.0615119934082032
2.7375	0.0691413879394532
2.74083333333334	0.0710487365722657
2.74416666666667	0.0753402709960938
2.7475	0.0815391540527344
2.75083333333334	0.0867843627929688
2.75416666666667	0.0872611999511719
2.7575	0.0853538513183594
2.76083333333334	0.0882148742675781
2.76416666666667	0.0901222229003906
2.7675	0.0958442687988281
2.77083333333334	0.0982284545898438
2.77416666666667	0.095367431640625
2.7775	0.0896453857421875
2.78083333333334	0.0791549682617188
2.78416666666667	0.0715255737304688
2.7875	0.0581741333007813
2.79083333333334	0.0443458557128906
2.79416666666667	0.0376701354980469
2.7975	0.0414848327636719
2.80083333333334	0.0457763671875
2.80416666666667	0.0433921813964844
2.8075	0.0338554382324219
2.81083333333334	0.0257492065429688
2.81416666666667	0.0185966491699219
2.8175	0.0147819519042969
2.82083333333334	0.0152587890625
2.82416666666667	0.0195503234863281
2.8275	0.0257492065429688
2.83083333333334	0.0324249267578125
2.83416666666667	0.0405311584472656
2.8375	0.0424385070800781
2.84083333333334	0.0457763671875
2.84416666666667	0.0500679016113282
2.8475	0.0624656677246094
2.85083333333334	0.0739097595214844
2.85416666666667	0.0829696655273438
2.8575	0.091552734375
2.86083333333334	0.100135803222656
2.86416666666667	0.113964080810547
2.8675	0.130653381347656
2.87083333333334	0.147342681884766
2.87416666666667	0.161170959472656
2.8775	0.173568725585938
2.88083333333334	0.182151794433594
2.88416666666667	0.178813934326172
2.8875	0.164985656738281
2.89083333333334	0.154495239257813
2.89416666666667	0.149726867675781
2.8975	0.145912170410156
2.90083333333334	0.139236450195313
2.90416666666667	0.144481658935547
2.9075	0.163078308105469
2.91083333333334	0.182151794433594
2.91416666666667	0.192642211914063
2.9175	0.196933746337891
2.92083333333334	0.211715698242188
2.92416666666667	0.225067138671875
2.9275	0.237464904785156
2.93083333333334	0.247478485107422
2.93416666666667	0.262737274169922
2.9375	0.287055969238281
2.94083333333334	0.304698944091797
2.94416666666667	0.325202941894531
2.9475	0.339508056640625
2.95083333333334	0.36001205444336
2.95416666666667	0.380992889404297
2.9575	0.403881072998047
2.96083333333334	0.424385070800781
2.96416666666667	0.432491302490235
2.9675	0.437259674072266
2.97083333333334	0.435829162597656
2.97416666666667	0.437259674072266
2.9775	0.436782836914063
2.98083333333334	0.433444976806641
2.98416666666667	0.42724609375
2.9875	0.417232513427735
2.99083333333334	0.412464141845703
2.99416666666667	0.405311584472656
2.9975	0.400543212890625
3.00083333333334	0.398635864257813
3.00416666666667	0.401020050048828
3.0075	0.399112701416016
3.01083333333334	0.38290023803711
3.01416666666667	0.36001205444336
3.0175	0.333309173583985
3.02083333333334	0.311374664306641
3.02416666666667	0.29897689819336
3.0275	0.305652618408203
3.03083333333334	0.327587127685547
3.03416666666667	0.356197357177735
3.0375	0.383853912353516
3.04083333333334	0.411033630371094
3.04416666666667	0.430583953857422
3.0475	0.451087951660156
3.05083333333334	0.4730224609375
3.05416666666667	0.510692596435547
3.0575	0.563621520996094
3.06083333333334	0.640869140625
3.06416666666667	0.745296478271485
3.0675	0.870704650878906
3.07083333333334	1.01327896118164
3.07416666666667	1.17254257202149
3.0775	1.35183334350586
3.08083333333334	1.54399871826172
3.08416666666667	1.7538070678711
3.0875	1.97839736938477
3.09083333333334	2.23064422607422
3.09416666666667	2.49433517456055
3.0975	2.76756286621094
3.10083333333334	3.04508209228516
3.10416666666667	3.32117080688477
3.1075	3.58963012695313
3.11083333333334	3.83090972900391
3.11416666666667	4.05073165893555
3.1175	4.241943359375
3.12083333333334	4.40740585327149
3.12416666666667	4.5461654663086
3.1275	4.66012954711914
3.13083333333334	4.75883483886719
3.13416666666667	4.83512878417969
3.1375	4.8818588256836
3.14083333333334	4.88996505737305
3.14416666666667	4.86803054809571
3.1475	4.82273101806641
3.15083333333334	4.75358963012696
3.15416666666667	4.66108322143555
3.1575	4.55856323242188
3.16083333333334	4.46224212646485
3.16416666666667	4.36592102050781
3.1675	4.26101684570313
3.17083333333334	4.1494369506836
3.17416666666667	4.04214859008789
3.1775	3.93819808959961
3.18083333333334	3.83043289184571
3.18416666666667	3.72028350830078
3.1875	3.61156463623047
3.19083333333334	3.50427627563477
3.19416666666667	3.39365005493164
3.1975	3.2796859741211
3.20083333333334	3.16572189331055
3.20416666666667	3.05795669555664
3.2075	2.95543670654297
3.21083333333334	2.85959243774414
3.21416666666667	2.76279449462891
3.2175	2.66122817993164
3.22083333333334	2.55966186523438
3.22416666666667	2.45904922485352
3.2275	2.3646354675293
3.23083333333334	2.26879119873047
3.23416666666667	2.17628479003906
3.2375	2.09140777587891
3.24083333333334	2.01463699340821
3.24416666666667	1.94168090820313
3.2475	1.86681747436524
3.25083333333334	1.79672241210938
3.25416666666667	1.73425674438477
3.2575	1.68418884277344
3.26083333333334	1.63888931274414
3.26416666666667	1.59502029418946
3.2675	1.54685974121094
3.27083333333334	1.49393081665039
3.27416666666667	1.43575668334961
3.2775	1.37615203857422
3.28083333333334	1.31082534790039
3.28416666666667	1.24454498291016
3.2875	1.17969512939453
3.29083333333334	1.13153457641602
3.29416666666667	1.0976791381836
3.2975	1.07288360595703
3.30083333333334	1.04570388793946
3.30416666666667	1.0223388671875
3.3075	1.00517272949219
3.31083333333334	0.990390777587891
3.31416666666667	0.967025756835938
3.3175	0.931262969970703
3.32083333333334	0.894546508789063
3.32416666666667	0.864028930664063
3.3275	0.838279724121094
3.33083333333334	0.812530517578125
3.33416666666667	0.791072845458985
3.3375	0.7781982421875
3.34083333333334	0.773906707763672
3.34416666666667	0.766277313232422
3.3475	0.750541687011719
3.35083333333334	0.72622299194336
3.35416666666667	0.701427459716797
3.3575	0.687122344970703
3.36083333333334	0.670909881591797
3.36416666666667	0.652790069580078
3.3675	0.628948211669922
3.37083333333334	0.6103515625
3.37416666666667	0.599861145019532
3.3775	0.589370727539063
3.38083333333334	0.582218170166016
3.38416666666667	0.574111938476563
3.3875	0.572681427001953
3.39083333333334	0.575065612792969
3.39416666666667	0.571250915527344
3.3975	0.55837631225586
3.40083333333334	0.533580780029297
3.40416666666667	0.507354736328125
3.4075	0.479221343994141
3.41083333333334	0.444412231445313
3.41416666666667	0.416755676269531
3.4175	0.397682189941406
3.42083333333334	0.397205352783203
3.42416666666667	0.400066375732422
3.4275	0.407218933105469
3.43083333333334	0.417709350585938
3.43416666666667	0.423431396484375
3.4375	0.422477722167969
3.44083333333334	0.414371490478516
3.44416666666667	0.411510467529297
3.4475	0.410079956054688
3.45083333333334	0.409126281738281
3.45416666666667	0.402450561523438
3.4575	0.399589538574219
3.46083333333334	0.396728515625
3.46416666666667	0.394821166992188
3.4675	0.392913818359375
3.47083333333334	0.38909912109375
3.47416666666667	0.388622283935547
3.4775	0.380039215087891
3.48083333333334	0.373363494873047
3.48416666666667	0.363826751708985
3.4875	0.357627868652344
3.49083333333334	0.349044799804688
3.49416666666667	0.33712387084961
3.4975	0.324726104736328
3.50083333333334	0.31280517578125
3.50416666666667	0.299453735351563
3.5075	0.294685363769531
3.51083333333334	0.293254852294922
3.51416666666667	0.298023223876953
3.5175	0.306129455566406
3.52083333333334	0.316143035888672
3.52416666666667	0.326156616210938
3.5275	0.322818756103516
3.53083333333334	0.310897827148438
3.53416666666667	0.29897689819336
3.5375	0.289440155029297
3.54083333333334	0.278949737548828
3.54416666666667	0.269412994384766
3.5475	0.267982482910156
3.55083333333334	0.27608871459961
3.55416666666667	0.279903411865235
3.5575	0.275611877441406
3.56083333333334	0.270843505859375
3.56416666666667	0.267505645751953
3.5675	0.260353088378906
3.57083333333334	0.243663787841797
3.57416666666667	0.231742858886719
3.5775	0.232696533203125
3.58083333333334	0.242710113525391
3.58416666666667	0.247001647949219
3.5875	0.247478485107422
3.59083333333334	0.244617462158203
3.59416666666667	0.240802764892578
3.5975	0.226974487304688
3.60083333333334	0.206947326660156
3.60416666666667	0.193119049072266
3.6075	0.192642211914063
3.61083333333334	0.208854675292969
3.61416666666667	0.231266021728516
3.6175	0.265121459960938
3.62083333333334	0.302791595458985
3.62416666666667	0.336647033691406
3.6275	0.37384033203125
3.63083333333334	0.41961669921875
3.63416666666667	0.478744506835938
3.6375	0.54931640625
3.64083333333334	0.634193420410157
3.64416666666667	0.748634338378907
3.6475	0.885486602783203
3.65083333333334	1.04713439941406
3.65416666666667	1.23786926269531
3.6575	1.45816802978516
3.66083333333334	1.7080307006836
3.66416666666667	1.98459625244141
3.6675	2.2883415222168
3.67083333333334	2.61592864990235
3.67416666666667	2.96306610107422
3.6775	3.33499908447266
3.68083333333334	3.72838973999024
3.68416666666667	4.13751602172852
3.6875	4.55570220947266
3.69083333333334	4.98247146606446
3.69416666666667	5.40876388549805
3.6975	5.8283805847168
3.70083333333334	6.23035430908203
3.70416666666667	6.61325454711914
3.7075	6.96992874145508
3.71083333333334	7.293701171875
3.71416666666667	7.58028030395508
3.7175	7.82299041748047
3.72083333333334	8.01420211791992
3.72416666666667	8.15010070800781
3.7275	8.22496414184571
3.73083333333334	8.24213027954102
3.73416666666667	8.20255279541016
3.7375	8.10623168945313
3.74083333333334	7.96318054199219
3.74416666666667	7.77339935302735
3.7475	7.54499435424805
3.75083333333334	7.27081298828125
3.75416666666667	6.95466995239258
3.7575	6.6061019897461
3.76083333333334	6.23273849487305
3.76416666666667	5.85174560546875
3.7675	5.462646484375
3.77083333333334	5.07688522338867
3.77416666666667	4.70066070556641
3.7775	4.34637069702149
3.78083333333334	4.01544570922852
3.78416666666667	3.69644165039063
3.7875	3.39174270629883
3.79083333333334	3.10707092285156
3.79416666666667	2.84671783447266
3.7975	2.59971618652344
3.80083333333334	2.36177444458008
3.80416666666667	2.13813781738281
3.8075	1.93405151367188
3.81083333333334	1.74760818481446
3.81416666666667	1.58071517944336
3.8175	1.42765045166016
3.82083333333334	1.29556655883789
3.82416666666667	1.18064880371094
3.8275	1.08194351196289
3.83083333333334	0.989437103271485
3.83416666666667	0.90169906616211
3.8375	0.827789306640625
3.84083333333334	0.766277313232422
3.84416666666667	0.720977783203125
3.8475	0.679969787597657
3.85083333333334	0.650882720947266
3.85416666666667	0.628948211669922
3.8575	0.617027282714844
3.86083333333334	0.600814819335938
3.86416666666667	0.589847564697266
3.8675	0.597000122070313
3.87083333333334	0.637054443359375
3.87416666666667	0.710010528564453
3.8775	0.813961029052735
3.88083333333334	0.96273422241211
3.88416666666667	1.16348266601563
3.8875	1.42288208007813
3.89083333333334	1.74474716186524
3.89416666666667	2.15482711791992
3.8975	2.67219543457031
3.90083333333334	3.32117080688477
3.90416666666667	4.11701202392578
3.9075	5.09214401245117
3.91083333333334	6.26468658447266
3.91416666666667	7.659912109375
3.9175	9.29069519042969
3.92083333333334	11.1713409423828
3.92416666666667	13.3185386657715
3.9275	15.7237052917481
3.93083333333334	18.3820724487305
3.93416666666667	21.2593078613281
3.9375	24.3349075317383
3.94083333333334	27.5659561157227
3.94416666666667	30.8957099914551
3.9475	34.2597961425781
3.95083333333334	37.5933647155762
3.95416666666667	40.8220291137696
3.9575	43.8723564147949
3.96083333333334	46.6632843017578
3.96416666666667	49.1404533386231
3.9675	51.2371063232422
3.97083333333334	52.8926849365235
3.97416666666667	54.0680885314942
3.9775	54.7404289245606
3.98083333333334	54.9106597900391
3.98416666666667	54.5668601989746
3.9875	53.7409782409668
3.99083333333334	52.4635314941407
3.99416666666667	50.7988929748535
3.9975	48.7895011901856
4.00083333333334	46.4930534362793
4.00416666666667	43.9691543579102
4.0075	41.283130645752
4.01083333333334	38.4955406188965
4.01416666666667	35.6574058532715
4.0175	32.8145027160645
4.02083333333334	30.0168991088867
4.02416666666667	27.303695678711
4.0275	24.7025489807129
4.03083333333334	22.240161895752
4.03416666666667	19.9308395385742
4.0375	17.7955627441406
4.04083333333334	15.8333778381348
4.04416666666667	14.0562057495117
4.0475	12.4502182006836
4.05083333333334	11.0058784484863
4.05416666666667	9.70983505249024
4.0575	8.5592269897461
4.06083333333334	7.54499435424805
4.06416666666667	6.64710998535157
4.0675	5.86175918579102
4.07083333333334	5.17797470092774
4.07416666666667	4.58717346191406
4.0775	4.06122207641602
4.08083333333334	3.59630584716797
4.08416666666667	3.18241119384766
4.0875	2.81810760498047
4.09083333333334	2.49767303466797
4.09416666666667	2.22110748291016
4.0975	1.98793411254883
4.10083333333334	1.77860260009766
4.10416666666667	1.58214569091797
4.1075	1.39045715332031
4.11083333333334	1.20401382446289
4.11416666666667	1.0218620300293
4.1175	0.838756561279297
4.12083333333334	0.654697418212891
4.12416666666667	0.475883483886719
4.1275	0.29754638671875
4.13083333333334	0.119209289550781
4.13416666666667	-0.0720024108886719
4.1375	-0.269412994384766
4.14083333333334	-0.470161437988281
4.14416666666667	-0.670433044433594
4.1475	-0.876903533935547
4.15083333333334	-1.08098983764649
4.15416666666667	-1.27983093261719
4.1575	-1.47247314453125
4.16083333333334	-1.6632080078125
4.16416666666667	-1.8453598022461
4.1675	-2.00176239013672
4.17083333333334	-2.14147567749024
4.17416666666667	-2.25925445556641
4.1775	-2.36129760742188
4.18083333333334	-2.43282318115235
4.18416666666667	-2.48146057128906
4.1875	-2.50673294067383
4.19083333333334	-2.51150131225586
4.19416666666667	-2.49338150024414
4.1975	-2.45332717895508
4.20083333333334	-2.39133834838867
4.20416666666667	-2.31313705444336
4.2075	-2.22587585449219
4.21083333333334	-2.13003158569336
4.21416666666667	-2.02751159667969
4.2175	-1.91307067871094
4.22083333333334	-1.79815292358399
4.22416666666667	-1.68132781982422
4.2275	-1.56641006469727
4.23083333333334	-1.45339965820313
4.23416666666667	-1.35040283203125
4.2375	-1.25360488891602
4.24083333333334	-1.15776062011719
4.24416666666667	-1.06096267700196
4.2475	-0.971317291259766
4.25083333333334	-0.885009765625
4.25416666666667	-0.80251693725586
4.2575	-0.720977783203125
4.26083333333334	-0.646114349365235
4.26416666666667	-0.578403472900391
4.2675	-0.514507293701172
4.27083333333334	-0.455379486083985
4.27416666666667	-0.396728515625
4.2775	-0.34475326538086
4.28083333333334	-0.29134750366211
4.28416666666667	-0.247478485107422
4.2875	-0.205516815185547
4.29083333333334	-0.172615051269531
4.29416666666667	-0.141143798828125
4.2975	-0.11444091796875
4.30083333333334	-0.0920295715332031
4.30416666666667	-0.0576972961425782
4.3075	-0.0200271606445313
4.31083333333334	0.0286102294921875
4.31416666666667	0.072479248046875
4.3175	0.112533569335938
4.32083333333334	0.136375427246094
4.32416666666667	0.14495849609375
4.3275	0.147819519042969
4.33083333333334	0.150680541992188
4.33416666666667	0.16021728515625
4.3375	0.169754028320313
4.34083333333334	0.19073486328125
4.34416666666667	0.212669372558594
4.3475	0.232696533203125
4.35083333333334	0.239849090576172
4.35416666666667	0.239849090576172
4.3575	0.236034393310547
4.36083333333334	0.231742858886719
4.36416666666667	0.226020812988281
4.3675	0.217437744140625
4.37083333333334	0.214099884033203
4.37416666666667	0.212192535400391
4.3775	0.213146209716797
4.38083333333334	0.206947326660156
4.38416666666667	0.203132629394531
4.3875	0.206947326660156
4.39083333333334	0.21505355834961
4.39416666666667	0.225067138671875
4.3975	0.23651123046875
4.40083333333334	0.250339508056641
4.40416666666667	0.2593994140625
4.4075	0.264644622802735
4.41083333333334	0.257492065429688
4.41416666666667	0.247955322265625
4.4175	0.231742858886719
4.42083333333334	0.224113464355469
4.42416666666667	0.216007232666016
4.4275	0.20599365234375
4.43083333333334	0.1983642578125
4.43416666666667	0.194072723388672
4.4375	0.195503234863281
4.44083333333334	0.194549560546875
4.44416666666667	0.193119049072266
4.4475	0.190258026123047
4.45083333333334	0.194072723388672
4.45416666666667	0.191688537597656
4.4575	0.188827514648438
4.46083333333334	0.181198120117188
4.46416666666667	0.181198120117188
4.4675	0.18310546875
4.47083333333334	0.186443328857422
4.47416666666667	0.195980072021485
4.4775	0.213146209716797
4.48083333333334	0.2288818359375
4.48416666666667	0.23794174194336
4.4875	0.236988067626953
4.49083333333334	0.231742858886719
4.49416666666667	0.225067138671875
4.4975	0.220298767089844
4.50083333333334	0.218868255615235
4.50416666666667	0.226497650146485
4.5075	0.238418579101563
4.51083333333334	0.246524810791016
4.51416666666667	0.244140625
4.5175	0.237464904785156
4.52083333333334	0.23031234741211
4.52416666666667	0.216960906982422
4.5275	0.203609466552735
4.53083333333334	0.192642211914063
4.53416666666667	0.185489654541016
4.5375	0.176429748535156
4.54083333333334	0.162601470947266
4.54416666666667	0.15401840209961
4.5475	0.144004821777344
4.55083333333334	0.136852264404297
4.55416666666667	0.12969970703125
4.5575	0.123977661132813
4.56083333333334	0.116825103759766
4.56416666666667	0.109672546386719
4.5675	0.10824203491211
4.57083333333334	0.109672546386719
4.57416666666667	0.114917755126953
4.5775	0.110626220703125
4.58083333333334	0.101566314697266
4.58416666666667	0.0910758972167969
4.5875	0.0905990600585938
4.59083333333334	0.0905990600585938
4.59416666666667	0.0910758972167969
4.5975	0.0958442687988281
4.60083333333334	0.119209289550781
4.60416666666667	0.145912170410156
4.6075	0.162124633789063
4.61083333333334	0.169754028320313
4.61416666666667	0.180721282958985
4.6175	0.188827514648438
4.62083333333334	0.187873840332031
4.62416666666667	0.17547607421875
4.6275	0.168800354003906
4.63083333333334	0.165939331054688
4.63416666666667	0.16021728515625
4.6375	0.159740447998047
4.64083333333334	0.162124633789063
4.64416666666667	0.173091888427735
4.6475	0.174522399902344
4.65083333333334	0.173091888427735
4.65416666666667	0.166416168212891
4.6575	0.158786773681641
4.66083333333334	0.149250030517578
4.66416666666667	0.149726867675781
4.6675	0.159740447998047
4.67083333333334	0.172615051269531
4.67416666666667	0.19073486328125
4.6775	0.199317932128906
4.68083333333334	0.204563140869141
4.68416666666667	0.189781188964844
4.6875	0.173091888427735
4.69083333333334	0.158309936523438
4.69416666666667	0.143527984619141
4.6975	0.135421752929688
4.70083333333334	0.124931335449219
4.70416666666667	0.12350082397461
4.7075	0.121116638183594
4.71083333333334	0.122547149658203
4.71416666666667	0.131607055664063
4.7175	0.145435333251953
4.72083333333334	0.164508819580078
4.72416666666667	0.175952911376953
4.7275	0.187397003173828
4.73083333333334	0.189304351806641
4.73416666666667	0.189781188964844
4.7375	0.187397003173828
4.74083333333334	0.185966491699219
4.74416666666667	0.19216537475586
4.7475	0.194072723388672
4.75083333333334	0.202178955078125
4.75416666666667	0.205516815185547
4.7575	0.210762023925781
4.76083333333334	0.212192535400391
4.76416666666667	0.211238861083985
4.7675	0.213623046875
4.77083333333334	0.216484069824219
4.77416666666667	0.221729278564453
4.7775	0.227451324462891
4.78083333333334	0.239849090576172
4.78416666666667	0.254631042480469
4.7875	0.269412994384766
4.79083333333334	0.276565551757813
4.79416666666667	0.274181365966797
4.7975	0.263690948486328
4.80083333333334	0.250339508056641
4.80416666666667	0.242233276367188
4.8075	0.233173370361328
4.81083333333334	0.224113464355469
4.81416666666667	0.217437744140625
4.8175	0.217914581298828
4.82083333333334	0.220298767089844
4.82416666666667	0.209331512451172
4.8275	0.19979476928711
4.83083333333334	0.195980072021485
4.83416666666667	0.205516815185547
4.8375	0.211715698242188
4.84083333333334	0.214099884033203
4.84416666666667	0.226497650146485
4.8475	0.23794174194336
4.85083333333334	0.249385833740235
4.85416666666667	0.244617462158203
4.8575	0.239849090576172
4.86083333333334	0.235080718994141
4.86416666666667	0.226020812988281
4.8675	0.214576721191406
4.87083333333334	0.195026397705078
4.87416666666667	0.183582305908203
4.8775	0.168800354003906
4.88083333333334	0.158786773681641
4.88416666666667	0.152587890625
4.8875	0.148773193359375
4.89083333333334	0.151634216308594
4.89416666666667	0.148773193359375
4.8975	0.157833099365235
4.90083333333334	0.163078308105469
4.90416666666667	0.164985656738281
4.9075	0.162124633789063
4.91083333333334	0.160694122314453
4.91416666666667	0.173568725585938
4.9175	0.179290771484375
4.92083333333334	0.18453598022461
4.92416666666667	0.185966491699219
4.9275	0.194549560546875
4.93083333333334	0.201702117919922
4.93416666666667	0.204086303710938
4.9375	0.201702117919922
4.94083333333334	0.1983642578125
4.94416666666667	0.197410583496094
4.9475	0.189304351806641
4.95083333333334	0.186920166015625
4.95416666666667	0.182151794433594
4.9575	0.185489654541016
4.96083333333334	0.183582305908203
4.96416666666667	0.180721282958985
4.9675	0.177383422851563
4.97083333333334	0.165939331054688
4.97416666666667	0.155925750732422
4.9775	0.14638900756836
4.98083333333334	0.149250030517578
4.98416666666667	0.15401840209961
4.9875	0.156879425048828
4.99083333333334	0.164508819580078
4.99416666666667	0.164985656738281
4.9975	0.166416168212891
5.00083333333334	0.165939331054688
5.00416666666667	0.171661376953125
5.0075	0.185966491699219
5.01083333333334	0.197887420654297
5.01416666666667	0.219821929931641
5.0175	0.234127044677735
5.02083333333334	0.242233276367188
5.02416666666667	0.239849090576172
5.0275	0.238895416259766
5.03083333333334	0.248432159423828
5.03416666666667	0.257015228271485
5.0375	0.270843505859375
5.04083333333334	0.280857086181641
5.04416666666667	0.293254852294922
5.0475	0.29897689819336
5.05083333333334	0.289440155029297
5.05416666666667	0.277519226074219
5.0575	0.261783599853516
5.06083333333334	0.253677368164063
5.06416666666667	0.249862670898438
5.0675	0.247001647949219
5.07083333333334	0.253677368164063
5.07416666666667	0.254631042480469
5.0775	0.253677368164063
5.08083333333334	0.248432159423828
5.08416666666667	0.234603881835938
5.0875	0.222206115722656
5.09083333333334	0.202178955078125
5.09416666666667	0.191688537597656
5.0975	0.189781188964844
5.10083333333334	0.197410583496094
5.10416666666667	0.216007232666016
5.1075	0.229835510253906
5.11083333333334	0.238895416259766
5.11416666666667	0.238895416259766
5.1175	0.23031234741211
5.12083333333334	0.216484069824219
5.12416666666667	0.193595886230469
5.1275	0.184059143066406
5.13083333333334	0.187873840332031
5.13416666666667	0.196456909179688
5.1375	0.205039978027344
5.14083333333334	0.209808349609375
5.14416666666667	0.219821929931641
5.1475	0.220298767089844
5.15083333333334	0.212669372558594
5.15416666666667	0.198841094970703
5.1575	0.181198120117188
5.16083333333334	0.17547607421875
5.16416666666667	0.170707702636719
5.1675	0.17547607421875
5.17083333333334	0.18453598022461
5.17416666666667	0.194549560546875
5.1775	0.212192535400391
5.18083333333334	0.218868255615235
5.18416666666667	0.217437744140625
5.1875	0.20742416381836
5.19083333333334	0.194072723388672
5.19416666666667	0.19216537475586
5.1975	0.192642211914063
5.20083333333334	0.195503234863281
5.20416666666667	0.206470489501953
5.2075	0.209808349609375
5.21083333333334	0.214576721191406
5.21416666666667	0.212669372558594
5.2175	0.20742416381836
5.22083333333334	0.206947326660156
5.22416666666667	0.205039978027344
5.2275	0.212669372558594
5.23083333333334	0.216960906982422
5.23416666666667	0.214576721191406
5.2375	0.214576721191406
5.24083333333334	0.211238861083985
5.24416666666667	0.205516815185547
5.2475	0.193595886230469
5.25083333333334	0.184059143066406
5.25416666666667	0.182628631591797
5.2575	0.17690658569336
5.26083333333334	0.165939331054688
5.26416666666667	0.157356262207031
5.2675	0.156879425048828
5.27083333333334	0.16021728515625
5.27416666666667	0.161170959472656
5.2775	0.172615051269531
5.28083333333334	0.194549560546875
5.28416666666667	0.217914581298828
5.2875	0.234603881835938
5.29083333333334	0.246524810791016
5.29416666666667	0.257492065429688
5.2975	0.252723693847656
5.30083333333334	0.238895416259766
5.30416666666667	0.226497650146485
5.3075	0.225067138671875
5.31083333333334	0.229835510253906
5.31416666666667	0.228404998779297
5.3175	0.22125244140625
5.32083333333334	0.213623046875
5.32416666666667	0.1983642578125
5.3275	0.182151794433594
5.33083333333334	0.164508819580078
5.33416666666667	0.155925750732422
5.3375	0.162124633789063
5.34083333333334	0.170707702636719
5.34416666666667	0.17690658569336
5.3475	0.176429748535156
5.35083333333334	0.173568725585938
5.35416666666667	0.174522399902344
5.3575	0.174045562744141
5.36083333333334	0.174999237060547
5.36416666666667	0.178813934326172
5.3675	0.177383422851563
5.37083333333334	0.176429748535156
5.37416666666667	0.17547607421875
5.3775	0.17547607421875
5.38083333333334	0.182151794433594
5.38416666666667	0.190258026123047
5.3875	0.196933746337891
5.39083333333334	0.196456909179688
5.39416666666667	0.187873840332031
5.3975	0.178337097167969
5.40083333333334	0.163078308105469
5.40416666666667	0.153541564941406
5.4075	0.161170959472656
5.41083333333334	0.179290771484375
5.41416666666667	0.189304351806641
5.4175	0.189304351806641
5.42083333333334	0.187873840332031
5.42416666666667	0.187397003173828
5.4275	0.178337097167969
5.43083333333334	0.161170959472656
5.43416666666667	0.155448913574219
5.4375	0.158309936523438
5.44083333333334	0.162601470947266
5.44416666666667	0.170230865478516
5.4475	0.182628631591797
5.45083333333334	0.200748443603516
5.45416666666667	0.215530395507813
5.4575	0.225543975830078
5.46083333333334	0.236034393310547
5.46416666666667	0.239372253417969
5.4675	0.231266021728516
5.47083333333334	0.22268295288086
5.47416666666667	0.214099884033203
5.4775	0.209331512451172
5.48083333333334	0.208377838134766
5.48416666666667	0.206470489501953
5.4875	0.208854675292969
5.49083333333334	0.213623046875
5.49416666666667	0.225067138671875
5.4975	0.241756439208985
5.50083333333334	0.249385833740235
5.50416666666667	0.254631042480469
5.5075	0.254631042480469
5.51083333333334	0.250816345214844
5.51416666666667	0.245094299316406
5.5175	0.233650207519531
5.52083333333334	0.225543975830078
5.52416666666667	0.216960906982422
5.5275	0.209331512451172
5.53083333333334	0.206947326660156
5.53416666666667	0.20742416381836
5.5375	0.210285186767578
5.54083333333334	0.216484069824219
5.54416666666667	0.218868255615235
5.5475	0.22268295288086
5.55083333333334	0.217914581298828
5.55416666666667	0.208854675292969
5.5575	0.197410583496094
5.56083333333334	0.185012817382813
5.56416666666667	0.185012817382813
5.5675	0.19216537475586
5.57083333333334	0.205039978027344
5.57416666666667	0.218391418457031
5.5775	0.232696533203125
5.58083333333334	0.240802764892578
5.58416666666667	0.243186950683594
5.5875	0.238895416259766
5.59083333333334	0.236988067626953
5.59416666666667	0.233650207519531
5.5975	0.23031234741211
5.60083333333334	0.232219696044922
5.60416666666667	0.237464904785156
5.6075	0.250339508056641
5.61083333333334	0.256538391113281
5.61416666666667	0.257968902587891
5.6175	0.250816345214844
5.62083333333334	0.243186950683594
5.62416666666667	0.242710113525391
5.6275	0.244140625
5.63083333333334	0.249862670898438
5.63416666666667	0.250816345214844
5.6375	0.251293182373047
5.64083333333334	0.250816345214844
5.64416666666667	0.247478485107422
5.6475	0.241279602050781
5.65083333333334	0.236034393310547
5.65416666666667	0.238418579101563
5.6575	0.246047973632813
5.66083333333334	0.252246856689453
5.66416666666667	0.254631042480469
5.6675	0.254631042480469
5.67083333333334	0.254154205322266
5.67416666666667	0.252246856689453
5.6775	0.248432159423828
5.68083333333334	0.243663787841797
5.68416666666667	0.235557556152344
5.6875	0.226974487304688
5.69083333333334	0.216007232666016
5.69416666666667	0.206947326660156
5.6975	0.202178955078125
5.70083333333334	0.209331512451172
5.70416666666667	0.223636627197266
5.7075	0.238895416259766
5.71083333333334	0.248432159423828
5.71416666666667	0.251293182373047
5.7175	0.255584716796875
5.72083333333334	0.258445739746094
5.72416666666667	0.264644622802735
5.7275	0.270366668701172
5.73083333333334	0.279426574707031
5.73416666666667	0.29134750366211
5.7375	0.29897689819336
5.74083333333334	0.300407409667969
5.74416666666667	0.2899169921875
5.7475	0.277042388916016
5.75083333333334	0.266075134277344
5.75416666666667	0.255584716796875
5.7575	0.247001647949219
5.76083333333334	0.237464904785156
5.76416666666667	0.233173370361328
5.7675	0.226020812988281
5.77083333333334	0.220298767089844
5.77416666666667	0.218391418457031
5.7775	0.220298767089844
5.78083333333334	0.226497650146485
5.78416666666667	0.229358673095703
5.7875	0.231266021728516
5.79083333333334	0.235557556152344
5.79416666666667	0.241279602050781
5.7975	0.24557113647461
5.80083333333334	0.243663787841797
5.80416666666667	0.242710113525391
5.8075	0.24557113647461
5.81083333333334	0.247478485107422
5.81416666666667	0.247001647949219
5.8175	0.248432159423828
5.82083333333334	0.255107879638672
5.82416666666667	0.265121459960938
5.8275	0.271797180175781
5.83083333333334	0.279903411865235
5.83416666666667	0.287532806396485
5.8375	0.295639038085938
5.84083333333334	0.300407409667969
5.84416666666667	0.300407409667969
5.8475	0.299930572509766
5.85083333333334	0.294208526611328
5.85416666666667	0.292301177978516
5.8575	0.288486480712891
5.86083333333334	0.280380249023438
5.86416666666667	0.274181365966797
5.8675	0.278472900390625
5.87083333333334	0.2899169921875
5.87416666666667	0.303268432617188
5.8775	0.31423568725586
5.88083333333334	0.326633453369141
5.88416666666667	0.332355499267578
5.8875	0.323295593261719
5.89083333333334	0.304698944091797
5.89416666666667	0.284194946289063
5.8975	0.266551971435547
5.90083333333334	0.255107879638672
5.90416666666667	0.248908996582031
5.9075	0.252246856689453
5.91083333333334	0.257968902587891
5.91416666666667	0.261783599853516
5.9175	0.26845932006836
5.92083333333334	0.279426574707031
5.92416666666667	0.284194946289063
5.9275	0.273704528808594
5.93083333333334	0.262260437011719
5.93416666666667	0.250816345214844
5.9375	0.243186950683594
5.94083333333334	0.225543975830078
5.94416666666667	0.218868255615235
5.9475	0.2288818359375
5.95083333333334	0.249385833740235
5.95416666666667	0.268936157226563
5.9575	0.276565551757813
5.96083333333334	0.28228759765625
5.96416666666667	0.28371810913086
5.9675	0.27608871459961
5.97083333333334	0.261306762695313
5.97416666666667	0.250816345214844
5.9775	0.249385833740235
5.98083333333334	0.257968902587891
5.98416666666667	0.272750854492188
5.9875	0.2899169921875
5.99083333333334	0.300407409667969
5.99416666666667	0.30517578125
5.9975	0.307559967041016
6.00083333333334	0.308990478515625
6.00416666666667	0.304222106933594
6.0075	0.30660629272461
6.01083333333334	0.309467315673828
6.01416666666667	0.309944152832031
6.0175	0.310420989990235
6.02083333333334	0.306129455566406
6.02416666666667	0.29754638671875
6.0275	0.278472900390625
6.03083333333334	0.266551971435547
6.03416666666667	0.260353088378906
6.0375	0.254631042480469
6.04083333333334	0.250816345214844
6.04416666666667	0.251293182373047
6.0475	0.255107879638672
6.05083333333334	0.26082992553711
6.05416666666667	0.26845932006836
6.0575	0.272274017333985
6.06083333333334	0.272274017333985
6.06416666666667	0.275611877441406
6.0675	0.279426574707031
6.07083333333334	0.276565551757813
6.07416666666667	0.26702880859375
6.0775	0.261306762695313
6.08083333333334	0.251293182373047
6.08416666666667	0.236988067626953
6.0875	0.226497650146485
6.09083333333334	0.22268295288086
6.09416666666667	0.220775604248047
6.0975	0.216484069824219
6.10083333333334	0.214099884033203
6.10416666666667	0.210762023925781
6.1075	0.213146209716797
6.11083333333334	0.220775604248047
6.11416666666667	0.229835510253906
6.1175	0.231742858886719
6.12083333333334	0.236034393310547
6.12416666666667	0.246047973632813
6.1275	0.24557113647461
6.13083333333334	0.23794174194336
6.13416666666667	0.227928161621094
6.1375	0.229358673095703
6.14083333333334	0.231742858886719
6.14416666666667	0.232696533203125
6.1475	0.231742858886719
6.15083333333334	0.230789184570313
6.15416666666667	0.23031234741211
6.1575	0.2288818359375
6.16083333333334	0.226020812988281
6.16416666666667	0.227451324462891
6.1675	0.238895416259766
6.17083333333334	0.247001647949219
6.17416666666667	0.246047973632813
6.1775	0.243663787841797
6.18083333333334	0.240802764892578
6.18416666666667	0.23031234741211
6.1875	0.208854675292969
6.19083333333334	0.198841094970703
6.19416666666667	0.205039978027344
6.1975	0.213623046875
6.20083333333334	0.227451324462891
6.20416666666667	0.244140625
6.2075	0.261306762695313
6.21083333333334	0.272274017333985
6.21416666666667	0.281333923339844
6.2175	0.287055969238281
6.22083333333334	0.278472900390625
6.22416666666667	0.264644622802735
6.2275	0.261783599853516
6.23083333333334	0.26082992553711
6.23416666666667	0.249862670898438
6.2375	0.23794174194336
6.24083333333334	0.244617462158203
6.24416666666667	0.25320053100586
6.2475	0.250816345214844
6.25083333333334	0.247478485107422
6.25416666666667	0.261306762695313
6.2575	0.278472900390625
6.26083333333334	0.275135040283203
6.26416666666667	0.267505645751953
6.2675	0.269889831542969
6.27083333333334	0.279903411865235
6.27416666666667	0.27608871459961
6.2775	0.257492065429688
6.28083333333334	0.248432159423828
6.28416666666667	0.257968902587891
6.2875	0.270366668701172
6.29083333333334	0.270366668701172
6.29416666666667	0.267505645751953
6.2975	0.281333923339844
6.30083333333334	0.302314758300781
6.30416666666667	0.303745269775391
6.3075	0.284194946289063
6.31083333333334	0.273704528808594
6.31416666666667	0.275135040283203
6.3175	0.267505645751953
6.32083333333334	0.251293182373047
6.32416666666667	0.243663787841797
6.3275	0.256538391113281
6.33083333333334	0.258922576904297
6.33416666666667	0.253677368164063
6.3375	0.257015228271485
6.34083333333334	0.270366668701172
6.34416666666667	0.274181365966797
6.3475	0.265121459960938
6.35083333333334	0.266075134277344
6.35416666666667	0.277996063232422
6.3575	0.278949737548828
6.36083333333334	0.267982482910156
6.36416666666667	0.266075134277344
6.3675	0.277996063232422
6.37083333333334	0.285625457763672
6.37416666666667	0.28371810913086
6.3775	0.290870666503906
6.38083333333334	0.302791595458985
6.38416666666667	0.304698944091797
6.3875	0.284194946289063
6.39083333333334	0.26082992553711
6.39416666666667	0.246524810791016
6.3975	0.236988067626953
6.40083333333334	0.226974487304688
6.40416666666667	0.219821929931641
6.4075	0.23031234741211
6.41083333333334	0.242710113525391
6.41416666666667	0.242233276367188
6.4175	0.227451324462891
6.42083333333334	0.216960906982422
6.42416666666667	0.218868255615235
6.4275	0.216484069824219
6.43083333333334	0.209808349609375
6.43416666666667	0.212669372558594
6.4375	0.231266021728516
6.44083333333334	0.250339508056641
6.44416666666667	0.257968902587891
6.4475	0.265121459960938
6.45083333333334	0.284194946289063
6.45416666666667	0.309467315673828
6.4575	0.323295593261719
6.46083333333334	0.322818756103516
6.46416666666667	0.322341918945313
6.4675	0.318527221679688
6.47083333333334	0.30517578125
6.47416666666667	0.280857086181641
6.4775	0.264644622802735
6.48083333333334	0.264644622802735
6.48416666666667	0.264167785644531
6.4875	0.254631042480469
6.49083333333334	0.242233276367188
6.49416666666667	0.23794174194336
6.4975	0.238418579101563
6.50083333333334	0.232696533203125
6.50416666666667	0.226974487304688
6.5075	0.231266021728516
6.51083333333334	0.245094299316406
6.51416666666667	0.254631042480469
6.5175	0.246047973632813
6.52083333333334	0.229835510253906
6.52416666666667	0.226974487304688
6.5275	0.234127044677735
6.53083333333334	0.23651123046875
6.53416666666667	0.226974487304688
6.5375	0.226020812988281
6.54083333333334	0.241279602050781
6.54416666666667	0.255107879638672
6.5475	0.257015228271485
6.55083333333334	0.25320053100586
6.55416666666667	0.258922576904297
6.5575	0.264644622802735
6.56083333333334	0.257968902587891
6.56416666666667	0.246047973632813
6.5675	0.237464904785156
6.57083333333334	0.232219696044922
6.57416666666667	0.225543975830078
6.5775	0.224113464355469
6.58083333333334	0.231742858886719
6.58416666666667	0.235080718994141
6.5875	0.23651123046875
6.59083333333334	0.241756439208985
6.59416666666667	0.250816345214844
6.5975	0.248908996582031
6.60083333333334	0.238895416259766
6.60416666666667	0.237464904785156
6.6075	0.240325927734375
6.61083333333334	0.240802764892578
6.61416666666667	0.229835510253906
6.6175	0.226020812988281
6.62083333333334	0.232696533203125
6.62416666666667	0.238895416259766
6.6275	0.242710113525391
6.63083333333334	0.246524810791016
6.63416666666667	0.26702880859375
6.6375	0.285625457763672
6.64083333333334	0.286102294921875
6.64416666666667	0.275135040283203
6.6475	0.26845932006836
6.65083333333334	0.26702880859375
6.65416666666667	0.253677368164063
6.6575	0.23651123046875
6.66083333333334	0.226020812988281
6.66416666666667	0.227451324462891
[truncated: 7,006 more rows]
