# Supplementary material for: Phase-Specific Parameter Estimation in Chiral HPLC Using 1‑Site, 2‑Site Stochastic Models, and Unified Equation Approach
Source: Anal Chem. 2026 Apr 29;98(18):13925–39. doi: 10.1021/acs.analchem.6c01634 (PMC13177292; doi:10.1021/acs.analchem.6c01634)
Supplement: Supplementary file 2 [file ac6c01634_si_002.zip › SupportingInformation/01_isotherm_fit/CELL2_data/LORA_CELL2_05_10_03.CSV]

0.0025	-0.112533569335938
0.00583333333333334	-0.104427337646485
0.00916666666666667	-0.0886917114257813
0.0125	-0.0729560852050782
0.0158333333333334	-0.0505447387695313
0.0191666666666667	-0.0252723693847656
0.0225	-0.00858306884765625
0.0258333333333334	-0.0100135803222656
0.0291666666666667	-0.0209808349609375
0.0325	-0.0276565551757813
0.0358333333333334	-0.0309944152832031
0.0391666666666667	-0.0362396240234375
0.0425	-0.0467300415039063
0.0458333333333334	-0.0486373901367188
0.0491666666666667	-0.0376701354980469
0.0525	-0.0271797180175781
0.0558333333333334	-0.0276565551757813
0.0591666666666667	-0.0309944152832031
0.0625	-0.0224113464355469
0.0658333333333334	-0.0133514404296875
0.0691666666666667	-0.0147819519042969
0.0725	-0.0295639038085938
0.0758333333333334	-0.0405311584472656
0.0791666666666667	-0.0481605529785156
0.0825	-0.0562667846679688
0.0858333333333334	-0.0677108764648438
0.0891666666666667	-0.0796318054199219
0.0925	-0.0853538513183594
0.0958333333333334	-0.0891685485839844
0.0991666666666667	-0.0901222229003906
0.1025	-0.0920295715332031
0.105833333333334	-0.0925064086914063
0.109166666666667	-0.0925064086914063
0.1125	-0.0901222229003906
0.115833333333334	-0.0867843627929688
0.119166666666667	-0.0848770141601563
0.1225	-0.0891685485839844
0.125833333333334	-0.0967979431152344
0.129166666666667	-0.100135803222656
0.1325	-0.102519989013672
0.135833333333334	-0.105857849121094
0.139166666666667	-0.110149383544922
0.1425	-0.108718872070313
0.145833333333334	-0.102043151855469
0.149166666666667	-0.104904174804688
0.1525	-0.116348266601563
0.155833333333334	-0.128746032714844
0.159166666666667	-0.134944915771485
0.1625	-0.142097473144531
0.165833333333334	-0.148773193359375
0.169166666666667	-0.142574310302735
0.1725	-0.1220703125
0.175833333333334	-0.0939369201660156
0.179166666666667	-0.0762939453125
0.1825	-0.0681877136230469
0.185833333333334	-0.0677108764648438
0.189166666666667	-0.0662803649902344
0.1925	-0.06103515625
0.195833333333334	-0.0538825988769532
0.199166666666667	-0.0414848327636719
0.2025	-0.0319480895996094
0.205833333333334	-0.0247955322265625
0.209166666666667	-0.0286102294921875
0.2125	-0.0491142272949219
0.215833333333334	-0.0820159912109375
0.219166666666667	-0.120162963867188
0.2225	-0.147342681884766
0.225833333333334	-0.167369842529297
0.229166666666667	-0.178813934326172
0.2325	-0.177383422851563
0.235833333333334	-0.164508819580078
0.239166666666667	-0.143527984619141
0.2425	-0.122547149658203
0.245833333333334	-0.0967979431152344
0.249166666666667	-0.0705718994140625
0.2525	-0.05340576171875
0.255833333333334	-0.0476837158203125
0.259166666666667	-0.0543594360351563
0.2625	-0.0696182250976563
0.265833333333334	-0.0934600830078125
0.269166666666667	-0.117778778076172
0.2725	-0.140190124511719
0.275833333333334	-0.155448913574219
0.279166666666667	-0.159263610839844
0.2825	-0.154495239257813
0.285833333333334	-0.147819519042969
0.289166666666667	-0.14638900756836
0.2925	-0.147819519042969
0.295833333333334	-0.146865844726563
0.299166666666667	-0.14638900756836
0.3025	-0.152587890625
0.305833333333334	-0.160694122314453
0.309166666666667	-0.164031982421875
0.3125	-0.161170959472656
0.315833333333334	-0.161170959472656
0.319166666666667	-0.164031982421875
0.3225	-0.161170959472656
0.325833333333334	-0.152111053466797
0.329166666666667	-0.142574310302735
0.3325	-0.133514404296875
0.335833333333334	-0.121593475341797
0.339166666666667	-0.104904174804688
0.3425	-0.091552734375
0.345833333333334	-0.0805854797363281
0.349166666666667	-0.0805854797363281
0.3525	-0.0910758972167969
0.355833333333334	-0.105381011962891
0.359166666666667	-0.118732452392578
0.3625	-0.130653381347656
0.365833333333334	-0.145435333251953
0.369166666666667	-0.152111053466797
0.3725	-0.144481658935547
0.375833333333334	-0.130653381347656
0.379166666666667	-0.115394592285156
0.3825	-0.101566314697266
0.385833333333334	-0.0882148742675781
0.389166666666667	-0.0777244567871094
0.3925	-0.0777244567871094
0.395833333333334	-0.0810623168945313
0.399166666666667	-0.0963211059570313
0.4025	-0.111103057861328
0.405833333333334	-0.124931335449219
0.409166666666667	-0.134944915771485
0.4125	-0.1373291015625
0.415833333333334	-0.1373291015625
0.419166666666667	-0.132083892822266
0.4225	-0.132560729980469
0.425833333333334	-0.131607055664063
0.429166666666667	-0.130653381347656
0.4325	-0.127792358398438
0.435833333333334	-0.124931335449219
0.439166666666667	-0.121593475341797
0.4425	-0.122547149658203
0.445833333333334	-0.129222869873047
0.449166666666667	-0.139236450195313
0.4525	-0.158786773681641
0.455833333333334	-0.180244445800781
0.459166666666667	-0.200271606445313
0.4625	-0.207901000976563
0.465833333333334	-0.208377838134766
0.469166666666667	-0.206470489501953
0.4725	-0.19979476928711
0.475833333333334	-0.194072723388672
0.479166666666667	-0.185012817382813
0.4825	-0.174522399902344
0.485833333333334	-0.159263610839844
0.489166666666667	-0.142574310302735
0.4925	-0.131607055664063
0.495833333333334	-0.126838684082031
0.499166666666667	-0.125885009765625
0.5025	-0.126361846923828
0.505833333333334	-0.130176544189453
0.509166666666667	-0.135898590087891
0.5125	-0.140190124511719
0.515833333333334	-0.145912170410156
0.519166666666667	-0.151157379150391
0.5225	-0.160694122314453
0.525833333333333	-0.16164779663086
0.529166666666667	-0.150203704833985
0.5325	-0.128746032714844
0.535833333333334	-0.105381011962891
0.539166666666667	-0.0901222229003906
0.5425	-0.0815391540527344
0.545833333333334	-0.0824928283691406
0.549166666666667	-0.0901222229003906
0.5525	-0.101089477539063
0.555833333333334	-0.108718872070313
0.559166666666667	-0.11587142944336
0.5625	-0.126361846923828
0.565833333333334	-0.135898590087891
0.569166666666667	-0.143527984619141
0.5725	-0.150680541992188
0.575833333333334	-0.16164779663086
0.579166666666667	-0.161170959472656
0.5825	-0.146865844726563
0.585833333333334	-0.12969970703125
0.589166666666667	-0.119686126708985
0.5925	-0.11587142944336
0.595833333333334	-0.110626220703125
0.599166666666667	-0.111579895019531
0.6025	-0.116348266601563
0.605833333333334	-0.118732452392578
0.609166666666667	-0.117301940917969
0.6125	-0.119209289550781
0.615833333333334	-0.125408172607422
0.619166666666667	-0.133037567138672
0.6225	-0.13875961303711
0.625833333333334	-0.147342681884766
0.629166666666667	-0.155448913574219
0.6325	-0.154972076416016
0.635833333333334	-0.148296356201172
0.639166666666667	-0.143051147460938
0.6425	-0.145912170410156
0.645833333333334	-0.154495239257813
0.649166666666667	-0.162124633789063
0.6525	-0.16927719116211
0.655833333333334	-0.170707702636719
0.659166666666667	-0.165462493896485
0.6625	-0.156402587890625
0.665833333333334	-0.147342681884766
0.669166666666667	-0.147342681884766
0.6725	-0.149726867675781
0.675833333333334	-0.156402587890625
0.679166666666667	-0.159263610839844
0.6825	-0.165462493896485
0.685833333333334	-0.170230865478516
0.689166666666667	-0.168800354003906
0.6925	-0.16927719116211
0.695833333333334	-0.173568725585938
0.699166666666667	-0.187873840332031
0.7025	-0.188350677490235
0.705833333333334	-0.181198120117188
0.709166666666667	-0.172615051269531
0.7125	-0.164985656738281
0.715833333333334	-0.153541564941406
0.719166666666667	-0.13875961303711
0.7225	-0.133514404296875
0.725833333333334	-0.132083892822266
0.729166666666667	-0.128746032714844
0.7325	-0.128269195556641
0.735833333333334	-0.133514404296875
0.739166666666667	-0.145435333251953
0.7425	-0.159263610839844
0.745833333333334	-0.174999237060547
0.749166666666667	-0.188350677490235
0.7525	-0.197410583496094
0.755833333333334	-0.200748443603516
0.759166666666667	-0.1983642578125
0.7625	-0.196456909179688
0.765833333333334	-0.197887420654297
0.769166666666667	-0.205039978027344
0.7725	-0.206947326660156
0.775833333333334	-0.20599365234375
0.779166666666667	-0.205039978027344
0.7825	-0.196933746337891
0.785833333333334	-0.185489654541016
0.789166666666667	-0.174999237060547
0.7925	-0.170707702636719
0.795833333333334	-0.174045562744141
0.799166666666667	-0.179290771484375
0.8025	-0.189781188964844
0.805833333333334	-0.205039978027344
0.809166666666667	-0.220775604248047
0.8125	-0.23651123046875
0.815833333333334	-0.242233276367188
0.819166666666667	-0.235557556152344
0.8225	-0.22125244140625
0.825833333333333	-0.202655792236328
0.829166666666667	-0.187397003173828
0.8325	-0.170230865478516
0.835833333333334	-0.161170959472656
0.839166666666667	-0.163555145263672
0.8425	-0.171184539794922
0.845833333333334	-0.179290771484375
0.849166666666667	-0.181674957275391
0.8525	-0.185966491699219
0.855833333333334	-0.193119049072266
0.859166666666667	-0.191688537597656
0.8625	-0.182628631591797
0.865833333333334	-0.174522399902344
0.869166666666667	-0.170230865478516
0.8725	-0.165939331054688
0.875833333333334	-0.157833099365235
0.879166666666667	-0.156402587890625
0.8825	-0.162124633789063
0.885833333333334	-0.166893005371094
0.889166666666667	-0.171184539794922
0.8925	-0.177383422851563
0.895833333333334	-0.185966491699219
0.899166666666667	-0.195026397705078
0.9025	-0.205516815185547
0.905833333333334	-0.218391418457031
0.909166666666667	-0.228404998779297
0.9125	-0.227451324462891
0.915833333333334	-0.215530395507813
0.919166666666667	-0.195026397705078
0.9225	-0.181674957275391
0.925833333333333	-0.170707702636719
0.929166666666667	-0.165462493896485
0.9325	-0.166893005371094
0.935833333333334	-0.179290771484375
0.939166666666667	-0.201702117919922
0.9425	-0.213623046875
0.945833333333334	-0.219821929931641
0.949166666666667	-0.218868255615235
0.9525	-0.212669372558594
0.955833333333334	-0.205516815185547
0.959166666666667	-0.200748443603516
0.9625	-0.205039978027344
0.965833333333334	-0.205516815185547
0.969166666666667	-0.198841094970703
0.9725	-0.193119049072266
0.975833333333334	-0.188827514648438
0.979166666666667	-0.185012817382813
0.9825	-0.177383422851563
0.985833333333334	-0.17690658569336
0.989166666666667	-0.183582305908203
0.9925	-0.19073486328125
0.995833333333334	-0.195503234863281
0.999166666666667	-0.195980072021485
1.0025	-0.200271606445313
1.00583333333334	-0.207901000976563
1.00916666666667	-0.214099884033203
1.0125	-0.213146209716797
1.01583333333334	-0.209331512451172
1.01916666666667	-0.208377838134766
1.0225	-0.211238861083985
1.02583333333334	-0.216007232666016
1.02916666666667	-0.220775604248047
1.0325	-0.23031234741211
1.03583333333334	-0.239849090576172
1.03916666666667	-0.242233276367188
1.0425	-0.229835510253906
1.04583333333334	-0.208854675292969
1.04916666666667	-0.191211700439453
1.0525	-0.181198120117188
1.05583333333334	-0.173568725585938
1.05916666666667	-0.1678466796875
1.0625	-0.167369842529297
1.06583333333334	-0.172138214111328
1.06916666666667	-0.173568725585938
1.0725	-0.169754028320313
1.07583333333334	-0.164985656738281
1.07916666666667	-0.163078308105469
1.0825	-0.16021728515625
1.08583333333334	-0.158786773681641
1.08916666666667	-0.159740447998047
1.0925	-0.165462493896485
1.09583333333334	-0.173091888427735
1.09916666666667	-0.184059143066406
1.1025	-0.193595886230469
1.10583333333334	-0.196456909179688
1.10916666666667	-0.193595886230469
1.1125	-0.194072723388672
1.11583333333334	-0.197410583496094
1.11916666666667	-0.195503234863281
1.1225	-0.188350677490235
1.12583333333334	-0.182151794433594
1.12916666666667	-0.181198120117188
1.1325	-0.178337097167969
1.13583333333334	-0.173091888427735
1.13916666666667	-0.171184539794922
1.1425	-0.172138214111328
1.14583333333334	-0.170230865478516
1.14916666666667	-0.166416168212891
1.1525	-0.164508819580078
1.15583333333334	-0.163078308105469
1.15916666666667	-0.157356262207031
1.1625	-0.15401840209961
1.16583333333334	-0.16164779663086
1.16916666666667	-0.173091888427735
1.1725	-0.180244445800781
1.17583333333334	-0.182628631591797
1.17916666666667	-0.186920166015625
1.1825	-0.190258026123047
1.18583333333334	-0.190258026123047
1.18916666666667	-0.188350677490235
1.1925	-0.189304351806641
1.19583333333334	-0.192642211914063
1.19916666666667	-0.196933746337891
1.2025	-0.197410583496094
1.20583333333334	-0.195503234863281
1.20916666666667	-0.194549560546875
1.2125	-0.195980072021485
1.21583333333334	-0.198841094970703
1.21916666666667	-0.202178955078125
1.2225	-0.206470489501953
1.22583333333334	-0.20742416381836
1.22916666666667	-0.200748443603516
1.2325	-0.18453598022461
1.23583333333334	-0.162124633789063
1.23916666666667	-0.142574310302735
1.2425	-0.128746032714844
1.24583333333334	-0.126361846923828
1.24916666666667	-0.130653381347656
1.2525	-0.147342681884766
1.25583333333334	-0.1678466796875
1.25916666666667	-0.181674957275391
1.2625	-0.185966491699219
1.26583333333334	-0.18310546875
1.26916666666667	-0.186920166015625
1.2725	-0.191211700439453
1.27583333333334	-0.195980072021485
1.27916666666667	-0.200748443603516
1.2825	-0.20599365234375
1.28583333333334	-0.214099884033203
1.28916666666667	-0.210285186767578
1.2925	-0.194072723388672
1.29583333333334	-0.171661376953125
1.29916666666667	-0.151634216308594
1.3025	-0.134468078613281
1.30583333333334	-0.113010406494141
1.30916666666667	-0.101566314697266
1.3125	-0.105381011962891
1.31583333333334	-0.120162963867188
1.31916666666667	-0.129222869873047
1.3225	-0.128269195556641
1.32583333333334	-0.128746032714844
1.32916666666667	-0.13113021850586
1.3325	-0.136852264404297
1.33583333333334	-0.140666961669922
1.33916666666667	-0.15401840209961
1.3425	-0.17547607421875
1.34583333333334	-0.194549560546875
1.34916666666667	-0.197887420654297
1.3525	-0.18453598022461
1.35583333333334	-0.16927719116211
1.35916666666667	-0.155448913574219
1.3625	-0.147342681884766
1.36583333333334	-0.145912170410156
1.36916666666667	-0.153541564941406
1.3725	-0.165939331054688
1.37583333333334	-0.174045562744141
1.37916666666667	-0.174045562744141
1.3825	-0.170707702636719
1.38583333333334	-0.164031982421875
1.38916666666667	-0.155925750732422
1.3925	-0.145435333251953
1.39583333333334	-0.140666961669922
1.39916666666667	-0.143051147460938
1.4025	-0.148296356201172
1.40583333333334	-0.152111053466797
1.40916666666667	-0.158786773681641
1.4125	-0.165939331054688
1.41583333333334	-0.169754028320313
1.41916666666667	-0.166893005371094
1.4225	-0.163555145263672
1.42583333333334	-0.164508819580078
1.42916666666667	-0.162601470947266
1.4325	-0.160694122314453
1.43583333333334	-0.161170959472656
1.43916666666667	-0.165462493896485
1.4425	-0.173568725585938
1.44583333333334	-0.17690658569336
1.44916666666667	-0.179767608642578
1.4525	-0.184059143066406
1.45583333333334	-0.187873840332031
1.45916666666667	-0.192642211914063
1.4625	-0.19073486328125
1.46583333333334	-0.187397003173828
1.46916666666667	-0.189304351806641
1.4725	-0.186920166015625
1.47583333333334	-0.186920166015625
1.47916666666667	-0.182151794433594
1.4825	-0.181198120117188
1.48583333333334	-0.18310546875
1.48916666666667	-0.182151794433594
1.4925	-0.186443328857422
1.49583333333334	-0.185489654541016
1.49916666666667	-0.182151794433594
1.5025	-0.172615051269531
1.50583333333334	-0.159263610839844
1.50916666666667	-0.14638900756836
1.5125	-0.13875961303711
1.51583333333334	-0.136375427246094
1.51916666666667	-0.138282775878906
1.5225	-0.142574310302735
1.52583333333334	-0.149726867675781
1.52916666666667	-0.157833099365235
1.5325	-0.159263610839844
1.53583333333334	-0.156402587890625
1.53916666666667	-0.156879425048828
1.5425	-0.164031982421875
1.54583333333334	-0.175952911376953
1.54916666666667	-0.186443328857422
1.5525	-0.198841094970703
1.55583333333334	-0.209331512451172
1.55916666666667	-0.211238861083985
1.5625	-0.20742416381836
1.56583333333334	-0.202655792236328
1.56916666666667	-0.19979476928711
1.5725	-0.195980072021485
1.57583333333334	-0.194072723388672
1.57916666666667	-0.193595886230469
1.5825	-0.195503234863281
1.58583333333334	-0.1983642578125
1.58916666666667	-0.205516815185547
1.5925	-0.211715698242188
1.59583333333334	-0.216007232666016
1.59916666666667	-0.22125244140625
1.6025	-0.224590301513672
1.60583333333334	-0.217914581298828
1.60916666666667	-0.199317932128906
1.6125	-0.183582305908203
1.61583333333334	-0.174045562744141
1.61916666666667	-0.164985656738281
1.6225	-0.152587890625
1.62583333333334	-0.143527984619141
1.62916666666667	-0.14638900756836
1.6325	-0.157833099365235
1.63583333333334	-0.169754028320313
1.63916666666667	-0.182628631591797
1.6425	-0.195026397705078
1.64583333333334	-0.20599365234375
1.64916666666667	-0.211715698242188
1.6525	-0.213146209716797
1.65583333333334	-0.216007232666016
1.65916666666667	-0.224113464355469
1.6625	-0.238895416259766
1.66583333333334	-0.257015228271485
1.66916666666667	-0.265598297119141
1.6725	-0.258445739746094
1.67583333333334	-0.240325927734375
1.67916666666667	-0.22268295288086
1.6825	-0.20599365234375
1.68583333333334	-0.192642211914063
1.68916666666667	-0.187397003173828
1.6925	-0.188827514648438
1.69583333333334	-0.19216537475586
1.69916666666667	-0.187397003173828
1.7025	-0.181198120117188
1.70583333333334	-0.170707702636719
1.70916666666667	-0.164031982421875
1.7125	-0.160694122314453
1.71583333333334	-0.166893005371094
1.71916666666667	-0.179290771484375
1.7225	-0.193119049072266
1.72583333333334	-0.204563140869141
1.72916666666667	-0.206947326660156
1.7325	-0.20742416381836
1.73583333333334	-0.198841094970703
1.73916666666667	-0.188350677490235
1.7425	-0.174522399902344
1.74583333333334	-0.174045562744141
1.74916666666667	-0.18310546875
1.7525	-0.19216537475586
1.75583333333334	-0.19073486328125
1.75916666666667	-0.184059143066406
1.7625	-0.177860260009766
1.76583333333334	-0.159740447998047
1.76916666666667	-0.136375427246094
1.7725	-0.113487243652344
1.77583333333334	-0.10824203491211
1.77916666666667	-0.10824203491211
1.7825	-0.105381011962891
1.78583333333334	-0.107288360595703
1.78916666666667	-0.112056732177735
1.7925	-0.119209289550781
1.79583333333334	-0.118732452392578
1.79916666666667	-0.113964080810547
1.8025	-0.104904174804688
1.80583333333334	-0.0891685485839844
1.80916666666667	-0.0662803649902344
1.8125	-0.0452995300292969
1.81583333333334	-0.0309944152832031
1.81916666666667	-0.0238418579101563
1.8225	-0.0185966491699219
1.82583333333334	-0.0157356262207031
1.82916666666667	-0.0166893005371094
1.8325	-0.0157356262207031
1.83583333333334	-0.003814697265625
1.83916666666667	0.0104904174804688
1.8425	0.0214576721191406
1.84583333333334	0.0257492065429688
1.84916666666667	0.0271797180175781
1.8525	0.0300407409667969
1.85583333333334	0.0314712524414063
1.85916666666667	0.0333786010742188
1.8625	0.0276565551757813
1.86583333333334	0.0247955322265625
1.86916666666667	0.0286102294921875
1.8725	0.0295639038085938
1.87583333333334	0.0224113464355469
1.87916666666667	0.0147819519042969
1.8825	0.0171661376953125
1.88583333333334	0.0257492065429688
1.88916666666667	0.0300407409667969
1.8925	0.0352859497070313
1.89583333333334	0.0395774841308594
1.89916666666667	0.0405311584472656
1.9025	0.0329017639160156
1.90583333333334	0.0195503234863281
1.90916666666667	0.011444091796875
1.9125	0.00762939453125
1.91583333333334	0.00810623168945313
1.91916666666667	0.00667572021484375
1.9225	0.0095367431640625
1.92583333333334	0.0176429748535156
1.92916666666667	0.0219345092773438
1.9325	0.019073486328125
1.93583333333334	0.011444091796875
1.93916666666667	0.00762939453125
1.9425	0.00810623168945313
1.94583333333334	0.003814697265625
1.94916666666667	-0.00667572021484375
1.9525	-0.0147819519042969
1.95583333333334	-0.0166893005371094
1.95916666666667	-0.0128746032714844
1.9625	-0.0171661376953125
1.96583333333334	-0.0271797180175781
1.96916666666667	-0.0371932983398438
1.9725	-0.0543594360351563
1.97583333333334	-0.0791549682617188
1.97916666666667	-0.107765197753906
1.9825	-0.125408172607422
1.98583333333334	-0.133991241455078
1.98916666666667	-0.141143798828125
1.9925	-0.141143798828125
1.99583333333334	-0.133514404296875
1.99916666666667	-0.122547149658203
2.0025	-0.116825103759766
2.00583333333334	-0.116825103759766
2.00916666666667	-0.118732452392578
2.0125	-0.121116638183594
2.01583333333334	-0.121116638183594
2.01916666666667	-0.121116638183594
2.0225	-0.1220703125
2.02583333333334	-0.120639801025391
2.02916666666667	-0.119209289550781
2.0325	-0.119686126708985
2.03583333333334	-0.125408172607422
2.03916666666667	-0.13875961303711
2.0425	-0.146865844726563
2.04583333333334	-0.154972076416016
2.04916666666667	-0.157356262207031
2.0525	-0.163555145263672
2.05583333333334	-0.173091888427735
2.05916666666667	-0.174045562744141
2.0625	-0.178813934326172
2.06583333333334	-0.181198120117188
2.06916666666667	-0.18453598022461
2.0725	-0.181198120117188
2.07583333333334	-0.169754028320313
2.07916666666667	-0.1678466796875
2.0825	-0.168800354003906
2.08583333333334	-0.173091888427735
2.08916666666667	-0.172615051269531
2.0925	-0.171184539794922
2.09583333333334	-0.173568725585938
2.09916666666667	-0.172615051269531
2.1025	-0.175952911376953
2.10583333333334	-0.175952911376953
2.10916666666667	-0.178337097167969
2.1125	-0.185966491699219
2.11583333333334	-0.195503234863281
2.11916666666667	-0.204563140869141
2.1225	-0.202655792236328
2.12583333333334	-0.203132629394531
2.12916666666667	-0.209808349609375
2.1325	-0.216007232666016
2.13583333333334	-0.216484069824219
2.13916666666667	-0.214099884033203
2.1425	-0.222206115722656
2.14583333333334	-0.233173370361328
2.14916666666667	-0.241279602050781
2.1525	-0.240802764892578
2.15583333333334	-0.241756439208985
2.15916666666667	-0.242233276367188
2.1625	-0.239372253417969
2.16583333333334	-0.232219696044922
2.16916666666667	-0.225543975830078
2.1725	-0.220775604248047
2.17583333333334	-0.217914581298828
2.17916666666667	-0.217437744140625
2.1825	-0.22268295288086
2.18583333333334	-0.231742858886719
2.18916666666667	-0.240325927734375
2.1925	-0.254154205322266
2.19583333333334	-0.260353088378906
2.19916666666667	-0.262260437011719
2.2025	-0.26082992553711
2.20583333333334	-0.256061553955078
2.20916666666667	-0.249862670898438
2.2125	-0.231266021728516
2.21583333333334	-0.216484069824219
2.21916666666667	-0.205039978027344
2.2225	-0.193595886230469
2.22583333333334	-0.182151794433594
2.22916666666667	-0.174045562744141
2.2325	-0.180721282958985
2.23583333333334	-0.194549560546875
2.23916666666667	-0.212669372558594
2.2425	-0.2288818359375
2.24583333333334	-0.245094299316406
2.24916666666667	-0.254154205322266
2.2525	-0.254631042480469
2.25583333333334	-0.251293182373047
2.25916666666667	-0.241279602050781
2.2625	-0.238418579101563
2.26583333333334	-0.23794174194336
2.26916666666667	-0.247478485107422
2.2725	-0.257492065429688
2.27583333333334	-0.263690948486328
2.27916666666667	-0.270366668701172
2.2825	-0.269889831542969
2.28583333333334	-0.267982482910156
2.28916666666667	-0.258445739746094
2.2925	-0.24557113647461
2.29583333333334	-0.234603881835938
2.29916666666667	-0.227451324462891
2.3025	-0.221729278564453
2.30583333333334	-0.213623046875
2.30916666666667	-0.20742416381836
2.3125	-0.204086303710938
2.31583333333334	-0.204563140869141
2.31916666666667	-0.205039978027344
2.3225	-0.213146209716797
2.32583333333334	-0.224590301513672
2.32916666666667	-0.239849090576172
2.3325	-0.252723693847656
2.33583333333334	-0.259876251220703
2.33916666666667	-0.260353088378906
2.3425	-0.250816345214844
2.34583333333334	-0.241756439208985
2.34916666666667	-0.230789184570313
2.3525	-0.227928161621094
2.35583333333334	-0.23031234741211
2.35916666666667	-0.236988067626953
2.3625	-0.240802764892578
2.36583333333334	-0.242233276367188
2.36916666666667	-0.247478485107422
2.3725	-0.250816345214844
2.37583333333334	-0.253677368164063
2.37916666666667	-0.261783599853516
2.3825	-0.27608871459961
2.38583333333334	-0.29134750366211
2.38916666666667	-0.299930572509766
2.3925	-0.303745269775391
2.39583333333334	-0.303268432617188
2.39916666666667	-0.295162200927735
2.4025	-0.278949737548828
2.40583333333334	-0.264644622802735
2.40916666666667	-0.262260437011719
2.4125	-0.271320343017578
2.41583333333334	-0.28228759765625
2.41916666666667	-0.287532806396485
2.4225	-0.29134750366211
2.42583333333334	-0.291824340820313
2.42916666666667	-0.2899169921875
2.4325	-0.282764434814453
2.43583333333334	-0.279426574707031
2.43916666666667	-0.282764434814453
2.4425	-0.294685363769531
2.44583333333334	-0.308990478515625
2.44916666666667	-0.312328338623047
2.4525	-0.305652618408203
2.45583333333334	-0.292301177978516
2.45916666666667	-0.278472900390625
2.4625	-0.26845932006836
2.46583333333334	-0.26082992553711
2.46916666666667	-0.259876251220703
2.4725	-0.264644622802735
2.47583333333334	-0.270843505859375
2.47916666666667	-0.278472900390625
2.4825	-0.280380249023438
2.48583333333334	-0.28228759765625
2.48916666666667	-0.284671783447266
2.4925	-0.2899169921875
2.49583333333334	-0.301361083984375
2.49916666666667	-0.30660629272461
2.5025	-0.303268432617188
2.50583333333334	-0.288963317871094
2.50916666666667	-0.269889831542969
2.5125	-0.254154205322266
2.51583333333334	-0.243186950683594
2.51916666666667	-0.243186950683594
2.5225	-0.252723693847656
2.52583333333334	-0.265598297119141
2.52916666666667	-0.271797180175781
2.5325	-0.267505645751953
2.53583333333334	-0.255107879638672
2.53916666666667	-0.244617462158203
2.5425	-0.233650207519531
2.54583333333334	-0.22268295288086
2.54916666666667	-0.214099884033203
2.5525	-0.209808349609375
2.55583333333334	-0.209808349609375
2.55916666666667	-0.210762023925781
2.5625	-0.217914581298828
2.56583333333334	-0.23031234741211
2.56916666666667	-0.247955322265625
2.5725	-0.26702880859375
2.57583333333334	-0.286102294921875
2.57916666666667	-0.299453735351563
2.5825	-0.307083129882813
2.58583333333334	-0.310897827148438
2.58916666666667	-0.309467315673828
2.5925	-0.299453735351563
2.59583333333334	-0.280857086181641
2.59916666666667	-0.262737274169922
2.6025	-0.247001647949219
2.60583333333334	-0.23794174194336
2.60916666666667	-0.237464904785156
2.6125	-0.246047973632813
2.61583333333334	-0.26082992553711
2.61916666666667	-0.270366668701172
2.6225	-0.273704528808594
2.62583333333334	-0.273704528808594
2.62916666666667	-0.26845932006836
2.6325	-0.265121459960938
2.63583333333334	-0.261306762695313
2.63916666666667	-0.262260437011719
2.6425	-0.269412994384766
2.64583333333334	-0.275611877441406
2.64916666666667	-0.283241271972656
2.6525	-0.2899169921875
2.65583333333334	-0.297069549560547
2.65916666666667	-0.303268432617188
2.6625	-0.307083129882813
2.66583333333334	-0.313282012939453
2.66916666666667	-0.318050384521485
2.6725	-0.316619873046875
2.67583333333334	-0.31280517578125
2.67916666666667	-0.309944152832031
2.6825	-0.306129455566406
2.68583333333334	-0.298500061035156
2.68916666666667	-0.2899169921875
2.6925	-0.28371810913086
2.69583333333334	-0.271797180175781
2.69916666666667	-0.259876251220703
2.7025	-0.250339508056641
2.70583333333334	-0.246524810791016
2.70916666666667	-0.242710113525391
2.7125	-0.241756439208985
2.71583333333334	-0.247955322265625
2.71916666666667	-0.254631042480469
2.7225	-0.257492065429688
2.72583333333334	-0.257968902587891
2.72916666666667	-0.259876251220703
2.7325	-0.257968902587891
2.73583333333334	-0.250816345214844
2.73916666666667	-0.244140625
2.7425	-0.246047973632813
2.74583333333334	-0.254154205322266
2.74916666666667	-0.258922576904297
2.7525	-0.263690948486328
2.75583333333334	-0.26845932006836
2.75916666666667	-0.268936157226563
2.7625	-0.261306762695313
2.76583333333334	-0.241279602050781
2.76916666666667	-0.225067138671875
2.7725	-0.218391418457031
2.77583333333334	-0.220298767089844
2.77916666666667	-0.227451324462891
2.7825	-0.23651123046875
2.78583333333334	-0.25320053100586
2.78916666666667	-0.264644622802735
2.7925	-0.274658203125
2.79583333333334	-0.287055969238281
2.79916666666667	-0.301361083984375
2.8025	-0.309944152832031
2.80583333333334	-0.310420989990235
2.80916666666667	-0.312328338623047
2.8125	-0.31423568725586
2.81583333333334	-0.312328338623047
2.81916666666667	-0.305652618408203
2.8225	-0.301361083984375
2.82583333333334	-0.295162200927735
2.82916666666667	-0.288009643554688
2.8325	-0.278949737548828
2.83583333333334	-0.275611877441406
2.83916666666667	-0.273704528808594
2.8425	-0.276565551757813
2.84583333333334	-0.283241271972656
2.84916666666667	-0.294208526611328
2.8525	-0.305652618408203
2.85583333333334	-0.313758850097656
2.85916666666667	-0.317096710205078
2.8625	-0.315189361572266
2.86583333333334	-0.315666198730469
2.86916666666667	-0.313282012939453
2.8725	-0.30517578125
2.87583333333334	-0.288486480712891
2.87916666666667	-0.279426574707031
2.8825	-0.274658203125
2.88583333333334	-0.272274017333985
2.88916666666667	-0.273227691650391
2.8925	-0.278949737548828
2.89583333333334	-0.286102294921875
2.89916666666667	-0.286579132080078
2.9025	-0.284671783447266
2.90583333333334	-0.279426574707031
2.90916666666667	-0.270366668701172
2.9125	-0.257492065429688
2.91583333333334	-0.246524810791016
2.91916666666667	-0.239372253417969
2.9225	-0.234603881835938
2.92583333333334	-0.228404998779297
2.92916666666667	-0.220775604248047
2.9325	-0.214099884033203
2.93583333333334	-0.211238861083985
2.93916666666667	-0.211715698242188
2.9425	-0.208854675292969
2.94583333333334	-0.200748443603516
2.94916666666667	-0.185012817382813
2.9525	-0.166416168212891
2.95583333333334	-0.143051147460938
2.95916666666667	-0.118732452392578
2.9625	-0.0905990600585938
2.96583333333334	-0.0662803649902344
2.96916666666667	-0.0510215759277344
2.9725	-0.0429153442382813
2.97583333333334	-0.0352859497070313
2.97916666666667	-0.0209808349609375
2.9825	-0.0214576721191406
2.98583333333334	-0.0324249267578125
2.98916666666667	-0.0433921813964844
2.9925	-0.0443458557128906
2.99583333333334	-0.0467300415039063
2.99916666666667	-0.0600814819335938
3.0025	-0.0643730163574219
3.00583333333334	-0.0672340393066407
3.00916666666667	-0.0734329223632813
3.0125	-0.0910758972167969
3.01583333333334	-0.109195709228516
3.01916666666667	-0.123977661132813
3.0225	-0.142574310302735
3.02583333333334	-0.160694122314453
3.02916666666667	-0.182151794433594
3.0325	-0.198841094970703
3.03583333333334	-0.212192535400391
3.03916666666667	-0.218868255615235
3.0425	-0.219345092773438
3.04583333333334	-0.212669372558594
3.04916666666667	-0.197887420654297
3.0525	-0.188827514648438
3.05583333333334	-0.186920166015625
3.05916666666667	-0.191211700439453
3.0625	-0.19216537475586
3.06583333333334	-0.185489654541016
3.06916666666667	-0.171661376953125
3.0725	-0.143527984619141
3.07583333333334	-0.0939369201660156
3.07916666666667	-0.0185966491699219
3.0825	0.0720024108886719
3.08583333333334	0.164985656738281
3.08916666666667	0.261783599853516
3.0925	0.371456146240235
3.09583333333334	0.498771667480469
3.09916666666667	0.638008117675782
3.1025	0.795841217041016
3.10583333333334	0.979900360107422
3.10916666666667	1.19113922119141
3.1125	1.42431259155274
3.11583333333334	1.67083740234375
3.11916666666667	1.93071365356446
3.1225	2.20155715942383
3.12583333333334	2.4709701538086
3.12916666666667	2.7313232421875
3.1325	2.97164916992188
3.13583333333334	3.19242477416992
3.13916666666667	3.39031219482422
3.1425	3.56578826904297
3.14583333333334	3.7226676940918
3.14916666666667	3.85904312133789
3.1525	3.9815902709961
3.15583333333334	4.08363342285156
3.15916666666667	4.16278839111328
3.1625	4.21428680419922
3.16583333333334	4.24337387084961
3.16916666666667	4.25291061401367
3.1725	4.24480438232422
3.17583333333334	4.21571731567383
3.17916666666667	4.16851043701172
3.1825	4.10556793212891
3.18583333333334	4.02688980102539
3.18916666666667	3.93819808959961
3.1925	3.83710861206055
3.19583333333334	3.73315811157227
3.19916666666667	3.62205505371094
3.2025	3.51190567016602
3.20583333333334	3.40318679809571
3.20916666666667	3.30162048339844
3.2125	3.20100784301758
3.21583333333334	3.09991836547852
3.21916666666667	2.99787521362305
3.2225	2.89058685302735
3.22583333333334	2.78472900390625
3.22916666666667	2.67457962036133
3.2325	2.5634765625
3.23583333333334	2.44903564453125
3.23916666666667	2.33507156372071
3.2425	2.23112106323242
3.24583333333334	2.12907791137696
3.24916666666667	2.02798843383789
3.2525	1.93500518798828
3.25583333333334	1.85298919677735
3.25916666666667	1.77717208862305
3.2625	1.69420242309571
3.26583333333334	1.61218643188477
3.26916666666667	1.53446197509766
3.2725	1.46007537841797
3.27583333333334	1.39141082763672
3.27916666666667	1.33085250854492
3.2825	1.27649307250977
3.28583333333334	1.22690200805664
3.28916666666667	1.18112564086914
3.2925	1.13964080810547
3.29583333333334	1.09434127807617
3.29916666666667	1.04856491088867
3.3025	1.00851058959961
3.30583333333334	0.971317291259766
3.30916666666667	0.930309295654297
3.3125	0.887870788574219
3.31583333333334	0.855445861816406
3.31916666666667	0.830173492431641
3.3225	0.805854797363281
3.32583333333334	0.777244567871094
3.32916666666667	0.748157501220703
3.3325	0.712394714355469
3.33583333333334	0.669479370117188
3.33916666666667	0.615596771240235
3.3425	0.565052032470703
3.34583333333334	0.52022933959961
3.34916666666667	0.48828125
3.3525	0.463962554931641
3.35583333333334	0.438213348388672
3.35916666666667	0.420093536376953
3.3625	0.409603118896485
3.36583333333334	0.406742095947266
3.36916666666667	0.403404235839844
3.3725	0.396251678466797
3.37583333333334	0.393867492675781
3.37916666666667	0.388622283935547
3.3825	0.37384033203125
3.38583333333334	0.349044799804688
3.38916666666667	0.315189361572266
3.3925	0.280857086181641
3.39583333333334	0.243186950683594
3.39916666666667	0.206470489501953
3.4025	0.170230865478516
3.40583333333334	0.140666961669922
3.40916666666667	0.119686126708985
3.4125	0.107765197753906
3.41583333333334	0.102996826171875
3.41916666666667	0.0977516174316406
3.4225	0.095367431640625
3.42583333333334	0.087738037109375
3.42916666666667	0.0786781311035157
3.4325	0.0658035278320313
3.43583333333334	0.0538825988769532
3.43916666666667	0.041961669921875
3.4425	0.0314712524414063
3.44583333333334	0.0243186950683594
3.44916666666667	0.0200271606445313
3.4525	0.0152587890625
3.45583333333334	0.00619888305664063
3.45916666666667	-0.00476837158203125
3.4625	-0.0181198120117188
3.46583333333334	-0.0295639038085938
3.46916666666667	-0.0391006469726563
3.4725	-0.0443458557128906
3.47583333333334	-0.0443458557128906
3.47916666666667	-0.0414848327636719
3.4825	-0.0367164611816406
3.48583333333334	-0.034332275390625
3.48916666666667	-0.0348091125488281
3.4925	-0.041961669921875
3.49583333333334	-0.05340576171875
3.49916666666667	-0.0629425048828125
3.5025	-0.0705718994140625
3.50583333333334	-0.0777244567871094
3.50916666666667	-0.0848770141601563
3.5125	-0.087738037109375
3.51583333333334	-0.0910758972167969
3.51916666666667	-0.0996589660644531
3.5225	-0.113010406494141
3.52583333333334	-0.126361846923828
3.52916666666667	-0.141143798828125
3.5325	-0.154495239257813
3.53583333333334	-0.164985656738281
3.53916666666667	-0.165462493896485
3.5425	-0.160694122314453
3.54583333333334	-0.16021728515625
3.54916666666667	-0.162124633789063
3.5525	-0.167369842529297
3.55583333333334	-0.171661376953125
3.55916666666667	-0.179767608642578
3.5625	-0.195503234863281
3.56583333333334	-0.211238861083985
3.56916666666667	-0.2288818359375
3.5725	-0.244140625
3.57583333333334	-0.256538391113281
3.57916666666667	-0.271320343017578
3.5825	-0.279426574707031
3.58583333333334	-0.284671783447266
3.58916666666667	-0.283241271972656
3.5925	-0.286579132080078
3.59583333333334	-0.296115875244141
3.59916666666667	-0.303268432617188
3.6025	-0.305652618408203
3.60583333333334	-0.303745269775391
3.60916666666667	-0.301361083984375
3.6125	-0.29134750366211
3.61583333333334	-0.271797180175781
3.61916666666667	-0.241279602050781
3.6225	-0.21505355834961
3.62583333333334	-0.184059143066406
3.62916666666667	-0.138282775878906
3.6325	-0.0696182250976563
3.63583333333334	0.0152587890625
3.63916666666667	0.102996826171875
3.6425	0.202655792236328
3.64583333333334	0.319957733154297
3.64916666666667	0.463962554931641
3.6525	0.626087188720703
3.65583333333334	0.813007354736328
3.65916666666667	1.03139877319336
3.6625	1.28841400146485
3.66583333333334	1.57403945922852
3.66916666666667	1.87826156616211
3.6725	2.20155715942383
3.67583333333334	2.54917144775391
3.67916666666667	2.92825698852539
3.6825	3.32927703857422
3.68583333333334	3.74650955200196
3.68916666666667	4.17041778564453
3.6925	4.59527969360352
3.69583333333334	5.01489639282227
3.69916666666667	5.4168701171875
3.7025	5.79929351806641
3.70583333333334	6.15882873535157
3.70916666666667	6.48927688598633
3.7125	6.78682327270508
3.71583333333334	7.04193115234375
3.71916666666667	7.25317001342774
3.7225	7.40718841552735
3.72583333333334	7.50160217285157
3.72916666666667	7.54117965698242
3.7325	7.52830505371094
3.73583333333334	7.46679306030274
3.73916666666667	7.354736328125
3.7425	7.19356536865235
3.74583333333334	6.98661804199219
3.74916666666667	6.74104690551758
3.7525	6.46257400512696
3.75583333333334	6.15215301513672
3.75916666666667	5.81550598144532
3.7625	5.46646118164063
3.76583333333334	5.11598587036133
3.76916666666667	4.76503372192383
3.7725	4.41455841064453
3.77583333333334	4.06599044799805
3.77916666666667	3.72791290283203
3.7825	3.40080261230469
3.78583333333334	3.08704376220703
3.78916666666667	2.78186798095703
3.7925	2.49195098876953
3.79583333333334	2.22158432006836
3.79916666666667	1.97172164916992
3.8025	1.74379348754883
3.80583333333334	1.5406608581543
3.80916666666667	1.36661529541016
3.8125	1.21021270751953
3.81583333333334	1.06859207153321
3.81916666666667	0.937461853027344
3.8225	0.81777572631836
3.82583333333334	0.704288482666016
3.82916666666667	0.59652328491211
3.8325	0.49734115600586
3.83583333333334	0.411510467529297
3.83916666666667	0.338077545166016
3.8425	0.274658203125
3.84583333333334	0.224113464355469
3.84916666666667	0.192642211914063
3.8525	0.171184539794922
3.85583333333334	0.151157379150391
3.85916666666667	0.132083892822266
3.8625	0.119686126708985
3.86583333333334	0.113964080810547
3.86916666666667	0.114917755126953
3.8725	0.133991241455078
3.87583333333334	0.177860260009766
3.87916666666667	0.249385833740235
3.8825	0.351905822753906
3.88583333333334	0.493526458740235
3.88916666666667	0.678539276123047
3.8925	0.918865203857422
3.89583333333334	1.23310089111328
3.89916666666667	1.64556503295899
3.9025	2.17866897583008
3.90583333333334	2.83002853393555
3.90916666666667	3.61347198486328
3.9125	4.54568862915039
3.91583333333334	5.65671920776367
3.91916666666667	6.95943832397461
3.9225	8.45575332641602
3.92583333333334	10.1671218872071
3.92916666666667	12.0992660522461
3.9325	14.2478942871094
3.93583333333334	16.5719985961914
3.93916666666667	19.0386772155762
3.9425	21.6164588928223
3.94583333333334	24.2681503295899
3.94916666666667	26.9436836242676
3.9525	29.5805931091309
3.95583333333334	32.132625579834
3.95916666666667	34.5506668090821
3.9625	36.7836952209473
3.96583333333334	38.7668609619141
3.96916666666667	40.4400825500488
3.9725	41.7613983154297
3.97583333333334	42.7021980285645
3.97916666666667	43.2395935058594
3.9825	43.367862701416
3.98583333333334	43.0889129638672
3.98916666666667	42.4242019653321
3.9925	41.4061546325684
3.99583333333334	40.071964263916
3.99916666666667	38.4664535522461
4.0025	36.6191864013672
4.00583333333334	34.5878601074219
4.00916666666667	32.4301719665528
4.0125	30.1961898803711
4.01583333333334	27.9216766357422
4.01916666666667	25.6423950195313
4.0225	23.4098434448242
4.02583333333334	21.2545394897461
4.02916666666667	19.1984176635742
4.0325	17.2543525695801
4.03583333333334	15.439510345459
4.03916666666667	13.7596130371094
4.0425	12.2103691101074
4.04583333333334	10.7879638671875
4.04916666666667	9.48953628540039
4.0525	8.31079483032227
4.05583333333334	7.25317001342774
4.05916666666667	6.31332397460938
4.0625	5.48458099365235
4.06583333333334	4.75502014160156
4.06916666666667	4.12178039550781
4.0725	3.57627868652344
4.07583333333334	3.10468673706055
4.07916666666667	2.69317626953125
4.0825	2.33507156372071
4.08583333333334	2.01749801635742
4.08916666666667	1.73091888427735
4.0925	1.46913528442383
4.09583333333334	1.22880935668946
4.09916666666667	1.00040435791016
4.1025	0.783920288085938
4.10583333333334	0.586509704589844
4.10916666666667	0.401973724365235
4.1125	0.226020812988281
4.11583333333334	0.0548362731933594
4.11916666666667	-0.10824203491211
4.1225	-0.271797180175781
4.12583333333334	-0.442981719970703
4.12916666666667	-0.621795654296875
4.1325	-0.804901123046875
4.13583333333334	-0.996112823486328
4.13916666666667	-1.19829177856446
4.1425	-1.40476226806641
4.14583333333334	-1.60551071166992
4.14916666666667	-1.79529190063477
4.1525	-1.97172164916992
4.15583333333334	-2.13718414306641
4.15916666666667	-2.29310989379883
4.1625	-2.43520736694336
4.16583333333334	-2.56538391113281
4.16916666666667	-2.68077850341797
4.1725	-2.78520584106446
4.17583333333334	-2.87246704101563
4.17916666666667	-2.9296875
4.1825	-2.95686721801758
4.18583333333334	-2.95495986938477
4.18916666666667	-2.93445587158203
4.1925	-2.89487838745117
4.19583333333334	-2.83479690551758
4.19916666666667	-2.7608871459961
4.2025	-2.67362594604492
4.20583333333334	-2.58159637451172
4.20916666666667	-2.47478485107422
4.2125	-2.35509872436524
4.21583333333334	-2.227783203125
4.21916666666667	-2.105712890625
4.2225	-1.99317932128906
4.22583333333334	-1.88732147216797
4.22916666666667	-1.79290771484375
4.2325	-1.71327590942383
4.23583333333334	-1.64842605590821
4.23916666666667	-1.58262252807617
4.2425	-1.50871276855469
4.24583333333334	-1.434326171875
4.24916666666667	-1.36947631835938
4.2525	-1.31034851074219
4.25583333333334	-1.25551223754883
4.25916666666667	-1.20878219604492
4.2625	-1.17063522338867
4.26583333333334	-1.13391876220703
4.26916666666667	-1.09291076660156
4.2725	-1.05047225952149
4.27583333333334	-1.00231170654297
4.27916666666667	-0.95367431640625
4.2825	-0.908374786376953
4.28583333333334	-0.866413116455078
4.28916666666667	-0.821113586425781
4.2925	-0.768184661865235
4.29583333333334	-0.723838806152344
4.29916666666667	-0.684261322021485
4.3025	-0.646591186523438
4.30583333333334	-0.607013702392578
4.30916666666667	-0.575542449951172
4.3125	-0.559329986572266
4.31583333333334	-0.547885894775391
4.31916666666667	-0.536918640136719
4.3225	-0.526905059814453
4.32583333333334	-0.518798828125
4.32916666666667	-0.508785247802735
4.3325	-0.48971176147461
4.33583333333334	-0.467300415039063
4.33916666666667	-0.447750091552735
4.3425	-0.433444976806641
4.34583333333334	-0.421524047851563
4.34916666666667	-0.412464141845703
4.3525	-0.409603118896485
4.35583333333334	-0.404834747314453
4.35916666666667	-0.400543212890625
4.3625	-0.397205352783203
4.36583333333334	-0.400543212890625
4.36916666666667	-0.40435791015625
4.3725	-0.401973724365235
4.37583333333334	-0.395774841308594
4.37916666666667	-0.38290023803711
4.3825	-0.368118286132813
4.38583333333334	-0.350475311279297
4.38916666666667	-0.336647033691406
4.3925	-0.331401824951172
4.39583333333334	-0.330924987792969
4.39916666666667	-0.336170196533203
4.4025	-0.344276428222656
4.40583333333334	-0.356674194335938
4.40916666666667	-0.368595123291016
4.4125	-0.371932983398438
4.41583333333334	-0.37384033203125
4.41916666666667	-0.374317169189453
4.4225	-0.376224517822266
4.42583333333334	-0.377178192138672
4.42916666666667	-0.378608703613281
4.4325	-0.386238098144531
4.43583333333334	-0.39815902709961
4.43916666666667	-0.408649444580078
4.4425	-0.414371490478516
4.44583333333334	-0.41341781616211
4.44916666666667	-0.417232513427735
4.4525	-0.418663024902344
4.45583333333334	-0.4119873046875
4.45916666666667	-0.401496887207031
4.4625	-0.391483306884766
4.46583333333334	-0.391960144042969
4.46916666666667	-0.393867492675781
4.4725	-0.395298004150391
4.47583333333334	-0.395298004150391
4.47916666666667	-0.396728515625
4.4825	-0.398635864257813
4.48583333333334	-0.399112701416016
4.48916666666667	-0.395774841308594
4.4925	-0.397205352783203
4.49583333333334	-0.404834747314453
4.49916666666667	-0.420093536376953
4.5025	-0.43487548828125
4.50583333333334	-0.440120697021485
4.50916666666667	-0.439643859863281
4.5125	-0.43487548828125
4.51583333333334	-0.438690185546875
4.51916666666667	-0.440597534179688
4.5225	-0.437736511230469
4.52583333333334	-0.433444976806641
4.52916666666667	-0.43487548828125
4.5325	-0.444889068603516
4.53583333333334	-0.455856323242188
4.53916666666667	-0.464916229248047
4.5425	-0.47445297241211
4.54583333333334	-0.480175018310547
4.54916666666667	-0.476837158203125
4.5525	-0.461578369140625
4.55583333333334	-0.441074371337891
4.55916666666667	-0.42724609375
4.5625	-0.425338745117188
4.56583333333334	-0.435829162597656
4.56916666666667	-0.453472137451172
4.5725	-0.475406646728516
4.57583333333334	-0.500202178955078
4.57916666666667	-0.517845153808594
4.5825	-0.52785873413086
4.58583333333334	-0.532627105712891
4.58916666666667	-0.537872314453125
4.5925	-0.535964965820313
4.59583333333334	-0.521659851074219
4.59916666666667	-0.505924224853516
4.6025	-0.491619110107422
4.60583333333334	-0.477790832519531
4.60916666666667	-0.462055206298828
4.6125	-0.453948974609375
4.61583333333334	-0.45013427734375
4.61916666666667	-0.447273254394531
4.6225	-0.442028045654297
4.62583333333334	-0.438213348388672
4.62916666666667	-0.442981719970703
4.6325	-0.448703765869141
4.63583333333334	-0.458240509033203
4.63916666666667	-0.464916229248047
4.6425	-0.470638275146485
4.64583333333334	-0.470638275146485
4.64916666666667	-0.464439392089844
4.6525	-0.455379486083985
4.65583333333334	-0.447750091552735
4.65916666666667	-0.445365905761719
4.6625	-0.441551208496094
4.66583333333334	-0.444412231445313
4.66916666666667	-0.442981719970703
4.6725	-0.447273254394531
4.67583333333334	-0.446319580078125
4.67916666666667	-0.445842742919922
4.6825	-0.441551208496094
4.68583333333334	-0.435352325439453
4.68916666666667	-0.439167022705078
4.6925	-0.444412231445313
4.69583333333334	-0.449657440185547
4.69916666666667	-0.444412231445313
4.7025	-0.442028045654297
4.70583333333334	-0.437259674072266
4.70916666666667	-0.430583953857422
4.7125	-0.417709350585938
4.71583333333334	-0.409126281738281
4.71916666666667	-0.407695770263672
4.7225	-0.407218933105469
4.72583333333334	-0.409603118896485
4.72916666666667	-0.407218933105469
4.7325	-0.404834747314453
4.73583333333334	-0.403404235839844
4.73916666666667	-0.406265258789063
4.7425	-0.41341781616211
4.74583333333334	-0.416755676269531
4.74916666666667	-0.42104721069336
4.7525	-0.42867660522461
4.75583333333334	-0.436782836914063
4.75916666666667	-0.435352325439453
4.7625	-0.425815582275391
4.76583333333334	-0.415802001953125
4.76916666666667	-0.406265258789063
4.7725	-0.396728515625
4.77583333333334	-0.38909912109375
4.77916666666667	-0.391483306884766
4.7825	-0.392436981201172
4.78583333333334	-0.392913818359375
4.78916666666667	-0.395774841308594
4.7925	-0.40435791015625
4.79583333333334	-0.406742095947266
4.79916666666667	-0.400543212890625
4.8025	-0.401020050048828
4.80583333333334	-0.406265258789063
4.80916666666667	-0.407695770263672
4.8125	-0.392913818359375
4.81583333333334	-0.377178192138672
4.81916666666667	-0.368595123291016
4.8225	-0.363826751708985
4.82583333333334	-0.365734100341797
4.82916666666667	-0.372409820556641
4.8325	-0.391006469726563
4.83583333333334	-0.406742095947266
4.83916666666667	-0.41961669921875
4.8425	-0.429153442382813
4.84583333333334	-0.434398651123047
4.84916666666667	-0.431537628173828
4.8525	-0.423431396484375
4.85583333333334	-0.418663024902344
4.85916666666667	-0.41961669921875
4.8625	-0.416278839111328
4.86583333333334	-0.408172607421875
4.86916666666667	-0.399589538574219
4.8725	-0.400543212890625
4.87583333333334	-0.410556793212891
4.87916666666667	-0.417709350585938
4.8825	-0.42104721069336
4.88583333333334	-0.421524047851563
4.88916666666667	-0.424861907958985
4.8925	-0.42724609375
4.89583333333334	-0.423908233642578
4.89916666666667	-0.424385070800781
4.9025	-0.429630279541016
4.90583333333334	-0.438690185546875
4.90916666666667	-0.445365905761719
4.9125	-0.445365905761719
4.91583333333334	-0.443458557128906
4.91916666666667	-0.434398651123047
4.9225	-0.426292419433594
4.92583333333334	-0.41961669921875
4.92916666666667	-0.418663024902344
4.9325	-0.420093536376953
4.93583333333334	-0.420093536376953
4.93916666666667	-0.421524047851563
4.9425	-0.418186187744141
4.94583333333334	-0.411510467529297
4.94916666666667	-0.401973724365235
4.9525	-0.388622283935547
4.95583333333334	-0.376701354980469
4.95916666666667	-0.365257263183594
4.9625	-0.359535217285156
4.96583333333334	-0.351428985595703
4.96916666666667	-0.340461730957031
4.9725	-0.333786010742188
4.97583333333334	-0.334739685058594
4.97916666666667	-0.339984893798828
4.9825	-0.346183776855469
4.98583333333334	-0.357151031494141
4.98916666666667	-0.37384033203125
4.9925	-0.38290023803711
4.99583333333334	-0.379085540771485
4.99916666666667	-0.369548797607422
5.0025	-0.362396240234375
5.00583333333334	-0.359535217285156
5.00916666666667	-0.356674194335938
5.0125	-0.363349914550781
5.01583333333334	-0.376224517822266
5.01916666666667	-0.389575958251953
5.0225	-0.397205352783203
5.02583333333334	-0.402927398681641
5.02916666666667	-0.404834747314453
5.0325	-0.403404235839844
5.03583333333334	-0.401020050048828
5.03916666666667	-0.400543212890625
5.0425	-0.403881072998047
5.04583333333334	-0.4119873046875
5.04916666666667	-0.423908233642578
5.0525	-0.431537628173828
5.05583333333334	-0.432014465332031
5.05916666666667	-0.430583953857422
5.0625	-0.433444976806641
5.06583333333334	-0.435352325439453
5.06916666666667	-0.434398651123047
5.0725	-0.430583953857422
5.07583333333334	-0.432014465332031
5.07916666666667	-0.432491302490235
5.0825	-0.432491302490235
5.08583333333334	-0.429630279541016
5.08916666666667	-0.429153442382813
5.0925	-0.433921813964844
5.09583333333334	-0.43630599975586
5.09916666666667	-0.435829162597656
5.1025	-0.42867660522461
5.10583333333334	-0.422000885009766
5.10916666666667	-0.417232513427735
5.1125	-0.4119873046875
5.11583333333334	-0.413894653320313
5.11916666666667	-0.42104721069336
5.1225	-0.429153442382813
5.12583333333334	-0.429630279541016
5.12916666666667	-0.41961669921875
5.1325	-0.410079956054688
5.13583333333334	-0.402927398681641
5.13916666666667	-0.401973724365235
5.1425	-0.407695770263672
5.14583333333334	-0.418663024902344
5.14916666666667	-0.433921813964844
5.1525	-0.449657440185547
5.15583333333334	-0.459671020507813
5.15916666666667	-0.460624694824219
5.1625	-0.448703765869141
5.16583333333334	-0.436782836914063
5.16916666666667	-0.428199768066406
5.1725	-0.422954559326172
5.17583333333334	-0.41961669921875
5.17916666666667	-0.416755676269531
5.1825	-0.423431396484375
5.18583333333334	-0.42867660522461
5.18916666666667	-0.439643859863281
5.1925	-0.451087951660156
5.19583333333334	-0.457763671875
5.19916666666667	-0.456809997558594
5.2025	-0.446796417236328
5.20583333333334	-0.439643859863281
5.20916666666667	-0.430107116699219
5.2125	-0.421524047851563
5.21583333333334	-0.417232513427735
5.21916666666667	-0.416755676269531
5.2225	-0.422000885009766
5.22583333333334	-0.426292419433594
5.22916666666667	-0.432491302490235
5.2325	-0.443458557128906
5.23583333333334	-0.452995300292969
5.23916666666667	-0.458240509033203
5.2425	-0.454902648925781
5.24583333333334	-0.45156478881836
5.24916666666667	-0.449657440185547
5.2525	-0.446796417236328
5.25583333333334	-0.442028045654297
5.25916666666667	-0.440597534179688
5.2625	-0.447750091552735
5.26583333333334	-0.457763671875
5.26916666666667	-0.462055206298828
5.2725	-0.456333160400391
5.27583333333334	-0.447750091552735
5.27916666666667	-0.438213348388672
5.2825	-0.429153442382813
5.28583333333334	-0.420570373535156
5.28916666666667	-0.414371490478516
5.2925	-0.411510467529297
5.29583333333334	-0.410556793212891
5.29916666666667	-0.41341781616211
5.3025	-0.421524047851563
5.30583333333334	-0.429630279541016
5.30916666666667	-0.433921813964844
5.3125	-0.431060791015625
5.31583333333334	-0.425815582275391
5.31916666666667	-0.422477722167969
5.3225	-0.422000885009766
5.32583333333334	-0.417709350585938
5.32916666666667	-0.4119873046875
5.3325	-0.411033630371094
5.33583333333334	-0.417232513427735
5.33916666666667	-0.424861907958985
5.3425	-0.426292419433594
5.34583333333334	-0.423908233642578
5.34916666666667	-0.420093536376953
5.3525	-0.417709350585938
5.35583333333334	-0.422954559326172
5.35916666666667	-0.429630279541016
5.3625	-0.434398651123047
5.36583333333334	-0.438690185546875
5.36916666666667	-0.447750091552735
5.3725	-0.451087951660156
5.37583333333334	-0.440120697021485
5.37916666666667	-0.42104721069336
5.3825	-0.408172607421875
5.38583333333334	-0.403881072998047
5.38916666666667	-0.407695770263672
5.3925	-0.422000885009766
5.39583333333334	-0.441551208496094
5.39916666666667	-0.468254089355469
5.4025	-0.485897064208985
5.40583333333334	-0.495433807373047
5.40916666666667	-0.490665435791016
5.4125	-0.48065185546875
5.41583333333334	-0.463485717773438
5.41916666666667	-0.443458557128906
5.4225	-0.430107116699219
5.42583333333334	-0.422954559326172
5.42916666666667	-0.420093536376953
5.4325	-0.417232513427735
5.43583333333334	-0.418663024902344
5.43916666666667	-0.42724609375
5.4425	-0.436782836914063
5.44583333333334	-0.44393539428711
5.44916666666667	-0.445365905761719
5.4525	-0.440597534179688
5.45583333333334	-0.438213348388672
5.45916666666667	-0.432014465332031
5.4625	-0.423908233642578
5.46583333333334	-0.409126281738281
5.46916666666667	-0.40435791015625
5.4725	-0.410556793212891
5.47583333333334	-0.420570373535156
5.47916666666667	-0.42724609375
5.4825	-0.434398651123047
5.48583333333334	-0.448703765869141
5.48916666666667	-0.456333160400391
5.4925	-0.453472137451172
5.49583333333334	-0.439167022705078
5.49916666666667	-0.423908233642578
5.5025	-0.408172607421875
5.50583333333334	-0.394821166992188
5.50916666666667	-0.385284423828125
5.5125	-0.382423400878906
5.51583333333334	-0.383853912353516
5.51916666666667	-0.391483306884766
5.5225	-0.404834747314453
5.52583333333334	-0.418663024902344
5.52916666666667	-0.435352325439453
5.5325	-0.452995300292969
5.53583333333334	-0.475883483886719
5.53916666666667	-0.492095947265625
5.5425	-0.502586364746094
5.54583333333334	-0.502586364746094
5.54916666666667	-0.492572784423828
5.5525	-0.479221343994141
5.55583333333334	-0.464916229248047
5.55916666666667	-0.45919418334961
5.5625	-0.45156478881836
5.56583333333334	-0.4425048828125
5.56916666666667	-0.431060791015625
5.5725	-0.418663024902344
5.57583333333334	-0.409603118896485
5.57916666666667	-0.39815902709961
5.5825	-0.38909912109375
5.58583333333334	-0.384807586669922
5.58916666666667	-0.390052795410156
5.5925	-0.400543212890625
5.59583333333334	-0.406265258789063
5.59916666666667	-0.404834747314453
5.6025	-0.401020050048828
5.60583333333334	-0.401973724365235
5.60916666666667	-0.41341781616211
5.6125	-0.430583953857422
5.61583333333334	-0.446796417236328
5.61916666666667	-0.459671020507813
5.6225	-0.469684600830078
5.62583333333334	-0.480175018310547
5.62916666666667	-0.48208236694336
5.6325	-0.482559204101563
5.63583333333334	-0.485420227050781
5.63916666666667	-0.494480133056641
5.6425	-0.501155853271485
5.64583333333334	-0.496864318847656
5.64916666666667	-0.486850738525391
5.6525	-0.470161437988281
5.65583333333334	-0.452518463134766
5.65916666666667	-0.43630599975586
5.6625	-0.425815582275391
5.66583333333334	-0.423431396484375
5.66916666666667	-0.425338745117188
5.6725	-0.432968139648438
5.67583333333334	-0.443458557128906
5.67916666666667	-0.457763671875
5.6825	-0.470161437988281
5.68583333333334	-0.477313995361328
5.68916666666667	-0.482559204101563
5.6925	-0.485897064208985
5.69583333333334	-0.483036041259766
5.69916666666667	-0.473976135253906
5.7025	-0.462532043457031
5.70583333333334	-0.460147857666016
5.70916666666667	-0.460624694824219
5.7125	-0.459671020507813
5.71583333333334	-0.463008880615235
5.71916666666667	-0.474929809570313
5.7225	-0.492572784423828
5.72583333333334	-0.498294830322266
5.72916666666667	-0.492572784423828
5.7325	-0.48065185546875
5.73583333333334	-0.469207763671875
5.73916666666667	-0.456333160400391
5.7425	-0.440597534179688
5.74583333333334	-0.430107116699219
5.74916666666667	-0.428199768066406
5.7525	-0.437259674072266
5.75583333333334	-0.45013427734375
5.75916666666667	-0.462055206298828
5.7625	-0.473976135253906
5.76583333333334	-0.484466552734375
5.76916666666667	-0.493526458740235
5.7725	-0.494003295898438
5.77583333333334	-0.485897064208985
5.77916666666667	-0.476837158203125
5.7825	-0.471115112304688
5.78583333333334	-0.470638275146485
5.78916666666667	-0.468254089355469
5.7925	-0.468730926513672
5.79583333333334	-0.471115112304688
5.79916666666667	-0.4730224609375
5.8025	-0.467777252197266
5.80583333333334	-0.45919418334961
5.80916666666667	-0.457286834716797
5.8125	-0.45919418334961
5.81583333333334	-0.457286834716797
5.81916666666667	-0.447750091552735
5.8225	-0.44393539428711
5.82583333333334	-0.446796417236328
5.82916666666667	-0.45013427734375
5.8325	-0.447750091552735
5.83583333333334	-0.446319580078125
5.83916666666667	-0.446319580078125
5.8425	-0.441074371337891
5.84583333333334	-0.431537628173828
5.84916666666667	-0.424861907958985
5.8525	-0.426769256591797
5.85583333333334	-0.432968139648438
5.85916666666667	-0.446319580078125
5.8625	-0.464439392089844
5.86583333333334	-0.481605529785156
5.86916666666667	-0.486373901367188
5.8725	-0.477790832519531
5.87583333333334	-0.464916229248047
5.87916666666667	-0.45156478881836
5.8825	-0.440597534179688
5.88583333333334	-0.432014465332031
5.88916666666667	-0.42724609375
5.8925	-0.433921813964844
5.89583333333334	-0.447273254394531
5.89916666666667	-0.45919418334961
5.9025	-0.465869903564453
5.90583333333334	-0.470638275146485
5.90916666666667	-0.475883483886719
5.9125	-0.47445297241211
5.91583333333334	-0.461578369140625
5.91916666666667	-0.45013427734375
5.9225	-0.448226928710938
5.92583333333334	-0.455379486083985
5.92916666666667	-0.460624694824219
5.9325	-0.465869903564453
5.93583333333334	-0.472545623779297
5.93916666666667	-0.472545623779297
5.9425	-0.467777252197266
5.94583333333334	-0.458240509033203
5.94916666666667	-0.453948974609375
5.9525	-0.450611114501953
5.95583333333334	-0.449180603027344
5.95916666666667	-0.450611114501953
5.9625	-0.447750091552735
5.96583333333334	-0.440120697021485
5.96916666666667	-0.42867660522461
5.9725	-0.41961669921875
5.97583333333334	-0.417232513427735
5.97916666666667	-0.419139862060547
5.9825	-0.422954559326172
5.98583333333334	-0.431060791015625
5.98916666666667	-0.43630599975586
5.9925	-0.443458557128906
5.99583333333334	-0.446319580078125
5.99916666666667	-0.447273254394531
6.0025	-0.453472137451172
6.00583333333334	-0.457763671875
6.00916666666667	-0.46682357788086
6.0125	-0.4730224609375
6.01583333333334	-0.479698181152344
6.01916666666667	-0.484466552734375
6.0225	-0.484943389892578
6.02583333333334	-0.483989715576172
6.02916666666667	-0.481128692626953
6.0325	-0.476837158203125
6.03583333333334	-0.472068786621094
6.03916666666667	-0.469207763671875
6.0425	-0.464439392089844
6.04583333333334	-0.456809997558594
6.04916666666667	-0.446796417236328
6.0525	-0.433921813964844
6.05583333333334	-0.421524047851563
6.05916666666667	-0.411510467529297
6.0625	-0.409126281738281
6.06583333333334	-0.410079956054688
6.06916666666667	-0.409603118896485
6.0725	-0.415802001953125
6.07583333333334	-0.423908233642578
6.07916666666667	-0.431060791015625
6.0825	-0.43487548828125
6.08583333333334	-0.439643859863281
6.08916666666667	-0.448226928710938
6.0925	-0.45013427734375
6.09583333333334	-0.448226928710938
6.09916666666667	-0.440597534179688
6.1025	-0.437736511230469
6.10583333333334	-0.435352325439453
6.10916666666667	-0.438213348388672
6.1125	-0.44393539428711
6.11583333333334	-0.451087951660156
6.11916666666667	-0.456333160400391
6.1225	-0.453472137451172
6.12583333333334	-0.448703765869141
6.12916666666667	-0.439167022705078
6.1325	-0.43487548828125
6.13583333333334	-0.435352325439453
6.13916666666667	-0.444889068603516
6.1425	-0.450611114501953
6.14583333333334	-0.452041625976563
6.14916666666667	-0.456333160400391
6.1525	-0.465869903564453
6.15583333333334	-0.475883483886719
6.15916666666667	-0.477313995361328
6.1625	-0.485897064208985
6.16583333333334	-0.491619110107422
6.16916666666667	-0.491142272949219
6.1725	-0.479221343994141
6.17583333333334	-0.469207763671875
6.17916666666667	-0.469684600830078
6.1825	-0.469207763671875
6.18583333333334	-0.464916229248047
6.18916666666667	-0.458240509033203
6.1925	-0.452995300292969
6.19583333333334	-0.446319580078125
6.19916666666667	-0.436782836914063
6.2025	-0.431060791015625
6.20583333333334	-0.435352325439453
6.20916666666667	-0.445842742919922
6.2125	-0.452995300292969
6.21583333333334	-0.462532043457031
6.21916666666667	-0.469207763671875
6.2225	-0.4730224609375
6.22583333333334	-0.469684600830078
6.22916666666667	-0.466346740722656
6.2325	-0.475883483886719
6.23583333333334	-0.481128692626953
6.23916666666667	-0.483512878417969
6.2425	-0.485897064208985
6.24583333333334	-0.493526458740235
6.24916666666667	-0.496864318847656
6.2525	-0.489234924316406
6.25583333333334	-0.477790832519531
6.25916666666667	-0.472068786621094
6.2625	-0.469207763671875
6.26583333333334	-0.469207763671875
6.26916666666667	-0.474929809570313
6.2725	-0.481128692626953
6.27583333333334	-0.486850738525391
6.27916666666667	-0.480175018310547
6.2825	-0.469207763671875
6.28583333333334	-0.457763671875
6.28916666666667	-0.452041625976563
6.2925	-0.452518463134766
6.29583333333334	-0.456333160400391
6.29916666666667	-0.470638275146485
6.3025	-0.483989715576172
6.30583333333334	-0.491619110107422
6.30916666666667	-0.488758087158203
6.3125	-0.483036041259766
6.31583333333334	-0.480175018310547
6.31916666666667	-0.475883483886719
6.3225	-0.469207763671875
6.32583333333334	-0.459671020507813
6.32916666666667	-0.458240509033203
6.3325	-0.459671020507813
6.33583333333334	-0.456809997558594
6.33916666666667	-0.45156478881836
6.3425	-0.457286834716797
6.34583333333334	-0.478267669677735
6.34916666666667	-0.49734115600586
6.3525	-0.508308410644532
6.35583333333334	-0.517845153808594
6.35916666666667	-0.525951385498047
6.3625	-0.524044036865235
6.36583333333334	-0.509262084960938
6.36916666666667	-0.491619110107422
6.3725	-0.48208236694336
6.37583333333334	-0.481605529785156
6.37916666666667	-0.487327575683594
6.3825	-0.495433807373047
6.38583333333334	-0.504493713378907
6.38916666666667	-0.508785247802735
6.3925	-0.51116943359375
6.39583333333334	-0.508308410644532
6.39916666666667	-0.50497055053711
6.4025	-0.500679016113282
6.40583333333334	-0.502586364746094
6.40916666666667	-0.514030456542969
6.4125	-0.525951385498047
6.41583333333334	-0.530719757080078
6.41916666666667	-0.528335571289063
6.4225	-0.521183013916016
6.42583333333334	-0.51116943359375
6.42916666666667	-0.49591064453125
6.4325	-0.48065185546875
6.43583333333334	-0.473499298095703
6.43916666666667	-0.472545623779297
6.4425	-0.47445297241211
6.44583333333334	-0.4730224609375
6.44916666666667	-0.468254089355469
6.4525	-0.456809997558594
6.45583333333334	-0.442028045654297
6.45916666666667	-0.432491302490235
6.4625	-0.434398651123047
6.46583333333334	-0.440597534179688
6.46916666666667	-0.450611114501953
6.4725	-0.460147857666016
6.47583333333334	-0.471115112304688
6.47916666666667	-0.47445297241211
6.4825	-0.472545623779297
6.48583333333334	-0.472068786621094
6.48916666666667	-0.476360321044922
6.4925	-0.489234924316406
6.49583333333334	-0.499248504638672
6.49916666666667	-0.50497055053711
6.5025	-0.507354736328125
6.50583333333334	-0.508785247802735
6.50916666666667	-0.506401062011719
6.5125	-0.49734115600586
6.51583333333334	-0.495433807373047
6.51916666666667	-0.501632690429688
6.5225	-0.514984130859375
6.52583333333334	-0.527381896972657
6.52916666666667	-0.538825988769532
6.5325	-0.547409057617188
6.53583333333334	-0.549793243408203
6.53916666666667	-0.545501708984375
6.5425	-0.5340576171875
6.54583333333334	-0.517368316650391
6.54916666666667	-0.501632690429688
6.5525	-0.490665435791016
6.55583333333334	-0.486850738525391
6.55916666666667	-0.493049621582031
6.5625	-0.505924224853516
6.56583333333334	-0.524044036865235
6.56916666666667	-0.5340576171875
6.5725	-0.539779663085938
6.57583333333334	-0.54168701171875
6.57916666666667	-0.541210174560547
6.5825	-0.537395477294922
6.58583333333334	-0.531196594238282
6.58916666666667	-0.530242919921875
6.5925	-0.530242919921875
6.59583333333334	-0.530719757080078
6.59916666666667	-0.528812408447266
6.6025	-0.529766082763672
6.60583333333334	-0.535011291503907
6.60916666666667	-0.543594360351563
6.6125	-0.552654266357422
6.61583333333334	-0.557422637939453
6.61916666666667	-0.555038452148438
6.6225	-0.547885894775391
6.62583333333334	-0.542640686035157
6.62916666666667	-0.536441802978516
6.6325	-0.529766082763672
6.63583333333334	-0.525474548339844
6.63916666666667	-0.528335571289063
6.6425	-0.531673431396485
6.64583333333334	-0.532627105712891
6.64916666666667	-0.530242919921875
6.6525	-0.530242919921875
6.65583333333334	-0.527381896972657
6.65916666666667	-0.521183013916016
6.6625	-0.516414642333985
6.66583333333334	-0.507831573486328
[truncated: 7,007 more rows]
