# Supplementary material for: Phase-Specific Parameter Estimation in Chiral HPLC Using 1‑Site, 2‑Site Stochastic Models, and Unified Equation Approach
Source: Anal Chem. 2026 Apr 29;98(18):13925–39. doi: 10.1021/acs.analchem.6c01634 (PMC13177292; doi:10.1021/acs.analchem.6c01634)
Supplement: Supplementary file 2 [file ac6c01634_si_002.zip › SupportingInformation/01_isotherm_fit/CELL2_data/LORA_CELL2_05_10_04.CSV]

0.0005	-0.00429153442382813
0.00383333333333334	0.00858306884765625
0.00716666666666667	0.0100135803222656
0.0105	0.0109672546386719
0.0138333333333334	0.011444091796875
0.0171666666666667	0.0119209289550781
0.0205	0.00238418579101563
0.0238333333333334	-0.00858306884765625
0.0271666666666667	-0.00715255737304688
0.0305	0.003814697265625
0.0338333333333334	0.019073486328125
0.0371666666666667	0.0309944152832031
0.0405	0.0371932983398438
0.0438333333333334	0.0376701354980469
0.0471666666666667	0.0295639038085938
0.0505	0.0205039978027344
0.0538333333333334	0.0123977661132813
0.0571666666666667	0.0109672546386719
0.0605	0.0176429748535156
0.0638333333333334	0.0276565551757813
0.0671666666666667	0.0386238098144531
0.0705	0.0452995300292969
0.0738333333333334	0.0443458557128906
0.0771666666666667	0.0362396240234375
0.0805	0.0286102294921875
0.0838333333333334	0.0257492065429688
0.0871666666666667	0.0262260437011719
0.0905	0.0271797180175781
0.0938333333333334	0.0276565551757813
0.0971666666666667	0.0290870666503906
0.1005	0.0257492065429688
0.103833333333334	0.0181198120117188
0.107166666666667	0.00762939453125
0.1105	-0.00095367431640625
0.113833333333334	-0.0019073486328125
0.117166666666667	-0.00143051147460938
0.1205	-0.0019073486328125
0.123833333333334	-0.00476837158203125
0.127166666666667	-0.0095367431640625
0.1305	-0.0200271606445313
0.133833333333334	-0.0348091125488281
0.137166666666667	-0.0443458557128906
0.1405	-0.0452995300292969
0.143833333333334	-0.0395774841308594
0.147166666666667	-0.0314712524414063
0.1505	-0.0238418579101563
0.153833333333334	-0.0195503234863281
0.157166666666667	-0.0219345092773438
0.1605	-0.0295639038085938
0.163833333333334	-0.0433921813964844
0.167166666666667	-0.0567436218261719
0.1705	-0.0653266906738282
0.173833333333334	-0.0677108764648438
0.177166666666667	-0.0653266906738282
0.1805	-0.0624656677246094
0.183833333333334	-0.0548362731933594
0.187166666666667	-0.049591064453125
0.1905	-0.049591064453125
0.193833333333334	-0.0510215759277344
0.197166666666667	-0.0519752502441407
0.2005	-0.0514984130859375
0.203833333333334	-0.0481605529785156
0.207166666666667	-0.0433921813964844
0.2105	-0.0371932983398438
0.213833333333334	-0.03814697265625
0.217166666666667	-0.0386238098144531
0.2205	-0.0391006469726563
0.223833333333334	-0.0433921813964844
0.227166666666667	-0.0481605529785156
0.2305	-0.0505447387695313
0.233833333333334	-0.049591064453125
0.237166666666667	-0.0510215759277344
0.2405	-0.0557899475097657
0.243833333333334	-0.0553131103515625
0.247166666666667	-0.0519752502441407
0.2505	-0.0529289245605469
0.253833333333334	-0.0586509704589844
0.257166666666667	-0.0624656677246094
0.2605	-0.0591278076171875
0.263833333333334	-0.0591278076171875
0.267166666666667	-0.0629425048828125
0.2705	-0.0643730163574219
0.273833333333334	-0.0581741333007813
0.277166666666667	-0.0543594360351563
0.2805	-0.0567436218261719
0.283833333333334	-0.0624656677246094
0.287166666666667	-0.0634193420410157
0.2905	-0.06103515625
0.293833333333334	-0.0619888305664063
0.297166666666667	-0.064849853515625
0.3005	-0.0720024108886719
0.303833333333334	-0.080108642578125
0.307166666666667	-0.0848770141601563
0.3105	-0.0905990600585938
0.313833333333334	-0.091552734375
0.317166666666667	-0.0886917114257813
0.3205	-0.0796318054199219
0.323833333333334	-0.0658035278320313
0.327166666666667	-0.0586509704589844
0.3305	-0.0486373901367188
0.333833333333334	-0.0429153442382813
0.337166666666667	-0.0414848327636719
0.3405	-0.0433921813964844
0.343833333333334	-0.0433921813964844
0.347166666666667	-0.0338554382324219
0.3505	-0.0243186950683594
0.353833333333334	-0.0128746032714844
0.357166666666667	-0.00238418579101563
0.3605	0.00143051147460938
0.363833333333334	0
0.367166666666667	-0.0019073486328125
0.3705	0.0019073486328125
0.373833333333334	0.00333786010742188
0.377166666666667	-0.003814697265625
0.3805	-0.0095367431640625
0.383833333333334	-0.0171661376953125
0.387166666666667	-0.026702880859375
0.3905	-0.0424385070800781
0.393833333333334	-0.0591278076171875
0.397166666666667	-0.06103515625
0.4005	-0.0538825988769532
0.403833333333334	-0.041961669921875
0.407166666666667	-0.0352859497070313
0.4105	-0.030517578125
0.413833333333334	-0.0243186950683594
0.417166666666667	-0.0238418579101563
0.4205	-0.0286102294921875
0.423833333333334	-0.034332275390625
0.427166666666667	-0.0333786010742188
0.4305	-0.0333786010742188
0.433833333333334	-0.034332275390625
0.437166666666667	-0.0352859497070313
0.4405	-0.0348091125488281
0.443833333333334	-0.0376701354980469
0.447166666666667	-0.049591064453125
0.4505	-0.0567436218261719
0.453833333333334	-0.057220458984375
0.457166666666667	-0.0543594360351563
0.4605	-0.057220458984375
0.463833333333334	-0.0591278076171875
0.467166666666667	-0.057220458984375
0.4705	-0.0576972961425782
0.473833333333334	-0.0658035278320313
0.477166666666667	-0.0672340393066407
0.4805	-0.0567436218261719
0.483833333333334	-0.0457763671875
0.487166666666667	-0.0410079956054688
0.4905	-0.0457763671875
0.493833333333334	-0.0524520874023438
0.497166666666667	-0.06103515625
0.5005	-0.06866455078125
0.503833333333334	-0.072479248046875
0.507166666666667	-0.0782012939453125
0.5105	-0.0767707824707032
0.513833333333334	-0.0696182250976563
0.517166666666667	-0.0605583190917969
0.5205	-0.0591278076171875
0.523833333333334	-0.0662803649902344
0.527166666666667	-0.0705718994140625
0.5305	-0.0734329223632813
0.533833333333334	-0.0772476196289063
0.537166666666667	-0.0796318054199219
0.5405	-0.0791549682617188
0.543833333333334	-0.0710487365722657
0.547166666666667	-0.0581741333007813
0.5505	-0.0452995300292969
0.553833333333334	-0.0367164611816406
0.557166666666667	-0.034332275390625
0.5605	-0.0367164611816406
0.563833333333334	-0.0410079956054688
0.567166666666667	-0.049591064453125
0.5705	-0.0586509704589844
0.573833333333334	-0.0667572021484375
0.577166666666667	-0.0720024108886719
0.5805	-0.0743865966796875
0.583833333333334	-0.0720024108886719
0.587166666666667	-0.0615119934082032
0.5905	-0.0529289245605469
0.593833333333334	-0.0476837158203125
0.597166666666667	-0.0472068786621094
0.6005	-0.0443458557128906
0.603833333333334	-0.0433921813964844
0.607166666666667	-0.0438690185546875
0.6105	-0.0429153442382813
0.613833333333334	-0.0395774841308594
0.617166666666667	-0.0362396240234375
0.6205	-0.0357627868652344
0.623833333333334	-0.0333786010742188
0.627166666666667	-0.0324249267578125
0.6305	-0.0314712524414063
0.633833333333334	-0.0286102294921875
0.637166666666667	-0.0238418579101563
0.6405	-0.0195503234863281
0.643833333333334	-0.0252723693847656
0.647166666666667	-0.0309944152832031
0.6505	-0.0376701354980469
0.653833333333334	-0.0410079956054688
0.657166666666667	-0.0433921813964844
0.6605	-0.0429153442382813
0.663833333333334	-0.0362396240234375
0.667166666666667	-0.0295639038085938
0.6705	-0.0219345092773438
0.673833333333334	-0.02288818359375
0.677166666666667	-0.0281333923339844
0.6805	-0.0300407409667969
0.683833333333334	-0.0286102294921875
0.687166666666667	-0.0271797180175781
0.6905	-0.0309944152832031
0.693833333333334	-0.0314712524414063
0.697166666666667	-0.0271797180175781
0.7005	-0.0257492065429688
0.703833333333334	-0.0290870666503906
0.707166666666667	-0.0357627868652344
0.7105	-0.03814697265625
0.713833333333334	-0.0386238098144531
0.717166666666667	-0.0448226928710938
0.7205	-0.0543594360351563
0.723833333333334	-0.0629425048828125
0.727166666666667	-0.0634193420410157
0.7305	-0.06103515625
0.733833333333334	-0.0591278076171875
0.737166666666667	-0.0519752502441407
0.7405	-0.0452995300292969
0.743833333333334	-0.0376701354980469
0.747166666666667	-0.0414848327636719
0.7505	-0.0452995300292969
0.753833333333334	-0.0472068786621094
0.757166666666667	-0.0457763671875
0.7605	-0.0467300415039063
0.763833333333334	-0.0505447387695313
0.767166666666667	-0.0505447387695313
0.7705	-0.0443458557128906
0.773833333333334	-0.0333786010742188
0.777166666666667	-0.02288818359375
0.7805	-0.0133514404296875
0.783833333333334	-0.00619888305664063
0.787166666666667	-0.00095367431640625
0.7905	-0.00333786010742188
0.793833333333334	-0.0104904174804688
0.797166666666667	-0.0195503234863281
0.8005	-0.0243186950683594
0.803833333333334	-0.0247955322265625
0.807166666666667	-0.0238418579101563
0.8105	-0.026702880859375
0.813833333333334	-0.0314712524414063
0.817166666666667	-0.0357627868652344
0.8205	-0.0395774841308594
0.823833333333334	-0.0438690185546875
0.827166666666667	-0.0472068786621094
0.8305	-0.0462532043457031
0.833833333333334	-0.0438690185546875
0.837166666666667	-0.0429153442382813
0.8405	-0.041961669921875
0.843833333333334	-0.0376701354980469
0.847166666666667	-0.0338554382324219
0.8505	-0.0367164611816406
0.853833333333334	-0.0481605529785156
0.857166666666667	-0.0591278076171875
0.8605	-0.0643730163574219
0.863833333333334	-0.0643730163574219
0.867166666666667	-0.0629425048828125
0.8705	-0.0524520874023438
0.873833333333334	-0.0309944152832031
0.877166666666667	-0.0109672546386719
0.8805	-0.0019073486328125
0.883833333333334	-0.00715255737304688
0.887166666666667	-0.0162124633789063
0.8905	-0.0252723693847656
0.893833333333334	-0.034332275390625
0.897166666666667	-0.0438690185546875
0.9005	-0.0567436218261719
0.903833333333334	-0.0634193420410157
0.907166666666667	-0.0624656677246094
0.9105	-0.0605583190917969
0.913833333333334	-0.0643730163574219
0.917166666666667	-0.0667572021484375
0.9205	-0.0619888305664063
0.923833333333334	-0.05340576171875
0.927166666666667	-0.0514984130859375
0.9305	-0.0524520874023438
0.933833333333334	-0.0491142272949219
0.937166666666667	-0.0433921813964844
0.9405	-0.0395774841308594
0.943833333333334	-0.0433921813964844
0.947166666666667	-0.0467300415039063
0.9505	-0.0452995300292969
0.953833333333334	-0.0433921813964844
0.957166666666667	-0.0433921813964844
0.9605	-0.0491142272949219
0.963833333333334	-0.0548362731933594
0.967166666666667	-0.0576972961425782
0.9705	-0.0629425048828125
0.973833333333334	-0.06866455078125
0.977166666666667	-0.0691413879394532
0.9805	-0.0605583190917969
0.983833333333334	-0.0476837158203125
0.987166666666667	-0.0429153442382813
0.9905	-0.0462532043457031
0.993833333333334	-0.0576972961425782
0.997166666666667	-0.0734329223632813
1.0005	-0.0867843627929688
1.00383333333334	-0.0905990600585938
1.00716666666667	-0.0829696655273438
1.0105	-0.0681877136230469
1.01383333333334	-0.0414848327636719
1.01716666666667	-0.0147819519042969
1.0205	0.0104904174804688
1.02383333333334	0.0171661376953125
1.02716666666667	0.0147819519042969
1.0305	0.0104904174804688
1.03383333333334	-0.00095367431640625
1.03716666666667	-0.0176429748535156
1.0405	-0.03814697265625
1.04383333333334	-0.0438690185546875
1.04716666666667	-0.0400543212890625
1.0505	-0.0348091125488281
1.05383333333334	-0.0295639038085938
1.05716666666667	-0.02288818359375
1.0605	-0.0147819519042969
1.06383333333334	-0.0147819519042969
1.06716666666667	-0.0195503234863281
1.0705	-0.0276565551757813
1.07383333333334	-0.0319480895996094
1.07716666666667	-0.0314712524414063
1.0805	-0.0281333923339844
1.08383333333334	-0.0243186950683594
1.08716666666667	-0.0214576721191406
1.0905	-0.0143051147460938
1.09383333333334	-0.0095367431640625
1.09716666666667	-0.00858306884765625
1.1005	-0.0157356262207031
1.10383333333334	-0.0247955322265625
1.10716666666667	-0.0348091125488281
1.1105	-0.0472068786621094
1.11383333333334	-0.0562667846679688
1.11716666666667	-0.0600814819335938
1.1205	-0.0543594360351563
1.12383333333334	-0.0452995300292969
1.12716666666667	-0.0362396240234375
1.1305	-0.0309944152832031
1.13383333333334	-0.0338554382324219
1.13716666666667	-0.0386238098144531
1.1405	-0.0443458557128906
1.14383333333334	-0.0476837158203125
1.14716666666667	-0.0491142272949219
1.1505	-0.0448226928710938
1.15383333333334	-0.0352859497070313
1.15716666666667	-0.0286102294921875
1.1605	-0.0290870666503906
1.16383333333334	-0.0367164611816406
1.16716666666667	-0.0424385070800781
1.1705	-0.0457763671875
1.17383333333334	-0.0443458557128906
1.17716666666667	-0.0400543212890625
1.1805	-0.0329017639160156
1.18383333333334	-0.0247955322265625
1.18716666666667	-0.0209808349609375
1.1905	-0.0157356262207031
1.19383333333334	-0.0109672546386719
1.19716666666667	-0.0119209289550781
1.2005	-0.0185966491699219
1.20383333333334	-0.0257492065429688
1.20716666666667	-0.0295639038085938
1.2105	-0.0352859497070313
1.21383333333334	-0.0414848327636719
1.21716666666667	-0.0386238098144531
1.2205	-0.0309944152832031
1.22383333333334	-0.0247955322265625
1.22716666666667	-0.0200271606445313
1.2305	-0.0119209289550781
1.23383333333334	-0.0057220458984375
1.23716666666667	0
1.2405	0.0100135803222656
1.24383333333334	0.0247955322265625
1.24716666666667	0.0309944152832031
1.2505	0.0281333923339844
1.25383333333334	0.02288818359375
1.25716666666667	0.0171661376953125
1.2605	0.011444091796875
1.26383333333334	0.0019073486328125
1.26716666666667	-0.00143051147460938
1.2705	-0.00524520874023438
1.27383333333334	-0.00762939453125
1.27716666666667	-0.00905990600585938
1.2805	-0.0057220458984375
1.28383333333334	0.00286102294921875
1.28716666666667	0.0100135803222656
1.2905	0.0166893005371094
1.29383333333334	0.019073486328125
1.29716666666667	0.0209808349609375
1.3005	0.0162124633789063
1.30383333333334	0.0100135803222656
1.30716666666667	0.00762939453125
1.3105	0.00810623168945313
1.31383333333334	0.00858306884765625
1.31716666666667	0.00143051147460938
1.3205	-0.00333786010742188
1.32383333333334	-0.0100135803222656
1.32716666666667	-0.0138282775878906
1.3305	-0.0195503234863281
1.33383333333334	-0.0247955322265625
1.33716666666667	-0.0238418579101563
1.3405	-0.0252723693847656
1.34383333333334	-0.0257492065429688
1.34716666666667	-0.0338554382324219
1.3505	-0.0395774841308594
1.35383333333334	-0.0429153442382813
1.35716666666667	-0.041961669921875
1.3605	-0.0376701354980469
1.36383333333334	-0.030517578125
1.36716666666667	-0.02288818359375
1.3705	-0.0195503234863281
1.37383333333334	-0.019073486328125
1.37716666666667	-0.0233650207519531
1.3805	-0.0271797180175781
1.38383333333334	-0.030517578125
1.38716666666667	-0.030517578125
1.3905	-0.02288818359375
1.39383333333334	-0.0133514404296875
1.39716666666667	-0.0057220458984375
1.4005	-0.00429153442382813
1.40383333333334	-0.00667572021484375
1.40716666666667	-0.0095367431640625
1.4105	-0.0166893005371094
1.41383333333334	-0.0262260437011719
1.41716666666667	-0.0329017639160156
1.4205	-0.0314712524414063
1.42383333333334	-0.0300407409667969
1.42716666666667	-0.0333786010742188
1.4305	-0.0367164611816406
1.43383333333334	-0.0300407409667969
1.43716666666667	-0.0171661376953125
1.4405	-0.00810623168945313
1.44383333333334	-0.00333786010742188
1.44716666666667	0.00667572021484375
1.4505	0.0171661376953125
1.45383333333334	0.0195503234863281
1.45716666666667	0.0095367431640625
1.4605	-0.00143051147460938
1.46383333333334	-0.0147819519042969
1.46716666666667	-0.030517578125
1.4705	-0.0443458557128906
1.47383333333334	-0.0481605529785156
1.47716666666667	-0.0410079956054688
1.4805	-0.0314712524414063
1.48383333333334	-0.0252723693847656
1.48716666666667	-0.02288818359375
1.4905	-0.0219345092773438
1.49383333333334	-0.0200271606445313
1.49716666666667	-0.0224113464355469
1.5005	-0.026702880859375
1.50383333333334	-0.0319480895996094
1.50716666666667	-0.0309944152832031
1.5105	-0.0276565551757813
1.51383333333334	-0.0290870666503906
1.51716666666667	-0.0295639038085938
1.5205	-0.0290870666503906
1.52383333333334	-0.02288818359375
1.52716666666667	-0.0195503234863281
1.5305	-0.0157356262207031
1.53383333333334	-0.00810623168945313
1.53716666666667	-0.00286102294921875
1.5405	-0.00524520874023438
1.54383333333334	-0.00810623168945313
1.54716666666667	-0.00429153442382813
1.5505	0.0019073486328125
1.55383333333334	0.00286102294921875
1.55716666666667	0.000476837158203125
1.5605	0.00524520874023438
1.56383333333334	0.0104904174804688
1.56716666666667	0.0205039978027344
1.5705	0.0276565551757813
1.57383333333334	0.0314712524414063
1.57716666666667	0.0276565551757813
1.5805	0.019073486328125
1.58383333333334	0.0123977661132813
1.58716666666667	0.0019073486328125
1.5905	-0.00619888305664063
1.59383333333334	-0.0152587890625
1.59716666666667	-0.0138282775878906
1.6005	-0.00905990600585938
1.60383333333334	-0.00095367431640625
1.60716666666667	0.003814697265625
1.6105	0.00524520874023438
1.61383333333334	0.00810623168945313
1.61716666666667	0.00905990600585938
1.6205	0.011444091796875
1.62383333333334	0.0019073486328125
1.62716666666667	-0.00810623168945313
1.6305	-0.0181198120117188
1.63383333333334	-0.0247955322265625
1.63716666666667	-0.0271797180175781
1.6405	-0.02288818359375
1.64383333333334	-0.0104904174804688
1.64716666666667	-0.00667572021484375
1.6505	-0.0104904174804688
1.65383333333334	-0.0185966491699219
1.65716666666667	-0.0247955322265625
1.6605	-0.0329017639160156
1.66383333333334	-0.041961669921875
1.66716666666667	-0.0433921813964844
1.6705	-0.0357627868652344
1.67383333333334	-0.019073486328125
1.67716666666667	-0.0057220458984375
1.6805	0.00333786010742188
1.68383333333334	0.00858306884765625
1.68716666666667	0.0133514404296875
1.6905	0.011444091796875
1.69383333333334	0.0019073486328125
1.69716666666667	-0.00762939453125
1.7005	-0.0133514404296875
1.70383333333334	-0.0133514404296875
1.70716666666667	-0.0104904174804688
1.7105	0.00095367431640625
1.71383333333334	0.0104904174804688
1.71716666666667	0.0100135803222656
1.7205	0.00762939453125
1.72383333333334	0.0138282775878906
1.72716666666667	0.0219345092773438
1.7305	0.0185966491699219
1.73383333333334	0.00810623168945313
1.73716666666667	0.00810623168945313
1.7405	0.0123977661132813
1.74383333333334	0.0138282775878906
1.74716666666667	0.00429153442382813
1.7505	0.0019073486328125
1.75383333333334	0.00333786010742188
1.75716666666667	0.00524520874023438
1.7605	-0.00143051147460938
1.76383333333334	-0.011444091796875
1.76716666666667	-0.00524520874023438
1.7705	0.0057220458984375
1.77383333333334	0.0185966491699219
1.77716666666667	0.0219345092773438
1.7805	0.0271797180175781
1.78383333333334	0.0348091125488281
1.78716666666667	0.0319480895996094
1.7905	0.0257492065429688
1.79383333333334	0.0224113464355469
1.79716666666667	0.0276565551757813
1.8005	0.0376701354980469
1.80383333333334	0.0424385070800781
1.80716666666667	0.0467300415039063
1.8105	0.0462532043457031
1.81383333333334	0.0467300415039063
1.81716666666667	0.05340576171875
1.8205	0.0615119934082032
1.82383333333334	0.0753402709960938
1.82716666666667	0.0891685485839844
1.8305	0.112056732177735
1.83383333333334	0.132083892822266
1.83716666666667	0.144004821777344
1.8405	0.146865844726563
1.84383333333334	0.151157379150391
1.84716666666667	0.165462493896485
1.8505	0.178813934326172
1.85383333333334	0.186443328857422
1.85716666666667	0.187873840332031
1.8605	0.189781188964844
1.86383333333334	0.186920166015625
1.86716666666667	0.171184539794922
1.8705	0.153541564941406
1.87383333333334	0.145435333251953
1.87716666666667	0.147342681884766
1.8805	0.149726867675781
1.88383333333334	0.147342681884766
1.88716666666667	0.148296356201172
1.8905	0.147342681884766
1.89383333333334	0.143051147460938
1.89716666666667	0.134468078613281
1.9005	0.134944915771485
1.90383333333334	0.144481658935547
1.90716666666667	0.152111053466797
1.9105	0.151157379150391
1.91383333333334	0.145912170410156
1.91716666666667	0.148296356201172
1.9205	0.154972076416016
1.92383333333334	0.156879425048828
1.92716666666667	0.155448913574219
1.9305	0.159263610839844
1.93383333333334	0.165939331054688
1.93716666666667	0.166893005371094
1.9405	0.149726867675781
1.94383333333334	0.131607055664063
1.94716666666667	0.118732452392578
1.9505	0.110149383544922
1.95383333333334	0.106334686279297
1.95716666666667	0.0977516174316406
1.9605	0.0948905944824219
1.96383333333334	0.091552734375
1.96716666666667	0.091552734375
1.9705	0.0944137573242188
1.97383333333334	0.0925064086914063
1.97716666666667	0.0901222229003906
1.9805	0.0853538513183594
1.98383333333334	0.0824928283691406
1.98716666666667	0.0820159912109375
1.9905	0.0815391540527344
1.99383333333334	0.0834465026855469
1.99716666666667	0.0882148742675781
2.0005	0.0934600830078125
2.00383333333334	0.0934600830078125
2.00716666666667	0.0867843627929688
2.0105	0.0734329223632813
2.01383333333334	0.0600814819335938
2.01716666666667	0.049591064453125
2.0205	0.0433921813964844
2.02383333333334	0.0448226928710938
2.02716666666667	0.0457763671875
2.0305	0.0486373901367188
2.03383333333334	0.0500679016113282
2.03716666666667	0.0519752502441407
2.0405	0.0486373901367188
2.04383333333334	0.0371932983398438
2.04716666666667	0.0329017639160156
2.0505	0.034332275390625
2.05383333333334	0.0438690185546875
2.05716666666667	0.0514984130859375
2.0605	0.0567436218261719
2.06383333333334	0.0562667846679688
2.06716666666667	0.0491142272949219
2.0705	0.0414848327636719
2.07383333333334	0.0309944152832031
2.07716666666667	0.0224113464355469
2.0805	0.0166893005371094
2.08383333333334	0.0181198120117188
2.08716666666667	0.0171661376953125
2.0905	0.0100135803222656
2.09383333333334	0.0019073486328125
2.09716666666667	0
2.1005	0.003814697265625
2.10383333333334	0.011444091796875
2.10716666666667	0.0219345092773438
2.1105	0.0295639038085938
2.11383333333334	0.0295639038085938
2.11716666666667	0.0200271606445313
2.1205	0.00905990600585938
2.12383333333334	-0.00143051147460938
2.12716666666667	-0.00810623168945313
2.1305	-0.0095367431640625
2.13383333333334	-0.00810623168945313
2.13716666666667	-0.00524520874023438
2.1405	-0.00667572021484375
2.14383333333334	-0.0109672546386719
2.14716666666667	-0.026702880859375
2.1505	-0.0476837158203125
2.15383333333334	-0.0619888305664063
2.15716666666667	-0.0638961791992188
2.1605	-0.0600814819335938
2.16383333333334	-0.0562667846679688
2.16716666666667	-0.0457763671875
2.1705	-0.0290870666503906
2.17383333333334	-0.019073486328125
2.17716666666667	-0.0276565551757813
2.1805	-0.0410079956054688
2.18383333333334	-0.0491142272949219
2.18716666666667	-0.0472068786621094
2.1905	-0.0429153442382813
2.19383333333334	-0.0391006469726563
2.19716666666667	-0.0281333923339844
2.2005	-0.019073486328125
2.20383333333334	-0.00858306884765625
2.20716666666667	-0.00333786010742188
2.2105	-0.003814697265625
2.21383333333334	-0.00905990600585938
2.21716666666667	-0.0133514404296875
2.2205	-0.011444091796875
2.22383333333334	-0.0100135803222656
2.22716666666667	-0.0095367431640625
2.2305	-0.00524520874023438
2.23383333333334	0.00476837158203125
2.23716666666667	0.0095367431640625
2.2405	0.00429153442382813
2.24383333333334	-0.00762939453125
2.24716666666667	-0.0185966491699219
2.2505	-0.0295639038085938
2.25383333333334	-0.041961669921875
2.25716666666667	-0.0505447387695313
2.2605	-0.0557899475097657
2.26383333333334	-0.0596046447753907
2.26716666666667	-0.0662803649902344
2.2705	-0.0691413879394532
2.27383333333334	-0.0643730163574219
2.27716666666667	-0.0586509704589844
2.2805	-0.0529289245605469
2.28383333333334	-0.0438690185546875
2.28716666666667	-0.0352859497070313
2.2905	-0.0338554382324219
2.29383333333334	-0.0467300415039063
2.29716666666667	-0.06103515625
2.3005	-0.0681877136230469
2.30383333333334	-0.0734329223632813
2.30716666666667	-0.0734329223632813
2.3105	-0.0662803649902344
2.31383333333334	-0.0500679016113282
2.31716666666667	-0.0319480895996094
2.3205	-0.0147819519042969
2.32383333333334	0.00143051147460938
2.32716666666667	0.0104904174804688
2.3305	0.00715255737304688
2.33383333333334	-0.003814697265625
2.33716666666667	-0.0162124633789063
2.3405	-0.0295639038085938
2.34383333333334	-0.0429153442382813
2.34716666666667	-0.0538825988769532
2.3505	-0.0557899475097657
2.35383333333334	-0.05340576171875
2.35716666666667	-0.0457763671875
2.3605	-0.0391006469726563
2.36383333333334	-0.0300407409667969
2.36716666666667	-0.0181198120117188
2.3705	-0.00286102294921875
2.37383333333334	0.0100135803222656
2.37716666666667	0.011444091796875
2.3805	0.00286102294921875
2.38383333333334	-0.0095367431640625
2.38716666666667	-0.0205039978027344
2.3905	-0.030517578125
2.39383333333334	-0.0338554382324219
2.39716666666667	-0.0300407409667969
2.4005	-0.0214576721191406
2.40383333333334	-0.0128746032714844
2.40716666666667	-0.00762939453125
2.4105	-0.00524520874023438
2.41383333333334	-0.0104904174804688
2.41716666666667	-0.0152587890625
2.4205	-0.0138282775878906
2.42383333333334	-0.0147819519042969
2.42716666666667	-0.0224113464355469
2.4305	-0.0357627868652344
2.43383333333334	-0.0424385070800781
2.43716666666667	-0.0429153442382813
2.4405	-0.0405311584472656
2.44383333333334	-0.0348091125488281
2.44716666666667	-0.0238418579101563
2.4505	-0.0138282775878906
2.45383333333334	-0.00715255737304688
2.45716666666667	-0.0100135803222656
2.4605	-0.0185966491699219
2.46383333333334	-0.0300407409667969
2.46716666666667	-0.0371932983398438
2.4705	-0.0414848327636719
2.47383333333334	-0.0452995300292969
2.47716666666667	-0.0438690185546875
2.4805	-0.0371932983398438
2.48383333333334	-0.0262260437011719
2.48716666666667	-0.0200271606445313
2.4905	-0.011444091796875
2.49383333333334	-0.00095367431640625
2.49716666666667	0.011444091796875
2.5005	0.0133514404296875
2.50383333333334	0.00810623168945313
2.50716666666667	0.00476837158203125
2.5105	0.00715255737304688
2.51383333333334	0.0128746032714844
2.51716666666667	0.0176429748535156
2.5205	0.0262260437011719
2.52383333333334	0.0338554382324219
2.52716666666667	0.0329017639160156
2.5305	0.0243186950683594
2.53383333333334	0.0095367431640625
2.53716666666667	0.000476837158203125
2.5405	-0.00667572021484375
2.54383333333334	-0.011444091796875
2.54716666666667	-0.00762939453125
2.5505	-0.0019073486328125
2.55383333333334	0.0095367431640625
2.55716666666667	0.0166893005371094
2.5605	0.0166893005371094
2.56383333333334	0.0200271606445313
2.56716666666667	0.0252723693847656
2.5705	0.0386238098144531
2.57383333333334	0.0481605529785156
2.57716666666667	0.0486373901367188
2.5805	0.05340576171875
2.58383333333334	0.0596046447753907
2.58716666666667	0.0653266906738282
2.5905	0.0548362731933594
2.59383333333334	0.0376701354980469
2.59716666666667	0.026702880859375
2.6005	0.0243186950683594
2.60383333333334	0.0209808349609375
2.60716666666667	0.0195503234863281
2.6105	0.0247955322265625
2.61383333333334	0.0333786010742188
2.61716666666667	0.0324249267578125
2.6205	0.019073486328125
2.62383333333334	0.0057220458984375
2.62716666666667	-0.00333786010742188
2.6305	-0.00810623168945313
2.63383333333334	-0.0095367431640625
2.63716666666667	-0.00810623168945313
2.6405	-0.0057220458984375
2.64383333333334	-0.00429153442382813
2.64716666666667	-0.00333786010742188
2.6505	-0.00286102294921875
2.65383333333334	0.00238418579101563
2.65716666666667	0.0095367431640625
2.6605	0.0147819519042969
2.66383333333334	0.0133514404296875
2.66716666666667	0.011444091796875
2.6705	0.0119209289550781
2.67383333333334	0.0057220458984375
2.67716666666667	0
2.6805	-0.00095367431640625
2.68383333333334	0.00524520874023438
2.68716666666667	0.00429153442382813
2.6905	-0.003814697265625
2.69383333333334	-0.00905990600585938
2.69716666666667	-0.0095367431640625
2.7005	-0.00810623168945313
2.70383333333334	-0.0057220458984375
2.70716666666667	-0.00095367431640625
2.7105	0.00524520874023438
2.71383333333334	0.00524520874023438
2.71716666666667	-0.003814697265625
2.7205	-0.0147819519042969
2.72383333333334	-0.0219345092773438
2.72716666666667	-0.0214576721191406
2.7305	-0.0224113464355469
2.73383333333334	-0.0200271606445313
2.73716666666667	-0.0157356262207031
2.7405	-0.0057220458984375
2.74383333333334	-0.00095367431640625
2.74716666666667	0
2.7505	0.0019073486328125
2.75383333333334	0.00476837158203125
2.75716666666667	0.0133514404296875
2.7605	0.02288818359375
2.76383333333334	0.0338554382324219
2.76716666666667	0.0391006469726563
2.7705	0.0348091125488281
2.77383333333334	0.0295639038085938
2.77716666666667	0.0214576721191406
2.7805	0.0133514404296875
2.78383333333334	0.00762939453125
2.78716666666667	0.00333786010742188
2.7905	0.00524520874023438
2.79383333333334	0.00524520874023438
2.79716666666667	0.00858306884765625
2.8005	0.0095367431640625
2.80383333333334	0.0109672546386719
2.80716666666667	0.0138282775878906
2.8105	0.0238418579101563
2.81383333333334	0.0405311584472656
2.81716666666667	0.0567436218261719
2.8205	0.0624656677246094
2.82383333333334	0.0581741333007813
2.82716666666667	0.0553131103515625
2.8305	0.0462532043457031
2.83383333333334	0.0295639038085938
2.83716666666667	0.00858306884765625
2.8405	-0.000476837158203125
2.84383333333334	-0.00095367431640625
2.84716666666667	-0.00143051147460938
2.8505	-0.0019073486328125
2.85383333333334	0.00286102294921875
2.85716666666667	0.011444091796875
2.8605	0.0157356262207031
2.86383333333334	0.00810623168945313
2.86716666666667	-0.0019073486328125
2.8705	-0.00476837158203125
2.87383333333334	-0.00333786010742188
2.87716666666667	-0.0019073486328125
2.8805	-0.00524520874023438
2.88383333333334	0.00286102294921875
2.88716666666667	0.0133514404296875
2.8905	0.0195503234863281
2.89383333333334	0.0143051147460938
2.89716666666667	0.00858306884765625
2.9005	0.0138282775878906
2.90383333333334	0.0209808349609375
2.90716666666667	0.0271797180175781
2.9105	0.0252723693847656
2.91383333333334	0.0286102294921875
2.91716666666667	0.034332275390625
2.9205	0.0376701354980469
2.92383333333334	0.0405311584472656
2.92716666666667	0.0457763671875
2.9305	0.0638961791992188
2.93383333333334	0.0896453857421875
2.93716666666667	0.115394592285156
2.9405	0.139713287353516
2.94383333333334	0.158786773681641
2.94716666666667	0.174999237060547
2.9505	0.186443328857422
2.95383333333334	0.19073486328125
2.95716666666667	0.195026397705078
2.9605	0.196933746337891
2.96383333333334	0.200271606445313
2.96716666666667	0.205516815185547
2.9705	0.209331512451172
2.97383333333334	0.218391418457031
2.97716666666667	0.224113464355469
2.9805	0.224113464355469
2.98383333333334	0.220298767089844
2.98716666666667	0.216484069824219
2.9905	0.222206115722656
2.99383333333334	0.225543975830078
2.99716666666667	0.23031234741211
3.0005	0.23794174194336
3.00383333333334	0.247001647949219
3.00716666666667	0.247955322265625
3.0105	0.238418579101563
3.01383333333334	0.227451324462891
3.01716666666667	0.215530395507813
3.0205	0.202655792236328
3.02383333333334	0.187397003173828
3.02716666666667	0.169754028320313
3.0305	0.149250030517578
3.03383333333334	0.124931335449219
3.03716666666667	0.1068115234375
3.0405	0.0967979431152344
3.04383333333334	0.0905990600585938
3.04716666666667	0.0867843627929688
3.0505	0.0824928283691406
3.05383333333334	0.0820159912109375
3.05716666666667	0.0805854797363281
3.0605	0.0791549682617188
3.06383333333334	0.0791549682617188
3.06716666666667	0.0834465026855469
3.0705	0.091552734375
3.07383333333334	0.102519989013672
3.07716666666667	0.11444091796875
3.0805	0.12969970703125
3.08383333333334	0.149250030517578
3.08716666666667	0.17690658569336
3.0905	0.210285186767578
3.09383333333334	0.248908996582031
3.09716666666667	0.292301177978516
3.1005	0.341892242431641
3.10383333333334	0.401973724365235
3.10716666666667	0.476837158203125
3.1105	0.574111938476563
3.11383333333334	0.691413879394532
3.11716666666667	0.826835632324219
3.1205	0.97799301147461
3.12383333333334	1.13725662231446
3.12716666666667	1.30605697631836
3.1305	1.48391723632813
3.13383333333334	1.66797637939453
3.13716666666667	1.85871124267578
3.1405	2.05707550048828
3.14383333333334	2.26783752441406
3.14716666666667	2.48146057128906
3.1505	2.68983840942383
3.15383333333334	2.88915634155274
3.15716666666667	3.07464599609375
3.1605	3.23629379272461
3.16383333333334	3.3717155456543
3.16716666666667	3.48711013793946
3.1705	3.58867645263672
3.17383333333334	3.6764144897461
3.17716666666667	3.74841690063477
3.1805	3.80182266235352
3.18383333333334	3.83853912353516
3.18716666666667	3.84759902954102
3.1905	3.82661819458008
3.19383333333334	3.78513336181641
3.19716666666667	3.73268127441406
3.2005	3.68499755859375
3.20383333333334	3.63349914550781
3.20716666666667	3.58200073242188
3.2105	3.51953506469727
3.21383333333334	3.4475326538086
3.21716666666667	3.36456298828125
3.2205	3.27253341674805
3.22383333333334	3.16905975341797
3.22716666666667	3.06558609008789
3.2305	2.97069549560547
3.23383333333334	2.88534164428711
3.23716666666667	2.8066635131836
3.2405	2.73513793945313
3.24383333333334	2.67696380615235
3.24716666666667	2.62117385864258
3.2505	2.56490707397461
3.25383333333334	2.49624252319336
3.25716666666667	2.41422653198242
3.2605	2.3193359375
3.26383333333334	2.22158432006836
3.26716666666667	2.13289260864258
3.2705	2.05183029174805
3.27383333333334	1.98030471801758
3.27716666666667	1.91926956176758
3.2805	1.86491012573242
3.28383333333334	1.81293487548828
3.28716666666667	1.75333023071289
3.2905	1.6932487487793
3.29383333333334	1.63507461547852
3.29716666666667	1.58071517944336
3.3005	1.53017044067383
3.30383333333334	1.48200988769531
3.30716666666667	1.43718719482422
3.3105	1.39045715332031
3.31383333333334	1.34611129760742
3.31716666666667	1.30558013916016
3.3205	1.26791000366211
3.32383333333334	1.23357772827149
3.32716666666667	1.19686126708985
3.3305	1.15442276000977
3.33383333333334	1.10006332397461
3.33716666666667	1.04045867919922
3.3405	0.978469848632813
3.34383333333334	0.921249389648438
3.34716666666667	0.876903533935547
3.3505	0.847339630126953
3.35383333333334	0.830650329589844
3.35716666666667	0.81634521484375
3.3605	0.800609588623047
3.36383333333334	0.786781311035157
3.36716666666667	0.774383544921875
3.3705	0.759601593017578
3.37383333333334	0.742435455322266
3.37716666666667	0.721931457519532
3.3805	0.705242156982422
3.38383333333334	0.68807601928711
3.38716666666667	0.664234161376953
3.3905	0.639438629150391
3.39383333333334	0.617504119873047
3.39716666666667	0.607013702392578
3.4005	0.601768493652344
3.40383333333334	0.588417053222657
3.40716666666667	0.5645751953125
3.4105	0.544071197509766
3.41383333333334	0.533103942871094
3.41716666666667	0.524997711181641
3.4205	0.507831573486328
3.42383333333334	0.48971176147461
3.42716666666667	0.483036041259766
3.4305	0.47445297241211
3.43383333333334	0.45919418334961
3.43716666666667	0.438690185546875
3.4405	0.422954559326172
3.44383333333334	0.40578842163086
3.44716666666667	0.38290023803711
3.4505	0.363826751708985
3.45383333333334	0.348091125488281
3.45716666666667	0.334262847900391
3.4605	0.325202941894531
3.46383333333334	0.327110290527344
3.46716666666667	0.33712387084961
3.4705	0.341415405273438
3.47383333333334	0.346183776855469
3.47716666666667	0.35238265991211
3.4805	0.357627868652344
3.48383333333334	0.351905822753906
3.48716666666667	0.343799591064453
3.4905	0.340938568115235
3.49383333333334	0.334739685058594
3.49716666666667	0.322341918945313
3.5005	0.303268432617188
3.50383333333334	0.288963317871094
3.50716666666667	0.271797180175781
3.5105	0.255107879638672
3.51383333333334	0.23651123046875
3.51716666666667	0.22268295288086
3.5205	0.211715698242188
3.52383333333334	0.202655792236328
3.52716666666667	0.195980072021485
3.5305	0.185012817382813
3.53383333333334	0.174999237060547
3.53716666666667	0.164031982421875
3.5405	0.15401840209961
3.54383333333334	0.144481658935547
3.54716666666667	0.133991241455078
3.5505	0.126838684082031
3.55383333333334	0.125885009765625
3.55716666666667	0.126838684082031
3.5605	0.126838684082031
3.56383333333334	0.118255615234375
3.56716666666667	0.103950500488281
3.5705	0.0848770141601563
3.57383333333334	0.0605583190917969
3.57716666666667	0.0333786010742188
3.5805	0.0123977661132813
3.58383333333334	0.00476837158203125
3.58716666666667	0.00715255737304688
3.5905	0.00762939453125
3.59383333333334	0.0104904174804688
3.59716666666667	0.0157356262207031
3.6005	0.0200271606445313
3.60383333333334	0.0147819519042969
3.60716666666667	0.0100135803222656
3.6105	0.0152587890625
3.61383333333334	0.030517578125
3.61716666666667	0.0591278076171875
3.6205	0.103473663330078
3.62383333333334	0.166893005371094
3.62716666666667	0.238895416259766
3.6305	0.321388244628906
3.63383333333334	0.41341781616211
3.63716666666667	0.508785247802735
3.6405	0.607490539550782
3.64383333333334	0.720500946044922
3.64716666666667	0.85592269897461
3.6505	1.01041793823242
3.65383333333334	1.17588043212891
3.65716666666667	1.36613845825196
3.6605	1.58309936523438
3.66383333333334	1.82533264160156
3.66716666666667	2.08854675292969
3.6705	2.37417221069336
3.67383333333334	2.68602371215821
3.67716666666667	3.00741195678711
3.6805	3.33404541015625
3.68383333333334	3.65781784057617
3.68716666666667	3.97825241088867
3.6905	4.29582595825196
3.69383333333334	4.60863113403321
3.69716666666667	4.91714477539063
3.7005	5.20801544189453
3.70383333333334	5.47313690185547
3.70716666666667	5.70344924926758
3.7105	5.89275360107422
3.71383333333334	6.03961944580078
3.71716666666667	6.13975524902344
3.7205	6.19745254516602
3.72383333333334	6.21128082275391
3.72716666666667	6.18743896484375
3.7305	6.12640380859375
3.73383333333334	6.03342056274414
3.73716666666667	5.90610504150391
3.7405	5.74493408203125
3.74383333333334	5.55276870727539
3.74716666666667	5.33199310302735
3.7505	5.08928298950196
3.75383333333334	4.82273101806641
3.75716666666667	4.53901290893555
3.7605	4.24623489379883
3.76383333333334	3.95488739013672
3.76716666666667	3.66592407226563
3.7705	3.37743759155274
3.77383333333334	3.0970573425293
3.77716666666667	2.82716751098633
3.7805	2.57635116577149
3.78383333333334	2.33936309814453
3.78716666666667	2.11906433105469
3.7905	1.91402435302735
3.79383333333334	1.71804428100586
3.79716666666667	1.53875350952149
3.8005	1.37519836425781
3.80383333333334	1.2354850769043
3.80716666666667	1.10816955566406
3.8105	1.00040435791016
3.81383333333334	0.911712646484375
3.81716666666667	0.833511352539063
3.8205	0.757694244384766
3.82383333333334	0.674247741699219
3.82716666666667	0.599861145019532
3.8305	0.529766082763672
3.83383333333334	0.469207763671875
3.83716666666667	0.420570373535156
3.8405	0.381946563720703
3.84383333333334	0.354766845703125
3.84716666666667	0.331878662109375
3.8505	0.319004058837891
3.85383333333334	0.312328338623047
3.85716666666667	0.314712524414063
3.8605	0.338554382324219
3.86383333333334	0.387668609619141
3.86716666666667	0.461578369140625
3.8705	0.558853149414063
3.87383333333334	0.685691833496094
3.87716666666667	0.859260559082031
3.8805	1.08671188354492
3.88383333333334	1.38568878173828
3.88716666666667	1.77717208862305
3.8905	2.28071212768555
3.89383333333334	2.92253494262696
3.89716666666667	3.71456146240235
3.9005	4.67348098754883
3.90383333333334	5.82742691040039
3.90716666666667	7.20691680908203
3.9105	8.84866714477539
3.91383333333334	10.7603073120117
3.91716666666667	12.9585266113281
3.9205	15.4533386230469
3.92383333333334	18.2476043701172
3.92716666666667	21.3212966918946
3.9305	24.6376991271973
3.93383333333334	28.1538963317871
3.93716666666667	31.8179130554199
3.9405	35.573959350586
3.94383333333334	39.3424034118653
3.94716666666667	43.0374145507813
3.9505	46.56982421875
3.95383333333334	49.8700141906738
3.95716666666667	52.8674125671387
3.9605	55.4890632629395
3.96383333333334	57.6620101928711
3.96716666666667	59.3376159667969
3.9705	60.4777336120606
3.97383333333334	61.060905456543
3.97716666666667	61.0723495483399
3.9805	60.5216026306153
3.98383333333334	59.441089630127
3.98716666666667	57.8765869140625
3.9905	55.880069732666
3.99383333333334	53.5130500793457
3.99716666666667	50.84228515625
4.0005	47.9373931884766
4.00383333333334	44.8689460754395
4.00716666666667	41.7017936706543
4.0105	38.5074615478516
4.01383333333334	35.3331565856934
4.01716666666667	32.2313308715821
4.0205	29.2363166809082
4.02383333333334	26.390552520752
4.02716666666667	23.7135887145996
4.0305	21.2211608886719
4.03383333333334	18.9175605773926
4.03716666666667	16.8061256408692
4.0405	14.887809753418
4.04383333333334	13.148307800293
4.04716666666667	11.5876197814942
4.0505	10.1909637451172
4.05383333333334	8.95881652832031
4.05716666666667	7.87210464477539
4.0605	6.91270828247071
4.06383333333334	6.06489181518555
4.06716666666667	5.30672073364258
4.0705	4.6377182006836
4.07383333333334	4.04930114746094
4.07716666666667	3.53670120239258
4.0805	3.08942794799805
4.08383333333334	2.69651412963867
4.08716666666667	2.35176086425781
4.0905	2.03943252563477
4.09383333333334	1.75285339355469
4.09716666666667	1.48296356201172
4.1005	1.22976303100586
4.10383333333334	0.988483428955078
4.10716666666667	0.759124755859375
4.1105	0.542163848876953
4.11383333333334	0.327110290527344
4.11716666666667	0.111579895019531
4.1205	-0.108718872070313
4.12383333333334	-0.329017639160156
4.12716666666667	-0.547885894775391
4.1305	-0.765800476074219
4.13383333333334	-0.981330871582031
4.13716666666667	-1.19543075561524
4.1405	-1.39522552490235
4.14383333333334	-1.57642364501953
4.14716666666667	-1.73807144165039
4.1505	-1.88636779785156
4.15383333333334	-2.01940536499024
4.15716666666667	-2.13193893432617
4.1605	-2.22587585449219
4.16383333333334	-2.3036003112793
4.16716666666667	-2.36177444458008
4.1705	-2.39419937133789
4.17383333333334	-2.39801406860352
4.17716666666667	-2.38513946533203
4.1805	-2.35557556152344
4.18383333333334	-2.31027603149414
4.18716666666667	-2.24876403808594
4.1905	-2.17390060424805
4.19383333333334	-2.0899772644043
4.19716666666667	-1.99127197265625
4.2005	-1.88446044921875
4.20383333333334	-1.77812576293946
4.20716666666667	-1.67322158813477
4.2105	-1.57451629638672
4.21383333333334	-1.4791488647461
4.21716666666667	-1.39284133911133
4.2205	-1.312255859375
4.22383333333334	-1.22833251953125
4.22716666666667	-1.15489959716797
4.2305	-1.08766555786133
4.23383333333334	-1.02901458740235
4.23716666666667	-0.971794128417969
4.2405	-0.916481018066406
4.24383333333334	-0.8697509765625
4.24716666666667	-0.822544097900391
4.2505	-0.778675079345703
4.25383333333334	-0.735759735107422
4.25716666666667	-0.694751739501953
4.2605	-0.652790069580078
4.26383333333334	-0.607967376708985
4.26716666666667	-0.570297241210938
4.2705	-0.536441802978516
4.27383333333334	-0.503063201904297
4.27716666666667	-0.461578369140625
4.2805	-0.420570373535156
4.28383333333334	-0.385284423828125
4.28716666666667	-0.347137451171875
4.2905	-0.305652618408203
4.29383333333334	-0.26845932006836
4.29716666666667	-0.248432159423828
4.3005	-0.23794174194336
4.30383333333334	-0.227928161621094
4.30716666666667	-0.21505355834961
4.3105	-0.202655792236328
4.31383333333334	-0.189781188964844
4.31716666666667	-0.169754028320313
4.3205	-0.149250030517578
4.32383333333334	-0.130176544189453
4.32716666666667	-0.116825103759766
4.3305	-0.10824203491211
4.33383333333334	-0.1068115234375
4.33716666666667	-0.10824203491211
4.3405	-0.102996826171875
4.34383333333334	-0.0886917114257813
4.34716666666667	-0.0710487365722657
4.3505	-0.0591278076171875
4.35383333333334	-0.0448226928710938
4.35716666666667	-0.0352859497070313
4.3605	-0.0290870666503906
4.36383333333334	-0.0309944152832031
4.36716666666667	-0.0376701354980469
4.3705	-0.0414848327636719
4.37383333333334	-0.041961669921875
4.37716666666667	-0.034332275390625
4.3805	-0.034332275390625
4.38383333333334	-0.0414848327636719
4.38716666666667	-0.0543594360351563
4.3905	-0.06103515625
4.39383333333334	-0.0624656677246094
4.39716666666667	-0.0667572021484375
4.4005	-0.0662803649902344
4.40383333333334	-0.0638961791992188
4.40716666666667	-0.0538825988769532
4.4105	-0.0433921813964844
4.41383333333334	-0.0333786010742188
4.41716666666667	-0.0219345092773438
4.4205	-0.00810623168945313
4.42383333333334	0.00905990600585938
4.42716666666667	0.0262260437011719
4.4305	0.0348091125488281
4.43383333333334	0.03814697265625
4.43716666666667	0.0357627868652344
4.4405	0.0271797180175781
4.44383333333334	0.0162124633789063
4.44716666666667	0.0057220458984375
4.4505	0.000476837158203125
4.45383333333334	-0.00429153442382813
4.45716666666667	-0.0123977661132813
4.4605	-0.0200271606445313
4.46383333333334	-0.0286102294921875
4.46716666666667	-0.0395774841308594
4.4705	-0.049591064453125
4.47383333333334	-0.0510215759277344
4.47716666666667	-0.0429153442382813
4.4805	-0.0362396240234375
4.48383333333334	-0.0309944152832031
4.48716666666667	-0.0319480895996094
4.4905	-0.0348091125488281
4.49383333333334	-0.0433921813964844
4.49716666666667	-0.0486373901367188
4.5005	-0.0462532043457031
4.50383333333334	-0.0405311584472656
4.50716666666667	-0.0319480895996094
4.5105	-0.0276565551757813
4.51383333333334	-0.0224113464355469
4.51716666666667	-0.0243186950683594
4.5205	-0.0371932983398438
4.52383333333334	-0.0519752502441407
4.52716666666667	-0.0591278076171875
4.5305	-0.0581741333007813
4.53383333333334	-0.057220458984375
4.53716666666667	-0.0581741333007813
4.5405	-0.05340576171875
4.54383333333334	-0.0491142272949219
4.54716666666667	-0.049591064453125
4.5505	-0.0600814819335938
4.55383333333334	-0.0729560852050782
4.55716666666667	-0.0815391540527344
4.5605	-0.0910758972167969
4.56383333333334	-0.101089477539063
4.56716666666667	-0.113487243652344
4.5705	-0.12350082397461
4.57383333333334	-0.134944915771485
4.57716666666667	-0.149250030517578
4.5805	-0.158786773681641
4.58383333333334	-0.164031982421875
4.58716666666667	-0.164031982421875
4.5905	-0.164508819580078
4.59383333333334	-0.162601470947266
4.59716666666667	-0.162124633789063
4.6005	-0.165939331054688
4.60383333333334	-0.166416168212891
4.60716666666667	-0.163555145263672
4.6105	-0.150203704833985
4.61383333333334	-0.136852264404297
4.61716666666667	-0.124931335449219
4.6205	-0.114917755126953
4.62383333333334	-0.112533569335938
4.62716666666667	-0.111103057861328
4.6305	-0.111579895019531
4.63383333333334	-0.107765197753906
4.63716666666667	-0.0977516174316406
4.6405	-0.0848770141601563
4.64383333333334	-0.0681877136230469
4.64716666666667	-0.0562667846679688
4.6505	-0.0514984130859375
4.65383333333334	-0.0500679016113282
4.65716666666667	-0.0462532043457031
4.6605	-0.0352859497070313
4.66383333333334	-0.0233650207519531
4.66716666666667	-0.0181198120117188
4.6705	-0.0209808349609375
4.67383333333334	-0.0271797180175781
4.67716666666667	-0.0329017639160156
4.6805	-0.0405311584472656
4.68383333333334	-0.0481605529785156
4.68716666666667	-0.0524520874023438
4.6905	-0.049591064453125
4.69383333333334	-0.0486373901367188
4.69716666666667	-0.0529289245605469
4.7005	-0.0576972961425782
4.70383333333334	-0.0586509704589844
4.70716666666667	-0.0557899475097657
4.7105	-0.0500679016113282
4.71383333333334	-0.0362396240234375
4.71716666666667	-0.0233650207519531
4.7205	-0.0147819519042969
4.72383333333334	-0.0181198120117188
4.72716666666667	-0.0243186950683594
4.7305	-0.0319480895996094
4.73383333333334	-0.041961669921875
4.73716666666667	-0.0457763671875
4.7405	-0.0481605529785156
4.74383333333334	-0.0405311584472656
4.74716666666667	-0.0300407409667969
4.7505	-0.019073486328125
4.75383333333334	-0.0147819519042969
4.75716666666667	-0.0195503234863281
4.7605	-0.0209808349609375
4.76383333333334	-0.0181198120117188
4.76716666666667	-0.0181198120117188
4.7705	-0.0181198120117188
4.77383333333334	-0.0166893005371094
4.77716666666667	-0.0109672546386719
4.7805	-0.00810623168945313
4.78383333333334	-0.0147819519042969
4.78716666666667	-0.0205039978027344
4.7905	-0.0252723693847656
4.79383333333334	-0.0262260437011719
4.79716666666667	-0.0224113464355469
4.8005	-0.0224113464355469
4.80383333333334	-0.0214576721191406
4.80716666666667	-0.0247955322265625
4.8105	-0.0271797180175781
4.81383333333334	-0.0238418579101563
4.81716666666667	-0.0205039978027344
4.8205	-0.00905990600585938
4.82383333333334	0.00238418579101563
4.82716666666667	0.0138282775878906
4.8305	0.0205039978027344
4.83383333333334	0.0214576721191406
4.83716666666667	0.0195503234863281
4.8405	0.0128746032714844
4.84383333333334	0.011444091796875
4.84716666666667	0.0171661376953125
4.8505	0.0247955322265625
4.85383333333334	0.0271797180175781
4.85716666666667	0.0214576721191406
4.8605	0.0152587890625
4.86383333333334	0.00524520874023438
4.86716666666667	-0.00667572021484375
4.8705	-0.0166893005371094
4.87383333333334	-0.019073486328125
4.87716666666667	-0.0166893005371094
4.8805	-0.0152587890625
4.88383333333334	-0.019073486328125
4.88716666666667	-0.0238418579101563
4.8905	-0.0262260437011719
4.89383333333334	-0.0324249267578125
4.89716666666667	-0.0448226928710938
4.9005	-0.0638961791992188
4.90383333333334	-0.072479248046875
4.90716666666667	-0.0691413879394532
4.9105	-0.0586509704589844
4.91383333333334	-0.0514984130859375
4.91716666666667	-0.0414848327636719
4.9205	-0.0262260437011719
4.92383333333334	-0.0133514404296875
4.92716666666667	-0.0104904174804688
4.9305	-0.0171661376953125
4.93383333333334	-0.0271797180175781
4.93716666666667	-0.0376701354980469
4.9405	-0.0452995300292969
4.94383333333334	-0.0486373901367188
4.94716666666667	-0.0519752502441407
4.9505	-0.0557899475097657
4.95383333333334	-0.0538825988769532
4.95716666666667	-0.0433921813964844
4.9605	-0.0319480895996094
4.96383333333334	-0.0219345092773438
4.96716666666667	-0.011444091796875
4.9705	-0.00476837158203125
4.97383333333334	-0.00476837158203125
4.97716666666667	-0.00476837158203125
4.9805	-0.0019073486328125
4.98383333333334	-0.00095367431640625
4.98716666666667	-0.0057220458984375
4.9905	-0.0057220458984375
4.99383333333334	0.00095367431640625
4.99716666666667	0.0095367431640625
5.0005	0.011444091796875
5.00383333333334	0.00810623168945313
5.00716666666667	0.0057220458984375
5.0105	0.00524520874023438
5.01383333333334	0.00333786010742188
5.01716666666667	-0.00143051147460938
5.0205	-0.00429153442382813
5.02383333333334	-0.00715255737304688
5.02716666666667	-0.0123977661132813
5.0305	-0.0233650207519531
5.03383333333334	-0.0309944152832031
5.03716666666667	-0.0367164611816406
5.0405	-0.0433921813964844
5.04383333333334	-0.0524520874023438
5.04716666666667	-0.0581741333007813
5.0505	-0.0519752502441407
5.05383333333334	-0.0448226928710938
5.05716666666667	-0.0457763671875
5.0605	-0.0519752502441407
5.06383333333334	-0.0543594360351563
5.06716666666667	-0.0543594360351563
5.0705	-0.0619888305664063
5.07383333333334	-0.0681877136230469
5.07716666666667	-0.0629425048828125
5.0805	-0.0486373901367188
5.08383333333334	-0.0357627868652344
5.08716666666667	-0.0247955322265625
5.0905	-0.019073486328125
5.09383333333334	-0.0219345092773438
5.09716666666667	-0.0357627868652344
5.1005	-0.0529289245605469
5.10383333333334	-0.0643730163574219
5.10716666666667	-0.0662803649902344
5.1105	-0.0567436218261719
5.11383333333334	-0.0452995300292969
5.11716666666667	-0.0357627868652344
5.1205	-0.0290870666503906
5.12383333333334	-0.0224113464355469
5.12716666666667	-0.0157356262207031
5.1305	-0.0143051147460938
5.13383333333334	-0.0171661376953125
5.13716666666667	-0.0214576721191406
5.1405	-0.0214576721191406
5.14383333333334	-0.0214576721191406
5.14716666666667	-0.0324249267578125
5.1505	-0.0452995300292969
5.15383333333334	-0.0557899475097657
5.15716666666667	-0.06103515625
5.1605	-0.0681877136230469
5.16383333333334	-0.0815391540527344
5.16716666666667	-0.0834465026855469
5.1705	-0.0786781311035157
5.17383333333334	-0.064849853515625
5.17716666666667	-0.0538825988769532
5.1805	-0.0476837158203125
5.18383333333334	-0.0395774841308594
5.18716666666667	-0.041961669921875
5.1905	-0.0491142272949219
5.19383333333334	-0.0638961791992188
5.19716666666667	-0.072479248046875
5.2005	-0.0762939453125
5.20383333333334	-0.0824928283691406
5.20716666666667	-0.087738037109375
5.2105	-0.0910758972167969
5.21383333333334	-0.0977516174316406
5.21716666666667	-0.106334686279297
5.2205	-0.113487243652344
5.22383333333334	-0.106334686279297
5.22716666666667	-0.0948905944824219
5.2305	-0.0834465026855469
5.23383333333334	-0.0691413879394532
5.23716666666667	-0.0529289245605469
5.2405	-0.0410079956054688
5.24383333333334	-0.0433921813964844
5.24716666666667	-0.0500679016113282
5.2505	-0.0476837158203125
5.25383333333334	-0.0400543212890625
5.25716666666667	-0.0329017639160156
5.2605	-0.0271797180175781
5.26383333333334	-0.0200271606445313
5.26716666666667	-0.0171661376953125
5.2705	-0.030517578125
5.27383333333334	-0.0543594360351563
5.27716666666667	-0.0777244567871094
5.2805	-0.095367431640625
5.28383333333334	-0.100135803222656
5.28716666666667	-0.100135803222656
5.2905	-0.0925064086914063
5.29383333333334	-0.0872611999511719
5.29716666666667	-0.080108642578125
5.3005	-0.0720024108886719
5.30383333333334	-0.0700950622558594
5.30716666666667	-0.072479248046875
5.3105	-0.0762939453125
5.31383333333334	-0.0777244567871094
5.31716666666667	-0.0824928283691406
5.3205	-0.0925064086914063
5.32383333333334	-0.102043151855469
5.32716666666667	-0.104427337646485
5.3305	-0.102043151855469
5.33383333333334	-0.0977516174316406
5.33716666666667	-0.09918212890625
5.3405	-0.102996826171875
5.34383333333334	-0.105857849121094
5.34716666666667	-0.110149383544922
5.3505	-0.11587142944336
5.35383333333334	-0.122547149658203
5.35716666666667	-0.121116638183594
5.3605	-0.113010406494141
5.36383333333334	-0.105857849121094
5.36716666666667	-0.102043151855469
5.3705	-0.10061264038086
5.37383333333334	-0.0977516174316406
5.37716666666667	-0.0901222229003906
5.3805	-0.0810623168945313
5.38383333333334	-0.0720024108886719
5.38716666666667	-0.0681877136230469
5.3905	-0.0658035278320313
5.39383333333334	-0.0605583190917969
5.39716666666667	-0.0576972961425782
5.4005	-0.0615119934082032
5.40383333333334	-0.0700950622558594
5.40716666666667	-0.072479248046875
5.4105	-0.0667572021484375
5.41383333333334	-0.0615119934082032
5.41716666666667	-0.0562667846679688
5.4205	-0.0500679016113282
5.42383333333334	-0.0414848327636719
5.42716666666667	-0.0352859497070313
5.4305	-0.0348091125488281
5.43383333333334	-0.0348091125488281
5.43716666666667	-0.0338554382324219
5.4405	-0.0257492065429688
5.44383333333334	-0.0152587890625
5.44716666666667	-0.0057220458984375
5.4505	-0.00476837158203125
5.45383333333334	-0.00810623168945313
5.45716666666667	-0.0171661376953125
5.4605	-0.0300407409667969
5.46383333333334	-0.0424385070800781
5.46716666666667	-0.0476837158203125
5.4705	-0.0452995300292969
5.47383333333334	-0.0414848327636719
5.47716666666667	-0.0386238098144531
5.4805	-0.0367164611816406
5.48383333333334	-0.0357627868652344
5.48716666666667	-0.0400543212890625
5.4905	-0.0472068786621094
5.49383333333334	-0.0510215759277344
5.49716666666667	-0.0467300415039063
5.5005	-0.0400543212890625
5.50383333333334	-0.0371932983398438
5.50716666666667	-0.0376701354980469
5.5105	-0.03814697265625
5.51383333333334	-0.0429153442382813
5.51716666666667	-0.0576972961425782
5.5205	-0.0753402709960938
5.52383333333334	-0.0853538513183594
5.52716666666667	-0.0853538513183594
5.5305	-0.0815391540527344
5.53383333333334	-0.0753402709960938
5.53716666666667	-0.0658035278320313
5.5405	-0.0543594360351563
5.54383333333334	-0.0424385070800781
5.54716666666667	-0.0338554382324219
5.5505	-0.026702880859375
5.55383333333334	-0.0257492065429688
5.55716666666667	-0.0295639038085938
5.5605	-0.0395774841308594
5.56383333333334	-0.0538825988769532
5.56716666666667	-0.064849853515625
5.5705	-0.0762939453125
5.57383333333334	-0.08392333984375
5.57716666666667	-0.0863075256347656
5.5805	-0.0815391540527344
5.58383333333334	-0.0762939453125
5.58716666666667	-0.0820159912109375
5.5905	-0.0901222229003906
5.59383333333334	-0.0934600830078125
5.59716666666667	-0.0910758972167969
5.6005	-0.0872611999511719
5.60383333333334	-0.0901222229003906
5.60716666666667	-0.0934600830078125
5.6105	-0.0963211059570313
5.61383333333334	-0.0958442687988281
5.61716666666667	-0.0901222229003906
5.6205	-0.0782012939453125
5.62383333333334	-0.0658035278320313
5.62716666666667	-0.0562667846679688
5.6305	-0.0548362731933594
5.63383333333334	-0.057220458984375
5.63716666666667	-0.0658035278320313
5.6405	-0.0791549682617188
5.64383333333334	-0.0891685485839844
5.64716666666667	-0.0867843627929688
5.6505	-0.072479248046875
5.65383333333334	-0.0600814819335938
5.65716666666667	-0.0543594360351563
5.6605	-0.0548362731933594
5.66383333333334	-0.0562667846679688
5.66716666666667	-0.0624656677246094
5.6705	-0.0720024108886719
5.67383333333334	-0.0834465026855469
5.67716666666667	-0.0934600830078125
5.6805	-0.102519989013672
5.68383333333334	-0.104904174804688
5.68716666666667	-0.102519989013672
5.6905	-0.0972747802734375
5.69383333333334	-0.0910758972167969
5.69716666666667	-0.0815391540527344
5.7005	-0.0705718994140625
5.70383333333334	-0.0643730163574219
5.70716666666667	-0.064849853515625
5.7105	-0.0691413879394532
5.71383333333334	-0.0729560852050782
5.71716666666667	-0.0777244567871094
5.7205	-0.080108642578125
5.72383333333334	-0.0834465026855469
5.72716666666667	-0.0867843627929688
5.7305	-0.0901222229003906
5.73383333333334	-0.0882148742675781
5.73716666666667	-0.0815391540527344
5.7405	-0.0762939453125
5.74383333333334	-0.072479248046875
5.74716666666667	-0.0634193420410157
5.7505	-0.0443458557128906
5.75383333333334	-0.0271797180175781
5.75716666666667	-0.0205039978027344
5.7605	-0.0209808349609375
5.76383333333334	-0.0176429748535156
5.76716666666667	-0.0152587890625
5.7705	-0.0200271606445313
5.77383333333334	-0.0324249267578125
5.77716666666667	-0.0448226928710938
5.7805	-0.0505447387695313
5.78383333333334	-0.0567436218261719
5.78716666666667	-0.0624656677246094
5.7905	-0.0643730163574219
5.79383333333334	-0.0615119934082032
5.79716666666667	-0.0538825988769532
5.8005	-0.0514984130859375
5.80383333333334	-0.0476837158203125
5.80716666666667	-0.0429153442382813
5.8105	-0.0395774841308594
5.81383333333334	-0.0367164611816406
5.81716666666667	-0.0357627868652344
5.8205	-0.0314712524414063
5.82383333333334	-0.0324249267578125
5.82716666666667	-0.0348091125488281
5.8305	-0.0410079956054688
5.83383333333334	-0.0405311584472656
5.83716666666667	-0.0395774841308594
5.8405	-0.0314712524414063
5.84383333333334	-0.0219345092773438
5.84716666666667	-0.0138282775878906
5.8505	-0.00762939453125
5.85383333333334	-0.0143051147460938
5.85716666666667	-0.02288818359375
5.8605	-0.0367164611816406
5.86383333333334	-0.0472068786621094
5.86716666666667	-0.0543594360351563
5.8705	-0.0524520874023438
5.87383333333334	-0.0467300415039063
5.87716666666667	-0.0424385070800781
5.8805	-0.0429153442382813
5.88383333333334	-0.0467300415039063
5.88716666666667	-0.0510215759277344
5.8905	-0.0591278076171875
5.89383333333334	-0.0596046447753907
5.89716666666667	-0.0600814819335938
5.9005	-0.0543594360351563
5.90383333333334	-0.0472068786621094
5.90716666666667	-0.041961669921875
5.9105	-0.0362396240234375
5.91383333333334	-0.0362396240234375
5.91716666666667	-0.0333786010742188
5.9205	-0.0400543212890625
5.92383333333334	-0.0510215759277344
5.92716666666667	-0.0596046447753907
5.9305	-0.06866455078125
5.93383333333334	-0.0743865966796875
5.93716666666667	-0.0844001770019531
5.9405	-0.0882148742675781
5.94383333333334	-0.0896453857421875
5.94716666666667	-0.0858306884765625
5.9505	-0.0710487365722657
5.95383333333334	-0.05340576171875
5.95716666666667	-0.0367164611816406
5.9605	-0.0238418579101563
5.96383333333334	-0.0109672546386719
5.96716666666667	-0.00858306884765625
5.9705	-0.0209808349609375
5.97383333333334	-0.0395774841308594
5.97716666666667	-0.0505447387695313
5.9805	-0.0538825988769532
5.98383333333334	-0.0543594360351563
5.98716666666667	-0.0519752502441407
5.9905	-0.0472068786621094
5.99383333333334	-0.0443458557128906
5.99716666666667	-0.0519752502441407
6.0005	-0.0672340393066407
6.00383333333334	-0.08392333984375
6.00716666666667	-0.0948905944824219
6.0105	-0.0982284545898438
6.01383333333334	-0.0925064086914063
6.01716666666667	-0.0820159912109375
6.0205	-0.0662803649902344
6.02383333333334	-0.0514984130859375
6.02716666666667	-0.0433921813964844
6.0305	-0.0443458557128906
6.03383333333334	-0.0462532043457031
6.03716666666667	-0.0429153442382813
6.0405	-0.0367164611816406
6.04383333333334	-0.0295639038085938
6.04716666666667	-0.0209808349609375
6.0505	-0.0128746032714844
6.05383333333334	-0.00905990600585938
6.05716666666667	-0.00762939453125
6.0605	-0.00476837158203125
6.06383333333334	-0.00619888305664063
6.06716666666667	-0.0095367431640625
6.0705	-0.0119209289550781
6.07383333333334	-0.011444091796875
6.07716666666667	-0.0195503234863281
6.0805	-0.0352859497070313
6.08383333333334	-0.0486373901367188
6.08716666666667	-0.0581741333007813
6.0905	-0.0667572021484375
6.09383333333334	-0.0758171081542969
6.09716666666667	-0.0767707824707032
6.1005	-0.0705718994140625
6.10383333333334	-0.0720024108886719
6.10716666666667	-0.0782012939453125
6.1105	-0.0834465026855469
6.11383333333334	-0.0796318054199219
6.11716666666667	-0.0772476196289063
6.1205	-0.0743865966796875
6.12383333333334	-0.0629425048828125
6.12716666666667	-0.0481605529785156
6.1305	-0.0367164611816406
6.13383333333334	-0.0371932983398438
6.13716666666667	-0.0371932983398438
6.1405	-0.0395774841308594
6.14383333333334	-0.0433921813964844
6.14716666666667	-0.0481605529785156
6.1505	-0.0486373901367188
6.15383333333334	-0.0410079956054688
6.15716666666667	-0.03814697265625
6.1605	-0.03814697265625
6.16383333333334	-0.0424385070800781
6.16716666666667	-0.0433921813964844
6.1705	-0.0438690185546875
6.17383333333334	-0.0452995300292969
6.17716666666667	-0.0433921813964844
6.1805	-0.03814697265625
6.18383333333334	-0.0295639038085938
6.18716666666667	-0.0214576721191406
6.1905	-0.0162124633789063
6.19383333333334	-0.0200271606445313
6.19716666666667	-0.0271797180175781
6.2005	-0.0338554382324219
6.20383333333334	-0.0338554382324219
6.20716666666667	-0.0333786010742188
6.2105	-0.0386238098144531
6.21383333333334	-0.0405311584472656
6.21716666666667	-0.041961669921875
6.2205	-0.0486373901367188
6.22383333333334	-0.0596046447753907
6.22716666666667	-0.0700950622558594
6.2305	-0.0705718994140625
6.23383333333334	-0.0705718994140625
6.23716666666667	-0.0705718994140625
6.2405	-0.0705718994140625
6.24383333333334	-0.0767707824707032
6.24716666666667	-0.0824928283691406
6.2505	-0.08392333984375
6.25383333333334	-0.0782012939453125
6.25716666666667	-0.06866455078125
6.2605	-0.0538825988769532
6.26383333333334	-0.0281333923339844
6.26716666666667	-0.00095367431640625
6.2705	0.0133514404296875
6.27383333333334	0.0166893005371094
6.27716666666667	0.0104904174804688
6.2805	0.00286102294921875
6.28383333333334	-0.00762939453125
6.28716666666667	-0.0162124633789063
6.2905	-0.0138282775878906
6.29383333333334	-0.0100135803222656
6.29716666666667	-0.00476837158203125
6.3005	-0.00905990600585938
6.30383333333334	-0.0200271606445313
6.30716666666667	-0.0386238098144531
6.3105	-0.0638961791992188
6.31383333333334	-0.0858306884765625
6.31716666666667	-0.0967979431152344
6.3205	-0.0905990600585938
6.32383333333334	-0.0772476196289063
6.32716666666667	-0.0619888305664063
6.3305	-0.049591064453125
6.33383333333334	-0.0376701354980469
6.33716666666667	-0.0300407409667969
6.3405	-0.0348091125488281
6.34383333333334	-0.0429153442382813
6.34716666666667	-0.0467300415039063
6.3505	-0.0457763671875
6.35383333333334	-0.0514984130859375
6.35716666666667	-0.0634193420410157
6.3605	-0.0739097595214844
6.36383333333334	-0.0786781311035157
6.36716666666667	-0.080108642578125
6.3705	-0.0739097595214844
6.37383333333334	-0.0605583190917969
6.37716666666667	-0.0433921813964844
6.3805	-0.030517578125
6.38383333333334	-0.0243186950683594
6.38716666666667	-0.026702880859375
6.3905	-0.03814697265625
6.39383333333334	-0.0500679016113282
6.39716666666667	-0.0586509704589844
6.4005	-0.0605583190917969
6.40383333333334	-0.0658035278320313
6.40716666666667	-0.0691413879394532
6.4105	-0.0734329223632813
6.41383333333334	-0.0782012939453125
6.41716666666667	-0.0791549682617188
6.4205	-0.0758171081542969
6.42383333333334	-0.064849853515625
6.42716666666667	-0.0543594360351563
6.4305	-0.0438690185546875
6.43383333333334	-0.0367164611816406
6.43716666666667	-0.0348091125488281
6.4405	-0.0352859497070313
6.44383333333334	-0.049591064453125
6.44716666666667	-0.064849853515625
6.4505	-0.0820159912109375
6.45383333333334	-0.0901222229003906
6.45716666666667	-0.0920295715332031
6.4605	-0.0934600830078125
6.46383333333334	-0.0872611999511719
6.46716666666667	-0.0853538513183594
6.4705	-0.0791549682617188
6.47383333333334	-0.0734329223632813
6.47716666666667	-0.0734329223632813
6.4805	-0.0767707824707032
6.48383333333334	-0.0791549682617188
6.48716666666667	-0.072479248046875
6.4905	-0.06866455078125
6.49383333333334	-0.0739097595214844
6.49716666666667	-0.0834465026855469
6.5005	-0.0872611999511719
6.50383333333334	-0.0863075256347656
6.50716666666667	-0.0829696655273438
6.5105	-0.0777244567871094
6.51383333333334	-0.0691413879394532
6.51716666666667	-0.0576972961425782
6.5205	-0.0467300415039063
6.52383333333334	-0.0352859497070313
6.52716666666667	-0.0300407409667969
6.5305	-0.0333786010742188
6.53383333333334	-0.0405311584472656
6.53716666666667	-0.0491142272949219
6.5405	-0.0557899475097657
6.54383333333334	-0.0667572021484375
6.54716666666667	-0.0758171081542969
6.5505	-0.0791549682617188
6.55383333333334	-0.0782012939453125
6.55716666666667	-0.0758171081542969
6.5605	-0.0753402709960938
6.56383333333334	-0.0700950622558594
6.56716666666667	-0.064849853515625
6.5705	-0.06103515625
6.57383333333334	-0.0596046447753907
6.57716666666667	-0.0553131103515625
6.5805	-0.0529289245605469
6.58383333333334	-0.0548362731933594
6.58716666666667	-0.057220458984375
6.5905	-0.05340576171875
6.59383333333334	-0.0486373901367188
6.59716666666667	-0.049591064453125
6.6005	-0.0514984130859375
6.60383333333334	-0.0557899475097657
6.60716666666667	-0.0600814819335938
6.6105	-0.064849853515625
6.61383333333334	-0.0638961791992188
6.61716666666667	-0.0591278076171875
6.6205	-0.0567436218261719
6.62383333333334	-0.0548362731933594
6.62716666666667	-0.0514984130859375
6.6305	-0.0500679016113282
6.63383333333334	-0.0510215759277344
6.63716666666667	-0.0514984130859375
6.6405	-0.0510215759277344
6.64383333333334	-0.0514984130859375
6.64716666666667	-0.0548362731933594
6.6505	-0.057220458984375
6.65383333333334	-0.0576972961425782
6.65716666666667	-0.0619888305664063
6.6605	-0.0658035278320313
6.66383333333334	-0.0710487365722657
[truncated: 7,006 more rows]
