# Supplementary material for: Phase-Specific Parameter Estimation in Chiral HPLC Using 1‑Site, 2‑Site Stochastic Models, and Unified Equation Approach
Source: Anal Chem. 2026 Apr 29;98(18):13925–39. doi: 10.1021/acs.analchem.6c01634 (PMC13177292; doi:10.1021/acs.analchem.6c01634)
Supplement: Supplementary file 2 [file ac6c01634_si_002.zip › SupportingInformation/01_isotherm_fit/CELL2_data/LORA_CELL2_05_10_05.CSV]

0.00116666666666667	0.102519989013672
0.0045	0.0987052917480469
0.00783333333333334	0.0967979431152344
0.0111666666666667	0.0944137573242188
0.0145	0.095367431640625
0.0178333333333334	0.0910758972167969
0.0211666666666667	0.08392333984375
0.0245	0.0762939453125
0.0278333333333334	0.0681877136230469
0.0311666666666667	0.0681877136230469
0.0345	0.0748634338378907
0.0378333333333334	0.08392333984375
0.0411666666666667	0.09918212890625
0.0445	0.121593475341797
0.0478333333333334	0.142574310302735
0.0511666666666667	0.148773193359375
0.0545	0.150680541992188
0.0578333333333334	0.153541564941406
0.0611666666666667	0.149726867675781
0.0645	0.137805938720703
0.0678333333333334	0.124931335449219
0.0711666666666667	0.113964080810547
0.0745	0.09918212890625
0.0778333333333334	0.08392333984375
0.0811666666666667	0.0681877136230469
0.0845	0.0505447387695313
0.0878333333333334	0.0457763671875
0.0911666666666667	0.0548362731933594
0.0945	0.0696182250976563
0.0978333333333334	0.0743865966796875
0.101166666666667	0.0796318054199219
0.1045	0.08392333984375
0.107833333333334	0.0772476196289063
0.111166666666667	0.0638961791992188
0.1145	0.0543594360351563
0.117833333333334	0.0486373901367188
0.121166666666667	0.0405311584472656
0.1245	0.0400543212890625
0.127833333333334	0.0467300415039063
0.131166666666667	0.0505447387695313
0.1345	0.0476837158203125
0.137833333333334	0.0500679016113282
0.141166666666667	0.057220458984375
0.1445	0.0600814819335938
0.147833333333334	0.0543594360351563
0.151166666666667	0.0524520874023438
0.1545	0.0514984130859375
0.157833333333334	0.0548362731933594
0.161166666666667	0.0562667846679688
0.1645	0.0619888305664063
0.167833333333334	0.0762939453125
0.171166666666667	0.0929832458496094
0.1745	0.108718872070313
0.177833333333334	0.118255615234375
0.181166666666667	0.12350082397461
0.1845	0.121116638183594
0.187833333333334	0.107765197753906
0.191166666666667	0.0920295715332031
0.1945	0.0748634338378907
0.197833333333334	0.0605583190917969
0.201166666666667	0.0510215759277344
0.2045	0.0433921813964844
0.207833333333334	0.0391006469726563
0.211166666666667	0.0395774841308594
0.2145	0.0476837158203125
0.217833333333334	0.0557899475097657
0.221166666666667	0.0629425048828125
0.2245	0.0734329223632813
0.227833333333334	0.0882148742675781
0.231166666666667	0.0929832458496094
0.2345	0.0891685485839844
0.237833333333334	0.0777244567871094
0.241166666666667	0.0629425048828125
0.2445	0.0476837158203125
0.247833333333334	0.0362396240234375
0.251166666666667	0.0314712524414063
0.2545	0.0281333923339844
0.257833333333334	0.030517578125
0.261166666666667	0.0352859497070313
0.2645	0.0376701354980469
0.267833333333334	0.0352859497070313
0.271166666666667	0.0357627868652344
0.2745	0.0348091125488281
0.277833333333334	0.0319480895996094
0.281166666666667	0.034332275390625
0.2845	0.0410079956054688
0.287833333333334	0.0457763671875
0.291166666666667	0.0443458557128906
0.2945	0.0491142272949219
0.297833333333334	0.0524520874023438
0.301166666666667	0.0486373901367188
0.3045	0.041961669921875
0.307833333333334	0.041961669921875
0.311166666666667	0.0429153442382813
0.3145	0.0400543212890625
0.317833333333334	0.0414848327636719
0.321166666666667	0.05340576171875
0.3245	0.0667572021484375
0.327833333333334	0.0696182250976563
0.331166666666667	0.0743865966796875
0.3345	0.0872611999511719
0.337833333333334	0.0958442687988281
0.341166666666667	0.0929832458496094
0.3445	0.0858306884765625
0.347833333333334	0.0905990600585938
0.351166666666667	0.0996589660644531
0.3545	0.0958442687988281
0.357833333333334	0.0910758972167969
0.361166666666667	0.087738037109375
0.3645	0.087738037109375
0.367833333333334	0.0848770141601563
0.371166666666667	0.087738037109375
0.3745	0.110149383544922
0.377833333333334	0.130653381347656
0.381166666666667	0.135898590087891
0.3845	0.127315521240235
0.387833333333334	0.120162963867188
0.391166666666667	0.11444091796875
0.3945	0.0977516174316406
0.397833333333334	0.0782012939453125
0.401166666666667	0.0758171081542969
0.4045	0.0939369201660156
0.407833333333334	0.115394592285156
0.411166666666667	0.121116638183594
0.4145	0.116825103759766
0.417833333333334	0.121116638183594
0.421166666666667	0.125408172607422
0.4245	0.122547149658203
0.427833333333334	0.10061264038086
0.431166666666667	0.0939369201660156
0.4345	0.103950500488281
0.437833333333334	0.113487243652344
0.441166666666667	0.108718872070313
0.4445	0.103950500488281
0.447833333333334	0.1220703125
0.451166666666667	0.134944915771485
0.4545	0.125408172607422
0.457833333333334	0.108718872070313
0.461166666666667	0.108718872070313
0.4645	0.114917755126953
0.467833333333334	0.105381011962891
0.471166666666667	0.0886917114257813
0.4745	0.0905990600585938
0.477833333333334	0.103950500488281
0.481166666666667	0.109672546386719
0.4845	0.102043151855469
0.487833333333334	0.0948905944824219
0.491166666666667	0.0972747802734375
0.4945	0.09918212890625
0.497833333333334	0.0963211059570313
0.501166666666667	0.0853538513183594
0.5045	0.0772476196289063
0.507833333333334	0.0805854797363281
0.511166666666667	0.0925064086914063
0.5145	0.1068115234375
0.517833333333334	0.116825103759766
0.521166666666667	0.126361846923828
0.5245	0.128746032714844
0.527833333333334	0.128269195556641
0.531166666666667	0.129222869873047
0.5345	0.135421752929688
0.537833333333334	0.140666961669922
0.541166666666667	0.147342681884766
0.5445	0.149726867675781
0.547833333333334	0.142097473144531
0.551166666666667	0.125408172607422
0.5545	0.104904174804688
0.557833333333334	0.0910758972167969
0.561166666666667	0.080108642578125
0.5645	0.0782012939453125
0.567833333333334	0.0824928283691406
0.571166666666667	0.0896453857421875
0.5745	0.0967979431152344
0.577833333333334	0.10061264038086
0.581166666666667	0.107765197753906
0.5845	0.118255615234375
0.587833333333334	0.129222869873047
0.591166666666667	0.133514404296875
0.5945	0.133037567138672
0.597833333333334	0.132560729980469
0.601166666666667	0.130176544189453
0.6045	0.124454498291016
0.607833333333334	0.111579895019531
0.611166666666667	0.0967979431152344
0.6145	0.0777244567871094
0.617833333333334	0.06103515625
0.621166666666667	0.0505447387695313
0.6245	0.0481605529785156
0.627833333333334	0.0524520874023438
0.631166666666667	0.0596046447753907
0.6345	0.0658035278320313
0.637833333333334	0.0753402709960938
0.641166666666667	0.0853538513183594
0.6445	0.100135803222656
0.647833333333334	0.112056732177735
0.651166666666667	0.113010406494141
0.6545	0.110149383544922
0.657833333333334	0.104904174804688
0.661166666666667	0.106334686279297
0.6645	0.107765197753906
0.667833333333334	0.123023986816406
0.671166666666667	0.148773193359375
0.6745	0.17547607421875
0.677833333333334	0.184059143066406
0.681166666666667	0.177860260009766
0.6845	0.157833099365235
0.687833333333334	0.12350082397461
0.691166666666667	0.0858306884765625
0.6945	0.0581741333007813
0.697833333333334	0.0543594360351563
0.701166666666667	0.0591278076171875
0.7045	0.0653266906738282
0.707833333333334	0.0705718994140625
0.711166666666667	0.0681877136230469
0.7145	0.05340576171875
0.717833333333334	0.0252723693847656
0.721166666666667	0.00143051147460938
0.7245	-0.0057220458984375
0.727833333333334	-0.000476837158203125
0.731166666666667	0.0209808349609375
0.7345	0.0548362731933594
0.737833333333334	0.0934600830078125
0.741166666666667	0.119209289550781
0.7445	0.130176544189453
0.747833333333334	0.132083892822266
0.751166666666667	0.128269195556641
0.7545	0.116348266601563
0.757833333333334	0.110149383544922
0.761166666666667	0.113487243652344
0.7645	0.123023986816406
0.767833333333334	0.123977661132813
0.771166666666667	0.112533569335938
0.7745	0.0982284545898438
0.777833333333334	0.0791549682617188
0.781166666666667	0.0619888305664063
0.7845	0.0486373901367188
0.787833333333334	0.0514984130859375
0.791166666666667	0.06866455078125
0.7945	0.0944137573242188
0.797833333333334	0.117778778076172
0.801166666666667	0.137805938720703
0.8045	0.152111053466797
0.807833333333334	0.160694122314453
0.811166666666667	0.162124633789063
0.8145	0.152587890625
0.817833333333334	0.139713287353516
0.821166666666667	0.118255615234375
0.8245	0.0944137573242188
0.827833333333334	0.0638961791992188
0.831166666666667	0.0400543212890625
0.8345	0.0238418579101563
0.837833333333334	0.0224113464355469
0.841166666666667	0.0338554382324219
0.8445	0.0553131103515625
0.847833333333334	0.0810623168945313
0.851166666666667	0.102996826171875
0.8545	0.123977661132813
0.857833333333334	0.140190124511719
0.861166666666667	0.15401840209961
0.8645	0.162124633789063
0.867833333333334	0.166416168212891
0.871166666666667	0.160694122314453
0.8745	0.140666961669922
0.877833333333334	0.113010406494141
0.881166666666667	0.0820159912109375
0.8845	0.0557899475097657
0.887833333333334	0.0357627868652344
0.891166666666667	0.0300407409667969
0.8945	0.0395774841308594
0.897833333333334	0.06103515625
0.901166666666667	0.0867843627929688
0.9045	0.109672546386719
0.907833333333334	0.128269195556641
0.911166666666667	0.139713287353516
0.9145	0.148773193359375
0.917833333333334	0.153064727783203
0.921166666666667	0.161170959472656
0.9245	0.16927719116211
0.927833333333334	0.172138214111328
0.931166666666667	0.168323516845703
0.9345	0.159263610839844
0.937833333333334	0.143527984619141
0.941166666666667	0.11587142944336
0.9445	0.0834465026855469
0.947833333333334	0.0557899475097657
0.951166666666667	0.0386238098144531
0.9545	0.0276565551757813
0.957833333333334	0.0238418579101563
0.961166666666667	0.0295639038085938
0.9645	0.0414848327636719
0.967833333333334	0.0581741333007813
0.971166666666667	0.0748634338378907
0.9745	0.0972747802734375
0.977833333333334	0.121593475341797
0.981166666666667	0.143527984619141
0.9845	0.1678466796875
0.987833333333334	0.194549560546875
0.991166666666667	0.221729278564453
0.9945	0.240325927734375
0.997833333333334	0.252246856689453
1.00116666666667	0.259876251220703
1.0045	0.26082992553711
1.00783333333334	0.256061553955078
1.01116666666667	0.24557113647461
1.0145	0.227451324462891
1.01783333333334	0.201225280761719
1.02116666666667	0.172615051269531
1.0245	0.146865844726563
1.02783333333334	0.121593475341797
1.03116666666667	0.102996826171875
1.0345	0.0977516174316406
1.03783333333334	0.111103057861328
1.04116666666667	0.127315521240235
1.0445	0.145435333251953
1.04783333333334	0.168323516845703
1.05116666666667	0.195503234863281
1.0545	0.224113464355469
1.05783333333334	0.238418579101563
1.06116666666667	0.25177001953125
1.0645	0.261783599853516
1.06783333333334	0.267982482910156
1.07116666666667	0.264167785644531
1.0745	0.255584716796875
1.07783333333334	0.253677368164063
1.08116666666667	0.25177001953125
1.0845	0.244617462158203
1.08783333333334	0.233650207519531
1.09116666666667	0.221729278564453
1.0945	0.211715698242188
1.09783333333334	0.201225280761719
1.10116666666667	0.197410583496094
1.1045	0.202655792236328
1.10783333333334	0.210762023925781
1.11116666666667	0.218391418457031
1.1145	0.226020812988281
1.11783333333334	0.239372253417969
1.12116666666667	0.254154205322266
1.1245	0.26845932006836
1.12783333333334	0.281333923339844
1.13116666666667	0.29897689819336
1.1345	0.315189361572266
1.13783333333334	0.32806396484375
1.14116666666667	0.325202941894531
1.1445	0.313282012939453
1.14783333333334	0.300407409667969
1.15116666666667	0.293254852294922
1.1545	0.279903411865235
1.15783333333334	0.247955322265625
1.16116666666667	0.211238861083985
1.1645	0.178337097167969
1.16783333333334	0.14638900756836
1.17116666666667	0.109672546386719
1.1745	0.0820159912109375
1.17783333333334	0.0791549682617188
1.18116666666667	0.0929832458496094
1.1845	0.112056732177735
1.18783333333334	0.138282775878906
1.19116666666667	0.168800354003906
1.1945	0.196933746337891
1.19783333333334	0.209808349609375
1.20116666666667	0.216484069824219
1.2045	0.227451324462891
1.20783333333334	0.240325927734375
1.21116666666667	0.247955322265625
1.2145	0.248908996582031
1.21783333333334	0.25320053100586
1.22116666666667	0.264644622802735
1.2245	0.276565551757813
1.22783333333334	0.279903411865235
1.23116666666667	0.276565551757813
1.2345	0.27608871459961
1.23783333333334	0.279903411865235
1.24116666666667	0.277996063232422
1.2445	0.264167785644531
1.24783333333334	0.244617462158203
1.25116666666667	0.227451324462891
1.2545	0.212669372558594
1.25783333333334	0.191688537597656
1.26116666666667	0.163555145263672
1.2645	0.133514404296875
1.26783333333334	0.106334686279297
1.27116666666667	0.0891685485839844
1.2745	0.0848770141601563
1.27783333333334	0.0925064086914063
1.28116666666667	0.110626220703125
1.2845	0.134944915771485
1.28783333333334	0.16164779663086
1.29116666666667	0.179767608642578
1.2945	0.181198120117188
1.29783333333334	0.172615051269531
1.30116666666667	0.155925750732422
1.3045	0.140190124511719
1.30783333333334	0.128269195556641
1.31116666666667	0.121593475341797
1.3145	0.127792358398438
1.31783333333334	0.143527984619141
1.32116666666667	0.170707702636719
1.3245	0.193119049072266
1.32783333333334	0.199317932128906
1.33116666666667	0.187873840332031
1.3345	0.164985656738281
1.33783333333334	0.139236450195313
1.34116666666667	0.113964080810547
1.3445	0.095367431640625
1.34783333333334	0.0867843627929688
1.35116666666667	0.0929832458496094
1.3545	0.113487243652344
1.35783333333334	0.146865844726563
1.36116666666667	0.181198120117188
1.3645	0.206470489501953
1.36783333333334	0.221729278564453
1.37116666666667	0.228404998779297
1.3745	0.221729278564453
1.37783333333334	0.203132629394531
1.38116666666667	0.185012817382813
1.3845	0.180244445800781
1.38783333333334	0.198841094970703
1.39116666666667	0.224590301513672
1.3945	0.25320053100586
1.39783333333334	0.271797180175781
1.40116666666667	0.277519226074219
1.4045	0.272750854492188
1.40783333333334	0.251293182373047
1.41116666666667	0.226497650146485
1.4145	0.201702117919922
1.41783333333334	0.189304351806641
1.42116666666667	0.185012817382813
1.4245	0.195980072021485
1.42783333333334	0.218391418457031
1.43116666666667	0.250339508056641
1.4345	0.272274017333985
1.43783333333334	0.278472900390625
1.44116666666667	0.26702880859375
1.4445	0.240802764892578
1.44783333333334	0.213623046875
1.45116666666667	0.194549560546875
1.4545	0.192642211914063
1.45783333333334	0.207901000976563
1.46116666666667	0.239849090576172
1.4645	0.281810760498047
1.46783333333334	0.317573547363281
1.47116666666667	0.338554382324219
1.4745	0.346183776855469
1.47783333333334	0.345706939697266
1.48116666666667	0.331401824951172
1.4845	0.304222106933594
1.48783333333334	0.275135040283203
1.49116666666667	0.248432159423828
1.4945	0.2288818359375
1.49783333333334	0.212192535400391
1.50116666666667	0.205516815185547
1.5045	0.20742416381836
1.50783333333334	0.216007232666016
1.51116666666667	0.229358673095703
1.5145	0.244140625
1.51783333333334	0.263214111328125
1.52116666666667	0.285148620605469
1.5245	0.308513641357422
1.52783333333334	0.325679779052735
1.53116666666667	0.332832336425781
1.5345	0.327110290527344
1.53783333333334	0.31423568725586
1.54116666666667	0.2899169921875
1.5445	0.26702880859375
1.54783333333334	0.250339508056641
1.55116666666667	0.246524810791016
1.5545	0.248908996582031
1.55783333333334	0.247478485107422
1.56116666666667	0.241279602050781
1.5645	0.227451324462891
1.56783333333334	0.212192535400391
1.57116666666667	0.1983642578125
1.5745	0.195980072021485
1.57783333333334	0.20742416381836
1.58116666666667	0.232219696044922
1.5845	0.254154205322266
1.58783333333334	0.265598297119141
1.59116666666667	0.262737274169922
1.5945	0.247001647949219
1.59783333333334	0.226497650146485
1.60116666666667	0.210285186767578
1.6045	0.211238861083985
1.60783333333334	0.226020812988281
1.61116666666667	0.24557113647461
1.6145	0.261306762695313
1.61783333333334	0.269412994384766
1.62116666666667	0.267982482910156
1.6245	0.263690948486328
1.62783333333334	0.261783599853516
1.63116666666667	0.263690948486328
1.6345	0.272750854492188
1.63783333333334	0.279426574707031
1.64116666666667	0.281333923339844
1.6445	0.267982482910156
1.64783333333334	0.249385833740235
1.65116666666667	0.232696533203125
1.6545	0.225543975830078
1.65783333333334	0.225543975830078
1.66116666666667	0.227928161621094
1.6645	0.228404998779297
1.66783333333334	0.228404998779297
1.67116666666667	0.234603881835938
1.6745	0.239372253417969
1.67783333333334	0.248432159423828
1.68116666666667	0.257968902587891
1.6845	0.271320343017578
1.68783333333334	0.27608871459961
1.69116666666667	0.266075134277344
1.6945	0.256061553955078
1.69783333333334	0.25177001953125
1.70116666666667	0.258445739746094
1.7045	0.267505645751953
1.70783333333334	0.273227691650391
1.71116666666667	0.275611877441406
1.7145	0.274658203125
1.71783333333334	0.274181365966797
1.72116666666667	0.274181365966797
1.7245	0.277519226074219
1.72783333333334	0.286102294921875
1.73116666666667	0.289440155029297
1.7345	0.282764434814453
1.73783333333334	0.26845932006836
1.74116666666667	0.25320053100586
1.7445	0.249862670898438
1.74783333333334	0.256538391113281
1.75116666666667	0.276565551757813
1.7545	0.293254852294922
1.75783333333334	0.301361083984375
1.76116666666667	0.30517578125
1.7645	0.307083129882813
1.76783333333334	0.311374664306641
1.77116666666667	0.311374664306641
1.7745	0.316143035888672
1.77783333333334	0.331878662109375
1.78116666666667	0.349044799804688
1.7845	0.350475311279297
1.78783333333334	0.334739685058594
1.79116666666667	0.322818756103516
1.7945	0.329971313476563
1.79783333333334	0.34475326538086
1.80116666666667	0.35238265991211
1.8045	0.358104705810547
1.80783333333334	0.372886657714844
1.81116666666667	0.394344329833985
1.8145	0.398635864257813
1.81783333333334	0.38909912109375
1.82116666666667	0.385761260986328
1.8245	0.399112701416016
1.82783333333334	0.411033630371094
1.83116666666667	0.41341781616211
1.8345	0.420093536376953
1.83783333333334	0.439167022705078
1.84116666666667	0.45156478881836
1.8445	0.447750091552735
1.84783333333334	0.447273254394531
1.85116666666667	0.455856323242188
1.8545	0.464916229248047
1.85783333333334	0.459671020507813
1.86116666666667	0.455856323242188
1.8645	0.462532043457031
1.86783333333334	0.469207763671875
1.87116666666667	0.470638275146485
1.8745	0.473499298095703
1.87783333333334	0.483512878417969
1.88116666666667	0.495433807373047
1.8845	0.496864318847656
1.88783333333334	0.496864318847656
1.89116666666667	0.498294830322266
1.8945	0.496864318847656
1.89783333333334	0.490188598632813
1.90116666666667	0.483512878417969
1.9045	0.48828125
1.90783333333334	0.494003295898438
1.91116666666667	0.490188598632813
1.9145	0.482559204101563
1.91783333333334	0.481128692626953
1.92116666666667	0.481128692626953
1.9245	0.46682357788086
1.92783333333334	0.447750091552735
1.93116666666667	0.4425048828125
1.9345	0.451087951660156
1.93783333333334	0.452518463134766
1.94116666666667	0.447273254394531
1.9445	0.449180603027344
1.94783333333334	0.455379486083985
1.95116666666667	0.445365905761719
1.9545	0.41961669921875
1.95783333333334	0.403881072998047
1.96116666666667	0.400543212890625
1.9645	0.39815902709961
1.96783333333334	0.391960144042969
1.97116666666667	0.395774841308594
1.9745	0.409126281738281
1.97783333333334	0.411510467529297
1.98116666666667	0.407695770263672
1.9845	0.410556793212891
1.98783333333334	0.41961669921875
1.99116666666667	0.431060791015625
1.9945	0.439643859863281
1.99783333333334	0.448703765869141
2.00116666666667	0.447750091552735
2.0045	0.433921813964844
2.00783333333334	0.416278839111328
2.01116666666667	0.393867492675781
2.0145	0.372409820556641
2.01783333333334	0.35858154296875
2.02116666666667	0.359058380126953
2.0245	0.363349914550781
2.02783333333334	0.369071960449219
2.03116666666667	0.386714935302735
2.0345	0.404834747314453
2.03783333333334	0.407218933105469
2.04116666666667	0.396728515625
2.0445	0.387191772460938
2.04783333333334	0.379562377929688
2.05116666666667	0.359535217285156
2.0545	0.341415405273438
2.05783333333334	0.332832336425781
2.06116666666667	0.339508056640625
2.0645	0.349521636962891
2.06783333333334	0.35858154296875
2.07116666666667	0.370502471923828
2.0745	0.377655029296875
2.07783333333334	0.381946563720703
2.08116666666667	0.37384033203125
2.0845	0.369071960449219
2.08783333333334	0.370502471923828
2.09116666666667	0.369071960449219
2.0945	0.364303588867188
2.09783333333334	0.365257263183594
2.10116666666667	0.378131866455078
2.1045	0.382423400878906
2.10783333333334	0.376701354980469
2.11116666666667	0.368118286132813
2.1145	0.353813171386719
2.11783333333334	0.331878662109375
2.12116666666667	0.307083129882813
2.1245	0.288963317871094
2.12783333333334	0.270366668701172
2.13116666666667	0.262737274169922
2.1345	0.270843505859375
2.13783333333334	0.289440155029297
2.14116666666667	0.297069549560547
2.1445	0.301361083984375
2.14783333333334	0.304222106933594
2.15116666666667	0.308513641357422
2.1545	0.311851501464844
2.15783333333334	0.312328338623047
2.16116666666667	0.315666198730469
2.1645	0.314712524414063
2.16783333333334	0.316619873046875
2.17116666666667	0.317573547363281
2.1745	0.315189361572266
2.17783333333334	0.311851501464844
2.18116666666667	0.310897827148438
2.1845	0.313282012939453
2.18783333333334	0.317573547363281
2.19116666666667	0.321388244628906
2.1945	0.324249267578125
2.19783333333334	0.328540802001953
2.20116666666667	0.33712387084961
2.2045	0.34475326538086
2.20783333333334	0.344276428222656
2.21116666666667	0.334262847900391
2.2145	0.325679779052735
2.21783333333334	0.32186508178711
2.22116666666667	0.318527221679688
2.2245	0.318050384521485
2.22783333333334	0.324726104736328
2.23116666666667	0.336170196533203
2.2345	0.344276428222656
2.23783333333334	0.348091125488281
2.24116666666667	0.347137451171875
2.2445	0.345230102539063
2.24783333333334	0.340938568115235
2.25116666666667	0.341415405273438
2.2545	0.346183776855469
2.25783333333334	0.348567962646485
2.26116666666667	0.353813171386719
2.2645	0.359058380126953
2.26783333333334	0.366687774658203
2.27116666666667	0.370502471923828
2.2745	0.370502471923828
2.27783333333334	0.367164611816406
2.28116666666667	0.36001205444336
2.2845	0.3509521484375
2.28783333333334	0.341415405273438
2.29116666666667	0.332832336425781
2.2945	0.322341918945313
2.29783333333334	0.307559967041016
2.30116666666667	0.297069549560547
2.3045	0.294685363769531
2.30783333333334	0.300407409667969
2.31116666666667	0.311851501464844
2.3145	0.327110290527344
2.31783333333334	0.345230102539063
2.32116666666667	0.362873077392578
2.3245	0.374317169189453
2.32783333333334	0.374794006347656
2.33116666666667	0.366687774658203
2.3345	0.359535217285156
2.33783333333334	0.359058380126953
2.34116666666667	0.36001205444336
2.3445	0.356674194335938
2.34783333333334	0.358104705810547
2.35116666666667	0.35858154296875
2.3545	0.35858154296875
2.35783333333334	0.356674194335938
2.36116666666667	0.355720520019531
2.3645	0.361442565917969
2.36783333333334	0.36001205444336
2.37116666666667	0.356674194335938
2.3745	0.349044799804688
2.37783333333334	0.341892242431641
2.38116666666667	0.336647033691406
2.3845	0.328540802001953
2.38783333333334	0.329017639160156
2.39116666666667	0.339508056640625
2.3945	0.349521636962891
2.39783333333334	0.355243682861328
2.40116666666667	0.359535217285156
2.4045	0.365257263183594
2.40783333333334	0.365734100341797
2.41116666666667	0.357627868652344
2.4145	0.353336334228516
2.41783333333334	0.35858154296875
2.42116666666667	0.364303588867188
2.4245	0.362396240234375
2.42783333333334	0.359058380126953
2.43116666666667	0.36001205444336
2.4345	0.362873077392578
2.43783333333334	0.365257263183594
2.44116666666667	0.360488891601563
2.4445	0.360965728759766
2.44783333333334	0.356197357177735
2.45116666666667	0.347137451171875
2.4545	0.339984893798828
2.45783333333334	0.331401824951172
2.46116666666667	0.338554382324219
2.4645	0.3509521484375
2.46783333333334	0.365257263183594
2.47116666666667	0.379562377929688
2.4745	0.3814697265625
2.47783333333334	0.387668609619141
2.48116666666667	0.388622283935547
2.4845	0.387191772460938
2.48783333333334	0.385284423828125
2.49116666666667	0.37384033203125
2.4945	0.369548797607422
2.49783333333334	0.361919403076172
2.50116666666667	0.351905822753906
2.5045	0.3509521484375
2.50783333333334	0.357151031494141
2.51116666666667	0.3814697265625
2.5145	0.39815902709961
2.51783333333334	0.4119873046875
2.52116666666667	0.418186187744141
2.5245	0.409126281738281
2.52783333333334	0.393390655517578
2.53116666666667	0.3662109375
2.5345	0.347614288330078
2.53783333333334	0.332355499267578
2.54116666666667	0.327587127685547
2.5445	0.325202941894531
2.54783333333334	0.329017639160156
2.55116666666667	0.336170196533203
2.5545	0.341415405273438
2.55783333333334	0.347614288330078
2.56116666666667	0.349044799804688
2.5645	0.354766845703125
2.56783333333334	0.353336334228516
2.57116666666667	0.357151031494141
2.5745	0.362396240234375
2.57783333333334	0.363349914550781
2.58116666666667	0.35858154296875
2.5845	0.36001205444336
2.58783333333334	0.372886657714844
2.59116666666667	0.38290023803711
2.5945	0.381946563720703
2.59783333333334	0.37384033203125
2.60116666666667	0.376701354980469
2.6045	0.378131866455078
2.60783333333334	0.380039215087891
2.61116666666667	0.376701354980469
2.6145	0.380992889404297
2.61783333333334	0.388622283935547
2.62116666666667	0.390052795410156
2.6245	0.384330749511719
2.62783333333334	0.371932983398438
2.63116666666667	0.367164611816406
2.6345	0.361919403076172
2.63783333333334	0.360488891601563
2.64116666666667	0.355720520019531
2.6445	0.351905822753906
2.64783333333334	0.355243682861328
2.65116666666667	0.354290008544922
2.6545	0.355720520019531
2.65783333333334	0.35238265991211
2.66116666666667	0.362396240234375
2.6645	0.37527084350586
2.66783333333334	0.389575958251953
2.67116666666667	0.403881072998047
2.6745	0.410079956054688
2.67783333333334	0.410556793212891
2.68116666666667	0.399589538574219
2.6845	0.392913818359375
2.68783333333334	0.385284423828125
2.69116666666667	0.381946563720703
2.6945	0.381946563720703
2.69783333333334	0.393867492675781
2.70116666666667	0.40578842163086
2.7045	0.415325164794922
2.70783333333334	0.417709350585938
2.71116666666667	0.41341781616211
2.7145	0.4119873046875
2.71783333333334	0.403404235839844
2.72116666666667	0.403404235839844
2.7245	0.397205352783203
2.72783333333334	0.394821166992188
2.73116666666667	0.38290023803711
2.7345	0.372409820556641
2.73783333333334	0.368595123291016
2.74116666666667	0.3662109375
2.7445	0.365734100341797
2.74783333333334	0.360488891601563
2.75116666666667	0.368595123291016
2.7545	0.379085540771485
2.75783333333334	0.395774841308594
2.76116666666667	0.40578842163086
2.7645	0.417232513427735
2.76783333333334	0.425815582275391
2.77116666666667	0.43630599975586
2.7745	0.440120697021485
2.77783333333334	0.437736511230469
2.78116666666667	0.426769256591797
2.7845	0.413894653320313
2.78783333333334	0.408172607421875
2.79116666666667	0.40435791015625
2.7945	0.40578842163086
2.79783333333334	0.402927398681641
2.80116666666667	0.401020050048828
2.8045	0.397205352783203
2.80783333333334	0.392913818359375
2.81116666666667	0.381946563720703
2.8145	0.359058380126953
2.81783333333334	0.33712387084961
2.82116666666667	0.331401824951172
2.8245	0.338554382324219
2.82783333333334	0.354290008544922
2.83116666666667	0.377655029296875
2.8345	0.412464141845703
2.83783333333334	0.445842742919922
2.84116666666667	0.462055206298828
2.8445	0.464916229248047
2.84783333333334	0.454902648925781
2.85116666666667	0.442981719970703
2.8545	0.426769256591797
2.85783333333334	0.417232513427735
2.86116666666667	0.408649444580078
2.8645	0.40578842163086
2.86783333333334	0.400066375732422
2.87116666666667	0.395298004150391
2.8745	0.385761260986328
2.87783333333334	0.376701354980469
2.88116666666667	0.379562377929688
2.8845	0.38909912109375
2.88783333333334	0.413894653320313
2.89116666666667	0.43630599975586
2.8945	0.462532043457031
2.89783333333334	0.47445297241211
2.90116666666667	0.481128692626953
2.9045	0.47445297241211
2.90783333333334	0.463485717773438
2.91116666666667	0.448703765869141
2.9145	0.441074371337891
2.91783333333334	0.442981719970703
2.92116666666667	0.45156478881836
2.9245	0.463008880615235
2.92783333333334	0.473499298095703
2.93116666666667	0.485420227050781
2.9345	0.48971176147461
2.93783333333334	0.488758087158203
2.94116666666667	0.483512878417969
2.9445	0.478744506835938
2.94783333333334	0.475406646728516
2.95116666666667	0.484466552734375
2.9545	0.508308410644532
2.95783333333334	0.538349151611328
2.96116666666667	0.561714172363282
2.9645	0.583648681640625
2.96783333333334	0.604629516601563
2.97116666666667	0.62704086303711
2.9745	0.645637512207032
2.97783333333334	0.667095184326172
2.98116666666667	0.690460205078125
2.9845	0.707149505615235
2.98783333333334	0.711441040039063
2.99116666666667	0.702857971191407
2.9945	0.683784484863282
2.99783333333334	0.658035278320313
3.00116666666667	0.631332397460938
3.0045	0.609874725341797
3.00783333333334	0.600814819335938
3.01116666666667	0.600814819335938
3.0145	0.606060028076172
3.01783333333334	0.607013702392578
3.02116666666667	0.601768493652344
3.0245	0.597476959228516
3.02783333333334	0.589370727539063
3.03116666666667	0.579357147216797
3.0345	0.568866729736328
3.03783333333334	0.566482543945313
3.04116666666667	0.578403472900391
3.0445	0.594139099121094
3.04783333333334	0.608921051025391
3.05116666666667	0.612258911132813
3.0545	0.609397888183594
3.05783333333334	0.603675842285157
3.06116666666667	0.591278076171875
3.0645	0.579833984375
3.06783333333334	0.569820404052735
3.07116666666667	0.572681427001953
3.0745	0.576972961425782
3.07783333333334	0.58746337890625
3.08116666666667	0.597000122070313
3.0845	0.605583190917969
3.08783333333334	0.61178207397461
3.09116666666667	0.614643096923828
3.0945	0.619888305664063
3.09783333333334	0.622272491455078
3.10116666666667	0.627517700195313
3.1045	0.63467025756836
3.10783333333334	0.647544860839844
3.11116666666667	0.668048858642578
3.1145	0.701904296875
3.11783333333334	0.749588012695313
3.12116666666667	0.809192657470703
3.1245	0.875473022460938
3.12783333333334	0.953197479248047
3.13116666666667	1.04665756225586
3.1345	1.15823745727539
3.13783333333334	1.29127502441406
3.14116666666667	1.44290924072266
3.1445	1.61314010620117
3.14783333333334	1.79576873779297
3.15116666666667	1.98745727539063
3.1545	2.18582153320313
3.15783333333334	2.38656997680664
3.16116666666667	2.59065628051758
3.1645	2.79378890991211
3.16783333333334	2.99453735351563
3.17116666666667	3.18288803100586
3.1745	3.34978103637696
3.17783333333334	3.49903106689453
3.18116666666667	3.63206863403321
3.1845	3.75223159790039
3.18783333333334	3.85427474975586
3.19116666666667	3.93438339233399
3.1945	3.9968490600586
3.19783333333334	4.04071807861328
3.20116666666667	4.07218933105469
3.2045	4.08458709716797
3.20783333333334	4.08029556274414
3.21116666666667	4.06789779663086
3.2145	4.04882431030274
3.21783333333334	4.01973724365235
3.22116666666667	3.97443771362305
3.2245	3.92389297485352
3.22783333333334	3.86810302734375
3.23116666666667	3.80229949951172
3.2345	3.72648239135742
3.23783333333334	3.65114212036133
3.24116666666667	3.57675552368164
3.2445	3.49569320678711
3.24783333333334	3.41081619262696
3.25116666666667	3.33118438720703
3.2545	3.25679779052735
3.25783333333334	3.18336486816406
3.26116666666667	3.10182571411133
3.2645	3.0202865600586
3.26783333333334	2.93970108032227
3.27116666666667	2.85816192626953
3.2745	2.78234481811524
3.27783333333334	2.70318984985352
3.28116666666667	2.63023376464844
3.2845	2.56061553955078
3.28783333333334	2.48908996582031
3.29116666666667	2.41422653198242
3.2945	2.33221054077149
3.29783333333334	2.2578239440918
3.30116666666667	2.19583511352539
3.3045	2.14672088623047
3.30783333333334	2.10857391357422
3.31116666666667	2.07328796386719
3.3145	2.04038619995117
3.31783333333334	2.00176239013672
3.32116666666667	1.95646286010742
3.3245	1.90305709838867
3.32783333333334	1.84488296508789
3.33116666666667	1.79147720336914
3.3345	1.73997879028321
3.33783333333334	1.69181823730469
3.34116666666667	1.64270401000977
3.3445	1.59549713134766
3.34783333333334	1.55782699584961
3.35116666666667	1.52921676635742
3.3545	1.50823593139649
3.35783333333334	1.48439407348633
3.36116666666667	1.45244598388672
3.3645	1.41525268554688
3.36783333333334	1.37519836425781
3.37116666666667	1.33657455444336
3.3745	1.30128860473633
3.37783333333334	1.26981735229492
3.38116666666667	1.24263763427735
3.3845	1.22404098510742
3.38783333333334	1.21259689331055
3.39116666666667	1.19304656982422
3.3945	1.16825103759766
3.39783333333334	1.14488601684571
3.40116666666667	1.13344192504883
3.4045	1.12295150756836
3.40783333333334	1.10578536987305
3.41116666666667	1.08909606933594
3.4145	1.07526779174805
3.41783333333334	1.06525421142578
3.42116666666667	1.05619430541992
3.4245	1.04761123657227
3.42783333333334	1.03473663330078
3.43116666666667	1.01804733276367
3.4345	1.00088119506836
3.43783333333334	0.990390777587891
3.44116666666667	0.978946685791016
3.4445	0.972270965576172
3.44783333333334	0.966548919677735
3.45116666666667	0.959873199462891
3.4545	0.946044921875
3.45783333333334	0.92315673828125
3.46116666666667	0.896930694580078
3.4645	0.864028930664063
3.46783333333334	0.835418701171875
3.47116666666667	0.814914703369141
3.4745	0.805854797363281
3.47783333333334	0.80108642578125
3.48116666666667	0.799179077148438
3.4845	0.80251693725586
3.48783333333334	0.805377960205078
3.49116666666667	0.8087158203125
3.4945	0.811100006103516
3.49783333333334	0.813484191894531
3.50116666666667	0.812530517578125
3.5045	0.803947448730469
3.50783333333334	0.792503356933594
3.51116666666667	0.777244567871094
3.5145	0.761985778808594
3.51783333333334	0.754356384277344
3.52116666666667	0.751972198486328
3.5245	0.75531005859375
3.52783333333334	0.756263732910157
3.53116666666667	0.763416290283203
3.5345	0.77056884765625
3.53783333333334	0.771045684814453
3.54116666666667	0.763416290283203
3.5445	0.753879547119141
3.54783333333334	0.750541687011719
3.55116666666667	0.742435455322266
3.5545	0.728130340576172
3.55783333333334	0.707149505615235
3.56116666666667	0.686168670654297
3.5645	0.669479370117188
3.56783333333334	0.64992904663086
3.57116666666667	0.628471374511719
3.5745	0.605583190917969
3.57783333333334	0.586986541748047
3.58116666666667	0.578403472900391
3.5845	0.57220458984375
3.58783333333334	0.572681427001953
3.59116666666667	0.57363510131836
3.5945	0.577926635742188
3.59783333333334	0.585079193115235
3.60116666666667	0.583648681640625
3.6045	0.579357147216797
3.60783333333334	0.575065612792969
3.61116666666667	0.587940216064453
3.6145	0.61798095703125
3.61783333333334	0.659942626953125
3.62116666666667	0.718116760253907
3.6245	0.789642333984375
3.62783333333334	0.87738037109375
3.63116666666667	0.974655151367188
3.6345	1.08718872070313
3.63783333333334	1.21402740478516
3.64116666666667	1.35946273803711
3.6445	1.52969360351563
3.64783333333334	1.73187255859375
3.65116666666667	1.97076797485352
3.6545	2.23731994628906
3.65783333333334	2.53915786743164
3.66116666666667	2.87961959838867
3.6645	3.25250625610352
3.66783333333334	3.64446640014649
3.67116666666667	4.05740737915039
3.6745	4.49895858764649
3.67783333333334	4.96292114257813
3.68116666666667	5.44166564941407
3.6845	5.92422485351563
3.68783333333334	6.41250610351563
3.69116666666667	6.89458847045899
3.6945	7.37428665161133
3.69783333333334	7.83872604370117
3.70116666666667	8.27169418334961
3.7045	8.66556167602539
3.70783333333334	9.01269912719727
3.71116666666667	9.31453704833985
3.7145	9.54723358154297
3.71783333333334	9.71460342407227
3.72116666666667	9.82093811035156
3.7245	9.86719131469727
3.72783333333334	9.84668731689453
3.73116666666667	9.75656509399414
3.7345	9.60588455200196
3.73783333333334	9.39369201660156
3.74116666666667	9.13095474243164
3.7445	8.819580078125
3.74783333333334	8.47434997558594
3.75116666666667	8.09431076049805
3.7545	7.68661499023438
3.75783333333334	7.25936889648438
3.76116666666667	6.81686401367188
3.7645	6.37388229370117
3.76783333333334	5.93662261962891
3.77116666666667	5.51223754882813
3.7745	5.10215759277344
3.77783333333334	4.70924377441406
3.78116666666667	4.33969497680664
3.7845	3.99112701416016
3.78783333333334	3.6611557006836
3.79116666666667	3.35502624511719
3.7945	3.07273864746094
3.79783333333334	2.81429290771485
3.80116666666667	2.57015228271485
3.8045	2.35033035278321
3.80783333333334	2.15911865234375
3.81116666666667	1.99460983276367
3.8145	1.8458366394043
3.81783333333334	1.71184539794922
3.82116666666667	1.59645080566406
3.8245	1.4948844909668
3.82783333333334	1.40523910522461
3.83116666666667	1.32179260253906
3.8345	1.25455856323242
3.83783333333334	1.20162963867188
3.84116666666667	1.16205215454102
3.8445	1.13391876220703
3.84783333333334	1.11198425292969
3.85116666666667	1.09577178955078
3.8545	1.08623504638672
3.85783333333334	1.09004974365235
3.86116666666667	1.10769271850586
3.8645	1.13821029663086
3.86783333333334	1.1892318725586
3.87116666666667	1.26695632934571
3.8745	1.37376785278321
3.87783333333334	1.52206420898438
3.88116666666667	1.73139572143555
3.8845	2.02274322509766
3.88783333333334	2.40850448608399
3.89116666666667	2.90536880493164
3.8945	3.53527069091797
3.89783333333334	4.31537628173828
3.90116666666667	5.26762008666992
3.9045	6.41393661499024
3.90783333333334	7.781982421875
3.91116666666667	9.40132141113281
3.9145	11.2943649291992
3.91783333333334	13.4859085083008
3.92116666666667	15.9788131713867
3.9245	18.7730789184571
3.92783333333334	21.8539237976074
3.93116666666667	25.1936912536621
3.9345	28.7513732910156
3.93783333333334	32.4544906616211
3.94116666666667	36.2396240234375
3.9445	40.0400161743164
3.94783333333334	43.7808036804199
3.95116666666667	47.3823547363281
3.9545	50.7535934448242
3.95783333333334	53.8268089294434
3.96116666666667	56.5237998962403
3.9645	58.7735176086426
3.96783333333334	60.5258941650391
3.97116666666667	61.7389678955078
3.9745	62.3993873596192
3.97783333333334	62.490463256836
3.98116666666667	62.0226860046387
3.9845	61.0246658325196
3.98783333333334	59.530258178711
3.99116666666667	57.5833320617676
3.9945	55.239200592041
3.99783333333334	52.5741577148438
4.00116666666667	49.6630668640137
4.0045	46.5764999389649
4.00783333333334	43.3835983276367
4.01116666666667	40.1525497436524
4.0145	36.9358062744141
4.01783333333334	33.780574798584
4.02116666666667	30.7326316833496
4.0245	27.8258323669434
4.02783333333334	25.0768661499024
4.03116666666667	22.5028991699219
4.0345	20.1277732849121
4.03783333333334	17.9586410522461
4.04116666666667	15.9869194030762
4.0445	14.1944885253906
4.04783333333334	12.5803947448731
4.05116666666667	11.1393928527832
4.0545	9.86099243164063
4.05783333333334	8.72468948364258
4.06116666666667	7.71331787109375
4.0645	6.82401657104492
4.06783333333334	6.04057312011719
4.07116666666667	5.34963607788086
4.0745	4.73308563232422
4.07783333333334	4.19187545776367
4.08116666666667	3.72409820556641
4.0845	3.31640243530274
4.08783333333334	2.95495986938477
4.09116666666667	2.63404846191406
4.0945	2.34079360961914
4.09783333333334	2.06327438354492
4.10116666666667	1.78289413452149
4.1045	1.50346755981446
4.10783333333334	1.23167037963867
4.11116666666667	0.962257385253906
4.1145	0.702381134033203
4.11783333333334	0.449180603027344
4.12116666666667	0.210285186767578
4.1245	-0.0233650207519531
4.12783333333334	-0.252246856689453
4.13116666666667	-0.477313995361328
4.1345	-0.698566436767578
4.13783333333334	-0.919342041015625
4.14116666666667	-1.12342834472656
4.1445	-1.30796432495117
4.14783333333333	-1.47151947021485
4.15116666666667	-1.6164779663086
4.1545	-1.73759460449219
4.15783333333334	-1.82342529296875
4.16116666666667	-1.88207626342774
4.1645	-1.91640853881836
4.16783333333334	-1.92546844482422
4.17116666666667	-1.90305709838867
4.1745	-1.84774398803711
4.17783333333334	-1.77860260009766
4.18116666666667	-1.70421600341797
4.1845	-1.62410736083985
4.18783333333333	-1.53684616088867
4.19116666666667	-1.44433975219727
4.1945	-1.35469436645508
4.19783333333334	-1.25741958618164
4.20116666666667	-1.14965438842774
4.2045	-1.03092193603516
4.20783333333334	-0.913619995117188
4.21116666666667	-0.803470611572266
4.2145	-0.703811645507813
4.21783333333334	-0.616550445556641
4.22116666666667	-0.539779663085938
4.2245	-0.474929809570313
4.22783333333333	-0.410079956054688
4.23116666666667	-0.349998474121094
4.2345	-0.293731689453125
4.23783333333334	-0.241756439208985
4.24116666666667	-0.193595886230469
4.2445	-0.146865844726563
4.24783333333334	-0.113010406494141
4.25116666666667	-0.0805854797363281
4.2545	-0.0481605529785156
4.25783333333334	-0.0152587890625
4.26116666666667	0.0162124633789063
4.2645	0.0476837158203125
4.26783333333334	0.0834465026855469
4.27116666666667	0.11444091796875
4.2745	0.144004821777344
4.27783333333334	0.173568725585938
4.28116666666667	0.211238861083985
4.2845	0.249385833740235
4.28783333333334	0.287055969238281
4.29116666666667	0.326633453369141
4.2945	0.370025634765625
4.29783333333334	0.414371490478516
4.30116666666667	0.449657440185547
4.3045	0.477313995361328
4.30783333333334	0.499725341796875
4.31116666666667	0.524997711181641
4.3145	0.549793243408203
4.31783333333334	0.576496124267578
4.32116666666667	0.596046447753907
4.3245	0.612258911132813
4.32783333333334	0.626087188720703
4.33116666666667	0.638484954833985
4.3345	0.647544860839844
4.33783333333334	0.654220581054688
4.34116666666667	0.663280487060547
4.3445	0.675678253173828
4.34783333333334	0.681877136230469
4.35116666666667	0.683307647705078
4.3545	0.678539276123047
4.35783333333334	0.673294067382813
4.36116666666667	0.664710998535157
4.3645	0.65755844116211
4.36783333333334	0.657081604003907
4.37116666666667	0.66375732421875
4.3745	0.671863555908203
4.37783333333334	0.675201416015625
4.38116666666667	0.679969787597657
4.3845	0.684261322021485
4.38783333333334	0.688552856445313
4.39116666666667	0.684738159179688
4.3945	0.67901611328125
4.39783333333334	0.669002532958985
4.40116666666667	0.656604766845703
4.4045	0.643253326416016
4.40783333333334	0.634193420410157
4.41116666666667	0.631332397460938
4.4145	0.631809234619141
4.41783333333334	0.637531280517578
4.42116666666667	0.64992904663086
4.4245	0.668048858642578
4.42783333333334	0.680923461914063
4.43116666666667	0.684738159179688
4.4345	0.681400299072266
4.43783333333333	0.676155090332032
4.44116666666667	0.673770904541016
4.4445	0.66518783569336
4.44783333333334	0.655174255371094
4.45116666666667	0.646114349365235
4.4545	0.647068023681641
4.45783333333334	0.650882720947266
4.46116666666667	0.651836395263672
4.4645	0.652313232421875
4.46783333333334	0.659465789794922
4.47116666666667	0.671863555908203
4.4745	0.678062438964844
4.47783333333333	0.67138671875
4.48116666666667	0.658035278320313
4.4845	0.651359558105469
4.48783333333334	0.645160675048828
4.49116666666667	0.637054443359375
4.4945	0.627517700195313
4.49783333333334	0.629425048828125
4.50116666666667	0.638961791992188
4.5045	0.639915466308594
4.50783333333334	0.629425048828125
4.51116666666667	0.612735748291016
4.5145	0.605106353759766
4.51783333333334	0.608921051025391
4.52116666666667	0.613212585449219
4.5245	0.620365142822266
4.52783333333334	0.624656677246094
4.53116666666667	0.627517700195313
4.5345	0.621318817138672
4.53783333333334	0.607013702392578
4.54116666666667	0.591278076171875
4.5445	0.57220458984375
4.54783333333334	0.557899475097657
4.55116666666667	0.55074691772461
4.5545	0.553131103515625
4.55783333333334	0.548362731933594
4.56116666666667	0.540256500244141
4.5645	0.535011291503907
4.56783333333334	0.533103942871094
4.57116666666667	0.531673431396485
4.5745	0.524520874023438
4.57783333333334	0.521659851074219
4.58116666666667	0.524044036865235
4.5845	0.533580780029297
4.58783333333334	0.546455383300782
4.59116666666667	0.554561614990235
4.5945	0.555992126464844
4.59783333333334	0.557899475097657
4.60116666666667	0.557899475097657
4.6045	0.555515289306641
4.60783333333334	0.549793243408203
4.61116666666667	0.547409057617188
4.6145	0.554561614990235
4.61783333333334	0.559329986572266
4.62116666666667	0.561714172363282
4.6245	0.563621520996094
4.62783333333334	0.569820404052735
4.63116666666667	0.577449798583985
4.6345	0.581741333007813
4.63783333333334	0.587940216064453
4.64116666666667	0.593662261962891
4.6445	0.598430633544922
4.64783333333334	0.604629516601563
4.65116666666667	0.620365142822266
4.6545	0.638484954833985
4.65783333333334	0.654220581054688
4.66116666666667	0.669956207275391
4.6645	0.689029693603516
4.66783333333334	0.703811645507813
4.67116666666667	0.70333480834961
4.6745	0.689029693603516
4.67783333333334	0.664234161376953
4.68116666666667	0.636577606201172
4.6845	0.607490539550782
4.68783333333333	0.582218170166016
4.69116666666667	0.562191009521485
4.6945	0.55694580078125
4.69783333333334	0.573158264160157
4.70116666666667	0.60272216796875
4.7045	0.632286071777344
4.70783333333334	0.652790069580078
4.71116666666667	0.666618347167969
4.7145	0.675678253173828
4.71783333333334	0.676155090332032
4.72116666666667	0.668048858642578
4.7245	0.658988952636719
4.72783333333333	0.64992904663086
4.73116666666667	0.647068023681641
4.7345	0.645637512207032
4.73783333333334	0.641345977783203
4.74116666666667	0.63467025756836
4.7445	0.62704086303711
4.74783333333334	0.624179840087891
4.75116666666667	0.626564025878907
4.7545	0.634193420410157
4.75783333333334	0.644683837890625
4.76116666666667	0.651836395263672
4.7645	0.6561279296875
4.76783333333334	0.658988952636719
4.77116666666667	0.657081604003907
4.7745	0.650405883789063
4.77783333333334	0.638484954833985
4.78116666666667	0.63323974609375
4.7845	0.632286071777344
4.78783333333334	0.629901885986328
4.79116666666667	0.61941146850586
4.7945	0.605106353759766
4.79783333333334	0.600337982177735
4.80116666666667	0.599384307861328
4.8045	0.602245330810547
4.80783333333334	0.602245330810547
4.81116666666667	0.61178207397461
4.8145	0.62704086303711
4.81783333333334	0.640392303466797
4.82116666666667	0.644683837890625
4.8245	0.646591186523438
4.82783333333334	0.655174255371094
4.83116666666667	0.667572021484375
4.8345	0.676631927490235
4.83783333333334	0.68044662475586
4.84116666666667	0.679492950439453
4.8445	0.674247741699219
4.84783333333334	0.66375732421875
4.85116666666667	0.649452209472657
4.8545	0.633716583251953
4.85783333333334	0.617027282714844
4.86116666666667	0.607013702392578
4.8645	0.605106353759766
4.86783333333334	0.607013702392578
4.87116666666667	0.607967376708985
4.8745	0.613212585449219
4.87783333333334	0.622749328613282
4.88116666666667	0.631332397460938
4.8845	0.635147094726563
4.88783333333334	0.635147094726563
4.89116666666667	0.639438629150391
4.8945	0.650405883789063
4.89783333333334	0.660896301269532
4.90116666666667	0.66518783569336
4.9045	0.66518783569336
4.90783333333334	0.673770904541016
4.91116666666667	0.683784484863282
4.9145	0.682830810546875
4.91783333333334	0.674247741699219
4.92116666666667	0.67281723022461
4.9245	0.682353973388672
4.92783333333334	0.6866455078125
4.93116666666667	0.680923461914063
4.9345	0.674724578857422
4.93783333333334	0.678062438964844
4.94116666666667	0.684261322021485
4.9445	0.685691833496094
4.94783333333334	0.687122344970703
4.95116666666667	0.687122344970703
4.9545	0.689029693603516
4.95783333333334	0.690460205078125
4.96116666666667	0.691890716552735
4.9645	0.692367553710938
4.96783333333334	0.688552856445313
4.97116666666667	0.689506530761719
4.9745	0.699520111083985
4.97783333333333	0.713825225830078
4.98116666666667	0.723838806152344
4.9845	0.734806060791016
4.98783333333334	0.7476806640625
4.99116666666667	0.758647918701172
4.9945	0.760078430175782
4.99783333333334	0.752925872802735
5.00116666666667	0.745296478271485
5.0045	0.735759735107422
5.00783333333334	0.728130340576172
5.01116666666667	0.72479248046875
5.0145	0.729560852050782
5.01783333333334	0.739097595214844
5.02116666666667	0.745773315429688
5.0245	0.748157501220703
5.02783333333334	0.748157501220703
5.03116666666667	0.745296478271485
5.0345	0.739097595214844
5.03783333333334	0.733375549316407
5.04116666666667	0.736713409423828
5.0445	0.74148178100586
5.04783333333334	0.737667083740235
5.05116666666667	0.728607177734375
5.0545	0.720024108886719
5.05783333333334	0.712871551513672
5.06116666666667	0.699520111083985
5.0645	0.689506530761719
5.06783333333334	0.695228576660157
5.07116666666667	0.707149505615235
5.0745	0.70953369140625
5.07783333333334	0.699043273925782
5.08116666666667	0.684738159179688
5.0845	0.675201416015625
5.08783333333334	0.665664672851563
5.09116666666667	0.660896301269532
5.0945	0.662803649902344
5.09783333333334	0.672340393066407
5.10116666666667	0.683307647705078
5.1045	0.68807601928711
5.10783333333334	0.68807601928711
5.11116666666667	0.681400299072266
5.1145	0.671863555908203
5.11783333333334	0.66375732421875
5.12116666666667	0.662326812744141
5.1245	0.663280487060547
5.12783333333334	0.668048858642578
5.13116666666667	0.673294067382813
5.1345	0.68044662475586
5.13783333333334	0.682830810546875
5.14116666666667	0.685691833496094
5.1445	0.688552856445313
5.14783333333334	0.690937042236328
5.15116666666667	0.685691833496094
5.1545	0.679492950439453
5.15783333333334	0.682353973388672
5.16116666666667	0.683307647705078
5.1645	0.68044662475586
5.16783333333334	0.673770904541016
5.17116666666667	0.678062438964844
5.1745	0.686168670654297
5.17783333333334	0.688552856445313
5.18116666666667	0.686168670654297
5.1845	0.684738159179688
5.18783333333334	0.685214996337891
5.19116666666667	0.68044662475586
5.1945	0.675678253173828
5.19783333333334	0.680923461914063
5.20116666666667	0.69427490234375
5.2045	0.705242156982422
5.20783333333334	0.707626342773438
5.21116666666667	0.708103179931641
5.2145	0.707626342773438
5.21783333333334	0.698089599609375
5.22116666666667	0.676631927490235
5.2245	0.6561279296875
5.22783333333333	0.649452209472657
5.23116666666667	0.648975372314453
5.2345	0.648975372314453
5.23783333333334	0.64849853515625
5.24116666666667	0.653743743896485
5.2445	0.6561279296875
5.24783333333334	0.656604766845703
5.25116666666667	0.65755844116211
5.2545	0.658512115478516
5.25783333333334	0.665664672851563
5.26116666666667	0.674724578857422
5.2645	0.685691833496094
5.26783333333334	0.684738159179688
5.27116666666667	0.674724578857422
5.2745	0.667095184326172
5.27783333333334	0.658988952636719
5.28116666666667	0.654220581054688
5.2845	0.653743743896485
5.28783333333334	0.662326812744141
5.29116666666667	0.671863555908203
5.2945	0.675201416015625
5.29783333333334	0.670433044433594
5.30116666666667	0.653266906738282
5.3045	0.633716583251953
5.30783333333334	0.625133514404297
5.31116666666667	0.629901885986328
5.3145	0.643253326416016
5.31783333333334	0.655651092529297
5.32116666666667	0.673770904541016
5.3245	0.693321228027344
5.32783333333334	0.703811645507813
5.33116666666667	0.70953369140625
5.3345	0.70953369140625
5.33783333333334	0.713825225830078
5.34116666666667	0.716209411621094
5.3445	0.715732574462891
5.34783333333334	0.711441040039063
5.35116666666667	0.700950622558594
5.3545	0.69427490234375
5.35783333333334	0.692367553710938
5.36116666666667	0.694751739501953
5.3645	0.700473785400391
5.36783333333334	0.705718994140625
5.37116666666667	0.714778900146485
5.3745	0.720500946044922
5.37783333333334	0.724315643310547
5.38116666666667	0.723361968994141
5.3845	0.720024108886719
5.38783333333334	0.7171630859375
5.39116666666667	0.716686248779297
5.3945	0.718116760253907
5.39783333333334	0.721454620361328
5.40116666666667	0.730991363525391
5.4045	0.740528106689453
5.40783333333334	0.745773315429688
5.41116666666667	0.737190246582032
5.4145	0.721931457519532
5.41783333333334	0.701904296875
5.42116666666667	0.689029693603516
5.4245	0.682353973388672
5.42783333333334	0.681877136230469
5.43116666666667	0.688552856445313
5.4345	0.700473785400391
5.43783333333334	0.714778900146485
5.44116666666667	0.715732574462891
5.4445	0.708103179931641
5.44783333333334	0.699043273925782
5.45116666666667	0.694751739501953
5.4545	0.69427490234375
5.45783333333334	0.693798065185547
5.46116666666667	0.698566436767578
5.4645	0.707626342773438
5.46783333333334	0.7171630859375
5.47116666666667	0.72622299194336
5.4745	0.729084014892578
5.47783333333334	0.730514526367188
5.48116666666667	0.729560852050782
5.4845	0.723838806152344
5.48783333333334	0.721931457519532
5.49116666666667	0.716686248779297
5.4945	0.715732574462891
5.49783333333334	0.711917877197266
5.50116666666667	0.708580017089844
5.5045	0.715732574462891
5.50783333333334	0.727176666259766
5.51116666666667	0.742435455322266
5.5145	0.752449035644532
5.51783333333334	0.759124755859375
5.52116666666667	0.760555267333985
5.5245	0.753402709960938
5.52783333333334	0.74005126953125
5.53116666666667	0.727176666259766
5.5345	0.721931457519532
5.53783333333334	0.728130340576172
5.54116666666667	0.738143920898438
5.5445	0.752925872802735
5.54783333333334	0.768184661865235
5.55116666666667	0.778675079345703
5.5545	0.781059265136719
5.55783333333334	0.773429870605469
5.56116666666667	0.769138336181641
5.5645	0.761032104492188
5.56783333333334	0.747203826904297
5.57116666666667	0.727653503417969
5.5745	0.712871551513672
5.57783333333334	0.707149505615235
5.58116666666667	0.706195831298828
5.5845	0.709056854248047
5.58783333333334	0.71096420288086
5.59116666666667	0.719547271728516
5.5945	0.728607177734375
5.59783333333334	0.730514526367188
5.60116666666667	0.728130340576172
5.6045	0.72479248046875
5.60783333333334	0.728607177734375
5.61116666666667	0.732898712158203
5.6145	0.737190246582032
5.61783333333334	0.743389129638672
5.62116666666667	0.746250152587891
5.6245	0.752449035644532
5.62783333333334	0.761032104492188
5.63116666666667	0.769138336181641
5.6345	0.774383544921875
5.63783333333334	0.776767730712891
5.64116666666667	0.780582427978516
5.6445	0.781059265136719
5.64783333333334	0.778675079345703
5.65116666666667	0.782966613769532
5.6545	0.791072845458985
5.65783333333334	0.799179077148438
5.66116666666667	0.802040100097656
5.6645	0.795841217041016
5.66783333333334	0.783443450927735
5.67116666666667	0.763416290283203
5.6745	0.746726989746094
5.67783333333334	0.731468200683594
5.68116666666667	0.725269317626953
5.6845	0.734329223632813
5.68783333333334	0.751972198486328
5.69116666666667	0.773906707763672
5.6945	0.785350799560547
5.69783333333334	0.789165496826172
5.70116666666667	0.782489776611328
5.7045	0.767707824707032
5.70783333333334	0.751495361328125
5.71116666666667	0.734329223632813
5.7145	0.725746154785157
5.71783333333334	0.723361968994141
5.72116666666667	0.725269317626953
5.7245	0.728607177734375
5.72783333333334	0.732421875
5.73116666666667	0.737667083740235
5.7345	0.743865966796875
5.73783333333334	0.751972198486328
5.74116666666667	0.760555267333985
5.7445	0.765323638916016
5.74783333333334	0.766754150390625
5.75116666666667	0.761508941650391
5.7545	0.752449035644532
5.75783333333334	0.746250152587891
5.76116666666667	0.746726989746094
5.7645	0.752449035644532
5.76783333333334	0.757217407226563
5.77116666666667	0.767230987548828
5.7745	0.7781982421875
5.77783333333334	0.780582427978516
5.78116666666667	0.77056884765625
5.7845	0.760078430175782
5.78783333333334	0.756263732910157
5.79116666666667	0.75531005859375
5.7945	0.754833221435547
5.79783333333334	0.760078430175782
5.80116666666667	0.774383544921875
5.8045	0.788211822509766
5.80783333333334	0.789642333984375
5.81116666666667	0.7781982421875
5.8145	0.765323638916016
5.81783333333334	0.75531005859375
5.82116666666667	0.751018524169922
5.8245	0.746726989746094
5.82783333333334	0.746250152587891
5.83116666666667	0.748157501220703
5.8345	0.748634338378907
5.83783333333334	0.748634338378907
5.84116666666667	0.750064849853516
5.8445	0.755786895751953
5.84783333333334	0.762939453125
5.85116666666667	0.775814056396485
5.8545	0.791549682617188
5.85783333333334	0.805854797363281
5.86116666666667	0.813961029052735
5.8645	0.818729400634766
5.86783333333334	0.823020935058594
5.87116666666667	0.820159912109375
5.8745	0.815868377685547
5.87783333333334	0.811100006103516
5.88116666666667	0.802040100097656
5.8845	0.791549682617188
5.88783333333334	0.782966613769532
5.89116666666667	0.784397125244141
5.8945	0.787734985351563
5.89783333333334	0.786781311035157
5.90116666666667	0.785350799560547
5.9045	0.782966613769532
5.90783333333334	0.780105590820313
5.91116666666667	0.775814056396485
5.9145	0.775337219238282
5.91783333333334	0.780582427978516
5.92116666666667	0.782966613769532
5.9245	0.782489776611328
5.92783333333334	0.775337219238282
5.93116666666667	0.768661499023438
5.9345	0.762462615966797
5.93783333333334	0.759124755859375
5.94116666666667	0.756263732910157
5.9445	0.756263732910157
5.94783333333334	0.762939453125
5.95116666666667	0.771522521972657
5.9545	0.771522521972657
5.95783333333334	0.767707824707032
5.96116666666667	0.774383544921875
5.9645	0.788211822509766
5.96783333333334	0.800132751464844
5.97116666666667	0.803470611572266
5.9745	0.8087158203125
5.97783333333334	0.814437866210938
5.98116666666667	0.81777572631836
5.9845	0.816822052001953
5.98783333333334	0.815868377685547
5.99116666666667	0.818729400634766
5.9945	0.821590423583985
5.99783333333334	0.824451446533203
6.00116666666667	0.821113586425781
6.0045	0.813961029052735
6.00783333333334	0.80251693725586
6.01116666666667	0.789642333984375
6.0145	0.778675079345703
6.01783333333334	0.770092010498047
6.02116666666667	0.761508941650391
6.0245	0.750541687011719
6.02783333333334	0.74005126953125
6.03116666666667	0.736713409423828
6.0345	0.739574432373047
6.03783333333334	0.743389129638672
6.04116666666667	0.745296478271485
6.0445	0.756263732910157
6.04783333333334	0.772953033447266
6.05116666666667	0.789642333984375
6.0545	0.795841217041016
6.05783333333334	0.79345703125
6.06116666666667	0.792980194091797
6.0645	0.788688659667969
6.06783333333334	0.782012939453125
6.07116666666667	0.766754150390625
6.0745	0.752449035644532
6.07783333333334	0.745296478271485
6.08116666666667	0.74148178100586
6.0845	0.738143920898438
6.08783333333334	0.736713409423828
6.09116666666667	0.738143920898438
6.0945	0.745773315429688
6.09783333333334	0.759124755859375
6.10116666666667	0.771522521972657
6.1045	0.781536102294922
6.10783333333334	0.784397125244141
6.11116666666667	0.78725814819336
6.1145	0.785350799560547
6.11783333333334	0.7781982421875
6.12116666666667	0.768184661865235
6.1245	0.75674057006836
6.12783333333334	0.750064849853516
6.13116666666667	0.742435455322266
6.1345	0.739097595214844
6.13783333333334	0.738143920898438
6.14116666666667	0.742912292480469
6.1445	0.753402709960938
6.14783333333334	0.762939453125
6.15116666666667	0.774860382080078
6.1545	0.785350799560547
6.15783333333334	0.790119171142578
6.16116666666667	0.787734985351563
6.1645	0.781536102294922
6.16783333333334	0.783920288085938
6.17116666666667	0.79345703125
6.1745	0.804424285888672
6.17783333333334	0.814914703369141
6.18116666666667	0.821113586425781
6.1845	0.820636749267578
6.18783333333334	0.814437866210938
6.19116666666667	0.80251693725586
6.1945	0.790596008300782
6.19783333333334	0.773429870605469
6.20116666666667	0.757217407226563
6.2045	0.745296478271485
6.20783333333334	0.735282897949219
6.21116666666667	0.721931457519532
6.2145	0.705718994140625
6.21783333333334	0.693798065185547
6.22116666666667	0.692844390869141
6.2245	0.692844390869141
6.22783333333334	0.696659088134766
6.23116666666667	0.70333480834961
6.2345	0.711441040039063
6.23783333333334	0.725269317626953
6.24116666666667	0.738620758056641
6.2445	0.753402709960938
6.24783333333334	0.761032104492188
6.25116666666667	0.763893127441407
6.2545	0.761508941650391
6.25783333333334	0.752925872802735
6.26116666666667	0.748157501220703
6.2645	0.749588012695313
6.26783333333334	0.757217407226563
6.27116666666667	0.762462615966797
6.2745	0.771522521972657
6.27783333333334	0.786304473876953
6.28116666666667	0.791072845458985
6.2845	0.784397125244141
6.28783333333334	0.774860382080078
6.29116666666667	0.77962875366211
6.2945	0.784873962402344
6.29783333333334	0.777721405029297
6.30116666666667	0.767230987548828
6.3045	0.766277313232422
6.30783333333334	0.773429870605469
6.31116666666667	0.772953033447266
6.3145	0.767707824707032
6.31783333333334	0.77199935913086
6.32116666666667	0.78725814819336
6.3245	0.803947448730469
6.32783333333334	0.809669494628906
6.33116666666667	0.811100006103516
6.3345	0.8087158203125
6.33783333333334	0.81014633178711
6.34116666666667	0.809669494628906
6.3445	0.8087158203125
6.34783333333334	0.812053680419922
6.35116666666667	0.814914703369141
6.3545	0.825881958007813
6.35783333333334	0.832080841064453
6.36116666666667	0.834465026855469
6.3645	0.82540512084961
6.36783333333334	0.806808471679688
6.37116666666667	0.790596008300782
6.3745	0.782966613769532
6.37783333333334	0.783443450927735
6.38116666666667	0.78725814819336
6.3845	0.793933868408203
6.38783333333334	0.807762145996094
6.39116666666667	0.823974609375
6.3945	0.833511352539063
6.39783333333334	0.835418701171875
6.40116666666667	0.828266143798828
6.4045	0.820159912109375
6.40783333333334	0.815391540527344
6.41116666666667	0.812053680419922
6.4145	0.808238983154297
6.41783333333334	0.807285308837891
6.42116666666667	0.814914703369141
6.4245	0.829696655273438
6.42783333333334	0.842571258544922
6.43116666666667	0.85592269897461
6.4345	0.867843627929688
6.43783333333334	0.879287719726563
6.44116666666667	0.884532928466797
6.4445	0.882625579833985
6.44783333333334	0.874519348144531
6.45116666666667	0.856876373291016
6.4545	0.844001770019531
6.45783333333334	0.831127166748047
6.46116666666667	0.825881958007813
6.4645	0.824451446533203
6.46783333333334	0.827312469482422
6.47116666666667	0.834941864013672
6.4745	0.839710235595703
6.47783333333334	0.841140747070313
6.48116666666667	0.830650329589844
6.4845	0.818252563476563
6.48783333333334	0.811100006103516
6.49116666666667	0.811576843261719
6.4945	0.81014633178711
6.49783333333334	0.8087158203125
6.50116666666667	0.812530517578125
6.5045	0.821590423583985
6.50783333333334	0.824451446533203
6.51116666666667	0.819683074951172
6.5145	0.815391540527344
6.51783333333334	0.813007354736328
6.52116666666667	0.806808471679688
6.5245	0.799655914306641
6.52783333333334	0.796318054199219
6.53116666666667	0.795364379882813
6.5345	0.796318054199219
6.53783333333334	0.799655914306641
6.54116666666667	0.809669494628906
6.5445	0.815391540527344
6.54783333333334	0.819206237792969
6.55116666666667	0.821113586425781
6.5545	0.823974609375
6.55783333333334	0.827312469482422
6.56116666666667	0.821113586425781
6.5645	0.815391540527344
6.56783333333334	0.807762145996094
6.57116666666667	0.802040100097656
6.5745	0.796794891357422
6.57783333333334	0.79345703125
6.58116666666667	0.803947448730469
6.5845	0.81777572631836
6.58783333333334	0.830173492431641
6.59116666666667	0.84066390991211
6.5945	0.851631164550781
6.59783333333334	0.864505767822266
6.60116666666667	0.859260559082031
6.6045	0.850677490234375
6.60783333333334	0.839710235595703
6.61116666666667	0.832080841064453
6.6145	0.818252563476563
6.61783333333334	0.80108642578125
6.62116666666667	0.79345703125
6.6245	0.797271728515625
6.62783333333334	0.813484191894531
6.63116666666667	0.830650329589844
6.6345	0.845909118652344
6.63783333333334	0.854015350341797
6.64116666666667	0.859737396240235
6.6445	0.853061676025391
6.64783333333334	0.843524932861328
6.65116666666667	0.834465026855469
6.6545	0.833988189697266
6.65783333333334	0.833511352539063
6.66116666666667	0.829219818115235
6.6645	0.830650329589844
[truncated: 7,006 more rows]
