# Supplementary material for: Phase-Specific Parameter Estimation in Chiral HPLC Using 1‑Site, 2‑Site Stochastic Models, and Unified Equation Approach
Source: Anal Chem. 2026 Apr 29;98(18):13925–39. doi: 10.1021/acs.analchem.6c01634 (PMC13177292; doi:10.1021/acs.analchem.6c01634)
Supplement: Supplementary file 2 [file ac6c01634_si_002.zip › SupportingInformation/01_isotherm_fit/CELL2_data/LORA_CELL2_05_10_06.CSV]

0	-0.0100135803222656
0.00333333333333334	-0.0152587890625
0.00666666666666667	-0.0185966491699219
0.01	-0.0152587890625
0.0133333333333334	0.00286102294921875
0.0166666666666667	0.0238418579101563
0.02	0.0324249267578125
0.0233333333333334	0.0333786010742188
0.0266666666666667	0.0367164611816406
0.03	0.0352859497070313
0.0333333333333334	0.0224113464355469
0.0366666666666667	-0.00429153442382813
0.04	-0.0233650207519531
0.0433333333333334	-0.0309944152832031
0.0466666666666667	-0.0276565551757813
0.05	-0.0209808349609375
0.0533333333333334	-0.0128746032714844
0.0566666666666667	0.00286102294921875
0.06	0.0185966491699219
0.0633333333333334	0.0367164611816406
0.0666666666666667	0.0438690185546875
0.07	0.0486373901367188
0.0733333333333334	0.0491142272949219
0.0766666666666667	0.0486373901367188
0.08	0.0524520874023438
0.0833333333333334	0.0510215759277344
0.0866666666666667	0.0457763671875
0.09	0.0319480895996094
0.0933333333333334	0.0138282775878906
0.0966666666666667	-0.00143051147460938
0.1	-0.0104904174804688
0.103333333333334	-0.011444091796875
0.106666666666667	-0.0104904174804688
0.11	-0.00619888305664063
0.113333333333334	0.00429153442382813
0.116666666666667	0.0143051147460938
0.12	0.0104904174804688
0.123333333333334	-0.0057220458984375
0.126666666666667	-0.0176429748535156
0.13	-0.02288818359375
0.133333333333334	-0.0271797180175781
0.136666666666667	-0.034332275390625
0.14	-0.034332275390625
0.143333333333334	-0.0238418579101563
0.146666666666667	-0.0128746032714844
0.15	-0.003814697265625
0.153333333333334	0.00667572021484375
0.156666666666667	0.0152587890625
0.16	0.0224113464355469
0.163333333333334	0.019073486328125
0.166666666666667	0.0171661376953125
0.17	0.0214576721191406
0.173333333333334	0.0257492065429688
0.176666666666667	0.0309944152832031
0.18	0.0257492065429688
0.183333333333334	0.0257492065429688
0.186666666666667	0.0271797180175781
0.19	0.0276565551757813
0.193333333333334	0.026702880859375
0.196666666666667	0.026702880859375
0.2	0.0314712524414063
0.203333333333334	0.0295639038085938
0.206666666666667	0.0176429748535156
0.21	-0.00286102294921875
0.213333333333334	-0.0195503234863281
0.216666666666667	-0.026702880859375
0.22	-0.0257492065429688
0.223333333333334	-0.0171661376953125
0.226666666666667	-0.00715255737304688
0.23	0.00429153442382813
0.233333333333334	0.0128746032714844
0.236666666666667	0.0143051147460938
0.24	0.0176429748535156
0.243333333333334	0.0166893005371094
0.246666666666667	0.0185966491699219
0.25	0.0128746032714844
0.253333333333334	0.00762939453125
0.256666666666667	-0.00095367431640625
0.26	-0.0133514404296875
0.263333333333334	-0.0257492065429688
0.266666666666667	-0.0348091125488281
0.27	-0.0329017639160156
0.273333333333334	-0.030517578125
0.276666666666667	-0.0286102294921875
0.28	-0.0281333923339844
0.283333333333334	-0.0214576721191406
0.286666666666667	-0.0152587890625
0.29	-0.00858306884765625
0.293333333333334	-0.00715255737304688
0.296666666666667	-0.00667572021484375
0.3	-0.003814697265625
0.303333333333334	-0.00667572021484375
0.306666666666667	-0.0157356262207031
0.31	-0.0362396240234375
0.313333333333334	-0.0529289245605469
0.316666666666667	-0.0581741333007813
0.32	-0.0562667846679688
0.323333333333334	-0.05340576171875
0.326666666666667	-0.0476837158203125
0.33	-0.0367164611816406
0.333333333333334	-0.0214576721191406
0.336666666666667	-0.0162124633789063
0.34	-0.0176429748535156
0.343333333333334	-0.0185966491699219
0.346666666666667	-0.0166893005371094
0.35	-0.00619888305664063
0.353333333333334	-0.000476837158203125
0.356666666666667	0.00333786010742188
0.36	0.000476837158203125
0.363333333333334	-0.00429153442382813
0.366666666666667	-0.011444091796875
0.37	-0.0224113464355469
0.373333333333334	-0.0290870666503906
0.376666666666667	-0.0338554382324219
0.38	-0.0386238098144531
0.383333333333334	-0.0481605529785156
0.386666666666667	-0.0591278076171875
0.39	-0.0677108764648438
0.393333333333334	-0.0696182250976563
0.396666666666667	-0.0586509704589844
0.4	-0.0371932983398438
0.403333333333334	-0.0104904174804688
0.406666666666667	0.00858306884765625
0.41	0.0147819519042969
0.413333333333334	0.00524520874023438
0.416666666666667	-0.0147819519042969
0.42	-0.0348091125488281
0.423333333333334	-0.0524520874023438
0.426666666666667	-0.06103515625
0.43	-0.0586509704589844
0.433333333333334	-0.0443458557128906
0.436666666666667	-0.0257492065429688
0.44	-0.0128746032714844
0.443333333333334	-0.00429153442382813
0.446666666666667	-0.003814697265625
0.45	-0.0057220458984375
0.453333333333334	-0.0176429748535156
0.456666666666667	-0.0314712524414063
0.46	-0.0376701354980469
0.463333333333334	-0.0290870666503906
0.466666666666667	-0.0109672546386719
0.47	0.003814697265625
0.473333333333334	0.0214576721191406
0.476666666666667	0.0367164611816406
0.48	0.0438690185546875
0.483333333333334	0.0391006469726563
0.486666666666667	0.0329017639160156
0.49	0.0324249267578125
0.493333333333334	0.0309944152832031
0.496666666666667	0.0247955322265625
0.5	0.0181198120117188
0.503333333333334	0.0133514404296875
0.506666666666667	0.00810623168945313
0.51	0.000476837158203125
0.513333333333334	0
0.516666666666667	0.00429153442382813
0.52	0.00715255737304688
0.523333333333334	0.00667572021484375
0.526666666666667	0.00905990600585938
0.53	0.0162124633789063
0.533333333333334	0.0133514404296875
0.536666666666667	0.00476837158203125
0.54	0.00143051147460938
0.543333333333334	0.00524520874023438
0.546666666666667	0.00333786010742188
0.55	-0.0104904174804688
0.553333333333334	-0.0214576721191406
0.556666666666667	-0.026702880859375
0.56	-0.0329017639160156
0.563333333333334	-0.0438690185546875
0.566666666666667	-0.0562667846679688
0.57	-0.0619888305664063
0.573333333333334	-0.0662803649902344
0.576666666666667	-0.0743865966796875
0.58	-0.0882148742675781
0.583333333333334	-0.102043151855469
0.586666666666667	-0.109672546386719
0.59	-0.111579895019531
0.593333333333334	-0.103473663330078
0.596666666666667	-0.0982284545898438
0.6	-0.0905990600585938
0.603333333333334	-0.0834465026855469
0.606666666666667	-0.0758171081542969
0.61	-0.0681877136230469
0.613333333333334	-0.0681877136230469
0.616666666666667	-0.0600814819335938
0.62	-0.0500679016113282
0.623333333333334	-0.0276565551757813
0.626666666666667	-0.00429153442382813
0.63	0.0162124633789063
0.633333333333334	0.0309944152832031
0.636666666666667	0.0414848327636719
0.64	0.0524520874023438
0.643333333333334	0.05340576171875
0.646666666666667	0.0486373901367188
0.65	0.0348091125488281
0.653333333333334	0.0257492065429688
0.656666666666667	0.0181198120117188
0.66	0.0123977661132813
0.663333333333334	0.00429153442382813
0.666666666666667	-0.00619888305664063
0.67	-0.0057220458984375
0.673333333333334	0.0019073486328125
0.676666666666667	0.00619888305664063
0.68	-0.000476837158203125
0.683333333333334	-0.00238418579101563
0.686666666666667	-0.00286102294921875
0.69	-0.00476837158203125
0.693333333333334	-0.00858306884765625
0.696666666666667	-0.00524520874023438
0.7	-0.00095367431640625
0.703333333333334	-0.00524520874023438
0.706666666666667	-0.0123977661132813
0.71	-0.0181198120117188
0.713333333333334	-0.030517578125
0.716666666666667	-0.0491142272949219
0.72	-0.0600814819335938
0.723333333333334	-0.0605583190917969
0.726666666666667	-0.0519752502441407
0.73	-0.0476837158203125
0.733333333333334	-0.0410079956054688
0.736666666666667	-0.0362396240234375
0.74	-0.0314712524414063
0.743333333333334	-0.0309944152832031
0.746666666666667	-0.0414848327636719
0.75	-0.049591064453125
0.753333333333334	-0.049591064453125
0.756666666666667	-0.041961669921875
0.76	-0.0357627868652344
0.763333333333334	-0.0262260437011719
0.766666666666667	-0.00905990600585938
0.77	-0.000476837158203125
0.773333333333334	-0.00333786010742188
0.776666666666667	-0.0143051147460938
0.78	-0.0205039978027344
0.783333333333334	-0.0224113464355469
0.786666666666667	-0.0209808349609375
0.79	-0.0157356262207031
0.793333333333334	-0.0128746032714844
0.796666666666667	-0.0104904174804688
0.8	-0.0123977661132813
0.803333333333334	-0.0209808349609375
0.806666666666667	-0.0333786010742188
0.81	-0.0424385070800781
0.813333333333334	-0.0476837158203125
0.816666666666667	-0.05340576171875
0.82	-0.0634193420410157
0.823333333333334	-0.0720024108886719
0.826666666666667	-0.0796318054199219
0.83	-0.0853538513183594
0.833333333333334	-0.0929832458496094
0.836666666666667	-0.102519989013672
0.84	-0.110149383544922
0.843333333333334	-0.117301940917969
0.846666666666667	-0.125885009765625
0.85	-0.135421752929688
0.853333333333334	-0.141143798828125
0.856666666666667	-0.136375427246094
0.86	-0.13113021850586
0.863333333333334	-0.126838684082031
0.866666666666667	-0.127792358398438
0.87	-0.130176544189453
0.873333333333334	-0.130176544189453
0.876666666666667	-0.122547149658203
0.88	-0.104904174804688
0.883333333333334	-0.0810623168945313
0.886666666666667	-0.0553131103515625
0.89	-0.0329017639160156
0.893333333333334	-0.0176429748535156
0.896666666666667	-0.0143051147460938
0.9	-0.0195503234863281
0.903333333333334	-0.0333786010742188
0.906666666666667	-0.0519752502441407
0.91	-0.0672340393066407
0.913333333333334	-0.0743865966796875
0.916666666666667	-0.0743865966796875
0.92	-0.0734329223632813
0.923333333333334	-0.0753402709960938
0.926666666666667	-0.0743865966796875
0.93	-0.0720024108886719
0.933333333333334	-0.0734329223632813
0.936666666666667	-0.0772476196289063
0.94	-0.08392333984375
0.943333333333334	-0.0863075256347656
0.946666666666667	-0.080108642578125
0.95	-0.0715255737304688
0.953333333333334	-0.0615119934082032
0.956666666666667	-0.05340576171875
0.96	-0.0457763671875
0.963333333333334	-0.0400543212890625
0.966666666666667	-0.0405311584472656
0.97	-0.0400543212890625
0.973333333333334	-0.0386238098144531
0.976666666666667	-0.0414848327636719
0.98	-0.0500679016113282
0.983333333333334	-0.0581741333007813
0.986666666666667	-0.049591064453125
0.99	-0.0352859497070313
0.993333333333334	-0.0181198120117188
0.996666666666667	-0.00143051147460938
1	0.0214576721191406
1.00333333333334	0.041961669921875
1.00666666666667	0.0486373901367188
1.01	0.0457763671875
1.01333333333334	0.0371932983398438
1.01666666666667	0.0295639038085938
1.02	0.0205039978027344
1.02333333333334	0.0147819519042969
1.02666666666667	0.0152587890625
1.03	0.0195503234863281
1.03333333333334	0.0214576721191406
1.03666666666667	0.0214576721191406
1.04	0.0195503234863281
1.04333333333334	0.0152587890625
1.04666666666667	0.003814697265625
1.05	-0.00715255737304688
1.05333333333334	-0.0157356262207031
1.05666666666667	-0.0138282775878906
1.06	-0.00905990600585938
1.06333333333334	0.0019073486328125
1.06666666666667	0.0100135803222656
1.07	0.0147819519042969
1.07333333333334	0.0171661376953125
1.07666666666667	0.0195503234863281
1.08	0.0205039978027344
1.08333333333334	0.0195503234863281
1.08666666666667	0.0243186950683594
1.09	0.0319480895996094
1.09333333333334	0.0414848327636719
1.09666666666667	0.0491142272949219
1.1	0.0643730163574219
1.10333333333334	0.0782012939453125
1.10666666666667	0.087738037109375
1.11	0.0848770141601563
1.11333333333334	0.0782012939453125
1.11666666666667	0.0662803649902344
1.12	0.0505447387695313
1.12333333333334	0.0376701354980469
1.12666666666667	0.0243186950683594
1.13	0.0123977661132813
1.13333333333334	0.000476837158203125
1.13666666666667	-0.011444091796875
1.14	-0.0209808349609375
1.14333333333334	-0.0281333923339844
1.14666666666667	-0.0324249267578125
1.15	-0.0367164611816406
1.15333333333334	-0.0429153442382813
1.15666666666667	-0.0438690185546875
1.16	-0.0500679016113282
1.16333333333334	-0.0662803649902344
1.16666666666667	-0.0829696655273438
1.17	-0.0910758972167969
1.17333333333334	-0.0896453857421875
1.17666666666667	-0.091552734375
1.18	-0.0886917114257813
1.18333333333334	-0.0772476196289063
1.18666666666667	-0.0629425048828125
1.19	-0.0553131103515625
1.19333333333334	-0.0576972961425782
1.19666666666667	-0.0600814819335938
1.2	-0.0643730163574219
1.20333333333334	-0.0672340393066407
1.20666666666667	-0.0734329223632813
1.21	-0.0782012939453125
1.21333333333334	-0.0710487365722657
1.21666666666667	-0.0557899475097657
1.22	-0.034332275390625
1.22333333333334	-0.0171661376953125
1.22666666666667	-0.00476837158203125
1.23	0.00810623168945313
1.23333333333334	0.00858306884765625
1.23666666666667	-0.000476837158203125
1.24	-0.0166893005371094
1.24333333333334	-0.0257492065429688
1.24666666666667	-0.0243186950683594
1.25	-0.019073486328125
1.25333333333334	-0.0019073486328125
1.25666666666667	0.0195503234863281
1.26	0.0357627868652344
1.26333333333334	0.041961669921875
1.26666666666667	0.0424385070800781
1.27	0.0400543212890625
1.27333333333334	0.0295639038085938
1.27666666666667	0.0162124633789063
1.28	0.0100135803222656
1.28333333333334	0.00905990600585938
1.28666666666667	0.00524520874023438
1.29	0.003814697265625
1.29333333333334	0.011444091796875
1.29666666666667	0.0214576721191406
1.3	0.0252723693847656
1.30333333333334	0.0257492065429688
1.30666666666667	0.0309944152832031
1.31	0.0376701354980469
1.31333333333334	0.0414848327636719
1.31666666666667	0.0467300415039063
1.32	0.0576972961425782
1.32333333333334	0.0691413879394532
1.32666666666667	0.0762939453125
1.33	0.0767707824707032
1.33333333333334	0.0753402709960938
1.33666666666667	0.0739097595214844
1.34	0.06866455078125
1.34333333333334	0.0696182250976563
1.34666666666667	0.0743865966796875
1.35	0.0810623168945313
1.35333333333334	0.0820159912109375
1.35666666666667	0.0805854797363281
1.36	0.0791549682617188
1.36333333333334	0.0734329223632813
1.36666666666667	0.0720024108886719
1.37	0.0748634338378907
1.37333333333334	0.0796318054199219
1.37666666666667	0.0796318054199219
1.38	0.0743865966796875
1.38333333333334	0.0691413879394532
1.38666666666667	0.0591278076171875
1.39	0.0410079956054688
1.39333333333334	0.0238418579101563
1.39666666666667	0.0128746032714844
1.4	0.00715255737304688
1.40333333333334	0.00238418579101563
1.40666666666667	0.000476837158203125
1.41	0.000476837158203125
1.41333333333334	-0.00143051147460938
1.41666666666667	-0.0019073486328125
1.42	0.00619888305664063
1.42333333333334	0.0219345092773438
1.42666666666667	0.034332275390625
1.43	0.0386238098144531
1.43333333333334	0.0367164611816406
1.43666666666667	0.0233650207519531
1.44	0.00333786010742188
1.44333333333334	-0.0123977661132813
1.44666666666667	-0.0138282775878906
1.45	0.00429153442382813
1.45333333333334	0.03814697265625
1.45666666666667	0.0772476196289063
1.46	0.105381011962891
1.46333333333334	0.108718872070313
1.46666666666667	0.0934600830078125
1.47	0.0705718994140625
1.47333333333334	0.0467300415039063
1.47666666666667	0.0290870666503906
1.48	0.0247955322265625
1.48333333333334	0.034332275390625
1.48666666666667	0.0548362731933594
1.49	0.0677108764648438
1.49333333333334	0.072479248046875
1.49666666666667	0.0720024108886719
1.5	0.0715255737304688
1.50333333333334	0.0681877136230469
1.50666666666667	0.0591278076171875
1.51	0.0505447387695313
1.51333333333334	0.0414848327636719
1.51666666666667	0.034332275390625
1.52	0.0209808349609375
1.52333333333334	0.0123977661132813
1.52666666666667	0.00524520874023438
1.53	0.00810623168945313
1.53333333333334	0.0185966491699219
1.53666666666667	0.0290870666503906
1.54	0.0414848327636719
1.54333333333334	0.0438690185546875
1.54666666666667	0.0414848327636719
1.55	0.030517578125
1.55333333333334	0.0200271606445313
1.55666666666667	0.0123977661132813
1.56	-0.0019073486328125
1.56333333333334	-0.0123977661132813
1.56666666666667	-0.0185966491699219
1.57	-0.0147819519042969
1.57333333333334	-0.0119209289550781
1.57666666666667	-0.0119209289550781
1.58	-0.00715255737304688
1.58333333333334	-0.00429153442382813
1.58666666666667	0.00286102294921875
1.59	0.00619888305664063
1.59333333333334	0.00858306884765625
1.59666666666667	0.00810623168945313
1.6	0.00905990600585938
1.60333333333334	0.0157356262207031
1.60666666666667	0.0152587890625
1.61	0.00333786010742188
1.61333333333334	-0.0176429748535156
1.61666666666667	-0.0338554382324219
1.62	-0.0414848327636719
1.62333333333334	-0.0400543212890625
1.62666666666667	-0.0333786010742188
1.63	-0.0209808349609375
1.63333333333334	-0.0057220458984375
1.63666666666667	0.00858306884765625
1.64	0.0185966491699219
1.64333333333334	0.0147819519042969
1.64666666666667	0.00333786010742188
1.65	-0.00238418579101563
1.65333333333334	0.00286102294921875
1.65666666666667	0.011444091796875
1.66	0.0166893005371094
1.66333333333334	0.0214576721191406
1.66666666666667	0.0286102294921875
1.67	0.0281333923339844
1.67333333333334	0.0238418579101563
1.67666666666667	0.0181198120117188
1.68	0.0171661376953125
1.68333333333334	0.030517578125
1.68666666666667	0.0491142272949219
1.69	0.0696182250976563
1.69333333333334	0.08392333984375
1.69666666666667	0.0982284545898438
1.7	0.10824203491211
1.70333333333334	0.107765197753906
1.70666666666667	0.0982284545898438
1.71	0.0882148742675781
1.71333333333334	0.0824928283691406
1.71666666666667	0.0734329223632813
1.72	0.0653266906738282
1.72333333333334	0.0586509704589844
1.72666666666667	0.0600814819335938
1.73	0.0600814819335938
1.73333333333334	0.05340576171875
1.73666666666667	0.0486373901367188
1.74	0.0476837158203125
1.74333333333334	0.049591064453125
1.74666666666667	0.0529289245605469
1.75	0.0586509704589844
1.75333333333334	0.0705718994140625
1.75666666666667	0.0834465026855469
1.76	0.0896453857421875
1.76333333333334	0.0891685485839844
1.76666666666667	0.0815391540527344
1.77	0.0753402709960938
1.77333333333334	0.0705718994140625
1.77666666666667	0.0653266906738282
1.78	0.0624656677246094
1.78333333333334	0.064849853515625
1.78666666666667	0.0710487365722657
1.79	0.0743865966796875
1.79333333333334	0.0767707824707032
1.79666666666667	0.0810623168945313
1.8	0.0858306884765625
1.80333333333334	0.0905990600585938
1.80666666666667	0.0967979431152344
1.81	0.111103057861328
1.81333333333334	0.128746032714844
1.81666666666667	0.144481658935547
1.82	0.156402587890625
1.82333333333334	0.161170959472656
1.82666666666667	0.163078308105469
1.83	0.16021728515625
1.83333333333334	0.154972076416016
1.83666666666667	0.147819519042969
1.84	0.140190124511719
1.84333333333334	0.139236450195313
1.84666666666667	0.143527984619141
1.85	0.153064727783203
1.85333333333334	0.159740447998047
1.85666666666667	0.158309936523438
1.86	0.152587890625
1.86333333333334	0.150203704833985
1.86666666666667	0.150203704833985
1.87	0.153064727783203
1.87333333333334	0.154972076416016
1.87666666666667	0.165462493896485
1.88	0.177383422851563
1.88333333333334	0.182151794433594
1.88666666666667	0.174522399902344
1.89	0.16164779663086
1.89333333333334	0.151157379150391
1.89666666666667	0.138282775878906
1.9	0.123023986816406
1.90333333333334	0.108718872070313
1.90666666666667	0.101566314697266
1.91	0.0925064086914063
1.91333333333334	0.0829696655273438
1.91666666666667	0.080108642578125
1.92	0.0867843627929688
1.92333333333334	0.0967979431152344
1.92666666666667	0.102043151855469
1.93	0.10824203491211
1.93333333333334	0.117301940917969
1.93666666666667	0.124454498291016
1.94	0.132560729980469
1.94333333333334	0.140666961669922
1.94666666666667	0.151634216308594
1.95	0.15401840209961
1.95333333333334	0.147819519042969
1.95666666666667	0.132083892822266
1.96	0.109195709228516
1.96333333333334	0.0872611999511719
1.96666666666667	0.0805854797363281
1.97	0.0882148742675781
1.97333333333334	0.0967979431152344
1.97666666666667	0.1068115234375
1.98	0.113964080810547
1.98333333333334	0.118732452392578
1.98666666666667	0.106334686279297
1.99	0.0910758972167969
1.99333333333334	0.0815391540527344
1.99666666666667	0.0791549682617188
2	0.0758171081542969
2.00333333333334	0.0643730163574219
2.00666666666667	0.0524520874023438
2.01	0.0443458557128906
2.01333333333334	0.041961669921875
2.01666666666667	0.0386238098144531
2.02	0.0386238098144531
2.02333333333334	0.0405311584472656
2.02666666666667	0.0467300415039063
2.03	0.049591064453125
2.03333333333334	0.05340576171875
2.03666666666667	0.0634193420410157
2.04	0.0743865966796875
2.04333333333334	0.0834465026855469
2.04666666666667	0.0872611999511719
2.05	0.0848770141601563
2.05333333333334	0.0777244567871094
2.05666666666667	0.0715255737304688
2.06	0.0710487365722657
2.06333333333334	0.0777244567871094
2.06666666666667	0.08392333984375
2.07	0.091552734375
2.07333333333334	0.095367431640625
2.07666666666667	0.095367431640625
2.08	0.0886917114257813
2.08333333333334	0.080108642578125
2.08666666666667	0.0782012939453125
2.09	0.0834465026855469
2.09333333333334	0.0905990600585938
2.09666666666667	0.0896453857421875
2.1	0.0863075256347656
2.10333333333334	0.0815391540527344
2.10666666666667	0.072479248046875
2.11	0.0529289245605469
2.11333333333334	0.0290870666503906
2.11666666666667	0.0138282775878906
2.12	0.0109672546386719
2.12333333333334	0.0152587890625
2.12666666666667	0.0185966491699219
2.13	0.0276565551757813
2.13333333333334	0.0443458557128906
2.13666666666667	0.0672340393066407
2.14	0.0863075256347656
2.14333333333334	0.0987052917480469
2.14666666666667	0.112533569335938
2.15	0.120162963867188
2.15333333333334	0.119686126708985
2.15666666666667	0.107765197753906
2.16	0.0844001770019531
2.16333333333334	0.0605583190917969
2.16666666666667	0.0452995300292969
2.17	0.0457763671875
2.17333333333334	0.0472068786621094
2.17666666666667	0.0481605529785156
2.18	0.0529289245605469
2.18333333333334	0.0624656677246094
2.18666666666667	0.0619888305664063
2.19	0.0491142272949219
2.19333333333334	0.0357627868652344
2.19666666666667	0.0276565551757813
2.2	0.0262260437011719
2.20333333333334	0.0290870666503906
2.20666666666667	0.0348091125488281
2.21	0.0357627868652344
2.21333333333334	0.0324249267578125
2.21666666666667	0.0286102294921875
2.22	0.0224113464355469
2.22333333333334	0.0123977661132813
2.22666666666667	0.0057220458984375
2.23	0.003814697265625
2.23333333333334	0.00715255737304688
2.23666666666667	0.0109672546386719
2.24	0.0133514404296875
2.24333333333334	0.00715255737304688
2.24666666666667	-0.00476837158203125
2.25	-0.0128746032714844
2.25333333333334	-0.0176429748535156
2.25666666666667	-0.0271797180175781
2.26	-0.0300407409667969
2.26333333333334	-0.0185966491699219
2.26666666666667	0.00715255737304688
2.27	0.0300407409667969
2.27333333333334	0.0452995300292969
2.27666666666667	0.0600814819335938
2.28	0.0691413879394532
2.28333333333334	0.0743865966796875
2.28666666666667	0.0767707824707032
2.29	0.0820159912109375
2.29333333333334	0.0939369201660156
2.29666666666667	0.103950500488281
2.3	0.113964080810547
2.30333333333334	0.112056732177735
2.30666666666667	0.102996826171875
2.31	0.0886917114257813
2.31333333333334	0.0705718994140625
2.31666666666667	0.0581741333007813
2.32	0.0476837158203125
2.32333333333334	0.0467300415039063
2.32666666666667	0.0429153442382813
2.33	0.0433921813964844
2.33333333333334	0.0476837158203125
2.33666666666667	0.0481605529785156
2.34	0.0467300415039063
2.34333333333334	0.0400543212890625
2.34666666666667	0.0400543212890625
2.35	0.0433921813964844
2.35333333333334	0.0462532043457031
2.35666666666667	0.0529289245605469
2.36	0.0548362731933594
2.36333333333334	0.0576972961425782
2.36666666666667	0.0538825988769532
2.37	0.0462532043457031
2.37333333333334	0.0395774841308594
2.37666666666667	0.0352859497070313
2.38	0.0443458557128906
2.38333333333334	0.0557899475097657
2.38666666666667	0.0624656677246094
2.39	0.05340576171875
2.39333333333334	0.0395774841308594
2.39666666666667	0.0257492065429688
2.4	0.0138282775878906
2.40333333333334	-0.00238418579101563
2.40666666666667	-0.0176429748535156
2.41	-0.0195503234863281
2.41333333333334	-0.0147819519042969
2.41666666666667	-0.00619888305664063
2.42	-0.00476837158203125
2.42333333333334	0.00905990600585938
2.42666666666667	0.0314712524414063
2.43	0.0553131103515625
2.43333333333334	0.0696182250976563
2.43666666666667	0.0753402709960938
2.44	0.0829696655273438
2.44333333333334	0.0824928283691406
2.44666666666667	0.0782012939453125
2.45	0.0743865966796875
2.45333333333334	0.0805854797363281
2.45666666666667	0.0891685485839844
2.46	0.0891685485839844
2.46333333333334	0.080108642578125
2.46666666666667	0.0681877136230469
2.47	0.05340576171875
2.47333333333334	0.0395774841308594
2.47666666666667	0.0286102294921875
2.48	0.0290870666503906
2.48333333333334	0.0348091125488281
2.48666666666667	0.0472068786621094
2.49	0.0662803649902344
2.49333333333334	0.080108642578125
2.49666666666667	0.0891685485839844
2.5	0.091552734375
2.50333333333334	0.095367431640625
2.50666666666667	0.0958442687988281
2.51	0.0882148742675781
2.51333333333334	0.0815391540527344
2.51666666666667	0.0729560852050782
2.52	0.0696182250976563
2.52333333333334	0.0653266906738282
2.52666666666667	0.0643730163574219
2.53	0.0739097595214844
2.53333333333334	0.0929832458496094
2.53666666666667	0.113964080810547
2.54	0.120639801025391
2.54333333333334	0.122547149658203
2.54666666666667	0.122547149658203
2.55	0.126361846923828
2.55333333333334	0.123023986816406
2.55666666666667	0.118255615234375
2.56	0.118732452392578
2.56333333333334	0.121593475341797
2.56666666666667	0.124931335449219
2.57	0.117301940917969
2.57333333333334	0.112533569335938
2.57666666666667	0.110626220703125
2.58	0.111103057861328
2.58333333333334	0.104427337646485
2.58666666666667	0.0925064086914063
2.59	0.08392333984375
2.59333333333334	0.0805854797363281
2.59666666666667	0.080108642578125
2.6	0.08392333984375
2.60333333333334	0.0925064086914063
2.60666666666667	0.0996589660644531
2.61	0.102043151855469
2.61333333333334	0.095367431640625
2.61666666666667	0.0805854797363281
2.62	0.0586509704589844
2.62333333333334	0.0457763671875
2.62666666666667	0.0433921813964844
2.63	0.0481605529785156
2.63333333333334	0.0481605529785156
2.63666666666667	0.0443458557128906
2.64	0.0481605529785156
2.64333333333334	0.0538825988769532
2.64666666666667	0.0605583190917969
2.65	0.0634193420410157
2.65333333333334	0.0700950622558594
2.65666666666667	0.0815391540527344
2.66	0.0886917114257813
2.66333333333334	0.0820159912109375
2.66666666666667	0.0605583190917969
2.67	0.0386238098144531
2.67333333333334	0.0185966491699219
2.67666666666667	-0.0019073486328125
2.68	-0.0214576721191406
2.68333333333334	-0.0290870666503906
2.68666666666667	-0.0224113464355469
2.69	-0.0123977661132813
2.69333333333334	-0.00238418579101563
2.69666666666667	0.0100135803222656
2.7	0.0252723693847656
2.70333333333334	0.0357627868652344
2.70666666666667	0.0352859497070313
2.71	0.030517578125
2.71333333333334	0.0157356262207031
2.71666666666667	-0.00286102294921875
2.72	-0.02288818359375
2.72333333333334	-0.0338554382324219
2.72666666666667	-0.0329017639160156
2.73	-0.0257492065429688
2.73333333333334	-0.0123977661132813
2.73666666666667	0.00286102294921875
2.74	0.0162124633789063
2.74333333333334	0.0286102294921875
2.74666666666667	0.0410079956054688
2.75	0.0553131103515625
2.75333333333334	0.0638961791992188
2.75666666666667	0.0681877136230469
2.76	0.0710487365722657
2.76333333333334	0.0758171081542969
2.76666666666667	0.0829696655273438
2.77	0.0896453857421875
2.77333333333334	0.102996826171875
2.77666666666667	0.119209289550781
2.78	0.135421752929688
2.78333333333334	0.143527984619141
2.78666666666667	0.136375427246094
2.79	0.12350082397461
2.79333333333334	0.1068115234375
2.79666666666667	0.101566314697266
2.8	0.104904174804688
2.80333333333334	0.107765197753906
2.80666666666667	0.111579895019531
2.81	0.113964080810547
2.81333333333334	0.119209289550781
2.81666666666667	0.119209289550781
2.82	0.112533569335938
2.82333333333334	0.104904174804688
2.82666666666667	0.095367431640625
2.83	0.0848770141601563
2.83333333333334	0.0753402709960938
2.83666666666667	0.0677108764648438
2.84	0.0634193420410157
2.84333333333334	0.0581741333007813
2.84666666666667	0.0548362731933594
2.85	0.0605583190917969
2.85333333333334	0.0729560852050782
2.85666666666667	0.0820159912109375
2.86	0.0853538513183594
2.86333333333334	0.0882148742675781
2.86666666666667	0.0958442687988281
2.87	0.0967979431152344
2.87333333333334	0.0920295715332031
2.87666666666667	0.0891685485839844
2.88	0.0939369201660156
2.88333333333334	0.100135803222656
2.88666666666667	0.102519989013672
2.89	0.108718872070313
2.89333333333334	0.11587142944336
2.89666666666667	0.119209289550781
2.9	0.11587142944336
2.90333333333334	0.112533569335938
2.90666666666667	0.113964080810547
2.91	0.111103057861328
2.91333333333334	0.110149383544922
2.91666666666667	0.112056732177735
2.92	0.120162963867188
2.92333333333334	0.127792358398438
2.92666666666667	0.1373291015625
2.93	0.149726867675781
2.93333333333334	0.162124633789063
2.93666666666667	0.172138214111328
2.94	0.180244445800781
2.94333333333334	0.187873840332031
2.94666666666667	0.197887420654297
2.95	0.212669372558594
2.95333333333334	0.231266021728516
2.95666666666667	0.247001647949219
2.96	0.263690948486328
2.96333333333334	0.28371810913086
2.96666666666667	0.303745269775391
2.97	0.32186508178711
2.97333333333334	0.338077545166016
2.97666666666667	0.357151031494141
2.98	0.371932983398438
2.98333333333334	0.379562377929688
2.98666666666667	0.381946563720703
2.99	0.379562377929688
2.99333333333334	0.375747680664063
2.99666666666667	0.370502471923828
3	0.363349914550781
3.00333333333334	0.354290008544922
3.00666666666667	0.33712387084961
3.01	0.315666198730469
3.01333333333334	0.290393829345703
3.01666666666667	0.277996063232422
3.02	0.280857086181641
3.02333333333334	0.290870666503906
3.02666666666667	0.294685363769531
3.03	0.288963317871094
3.03333333333334	0.285148620605469
3.03666666666667	0.272750854492188
3.04	0.256061553955078
3.04333333333334	0.23794174194336
3.04666666666667	0.23031234741211
3.05	0.231266021728516
3.05333333333334	0.234127044677735
3.05666666666667	0.237464904785156
3.06	0.233173370361328
3.06333333333334	0.226497650146485
3.06666666666667	0.219821929931641
3.07	0.220775604248047
3.07333333333334	0.214576721191406
3.07666666666667	0.200271606445313
3.08	0.184059143066406
3.08333333333334	0.170230865478516
3.08666666666667	0.160694122314453
3.09	0.142574310302735
3.09333333333334	0.129222869873047
3.09666666666667	0.126361846923828
3.1	0.136375427246094
3.10333333333334	0.151157379150391
3.10666666666667	0.174045562744141
3.11	0.211715698242188
3.11333333333334	0.255584716796875
3.11666666666667	0.302791595458985
3.12	0.349998474121094
3.12333333333334	0.408172607421875
3.12666666666667	0.473499298095703
3.13	0.548362731933594
3.13333333333334	0.636100769042969
3.13666666666667	0.737190246582032
3.14	0.852584838867188
3.14333333333334	0.979423522949219
3.14666666666667	1.12247467041016
3.15	1.28507614135742
3.15333333333334	1.46913528442383
3.15666666666667	1.66511535644531
3.16	1.87492370605469
3.16333333333334	2.09188461303711
3.16666666666667	2.3183822631836
3.17	2.5482177734375
3.17333333333334	2.77137756347656
3.17666666666667	2.9897689819336
3.18	3.19671630859375
3.18333333333334	3.4022331237793
3.18666666666667	3.59773635864258
3.19	3.77511978149414
3.19333333333334	3.93247604370117
3.19666666666667	4.06980514526367
3.2	4.19139862060547
3.20333333333334	4.28533554077149
3.20666666666667	4.35161590576172
3.21	4.39453125
3.21333333333334	4.41455841064453
3.21666666666667	4.41265106201172
3.22	4.38833236694336
3.22333333333334	4.3478012084961
3.22666666666667	4.29391860961914
3.23	4.22430038452149
3.23333333333334	4.14752960205078
3.23666666666667	4.06789779663086
3.24	3.98874282836914
3.24333333333334	3.90291213989258
3.24666666666667	3.81231307983399
3.25	3.72934341430664
3.25333333333334	3.65352630615235
3.25666666666667	3.57151031494141
3.26	3.48138809204102
3.26333333333334	3.39460372924805
3.26666666666667	3.31354141235352
3.27	3.22246551513672
3.27333333333334	3.12185287475586
3.27666666666667	3.02982330322266
3.28	2.94733047485352
3.28333333333334	2.86436080932617
3.28666666666667	2.777099609375
3.29	2.69508361816406
3.29333333333334	2.62117385864258
3.29666666666667	2.54535675048828
3.3	2.46334075927735
3.30333333333334	2.37751007080078
3.30666666666667	2.29644775390625
3.31	2.21872329711914
3.31333333333334	2.13813781738281
3.31666666666667	2.0594596862793
3.32	1.99699401855469
3.32333333333334	1.94740295410156
3.32666666666667	1.89590454101563
3.33	1.83582305908203
3.33333333333334	1.77717208862305
3.33666666666667	1.7237663269043
3.34	1.66463851928711
3.34333333333334	1.60503387451172
3.34666666666667	1.54972076416016
3.35	1.50442123413086
3.35333333333334	1.46627426147461
3.35666666666667	1.43194198608399
3.36	1.40142440795899
3.36333333333334	1.36804580688477
3.36666666666667	1.32989883422852
3.37	1.29079818725586
3.37333333333334	1.25217437744141
3.37666666666667	1.20830535888672
3.38	1.16205215454102
3.38333333333334	1.12247467041016
3.38666666666667	1.09624862670899
3.39	1.07336044311524
3.39333333333334	1.0519027709961
3.39666666666667	1.03235244750977
3.4	1.01518630981446
3.40333333333334	0.994205474853516
3.40666666666667	0.966548919677735
3.41	0.936985015869141
3.41333333333334	0.90789794921875
3.41666666666667	0.884056091308594
3.42	0.856876373291016
3.42333333333334	0.831127166748047
3.42666666666667	0.804424285888672
3.43	0.782966613769532
3.43333333333334	0.765323638916016
3.43666666666667	0.746726989746094
3.44	0.735282897949219
3.44333333333334	0.7171630859375
3.44666666666667	0.696182250976563
3.45	0.670433044433594
3.45333333333334	0.643730163574219
3.45666666666667	0.613212585449219
3.46	0.579833984375
3.46333333333334	0.556468963623047
3.46666666666667	0.542163848876953
3.47	0.532150268554688
3.47333333333334	0.515937805175782
3.47666666666667	0.509738922119141
3.48	0.506401062011719
3.48333333333334	0.500202178955078
3.48666666666667	0.486850738525391
3.49	0.473976135253906
3.49333333333334	0.468730926513672
3.49666666666667	0.464439392089844
3.5	0.462055206298828
3.50333333333334	0.467300415039063
3.50666666666667	0.475883483886719
3.51	0.486850738525391
3.51333333333334	0.499248504638672
3.51666666666667	0.505447387695313
3.52	0.503063201904297
3.52333333333334	0.493049621582031
3.52666666666667	0.491142272949219
3.53	0.493526458740235
3.53333333333334	0.488758087158203
3.53666666666667	0.475406646728516
3.54	0.46539306640625
3.54333333333334	0.457763671875
3.54666666666667	0.44393539428711
3.55	0.417232513427735
3.55333333333334	0.391960144042969
3.55666666666667	0.372886657714844
3.56	0.355720520019531
3.56333333333334	0.338554382324219
3.56666666666667	0.317573547363281
3.57	0.300884246826172
3.57333333333334	0.286579132080078
3.57666666666667	0.277042388916016
3.58	0.274181365966797
3.58333333333334	0.269412994384766
3.58666666666667	0.262737274169922
3.59	0.257015228271485
3.59333333333334	0.255584716796875
3.59666666666667	0.256538391113281
3.6	0.254631042480469
3.60333333333334	0.257968902587891
3.60666666666667	0.267505645751953
3.61	0.280857086181641
3.61333333333334	0.296115875244141
3.61666666666667	0.317573547363281
3.62	0.351905822753906
3.62333333333334	0.401020050048828
3.62666666666667	0.470638275146485
3.63	0.555992126464844
3.63333333333334	0.659942626953125
3.63666666666667	0.781536102294922
3.64	0.922203063964844
3.64333333333334	1.0833740234375
3.64666666666667	1.26743316650391
3.65	1.48630142211914
3.65333333333334	1.73807144165039
3.65666666666667	2.02322006225586
3.66	2.33554840087891
3.66333333333334	2.67744064331055
3.66666666666667	3.04889678955078
3.67	3.448486328125
3.67333333333334	3.88145446777344
3.67666666666667	4.34350967407227
3.68	4.83417510986328
3.68333333333334	5.34534454345703
3.68666666666667	5.86700439453125
3.69	6.38675689697266
3.69333333333334	6.89077377319336
3.69666666666667	7.37571716308594
3.7	7.83824920654297
3.70333333333334	8.27550888061524
3.70666666666667	8.67891311645508
3.71	9.03558731079102
3.71333333333334	9.33551788330078
3.71666666666667	9.57632064819336
3.72	9.74655151367188
3.72333333333334	9.83953475952149
3.72666666666667	9.85336303710938
3.73	9.80758666992188
3.73333333333334	9.7041130065918
3.73666666666667	9.53149795532227
3.74	9.29450988769531
3.74333333333334	9.00650024414063
3.74666666666667	8.6812973022461
3.75	8.3155632019043
3.75333333333334	7.91549682617188
3.75666666666667	7.49683380126953
3.76	7.07006454467774
3.76333333333334	6.63375854492188
3.76666666666667	6.19029998779297
3.77	5.74445724487305
3.77333333333334	5.30338287353516
3.77666666666667	4.87709045410156
3.78	4.4708251953125
3.78333333333334	4.08267974853516
3.78666666666667	3.71885299682617
3.79	3.37791442871094
3.79333333333334	3.06415557861328
3.79666666666667	2.76803970336914
3.8	2.48908996582031
3.80333333333334	2.23827362060547
3.80666666666667	2.00748443603516
3.81	1.80530548095703
3.81333333333334	1.62363052368164
3.81666666666667	1.46341323852539
3.82	1.32036209106446
3.82333333333334	1.18494033813477
3.82666666666667	1.06334686279297
3.83	0.949859619140625
3.83333333333334	0.847339630126953
3.83666666666667	0.75531005859375
3.84	0.680923461914063
3.84333333333334	0.621318817138672
3.84666666666667	0.577449798583985
3.85	0.549793243408203
3.85333333333334	0.539779663085938
3.85666666666667	0.546455383300782
3.86	0.55837631225586
3.86333333333334	0.581741333007813
3.86666666666667	0.613212585449219
3.87	0.658988952636719
3.87333333333334	0.731945037841797
3.87666666666667	0.847339630126953
3.88	1.02329254150391
3.88333333333334	1.26743316650391
3.88666666666667	1.59406661987305
3.89	2.02178955078125
3.89333333333334	2.56013870239258
3.89666666666667	3.22771072387696
3.9	4.04500961303711
3.90333333333334	5.03826141357422
3.90666666666667	6.24561309814453
3.91	7.69138336181641
3.91333333333334	9.40036773681641
3.91666666666667	11.3797187805176
3.92	13.6475563049317
3.92333333333334	16.2177085876465
3.92666666666667	19.0873146057129
3.93	22.240161895752
3.93333333333334	25.6376266479492
3.93666666666667	29.2444229125977
3.94	33.0100059509278
3.94333333333334	36.8790626525879
3.94666666666667	40.764331817627
3.95	44.5752143859863
3.95333333333334	48.2344627380371
3.95666666666667	51.6681671142578
3.96	54.8009872436524
3.96333333333334	57.5404167175293
3.96666666666667	59.8173141479492
3.97	61.58447265625
3.97333333333334	62.8085136413575
3.97666666666667	63.4636878967285
3.98	63.5323524475098
3.98333333333334	63.0269050598145
3.98666666666667	61.9816780090332
3.99	60.4443550109864
3.99333333333334	58.4583282470703
3.99666666666667	56.0860633850098
4	53.3862113952637
4.00333333333334	50.4307746887207
4.00666666666667	47.2888946533203
4.01	44.0278053283692
4.01333333333334	40.7238006591797
4.01666666666667	37.4269485473633
4.02	34.1935157775879
4.02333333333334	31.0707092285156
4.02666666666667	28.0947685241699
4.03	25.289535522461
4.03333333333334	22.6593017578125
4.03666666666667	20.223617553711
4.04	17.9967880249024
4.04333333333334	15.9745216369629
4.04666666666667	14.1448974609375
4.05	12.4940872192383
4.05333333333334	11.0187530517578
4.05666666666667	9.70602035522461
4.06	8.53919982910156
4.06333333333334	7.5068473815918
4.06666666666667	6.59847259521485
4.07	5.80215454101563
4.07333333333334	5.10120391845703
4.07666666666667	4.48083877563477
4.08	3.92866134643555
4.08333333333334	3.42845916748047
4.08666666666667	2.97260284423828
4.09	2.55966186523438
4.09333333333334	2.1810531616211
4.09666666666667	1.8310546875
4.1	1.50251388549805
4.10333333333334	1.19686126708985
4.10666666666667	0.908851623535156
4.11	0.629901885986328
4.11333333333334	0.365257263183594
4.11666666666667	0.109195709228516
4.12	-0.141620635986328
4.12333333333334	-0.391960144042969
4.12666666666667	-0.638484954833985
4.13	-0.876903533935547
4.13333333333334	-1.10673904418946
4.13666666666667	-1.32226943969727
4.14	-1.52015686035156
4.14333333333334	-1.69610977172852
4.14666666666667	-1.85537338256836
4.15	-1.99270248413086
4.15333333333334	-2.11048126220703
4.15666666666667	-2.20441818237305
4.16	-2.27117538452149
4.16333333333334	-2.30884552001953
4.16666666666667	-2.31647491455078
4.17	-2.3031234741211
4.17333333333334	-2.27022171020508
4.17666666666667	-2.21776962280274
4.18	-2.14958190917969
4.18333333333334	-2.07185745239258
4.18666666666667	-1.98602676391602
4.19	-1.89304351806641
4.19333333333334	-1.78575515747071
4.19666666666667	-1.67274475097656
4.2	-1.55448913574219
4.20333333333334	-1.43289566040039
4.20666666666667	-1.30939483642578
4.21	-1.19256973266602
4.21333333333334	-1.08718872070313
4.21666666666667	-0.996112823486328
4.22	-0.90932846069336
4.22333333333334	-0.833988189697266
4.22666666666667	-0.769138336181641
4.23	-0.720024108886719
4.23333333333334	-0.68044662475586
4.23666666666667	-0.640869140625
4.24	-0.606060028076172
4.24333333333334	-0.575542449951172
4.24666666666667	-0.549793243408203
4.25	-0.509738922119141
4.25333333333334	-0.465869903564453
4.25666666666667	-0.432491302490235
4.26	-0.409603118896485
4.26333333333334	-0.383853912353516
4.26666666666667	-0.351905822753906
4.27	-0.326633453369141
4.27333333333334	-0.304222106933594
4.27666666666667	-0.274658203125
4.28	-0.23794174194336
4.28333333333334	-0.202178955078125
4.28666666666667	-0.170707702636719
4.29	-0.138282775878906
4.29333333333334	-0.103473663330078
4.29666666666667	-0.0662803649902344
4.3	-0.0348091125488281
4.30333333333334	-0.00619888305664063
4.30666666666667	0.0166893005371094
4.31	0.0338554382324219
4.31333333333334	0.0476837158203125
4.31666666666667	0.0576972961425782
4.32	0.0696182250976563
4.32333333333334	0.0805854797363281
4.32666666666667	0.0925064086914063
4.33	0.109195709228516
4.33333333333334	0.1220703125
4.33666666666667	0.13113021850586
4.34	0.132083892822266
4.34333333333334	0.13113021850586
4.34666666666667	0.137805938720703
4.35	0.153541564941406
4.35333333333334	0.174999237060547
4.35666666666667	0.191688537597656
4.36	0.205516815185547
4.36333333333334	0.217914581298828
4.36666666666667	0.227451324462891
4.37	0.223159790039063
4.37333333333334	0.212192535400391
4.37666666666667	0.205516815185547
4.38	0.20742416381836
4.38333333333334	0.208377838134766
4.38666666666667	0.202178955078125
4.39	0.195980072021485
4.39333333333334	0.186443328857422
4.39666666666667	0.17690658569336
4.4	0.16164779663086
4.40333333333334	0.153541564941406
4.40666666666667	0.151157379150391
4.41	0.154495239257813
4.41333333333334	0.157356262207031
4.41666666666667	0.159263610839844
4.42	0.166416168212891
4.42333333333334	0.172138214111328
4.42666666666667	0.17690658569336
4.43	0.172138214111328
4.43333333333334	0.168323516845703
4.43666666666667	0.166893005371094
4.44	0.166416168212891
4.44333333333334	0.162601470947266
4.44666666666667	0.15401840209961
4.45	0.150203704833985
4.45333333333334	0.153064727783203
4.45666666666667	0.155448913574219
4.46	0.158309936523438
4.46333333333334	0.158786773681641
4.46666666666667	0.162601470947266
4.47	0.166416168212891
4.47333333333334	0.165939331054688
4.47666666666667	0.167369842529297
4.48	0.165939331054688
4.48333333333334	0.171184539794922
4.48666666666667	0.173568725585938
4.49	0.174999237060547
4.49333333333334	0.17547607421875
4.49666666666667	0.175952911376953
4.5	0.177383422851563
4.50333333333334	0.173568725585938
4.50666666666667	0.169754028320313
4.51	0.165939331054688
4.51333333333334	0.164985656738281
4.51666666666667	0.159740447998047
4.52	0.147342681884766
4.52333333333334	0.128269195556641
4.52666666666667	0.105381011962891
4.53	0.0882148742675781
4.53333333333334	0.0729560852050782
4.53666666666667	0.0634193420410157
4.54	0.0591278076171875
4.54333333333334	0.0586509704589844
4.54666666666667	0.0562667846679688
4.55	0.0452995300292969
4.55333333333334	0.0295639038085938
4.55666666666667	0.0128746032714844
4.56	0.00095367431640625
4.56333333333334	-0.00762939453125
4.56666666666667	-0.00858306884765625
4.57	-0.003814697265625
4.57333333333334	0.00810623168945313
4.57666666666667	0.0152587890625
4.58	0.0185966491699219
4.58333333333334	0.0252723693847656
4.58666666666667	0.0371932983398438
4.59	0.0548362731933594
4.59333333333334	0.0677108764648438
4.59666666666667	0.08392333984375
4.6	0.10061264038086
4.60333333333334	0.113010406494141
4.60666666666667	0.11444091796875
4.61	0.103950500488281
4.61333333333334	0.0972747802734375
4.61666666666667	0.0901222229003906
4.62	0.0882148742675781
4.62333333333334	0.0853538513183594
4.62666666666667	0.0867843627929688
4.63	0.0967979431152344
4.63333333333334	0.104427337646485
4.63666666666667	0.111579895019531
4.64	0.114917755126953
4.64333333333334	0.119686126708985
4.64666666666667	0.125885009765625
4.65	0.129222869873047
4.65333333333334	0.135898590087891
4.65666666666667	0.139236450195313
4.66	0.134944915771485
4.66333333333334	0.132560729980469
4.66666666666667	0.13875961303711
4.67	0.153541564941406
4.67333333333334	0.159263610839844
4.67666666666667	0.161170959472656
4.68	0.164031982421875
4.68333333333334	0.166893005371094
4.68666666666667	0.164031982421875
4.69	0.15401840209961
4.69333333333334	0.148773193359375
4.69666666666667	0.142097473144531
4.7	0.140190124511719
4.70333333333334	0.1373291015625
4.70666666666667	0.135421752929688
4.71	0.133037567138672
4.71333333333334	0.13113021850586
4.71666666666667	0.137805938720703
4.72	0.144004821777344
4.72333333333334	0.148296356201172
4.72666666666667	0.150680541992188
4.73	0.148296356201172
4.73333333333334	0.144481658935547
4.73666666666667	0.133991241455078
4.74	0.124454498291016
4.74333333333334	0.121116638183594
4.74666666666667	0.123023986816406
4.75	0.136375427246094
4.75333333333334	0.152111053466797
4.75666666666667	0.170707702636719
4.76	0.181674957275391
4.76333333333334	0.182151794433594
4.76666666666667	0.174522399902344
4.77	0.165462493896485
4.77333333333334	0.156879425048828
4.77666666666667	0.150203704833985
4.78	0.150203704833985
4.78333333333334	0.158309936523438
4.78666666666667	0.168323516845703
4.79	0.171184539794922
4.79333333333334	0.169754028320313
4.79666666666667	0.166893005371094
4.8	0.1678466796875
4.80333333333334	0.1678466796875
4.80666666666667	0.165939331054688
4.81	0.160694122314453
4.81333333333334	0.157833099365235
4.81666666666667	0.157356262207031
4.82	0.154495239257813
4.82333333333334	0.152111053466797
4.82666666666667	0.149726867675781
4.83	0.157833099365235
4.83333333333334	0.16927719116211
4.83666666666667	0.181674957275391
4.84	0.189781188964844
4.84333333333334	0.196456909179688
4.84666666666667	0.210762023925781
4.85	0.222206115722656
4.85333333333334	0.226974487304688
4.85666666666667	0.22268295288086
4.86	0.217914581298828
4.86333333333334	0.212669372558594
4.86666666666667	0.202655792236328
4.87	0.193595886230469
4.87333333333334	0.185012817382813
4.87666666666667	0.18310546875
4.88	0.182628631591797
4.88333333333334	0.181674957275391
4.88666666666667	0.179290771484375
4.89	0.178813934326172
4.89333333333334	0.185966491699219
4.89666666666667	0.191211700439453
4.9	0.188827514648438
4.90333333333334	0.185489654541016
4.90666666666667	0.182151794433594
4.91	0.18310546875
4.91333333333334	0.185012817382813
4.91666666666667	0.194549560546875
4.92	0.211715698242188
4.92333333333334	0.226497650146485
4.92666666666667	0.233173370361328
4.93	0.231742858886719
4.93333333333334	0.226497650146485
4.93666666666667	0.219821929931641
4.94	0.212192535400391
4.94333333333334	0.202178955078125
4.94666666666667	0.201702117919922
4.95	0.20599365234375
4.95333333333334	0.211238861083985
4.95666666666667	0.20742416381836
4.96	0.20599365234375
4.96333333333334	0.214576721191406
4.96666666666667	0.222206115722656
4.97	0.223159790039063
4.97333333333334	0.219821929931641
4.97666666666667	0.223636627197266
4.98	0.221729278564453
4.98333333333334	0.212192535400391
4.98666666666667	0.200748443603516
4.99	0.195503234863281
4.99333333333334	0.194072723388672
4.99666666666667	0.188827514648438
5	0.185966491699219
5.00333333333334	0.188827514648438
5.00666666666667	0.195980072021485
5.01	0.1983642578125
5.01333333333334	0.193595886230469
5.01666666666667	0.191211700439453
5.02	0.19979476928711
5.02333333333334	0.208854675292969
5.02666666666667	0.215530395507813
5.03	0.218868255615235
5.03333333333334	0.2288818359375
5.03666666666667	0.236988067626953
5.04	0.23794174194336
5.04333333333334	0.236988067626953
5.04666666666667	0.240802764892578
5.05	0.244140625
5.05333333333334	0.238895416259766
5.05666666666667	0.233650207519531
5.06	0.231266021728516
5.06333333333334	0.231742858886719
5.06666666666667	0.223636627197266
5.07	0.216960906982422
5.07333333333334	0.213623046875
5.07666666666667	0.214099884033203
5.08	0.210285186767578
5.08333333333334	0.201225280761719
5.08666666666667	0.19216537475586
5.09	0.185489654541016
5.09333333333334	0.180721282958985
5.09666666666667	0.172138214111328
5.1	0.164031982421875
5.10333333333334	0.157356262207031
5.10666666666667	0.154495239257813
5.11	0.154972076416016
5.11333333333334	0.16021728515625
5.11666666666667	0.171184539794922
5.12	0.189304351806641
5.12333333333334	0.209808349609375
5.12666666666667	0.224590301513672
5.13	0.231266021728516
5.13333333333334	0.226020812988281
5.13666666666667	0.211715698242188
5.14	0.18310546875
5.14333333333334	0.154972076416016
5.14666666666667	0.13875961303711
5.15	0.134944915771485
5.15333333333334	0.140190124511719
5.15666666666667	0.147819519042969
5.16	0.155925750732422
5.16333333333334	0.156879425048828
5.16666666666667	0.150680541992188
5.17	0.141620635986328
5.17333333333334	0.132083892822266
5.17666666666667	0.124931335449219
5.18	0.126361846923828
5.18333333333334	0.133037567138672
5.18666666666667	0.138282775878906
5.19	0.139236450195313
5.19333333333334	0.135421752929688
5.19666666666667	0.131607055664063
5.2	0.126361846923828
5.20333333333334	0.120162963867188
5.20666666666667	0.117778778076172
5.21	0.121116638183594
5.21333333333334	0.129222869873047
5.21666666666667	0.134944915771485
5.22	0.139713287353516
5.22333333333334	0.147819519042969
5.22666666666667	0.151634216308594
5.23	0.14495849609375
5.23333333333334	0.133037567138672
5.23666666666667	0.129222869873047
5.24	0.13113021850586
5.24333333333334	0.130176544189453
5.24666666666667	0.124931335449219
5.25	0.126361846923828
5.25333333333334	0.140190124511719
5.25666666666667	0.15401840209961
5.26	0.158786773681641
5.26333333333334	0.15401840209961
5.26666666666667	0.155448913574219
5.27	0.159740447998047
5.27333333333334	0.160694122314453
5.27666666666667	0.158309936523438
5.28	0.163078308105469
5.28333333333334	0.180244445800781
5.28666666666667	0.200271606445313
5.29	0.211238861083985
5.29333333333334	0.212669372558594
5.29666666666667	0.210762023925781
5.3	0.209808349609375
5.30333333333334	0.20742416381836
5.30666666666667	0.198841094970703
5.31	0.193595886230469
5.31333333333334	0.192642211914063
5.31666666666667	0.199317932128906
5.32	0.205039978027344
5.32333333333334	0.213146209716797
5.32666666666667	0.224113464355469
5.33	0.229358673095703
5.33333333333334	0.2288818359375
5.33666666666667	0.22268295288086
5.34	0.214576721191406
5.34333333333334	0.207901000976563
5.34666666666667	0.203132629394531
5.35	0.211715698242188
5.35333333333334	0.225543975830078
5.35666666666667	0.242233276367188
5.36	0.254631042480469
5.36333333333334	0.257968902587891
5.36666666666667	0.253677368164063
5.37	0.243186950683594
5.37333333333334	0.233650207519531
5.37666666666667	0.225543975830078
5.38	0.220298767089844
5.38333333333334	0.220298767089844
5.38666666666667	0.227451324462891
5.39	0.239372253417969
5.39333333333334	0.248908996582031
5.39666666666667	0.256061553955078
5.4	0.259876251220703
5.40333333333334	0.260353088378906
5.40666666666667	0.255584716796875
5.41	0.246524810791016
5.41333333333334	0.244617462158203
5.41666666666667	0.244617462158203
5.42	0.242710113525391
5.42333333333334	0.234127044677735
5.42666666666667	0.223159790039063
5.43	0.214576721191406
5.43333333333334	0.202655792236328
5.43666666666667	0.189781188964844
5.44	0.18310546875
5.44333333333334	0.187397003173828
5.44666666666667	0.204086303710938
5.45	0.217914581298828
5.45333333333334	0.234127044677735
5.45666666666667	0.243186950683594
5.46	0.251293182373047
5.46333333333334	0.252723693847656
5.46666666666667	0.248908996582031
5.47	0.239849090576172
5.47333333333334	0.218868255615235
5.47666666666667	0.1983642578125
5.48	0.177383422851563
5.48333333333334	0.158309936523438
5.48666666666667	0.142097473144531
5.49	0.136375427246094
5.49333333333334	0.14495849609375
5.49666666666667	0.158309936523438
5.5	0.171661376953125
5.50333333333334	0.186920166015625
5.50666666666667	0.195026397705078
5.51	0.198841094970703
5.51333333333334	0.197410583496094
5.51666666666667	0.195980072021485
5.52	0.195503234863281
5.52333333333334	0.194549560546875
5.52666666666667	0.197887420654297
5.53	0.196933746337891
5.53333333333334	0.191211700439453
5.53666666666667	0.182151794433594
5.54	0.166416168212891
5.54333333333334	0.145435333251953
5.54666666666667	0.1220703125
5.55	0.1068115234375
5.55333333333334	0.102043151855469
5.55666666666667	0.100135803222656
5.56	0.104427337646485
5.56333333333334	0.114917755126953
5.56666666666667	0.129222869873047
5.57	0.141143798828125
5.57333333333334	0.14638900756836
5.57666666666667	0.147342681884766
5.58	0.145912170410156
5.58333333333334	0.139713287353516
5.58666666666667	0.12969970703125
5.59	0.111579895019531
5.59333333333334	0.0939369201660156
5.59666666666667	0.0891685485839844
5.6	0.0934600830078125
5.60333333333334	0.101089477539063
5.60666666666667	0.107765197753906
5.61	0.116825103759766
5.61333333333334	0.127315521240235
5.61666666666667	0.127792358398438
5.62	0.123977661132813
5.62333333333334	0.120162963867188
5.62666666666667	0.120639801025391
5.63	0.126361846923828
5.63333333333334	0.131607055664063
5.63666666666667	0.13875961303711
5.64	0.148296356201172
5.64333333333334	0.164508819580078
5.64666666666667	0.17690658569336
5.65	0.181674957275391
5.65333333333334	0.185489654541016
5.65666666666667	0.195980072021485
5.66	0.206947326660156
5.66333333333334	0.21505355834961
5.66666666666667	0.23031234741211
5.67	0.248908996582031
5.67333333333334	0.262260437011719
5.67666666666667	0.259876251220703
5.68	0.247001647949219
5.68333333333334	0.232219696044922
5.68666666666667	0.213623046875
5.69	0.204563140869141
5.69333333333334	0.198841094970703
5.69666666666667	0.204086303710938
5.7	0.217914581298828
5.70333333333334	0.232219696044922
5.70666666666667	0.244140625
5.71	0.244140625
5.71333333333334	0.247955322265625
5.71666666666667	0.250816345214844
5.72	0.254154205322266
5.72333333333334	0.255107879638672
5.72666666666667	0.258445739746094
5.73	0.26845932006836
5.73333333333334	0.276565551757813
5.73666666666667	0.281810760498047
5.74	0.277996063232422
5.74333333333334	0.271797180175781
5.74666666666667	0.260353088378906
5.75	0.243663787841797
5.75333333333334	0.227451324462891
5.75666666666667	0.217914581298828
5.76	0.22125244140625
5.76333333333334	0.230789184570313
5.76666666666667	0.248432159423828
5.77	0.261306762695313
5.77333333333334	0.269412994384766
5.77666666666667	0.270843505859375
5.78	0.267505645751953
5.78333333333334	0.2593994140625
5.78666666666667	0.249385833740235
5.79	0.250816345214844
5.79333333333334	0.258922576904297
5.79666666666667	0.26702880859375
5.8	0.263214111328125
5.80333333333334	0.262737274169922
5.80666666666667	0.264644622802735
5.81	0.264644622802735
5.81333333333334	0.263214111328125
5.81666666666667	0.256538391113281
5.82	0.257015228271485
5.82333333333334	0.252723693847656
5.82666666666667	0.248432159423828
5.83	0.244617462158203
5.83333333333334	0.240325927734375
5.83666666666667	0.242233276367188
5.84	0.242710113525391
5.84333333333334	0.247478485107422
5.84666666666667	0.25177001953125
5.85	0.254154205322266
5.85333333333334	0.252723693847656
5.85666666666667	0.252246856689453
5.86	0.254154205322266
5.86333333333334	0.248432159423828
5.86666666666667	0.236034393310547
5.87	0.220775604248047
5.87333333333334	0.209331512451172
5.87666666666667	0.194072723388672
5.88	0.177383422851563
5.88333333333334	0.171661376953125
5.88666666666667	0.174999237060547
5.89	0.183582305908203
5.89333333333334	0.189304351806641
5.89666666666667	0.193119049072266
5.9	0.197887420654297
5.90333333333334	0.197887420654297
5.90666666666667	0.195026397705078
5.91	0.185966491699219
5.91333333333334	0.17690658569336
5.91666666666667	0.174999237060547
5.92	0.179290771484375
5.92333333333334	0.187397003173828
5.92666666666667	0.192642211914063
5.93	0.193119049072266
5.93333333333334	0.188350677490235
5.93666666666667	0.182628631591797
5.94	0.175952911376953
5.94333333333334	0.168800354003906
5.94666666666667	0.168323516845703
5.95	0.182151794433594
5.95333333333334	0.211238861083985
5.95666666666667	0.239372253417969
5.96	0.258922576904297
5.96333333333334	0.265598297119141
5.96666666666667	0.264644622802735
5.97	0.256538391113281
5.97333333333334	0.239849090576172
5.97666666666667	0.225543975830078
5.98	0.217914581298828
5.98333333333334	0.220298767089844
5.98666666666667	0.224590301513672
5.99	0.230789184570313
5.99333333333334	0.237464904785156
5.99666666666667	0.242710113525391
6	0.243663787841797
6.00333333333334	0.242233276367188
6.00666666666667	0.241279602050781
6.01	0.240802764892578
6.01333333333334	0.243663787841797
6.01666666666667	0.247478485107422
6.02	0.252246856689453
6.02333333333334	0.255107879638672
6.02666666666667	0.257968902587891
6.03	0.257968902587891
6.03333333333334	0.254154205322266
6.03666666666667	0.247478485107422
6.04	0.242710113525391
6.04333333333334	0.238895416259766
6.04666666666667	0.231266021728516
6.05	0.223636627197266
6.05333333333334	0.220298767089844
6.05666666666667	0.223159790039063
6.06	0.227928161621094
6.06333333333334	0.23651123046875
6.06666666666667	0.246047973632813
6.07	0.262260437011719
6.07333333333334	0.273704528808594
6.07666666666667	0.275611877441406
6.08	0.271797180175781
6.08333333333334	0.263690948486328
6.08666666666667	0.254631042480469
6.09	0.238418579101563
6.09333333333334	0.222206115722656
6.09666666666667	0.210285186767578
6.1	0.199317932128906
6.10333333333334	0.19216537475586
6.10666666666667	0.189304351806641
6.11	0.195980072021485
6.11333333333334	0.206947326660156
6.11666666666667	0.220775604248047
6.12	0.238895416259766
6.12333333333334	0.257492065429688
6.12666666666667	0.267505645751953
6.13	0.266075134277344
6.13333333333334	0.259876251220703
6.13666666666667	0.253677368164063
6.14	0.250816345214844
6.14333333333334	0.249385833740235
6.14666666666667	0.255107879638672
6.15	0.26082992553711
6.15333333333334	0.266075134277344
6.15666666666667	0.266075134277344
6.16	0.26702880859375
6.16333333333334	0.269412994384766
6.16666666666667	0.271797180175781
6.17	0.277519226074219
6.17333333333334	0.279903411865235
6.17666666666667	0.281810760498047
6.18	0.271797180175781
6.18333333333334	0.2593994140625
6.18666666666667	0.246047973632813
6.19	0.23794174194336
6.19333333333334	0.23651123046875
6.19666666666667	0.238895416259766
6.2	0.247955322265625
6.20333333333334	0.257015228271485
6.20666666666667	0.262260437011719
6.21	0.264644622802735
6.21333333333334	0.266551971435547
6.21666666666667	0.26845932006836
6.22	0.265121459960938
6.22333333333334	0.255584716796875
6.22666666666667	0.248908996582031
6.23	0.251293182373047
6.23333333333334	0.257968902587891
6.23666666666667	0.2593994140625
6.24	0.257492065429688
6.24333333333334	0.250816345214844
6.24666666666667	0.246524810791016
6.25	0.236034393310547
6.25333333333334	0.223159790039063
6.25666666666667	0.212192535400391
6.26	0.207901000976563
6.26333333333334	0.21505355834961
6.26666666666667	0.216484069824219
6.27	0.208377838134766
6.27333333333334	0.1983642578125
6.27666666666667	0.192642211914063
6.28	0.19073486328125
6.28333333333334	0.187873840332031
6.28666666666667	0.19073486328125
6.29	0.203132629394531
6.29333333333334	0.213623046875
6.29666666666667	0.219821929931641
6.3	0.223636627197266
6.30333333333334	0.227928161621094
6.30666666666667	0.228404998779297
6.31	0.22125244140625
6.31333333333334	0.219345092773438
6.31666666666667	0.223636627197266
6.32	0.232696533203125
6.32333333333334	0.242233276367188
6.32666666666667	0.250816345214844
6.33	0.263690948486328
6.33333333333334	0.269889831542969
6.33666666666667	0.271320343017578
6.34	0.261783599853516
6.34333333333334	0.252723693847656
6.34666666666667	0.249385833740235
6.35	0.254154205322266
6.35333333333334	0.261306762695313
6.35666666666667	0.266075134277344
6.36	0.273227691650391
6.36333333333334	0.277996063232422
6.36666666666667	0.277996063232422
6.37	0.26702880859375
6.37333333333334	0.252723693847656
6.37666666666667	0.239849090576172
6.38	0.228404998779297
6.38333333333334	0.224590301513672
6.38666666666667	0.217914581298828
6.39	0.213623046875
6.39333333333334	0.20599365234375
6.39666666666667	0.206947326660156
6.4	0.214576721191406
6.40333333333334	0.219345092773438
6.40666666666667	0.222206115722656
6.41	0.227928161621094
6.41333333333334	0.237464904785156
6.41666666666667	0.246047973632813
6.42	0.244617462158203
6.42333333333334	0.239372253417969
6.42666666666667	0.229835510253906
6.43	0.217437744140625
6.43333333333334	0.207901000976563
6.43666666666667	0.193595886230469
6.44	0.187873840332031
6.44333333333334	0.187397003173828
6.44666666666667	0.195026397705078
6.45	0.196456909179688
6.45333333333334	0.194072723388672
6.45666666666667	0.190258026123047
6.46	0.18453598022461
6.46333333333334	0.178337097167969
6.46666666666667	0.17690658569336
6.47	0.188350677490235
6.47333333333334	0.203609466552735
6.47666666666667	0.214576721191406
6.48	0.216484069824219
6.48333333333334	0.212669372558594
6.48666666666667	0.209331512451172
6.49	0.204563140869141
6.49333333333334	0.19979476928711
6.49666666666667	0.196456909179688
6.5	0.199317932128906
6.50333333333334	0.207901000976563
6.50666666666667	0.212192535400391
6.51	0.212192535400391
6.51333333333334	0.206947326660156
6.51666666666667	0.208854675292969
6.52	0.213623046875
6.52333333333334	0.22125244140625
6.52666666666667	0.226497650146485
6.53	0.236988067626953
6.53333333333334	0.249862670898438
6.53666666666667	0.258922576904297
6.54	0.259876251220703
6.54333333333334	0.256061553955078
6.54666666666667	0.25177001953125
6.55	0.245094299316406
6.55333333333334	0.246524810791016
6.55666666666667	0.249862670898438
6.56	0.254631042480469
6.56333333333334	0.251293182373047
6.56666666666667	0.241756439208985
6.57	0.23031234741211
6.57333333333334	0.214099884033203
6.57666666666667	0.20742416381836
6.58	0.207901000976563
6.58333333333334	0.213623046875
6.58666666666667	0.220298767089844
6.59	0.225067138671875
6.59333333333334	0.231742858886719
6.59666666666667	0.233173370361328
6.6	0.231266021728516
6.60333333333334	0.232219696044922
6.60666666666667	0.238418579101563
6.61	0.244617462158203
6.61333333333334	0.243186950683594
6.61666666666667	0.233650207519531
6.62	0.217437744140625
6.62333333333334	0.1983642578125
6.62666666666667	0.178813934326172
6.63	0.170707702636719
6.63333333333334	0.172138214111328
6.63666666666667	0.17690658569336
6.64	0.181198120117188
6.64333333333334	0.188827514648438
6.64666666666667	0.200748443603516
6.65	0.206470489501953
6.65333333333334	0.209331512451172
6.65666666666667	0.213623046875
6.66	0.22268295288086
6.66333333333334	0.226020812988281
[truncated: 7,006 more rows]
