# Supplementary material for: Phase-Specific Parameter Estimation in Chiral HPLC Using 1‑Site, 2‑Site Stochastic Models, and Unified Equation Approach
Source: Anal Chem. 2026 Apr 29;98(18):13925–39. doi: 10.1021/acs.analchem.6c01634 (PMC13177292; doi:10.1021/acs.analchem.6c01634)
Supplement: Supplementary file 2 [file ac6c01634_si_002.zip › SupportingInformation/01_isotherm_fit/CELL2_data/LORA_CELL2_05_10_07.CSV]

0.00133333333333334	-0.0443458557128906
0.00466666666666667	-0.0429153442382813
0.008	-0.0281333923339844
0.0113333333333334	-0.0095367431640625
0.0146666666666667	0.0057220458984375
0.018	0.019073486328125
0.0213333333333334	0.0300407409667969
0.0246666666666667	0.0338554382324219
0.028	0.030517578125
0.0313333333333334	0.0205039978027344
0.0346666666666667	0.00762939453125
0.038	-0.0100135803222656
0.0413333333333334	-0.0252723693847656
0.0446666666666667	-0.0352859497070313
0.048	-0.0410079956054688
0.0513333333333334	-0.0376701354980469
0.0546666666666667	-0.0324249267578125
0.058	-0.02288818359375
0.0613333333333334	-0.019073486328125
0.0646666666666667	-0.0176429748535156
0.068	-0.0238418579101563
0.0713333333333334	-0.0391006469726563
0.0746666666666667	-0.0562667846679688
0.078	-0.06866455078125
0.0813333333333334	-0.072479248046875
0.0846666666666667	-0.0772476196289063
0.088	-0.0824928283691406
0.0913333333333334	-0.0834465026855469
0.0946666666666667	-0.0815391540527344
0.098	-0.0767707824707032
0.101333333333334	-0.0734329223632813
0.104666666666667	-0.06866455078125
0.108	-0.0619888305664063
0.111333333333334	-0.0543594360351563
0.114666666666667	-0.0519752502441407
0.118	-0.0605583190917969
0.121333333333334	-0.0700950622558594
0.124666666666667	-0.0824928283691406
0.128	-0.091552734375
0.131333333333334	-0.100135803222656
0.134666666666667	-0.0967979431152344
0.138	-0.0853538513183594
0.141333333333334	-0.0715255737304688
0.144666666666667	-0.0600814819335938
0.148	-0.0562667846679688
0.151333333333334	-0.05340576171875
0.154666666666667	-0.0481605529785156
0.158	-0.0400543212890625
0.161333333333334	-0.0362396240234375
0.164666666666667	-0.0376701354980469
0.168	-0.0352859497070313
0.171333333333334	-0.0295639038085938
0.174666666666667	-0.0252723693847656
0.178	-0.0295639038085938
0.181333333333334	-0.0414848327636719
0.184666666666667	-0.0476837158203125
0.188	-0.0491142272949219
0.191333333333334	-0.05340576171875
0.194666666666667	-0.0705718994140625
0.198	-0.0886917114257813
0.201333333333334	-0.100135803222656
0.204666666666667	-0.105857849121094
0.208	-0.11587142944336
0.211333333333334	-0.124931335449219
0.214666666666667	-0.133514404296875
0.218	-0.135898590087891
0.221333333333334	-0.128746032714844
0.224666666666667	-0.118255615234375
0.228	-0.10824203491211
0.231333333333334	-0.102043151855469
0.234666666666667	-0.0891685485839844
0.238	-0.0734329223632813
0.241333333333334	-0.0629425048828125
0.244666666666667	-0.0615119934082032
0.248	-0.0677108764648438
0.251333333333334	-0.0667572021484375
0.254666666666667	-0.0629425048828125
0.258	-0.0591278076171875
0.261333333333334	-0.0605583190917969
0.264666666666667	-0.0615119934082032
0.268	-0.0557899475097657
0.271333333333334	-0.0538825988769532
0.274666666666667	-0.0605583190917969
0.278	-0.0700950622558594
0.281333333333334	-0.0791549682617188
0.284666666666667	-0.08392333984375
0.288	-0.0872611999511719
0.291333333333334	-0.0891685485839844
0.294666666666667	-0.0863075256347656
0.298	-0.0829696655273438
0.301333333333334	-0.0777244567871094
0.304666666666667	-0.0786781311035157
0.308	-0.0891685485839844
0.311333333333334	-0.102996826171875
0.314666666666667	-0.111103057861328
0.318	-0.114917755126953
0.321333333333334	-0.116825103759766
0.324666666666667	-0.113964080810547
0.328	-0.102043151855469
0.331333333333334	-0.0848770141601563
0.334666666666667	-0.0739097595214844
0.338	-0.0677108764648438
0.341333333333334	-0.0672340393066407
0.344666666666667	-0.072479248046875
0.348	-0.0834465026855469
0.351333333333334	-0.0963211059570313
0.354666666666667	-0.10824203491211
0.358	-0.117778778076172
0.361333333333334	-0.121116638183594
0.364666666666667	-0.1220703125
0.368	-0.116348266601563
0.371333333333334	-0.108718872070313
0.374666666666667	-0.0996589660644531
0.378	-0.0963211059570313
0.381333333333334	-0.0948905944824219
0.384666666666667	-0.0858306884765625
0.388	-0.0786781311035157
0.391333333333334	-0.0767707824707032
0.394666666666667	-0.0834465026855469
0.398	-0.0853538513183594
0.401333333333334	-0.0863075256347656
0.404666666666667	-0.0905990600585938
0.408	-0.0977516174316406
0.411333333333334	-0.102519989013672
0.414666666666667	-0.110149383544922
0.418	-0.118255615234375
0.421333333333334	-0.121116638183594
0.424666666666667	-0.116825103759766
0.428	-0.105857849121094
0.431333333333334	-0.091552734375
0.434666666666667	-0.0739097595214844
0.438	-0.0581741333007813
0.441333333333334	-0.0514984130859375
0.444666666666667	-0.0491142272949219
0.448	-0.0505447387695313
0.451333333333334	-0.0519752502441407
0.454666666666667	-0.0524520874023438
0.458	-0.0581741333007813
0.461333333333334	-0.0653266906738282
0.464666666666667	-0.0777244567871094
0.468	-0.0896453857421875
0.471333333333334	-0.0982284545898438
0.474666666666667	-0.104904174804688
0.478	-0.10824203491211
0.481333333333334	-0.112056732177735
0.484666666666667	-0.11587142944336
0.488	-0.120639801025391
0.491333333333334	-0.122547149658203
0.494666666666667	-0.117301940917969
0.498	-0.1068115234375
0.501333333333334	-0.0929832458496094
0.504666666666667	-0.0767707824707032
0.508	-0.0581741333007813
0.511333333333334	-0.0500679016113282
0.514666666666667	-0.0510215759277344
0.518	-0.0581741333007813
0.521333333333334	-0.0667572021484375
0.524666666666667	-0.0753402709960938
0.528	-0.0791549682617188
0.531333333333334	-0.0753402709960938
0.534666666666667	-0.0643730163574219
0.538	-0.0538825988769532
0.541333333333334	-0.0457763671875
0.544666666666667	-0.0448226928710938
0.548	-0.0596046447753907
0.551333333333334	-0.0810623168945313
0.554666666666667	-0.107288360595703
0.558	-0.128269195556641
0.561333333333334	-0.139236450195313
0.564666666666667	-0.142097473144531
0.568	-0.135898590087891
0.571333333333334	-0.128269195556641
0.574666666666667	-0.119209289550781
0.578	-0.110626220703125
0.581333333333334	-0.108718872070313
0.584666666666667	-0.105381011962891
0.588	-0.106334686279297
0.591333333333334	-0.111103057861328
0.594666666666667	-0.118732452392578
0.598	-0.1220703125
0.601333333333334	-0.118255615234375
0.604666666666667	-0.118732452392578
0.608	-0.120162963867188
0.611333333333334	-0.117301940917969
0.614666666666667	-0.107288360595703
0.618	-0.09918212890625
0.621333333333334	-0.103473663330078
0.624666666666667	-0.108718872070313
0.628	-0.105857849121094
0.631333333333334	-0.103950500488281
0.634666666666667	-0.109195709228516
0.638	-0.117301940917969
0.641333333333334	-0.111103057861328
0.644666666666667	-0.102519989013672
0.648	-0.101566314697266
0.651333333333334	-0.101089477539063
0.654666666666667	-0.0996589660644531
0.658	-0.0939369201660156
0.661333333333334	-0.10061264038086
0.664666666666667	-0.107288360595703
0.668	-0.113010406494141
0.671333333333334	-0.118732452392578
0.674666666666667	-0.123977661132813
0.678	-0.132083892822266
0.681333333333334	-0.134944915771485
0.684666666666667	-0.128746032714844
0.688	-0.116825103759766
0.691333333333334	-0.106334686279297
0.694666666666667	-0.0987052917480469
0.698	-0.0934600830078125
0.701333333333334	-0.0886917114257813
0.704666666666667	-0.0934600830078125
0.708	-0.0977516174316406
0.711333333333334	-0.101089477539063
0.714666666666667	-0.103473663330078
0.718	-0.104904174804688
0.721333333333334	-0.104904174804688
0.724666666666667	-0.105381011962891
0.728	-0.115394592285156
0.731333333333334	-0.12350082397461
0.734666666666667	-0.128746032714844
0.738	-0.130176544189453
0.741333333333334	-0.136852264404297
0.744666666666667	-0.141620635986328
0.748	-0.138282775878906
0.751333333333334	-0.138282775878906
0.754666666666667	-0.137805938720703
0.758	-0.136375427246094
0.761333333333334	-0.130653381347656
0.764666666666667	-0.127315521240235
0.768	-0.130653381347656
0.771333333333334	-0.132560729980469
0.774666666666667	-0.131607055664063
0.778	-0.132083892822266
0.781333333333334	-0.130653381347656
0.784666666666667	-0.128746032714844
0.788	-0.121116638183594
0.791333333333334	-0.113487243652344
0.794666666666667	-0.111103057861328
0.798	-0.111579895019531
0.801333333333334	-0.115394592285156
0.804666666666667	-0.125408172607422
0.808	-0.136852264404297
0.811333333333334	-0.145912170410156
0.814666666666667	-0.147819519042969
0.818	-0.14495849609375
0.821333333333334	-0.145435333251953
0.824666666666667	-0.14495849609375
0.828	-0.14638900756836
0.831333333333334	-0.144004821777344
0.834666666666667	-0.143051147460938
0.838	-0.145435333251953
0.841333333333334	-0.143527984619141
0.844666666666667	-0.132560729980469
0.848	-0.113010406494141
0.851333333333334	-0.104427337646485
0.854666666666667	-0.102996826171875
0.858	-0.108718872070313
0.861333333333334	-0.115394592285156
0.864666666666667	-0.1220703125
0.868	-0.133514404296875
0.871333333333334	-0.143051147460938
0.874666666666667	-0.148773193359375
0.878	-0.150680541992188
0.881333333333334	-0.145912170410156
0.884666666666667	-0.140190124511719
0.888	-0.13113021850586
0.891333333333334	-0.117778778076172
0.894666666666667	-0.10824203491211
0.898	-0.104427337646485
0.901333333333334	-0.110626220703125
0.904666666666667	-0.120162963867188
0.908	-0.132083892822266
0.911333333333334	-0.140666961669922
0.914666666666667	-0.141620635986328
0.918	-0.133991241455078
0.921333333333334	-0.127315521240235
0.924666666666667	-0.125885009765625
0.928	-0.130176544189453
0.931333333333334	-0.141620635986328
0.934666666666667	-0.154972076416016
0.938	-0.168800354003906
0.941333333333334	-0.16927719116211
0.944666666666667	-0.159263610839844
0.948	-0.145435333251953
0.951333333333334	-0.128746032714844
0.954666666666667	-0.113010406494141
0.958	-0.101566314697266
0.961333333333334	-0.101089477539063
0.964666666666667	-0.111103057861328
0.968	-0.119209289550781
0.971333333333334	-0.122547149658203
0.974666666666667	-0.122547149658203
0.978	-0.123023986816406
0.981333333333334	-0.126361846923828
0.984666666666667	-0.127315521240235
0.988	-0.130176544189453
0.991333333333334	-0.140190124511719
0.994666666666667	-0.157356262207031
0.998	-0.173091888427735
1.00133333333334	-0.181198120117188
1.00466666666667	-0.185966491699219
1.008	-0.186443328857422
1.01133333333334	-0.181674957275391
1.01466666666667	-0.168800354003906
1.018	-0.153064727783203
1.02133333333334	-0.139713287353516
1.02466666666667	-0.133037567138672
1.028	-0.133037567138672
1.03133333333334	-0.134944915771485
1.03466666666667	-0.13875961303711
1.038	-0.143051147460938
1.04133333333334	-0.151157379150391
1.04466666666667	-0.155925750732422
1.048	-0.16164779663086
1.05133333333334	-0.163555145263672
1.05466666666667	-0.163555145263672
1.058	-0.155925750732422
1.06133333333334	-0.13875961303711
1.06466666666667	-0.121116638183594
1.068	-0.107765197753906
1.07133333333334	-0.101566314697266
1.07466666666667	-0.102996826171875
1.078	-0.112533569335938
1.08133333333334	-0.133037567138672
1.08466666666667	-0.150680541992188
1.088	-0.159740447998047
1.09133333333334	-0.161170959472656
1.09466666666667	-0.152111053466797
1.098	-0.143051147460938
1.10133333333334	-0.133514404296875
1.10466666666667	-0.132560729980469
1.108	-0.130176544189453
1.11133333333334	-0.129222869873047
1.11466666666667	-0.130653381347656
1.118	-0.128269195556641
1.12133333333334	-0.120639801025391
1.12466666666667	-0.111103057861328
1.128	-0.11587142944336
1.13133333333334	-0.126838684082031
1.13466666666667	-0.136852264404297
1.138	-0.14638900756836
1.14133333333334	-0.157356262207031
1.14466666666667	-0.167369842529297
1.148	-0.1678466796875
1.15133333333334	-0.165939331054688
1.15466666666667	-0.164508819580078
1.158	-0.163555145263672
1.16133333333334	-0.158786773681641
1.16466666666667	-0.149250030517578
1.168	-0.135898590087891
1.17133333333334	-0.125408172607422
1.17466666666667	-0.119209289550781
1.178	-0.120639801025391
1.18133333333334	-0.12350082397461
1.18466666666667	-0.130176544189453
1.188	-0.143527984619141
1.19133333333334	-0.159263610839844
1.19466666666667	-0.172138214111328
1.198	-0.177860260009766
1.20133333333334	-0.177860260009766
1.20466666666667	-0.170230865478516
1.208	-0.154972076416016
1.21133333333334	-0.1373291015625
1.21466666666667	-0.12350082397461
1.218	-0.119209289550781
1.22133333333334	-0.125885009765625
1.22466666666667	-0.136375427246094
1.228	-0.150203704833985
1.23133333333334	-0.163555145263672
1.23466666666667	-0.175952911376953
1.238	-0.181198120117188
1.24133333333334	-0.180244445800781
1.24466666666667	-0.177383422851563
1.248	-0.172615051269531
1.25133333333334	-0.164508819580078
1.25466666666667	-0.155448913574219
1.258	-0.151634216308594
1.26133333333334	-0.154495239257813
1.26466666666667	-0.158786773681641
1.268	-0.164508819580078
1.27133333333334	-0.171661376953125
1.27466666666667	-0.179290771484375
1.278	-0.185489654541016
1.28133333333334	-0.186443328857422
1.28466666666667	-0.187397003173828
1.288	-0.189781188964844
1.29133333333334	-0.185489654541016
1.29466666666667	-0.174999237060547
1.298	-0.164985656738281
1.30133333333334	-0.163078308105469
1.30466666666667	-0.159263610839844
1.308	-0.151157379150391
1.31133333333334	-0.14638900756836
1.31466666666667	-0.150203704833985
1.318	-0.153064727783203
1.32133333333334	-0.146865844726563
1.32466666666667	-0.142097473144531
1.328	-0.143051147460938
1.33133333333334	-0.145912170410156
1.33466666666667	-0.139713287353516
1.338	-0.132560729980469
1.34133333333334	-0.13113021850586
1.34466666666667	-0.134468078613281
1.348	-0.1373291015625
1.35133333333334	-0.139236450195313
1.35466666666667	-0.146865844726563
1.358	-0.149250030517578
1.36133333333334	-0.143051147460938
1.36466666666667	-0.130653381347656
1.368	-0.1220703125
1.37133333333334	-0.123023986816406
1.37466666666667	-0.131607055664063
1.378	-0.149726867675781
1.38133333333334	-0.1678466796875
1.38466666666667	-0.178813934326172
1.388	-0.17690658569336
1.39133333333334	-0.16927719116211
1.39466666666667	-0.16021728515625
1.398	-0.152587890625
1.40133333333334	-0.149250030517578
1.40466666666667	-0.148773193359375
1.408	-0.153064727783203
1.41133333333334	-0.157833099365235
1.41466666666667	-0.163078308105469
1.418	-0.165462493896485
1.42133333333334	-0.168800354003906
1.42466666666667	-0.17690658569336
1.428	-0.185489654541016
1.43133333333334	-0.181198120117188
1.43466666666667	-0.169754028320313
1.438	-0.160694122314453
1.44133333333334	-0.154495239257813
1.44466666666667	-0.147819519042969
1.448	-0.142097473144531
1.45133333333334	-0.150203704833985
1.45466666666667	-0.165939331054688
1.458	-0.177860260009766
1.46133333333334	-0.180721282958985
1.46466666666667	-0.176429748535156
1.468	-0.170230865478516
1.47133333333334	-0.163078308105469
1.47466666666667	-0.155448913574219
1.478	-0.147342681884766
1.48133333333334	-0.140666961669922
1.48466666666667	-0.139713287353516
1.488	-0.147819519042969
1.49133333333334	-0.151634216308594
1.49466666666667	-0.152111053466797
1.498	-0.155448913574219
1.50133333333334	-0.168323516845703
1.50466666666667	-0.181198120117188
1.508	-0.184059143066406
1.51133333333334	-0.181674957275391
1.51466666666667	-0.177860260009766
1.518	-0.17547607421875
1.52133333333334	-0.170230865478516
1.52466666666667	-0.164031982421875
1.528	-0.157356262207031
1.53133333333334	-0.156402587890625
1.53466666666667	-0.156879425048828
1.538	-0.159740447998047
1.54133333333334	-0.159263610839844
1.54466666666667	-0.160694122314453
1.548	-0.164031982421875
1.55133333333334	-0.171184539794922
1.55466666666667	-0.178813934326172
1.558	-0.182151794433594
1.56133333333334	-0.187873840332031
1.56466666666667	-0.197887420654297
1.568	-0.20599365234375
1.57133333333334	-0.207901000976563
1.57466666666667	-0.201225280761719
1.578	-0.193119049072266
1.58133333333334	-0.181674957275391
1.58466666666667	-0.174045562744141
1.588	-0.179767608642578
1.59133333333334	-0.189781188964844
1.59466666666667	-0.19979476928711
1.598	-0.198841094970703
1.60133333333334	-0.193119049072266
1.60466666666667	-0.178337097167969
1.608	-0.158309936523438
1.61133333333334	-0.143051147460938
1.61466666666667	-0.1373291015625
1.618	-0.143051147460938
1.62133333333334	-0.159263610839844
1.62466666666667	-0.18310546875
1.628	-0.208377838134766
1.63133333333334	-0.224113464355469
1.63466666666667	-0.231266021728516
1.638	-0.229835510253906
1.64133333333334	-0.217914581298828
1.64466666666667	-0.198841094970703
1.648	-0.179290771484375
1.65133333333334	-0.167369842529297
1.65466666666667	-0.164031982421875
1.658	-0.166416168212891
1.66133333333334	-0.16927719116211
1.66466666666667	-0.171661376953125
1.668	-0.174522399902344
1.67133333333334	-0.174045562744141
1.67466666666667	-0.169754028320313
1.678	-0.16164779663086
1.68133333333334	-0.161170959472656
1.68466666666667	-0.166416168212891
1.688	-0.174045562744141
1.69133333333334	-0.17690658569336
1.69466666666667	-0.182151794433594
1.698	-0.194072723388672
1.70133333333334	-0.203609466552735
1.70466666666667	-0.200748443603516
1.708	-0.190258026123047
1.71133333333334	-0.189304351806641
1.71466666666667	-0.195026397705078
1.718	-0.19979476928711
1.72133333333334	-0.204086303710938
1.72466666666667	-0.21505355834961
1.728	-0.22125244140625
1.73133333333334	-0.213146209716797
1.73466666666667	-0.188350677490235
1.738	-0.164508819580078
1.74133333333334	-0.148296356201172
1.74466666666667	-0.142574310302735
1.748	-0.146865844726563
1.75133333333334	-0.156402587890625
1.75466666666667	-0.174045562744141
1.758	-0.19073486328125
1.76133333333334	-0.200271606445313
1.76466666666667	-0.201702117919922
1.768	-0.203609466552735
1.77133333333334	-0.207901000976563
1.77466666666667	-0.211238861083985
1.778	-0.206947326660156
1.78133333333334	-0.196933746337891
1.78466666666667	-0.185966491699219
1.788	-0.178337097167969
1.79133333333334	-0.173091888427735
1.79466666666667	-0.171184539794922
1.798	-0.165462493896485
1.80133333333334	-0.161170959472656
1.80466666666667	-0.153064727783203
1.808	-0.141620635986328
1.81133333333334	-0.126838684082031
1.81466666666667	-0.111579895019531
1.818	-0.104427337646485
1.82133333333334	-0.102043151855469
1.82466666666667	-0.105857849121094
1.828	-0.109672546386719
1.83133333333334	-0.114917755126953
1.83466666666667	-0.121116638183594
1.838	-0.128269195556641
1.84133333333334	-0.133037567138672
1.84466666666667	-0.132560729980469
1.848	-0.128269195556641
1.85133333333334	-0.1220703125
1.85466666666667	-0.113964080810547
1.858	-0.1068115234375
1.86133333333334	-0.104427337646485
1.86466666666667	-0.108718872070313
1.868	-0.113010406494141
1.87133333333334	-0.115394592285156
1.87466666666667	-0.114917755126953
1.878	-0.108718872070313
1.88133333333334	-0.0972747802734375
1.88466666666667	-0.0805854797363281
1.888	-0.0662803649902344
1.89133333333334	-0.0557899475097657
1.89466666666667	-0.0538825988769532
1.898	-0.057220458984375
1.90133333333334	-0.06866455078125
1.90466666666667	-0.0834465026855469
1.908	-0.102519989013672
1.91133333333334	-0.117301940917969
1.91466666666667	-0.118255615234375
1.918	-0.110626220703125
1.92133333333334	-0.0977516174316406
1.92466666666667	-0.0891685485839844
1.928	-0.0758171081542969
1.93133333333334	-0.0600814819335938
1.93466666666667	-0.0505447387695313
1.938	-0.0548362731933594
1.94133333333334	-0.0643730163574219
1.94466666666667	-0.0691413879394532
1.948	-0.0753402709960938
1.95133333333334	-0.0853538513183594
1.95466666666667	-0.09918212890625
1.958	-0.107765197753906
1.96133333333334	-0.115394592285156
1.96466666666667	-0.1220703125
1.968	-0.127315521240235
1.97133333333334	-0.136852264404297
1.97466666666667	-0.152111053466797
1.978	-0.162601470947266
1.98133333333334	-0.165939331054688
1.98466666666667	-0.165462493896485
1.988	-0.165939331054688
1.99133333333334	-0.165939331054688
1.99466666666667	-0.158309936523438
1.998	-0.155448913574219
2.00133333333334	-0.156879425048828
2.00466666666667	-0.164985656738281
2.008	-0.171661376953125
2.01133333333334	-0.170230865478516
2.01466666666667	-0.171661376953125
2.018	-0.174045562744141
2.02133333333334	-0.177383422851563
2.02466666666667	-0.173568725585938
2.028	-0.168323516845703
2.03133333333334	-0.168323516845703
2.03466666666667	-0.167369842529297
2.038	-0.164031982421875
2.04133333333334	-0.161170959472656
2.04466666666667	-0.16164779663086
2.048	-0.164508819580078
2.05133333333334	-0.1678466796875
2.05466666666667	-0.17547607421875
2.058	-0.181198120117188
2.06133333333334	-0.182628631591797
2.06466666666667	-0.182151794433594
2.068	-0.181674957275391
2.07133333333334	-0.187397003173828
2.07466666666667	-0.195980072021485
2.078	-0.20742416381836
2.08133333333334	-0.214576721191406
2.08466666666667	-0.217437744140625
2.088	-0.218868255615235
2.09133333333334	-0.215530395507813
2.09466666666667	-0.210285186767578
2.098	-0.203132629394531
2.10133333333334	-0.203132629394531
2.10466666666667	-0.205039978027344
2.108	-0.211715698242188
2.11133333333334	-0.213623046875
2.11466666666667	-0.207901000976563
2.118	-0.202655792236328
2.12133333333334	-0.202178955078125
2.12466666666667	-0.211238861083985
2.128	-0.216007232666016
2.13133333333334	-0.216007232666016
2.13466666666667	-0.213146209716797
2.138	-0.202178955078125
2.14133333333334	-0.188827514648438
2.14466666666667	-0.171661376953125
2.148	-0.162601470947266
2.15133333333334	-0.162124633789063
2.15466666666667	-0.162124633789063
2.158	-0.166893005371094
2.16133333333334	-0.168323516845703
2.16466666666667	-0.177860260009766
2.168	-0.185966491699219
2.17133333333334	-0.196456909179688
2.17466666666667	-0.211715698242188
2.178	-0.232696533203125
2.18133333333334	-0.257968902587891
2.18466666666667	-0.272750854492188
2.188	-0.277519226074219
2.19133333333334	-0.271797180175781
2.19466666666667	-0.257015228271485
2.198	-0.240802764892578
2.20133333333334	-0.224590301513672
2.20466666666667	-0.220298767089844
2.208	-0.220298767089844
2.21133333333334	-0.220298767089844
2.21466666666667	-0.225067138671875
2.218	-0.228404998779297
2.22133333333334	-0.232219696044922
2.22466666666667	-0.223636627197266
2.228	-0.214099884033203
2.23133333333334	-0.208854675292969
2.23466666666667	-0.207901000976563
2.238	-0.204563140869141
2.24133333333334	-0.196456909179688
2.24466666666667	-0.195026397705078
2.248	-0.200748443603516
2.25133333333334	-0.20599365234375
2.25466666666667	-0.212192535400391
2.258	-0.218868255615235
2.26133333333334	-0.230789184570313
2.26466666666667	-0.234603881835938
2.268	-0.226020812988281
2.27133333333334	-0.211715698242188
2.27466666666667	-0.193595886230469
2.278	-0.182628631591797
2.28133333333334	-0.173568725585938
2.28466666666667	-0.171661376953125
2.288	-0.172138214111328
2.29133333333334	-0.177383422851563
2.29466666666667	-0.184059143066406
2.298	-0.195026397705078
2.30133333333334	-0.211238861083985
2.30466666666667	-0.226497650146485
2.308	-0.239372253417969
2.31133333333334	-0.247001647949219
2.31466666666667	-0.256538391113281
2.318	-0.258922576904297
2.32133333333334	-0.254154205322266
2.32466666666667	-0.242233276367188
2.328	-0.23651123046875
2.33133333333334	-0.237464904785156
2.33466666666667	-0.240802764892578
2.338	-0.240802764892578
2.34133333333334	-0.233650207519531
2.34466666666667	-0.226020812988281
2.348	-0.218868255615235
2.35133333333334	-0.211715698242188
2.35466666666667	-0.204563140869141
2.358	-0.201225280761719
2.36133333333334	-0.20742416381836
2.36466666666667	-0.223159790039063
2.368	-0.234603881835938
2.37133333333334	-0.237464904785156
2.37466666666667	-0.233173370361328
2.378	-0.23794174194336
2.38133333333334	-0.249385833740235
2.38466666666667	-0.262737274169922
2.388	-0.271797180175781
2.39133333333334	-0.287055969238281
2.39466666666667	-0.305652618408203
2.398	-0.315189361572266
2.40133333333334	-0.311851501464844
2.40466666666667	-0.301837921142578
2.408	-0.296115875244141
2.41133333333334	-0.292301177978516
2.41466666666667	-0.288486480712891
2.418	-0.287532806396485
2.42133333333334	-0.285148620605469
2.42466666666667	-0.284194946289063
2.428	-0.282764434814453
2.43133333333334	-0.28228759765625
2.43466666666667	-0.28371810913086
2.438	-0.281810760498047
2.44133333333334	-0.277042388916016
2.44466666666667	-0.267982482910156
2.448	-0.262260437011719
2.45133333333334	-0.261306762695313
2.45466666666667	-0.261783599853516
2.458	-0.259876251220703
2.46133333333334	-0.257015228271485
2.46466666666667	-0.263214111328125
2.468	-0.271320343017578
2.47133333333334	-0.280380249023438
2.47466666666667	-0.283241271972656
2.478	-0.284194946289063
2.48133333333334	-0.28371810913086
2.48466666666667	-0.278472900390625
2.488	-0.272750854492188
2.49133333333334	-0.264644622802735
2.49466666666667	-0.262260437011719
2.498	-0.263690948486328
2.50133333333334	-0.266075134277344
2.50466666666667	-0.267505645751953
2.508	-0.262737274169922
2.51133333333334	-0.252723693847656
2.51466666666667	-0.240325927734375
2.518	-0.2288818359375
2.52133333333334	-0.222206115722656
2.52466666666667	-0.216960906982422
2.528	-0.217914581298828
2.53133333333334	-0.220298767089844
2.53466666666667	-0.230789184570313
2.538	-0.240325927734375
2.54133333333334	-0.247001647949219
2.54466666666667	-0.247955322265625
2.548	-0.251293182373047
2.55133333333334	-0.257015228271485
2.55466666666667	-0.257968902587891
2.558	-0.254154205322266
2.56133333333334	-0.252723693847656
2.56466666666667	-0.255584716796875
2.568	-0.258445739746094
2.57133333333334	-0.257968902587891
2.57466666666667	-0.256061553955078
2.578	-0.255584716796875
2.58133333333334	-0.247478485107422
2.58466666666667	-0.236988067626953
2.588	-0.23031234741211
2.59133333333334	-0.227451324462891
2.59466666666667	-0.225067138671875
2.598	-0.219821929931641
2.60133333333334	-0.226497650146485
2.60466666666667	-0.244617462158203
2.608	-0.2593994140625
2.61133333333334	-0.266075134277344
2.61466666666667	-0.261306762695313
2.618	-0.260353088378906
2.62133333333334	-0.252723693847656
2.62466666666667	-0.238895416259766
2.628	-0.221729278564453
2.63133333333334	-0.212192535400391
2.63466666666667	-0.218868255615235
2.638	-0.225067138671875
2.64133333333334	-0.229835510253906
2.64466666666667	-0.23031234741211
2.648	-0.236034393310547
2.65133333333334	-0.243186950683594
2.65466666666667	-0.24557113647461
2.658	-0.246524810791016
2.66133333333334	-0.246047973632813
2.66466666666667	-0.246047973632813
2.668	-0.241279602050781
2.67133333333334	-0.231266021728516
2.67466666666667	-0.212192535400391
2.678	-0.195503234863281
2.68133333333334	-0.182628631591797
2.68466666666667	-0.180721282958985
2.688	-0.18310546875
2.69133333333334	-0.193595886230469
2.69466666666667	-0.212192535400391
2.698	-0.232696533203125
2.70133333333334	-0.252723693847656
2.70466666666667	-0.264644622802735
2.708	-0.273704528808594
2.71133333333334	-0.273704528808594
2.71466666666667	-0.272274017333985
2.718	-0.265121459960938
2.72133333333334	-0.25177001953125
2.72466666666667	-0.238895416259766
2.728	-0.229358673095703
2.73133333333334	-0.227451324462891
2.73466666666667	-0.225543975830078
2.738	-0.228404998779297
2.74133333333334	-0.235080718994141
2.74466666666667	-0.23794174194336
2.748	-0.231742858886719
2.75133333333334	-0.222206115722656
2.75466666666667	-0.217437744140625
2.758	-0.216484069824219
2.76133333333334	-0.215530395507813
2.76466666666667	-0.218391418457031
2.768	-0.226497650146485
2.77133333333334	-0.243186950683594
2.77466666666667	-0.258922576904297
2.778	-0.267505645751953
2.78133333333334	-0.269889831542969
2.78466666666667	-0.26845932006836
2.788	-0.265598297119141
2.79133333333334	-0.252246856689453
2.79466666666667	-0.236034393310547
2.798	-0.2288818359375
2.80133333333334	-0.228404998779297
2.80466666666667	-0.231266021728516
2.808	-0.229835510253906
2.81133333333334	-0.224590301513672
2.81466666666667	-0.218391418457031
2.818	-0.215530395507813
2.82133333333334	-0.223159790039063
2.82466666666667	-0.226974487304688
2.828	-0.226497650146485
2.83133333333334	-0.227451324462891
2.83466666666667	-0.23794174194336
2.838	-0.243663787841797
2.84133333333334	-0.241756439208985
2.84466666666667	-0.235557556152344
2.848	-0.23794174194336
2.85133333333334	-0.243186950683594
2.85466666666667	-0.241756439208985
2.858	-0.23651123046875
2.86133333333334	-0.224590301513672
2.86466666666667	-0.218868255615235
2.868	-0.210285186767578
2.87133333333334	-0.200748443603516
2.87466666666667	-0.191688537597656
2.878	-0.187873840332031
2.88133333333334	-0.191688537597656
2.88466666666667	-0.193595886230469
2.888	-0.198841094970703
2.89133333333334	-0.205039978027344
2.89466666666667	-0.211715698242188
2.898	-0.213146209716797
2.90133333333334	-0.213623046875
2.90466666666667	-0.217437744140625
2.908	-0.221729278564453
2.91133333333334	-0.225067138671875
2.91466666666667	-0.226497650146485
2.918	-0.23031234741211
2.92133333333334	-0.23031234741211
2.92466666666667	-0.226497650146485
2.928	-0.218868255615235
2.93133333333334	-0.210762023925781
2.93466666666667	-0.197410583496094
2.938	-0.179290771484375
2.94133333333334	-0.165462493896485
2.94466666666667	-0.150680541992188
2.948	-0.1373291015625
2.95133333333334	-0.120162963867188
2.95466666666667	-0.110149383544922
2.958	-0.103473663330078
2.96133333333334	-0.0934600830078125
2.96466666666667	-0.0824928283691406
2.968	-0.0720024108886719
2.97133333333334	-0.0658035278320313
2.97466666666667	-0.0548362731933594
2.978	-0.0414848327636719
2.98133333333334	-0.0276565551757813
2.98466666666667	-0.0152587890625
2.988	-0.0019073486328125
2.99133333333334	0.00858306884765625
2.99466666666667	0.0057220458984375
2.998	-0.00238418579101563
3.00133333333334	-0.0152587890625
3.00466666666667	-0.026702880859375
3.008	-0.0405311584472656
3.01133333333334	-0.0510215759277344
3.01466666666667	-0.0553131103515625
3.018	-0.0591278076171875
3.02133333333334	-0.06103515625
3.02466666666667	-0.0662803649902344
3.028	-0.0729560852050782
3.03133333333334	-0.0810623168945313
3.03466666666667	-0.0891685485839844
3.038	-0.0963211059570313
3.04133333333334	-0.0982284545898438
3.04466666666667	-0.0987052917480469
3.048	-0.101566314697266
3.05133333333334	-0.112533569335938
3.05466666666667	-0.119209289550781
3.058	-0.118255615234375
3.06133333333334	-0.121593475341797
3.06466666666667	-0.12969970703125
3.068	-0.13875961303711
3.07133333333334	-0.140190124511719
3.07466666666667	-0.143527984619141
3.078	-0.151634216308594
3.08133333333334	-0.159263610839844
3.08466666666667	-0.164985656738281
3.088	-0.162601470947266
3.09133333333334	-0.153541564941406
3.09466666666667	-0.13875961303711
3.098	-0.128269195556641
3.10133333333334	-0.126361846923828
3.10466666666667	-0.127792358398438
3.108	-0.133037567138672
3.11133333333334	-0.139713287353516
3.11466666666667	-0.151157379150391
3.118	-0.154972076416016
3.12133333333334	-0.144481658935547
3.12466666666667	-0.12350082397461
3.128	-0.0905990600585938
3.13133333333334	-0.0548362731933594
3.13466666666667	-0.0128746032714844
3.138	0.0286102294921875
3.14133333333334	0.0715255737304688
3.14466666666667	0.124931335449219
3.148	0.185966491699219
3.15133333333334	0.255584716796875
3.15466666666667	0.32949447631836
3.158	0.423431396484375
3.16133333333334	0.539302825927735
3.16466666666667	0.673294067382813
3.168	0.822544097900391
3.17133333333334	0.988483428955078
3.17466666666667	1.1739730834961
3.178	1.36852264404297
3.18133333333334	1.56736373901367
3.18466666666667	1.75857543945313
3.188	1.94501876831055
3.19133333333334	2.12574005126953
3.19466666666667	2.30264663696289
3.198	2.48050689697266
3.20133333333334	2.6540756225586
3.20466666666667	2.81953811645508
3.208	2.96211242675781
3.21133333333334	3.08418273925781
3.21466666666667	3.18956375122071
3.218	3.27253341674805
3.22133333333334	3.32784652709961
3.22466666666667	3.35884094238281
3.228	3.38125228881836
3.23133333333334	3.39698791503906
3.23466666666667	3.40127944946289
3.238	3.39221954345703
3.24133333333334	3.37314605712891
3.24466666666667	3.34835052490235
3.248	3.31306457519531
3.25133333333334	3.26251983642578
3.25466666666667	3.20005416870117
3.258	3.13377380371094
3.26133333333334	3.06510925292969
3.26466666666667	2.99119949340821
3.268	2.91633605957031
3.27133333333334	2.85053253173828
3.27466666666667	2.78854370117188
3.278	2.71797180175781
3.28133333333334	2.63643264770508
3.28466666666667	2.55727767944336
3.288	2.48765945434571
3.29133333333334	2.41708755493164
3.29466666666667	2.34127044677735
3.298	2.27022171020508
3.30133333333334	2.20489501953125
3.30466666666667	2.13623046875
3.308	2.0589828491211
3.31133333333334	1.98411941528321
3.31466666666667	1.91879272460938
3.318	1.85441970825196
3.32133333333334	1.79290771484375
3.32466666666667	1.73616409301758
3.328	1.68228149414063
3.33133333333334	1.617431640625
3.33466666666667	1.54638290405274
3.338	1.48487091064453
3.34133333333334	1.43241882324219
3.34466666666667	1.38092041015625
3.348	1.32894515991211
3.35133333333334	1.28459930419922
3.35466666666667	1.24311447143555
3.358	1.19447708129883
3.36133333333334	1.14250183105469
3.36466666666667	1.09243392944336
3.368	1.05047225952149
3.37133333333334	1.01423263549805
3.37466666666667	0.986576080322266
3.378	0.965118408203125
3.38133333333334	0.936508178710938
3.38466666666667	0.902175903320313
3.388	0.863075256347656
3.39133333333334	0.828266143798828
3.39466666666667	0.792980194091797
3.398	0.75531005859375
3.40133333333334	0.719070434570313
3.40466666666667	0.684738159179688
3.408	0.653266906738282
3.41133333333334	0.617504119873047
3.41466666666667	0.579833984375
3.418	0.545501708984375
3.42133333333334	0.518798828125
3.42466666666667	0.49734115600586
3.428	0.474929809570313
3.43133333333334	0.450611114501953
3.43466666666667	0.433444976806641
3.438	0.422477722167969
3.44133333333334	0.415325164794922
3.44466666666667	0.408172607421875
3.448	0.404834747314453
3.45133333333334	0.400543212890625
3.45466666666667	0.388145446777344
3.458	0.367164611816406
3.46133333333334	0.345706939697266
3.46466666666667	0.326156616210938
3.468	0.308990478515625
3.47133333333334	0.295162200927735
3.47466666666667	0.28371810913086
3.478	0.275611877441406
3.48133333333334	0.26702880859375
3.48466666666667	0.258445739746094
3.488	0.24557113647461
3.49133333333334	0.234603881835938
3.49466666666667	0.22268295288086
3.498	0.209808349609375
3.50133333333334	0.1983642578125
3.50466666666667	0.189781188964844
3.508	0.185489654541016
3.51133333333334	0.175952911376953
3.51466666666667	0.166893005371094
3.518	0.155448913574219
3.52133333333334	0.139236450195313
3.52466666666667	0.120639801025391
3.528	0.105857849121094
3.53133333333334	0.09918212890625
3.53466666666667	0.0896453857421875
3.538	0.0767707824707032
3.54133333333334	0.0658035278320313
3.54466666666667	0.0615119934082032
3.548	0.0557899475097657
3.55133333333334	0.0452995300292969
3.55466666666667	0.0362396240234375
3.558	0.0295639038085938
3.56133333333334	0.02288818359375
3.56466666666667	0.00715255737304688
3.568	-0.0138282775878906
3.57133333333334	-0.03814697265625
3.57466666666667	-0.0605583190917969
3.578	-0.0786781311035157
3.58133333333334	-0.0958442687988281
3.58466666666667	-0.114917755126953
3.588	-0.135898590087891
3.59133333333334	-0.155448913574219
3.59466666666667	-0.174522399902344
3.598	-0.187873840332031
3.60133333333334	-0.19073486328125
3.60466666666667	-0.175952911376953
3.608	-0.149726867675781
3.61133333333334	-0.117778778076172
3.61466666666667	-0.0810623168945313
3.618	-0.0400543212890625
3.62133333333334	0.00286102294921875
3.62466666666667	0.0519752502441407
3.628	0.112533569335938
3.63133333333334	0.196933746337891
3.63466666666667	0.306129455566406
3.638	0.432491302490235
3.64133333333334	0.577926635742188
3.64466666666667	0.739574432373047
3.648	0.919818878173828
3.65133333333334	1.11579895019531
3.65466666666667	1.33085250854492
3.658	1.58023834228516
3.66133333333334	1.86538696289063
3.66466666666667	2.18439102172852
3.668	2.53629684448242
3.67133333333334	2.91919708251953
3.67466666666667	3.32832336425781
3.678	3.7527084350586
3.68133333333334	4.180908203125
3.68466666666667	4.61387634277344
3.688	5.04016876220703
3.69133333333334	5.46407699584961
3.69466666666667	5.87701797485352
3.698	6.27756118774414
3.70133333333334	6.66046142578125
3.70466666666667	7.01665878295899
3.708	7.34424591064453
3.71133333333334	7.62653350830078
3.71466666666667	7.85446166992188
3.718	8.01706314086914
3.72133333333334	8.11910629272461
3.72466666666667	8.15534591674805
3.728	8.12530517578125
3.73133333333334	8.03422927856446
3.73466666666667	7.89213180541992
3.738	7.70235061645508
3.74133333333334	7.46631622314453
3.74466666666667	7.19451904296875
3.748	6.88886642456055
3.75133333333334	6.55508041381836
3.75466666666667	6.1945915222168
3.758	5.82027435302735
3.76133333333334	5.43737411499024
3.76466666666667	5.05304336547852
3.768	4.67777252197266
3.77133333333334	4.30774688720703
3.77466666666667	3.9510726928711
3.778	3.60250473022461
3.78133333333334	3.26967239379883
3.78466666666667	2.94542312622071
3.788	2.63500213623047
3.79133333333334	2.35080718994141
3.79466666666667	2.0895004272461
3.798	1.85012817382813
3.80133333333334	1.62982940673828
3.80466666666667	1.44004821777344
3.808	1.27410888671875
3.81133333333334	1.1281967163086
3.81466666666667	0.998020172119141
3.818	0.885486602783203
3.82133333333334	0.78582763671875
3.82466666666667	0.693321228027344
3.828	0.607490539550782
3.83133333333334	0.518321990966797
3.83466666666667	0.436782836914063
3.838	0.370979309082031
3.84133333333334	0.325679779052735
3.84466666666667	0.288009643554688
3.848	0.255584716796875
3.85133333333334	0.239372253417969
3.85466666666667	0.235557556152344
3.858	0.235080718994141
3.86133333333334	0.240802764892578
3.86466666666667	0.263690948486328
3.868	0.31280517578125
3.87133333333334	0.388145446777344
3.87466666666667	0.505447387695313
3.878	0.67138671875
3.88133333333334	0.893115997314453
3.88466666666667	1.18255615234375
3.888	1.55210494995117
3.89133333333334	2.01654434204102
3.89466666666667	2.59256362915039
3.898	3.31258773803711
3.90133333333334	4.20331954956055
3.90466666666667	5.29098510742188
3.908	6.60753250122071
3.91133333333334	8.18490982055664
3.91466666666667	10.035514831543
3.918	12.1603012084961
3.92133333333334	14.5668983459473
3.92466666666667	17.268180847168
3.928	20.2488899230957
3.93133333333334	23.4746932983399
3.93466666666667	26.9103050231934
3.938	30.5185317993164
3.94133333333334	34.2426300048828
3.94466666666667	38.0082130432129
3.948	41.7351722717285
3.95133333333334	45.3543663024903
3.95466666666667	48.7847328186035
3.958	51.9418716430664
3.96133333333334	54.746150970459
3.96466666666667	57.1184158325196
3.968	59.0066909790039
3.97133333333334	60.3604316711426
3.97466666666667	61.1619949340821
3.978	61.3985061645508
3.98133333333334	61.0728263854981
3.98466666666667	60.2126121520996
3.988	58.8512420654297
3.99133333333334	57.0368766784668
3.99466666666667	54.8157691955567
3.998	52.2637367248535
4.00133333333334	49.4532585144043
4.00466666666667	46.4549064636231
4.008	43.3330535888672
4.01133333333334	40.1482582092285
4.01466666666667	36.9639396667481
4.018	33.8225364685059
4.02133333333334	30.7679176330567
4.02466666666667	27.834415435791
4.028	25.0520706176758
4.03133333333334	22.4375724792481
4.03466666666667	20.0066566467285
4.038	17.7721977233887
4.04133333333334	15.7346725463867
4.04466666666667	13.8850212097168
4.048	12.2151374816895
4.05133333333334	10.7207298278809
4.05466666666667	9.39178466796875
4.058	8.21399688720703
4.06133333333334	7.16638565063477
4.06466666666667	6.24179840087891
4.068	5.42736053466797
4.07133333333334	4.70829010009766
4.07466666666667	4.07075881958008
4.078	3.50141525268555
4.08133333333334	3.00025939941406
4.08466666666667	2.55727767944336
4.088	2.16531753540039
4.09133333333334	1.81198120117188
4.09466666666667	1.48057937622071
4.098	1.16062164306641
4.10133333333334	0.853538513183594
4.10466666666667	0.557899475097657
4.108	0.277042388916016
4.11133333333334	0.00905990600585938
4.11466666666667	-0.242710113525391
4.118	-0.481128692626953
4.12133333333334	-0.711441040039063
4.12466666666667	-0.939369201660156
4.128	-1.16634368896485
4.13133333333334	-1.38950347900391
4.13466666666667	-1.60312652587891
4.138	-1.79481506347656
4.14133333333334	-1.96886062622071
4.14466666666667	-2.11715698242188
4.148	-2.23827362060547
4.15133333333334	-2.33316421508789
4.15466666666667	-2.40612030029297
4.158	-2.46095657348633
4.16133333333334	-2.49147415161133
4.16466666666667	-2.50053405761719
4.168	-2.49385833740235
4.17133333333334	-2.46763229370117
4.17466666666667	-2.41374969482422
4.178	-2.3341178894043
4.18133333333334	-2.23684310913086
4.18466666666667	-2.13766098022461
4.188	-2.03514099121094
4.19133333333334	-1.92928314208985
4.19466666666667	-1.82342529296875
4.198	-1.72090530395508
4.20133333333334	-1.62696838378906
4.20466666666667	-1.53255462646485
4.208	-1.43718719482422
4.21133333333334	-1.34706497192383
4.21466666666667	-1.27220153808594
4.218	-1.21402740478516
4.22133333333334	-1.16109848022461
4.22466666666667	-1.11579895019531
4.228	-1.07622146606446
4.23133333333334	-1.04570388793946
4.23466666666667	-1.01613998413086
4.238	-0.987529754638672
4.24133333333334	-0.964641571044922
4.24466666666667	-0.944614410400391
4.248	-0.92458724975586
4.25133333333334	-0.905990600585938
4.25466666666667	-0.891208648681641
4.258	-0.874996185302735
4.26133333333334	-0.851631164550781
4.26466666666667	-0.821113586425781
4.268	-0.78725814819336
4.27133333333334	-0.752925872802735
4.27466666666667	-0.712394714355469
4.278	-0.670433044433594
4.28133333333334	-0.631332397460938
4.28466666666667	-0.601291656494141
4.288	-0.576019287109375
4.29133333333334	-0.554084777832032
4.29466666666667	-0.539302825927735
4.298	-0.518321990966797
4.30133333333334	-0.492572784423828
4.30466666666667	-0.45919418334961
4.308	-0.428199768066406
4.31133333333334	-0.395298004150391
4.31466666666667	-0.367164611816406
4.318	-0.351428985595703
4.32133333333334	-0.344276428222656
4.32466666666667	-0.340938568115235
4.328	-0.32949447631836
4.33133333333334	-0.315189361572266
4.33466666666667	-0.295639038085938
4.338	-0.275611877441406
4.34133333333334	-0.258445739746094
4.34466666666667	-0.246524810791016
4.348	-0.247478485107422
4.35133333333334	-0.252723693847656
4.35466666666667	-0.254154205322266
4.358	-0.25177001953125
4.36133333333334	-0.250816345214844
4.36466666666667	-0.255584716796875
4.368	-0.257015228271485
4.37133333333334	-0.258445739746094
4.37466666666667	-0.26082992553711
4.378	-0.263690948486328
4.38133333333334	-0.2593994140625
4.38466666666667	-0.252723693847656
4.388	-0.249385833740235
4.39133333333334	-0.248432159423828
4.39466666666667	-0.249862670898438
4.398	-0.252723693847656
4.40133333333334	-0.258445739746094
4.40466666666667	-0.264167785644531
4.408	-0.261306762695313
4.41133333333334	-0.254631042480469
4.41466666666667	-0.242233276367188
4.418	-0.231742858886719
4.42133333333334	-0.226020812988281
4.42466666666667	-0.216007232666016
4.428	-0.208854675292969
4.43133333333334	-0.19979476928711
4.43466666666667	-0.202178955078125
4.438	-0.210762023925781
4.44133333333334	-0.226974487304688
4.44466666666667	-0.247478485107422
4.448	-0.264167785644531
4.45133333333334	-0.277519226074219
4.45466666666667	-0.28228759765625
4.458	-0.281333923339844
4.46133333333334	-0.270366668701172
4.46466666666667	-0.256061553955078
4.468	-0.248432159423828
4.47133333333334	-0.246524810791016
4.47466666666667	-0.248908996582031
4.478	-0.248908996582031
4.48133333333334	-0.25320053100586
4.48466666666667	-0.2593994140625
4.488	-0.267982482910156
4.49133333333334	-0.278949737548828
4.49466666666667	-0.286102294921875
4.498	-0.286102294921875
4.50133333333334	-0.275611877441406
4.50466666666667	-0.268936157226563
4.508	-0.264644622802735
4.51133333333334	-0.263690948486328
4.51466666666667	-0.266075134277344
4.518	-0.27608871459961
4.52133333333334	-0.290870666503906
4.52466666666667	-0.301837921142578
4.528	-0.311374664306641
4.53133333333334	-0.322341918945313
4.53466666666667	-0.327587127685547
4.538	-0.327110290527344
4.54133333333334	-0.325202941894531
4.54466666666667	-0.330924987792969
4.548	-0.335693359375
4.55133333333334	-0.333309173583985
4.55466666666667	-0.331878662109375
4.558	-0.32949447631836
4.56133333333334	-0.32806396484375
4.56466666666667	-0.320911407470703
4.568	-0.316619873046875
4.57133333333334	-0.315666198730469
4.57466666666667	-0.3204345703125
4.578	-0.330924987792969
4.58133333333334	-0.340938568115235
4.58466666666667	-0.348567962646485
4.588	-0.3509521484375
4.59133333333334	-0.348567962646485
4.59466666666667	-0.339984893798828
4.598	-0.334262847900391
4.60133333333334	-0.338554382324219
4.60466666666667	-0.350475311279297
4.608	-0.360488891601563
4.61133333333334	-0.370979309082031
4.61466666666667	-0.383377075195313
4.618	-0.392436981201172
4.62133333333334	-0.397682189941406
4.62466666666667	-0.393390655517578
4.628	-0.386714935302735
4.63133333333334	-0.380039215087891
4.63466666666667	-0.37527084350586
4.638	-0.36764144897461
4.64133333333334	-0.354766845703125
4.64466666666667	-0.346183776855469
4.648	-0.342845916748047
4.65133333333334	-0.339984893798828
4.65466666666667	-0.333786010742188
4.658	-0.329017639160156
4.66133333333334	-0.329017639160156
4.66466666666667	-0.333786010742188
4.668	-0.334262847900391
4.67133333333334	-0.331401824951172
4.67466666666667	-0.32186508178711
4.678	-0.310420989990235
4.68133333333334	-0.296115875244141
4.68466666666667	-0.28371810913086
4.688	-0.27608871459961
4.69133333333334	-0.267982482910156
4.69466666666667	-0.267982482910156
4.698	-0.276565551757813
4.70133333333334	-0.289440155029297
4.70466666666667	-0.292778015136719
4.708	-0.289440155029297
4.71133333333334	-0.293254852294922
4.71466666666667	-0.304222106933594
4.718	-0.311851501464844
4.72133333333334	-0.309467315673828
4.72466666666667	-0.30660629272461
4.728	-0.308990478515625
4.73133333333334	-0.312328338623047
4.73466666666667	-0.313758850097656
4.738	-0.314712524414063
4.74133333333334	-0.320911407470703
4.74466666666667	-0.326156616210938
4.748	-0.332355499267578
4.75133333333334	-0.334262847900391
4.75466666666667	-0.333309173583985
4.758	-0.325679779052735
4.76133333333334	-0.317573547363281
4.76466666666667	-0.307083129882813
4.768	-0.29754638671875
4.77133333333334	-0.286579132080078
4.77466666666667	-0.274181365966797
4.778	-0.264644622802735
4.78133333333334	-0.257015228271485
4.78466666666667	-0.257968902587891
4.788	-0.263214111328125
4.79133333333334	-0.273704528808594
4.79466666666667	-0.280380249023438
4.798	-0.28371810913086
4.80133333333334	-0.284194946289063
4.80466666666667	-0.28371810913086
4.808	-0.283241271972656
4.81133333333334	-0.279426574707031
4.81466666666667	-0.280380249023438
4.818	-0.28228759765625
4.82133333333334	-0.280857086181641
4.82466666666667	-0.274658203125
4.828	-0.266075134277344
4.83133333333334	-0.265598297119141
4.83466666666667	-0.268936157226563
4.838	-0.276565551757813
4.84133333333334	-0.286579132080078
4.84466666666667	-0.296592712402344
4.848	-0.307083129882813
4.85133333333334	-0.313758850097656
4.85466666666667	-0.315666198730469
4.858	-0.315189361572266
4.86133333333334	-0.309467315673828
4.86466666666667	-0.308990478515625
4.868	-0.306129455566406
4.87133333333334	-0.304698944091797
4.87466666666667	-0.29754638671875
4.878	-0.2899169921875
4.88133333333334	-0.29134750366211
4.88466666666667	-0.291824340820313
4.888	-0.293731689453125
4.89133333333334	-0.288486480712891
4.89466666666667	-0.285148620605469
4.898	-0.286579132080078
4.90133333333334	-0.29134750366211
4.90466666666667	-0.294685363769531
4.908	-0.294208526611328
4.91133333333334	-0.293731689453125
4.91466666666667	-0.301361083984375
4.918	-0.309467315673828
4.92133333333334	-0.310420989990235
4.92466666666667	-0.305652618408203
4.928	-0.297069549560547
4.93133333333334	-0.292301177978516
4.93466666666667	-0.282764434814453
4.938	-0.269889831542969
4.94133333333334	-0.257492065429688
4.94466666666667	-0.252246856689453
4.948	-0.252723693847656
4.95133333333334	-0.250339508056641
4.95466666666667	-0.248432159423828
4.958	-0.249862670898438
4.96133333333334	-0.258445739746094
4.96466666666667	-0.264167785644531
4.968	-0.273227691650391
4.97133333333334	-0.283241271972656
4.97466666666667	-0.291824340820313
4.978	-0.295639038085938
4.98133333333334	-0.293254852294922
4.98466666666667	-0.296592712402344
4.988	-0.301361083984375
4.99133333333334	-0.303268432617188
4.99466666666667	-0.296115875244141
4.998	-0.278949737548828
5.00133333333334	-0.265598297119141
5.00466666666667	-0.255584716796875
5.008	-0.249385833740235
5.01133333333334	-0.245094299316406
5.01466666666667	-0.247478485107422
5.018	-0.264644622802735
5.02133333333334	-0.280857086181641
5.02466666666667	-0.2899169921875
5.028	-0.288963317871094
5.03133333333334	-0.285625457763672
5.03466666666667	-0.286579132080078
5.038	-0.285148620605469
5.04133333333334	-0.280857086181641
5.04466666666667	-0.272750854492188
5.048	-0.270366668701172
5.05133333333334	-0.278472900390625
5.05466666666667	-0.289440155029297
5.058	-0.296592712402344
5.06133333333334	-0.30517578125
5.06466666666667	-0.319480895996094
5.068	-0.330924987792969
5.07133333333334	-0.331878662109375
5.07466666666667	-0.323772430419922
5.078	-0.318050384521485
5.08133333333334	-0.317573547363281
5.08466666666667	-0.318050384521485
5.088	-0.313758850097656
5.09133333333334	-0.307083129882813
5.09466666666667	-0.30660629272461
5.098	-0.313758850097656
5.10133333333334	-0.317573547363281
5.10466666666667	-0.314712524414063
5.108	-0.311851501464844
5.11133333333334	-0.310897827148438
5.11466666666667	-0.311374664306641
5.118	-0.303268432617188
5.12133333333334	-0.294208526611328
5.12466666666667	-0.29134750366211
5.128	-0.294208526611328
5.13133333333334	-0.296115875244141
5.13466666666667	-0.290393829345703
5.138	-0.28371810913086
5.14133333333334	-0.277519226074219
5.14466666666667	-0.273227691650391
5.148	-0.269889831542969
5.15133333333334	-0.276565551757813
5.15466666666667	-0.290393829345703
5.158	-0.302314758300781
5.16133333333334	-0.307559967041016
5.16466666666667	-0.308513641357422
5.168	-0.313758850097656
5.17133333333334	-0.31423568725586
5.17466666666667	-0.313758850097656
5.178	-0.311851501464844
5.18133333333334	-0.311851501464844
5.18466666666667	-0.310897827148438
5.188	-0.30517578125
5.19133333333334	-0.301837921142578
5.19466666666667	-0.301837921142578
5.198	-0.313282012939453
5.20133333333334	-0.328540802001953
5.20466666666667	-0.344276428222656
5.208	-0.355243682861328
5.21133333333334	-0.362396240234375
5.21466666666667	-0.362396240234375
5.218	-0.353813171386719
5.22133333333334	-0.343799591064453
5.22466666666667	-0.335693359375
5.228	-0.332832336425781
5.23133333333334	-0.335693359375
5.23466666666667	-0.344276428222656
5.238	-0.353813171386719
5.24133333333334	-0.364780426025391
5.24466666666667	-0.377655029296875
5.248	-0.383377075195313
5.25133333333334	-0.374317169189453
5.25466666666667	-0.354766845703125
5.258	-0.338077545166016
5.26133333333334	-0.325679779052735
5.26466666666667	-0.311374664306641
5.268	-0.300407409667969
5.27133333333334	-0.295639038085938
5.27466666666667	-0.299453735351563
5.278	-0.299453735351563
5.28133333333334	-0.297069549560547
5.28466666666667	-0.303745269775391
5.288	-0.316619873046875
5.29133333333334	-0.32949447631836
5.29466666666667	-0.333309173583985
5.298	-0.340461730957031
5.30133333333334	-0.35238265991211
5.30466666666667	-0.356674194335938
5.308	-0.355720520019531
5.31133333333334	-0.35238265991211
5.31466666666667	-0.35858154296875
5.318	-0.367164611816406
5.32133333333334	-0.365734100341797
5.32466666666667	-0.356674194335938
5.328	-0.33712387084961
5.33133333333334	-0.321388244628906
5.33466666666667	-0.306129455566406
5.338	-0.295639038085938
5.34133333333334	-0.295639038085938
5.34466666666667	-0.30517578125
5.348	-0.32949447631836
5.35133333333334	-0.349998474121094
5.35466666666667	-0.362873077392578
5.358	-0.355720520019531
5.36133333333334	-0.333786010742188
5.36466666666667	-0.30660629272461
5.368	-0.280857086181641
5.37133333333334	-0.267505645751953
5.37466666666667	-0.266551971435547
5.378	-0.279903411865235
5.38133333333334	-0.299930572509766
5.38466666666667	-0.32186508178711
5.388	-0.340938568115235
5.39133333333334	-0.354766845703125
5.39466666666667	-0.360488891601563
5.398	-0.357151031494141
5.40133333333334	-0.349044799804688
5.40466666666667	-0.341892242431641
5.408	-0.338554382324219
5.41133333333334	-0.333309173583985
5.41466666666667	-0.333309173583985
5.418	-0.342845916748047
5.42133333333334	-0.359058380126953
5.42466666666667	-0.367164611816406
5.428	-0.364780426025391
5.43133333333334	-0.36001205444336
5.43466666666667	-0.352859497070313
5.438	-0.344276428222656
5.44133333333334	-0.32949447631836
5.44466666666667	-0.319957733154297
5.448	-0.313758850097656
5.45133333333334	-0.308513641357422
5.45466666666667	-0.299453735351563
5.458	-0.2899169921875
5.46133333333334	-0.286579132080078
5.46466666666667	-0.294208526611328
5.468	-0.31280517578125
5.47133333333334	-0.332355499267578
5.47466666666667	-0.346183776855469
5.478	-0.346660614013672
5.48133333333334	-0.34332275390625
5.48466666666667	-0.330448150634766
5.488	-0.309467315673828
5.49133333333334	-0.292778015136719
5.49466666666667	-0.289440155029297
5.498	-0.303268432617188
5.50133333333334	-0.317096710205078
5.50466666666667	-0.329017639160156
5.508	-0.342369079589844
5.51133333333334	-0.35238265991211
5.51466666666667	-0.359058380126953
5.518	-0.360965728759766
5.52133333333334	-0.362396240234375
5.52466666666667	-0.361442565917969
5.528	-0.355243682861328
5.53133333333334	-0.346660614013672
5.53466666666667	-0.335216522216797
5.538	-0.318527221679688
5.54133333333334	-0.304698944091797
5.54466666666667	-0.303268432617188
5.548	-0.311374664306641
5.55133333333334	-0.325679779052735
5.55466666666667	-0.344276428222656
5.558	-0.368118286132813
5.56133333333334	-0.387668609619141
5.56466666666667	-0.39052963256836
5.568	-0.380516052246094
5.57133333333334	-0.360965728759766
5.57466666666667	-0.337600708007813
5.578	-0.315666198730469
5.58133333333334	-0.301361083984375
5.58466666666667	-0.293254852294922
5.588	-0.29134750366211
5.59133333333334	-0.294685363769531
5.59466666666667	-0.307083129882813
5.598	-0.323295593261719
5.60133333333334	-0.33712387084961
5.60466666666667	-0.346183776855469
5.608	-0.355720520019531
5.61133333333334	-0.363349914550781
5.61466666666667	-0.370502471923828
5.618	-0.370502471923828
5.62133333333334	-0.367164611816406
5.62466666666667	-0.364303588867188
5.628	-0.359058380126953
5.63133333333334	-0.352859497070313
5.63466666666667	-0.343799591064453
5.638	-0.335216522216797
5.64133333333334	-0.326633453369141
5.64466666666667	-0.319957733154297
5.648	-0.31423568725586
5.65133333333334	-0.313758850097656
5.65466666666667	-0.312328338623047
5.658	-0.316619873046875
5.66133333333334	-0.323772430419922
5.66466666666667	-0.331401824951172
5.668	-0.342369079589844
5.67133333333334	-0.348091125488281
5.67466666666667	-0.351905822753906
5.678	-0.348567962646485
5.68133333333334	-0.346660614013672
5.68466666666667	-0.354290008544922
5.688	-0.3662109375
5.69133333333334	-0.38290023803711
5.69466666666667	-0.392436981201172
5.698	-0.397682189941406
5.70133333333334	-0.393390655517578
5.70466666666667	-0.378131866455078
5.708	-0.359058380126953
5.71133333333334	-0.339984893798828
5.71466666666667	-0.327587127685547
5.718	-0.320911407470703
5.72133333333334	-0.319004058837891
5.72466666666667	-0.32186508178711
5.728	-0.326156616210938
5.73133333333334	-0.330924987792969
5.73466666666667	-0.331401824951172
5.738	-0.329971313476563
5.74133333333334	-0.332832336425781
5.74466666666667	-0.34332275390625
5.748	-0.351905822753906
5.75133333333334	-0.351905822753906
5.75466666666667	-0.345230102539063
5.758	-0.343799591064453
5.76133333333334	-0.346660614013672
5.76466666666667	-0.347137451171875
5.768	-0.3509521484375
5.77133333333334	-0.356674194335938
5.77466666666667	-0.365734100341797
5.778	-0.365734100341797
5.78133333333334	-0.357151031494141
5.78466666666667	-0.342369079589844
5.788	-0.326156616210938
5.79133333333334	-0.313282012939453
5.79466666666667	-0.304698944091797
5.798	-0.301361083984375
5.80133333333334	-0.300884246826172
5.80466666666667	-0.302314758300781
5.808	-0.301837921142578
5.81133333333334	-0.299453735351563
5.81466666666667	-0.295639038085938
5.818	-0.295162200927735
5.82133333333334	-0.299930572509766
5.82466666666667	-0.309944152832031
5.828	-0.326156616210938
5.83133333333334	-0.341415405273438
5.83466666666667	-0.358104705810547
5.838	-0.368595123291016
5.84133333333334	-0.369071960449219
5.84466666666667	-0.358104705810547
5.848	-0.340938568115235
5.85133333333334	-0.326156616210938
5.85466666666667	-0.318050384521485
5.858	-0.31423568725586
5.86133333333334	-0.311374664306641
5.86466666666667	-0.305652618408203
5.868	-0.29897689819336
5.87133333333334	-0.296115875244141
5.87466666666667	-0.296115875244141
5.878	-0.298023223876953
5.88133333333334	-0.301361083984375
5.88466666666667	-0.307559967041016
5.888	-0.313758850097656
5.89133333333334	-0.310897827148438
5.89466666666667	-0.302314758300781
5.898	-0.296592712402344
5.90133333333334	-0.300407409667969
5.90466666666667	-0.305652618408203
5.908	-0.307559967041016
5.91133333333334	-0.307559967041016
5.91466666666667	-0.310897827148438
5.918	-0.31423568725586
5.92133333333334	-0.309467315673828
5.92466666666667	-0.302314758300781
5.928	-0.296592712402344
5.93133333333334	-0.299930572509766
5.93466666666667	-0.303268432617188
5.938	-0.304222106933594
5.94133333333334	-0.307083129882813
5.94466666666667	-0.314712524414063
5.948	-0.322818756103516
5.95133333333334	-0.329017639160156
5.95466666666667	-0.330924987792969
5.958	-0.331878662109375
5.96133333333334	-0.329017639160156
5.96466666666667	-0.325202941894531
5.968	-0.322818756103516
5.97133333333334	-0.317573547363281
5.97466666666667	-0.31280517578125
5.978	-0.305652618408203
5.98133333333334	-0.30660629272461
5.98466666666667	-0.310420989990235
5.988	-0.319004058837891
5.99133333333334	-0.329017639160156
5.99466666666667	-0.333786010742188
5.998	-0.331878662109375
6.00133333333334	-0.319957733154297
6.00466666666667	-0.311374664306641
6.008	-0.30660629272461
6.01133333333334	-0.30517578125
6.01466666666667	-0.304222106933594
6.018	-0.308513641357422
6.02133333333334	-0.319004058837891
6.02466666666667	-0.326156616210938
6.028	-0.323772430419922
6.03133333333334	-0.318050384521485
6.03466666666667	-0.319480895996094
6.038	-0.325202941894531
6.04133333333334	-0.330924987792969
6.04466666666667	-0.336647033691406
6.048	-0.34475326538086
6.05133333333334	-0.355720520019531
6.05466666666667	-0.36764144897461
6.058	-0.379562377929688
6.06133333333334	-0.386238098144531
6.06466666666667	-0.384807586669922
6.068	-0.379562377929688
6.07133333333334	-0.374317169189453
6.07466666666667	-0.367164611816406
6.078	-0.358104705810547
6.08133333333334	-0.349521636962891
6.08466666666667	-0.342369079589844
6.088	-0.335216522216797
6.09133333333334	-0.329017639160156
6.09466666666667	-0.319004058837891
6.098	-0.310897827148438
6.10133333333334	-0.311851501464844
6.10466666666667	-0.322818756103516
6.108	-0.336170196533203
6.11133333333334	-0.345230102539063
6.11466666666667	-0.354290008544922
6.118	-0.362396240234375
6.12133333333334	-0.365734100341797
6.12466666666667	-0.365734100341797
6.128	-0.361442565917969
6.13133333333334	-0.354290008544922
6.13466666666667	-0.347614288330078
6.138	-0.346183776855469
6.14133333333334	-0.345230102539063
6.14466666666667	-0.34475326538086
6.148	-0.347614288330078
6.15133333333334	-0.356674194335938
6.15466666666667	-0.365734100341797
6.158	-0.361919403076172
6.16133333333334	-0.353813171386719
6.16466666666667	-0.342369079589844
6.168	-0.334262847900391
6.17133333333334	-0.330448150634766
6.17466666666667	-0.330924987792969
6.178	-0.336170196533203
6.18133333333334	-0.339031219482422
6.18466666666667	-0.341892242431641
6.188	-0.347137451171875
6.19133333333334	-0.343799591064453
6.19466666666667	-0.336647033691406
6.198	-0.327587127685547
6.20133333333334	-0.327587127685547
6.20466666666667	-0.329017639160156
6.208	-0.324249267578125
6.21133333333334	-0.322341918945313
6.21466666666667	-0.319957733154297
6.218	-0.323772430419922
6.22133333333334	-0.323295593261719
6.22466666666667	-0.322818756103516
6.228	-0.3204345703125
6.23133333333334	-0.316619873046875
6.23466666666667	-0.313282012939453
6.238	-0.313758850097656
6.24133333333334	-0.319004058837891
6.24466666666667	-0.32949447631836
6.248	-0.339508056640625
6.25133333333334	-0.34475326538086
6.25466666666667	-0.348091125488281
6.258	-0.342845916748047
6.26133333333334	-0.332832336425781
6.26466666666667	-0.323295593261719
6.268	-0.319957733154297
6.27133333333334	-0.3204345703125
6.27466666666667	-0.318050384521485
6.278	-0.323295593261719
6.28133333333334	-0.337600708007813
6.28466666666667	-0.349521636962891
6.288	-0.350475311279297
6.29133333333334	-0.349521636962891
6.29466666666667	-0.354290008544922
6.298	-0.356197357177735
6.30133333333334	-0.346660614013672
6.30466666666667	-0.332355499267578
6.308	-0.32949447631836
6.31133333333334	-0.335216522216797
6.31466666666667	-0.342845916748047
6.318	-0.345230102539063
6.32133333333334	-0.350475311279297
6.32466666666667	-0.36001205444336
6.328	-0.3662109375
6.33133333333334	-0.361919403076172
6.33466666666667	-0.353336334228516
6.338	-0.345706939697266
6.34133333333334	-0.338077545166016
6.34466666666667	-0.32949447631836
6.348	-0.325202941894531
6.35133333333334	-0.331878662109375
6.35466666666667	-0.34332275390625
6.358	-0.350475311279297
6.36133333333334	-0.349998474121094
6.36466666666667	-0.347614288330078
6.368	-0.34475326538086
6.37133333333334	-0.337600708007813
6.37466666666667	-0.327110290527344
6.378	-0.324249267578125
6.38133333333334	-0.33712387084961
6.38466666666667	-0.349998474121094
6.388	-0.357151031494141
6.39133333333334	-0.35858154296875
6.39466666666667	-0.363349914550781
6.398	-0.362396240234375
6.40133333333334	-0.349998474121094
6.40466666666667	-0.336647033691406
6.408	-0.325679779052735
6.41133333333334	-0.322818756103516
6.41466666666667	-0.320911407470703
6.418	-0.327110290527344
6.42133333333334	-0.334262847900391
6.42466666666667	-0.339984893798828
6.428	-0.34475326538086
6.43133333333334	-0.347137451171875
6.43466666666667	-0.350475311279297
6.438	-0.345706939697266
6.44133333333334	-0.343799591064453
6.44466666666667	-0.340461730957031
6.448	-0.336647033691406
6.45133333333334	-0.328540802001953
6.45466666666667	-0.318527221679688
6.458	-0.311851501464844
6.46133333333334	-0.306129455566406
6.46466666666667	-0.307083129882813
6.468	-0.311851501464844
6.47133333333334	-0.320911407470703
6.47466666666667	-0.32949447631836
6.478	-0.339508056640625
6.48133333333334	-0.347614288330078
6.48466666666667	-0.352859497070313
6.488	-0.355720520019531
6.49133333333334	-0.359058380126953
6.49466666666667	-0.3662109375
6.498	-0.372886657714844
6.50133333333334	-0.383377075195313
6.50466666666667	-0.393867492675781
6.508	-0.402927398681641
6.51133333333334	-0.403881072998047
6.51466666666667	-0.397205352783203
6.518	-0.387668609619141
6.52133333333334	-0.374317169189453
6.52466666666667	-0.363826751708985
6.528	-0.358104705810547
6.53133333333334	-0.363349914550781
6.53466666666667	-0.372409820556641
6.538	-0.380992889404297
6.54133333333334	-0.38909912109375
6.54466666666667	-0.399112701416016
6.548	-0.406742095947266
6.55133333333334	-0.407218933105469
6.55466666666667	-0.401496887207031
6.558	-0.395298004150391
6.56133333333334	-0.388622283935547
6.56466666666667	-0.381946563720703
6.568	-0.375747680664063
6.57133333333334	-0.37384033203125
6.57466666666667	-0.377655029296875
6.578	-0.387191772460938
6.58133333333334	-0.402927398681641
6.58466666666667	-0.409603118896485
6.588	-0.411033630371094
6.59133333333334	-0.403404235839844
6.59466666666667	-0.394821166992188
6.598	-0.380516052246094
6.60133333333334	-0.361919403076172
6.60466666666667	-0.354290008544922
6.608	-0.357627868652344
6.61133333333334	-0.36764144897461
6.61466666666667	-0.370025634765625
6.618	-0.373363494873047
6.62133333333334	-0.380992889404297
6.62466666666667	-0.39052963256836
6.628	-0.395774841308594
6.63133333333334	-0.398635864257813
6.63466666666667	-0.403881072998047
6.638	-0.4119873046875
6.64133333333334	-0.415325164794922
6.64466666666667	-0.40578842163086
6.648	-0.387668609619141
6.65133333333334	-0.368118286132813
6.65466666666667	-0.351905822753906
6.658	-0.333786010742188
6.66133333333334	-0.32186508178711
6.66466666666667	-0.315666198730469
[truncated: 7,005 more rows]
