# Supplementary material for: Phase-Specific Parameter Estimation in Chiral HPLC Using 1‑Site, 2‑Site Stochastic Models, and Unified Equation Approach
Source: Anal Chem. 2026 Apr 29;98(18):13925–39. doi: 10.1021/acs.analchem.6c01634 (PMC13177292; doi:10.1021/acs.analchem.6c01634)
Supplement: Supplementary file 2 [file ac6c01634_si_002.zip › SupportingInformation/01_isotherm_fit/CELL2_data/LORA_CELL2_05_10_08.CSV]

0.00283333333333334	0.0128746032714844
0.00616666666666667	0.00524520874023438
0.0095	0.00810623168945313
0.0128333333333334	0.0185966491699219
0.0161666666666667	0.0276565551757813
0.0195	0.034332275390625
0.0228333333333334	0.0395774841308594
0.0261666666666667	0.0462532043457031
0.0295	0.0519752502441407
0.0328333333333334	0.0562667846679688
0.0361666666666667	0.0586509704589844
0.0395	0.0600814819335938
0.0428333333333334	0.0634193420410157
0.0461666666666667	0.0658035278320313
0.0495	0.0681877136230469
0.0528333333333334	0.0705718994140625
0.0561666666666667	0.0758171081542969
0.0595	0.0853538513183594
0.0628333333333334	0.0901222229003906
0.0661666666666667	0.095367431640625
0.0695	0.0996589660644531
0.0728333333333334	0.109195709228516
0.0761666666666667	0.113487243652344
0.0795	0.110626220703125
0.0828333333333334	0.101566314697266
0.0861666666666667	0.0858306884765625
0.0895	0.0672340393066407
0.0928333333333334	0.0476837158203125
0.0961666666666667	0.0324249267578125
0.0995	0.0257492065429688
0.102833333333334	0.0257492065429688
0.106166666666667	0.0348091125488281
0.1095	0.0443458557128906
0.112833333333334	0.0476837158203125
0.116166666666667	0.0538825988769532
0.1195	0.0529289245605469
0.122833333333334	0.0586509704589844
0.126166666666667	0.0596046447753907
0.1295	0.064849853515625
0.132833333333334	0.0677108764648438
0.136166666666667	0.0638961791992188
0.1395	0.06103515625
0.142833333333334	0.0562667846679688
0.146166666666667	0.0524520874023438
0.1495	0.0476837158203125
0.152833333333334	0.0438690185546875
0.156166666666667	0.0414848327636719
0.1595	0.0424385070800781
0.162833333333334	0.0433921813964844
0.166166666666667	0.0481605529785156
0.1695	0.05340576171875
0.172833333333334	0.0658035278320313
0.176166666666667	0.0815391540527344
0.1795	0.0910758972167969
0.182833333333334	0.0958442687988281
0.186166666666667	0.0982284545898438
0.1895	0.102996826171875
0.192833333333334	0.107765197753906
0.196166666666667	0.110626220703125
0.1995	0.117778778076172
0.202833333333334	0.124931335449219
0.206166666666667	0.124931335449219
0.2095	0.115394592285156
0.212833333333334	0.101089477539063
0.216166666666667	0.0910758972167969
0.2195	0.08392333984375
0.222833333333334	0.0782012939453125
0.226166666666667	0.0743865966796875
0.2295	0.0772476196289063
0.232833333333334	0.0805854797363281
0.236166666666667	0.0805854797363281
0.2395	0.0767707824707032
0.242833333333334	0.0758171081542969
0.246166666666667	0.0815391540527344
0.2495	0.0882148742675781
0.252833333333334	0.095367431640625
0.256166666666667	0.100135803222656
0.2595	0.10824203491211
0.262833333333334	0.11587142944336
0.266166666666667	0.116825103759766
0.2695	0.111579895019531
0.272833333333334	0.102519989013672
0.276166666666667	0.0948905944824219
0.2795	0.0834465026855469
0.282833333333334	0.0715255737304688
0.286166666666667	0.0605583190917969
0.2895	0.057220458984375
0.292833333333334	0.0605583190917969
0.296166666666667	0.0715255737304688
0.2995	0.0844001770019531
0.302833333333334	0.0958442687988281
0.306166666666667	0.107765197753906
0.3095	0.113010406494141
0.312833333333334	0.109672546386719
0.316166666666667	0.09918212890625
0.3195	0.0963211059570313
0.322833333333334	0.0967979431152344
0.326166666666667	0.0972747802734375
0.3295	0.09918212890625
0.332833333333334	0.105381011962891
0.336166666666667	0.113964080810547
0.3395	0.1220703125
0.342833333333334	0.133037567138672
0.346166666666667	0.139713287353516
0.3495	0.141620635986328
0.352833333333334	0.141620635986328
0.356166666666667	0.144481658935547
0.3595	0.145912170410156
0.362833333333334	0.140190124511719
0.366166666666667	0.137805938720703
0.3695	0.142574310302735
0.372833333333334	0.145435333251953
0.376166666666667	0.142097473144531
0.3795	0.128746032714844
0.382833333333334	0.111103057861328
0.386166666666667	0.0958442687988281
0.3895	0.0848770141601563
0.392833333333334	0.0853538513183594
0.396166666666667	0.0910758972167969
0.3995	0.09918212890625
0.402833333333334	0.113964080810547
0.406166666666667	0.125408172607422
0.4095	0.133991241455078
0.412833333333334	0.131607055664063
0.416166666666667	0.123977661132813
0.4195	0.123023986816406
0.422833333333334	0.119686126708985
0.426166666666667	0.120162963867188
0.4295	0.114917755126953
0.432833333333334	0.115394592285156
0.436166666666667	0.11587142944336
0.4395	0.114917755126953
0.442833333333334	0.111579895019531
0.446166666666667	0.105381011962891
0.4495	0.0987052917480469
0.452833333333334	0.0901222229003906
0.456166666666667	0.0858306884765625
0.4595	0.0858306884765625
0.462833333333334	0.0934600830078125
0.466166666666667	0.10061264038086
0.4695	0.110149383544922
0.472833333333334	0.120639801025391
0.476166666666667	0.128746032714844
0.4795	0.134468078613281
0.482833333333334	0.132083892822266
0.486166666666667	0.13113021850586
0.4895	0.123977661132813
0.492833333333334	0.110149383544922
0.496166666666667	0.0925064086914063
0.4995	0.0791549682617188
0.502833333333334	0.0772476196289063
0.506166666666667	0.080108642578125
0.5095	0.095367431640625
0.512833333333334	0.11444091796875
0.516166666666667	0.139236450195313
0.5195	0.155925750732422
0.522833333333334	0.164508819580078
0.526166666666667	0.163555145263672
0.5295	0.159740447998047
0.532833333333334	0.157833099365235
0.536166666666667	0.156402587890625
0.5395	0.158786773681641
0.542833333333334	0.16164779663086
0.546166666666667	0.167369842529297
0.5495	0.163078308105469
0.552833333333334	0.151634216308594
0.556166666666667	0.137805938720703
0.5595	0.122547149658203
0.562833333333334	0.109672546386719
0.566166666666667	0.102043151855469
0.5695	0.1068115234375
0.572833333333334	0.123023986816406
0.576166666666667	0.136375427246094
0.5795	0.156402587890625
0.582833333333334	0.172138214111328
0.586166666666667	0.18453598022461
0.5895	0.181674957275391
0.592833333333334	0.169754028320313
0.596166666666667	0.16164779663086
0.5995	0.154495239257813
0.602833333333334	0.155925750732422
0.606166666666667	0.154495239257813
0.6095	0.159740447998047
0.612833333333334	0.164508819580078
0.616166666666667	0.1678466796875
0.6195	0.160694122314453
0.622833333333334	0.148296356201172
0.626166666666667	0.141620635986328
0.6295	0.145435333251953
0.632833333333334	0.151157379150391
0.636166666666667	0.154972076416016
0.6395	0.158786773681641
0.642833333333334	0.161170959472656
0.646166666666667	0.156879425048828
0.6495	0.145435333251953
0.652833333333334	0.13113021850586
0.656166666666667	0.117778778076172
0.6595	0.102996826171875
0.662833333333334	0.0929832458496094
0.666166666666667	0.0925064086914063
0.6695	0.102043151855469
0.672833333333334	0.117301940917969
0.676166666666667	0.133514404296875
0.6795	0.149726867675781
0.682833333333334	0.159740447998047
0.686166666666667	0.166416168212891
0.6895	0.164985656738281
0.692833333333334	0.160694122314453
0.696166666666667	0.155448913574219
0.6995	0.150680541992188
0.702833333333334	0.147342681884766
0.706166666666667	0.13875961303711
0.7095	0.127792358398438
0.712833333333334	0.123977661132813
0.716166666666667	0.120162963867188
0.7195	0.125885009765625
0.722833333333334	0.125885009765625
0.726166666666667	0.126838684082031
0.7295	0.123023986816406
0.732833333333334	0.118255615234375
0.736166666666667	0.113964080810547
0.7395	0.104427337646485
0.742833333333334	0.101566314697266
0.746166666666667	0.104427337646485
0.7495	0.113964080810547
0.752833333333334	0.116348266601563
0.756166666666667	0.117301940917969
0.7595	0.120162963867188
0.762833333333334	0.1220703125
0.766166666666667	0.118732452392578
0.7695	0.110149383544922
0.772833333333334	0.107288360595703
0.776166666666667	0.112056732177735
0.7795	0.122547149658203
0.782833333333334	0.132083892822266
0.786166666666667	0.133037567138672
0.7895	0.136375427246094
0.792833333333334	0.140666961669922
0.796166666666667	0.144004821777344
0.7995	0.140666961669922
0.802833333333334	0.139236450195313
0.806166666666667	0.151634216308594
0.8095	0.163555145263672
0.812833333333334	0.174045562744141
0.816166666666667	0.173568725585938
0.8195	0.170230865478516
0.822833333333334	0.164031982421875
0.826166666666667	0.153541564941406
0.8295	0.147819519042969
0.832833333333334	0.141143798828125
0.836166666666667	0.1373291015625
0.8395	0.139236450195313
0.842833333333334	0.145435333251953
0.846166666666667	0.153064727783203
0.8495	0.152111053466797
0.852833333333334	0.147342681884766
0.856166666666667	0.14638900756836
0.8595	0.140666961669922
0.862833333333334	0.131607055664063
0.866166666666667	0.124454498291016
0.8695	0.122547149658203
0.872833333333334	0.121116638183594
0.876166666666667	0.11587142944336
0.8795	0.110626220703125
0.882833333333334	0.104904174804688
0.886166666666667	0.102996826171875
0.8895	0.107288360595703
0.892833333333334	0.123977661132813
0.896166666666667	0.144004821777344
0.8995	0.160694122314453
0.902833333333334	0.173091888427735
0.906166666666667	0.180721282958985
0.9095	0.185966491699219
0.912833333333334	0.181674957275391
0.916166666666667	0.1678466796875
0.9195	0.150680541992188
0.922833333333334	0.13875961303711
0.926166666666667	0.131607055664063
0.9295	0.127315521240235
0.932833333333334	0.124931335449219
0.936166666666667	0.13113021850586
0.9395	0.148296356201172
0.942833333333334	0.16927719116211
0.946166666666667	0.183582305908203
0.9495	0.185966491699219
0.952833333333334	0.184059143066406
0.956166666666667	0.187397003173828
0.9595	0.19073486328125
0.962833333333334	0.19216537475586
0.966166666666667	0.19073486328125
0.9695	0.199317932128906
0.972833333333334	0.213623046875
0.976166666666667	0.224113464355469
0.9795	0.223636627197266
0.982833333333334	0.218391418457031
0.986166666666667	0.219345092773438
0.9895	0.22125244140625
0.992833333333334	0.224113464355469
0.996166666666667	0.226974487304688
0.9995	0.230789184570313
1.00283333333334	0.232696533203125
1.00616666666667	0.2288818359375
1.0095	0.223159790039063
1.01283333333334	0.214099884033203
1.01616666666667	0.202655792236328
1.0195	0.195503234863281
1.02283333333334	0.193595886230469
1.02616666666667	0.197410583496094
1.0295	0.198841094970703
1.03283333333334	0.200748443603516
1.03616666666667	0.201702117919922
1.0395	0.203609466552735
1.04283333333334	0.208377838134766
1.04616666666667	0.212192535400391
1.0495	0.218391418457031
1.05283333333334	0.225067138671875
1.05616666666667	0.235080718994141
1.0595	0.243186950683594
1.06283333333334	0.250816345214844
1.06616666666667	0.2593994140625
1.0695	0.263690948486328
1.07283333333334	0.26082992553711
1.07616666666667	0.256061553955078
1.0795	0.254631042480469
1.08283333333334	0.249862670898438
1.08616666666667	0.237464904785156
1.0895	0.227451324462891
1.09283333333334	0.229358673095703
1.09616666666667	0.242233276367188
1.0995	0.257015228271485
1.10283333333334	0.271797180175781
1.10616666666667	0.286579132080078
1.1095	0.293731689453125
1.11283333333334	0.286579132080078
1.11616666666667	0.26845932006836
1.1195	0.246524810791016
1.12283333333334	0.227451324462891
1.12616666666667	0.21505355834961
1.1295	0.217914581298828
1.13283333333334	0.230789184570313
1.13616666666667	0.239372253417969
1.1395	0.239849090576172
1.14283333333334	0.234127044677735
1.14616666666667	0.226974487304688
1.1495	0.212669372558594
1.15283333333334	0.194072723388672
1.15616666666667	0.185012817382813
1.1595	0.187397003173828
1.16283333333334	0.201702117919922
1.16616666666667	0.219345092773438
1.1695	0.238418579101563
1.17283333333334	0.255107879638672
1.17616666666667	0.266551971435547
1.1795	0.270366668701172
1.18283333333334	0.263214111328125
1.18616666666667	0.247955322265625
1.1895	0.237464904785156
1.19283333333334	0.23794174194336
1.19616666666667	0.246524810791016
1.1995	0.255584716796875
1.20283333333334	0.267505645751953
1.20616666666667	0.279426574707031
1.2095	0.286102294921875
1.21283333333334	0.280857086181641
1.21616666666667	0.281333923339844
1.2195	0.285148620605469
1.22283333333334	0.290393829345703
1.22616666666667	0.286102294921875
1.2295	0.277042388916016
1.23283333333334	0.271320343017578
1.23616666666667	0.255107879638672
1.2395	0.240802764892578
1.24283333333334	0.228404998779297
1.24616666666667	0.233650207519531
1.2495	0.245094299316406
1.25283333333334	0.259876251220703
1.25616666666667	0.26845932006836
1.2595	0.272274017333985
1.26283333333334	0.271320343017578
1.26616666666667	0.266075134277344
1.2695	0.263214111328125
1.27283333333334	0.259876251220703
1.27616666666667	0.258445739746094
1.2795	0.256538391113281
1.28283333333334	0.253677368164063
1.28616666666667	0.249862670898438
1.2895	0.242233276367188
1.29283333333334	0.234127044677735
1.29616666666667	0.227451324462891
1.2995	0.223636627197266
1.30283333333334	0.226020812988281
1.30616666666667	0.231742858886719
1.3095	0.239372253417969
1.31283333333334	0.246524810791016
1.31616666666667	0.256538391113281
1.3195	0.271320343017578
1.32283333333334	0.286579132080078
1.32616666666667	0.294685363769531
1.3295	0.29754638671875
1.33283333333334	0.293254852294922
1.33616666666667	0.28228759765625
1.3395	0.262737274169922
1.34283333333334	0.240802764892578
1.34616666666667	0.229358673095703
1.3495	0.223636627197266
1.35283333333334	0.22268295288086
1.35616666666667	0.226020812988281
1.3595	0.239849090576172
1.36283333333334	0.254631042480469
1.36616666666667	0.264167785644531
1.3695	0.263690948486328
1.37283333333334	0.263690948486328
1.37616666666667	0.266075134277344
1.3795	0.267982482910156
1.38283333333334	0.273704528808594
1.38616666666667	0.281333923339844
1.3895	0.291824340820313
1.39283333333334	0.300407409667969
1.39616666666667	0.306129455566406
1.3995	0.31280517578125
1.40283333333334	0.318050384521485
1.40616666666667	0.317096710205078
1.4095	0.317573547363281
1.41283333333334	0.317096710205078
1.41616666666667	0.32186508178711
1.4195	0.325679779052735
1.42283333333334	0.323772430419922
1.42616666666667	0.323772430419922
1.4295	0.326156616210938
1.43283333333334	0.335693359375
1.43616666666667	0.339984893798828
1.4395	0.339508056640625
1.44283333333334	0.330448150634766
1.44616666666667	0.319957733154297
1.4495	0.311851501464844
1.45283333333334	0.30517578125
1.45616666666667	0.295639038085938
1.4595	0.284671783447266
1.46283333333334	0.284671783447266
1.46616666666667	0.290870666503906
1.4695	0.295639038085938
1.47283333333334	0.301361083984375
1.47616666666667	0.31280517578125
1.4795	0.319957733154297
1.48283333333334	0.320911407470703
1.48616666666667	0.318050384521485
1.4895	0.326156616210938
1.49283333333334	0.337600708007813
1.49616666666667	0.349998474121094
1.4995	0.365734100341797
1.50283333333334	0.383377075195313
1.50616666666667	0.401496887207031
1.5095	0.411510467529297
1.51283333333334	0.409603118896485
1.51616666666667	0.395774841308594
1.5195	0.377178192138672
1.52283333333334	0.360488891601563
1.52616666666667	0.344276428222656
1.5295	0.330448150634766
1.53283333333334	0.3204345703125
1.53616666666667	0.318050384521485
1.5395	0.323295593261719
1.54283333333334	0.325679779052735
1.54616666666667	0.320911407470703
1.5495	0.311374664306641
1.55283333333334	0.309944152832031
1.55616666666667	0.314712524414063
1.5595	0.318050384521485
1.56283333333334	0.328540802001953
1.56616666666667	0.344276428222656
1.5695	0.364780426025391
1.57283333333334	0.378608703613281
1.57616666666667	0.394344329833985
1.5795	0.412464141845703
1.58283333333334	0.422477722167969
1.58616666666667	0.422477722167969
1.5895	0.409126281738281
1.59283333333334	0.39052963256836
1.59616666666667	0.366687774658203
1.5995	0.34475326538086
1.60283333333334	0.331878662109375
1.60616666666667	0.330448150634766
1.6095	0.34332275390625
1.61283333333334	0.363349914550781
1.61616666666667	0.377655029296875
1.6195	0.386238098144531
1.62283333333334	0.394344329833985
1.62616666666667	0.398635864257813
1.6295	0.400066375732422
1.63283333333334	0.396251678466797
1.63616666666667	0.396728515625
1.6395	0.396251678466797
1.64283333333334	0.393390655517578
1.64616666666667	0.391483306884766
1.6495	0.38909912109375
1.65283333333334	0.383853912353516
1.65616666666667	0.377178192138672
1.6595	0.370979309082031
1.66283333333334	0.368118286132813
1.66616666666667	0.362873077392578
1.6695	0.355720520019531
1.67283333333334	0.3509521484375
1.67616666666667	0.346660614013672
1.6795	0.346183776855469
1.68283333333334	0.346183776855469
1.68616666666667	0.349521636962891
1.6895	0.353336334228516
1.69283333333334	0.355243682861328
1.69616666666667	0.35858154296875
1.6995	0.363826751708985
1.70283333333334	0.374794006347656
1.70616666666667	0.383853912353516
1.7095	0.387191772460938
1.71283333333334	0.39052963256836
1.71616666666667	0.386714935302735
1.7195	0.380516052246094
1.72283333333334	0.366687774658203
1.72616666666667	0.359058380126953
1.7295	0.363826751708985
1.73283333333334	0.380992889404297
1.73616666666667	0.40435791015625
1.7395	0.427722930908203
1.74283333333334	0.44393539428711
1.74616666666667	0.454425811767578
1.7495	0.458240509033203
1.75283333333334	0.455856323242188
1.75616666666667	0.453472137451172
1.7595	0.450611114501953
1.76283333333334	0.456809997558594
1.76616666666667	0.462055206298828
1.7695	0.465869903564453
1.77283333333334	0.464439392089844
1.77616666666667	0.463008880615235
1.7795	0.458240509033203
1.78283333333334	0.44393539428711
1.78616666666667	0.426292419433594
1.7895	0.414848327636719
1.79283333333334	0.41341781616211
1.79616666666667	0.412940979003906
1.7995	0.417232513427735
1.80283333333334	0.425338745117188
1.80616666666667	0.43487548828125
1.8095	0.440120697021485
1.81283333333334	0.442981719970703
1.81616666666667	0.450611114501953
1.8195	0.463485717773438
1.82283333333334	0.480175018310547
1.82616666666667	0.496864318847656
1.8295	0.508785247802735
1.83283333333334	0.514030456542969
1.83616666666667	0.506877899169922
1.8395	0.488758087158203
1.84283333333334	0.471115112304688
1.84616666666667	0.460624694824219
1.8495	0.459671020507813
1.85283333333334	0.461101531982422
1.85616666666667	0.465869903564453
1.8595	0.475883483886719
1.86283333333334	0.483036041259766
1.86616666666667	0.487327575683594
1.8695	0.489234924316406
1.87283333333334	0.499725341796875
1.87616666666667	0.516891479492188
1.8795	0.536918640136719
1.88283333333334	0.551223754882813
1.88616666666667	0.557899475097657
1.8895	0.55694580078125
1.89283333333334	0.549793243408203
1.89616666666667	0.536918640136719
1.8995	0.521183013916016
1.90283333333334	0.51116943359375
1.90616666666667	0.508785247802735
1.9095	0.508785247802735
1.91283333333334	0.506877899169922
1.91616666666667	0.504493713378907
1.9195	0.501632690429688
1.92283333333334	0.494956970214844
1.92616666666667	0.484943389892578
1.9295	0.478267669677735
1.93283333333334	0.473499298095703
1.93616666666667	0.463008880615235
1.9395	0.45156478881836
1.94283333333334	0.447750091552735
1.94616666666667	0.457763671875
1.9495	0.472068786621094
1.95283333333334	0.481605529785156
1.95616666666667	0.488758087158203
1.9595	0.491619110107422
1.96283333333334	0.493049621582031
1.96616666666667	0.490665435791016
1.9695	0.483512878417969
1.97283333333334	0.483036041259766
1.97616666666667	0.489234924316406
1.9795	0.501632690429688
1.98283333333334	0.50497055053711
1.98616666666667	0.501632690429688
1.9895	0.498294830322266
1.99283333333334	0.497817993164063
1.99616666666667	0.498294830322266
1.9995	0.494480133056641
2.00283333333334	0.494956970214844
2.00616666666667	0.496387481689453
2.0095	0.498771667480469
2.01283333333334	0.498771667480469
2.01616666666667	0.500202178955078
2.0195	0.508308410644532
2.02283333333334	0.512123107910157
2.02616666666667	0.514984130859375
2.0295	0.514030456542969
2.03283333333334	0.514984130859375
2.03616666666667	0.51116943359375
2.0395	0.504016876220703
2.04283333333334	0.500679016113282
2.04616666666667	0.502586364746094
2.0495	0.49734115600586
2.05283333333334	0.482559204101563
2.05616666666667	0.470638275146485
2.0595	0.472545623779297
2.06283333333334	0.479221343994141
2.06616666666667	0.480175018310547
2.0695	0.483036041259766
2.07283333333334	0.492095947265625
2.07616666666667	0.502109527587891
2.0795	0.501155853271485
2.08283333333334	0.493526458740235
2.08616666666667	0.491142272949219
2.0895	0.494003295898438
2.09283333333334	0.496864318847656
2.09616666666667	0.496864318847656
2.0995	0.494003295898438
2.10283333333334	0.496387481689453
2.10616666666667	0.494480133056641
2.1095	0.494480133056641
2.11283333333334	0.496864318847656
2.11616666666667	0.506401062011719
2.1195	0.515937805175782
2.12283333333334	0.518798828125
2.12616666666667	0.519752502441407
2.1295	0.514030456542969
2.13283333333334	0.502586364746094
2.13616666666667	0.483036041259766
2.1395	0.469684600830078
2.14283333333334	0.463962554931641
2.14616666666667	0.46539306640625
2.1495	0.473976135253906
2.15283333333334	0.487327575683594
2.15616666666667	0.50497055053711
2.1595	0.516414642333985
2.16283333333334	0.520706176757813
2.16616666666667	0.515460968017578
2.1695	0.50497055053711
2.17283333333334	0.494003295898438
2.17616666666667	0.484466552734375
2.1795	0.484943389892578
2.18283333333334	0.489234924316406
2.18616666666667	0.497817993164063
2.1895	0.50497055053711
2.19283333333334	0.513076782226563
2.19616666666667	0.516891479492188
2.1995	0.513076782226563
2.20283333333334	0.50497055053711
2.20616666666667	0.494003295898438
2.2095	0.482559204101563
2.21283333333334	0.470161437988281
2.21616666666667	0.460624694824219
2.2195	0.455856323242188
2.22283333333334	0.457763671875
2.22616666666667	0.463008880615235
2.2295	0.4730224609375
2.23283333333334	0.485897064208985
2.23616666666667	0.494956970214844
2.2395	0.5035400390625
2.24283333333334	0.51116943359375
2.24616666666667	0.521183013916016
2.2495	0.527381896972657
2.25283333333334	0.528812408447266
2.25616666666667	0.530242919921875
2.2595	0.522613525390625
2.26283333333334	0.508785247802735
2.26616666666667	0.493526458740235
2.2695	0.483512878417969
2.27283333333334	0.48065185546875
2.27616666666667	0.477313995361328
2.2795	0.48065185546875
2.28283333333334	0.488758087158203
2.28616666666667	0.498294830322266
2.2895	0.508785247802735
2.29283333333334	0.515937805175782
2.29616666666667	0.524520874023438
2.2995	0.528812408447266
2.30283333333334	0.530242919921875
2.30616666666667	0.524044036865235
2.3095	0.509262084960938
2.31283333333334	0.490665435791016
2.31616666666667	0.478744506835938
2.3195	0.476360321044922
2.32283333333334	0.48208236694336
2.32616666666667	0.494480133056641
2.3295	0.508308410644532
2.33283333333334	0.519275665283203
2.33616666666667	0.519275665283203
2.3395	0.516414642333985
2.34283333333334	0.517368316650391
2.34616666666667	0.524520874023438
2.3495	0.5340576171875
2.35283333333334	0.54311752319336
2.35616666666667	0.555515289306641
2.3595	0.570774078369141
2.36283333333334	0.580787658691407
2.36616666666667	0.58126449584961
2.3695	0.578403472900391
2.37283333333334	0.584125518798828
2.37616666666667	0.592231750488282
2.3795	0.592231750488282
2.38283333333334	0.585079193115235
2.38616666666667	0.580310821533203
2.3895	0.582695007324219
2.39283333333334	0.585556030273438
2.39616666666667	0.584125518798828
2.3995	0.580310821533203
2.40283333333334	0.57220458984375
2.40616666666667	0.559806823730469
2.4095	0.544071197509766
2.41283333333334	0.529766082763672
2.41616666666667	0.521183013916016
2.4195	0.515460968017578
2.42283333333334	0.514984130859375
2.42616666666667	0.516891479492188
2.4295	0.524044036865235
2.43283333333334	0.530242919921875
2.43616666666667	0.536918640136719
2.4395	0.54931640625
2.44283333333334	0.563144683837891
2.44616666666667	0.573158264160157
2.4495	0.565528869628907
2.45283333333334	0.555038452148438
2.45616666666667	0.549793243408203
2.4595	0.55074691772461
2.46283333333334	0.552654266357422
2.46616666666667	0.552177429199219
2.4695	0.556468963623047
2.47283333333334	0.561237335205078
2.47616666666667	0.559329986572266
2.4795	0.554561614990235
2.48283333333334	0.548839569091797
2.48616666666667	0.553131103515625
2.4895	0.56600570678711
2.49283333333334	0.58126449584961
2.49616666666667	0.590801239013672
2.4995	0.592708587646485
2.50283333333334	0.593185424804688
2.50616666666667	0.590801239013672
2.5095	0.583648681640625
2.51283333333334	0.577926635742188
2.51616666666667	0.577449798583985
2.5195	0.578880310058594
2.52283333333334	0.578403472900391
2.52616666666667	0.577926635742188
2.5295	0.578880310058594
2.53283333333334	0.573158264160157
2.53616666666667	0.564098358154297
2.5395	0.551223754882813
2.54283333333334	0.542163848876953
2.54616666666667	0.53548812866211
2.5495	0.537872314453125
2.55283333333334	0.542163848876953
2.55616666666667	0.551700592041016
2.5595	0.5645751953125
2.56283333333334	0.578403472900391
2.56616666666667	0.58746337890625
2.5695	0.586032867431641
2.57283333333334	0.580787658691407
2.57616666666667	0.576972961425782
2.5795	0.575542449951172
2.58283333333334	0.57363510131836
2.58616666666667	0.576972961425782
2.5895	0.585079193115235
2.59283333333334	0.596046447753907
2.59616666666667	0.602245330810547
2.5995	0.604629516601563
2.60283333333334	0.605583190917969
2.60616666666667	0.597000122070313
2.6095	0.584602355957032
2.61283333333334	0.576496124267578
2.61616666666667	0.580310821533203
2.6195	0.583171844482422
2.62283333333334	0.582695007324219
2.62616666666667	0.584125518798828
2.6295	0.589370727539063
2.63283333333334	0.591278076171875
2.63616666666667	0.581741333007813
2.6395	0.574588775634766
2.64283333333334	0.570297241210938
2.64616666666667	0.570297241210938
2.6495	0.569343566894532
2.65283333333334	0.569343566894532
2.65616666666667	0.570297241210938
2.6595	0.572681427001953
2.66283333333334	0.58126449584961
2.66616666666667	0.5950927734375
2.6695	0.611305236816407
2.67283333333334	0.621795654296875
2.67616666666667	0.631809234619141
2.6795	0.643253326416016
2.68283333333334	0.650882720947266
2.68616666666667	0.652313232421875
2.6895	0.646591186523438
2.69283333333334	0.645160675048828
2.69616666666667	0.644683837890625
2.6995	0.639915466308594
2.70283333333334	0.636577606201172
2.70616666666667	0.633716583251953
2.7095	0.63323974609375
2.71283333333334	0.626564025878907
2.71616666666667	0.621795654296875
2.7195	0.623703002929688
2.72283333333334	0.62704086303711
2.72616666666667	0.631332397460938
2.7295	0.638484954833985
2.73283333333334	0.652313232421875
2.73616666666667	0.659465789794922
2.7395	0.655174255371094
2.74283333333334	0.645160675048828
2.74616666666667	0.636577606201172
2.7495	0.627517700195313
2.75283333333334	0.612735748291016
2.75616666666667	0.600814819335938
2.7595	0.599861145019532
2.76283333333334	0.611305236816407
2.76616666666667	0.624656677246094
2.7695	0.630855560302735
2.77283333333334	0.630855560302735
2.77616666666667	0.632286071777344
2.7795	0.639438629150391
2.78283333333334	0.638008117675782
2.78616666666667	0.634193420410157
2.7895	0.635147094726563
2.79283333333334	0.643253326416016
2.79616666666667	0.64849853515625
2.7995	0.646591186523438
2.80283333333334	0.64229965209961
2.80616666666667	0.638484954833985
2.8095	0.635623931884766
2.81283333333334	0.637054443359375
2.81616666666667	0.645160675048828
2.8195	0.651836395263672
2.82283333333334	0.65755844116211
2.82616666666667	0.660419464111328
2.8295	0.669956207275391
2.83283333333334	0.675678253173828
2.83616666666667	0.675201416015625
2.8395	0.669956207275391
2.84283333333334	0.666141510009766
2.84616666666667	0.662803649902344
2.8495	0.655651092529297
2.85283333333334	0.652790069580078
2.85616666666667	0.655174255371094
2.8595	0.656604766845703
2.86283333333334	0.653266906738282
2.86616666666667	0.649452209472657
2.8695	0.64849853515625
2.87283333333334	0.639438629150391
2.87616666666667	0.629425048828125
2.8795	0.623226165771485
2.88283333333334	0.626087188720703
2.88616666666667	0.632286071777344
2.8895	0.633716583251953
2.89283333333334	0.640869140625
2.89616666666667	0.645637512207032
2.8995	0.648975372314453
2.90283333333334	0.646114349365235
2.90616666666667	0.645160675048828
2.9095	0.652313232421875
2.91283333333334	0.658988952636719
2.91616666666667	0.667095184326172
2.9195	0.674247741699219
2.92283333333334	0.684261322021485
2.92616666666667	0.699043273925782
2.9295	0.713348388671875
2.93283333333334	0.724315643310547
2.93616666666667	0.730514526367188
2.9395	0.735759735107422
2.94283333333334	0.74005126953125
2.94616666666667	0.74148178100586
2.9495	0.736236572265625
2.95283333333334	0.741958618164063
2.95616666666667	0.761508941650391
2.9595	0.791072845458985
2.96283333333334	0.820159912109375
2.96616666666667	0.841140747070313
2.9695	0.863075256347656
2.97283333333334	0.881671905517578
2.97616666666667	0.89263916015625
2.9795	0.893115997314453
2.98283333333334	0.889301300048828
2.98616666666667	0.89263916015625
2.9895	0.901222229003906
2.99283333333334	0.908374786376953
2.99616666666667	0.913619995117188
2.9995	0.918865203857422
3.00283333333334	0.927448272705078
3.00616666666667	0.934600830078125
3.0095	0.937938690185547
3.01283333333334	0.937461853027344
3.01616666666667	0.936031341552735
3.0195	0.934123992919922
3.02283333333334	0.934600830078125
3.02616666666667	0.936985015869141
3.0295	0.937461853027344
3.03283333333334	0.934123992919922
3.03616666666667	0.928401947021485
3.0395	0.919818878173828
3.04283333333334	0.905990600585938
3.04616666666667	0.888347625732422
3.0495	0.871658325195313
3.05283333333334	0.862598419189453
3.05616666666667	0.857830047607422
3.0595	0.866413116455078
3.06283333333334	0.879764556884766
3.06616666666667	0.893592834472656
3.0695	0.901222229003906
3.07283333333334	0.906944274902344
3.07616666666667	0.915050506591797
3.0795	0.913619995117188
3.08283333333334	0.904560089111328
3.08616666666667	0.887870788574219
3.0895	0.873565673828125
3.09283333333334	0.860214233398438
3.09616666666667	0.847339630126953
3.0995	0.843524932861328
3.10283333333334	0.850677490234375
3.10616666666667	0.872611999511719
3.1095	0.895023345947266
3.11283333333334	0.914096832275391
3.11616666666667	0.923633575439453
3.1195	0.926017761230469
3.12283333333334	0.920772552490235
3.12616666666667	0.907421112060547
3.1295	0.896453857421875
3.13283333333334	0.888347625732422
3.13616666666667	0.884532928466797
3.1395	0.882625579833985
3.14283333333334	0.888347625732422
3.14616666666667	0.905513763427735
3.1495	0.925540924072266
3.15283333333334	0.948429107666016
3.15616666666667	0.978946685791016
3.1595	1.01661682128906
3.16283333333334	1.05762481689453
3.16616666666667	1.10292434692383
3.1695	1.16252899169922
3.17283333333334	1.23929977416992
3.17616666666667	1.32417678833008
3.1795	1.41716003417969
3.18283333333334	1.51634216308594
3.18616666666667	1.62267684936524
3.1895	1.73425674438477
3.19283333333334	1.85251235961914
3.19616666666667	1.97887420654297
3.1995	2.10857391357422
3.20283333333334	2.24399566650391
3.20616666666667	2.38323211669922
3.2095	2.52532958984375
3.21283333333334	2.6698112487793
3.21616666666667	2.82001495361328
3.2195	2.96878814697266
3.22283333333334	3.10993194580078
3.22616666666667	3.23772430419922
3.2295	3.35788726806641
3.23283333333334	3.45468521118164
3.23616666666667	3.52859497070313
3.2395	3.5848617553711
3.24283333333334	3.63588333129883
3.24616666666667	3.67593765258789
3.2495	3.69882583618164
3.25283333333334	3.70979309082031
3.25616666666667	3.71742248535156
3.2595	3.71932983398438
3.26283333333334	3.7069320678711
3.26616666666667	3.68785858154297
3.2695	3.66687774658203
3.27283333333334	3.64828109741211
3.27616666666667	3.62491607666016
3.2795	3.59773635864258
3.28283333333334	3.56817245483399
3.28616666666667	3.53240966796875
3.2895	3.48138809204102
3.29283333333334	3.41606140136719
3.29616666666667	3.34262847900391
3.2995	3.2649040222168
3.30283333333334	3.18574905395508
3.30616666666667	3.10802459716797
3.3095	3.03983688354492
3.31283333333334	2.97927856445313
3.31616666666667	2.92396545410156
3.3195	2.87580490112305
3.32283333333334	2.83336639404297
3.32616666666667	2.7923583984375
3.3295	2.74276733398438
3.33283333333334	2.68840789794922
3.33616666666667	2.62928009033203
3.3395	2.56729125976563
3.34283333333334	2.50864028930664
3.34616666666667	2.45285034179688
3.3495	2.40278244018555
3.35283333333334	2.35700607299805
3.35616666666667	2.3188591003418
3.3595	2.28452682495117
3.36283333333334	2.24637985229492
3.36616666666667	2.20775604248047
3.3695	2.17342376708985
3.37283333333334	2.14338302612305
3.37616666666667	2.11048126220703
3.3795	2.07614898681641
3.38283333333334	2.04181671142578
3.38616666666667	2.01416015625
3.3895	1.98936462402344
3.39283333333334	1.96266174316406
3.39616666666667	1.93262100219727
3.3995	1.90210342407227
3.40283333333334	1.87301635742188
3.40616666666667	1.84154510498047
3.4095	1.800537109375
3.41283333333334	1.76000595092774
3.41616666666667	1.72519683837891
3.4195	1.69849395751953
3.42283333333334	1.67560577392578
3.42616666666667	1.65081024169922
3.4295	1.6322135925293
3.43283333333334	1.61552429199219
3.43616666666667	1.60741806030274
3.4395	1.59597396850586
3.44283333333334	1.57690048217774
3.44616666666667	1.54352188110352
3.4495	1.50823593139649
3.45283333333334	1.47867202758789
3.45616666666667	1.45339965820313
3.4595	1.43289566040039
3.46283333333334	1.4190673828125
3.46616666666667	1.41429901123047
3.4695	1.41239166259766
3.47283333333334	1.40857696533203
3.47616666666667	1.39951705932617
3.4795	1.38282775878906
3.48283333333334	1.36184692382813
3.48616666666667	1.34658813476563
3.4895	1.33657455444336
3.49283333333334	1.32513046264649
3.49616666666667	1.30939483642578
3.4995	1.29556655883789
3.50283333333334	1.28555297851563
3.50616666666667	1.27077102661133
3.5095	1.25217437744141
3.51283333333334	1.2359619140625
3.51616666666667	1.22594833374024
3.5195	1.21927261352539
3.52283333333334	1.21545791625977
3.52616666666667	1.21736526489258
3.5295	1.21784210205078
3.53283333333334	1.21021270751953
3.53616666666667	1.18780136108399
3.5395	1.16348266601563
3.54283333333334	1.14011764526367
3.54616666666667	1.11961364746094
3.5495	1.09958648681641
3.55283333333334	1.08480453491211
3.55616666666667	1.0824203491211
3.5595	1.08575820922852
3.56283333333334	1.08957290649414
3.56616666666667	1.09195709228516
3.5695	1.09004974365235
3.57283333333334	1.08385086059571
3.57616666666667	1.06382369995117
3.5795	1.04093551635742
3.58283333333334	1.01852416992188
3.58616666666667	1.00231170654297
3.5895	0.992298126220703
3.59283333333334	0.98562240600586
3.59616666666667	0.986576080322266
3.5995	0.986099243164063
3.60283333333334	0.983715057373047
3.60616666666667	0.979900360107422
3.6095	0.982284545898438
3.61283333333334	0.995635986328125
3.61616666666667	1.01518630981446
3.6195	1.04379653930664
3.62283333333334	1.08432769775391
3.62616666666667	1.14011764526367
3.6295	1.20830535888672
3.63283333333334	1.28793716430664
3.63616666666667	1.38235092163086
3.6395	1.48868560791016
3.64283333333334	1.61218643188477
3.64616666666667	1.75094604492188
3.6495	1.91211700439453
3.65283333333334	2.09808349609375
3.65616666666667	2.30789184570313
3.6595	2.54106521606446
3.66283333333334	2.79569625854492
3.66616666666667	3.07273864746094
3.6695	3.37314605712891
3.67283333333334	3.68881225585938
3.67616666666667	4.02641296386719
3.6795	4.38976287841797
3.68283333333334	4.76884841918946
3.68616666666667	5.14602661132813
3.6895	5.51414489746094
3.69283333333334	5.87797164916992
3.69616666666667	6.23416900634766
3.6995	6.57224655151367
3.70283333333334	6.88314437866211
3.70616666666667	7.1711540222168
3.7095	7.42816925048828
3.71283333333334	7.64751434326172
3.71616666666667	7.81869888305664
3.7195	7.93647766113282
3.72283333333334	8.00418853759766
3.72616666666667	8.01706314086914
3.7295	7.97843933105469
3.73283333333334	7.89070129394532
3.73616666666667	7.75814056396485
3.7395	7.58552551269532
3.74283333333334	7.37380981445313
3.74616666666667	7.12919235229492
3.7495	6.85977935791016
3.75283333333334	6.57367706298828
3.75616666666667	6.27565383911133
3.7595	5.96761703491211
3.76283333333334	5.65385818481446
3.76616666666667	5.33676147460938
3.7695	5.0191879272461
3.77283333333334	4.70685958862305
3.77616666666667	4.39977645874024
3.7795	4.10509109497071
3.78283333333334	3.82184982299805
3.78616666666667	3.56006622314453
3.7895	3.32450866699219
3.79283333333334	3.10659408569336
3.79616666666667	2.90393829345703
3.7995	2.71129608154297
3.80283333333334	2.53438949584961
3.80616666666667	2.37226486206055
3.8095	2.22015380859375
3.81283333333334	2.08425521850586
3.81616666666667	1.96409225463867
3.8195	1.86252593994141
3.82283333333334	1.77526473999024
3.82616666666667	1.70087814331055
3.8295	1.63698196411133
3.83283333333334	1.57499313354492
3.83616666666667	1.51920318603516
3.8395	1.47008895874024
3.84283333333334	1.43480300903321
3.84616666666667	1.41382217407227
3.8495	1.39999389648438
3.85283333333334	1.39284133911133
3.85616666666667	1.39141082763672
3.8595	1.40047073364258
3.86283333333334	1.42002105712891
3.86616666666667	1.44672393798828
3.8695	1.49822235107422
3.87283333333334	1.5864372253418
3.87616666666667	1.72090530395508
3.8795	1.90019607543946
3.88283333333334	2.13193893432617
3.88616666666667	2.43806838989258
3.8895	2.83432006835938
3.89283333333334	3.3416748046875
3.89616666666667	3.97396087646485
3.8995	4.76312637329102
3.90283333333334	5.73301315307617
3.90616666666667	6.90984725952149
3.9095	8.30650329589844
3.91283333333334	9.94729995727539
3.91616666666667	11.8532180786133
3.9195	14.0419006347656
3.92283333333334	16.5133476257324
3.92616666666667	19.2604064941406
3.9295	22.2654342651367
3.93283333333334	25.5041122436524
3.93616666666667	28.9392471313477
3.9395	32.5179100036621
3.94283333333334	36.1785888671875
3.94616666666667	39.8478507995606
3.9495	43.4551239013672
3.95283333333334	46.9212532043457
3.95616666666667	50.1666069030762
3.9595	53.1115531921387
3.96283333333334	55.6859970092774
3.96616666666667	57.8317642211914
3.9695	59.4930648803711
3.97283333333334	60.6236457824707
3.97616666666667	61.1991882324219
3.9795	61.2115859985352
3.98283333333334	60.6808662414551
3.98616666666667	59.6308708190918
3.9895	58.1068992614746
3.99283333333334	56.1594963073731
3.99616666666667	53.8492202758789
3.9995	51.2461662292481
4.00283333333334	48.4170913696289
4.00616666666667	45.4339981079102
4.0095	42.3545837402344
4.01283333333334	39.2346382141113
4.01616666666667	36.1194610595703
4.0195	33.0634117126465
4.02283333333334	30.1051139831543
4.02616666666667	27.2746086120606
4.0295	24.5909690856934
4.03283333333334	22.0823287963867
4.03616666666667	19.7687149047852
4.0395	17.6491737365723
4.04283333333334	15.7213211059571
4.04616666666667	13.979434967041
4.0495	12.423038482666
4.05283333333334	11.0349655151367
4.05616666666667	9.80520248413086
4.0595	8.71706008911133
4.06283333333334	7.75861740112305
4.06616666666667	6.90746307373047
4.0695	6.15453720092774
4.07283333333334	5.48887252807617
4.07616666666667	4.90188598632813
4.0795	4.38165664672852
4.08283333333334	3.91912460327149
4.08616666666667	3.50522994995117
4.0895	3.13091278076172
4.09283333333334	2.78520584106446
4.09616666666667	2.46000289916992
4.0995	2.1505355834961
4.10283333333334	1.85346603393555
4.10616666666667	1.56974792480469
4.1095	1.29318237304688
4.11283333333334	1.02996826171875
4.11616666666667	0.776290893554688
4.1195	0.539302825927735
4.12283333333334	0.308513641357422
4.12616666666667	0.0848770141601563
4.1295	-0.127315521240235
4.13283333333334	-0.327110290527344
4.13616666666667	-0.508785247802735
4.1395	-0.679969787597657
4.14283333333334	-0.829219818115235
4.14616666666667	-0.958919525146485
4.1495	-1.06477737426758
4.15283333333334	-1.14011764526367
4.15616666666667	-1.18637084960938
4.1595	-1.21212005615235
4.16283333333334	-1.21927261352539
4.16616666666667	-1.20735168457031
4.1695	-1.16777420043946
4.17283333333334	-1.11007690429688
4.17616666666667	-1.0366439819336
4.1795	-0.948905944824219
4.18283333333334	-0.848770141601563
4.18616666666667	-0.734806060791016
4.1895	-0.61798095703125
4.19283333333334	-0.502586364746094
4.19616666666667	-0.393867492675781
4.1995	-0.290393829345703
4.20283333333334	-0.191688537597656
4.20616666666667	-0.103473663330078
4.2095	-0.0257492065429688
4.21283333333334	0.0429153442382813
4.21616666666667	0.100135803222656
4.2195	0.145435333251953
4.22283333333334	0.179290771484375
4.22616666666667	0.208854675292969
4.2295	0.241279602050781
4.23283333333334	0.274658203125
4.23616666666667	0.307559967041016
4.2395	0.339984893798828
4.24283333333334	0.37527084350586
4.24616666666667	0.409603118896485
4.2495	0.432014465332031
4.25283333333334	0.445365905761719
4.25616666666667	0.458240509033203
4.2595	0.475883483886719
4.26283333333334	0.499725341796875
4.26616666666667	0.526905059814453
4.2695	0.55694580078125
4.27283333333334	0.587940216064453
4.27616666666667	0.621318817138672
4.2795	0.655174255371094
4.28283333333334	0.683307647705078
4.28616666666667	0.705718994140625
4.2895	0.730037689208985
4.29283333333334	0.761508941650391
4.29616666666667	0.796318054199219
4.2995	0.831127166748047
4.30283333333334	0.865459442138672
4.30616666666667	0.9002685546875
4.3095	0.934123992919922
4.31283333333334	0.963687896728516
4.31616666666667	0.98419189453125
4.3195	0.997543334960938
4.32283333333334	1.00040435791016
4.32616666666667	0.998497009277344
4.3295	0.994205474853516
4.33283333333334	0.99325180053711
4.33616666666667	0.995635986328125
4.3395	1.00231170654297
4.34283333333334	1.01518630981446
4.34616666666667	1.03950500488281
4.3495	1.06668472290039
4.35283333333334	1.08432769775391
4.35616666666667	1.09148025512696
4.3595	1.09291076660156
4.36283333333334	1.09529495239258
4.36616666666667	1.09958648681641
4.3695	1.10292434692383
4.37283333333334	1.10435485839844
4.37616666666667	1.10673904418946
4.3795	1.10912322998047
4.38283333333334	1.11532211303711
4.38616666666667	1.11579895019531
4.3895	1.12152099609375
4.39283333333334	1.13105773925781
4.39616666666667	1.1434555053711
4.3995	1.14727020263672
4.40283333333334	1.13964080810547
4.40616666666667	1.12676620483399
4.4095	1.11198425292969
4.41283333333334	1.10387802124024
4.41616666666667	1.09624862670899
4.4195	1.09148025512696
4.42283333333334	1.08909606933594
4.42616666666667	1.08718872070313
4.4295	1.08146667480469
4.43283333333334	1.0676383972168
4.43616666666667	1.05714797973633
4.4395	1.05810165405274
4.44283333333334	1.06573104858399
4.44616666666667	1.07812881469727
4.4495	1.09243392944336
4.45283333333334	1.10960006713867
4.45616666666667	1.12628936767578
4.4595	1.13201141357422
4.46283333333334	1.12676620483399
4.46616666666667	1.11532211303711
4.4695	1.10149383544922
4.47283333333334	1.09338760375977
4.47616666666667	1.09052658081055
4.4795	1.0976791381836
4.48283333333334	1.10578536987305
4.48616666666667	1.1138916015625
4.4895	1.11579895019531
4.49283333333334	1.10960006713867
4.49616666666667	1.09910964965821
4.4995	1.08766555786133
4.50283333333334	1.08194351196289
4.50616666666667	1.07526779174805
4.5095	1.07097625732422
4.51283333333334	1.0671615600586
4.51616666666667	1.06525421142578
4.5195	1.06430053710938
4.52283333333334	1.06096267700196
4.52616666666667	1.05905532836914
4.5295	1.05810165405274
4.53283333333334	1.06048583984375
4.53616666666667	1.06000900268555
4.5395	1.05810165405274
4.54283333333334	1.0528564453125
4.54616666666667	1.0523796081543
4.5495	1.05333328247071
4.55283333333334	1.05047225952149
4.55616666666667	1.04904174804688
4.5595	1.04093551635742
4.56283333333334	1.03473663330078
4.56616666666667	1.02376937866211
4.5695	1.01613998413086
4.57283333333334	1.01089477539063
4.57616666666667	1.0061264038086
4.5795	1.01280212402344
4.58283333333334	1.02567672729492
4.58616666666667	1.04236602783203
4.5895	1.05714797973633
4.59283333333334	1.06430053710938
4.59616666666667	1.06525421142578
4.5995	1.06048583984375
4.60283333333334	1.05762481689453
4.60616666666667	1.06000900268555
4.6095	1.05762481689453
4.61283333333334	1.05667114257813
4.61616666666667	1.05714797973633
4.6195	1.05810165405274
4.62283333333334	1.05571746826172
4.62616666666667	1.05571746826172
4.6295	1.06191635131836
4.63283333333334	1.07336044311524
4.63616666666667	1.08480453491211
4.6395	1.08957290649414
4.64283333333334	1.09195709228516
4.64616666666667	1.08861923217774
4.6495	1.09100341796875
4.65283333333334	1.09529495239258
4.65616666666667	1.10340118408203
4.6595	1.11722946166992
4.66283333333334	1.1286735534668
4.66616666666667	1.13534927368164
4.6695	1.13344192504883
4.67283333333334	1.13105773925781
4.67616666666667	1.1286735534668
4.6795	1.12628936767578
4.68283333333334	1.13010406494141
4.68616666666667	1.14059448242188
4.6895	1.15442276000977
4.69283333333334	1.15633010864258
4.69616666666667	1.15585327148438
4.6995	1.1587142944336
4.70283333333334	1.16872787475586
4.70616666666667	1.17635726928711
4.7095	1.17683410644531
4.71283333333334	1.17969512939453
4.71616666666667	1.18589401245117
4.7195	1.19972229003906
4.72283333333334	1.20353698730469
4.72616666666667	1.19876861572266
4.7295	1.1897087097168
4.73283333333334	1.17921829223633
4.73616666666667	1.16539001464844
4.7395	1.14727020263672
4.74283333333334	1.13677978515625
4.74616666666667	1.13725662231446
4.7495	1.15013122558594
4.75283333333334	1.16872787475586
4.75616666666667	1.18303298950196
4.7595	1.19161605834961
4.76283333333334	1.19733810424805
4.76616666666667	1.20115280151367
4.7695	1.19924545288086
4.77283333333334	1.19590759277344
4.77616666666667	1.19543075561524
4.7795	1.19352340698242
4.78283333333334	1.1892318725586
4.78616666666667	1.18350982666016
4.7895	1.18589401245117
4.79283333333334	1.18827819824219
4.79616666666667	1.19400024414063
4.7995	1.20210647583008
4.80283333333334	1.21355056762696
4.80616666666667	1.22165679931641
4.8095	1.2202262878418
4.81283333333334	1.21736526489258
4.81616666666667	1.21259689331055
4.8195	1.21116638183594
4.82283333333334	1.20973587036133
4.82616666666667	1.21068954467774
4.8295	1.21736526489258
4.83283333333334	1.23023986816406
4.83616666666667	1.24120712280274
4.8395	1.24216079711914
4.84283333333334	1.23119354248047
4.84616666666667	1.2197494506836
4.8495	1.21164321899414
4.85283333333334	1.2054443359375
4.85616666666667	1.20210647583008
4.8595	1.20210647583008
4.86283333333334	1.20878219604492
4.86616666666667	1.21164321899414
4.8695	1.2054443359375
4.87283333333334	1.18732452392578
4.87616666666667	1.17015838623047
4.8795	1.16252899169922
4.88283333333334	1.16205215454102
4.88616666666667	1.16586685180664
4.8895	1.17731094360352
4.89283333333334	1.19495391845703
4.89616666666667	1.21164321899414
4.8995	1.22213363647461
4.90283333333334	1.23119354248047
4.90616666666667	1.23834609985352
4.9095	1.23882293701172
4.91283333333334	1.24025344848633
4.91616666666667	1.23834609985352
4.9195	1.23643875122071
4.92283333333334	1.22690200805664
4.92616666666667	1.22117996215821
4.9295	1.2202262878418
4.93283333333334	1.21641159057617
4.93616666666667	1.21355056762696
4.9395	1.21736526489258
4.94283333333334	1.22594833374024
4.94616666666667	1.22737884521485
4.9495	1.22165679931641
4.95283333333334	1.21927261352539
4.95616666666667	1.22690200805664
4.9595	1.23023986816406
4.96283333333334	1.22928619384766
4.96616666666667	1.22880935668946
4.9695	1.2359619140625
4.97283333333334	1.2359619140625
4.97616666666667	1.22594833374024
4.9795	1.21593475341797
4.98283333333334	1.21212005615235
4.98616666666667	1.21593475341797
4.9895	1.22594833374024
4.99283333333334	1.24740600585938
4.99616666666667	1.27220153808594
4.9995	1.28889083862305
5.00283333333334	1.29556655883789
5.00616666666667	1.29318237304688
5.0095	1.28602981567383
5.01283333333334	1.27410888671875
5.01616666666667	1.26361846923828
5.0195	1.25551223754883
5.02283333333334	1.25169754028321
5.02616666666667	1.2502670288086
5.0295	1.24740600585938
5.03283333333334	1.24597549438477
5.03616666666667	1.24979019165039
5.0395	1.26028060913086
5.04283333333334	1.27363204956055
5.04616666666667	1.28507614135742
5.0495	1.28841400146485
5.05283333333334	1.28698348999024
5.05616666666667	1.27744674682617
5.0595	1.26791000366211
5.06283333333334	1.25932693481446
5.06616666666667	1.25551223754883
5.0695	1.25503540039063
5.07283333333334	1.25217437744141
5.07616666666667	1.24549865722656
5.0795	1.23834609985352
5.08283333333334	1.23357772827149
5.08616666666667	1.23405456542969
5.0895	1.23786926269531
5.09283333333334	1.24788284301758
5.09616666666667	1.26218795776367
5.0995	1.27124786376953
5.10283333333334	1.27553939819336
5.10616666666667	1.27363204956055
5.1095	1.26886367797852
5.11283333333334	1.25885009765625
5.11616666666667	1.24883651733399
5.1195	1.24406814575196
5.12283333333334	1.23786926269531
5.12616666666667	1.22976303100586
5.1295	1.22547149658203
5.13283333333334	1.23405456542969
5.13616666666667	1.24120712280274
5.1395	1.24120712280274
5.14283333333334	1.23691558837891
5.14616666666667	1.2359619140625
5.1495	1.2359619140625
5.15283333333334	1.23071670532227
5.15616666666667	1.22547149658203
5.1595	1.22261047363281
5.16283333333334	1.22261047363281
5.16616666666667	1.22404098510742
5.1695	1.22261047363281
5.17283333333334	1.22117996215821
5.17616666666667	1.220703125
5.1795	1.22308731079102
5.18283333333334	1.22833251953125
5.18616666666667	1.22785568237305
5.1895	1.22785568237305
5.19283333333334	1.22117996215821
5.19616666666667	1.21831893920899
5.1995	1.21736526489258
5.20283333333334	1.22117996215821
5.20616666666667	1.23023986816406
5.2095	1.23834609985352
5.21283333333334	1.2507438659668
5.21616666666667	1.25932693481446
5.2195	1.27124786376953
5.22283333333334	1.27649307250977
5.22616666666667	1.28030776977539
5.2295	1.27983093261719
5.23283333333334	1.27601623535156
5.23616666666667	1.27124786376953
5.2395	1.26123428344727
5.24283333333334	1.25408172607422
5.24616666666667	1.24979019165039
5.2495	1.24979019165039
5.25283333333334	1.25503540039063
5.25616666666667	1.25885009765625
5.2595	1.26218795776367
5.26283333333334	1.26409530639649
5.26616666666667	1.26791000366211
5.2695	1.27410888671875
5.27283333333334	1.28221511840821
5.27616666666667	1.29032135009766
5.2795	1.29508972167969
5.28283333333334	1.29222869873047
5.28616666666667	1.28269195556641
5.2895	1.27267837524414
5.29283333333334	1.26075744628906
5.29616666666667	1.25217437744141
5.2995	1.24597549438477
5.30283333333334	1.25169754028321
5.30616666666667	1.26409530639649
5.3095	1.27983093261719
5.31283333333334	1.29318237304688
5.31616666666667	1.29938125610352
5.3195	1.30558013916016
5.32283333333334	1.30271911621094
5.32616666666667	1.29461288452149
5.3295	1.2807846069336
5.33283333333334	1.2655258178711
5.33616666666667	1.25646591186524
5.3395	1.24120712280274
5.34283333333334	1.22976303100586
5.34616666666667	1.22404098510742
5.3495	1.22547149658203
5.35283333333334	1.23453140258789
5.35616666666667	1.24025344848633
5.3595	1.25789642333985
5.36283333333334	1.27935409545899
5.36616666666667	1.29985809326172
5.3695	1.31034851074219
5.37283333333334	1.30844116210938
5.37616666666667	1.30844116210938
5.3795	1.31082534790039
5.38283333333334	1.31416320800781
5.38616666666667	1.31607055664063
5.3895	1.31702423095703
5.39283333333334	1.32417678833008
5.39616666666667	1.32942199707031
5.3995	1.32513046264649
5.40283333333334	1.312255859375
5.40616666666667	1.29127502441406
5.4095	1.27649307250977
5.41283333333334	1.26695632934571
5.41616666666667	1.26171112060547
5.4195	1.25598907470703
5.42283333333334	1.25598907470703
5.42616666666667	1.26504898071289
5.4295	1.28173828125
5.43283333333334	1.29938125610352
5.43616666666667	1.31559371948242
5.4395	1.3275146484375
5.44283333333334	1.33657455444336
5.44616666666667	1.34658813476563
5.4495	1.34706497192383
5.45283333333334	1.33562088012696
5.45616666666667	1.31845474243164
5.4595	1.30844116210938
5.46283333333334	1.30128860473633
5.46616666666667	1.29175186157227
5.4695	1.28889083862305
5.47283333333334	1.29222869873047
5.47616666666667	1.2969970703125
5.4795	1.2960433959961
5.48283333333334	1.30033493041992
5.48616666666667	1.30701065063477
5.4895	1.312255859375
5.49283333333334	1.31750106811524
5.49616666666667	1.32846832275391
5.4995	1.34515762329102
5.50283333333334	1.35850906372071
5.50616666666667	1.36709213256836
5.5095	1.37090682983399
5.51283333333334	1.3723373413086
5.51616666666667	1.37090682983399
5.5195	1.36852264404297
5.52283333333334	1.36423110961914
5.52616666666667	1.36089324951172
5.5295	1.3570785522461
5.53283333333334	1.35564804077149
5.53616666666667	1.3575553894043
5.5395	1.35564804077149
5.54283333333334	1.3575553894043
5.54616666666667	1.36184692382813
5.5495	1.37138366699219
5.55283333333334	1.37853622436524
5.55616666666667	1.38330459594727
5.5595	1.39284133911133
5.56283333333334	1.39808654785156
5.56616666666667	1.39570236206055
5.5695	1.38187408447266
5.57283333333334	1.36756896972656
5.57616666666667	1.3580322265625
5.5795	1.35135650634766
5.58283333333334	1.35040283203125
5.58616666666667	1.34754180908203
5.5895	1.35087966918946
5.59283333333334	1.35183334350586
5.59616666666667	1.34801864624024
5.5995	1.33562088012696
5.60283333333334	1.32560729980469
5.60616666666667	1.33037567138672
5.6095	1.34372711181641
5.61283333333334	1.36041641235352
5.61616666666667	1.37853622436524
5.6195	1.39284133911133
5.62283333333334	1.40380859375
5.62616666666667	1.40428543090821
5.6295	1.39427185058594
5.63283333333334	1.37853622436524
5.63616666666667	1.36137008666992
5.6395	1.35326385498047
5.64283333333334	1.34515762329102
5.64616666666667	1.33466720581055
5.6495	1.32989883422852
5.65283333333334	1.33609771728516
5.65616666666667	1.35278701782227
5.6595	1.36995315551758
5.66283333333334	1.39188766479492
5.66616666666667	1.41239166259766
5.6695	1.42621994018555
5.67283333333334	1.43098831176758
5.67616666666667	1.42526626586914
5.6795	1.41286849975586
5.68283333333334	1.39570236206055
5.68616666666667	1.38568878173828
5.6895	1.38568878173828
5.69283333333334	1.39141082763672
5.69616666666667	1.39904022216797
5.6995	1.40428543090821
5.70283333333334	1.40857696533203
5.70616666666667	1.41286849975586
5.7095	1.41572952270508
5.71283333333334	1.41477584838867
5.71616666666667	1.41191482543946
5.7195	1.41096115112305
5.72283333333334	1.41429901123047
5.72616666666667	1.41572952270508
5.7295	1.4185905456543
5.73283333333334	1.42049789428711
5.73616666666667	1.42288208007813
5.7395	1.42908096313477
5.74283333333334	1.43527984619141
5.74616666666667	1.43957138061524
5.7495	1.44052505493164
5.75283333333334	1.44433975219727
5.75616666666667	1.45006179809571
5.7595	1.45101547241211
5.76283333333334	1.44815444946289
5.76616666666667	1.44720077514649
5.7695	1.45053863525391
5.77283333333334	1.45864486694336
5.77616666666667	1.47056579589844
5.7795	1.48820877075196
5.78283333333334	1.50585174560547
5.78616666666667	1.52158737182617
5.7895	1.53303146362305
5.79283333333334	1.54304504394531
5.79616666666667	1.54542922973633
5.7995	1.5406608581543
5.80283333333334	1.53303146362305
5.80616666666667	1.52349472045899
5.8095	1.50728225708008
5.81283333333334	1.48963928222656
5.81616666666667	1.47008895874024
5.8195	1.4638900756836
5.82283333333334	1.46484375
5.82616666666667	1.47342681884766
5.8295	1.48200988769531
5.83283333333334	1.48296356201172
5.83616666666667	1.48916244506836
5.8395	1.49679183959961
5.84283333333334	1.50871276855469
5.84616666666667	1.51443481445313
5.8495	1.51920318603516
5.85283333333334	1.52587890625
5.85616666666667	1.53064727783203
5.8595	1.52635574340821
5.86283333333334	1.50680541992188
5.86616666666667	1.48677825927735
5.8695	1.47676467895508
5.87283333333334	1.47771835327149
5.87616666666667	1.48296356201172
5.8795	1.48630142211914
5.88283333333334	1.49631500244141
5.88616666666667	1.50394439697266
5.8895	1.50632858276367
5.89283333333334	1.50203704833985
5.89616666666667	1.49154663085938
5.8995	1.48677825927735
5.90283333333334	1.48725509643555
5.90616666666667	1.49822235107422
5.9095	1.51109695434571
5.91283333333334	1.52683258056641
5.91616666666667	1.54542922973633
5.9195	1.55973434448242
5.92283333333334	1.56641006469727
5.92616666666667	1.56402587890625
5.9295	1.556396484375
5.93283333333334	1.54304504394531
5.93616666666667	1.52778625488281
5.9395	1.51586532592774
5.94283333333334	1.51443481445313
5.94616666666667	1.51824951171875
5.9495	1.5249252319336
5.95283333333334	1.53112411499024
5.95616666666667	1.53160095214844
5.9595	1.52444839477539
5.96283333333334	1.5101432800293
5.96616666666667	1.4944076538086
5.9695	1.48439407348633
5.97283333333334	1.47819519042969
5.97616666666667	1.47628784179688
5.9795	1.47771835327149
5.98283333333334	1.47628784179688
5.98616666666667	1.47008895874024
5.9895	1.45578384399414
5.99283333333334	1.44767761230469
5.99616666666667	1.44720077514649
5.9995	1.45721435546875
6.00283333333334	1.46245956420899
6.00616666666667	1.46961212158203
6.0095	1.4796257019043
6.01283333333334	1.49250030517578
6.01616666666667	1.50156021118164
6.0195	1.49774551391602
6.02283333333334	1.49154663085938
6.02616666666667	1.48391723632813
6.0295	1.48630142211914
6.03283333333334	1.48677825927735
6.03616666666667	1.48582458496094
6.0395	1.47867202758789
6.04283333333334	1.48105621337891
6.04616666666667	1.49011611938477
6.0495	1.49965286254883
6.05283333333334	1.50299072265625
6.05616666666667	1.50346755981446
6.0595	1.50918960571289
6.06283333333334	1.51443481445313
6.06616666666667	1.51395797729492
6.0695	1.51109695434571
6.07283333333334	1.50918960571289
6.07616666666667	1.51443481445313
6.0795	1.52158737182617
6.08283333333334	1.52730941772461
6.08616666666667	1.53207778930664
6.0895	1.53303146362305
6.09283333333334	1.52921676635742
6.09616666666667	1.51968002319336
6.0995	1.51777267456055
6.10283333333334	1.5254020690918
6.10616666666667	1.53779983520508
6.1095	1.54781341552735
6.11283333333334	1.55782699584961
6.11616666666667	1.56879425048828
6.1195	1.57546997070313
6.12283333333334	1.57356262207031
6.12616666666667	1.56021118164063
6.1295	1.54304504394531
6.13283333333334	1.53446197509766
6.13616666666667	1.53779983520508
6.1395	1.54399871826172
6.14283333333334	1.54685974121094
6.14616666666667	1.55162811279297
6.1495	1.55925750732422
6.15283333333334	1.56307220458985
6.15616666666667	1.56164169311524
6.1595	1.556396484375
6.16283333333334	1.55401229858399
6.16616666666667	1.55448913574219
6.1695	1.55687332153321
6.17283333333334	1.55782699584961
6.17616666666667	1.55305862426758
6.1795	1.54924392700196
6.18283333333334	1.54590606689453
6.18616666666667	1.54495239257813
6.1895	1.54209136962891
6.19283333333334	1.53732299804688
6.19616666666667	1.53446197509766
6.1995	1.53303146362305
6.20283333333334	1.54209136962891
6.20616666666667	1.55925750732422
6.2095	1.57594680786133
6.21283333333334	1.58739089965821
6.21616666666667	1.59549713134766
6.2195	1.59931182861328
6.22283333333334	1.58977508544922
6.22616666666667	1.56879425048828
6.2295	1.55115127563477
6.23283333333334	1.54256820678711
6.23616666666667	1.53970718383789
6.2395	1.53684616088867
6.24283333333334	1.5406608581543
6.24616666666667	1.54924392700196
6.2495	1.55496597290039
6.25283333333334	1.55687332153321
6.25616666666667	1.55687332153321
6.2595	1.56545639038086
6.26283333333334	1.57546997070313
6.26616666666667	1.58452987670899
6.2695	1.58977508544922
6.27283333333334	1.58977508544922
6.27616666666667	1.58882141113281
6.2795	1.58309936523438
6.28283333333334	1.57403945922852
6.28616666666667	1.56641006469727
6.2895	1.56021118164063
6.29283333333334	1.56259536743164
6.29616666666667	1.56593322753906
6.2995	1.5716552734375
6.30283333333334	1.57785415649414
6.30616666666667	1.58214569091797
6.3095	1.58357620239258
6.31283333333334	1.58071517944336
6.31616666666667	1.57737731933594
6.3195	1.57022476196289
6.32283333333334	1.56164169311524
6.32616666666667	1.55735015869141
6.3295	1.56497955322266
6.33283333333334	1.58357620239258
6.33616666666667	1.60360336303711
6.3395	1.62076950073242
6.34283333333334	1.63745880126953
6.34616666666667	1.65128707885742
6.3495	1.65748596191406
6.35283333333334	1.65605545043946
6.35616666666667	1.65271759033203
6.3595	1.65462493896485
6.36283333333334	1.65796279907227
6.36616666666667	1.65700912475586
6.3695	1.64604187011719
6.37283333333334	1.6326904296875
6.37616666666667	1.61838531494141
6.3795	1.60837173461914
6.38283333333334	1.59978866577149
6.38616666666667	1.59263610839844
6.3895	1.59311294555664
6.39283333333334	1.59978866577149
6.39616666666667	1.61266326904297
6.3995	1.61981582641602
6.40283333333334	1.62887573242188
6.40616666666667	1.64318084716797
6.4095	1.65796279907227
6.41283333333334	1.6622543334961
6.41616666666667	1.65605545043946
6.4195	1.6474723815918
6.42283333333334	1.63507461547852
6.42616666666667	1.61933898925781
6.4295	1.59978866577149
6.43283333333334	1.59120559692383
6.43616666666667	1.59168243408203
6.4395	1.59692764282227
6.44283333333334	1.6021728515625
6.44616666666667	1.60598754882813
6.4495	1.61170959472656
6.45283333333334	1.61552429199219
6.45616666666667	1.61409378051758
6.4595	1.60980224609375
6.46283333333334	1.60503387451172
6.46616666666667	1.60646438598633
6.4695	1.60884857177735
6.47283333333334	1.61075592041016
6.47616666666667	1.61075592041016
6.4795	1.61123275756836
6.48283333333334	1.61123275756836
6.48616666666667	1.61123275756836
6.4895	1.61838531494141
6.49283333333334	1.62649154663086
6.49616666666667	1.63602828979492
6.4995	1.63841247558594
6.50283333333334	1.64175033569336
6.50616666666667	1.64031982421875
6.5095	1.63125991821289
6.51283333333334	1.63030624389649
6.51616666666667	1.63841247558594
6.5195	1.65462493896485
6.52283333333334	1.6627311706543
6.52616666666667	1.66416168212891
6.5295	1.66082382202149
6.53283333333334	1.64318084716797
6.53616666666667	1.6164779663086
6.5395	1.58834457397461
6.54283333333334	1.5711784362793
6.54616666666667	1.56068801879883
6.5495	1.55496597290039
6.55283333333334	1.55258178710938
6.55616666666667	1.55210494995117
6.5595	1.55401229858399
6.56283333333334	1.56021118164063
6.56616666666667	1.57213211059571
6.5695	1.58405303955078
6.57283333333334	1.59883499145508
6.57616666666667	1.61123275756836
6.5795	1.61838531494141
6.58283333333334	1.61790847778321
6.58616666666667	1.61361694335938
6.5895	1.60789489746094
6.59283333333334	1.59931182861328
6.59616666666667	1.59311294555664
6.5995	1.59645080566406
6.60283333333334	1.60551071166992
6.60616666666667	1.61457061767578
6.6095	1.61933898925781
6.61283333333334	1.61981582641602
6.61616666666667	1.61600112915039
6.6195	1.60455703735352
6.62283333333334	1.59025192260742
6.62616666666667	1.57737731933594
6.6295	1.57737731933594
6.63283333333334	1.59406661987305
6.63616666666667	1.61409378051758
6.6395	1.63030624389649
6.64283333333334	1.63841247558594
6.64616666666667	1.63793563842774
6.6495	1.62744522094727
6.65283333333334	1.60646438598633
6.65616666666667	1.58977508544922
6.6595	1.57976150512696
6.66283333333334	1.57737731933594
6.66616666666667	1.5859603881836
[truncated: 7,007 more rows]
