# Supplementary material for: Phase-Specific Parameter Estimation in Chiral HPLC Using 1‑Site, 2‑Site Stochastic Models, and Unified Equation Approach
Source: Anal Chem. 2026 Apr 29;98(18):13925–39. doi: 10.1021/acs.analchem.6c01634 (PMC13177292; doi:10.1021/acs.analchem.6c01634)
Supplement: Supplementary file 2 [file ac6c01634_si_002.zip › SupportingInformation/01_isotherm_fit/CELL2_data/LORA_CELL2_05_10_09.CSV]

0.00133333333333334	0.0271797180175781
0.00466666666666667	0.0243186950683594
0.008	0.0200271606445313
0.0113333333333334	0.0181198120117188
0.0146666666666667	0.0143051147460938
0.018	0.0119209289550781
0.0213333333333334	0.0143051147460938
0.0246666666666667	0.0281333923339844
0.028	0.0438690185546875
0.0313333333333334	0.0557899475097657
0.0346666666666667	0.0653266906738282
0.038	0.0715255737304688
0.0413333333333334	0.0753402709960938
0.0446666666666667	0.0762939453125
0.048	0.0815391540527344
0.0513333333333334	0.0863075256347656
0.0546666666666667	0.0867843627929688
0.058	0.0834465026855469
0.0613333333333334	0.0782012939453125
0.0646666666666667	0.0691413879394532
0.068	0.0581741333007813
0.0713333333333334	0.0524520874023438
0.0746666666666667	0.0524520874023438
0.078	0.0491142272949219
0.0813333333333334	0.0410079956054688
0.0846666666666667	0.0357627868652344
0.088	0.0300407409667969
0.0913333333333334	0.019073486328125
0.0946666666666667	0.0019073486328125
0.098	-0.0123977661132813
0.101333333333334	-0.0219345092773438
0.104666666666667	-0.0376701354980469
0.108	-0.049591064453125
0.111333333333334	-0.0538825988769532
0.114666666666667	-0.0486373901367188
0.118	-0.0476837158203125
0.121333333333334	-0.057220458984375
0.124666666666667	-0.0662803649902344
0.128	-0.0777244567871094
0.131333333333334	-0.0824928283691406
0.134666666666667	-0.0844001770019531
0.138	-0.0772476196289063
0.141333333333334	-0.06103515625
0.144666666666667	-0.0438690185546875
0.148	-0.0286102294921875
0.151333333333334	-0.026702880859375
0.154666666666667	-0.0281333923339844
0.158	-0.0319480895996094
0.161333333333334	-0.0333786010742188
0.164666666666667	-0.0338554382324219
0.168	-0.034332275390625
0.171333333333334	-0.0309944152832031
0.174666666666667	-0.0333786010742188
0.178	-0.0400543212890625
0.181333333333334	-0.0519752502441407
0.184666666666667	-0.0605583190917969
0.188	-0.0662803649902344
0.191333333333334	-0.0705718994140625
0.194666666666667	-0.0705718994140625
0.198	-0.0638961791992188
0.201333333333334	-0.0524520874023438
0.204666666666667	-0.041961669921875
0.208	-0.0324249267578125
0.211333333333334	-0.0271797180175781
0.214666666666667	-0.0286102294921875
0.218	-0.0391006469726563
0.221333333333334	-0.0529289245605469
0.224666666666667	-0.0629425048828125
0.228	-0.0700950622558594
0.231333333333334	-0.072479248046875
0.234666666666667	-0.0720024108886719
0.238	-0.0681877136230469
0.241333333333334	-0.0653266906738282
0.244666666666667	-0.0653266906738282
0.248	-0.0667572021484375
0.251333333333334	-0.06866455078125
0.254666666666667	-0.0672340393066407
0.258	-0.0619888305664063
0.261333333333334	-0.049591064453125
0.264666666666667	-0.0314712524414063
0.268	-0.0143051147460938
0.271333333333334	-0.0019073486328125
0.274666666666667	0.00810623168945313
0.278	0.0224113464355469
0.281333333333334	0.0362396240234375
0.284666666666667	0.0452995300292969
0.288	0.0467300415039063
0.291333333333334	0.0481605529785156
0.294666666666667	0.0491142272949219
0.298	0.0462532043457031
0.301333333333334	0.03814697265625
0.304666666666667	0.0238418579101563
0.308	0.0166893005371094
0.311333333333334	0.00858306884765625
0.314666666666667	0.00524520874023438
0.318	0.00286102294921875
0.321333333333334	0.00143051147460938
0.324666666666667	0.0019073486328125
0.328	-0.00095367431640625
0.331333333333334	0
0.334666666666667	-0.00333786010742188
0.338	-0.0100135803222656
0.341333333333334	-0.0185966491699219
0.344666666666667	-0.0281333923339844
0.348	-0.0329017639160156
0.351333333333334	-0.0324249267578125
0.354666666666667	-0.0243186950683594
0.358	-0.0133514404296875
0.361333333333334	-0.003814697265625
0.364666666666667	0.003814697265625
0.368	0.00619888305664063
0.371333333333334	0.00286102294921875
0.374666666666667	-0.00286102294921875
0.378	-0.00810623168945313
0.381333333333334	-0.00476837158203125
0.384666666666667	0.00524520874023438
0.388	0.019073486328125
0.391333333333334	0.0348091125488281
0.394666666666667	0.0448226928710938
0.398	0.0505447387695313
0.401333333333334	0.0500679016113282
0.404666666666667	0.0510215759277344
0.408	0.0548362731933594
0.411333333333334	0.0529289245605469
0.414666666666667	0.049591064453125
0.418	0.0467300415039063
0.421333333333334	0.049591064453125
0.424666666666667	0.0452995300292969
0.428	0.0333786010742188
0.431333333333334	0.0205039978027344
0.434666666666667	0.00762939453125
0.438	-0.00143051147460938
0.441333333333334	-0.0147819519042969
0.444666666666667	-0.0257492065429688
0.448	-0.0309944152832031
0.451333333333334	-0.026702880859375
0.454666666666667	-0.019073486328125
0.458	-0.00858306884765625
0.461333333333334	0.00143051147460938
0.464666666666667	0.0171661376953125
0.468	0.0281333923339844
0.471333333333334	0.0367164611816406
0.474666666666667	0.0452995300292969
0.478	0.0514984130859375
0.481333333333334	0.06103515625
0.484666666666667	0.0681877136230469
0.488	0.0767707824707032
0.491333333333334	0.0829696655273438
0.494666666666667	0.0872611999511719
0.498	0.0920295715332031
0.501333333333334	0.0910758972167969
0.504666666666667	0.08392333984375
0.508	0.0705718994140625
0.511333333333334	0.0524520874023438
0.514666666666667	0.0352859497070313
0.518	0.0205039978027344
0.521333333333334	0.0147819519042969
0.524666666666667	0.0147819519042969
0.528	0.0209808349609375
0.531333333333334	0.0329017639160156
0.534666666666667	0.0438690185546875
0.538	0.0457763671875
0.541333333333334	0.0395774841308594
0.544666666666667	0.0314712524414063
0.548	0.0276565551757813
0.551333333333334	0.02288818359375
0.554666666666667	0.0171661376953125
0.558	0.0157356262207031
0.561333333333334	0.0176429748535156
0.564666666666667	0.0319480895996094
0.568	0.0467300415039063
0.571333333333334	0.0591278076171875
0.574666666666667	0.0615119934082032
0.578	0.0586509704589844
0.581333333333334	0.0510215759277344
0.584666666666667	0.0348091125488281
0.588	0.0185966491699219
0.591333333333334	0.0119209289550781
0.594666666666667	0.0171661376953125
0.598	0.0290870666503906
0.601333333333334	0.0457763671875
0.604666666666667	0.0576972961425782
0.608	0.0624656677246094
0.611333333333334	0.0605583190917969
0.614666666666667	0.0615119934082032
0.618	0.0629425048828125
0.621333333333334	0.0557899475097657
0.624666666666667	0.049591064453125
0.628	0.0467300415039063
0.631333333333334	0.0395774841308594
0.634666666666667	0.0238418579101563
0.638	0.00619888305664063
0.641333333333334	0.00286102294921875
0.644666666666667	0.00715255737304688
0.648	0.0123977661132813
0.651333333333334	0.019073486328125
0.654666666666667	0.0262260437011719
0.658	0.0371932983398438
0.661333333333334	0.0367164611816406
0.664666666666667	0.0271797180175781
0.668	0.0119209289550781
0.671333333333334	0.00715255737304688
0.674666666666667	0.0119209289550781
0.678	0.00905990600585938
0.681333333333334	0.00524520874023438
0.684666666666667	0.003814697265625
0.688	0.011444091796875
0.691333333333334	0.0162124633789063
0.694666666666667	0.0119209289550781
0.698	0.0123977661132813
0.701333333333334	0.0157356262207031
0.704666666666667	0.0176429748535156
0.708	0.0119209289550781
0.711333333333334	-0.00095367431640625
0.714666666666667	-0.0100135803222656
0.718	-0.0147819519042969
0.721333333333334	-0.0138282775878906
0.724666666666667	-0.0104904174804688
0.728	-0.00810623168945313
0.731333333333334	-0.00619888305664063
0.734666666666667	-0.00286102294921875
0.738	-0.00095367431640625
0.741333333333334	-0.00333786010742188
0.744666666666667	-0.0057220458984375
0.748	-0.00524520874023438
0.751333333333334	0.00619888305664063
0.754666666666667	0.0181198120117188
0.758	0.0295639038085938
0.761333333333334	0.0391006469726563
0.764666666666667	0.0438690185546875
0.768	0.0414848327636719
0.771333333333334	0.0295639038085938
0.774666666666667	0.0138282775878906
0.778	-0.00762939453125
0.781333333333334	-0.0309944152832031
0.784666666666667	-0.0476837158203125
0.788	-0.05340576171875
0.791333333333334	-0.0481605529785156
0.794666666666667	-0.0376701354980469
0.798	-0.0195503234863281
0.801333333333334	0.00333786010742188
0.804666666666667	0.0233650207519531
0.808	0.0362396240234375
0.811333333333334	0.0405311584472656
0.814666666666667	0.0424385070800781
0.818	0.041961669921875
0.821333333333334	0.0395774841308594
0.824666666666667	0.0405311584472656
0.828	0.0476837158203125
0.831333333333334	0.0591278076171875
0.834666666666667	0.0662803649902344
0.838	0.0691413879394532
0.841333333333334	0.0743865966796875
0.844666666666667	0.0762939453125
0.848	0.072479248046875
0.851333333333334	0.0653266906738282
0.854666666666667	0.064849853515625
0.858	0.0643730163574219
0.861333333333334	0.0605583190917969
0.864666666666667	0.0529289245605469
0.868	0.0481605529785156
0.871333333333334	0.0452995300292969
0.874666666666667	0.0391006469726563
0.878	0.0395774841308594
0.881333333333334	0.0429153442382813
0.884666666666667	0.0538825988769532
0.888	0.0634193420410157
0.891333333333334	0.0720024108886719
0.894666666666667	0.0739097595214844
0.898	0.0667572021484375
0.901333333333334	0.0529289245605469
0.904666666666667	0.0324249267578125
0.908	0.0143051147460938
0.911333333333334	-0.00667572021484375
0.914666666666667	-0.0214576721191406
0.918	-0.0300407409667969
0.921333333333334	-0.026702880859375
0.924666666666667	-0.0171661376953125
0.928	-0.0095367431640625
0.931333333333334	0.00095367431640625
0.934666666666667	0.0147819519042969
0.938	0.0233650207519531
0.941333333333334	0.0166893005371094
0.944666666666667	0.00143051147460938
0.948	-0.0123977661132813
0.951333333333334	-0.0214576721191406
0.954666666666667	-0.0324249267578125
0.958	-0.0395774841308594
0.961333333333334	-0.0405311584472656
0.964666666666667	-0.0338554382324219
0.968	-0.0243186950683594
0.971333333333334	-0.0157356262207031
0.974666666666667	-0.00619888305664063
0.978	0.00524520874023438
0.981333333333334	0.0200271606445313
0.984666666666667	0.0324249267578125
0.988	0.0395774841308594
0.991333333333334	0.0424385070800781
0.994666666666667	0.0452995300292969
0.998	0.0462532043457031
1.00133333333334	0.0410079956054688
1.00466666666667	0.0338554382324219
1.008	0.030517578125
1.01133333333334	0.034332275390625
1.01466666666667	0.0391006469726563
1.018	0.0433921813964844
1.02133333333334	0.0491142272949219
1.02466666666667	0.0543594360351563
1.028	0.0538825988769532
1.03133333333334	0.0376701354980469
1.03466666666667	0.0166893005371094
1.038	0.00619888305664063
1.04133333333334	0.0133514404296875
1.04466666666667	0.026702880859375
1.048	0.03814697265625
1.05133333333334	0.049591064453125
1.05466666666667	0.064849853515625
1.058	0.072479248046875
1.06133333333334	0.06866455078125
1.06466666666667	0.0576972961425782
1.068	0.0481605529785156
1.07133333333334	0.0457763671875
1.07466666666667	0.041961669921875
1.078	0.0362396240234375
1.08133333333334	0.0247955322265625
1.08466666666667	0.0095367431640625
1.088	-0.00429153442382813
1.09133333333334	-0.019073486328125
1.09466666666667	-0.0286102294921875
1.098	-0.0295639038085938
1.10133333333334	-0.0276565551757813
1.10466666666667	-0.0157356262207031
1.108	-0.0019073486328125
1.11133333333334	0.0157356262207031
1.11466666666667	0.0247955322265625
1.118	0.0219345092773438
1.12133333333334	0.0200271606445313
1.12466666666667	0.0200271606445313
1.128	0.0166893005371094
1.13133333333334	0.0104904174804688
1.13466666666667	0.0147819519042969
1.138	0.0329017639160156
1.14133333333334	0.0486373901367188
1.14466666666667	0.0562667846679688
1.148	0.0624656677246094
1.15133333333334	0.0681877136230469
1.15466666666667	0.0677108764648438
1.158	0.0615119934082032
1.16133333333334	0.0581741333007813
1.16466666666667	0.0586509704589844
1.168	0.0605583190917969
1.17133333333334	0.0615119934082032
1.17466666666667	0.064849853515625
1.178	0.0629425048828125
1.18133333333334	0.0596046447753907
1.18466666666667	0.0619888305664063
1.188	0.0677108764648438
1.19133333333334	0.0677108764648438
1.19466666666667	0.0591278076171875
1.198	0.057220458984375
1.20133333333334	0.0615119934082032
1.20466666666667	0.0591278076171875
1.208	0.0557899475097657
1.21133333333334	0.0562667846679688
1.21466666666667	0.0619888305664063
1.218	0.0638961791992188
1.22133333333334	0.0605583190917969
1.22466666666667	0.0629425048828125
1.228	0.0662803649902344
1.23133333333334	0.072479248046875
1.23466666666667	0.0777244567871094
1.238	0.0786781311035157
1.24133333333334	0.0758171081542969
1.24466666666667	0.0681877136230469
1.248	0.0624656677246094
1.25133333333334	0.0576972961425782
1.25466666666667	0.0548362731933594
1.258	0.0581741333007813
1.26133333333334	0.0672340393066407
1.26466666666667	0.0739097595214844
1.268	0.0777244567871094
1.27133333333334	0.0753402709960938
1.27466666666667	0.0715255737304688
1.278	0.0691413879394532
1.28133333333334	0.064849853515625
1.28466666666667	0.0624656677246094
1.288	0.06103515625
1.29133333333334	0.0677108764648438
1.29466666666667	0.072479248046875
1.298	0.072479248046875
1.30133333333334	0.0691413879394532
1.30466666666667	0.0643730163574219
1.308	0.0562667846679688
1.31133333333334	0.0433921813964844
1.31466666666667	0.0324249267578125
1.318	0.0238418579101563
1.32133333333334	0.019073486328125
1.32466666666667	0.0181198120117188
1.328	0.0209808349609375
1.33133333333334	0.0238418579101563
1.33466666666667	0.0257492065429688
1.338	0.026702880859375
1.34133333333334	0.026702880859375
1.34466666666667	0.0262260437011719
1.348	0.0262260437011719
1.35133333333334	0.0276565551757813
1.35466666666667	0.034332275390625
1.358	0.0462532043457031
1.36133333333334	0.0538825988769532
1.36466666666667	0.0562667846679688
1.368	0.0519752502441407
1.37133333333334	0.05340576171875
1.37466666666667	0.0519752502441407
1.378	0.0491142272949219
1.38133333333334	0.0452995300292969
1.38466666666667	0.0400543212890625
1.388	0.0362396240234375
1.39133333333334	0.0262260437011719
1.39466666666667	0.0133514404296875
1.398	-0.00667572021484375
1.40133333333334	-0.0247955322265625
1.40466666666667	-0.0367164611816406
1.408	-0.0438690185546875
1.41133333333334	-0.0438690185546875
1.41466666666667	-0.0309944152832031
1.418	-0.00667572021484375
1.42133333333334	0.0157356262207031
1.42466666666667	0.0257492065429688
1.428	0.0290870666503906
1.43133333333334	0.0290870666503906
1.43466666666667	0.0262260437011719
1.438	0.0214576721191406
1.44133333333334	0.0233650207519531
1.44466666666667	0.0352859497070313
1.448	0.0553131103515625
1.45133333333334	0.0748634338378907
1.45466666666667	0.0882148742675781
1.458	0.0929832458496094
1.46133333333334	0.0939369201660156
1.46466666666667	0.0925064086914063
1.468	0.0844001770019531
1.47133333333334	0.0782012939453125
1.47466666666667	0.0758171081542969
1.478	0.0824928283691406
1.48133333333334	0.0886917114257813
1.48466666666667	0.0939369201660156
1.488	0.09918212890625
1.49133333333334	0.0972747802734375
1.49466666666667	0.087738037109375
1.498	0.0739097595214844
1.50133333333334	0.0681877136230469
1.50466666666667	0.0667572021484375
1.508	0.0700950622558594
1.51133333333334	0.0772476196289063
1.51466666666667	0.0848770141601563
1.518	0.0853538513183594
1.52133333333334	0.0805854797363281
1.52466666666667	0.0753402709960938
1.528	0.0762939453125
1.53133333333334	0.0805854797363281
1.53466666666667	0.091552734375
1.538	0.09918212890625
1.54133333333334	0.102519989013672
1.54466666666667	0.1068115234375
1.548	0.111579895019531
1.55133333333334	0.113487243652344
1.55466666666667	0.109195709228516
1.558	0.104904174804688
1.56133333333334	0.101566314697266
1.56466666666667	0.0920295715332031
1.568	0.0753402709960938
1.57133333333334	0.0596046447753907
1.57466666666667	0.0443458557128906
1.578	0.0362396240234375
1.58133333333334	0.0348091125488281
1.58466666666667	0.0424385070800781
1.588	0.0543594360351563
1.59133333333334	0.0619888305664063
1.59466666666667	0.0643730163574219
1.598	0.0629425048828125
1.60133333333334	0.057220458984375
1.60466666666667	0.0462532043457031
1.608	0.0319480895996094
1.61133333333334	0.0133514404296875
1.61466666666667	-0.00905990600585938
1.618	-0.0367164611816406
1.62133333333334	-0.0586509704589844
1.62466666666667	-0.064849853515625
1.628	-0.0591278076171875
1.63133333333334	-0.041961669921875
1.63466666666667	-0.0152587890625
1.638	0.0171661376953125
1.64133333333334	0.0472068786621094
1.64466666666667	0.0624656677246094
1.648	0.0667572021484375
1.65133333333334	0.0696182250976563
1.65466666666667	0.0782012939453125
1.658	0.0901222229003906
1.66133333333334	0.100135803222656
1.66466666666667	0.107288360595703
1.668	0.112533569335938
1.67133333333334	0.115394592285156
1.67466666666667	0.111103057861328
1.678	0.102043151855469
1.68133333333334	0.0910758972167969
1.68466666666667	0.0858306884765625
1.688	0.0853538513183594
1.69133333333334	0.0848770141601563
1.69466666666667	0.0910758972167969
1.698	0.0982284545898438
1.70133333333334	0.104904174804688
1.70466666666667	0.102043151855469
1.708	0.0934600830078125
1.71133333333334	0.0901222229003906
1.71466666666667	0.0863075256347656
1.718	0.0886917114257813
1.72133333333334	0.0972747802734375
1.72466666666667	0.112056732177735
1.728	0.129222869873047
1.73133333333334	0.133514404296875
1.73466666666667	0.132083892822266
1.738	0.120162963867188
1.74133333333334	0.102519989013672
1.74466666666667	0.0829696655273438
1.748	0.0634193420410157
1.75133333333334	0.0538825988769532
1.75466666666667	0.0457763671875
1.758	0.0405311584472656
1.76133333333334	0.0386238098144531
1.76466666666667	0.0438690185546875
1.768	0.0548362731933594
1.77133333333334	0.06103515625
1.77466666666667	0.0653266906738282
1.778	0.0700950622558594
1.78133333333334	0.0782012939453125
1.78466666666667	0.0786781311035157
1.788	0.0753402709960938
1.79133333333334	0.0782012939453125
1.79466666666667	0.0896453857421875
1.798	0.109672546386719
1.80133333333334	0.128269195556641
1.80466666666667	0.147819519042969
1.808	0.161170959472656
1.81133333333334	0.172138214111328
1.81466666666667	0.177860260009766
1.818	0.177860260009766
1.82133333333334	0.174999237060547
1.82466666666667	0.17547607421875
1.828	0.181674957275391
1.83133333333334	0.188827514648438
1.83466666666667	0.197887420654297
1.838	0.202655792236328
1.84133333333334	0.19979476928711
1.84466666666667	0.19073486328125
1.848	0.186920166015625
1.85133333333334	0.185966491699219
1.85466666666667	0.185489654541016
1.858	0.184059143066406
1.86133333333334	0.185489654541016
1.86466666666667	0.191688537597656
1.868	0.196933746337891
1.87133333333334	0.202655792236328
1.87466666666667	0.211238861083985
1.878	0.22125244140625
1.88133333333334	0.227928161621094
1.88466666666667	0.226497650146485
1.888	0.22125244140625
1.89133333333334	0.216484069824219
1.89466666666667	0.211238861083985
1.898	0.209808349609375
1.90133333333334	0.217914581298828
1.90466666666667	0.234127044677735
1.908	0.252723693847656
1.91133333333334	0.262260437011719
1.91466666666667	0.26082992553711
1.918	0.252723693847656
1.92133333333334	0.240802764892578
1.92466666666667	0.225067138671875
1.928	0.204563140869141
1.93133333333334	0.18310546875
1.93466666666667	0.168800354003906
1.938	0.157833099365235
1.94133333333334	0.150203704833985
1.94466666666667	0.14495849609375
1.948	0.145912170410156
1.95133333333334	0.154495239257813
1.95466666666667	0.1678466796875
1.958	0.18453598022461
1.96133333333334	0.194072723388672
1.96466666666667	0.196933746337891
1.968	0.197887420654297
1.97133333333334	0.194072723388672
1.97466666666667	0.178813934326172
1.978	0.153541564941406
1.98133333333334	0.136375427246094
1.98466666666667	0.126361846923828
1.988	0.113010406494141
1.99133333333334	0.101089477539063
1.99466666666667	0.102996826171875
1.998	0.116825103759766
2.00133333333334	0.134468078613281
2.00466666666667	0.148773193359375
2.008	0.162601470947266
2.01133333333334	0.170707702636719
2.01466666666667	0.168323516845703
2.018	0.162124633789063
2.02133333333334	0.154495239257813
2.02466666666667	0.150203704833985
2.028	0.148296356201172
2.03133333333334	0.151157379150391
2.03466666666667	0.162124633789063
2.038	0.173568725585938
2.04133333333334	0.179290771484375
2.04466666666667	0.181674957275391
2.048	0.181674957275391
2.05133333333334	0.180721282958985
2.05466666666667	0.169754028320313
2.058	0.16164779663086
2.06133333333334	0.158786773681641
2.06466666666667	0.158786773681641
2.068	0.154495239257813
2.07133333333334	0.146865844726563
2.07466666666667	0.152587890625
2.078	0.16021728515625
2.08133333333334	0.168323516845703
2.08466666666667	0.169754028320313
2.088	0.173568725585938
2.09133333333334	0.181198120117188
2.09466666666667	0.17690658569336
2.098	0.162124633789063
2.10133333333334	0.143051147460938
2.10466666666667	0.132560729980469
2.108	0.125408172607422
2.11133333333334	0.113487243652344
2.11466666666667	0.107765197753906
2.118	0.111103057861328
2.12133333333334	0.120162963867188
2.12466666666667	0.127315521240235
2.128	0.126838684082031
2.13133333333334	0.130653381347656
2.13466666666667	0.134944915771485
2.138	0.136375427246094
2.14133333333334	0.128269195556641
2.14466666666667	0.123977661132813
2.148	0.129222869873047
2.15133333333334	0.134468078613281
2.15466666666667	0.129222869873047
2.158	0.116825103759766
2.16133333333334	0.109672546386719
2.16466666666667	0.104427337646485
2.168	0.0987052917480469
2.17133333333334	0.0939369201660156
2.17466666666667	0.0934600830078125
2.178	0.0925064086914063
2.18133333333334	0.0925064086914063
2.18466666666667	0.0958442687988281
2.188	0.104427337646485
2.19133333333334	0.112056732177735
2.19466666666667	0.11587142944336
2.198	0.122547149658203
2.20133333333334	0.123023986816406
2.20466666666667	0.11587142944336
2.208	0.100135803222656
2.21133333333334	0.0810623168945313
2.21466666666667	0.0681877136230469
2.218	0.0600814819335938
2.22133333333334	0.06103515625
2.22466666666667	0.0624656677246094
2.228	0.0638961791992188
2.23133333333334	0.06866455078125
2.23466666666667	0.0777244567871094
2.238	0.0820159912109375
2.24133333333334	0.0772476196289063
2.24466666666667	0.072479248046875
2.248	0.0748634338378907
2.25133333333334	0.0815391540527344
2.25466666666667	0.0867843627929688
2.258	0.0934600830078125
2.26133333333334	0.104904174804688
2.26466666666667	0.118255615234375
2.268	0.132560729980469
2.27133333333334	0.144004821777344
2.27466666666667	0.150680541992188
2.278	0.153064727783203
2.28133333333334	0.154972076416016
2.28466666666667	0.158309936523438
2.288	0.153541564941406
2.29133333333334	0.136852264404297
2.29466666666667	0.116348266601563
2.298	0.0977516174316406
2.30133333333334	0.0882148742675781
2.30466666666667	0.080108642578125
2.308	0.0782012939453125
2.31133333333334	0.0867843627929688
2.31466666666667	0.100135803222656
2.318	0.114917755126953
2.32133333333334	0.117301940917969
2.32466666666667	0.113487243652344
2.328	0.103950500488281
2.33133333333334	0.091552734375
2.33466666666667	0.0824928283691406
2.338	0.0743865966796875
2.34133333333334	0.0681877136230469
2.34466666666667	0.0643730163574219
2.348	0.0600814819335938
2.35133333333334	0.0576972961425782
2.35466666666667	0.0567436218261719
2.358	0.0591278076171875
2.36133333333334	0.0615119934082032
2.36466666666667	0.0667572021484375
2.368	0.0743865966796875
2.37133333333334	0.0786781311035157
2.37466666666667	0.0758171081542969
2.378	0.0720024108886719
2.38133333333334	0.072479248046875
2.38466666666667	0.0767707824707032
2.388	0.0867843627929688
2.39133333333334	0.102043151855469
2.39466666666667	0.11587142944336
2.398	0.12350082397461
2.40133333333334	0.123977661132813
2.40466666666667	0.121116638183594
2.408	0.11444091796875
2.41133333333334	0.110149383544922
2.41466666666667	0.113010406494141
2.418	0.124454498291016
2.42133333333334	0.137805938720703
2.42466666666667	0.145912170410156
2.428	0.151157379150391
2.43133333333334	0.149250030517578
2.43466666666667	0.14638900756836
2.438	0.142097473144531
2.44133333333334	0.141620635986328
2.44466666666667	0.144004821777344
2.448	0.144004821777344
2.45133333333334	0.148773193359375
2.45466666666667	0.15401840209961
2.458	0.155448913574219
2.46133333333334	0.149250030517578
2.46466666666667	0.14638900756836
2.468	0.152587890625
2.47133333333334	0.152587890625
2.47466666666667	0.143527984619141
2.478	0.133991241455078
2.48133333333334	0.136852264404297
2.48466666666667	0.142574310302735
2.488	0.139236450195313
2.49133333333334	0.133991241455078
2.49466666666667	0.133991241455078
2.498	0.133514404296875
2.50133333333334	0.128746032714844
2.50466666666667	0.120162963867188
2.508	0.120162963867188
2.51133333333334	0.127792358398438
2.51466666666667	0.137805938720703
2.518	0.151157379150391
2.52133333333334	0.16021728515625
2.52466666666667	0.170707702636719
2.528	0.172138214111328
2.53133333333334	0.168800354003906
2.53466666666667	0.159263610839844
2.538	0.153064727783203
2.54133333333334	0.149250030517578
2.54466666666667	0.142574310302735
2.548	0.137805938720703
2.55133333333334	0.134468078613281
2.55466666666667	0.139236450195313
2.558	0.14638900756836
2.56133333333334	0.157356262207031
2.56466666666667	0.171184539794922
2.568	0.179290771484375
2.57133333333334	0.18453598022461
2.57466666666667	0.182628631591797
2.578	0.172615051269531
2.58133333333334	0.154972076416016
2.58466666666667	0.132083892822266
2.588	0.118732452392578
2.59133333333334	0.113964080810547
2.59466666666667	0.111103057861328
2.598	0.10824203491211
2.60133333333334	0.105857849121094
2.60466666666667	0.104427337646485
2.608	0.101089477539063
2.61133333333334	0.0944137573242188
2.61466666666667	0.0929832458496094
2.618	0.0982284545898438
2.62133333333334	0.109672546386719
2.62466666666667	0.1220703125
2.628	0.127315521240235
2.63133333333334	0.1220703125
2.63466666666667	0.11587142944336
2.638	0.113010406494141
2.64133333333334	0.111103057861328
2.64466666666667	0.10824203491211
2.648	0.104427337646485
2.65133333333334	0.108718872070313
2.65466666666667	0.113487243652344
2.658	0.113964080810547
2.66133333333334	0.112533569335938
2.66466666666667	0.106334686279297
2.668	0.1068115234375
2.67133333333334	0.109195709228516
2.67466666666667	0.116348266601563
2.678	0.124931335449219
2.68133333333334	0.13113021850586
2.68466666666667	0.140666961669922
2.688	0.154972076416016
2.69133333333334	0.169754028320313
2.69466666666667	0.179290771484375
2.698	0.181198120117188
2.70133333333334	0.186443328857422
2.70466666666667	0.193595886230469
2.708	0.19979476928711
2.71133333333334	0.201225280761719
2.71466666666667	0.197887420654297
2.718	0.194549560546875
2.72133333333334	0.19073486328125
2.72466666666667	0.183582305908203
2.728	0.177860260009766
2.73133333333334	0.172615051269531
2.73466666666667	0.17690658569336
2.738	0.180721282958985
2.74133333333334	0.184059143066406
2.74466666666667	0.189304351806641
2.748	0.191688537597656
2.75133333333334	0.19073486328125
2.75466666666667	0.187397003173828
2.758	0.189304351806641
2.76133333333334	0.187397003173828
2.76466666666667	0.180244445800781
2.768	0.16927719116211
2.77133333333334	0.167369842529297
2.77466666666667	0.165462493896485
2.778	0.158786773681641
2.78133333333334	0.153541564941406
2.78466666666667	0.157356262207031
2.788	0.171661376953125
2.79133333333334	0.185489654541016
2.79466666666667	0.195026397705078
2.798	0.200748443603516
2.80133333333334	0.205039978027344
2.80466666666667	0.20599365234375
2.808	0.20599365234375
2.81133333333334	0.206947326660156
2.81466666666667	0.212192535400391
2.818	0.22125244140625
2.82133333333334	0.230789184570313
2.82466666666667	0.234603881835938
2.828	0.233173370361328
2.83133333333334	0.225067138671875
2.83466666666667	0.212669372558594
2.838	0.19979476928711
2.84133333333334	0.186920166015625
2.84466666666667	0.177383422851563
2.848	0.170230865478516
2.85133333333334	0.163078308105469
2.85466666666667	0.166416168212891
2.858	0.173091888427735
2.86133333333334	0.188350677490235
2.86466666666667	0.202178955078125
2.868	0.213623046875
2.87133333333334	0.223159790039063
2.87466666666667	0.226020812988281
2.878	0.227928161621094
2.88133333333334	0.219345092773438
2.88466666666667	0.217914581298828
2.888	0.224590301513672
2.89133333333334	0.240802764892578
2.89466666666667	0.256061553955078
2.898	0.263690948486328
2.90133333333334	0.274658203125
2.90466666666667	0.280380249023438
2.908	0.277042388916016
2.91133333333334	0.267982482910156
2.91466666666667	0.262737274169922
2.918	0.265598297119141
2.92133333333334	0.26845932006836
2.92466666666667	0.270843505859375
2.928	0.273704528808594
2.93133333333334	0.279903411865235
2.93466666666667	0.282764434814453
2.938	0.288486480712891
2.94133333333334	0.293731689453125
2.94466666666667	0.304698944091797
2.948	0.31423568725586
2.95133333333334	0.322818756103516
2.95466666666667	0.336647033691406
2.958	0.354290008544922
2.96133333333334	0.374794006347656
2.96466666666667	0.39052963256836
2.968	0.402927398681641
2.97133333333334	0.41341781616211
2.97466666666667	0.424385070800781
2.978	0.432968139648438
2.98133333333334	0.442028045654297
2.98466666666667	0.451087951660156
2.988	0.462532043457031
2.99133333333334	0.473499298095703
2.99466666666667	0.480175018310547
2.998	0.481605529785156
3.00133333333334	0.483512878417969
3.00466666666667	0.490665435791016
3.008	0.502586364746094
3.01133333333334	0.516414642333985
3.01466666666667	0.530719757080078
3.018	0.545024871826172
3.02133333333334	0.545024871826172
3.02466666666667	0.531196594238282
3.028	0.513553619384766
3.03133333333334	0.497817993164063
3.03466666666667	0.483512878417969
3.038	0.468254089355469
3.04133333333334	0.46539306640625
3.04466666666667	0.475406646728516
3.048	0.491619110107422
3.05133333333334	0.500679016113282
3.05466666666667	0.504016876220703
3.058	0.507354736328125
3.06133333333334	0.504493713378907
3.06466666666667	0.500202178955078
3.068	0.494956970214844
3.07133333333334	0.499248504638672
3.07466666666667	0.504016876220703
3.078	0.507354736328125
3.08133333333334	0.514507293701172
3.08466666666667	0.519275665283203
3.088	0.524044036865235
3.09133333333334	0.522613525390625
3.09466666666667	0.522136688232422
3.098	0.520706176757813
3.10133333333334	0.516891479492188
3.10466666666667	0.514507293701172
3.108	0.509738922119141
3.11133333333334	0.504493713378907
3.11466666666667	0.497817993164063
3.118	0.492095947265625
3.12133333333334	0.479221343994141
3.12466666666667	0.461578369140625
3.128	0.445842742919922
3.13133333333334	0.43630599975586
3.13466666666667	0.438690185546875
3.138	0.447273254394531
3.14133333333334	0.463485717773438
3.14466666666667	0.475883483886719
3.148	0.484943389892578
3.15133333333334	0.48828125
3.15466666666667	0.484466552734375
3.158	0.476837158203125
3.16133333333334	0.477790832519531
3.16466666666667	0.490188598632813
3.168	0.510692596435547
3.17133333333334	0.531673431396485
3.17466666666667	0.551223754882813
3.178	0.576496124267578
3.18133333333334	0.605106353759766
3.18466666666667	0.648975372314453
3.188	0.697135925292969
3.19133333333334	0.750064849853516
3.19466666666667	0.806808471679688
3.198	0.867843627929688
3.20133333333334	0.931262969970703
3.20466666666667	0.996112823486328
3.208	1.07097625732422
3.21133333333334	1.16395950317383
3.21466666666667	1.26695632934571
3.218	1.37805938720703
3.22133333333334	1.49965286254883
3.22466666666667	1.61409378051758
3.228	1.72042846679688
3.23133333333334	1.81722640991211
3.23466666666667	1.92022323608399
3.238	2.02322006225586
3.24133333333334	2.11858749389649
3.24466666666667	2.2125244140625
3.248	2.30741500854492
3.25133333333334	2.39372253417969
3.25466666666667	2.46620178222656
3.258	2.51960754394531
3.26133333333334	2.56109237670899
3.26466666666667	2.59494781494141
3.268	2.62546539306641
3.27133333333334	2.65359878540039
3.27466666666667	2.67362594604492
3.278	2.68793106079102
3.28133333333334	2.69937515258789
3.28466666666667	2.70795822143555
3.288	2.70414352416992
3.29133333333334	2.69126892089844
3.29466666666667	2.66695022583008
3.298	2.63357162475586
3.30133333333334	2.5935173034668
3.30466666666667	2.55060195922852
3.308	2.50768661499024
3.31133333333334	2.46191024780274
3.31466666666667	2.41947174072266
3.318	2.38800048828125
3.32133333333334	2.36272811889649
3.32466666666667	2.33554840087891
3.328	2.29787826538086
3.33133333333334	2.2430419921875
3.33466666666667	2.18343734741211
3.338	2.11763381958008
3.34133333333334	2.05421447753906
3.34466666666667	1.98745727539063
3.348	1.92928314208985
3.35133333333334	1.89065933227539
3.35466666666667	1.8606185913086
3.358	1.83439254760742
3.36133333333334	1.79672241210938
3.36466666666667	1.76048278808594
3.368	1.72615051269531
3.37133333333334	1.69515609741211
3.37466666666667	1.66416168212891
3.378	1.62839889526367
3.38133333333334	1.59835815429688
3.38466666666667	1.57308578491211
3.388	1.54590606689453
3.39133333333334	1.51348114013672
3.39466666666667	1.48200988769531
3.398	1.45864486694336
3.40133333333334	1.43671035766602
3.40466666666667	1.40380859375
3.408	1.36756896972656
3.41133333333334	1.33037567138672
3.41466666666667	1.2960433959961
3.418	1.26266479492188
3.42133333333334	1.22833251953125
3.42466666666667	1.2044906616211
3.428	1.18684768676758
3.43133333333334	1.17635726928711
3.43466666666667	1.16539001464844
3.438	1.15156173706055
3.44133333333334	1.13677978515625
3.44466666666667	1.11675262451172
3.448	1.09481811523438
3.45133333333334	1.07669830322266
3.45466666666667	1.05762481689453
3.458	1.03759765625
3.46133333333334	1.01709365844727
3.46466666666667	1.00231170654297
3.468	0.988483428955078
3.47133333333334	0.966072082519531
3.47466666666667	0.937461853027344
3.478	0.906944274902344
3.48133333333334	0.875473022460938
3.48466666666667	0.844478607177735
3.488	0.81634521484375
3.49133333333334	0.790119171142578
3.49466666666667	0.770092010498047
3.498	0.75674057006836
3.50133333333334	0.746250152587891
3.50466666666667	0.731468200683594
3.508	0.708103179931641
3.51133333333334	0.68807601928711
3.51466666666667	0.676631927490235
3.518	0.670909881591797
3.52133333333334	0.668048858642578
3.52466666666667	0.670433044433594
3.528	0.681877136230469
3.53133333333334	0.693798065185547
3.53466666666667	0.699043273925782
3.538	0.690937042236328
3.54133333333334	0.680923461914063
3.54466666666667	0.669479370117188
3.548	0.6561279296875
3.55133333333334	0.640869140625
3.55466666666667	0.624179840087891
3.558	0.612735748291016
3.56133333333334	0.599384307861328
3.56466666666667	0.586509704589844
3.568	0.574588775634766
3.57133333333334	0.564098358154297
3.57466666666667	0.554561614990235
3.578	0.540733337402344
3.58133333333334	0.527381896972657
3.58466666666667	0.509738922119141
3.588	0.486373901367188
3.59133333333334	0.461578369140625
3.59466666666667	0.441551208496094
3.598	0.436782836914063
3.60133333333334	0.437259674072266
3.60466666666667	0.44393539428711
3.608	0.458717346191406
3.61133333333334	0.480175018310547
3.61466666666667	0.507354736328125
3.618	0.531196594238282
3.62133333333334	0.569820404052735
3.62466666666667	0.6256103515625
3.628	0.697612762451172
3.63133333333334	0.781536102294922
3.63466666666667	0.877857208251953
3.638	0.994682312011719
3.64133333333334	1.1281967163086
3.64466666666667	1.28889083862305
3.648	1.48057937622071
3.65133333333334	1.70707702636719
3.65466666666667	1.96647644042969
3.658	2.26020812988281
3.66133333333334	2.59065628051758
3.66466666666667	2.94733047485352
3.668	3.33023071289063
3.67133333333334	3.74364852905274
3.67466666666667	4.18949127197266
3.678	4.66012954711914
3.68133333333334	5.15222549438477
3.68466666666667	5.67150115966797
3.688	6.2098503112793
3.69133333333334	6.74772262573242
3.69466666666667	7.27605819702149
3.698	7.78818130493164
3.70133333333334	8.28218460083008
3.70466666666667	8.73661041259766
3.708	9.14764404296875
3.71133333333334	9.51671600341797
3.71466666666667	9.83667373657227
3.718	10.0998878479004
3.72133333333334	10.2953910827637
3.72466666666667	10.4250907897949
3.728	10.4846954345703
3.73133333333334	10.4742050170899
3.73466666666667	10.3945732116699
3.738	10.2438926696778
3.74133333333334	10.0250244140625
3.74466666666667	9.74369049072266
3.748	9.40847396850586
3.75133333333334	9.02748107910156
3.75466666666667	8.60881805419922
3.758	8.16440582275391
3.76133333333334	7.70139694213867
3.76466666666667	7.22932815551758
3.768	6.75296783447266
3.77133333333334	6.27851486206055
3.77466666666667	5.81645965576172
3.778	5.36823272705078
3.78133333333334	4.94050979614258
3.78466666666667	4.5309066772461
3.788	4.14419174194336
3.79133333333334	3.78227233886719
3.79466666666667	3.44228744506836
3.798	3.1280517578125
3.80133333333334	2.84337997436524
3.80466666666667	2.59017944335938
3.808	2.36082077026367
3.81133333333334	2.15387344360352
3.81466666666667	1.97362899780274
3.818	1.82056427001953
3.82133333333334	1.68085098266602
3.82466666666667	1.54972076416016
3.828	1.42765045166016
3.83133333333334	1.31654739379883
3.83466666666667	1.21164321899414
3.838	1.11818313598633
3.84133333333334	1.04427337646485
3.84466666666667	0.986576080322266
3.848	0.940322875976563
3.85133333333334	0.907421112060547
3.85466666666667	0.884056091308594
3.858	0.865459442138672
3.86133333333334	0.854969024658203
3.86466666666667	0.864505767822266
3.868	0.895023345947266
3.87133333333334	0.946998596191406
3.87466666666667	1.02853775024414
3.878	1.14965438842774
3.88133333333334	1.31750106811524
3.88466666666667	1.53636932373047
3.888	1.82104110717774
3.89133333333334	2.18963623046875
3.89466666666667	2.66122817993164
3.898	3.25441360473633
3.90133333333334	3.98969650268555
3.90466666666667	4.89521026611328
3.908	5.9962272644043
3.91133333333334	7.31325149536133
3.91466666666667	8.8653564453125
3.918	10.6682777404785
3.92133333333334	12.7353668212891
3.92466666666667	15.0723457336426
3.928	17.6749229431153
3.93133333333334	20.5430984497071
3.93466666666667	23.653507232666
3.938	26.9541740417481
3.94133333333334	30.3969383239746
3.94466666666667	33.9202880859375
3.948	37.4765396118164
3.95133333333334	40.9774780273438
3.95466666666667	44.3468093872071
3.958	47.518253326416
3.96133333333334	50.4136085510254
3.96466666666667	52.9699325561524
3.968	55.1090240478516
3.97133333333334	56.788444519043
3.97466666666667	57.9609870910645
3.978	58.6113929748535
3.98133333333334	58.7320327758789
3.98466666666667	58.3238601684571
3.988	57.4116706848145
3.99133333333334	56.0388565063477
3.99466666666667	54.2597770690918
3.998	52.1101951599121
4.00133333333334	49.6516227722168
4.00466666666667	46.9465255737305
4.008	44.0621376037598
4.01133333333334	41.0513877868653
4.01466666666667	37.9781723022461
4.018	34.9206924438477
4.02133333333334	31.9290161132813
4.02466666666667	29.045581817627
4.028	26.2923240661621
4.03133333333334	23.6911773681641
4.03466666666667	21.2535858154297
4.038	18.9776420593262
4.04133333333334	16.8790817260742
4.04466666666667	14.9645805358887
4.048	13.2431983947754
4.05133333333334	11.7039680480957
4.05466666666667	10.3297233581543
4.058	9.11569595336914
4.06133333333334	8.03565979003906
4.06466666666667	7.07101821899414
4.068	6.20317459106446
4.07133333333334	5.43737411499024
4.07466666666667	4.76789474487305
4.078	4.17327880859375
4.08133333333334	3.63779067993164
4.08466666666667	3.15237045288086
4.088	2.716064453125
4.09133333333334	2.31647491455078
4.09466666666667	1.94454193115235
4.098	1.60074234008789
4.10133333333334	1.28459930419922
4.10466666666667	0.995159149169922
4.108	0.719070434570313
4.11133333333334	0.446796417236328
4.11466666666667	0.18310546875
4.118	-0.072479248046875
4.12133333333334	-0.311851501464844
4.12466666666667	-0.539779663085938
4.128	-0.75674057006836
4.13133333333334	-0.956535339355469
4.13466666666667	-1.14202499389649
4.138	-1.31416320800781
4.14133333333334	-1.47247314453125
4.14466666666667	-1.61075592041016
4.148	-1.72472000122071
4.15133333333334	-1.80959701538086
4.15466666666667	-1.86204910278321
4.158	-1.87921524047852
4.16133333333334	-1.87206268310547
4.16466666666667	-1.84154510498047
4.168	-1.78956985473633
4.17133333333334	-1.71852111816406
4.17466666666667	-1.63698196411133
4.178	-1.55401229858399
4.18133333333334	-1.46818161010742
4.18466666666667	-1.37567520141602
4.188	-1.27458572387696
4.19133333333334	-1.16634368896485
4.19466666666667	-1.05953216552735
4.198	-0.952720642089844
4.20133333333334	-0.844001770019531
4.20466666666667	-0.737667083740235
4.208	-0.644683837890625
4.21133333333334	-0.570774078369141
4.21466666666667	-0.502586364746094
4.218	-0.436782836914063
4.22133333333334	-0.377655029296875
4.22466666666667	-0.332832336425781
4.228	-0.297069549560547
4.23133333333334	-0.266075134277344
4.23466666666667	-0.245094299316406
4.238	-0.236988067626953
4.24133333333334	-0.23031234741211
4.24466666666667	-0.22125244140625
4.248	-0.205039978027344
4.25133333333334	-0.193119049072266
4.25466666666667	-0.177860260009766
4.258	-0.157833099365235
4.26133333333334	-0.129222869873047
4.26466666666667	-0.0925064086914063
4.268	-0.0557899475097657
4.27133333333334	-0.0181198120117188
4.27466666666667	0.0133514404296875
4.278	0.0410079956054688
4.28133333333334	0.0634193420410157
4.28466666666667	0.087738037109375
4.288	0.113964080810547
4.29133333333334	0.13875961303711
4.29466666666667	0.163555145263672
4.298	0.19216537475586
4.30133333333334	0.216007232666016
4.30466666666667	0.228404998779297
4.308	0.232219696044922
4.31133333333334	0.242233276367188
4.31466666666667	0.257968902587891
4.318	0.273704528808594
4.32133333333334	0.287532806396485
4.32466666666667	0.297069549560547
4.328	0.304698944091797
4.33133333333334	0.301361083984375
4.33466666666667	0.298500061035156
4.338	0.300884246826172
4.34133333333334	0.313758850097656
4.34466666666667	0.333309173583985
4.348	0.357627868652344
4.35133333333334	0.383853912353516
4.35466666666667	0.406742095947266
4.358	0.416755676269531
4.36133333333334	0.410079956054688
4.36466666666667	0.399112701416016
4.368	0.384807586669922
4.37133333333334	0.374317169189453
4.37466666666667	0.360965728759766
4.378	0.355720520019531
4.38133333333334	0.361442565917969
4.38466666666667	0.366687774658203
4.388	0.366687774658203
4.39133333333334	0.361919403076172
4.39466666666667	0.357627868652344
4.398	0.348567962646485
4.40133333333334	0.331401824951172
4.40466666666667	0.315189361572266
4.408	0.307559967041016
4.41133333333334	0.306129455566406
4.41466666666667	0.308513641357422
4.418	0.31423568725586
4.42133333333334	0.324726104736328
4.42466666666667	0.339508056640625
4.428	0.359535217285156
4.43133333333334	0.385284423828125
4.43466666666667	0.408649444580078
4.438	0.432491302490235
4.44133333333334	0.451087951660156
4.44466666666667	0.460147857666016
4.448	0.456333160400391
4.45133333333334	0.438690185546875
4.45466666666667	0.420570373535156
4.458	0.397205352783203
4.46133333333334	0.376701354980469
4.46466666666667	0.356197357177735
4.468	0.343799591064453
4.47133333333334	0.341892242431641
4.47466666666667	0.340938568115235
4.478	0.339984893798828
4.48133333333334	0.340461730957031
4.48466666666667	0.345230102539063
4.488	0.349521636962891
4.49133333333334	0.346660614013672
4.49466666666667	0.344276428222656
4.498	0.34475326538086
4.50133333333334	0.340461730957031
4.50466666666667	0.335216522216797
4.508	0.325202941894531
4.51133333333334	0.316143035888672
4.51466666666667	0.303268432617188
4.518	0.296592712402344
4.52133333333334	0.299453735351563
4.52466666666667	0.29897689819336
4.528	0.300407409667969
4.53133333333334	0.304222106933594
4.53466666666667	0.316143035888672
4.538	0.322818756103516
4.54133333333334	0.322818756103516
4.54466666666667	0.329971313476563
4.548	0.339984893798828
4.55133333333334	0.345706939697266
4.55466666666667	0.342845916748047
4.558	0.340461730957031
4.56133333333334	0.344276428222656
4.56466666666667	0.343799591064453
4.568	0.335693359375
4.57133333333334	0.327110290527344
4.57466666666667	0.326156616210938
4.578	0.330924987792969
4.58133333333334	0.326156616210938
4.58466666666667	0.316619873046875
4.588	0.314712524414063
4.59133333333334	0.319004058837891
4.59466666666667	0.32186508178711
4.598	0.314712524414063
4.60133333333334	0.307559967041016
4.60466666666667	0.307083129882813
4.608	0.307559967041016
4.61133333333334	0.311851501464844
4.61466666666667	0.312328338623047
4.618	0.315189361572266
4.62133333333334	0.32186508178711
4.62466666666667	0.32949447631836
4.628	0.338554382324219
4.63133333333334	0.341415405273438
4.63466666666667	0.342369079589844
4.638	0.341415405273438
4.64133333333334	0.342369079589844
4.64466666666667	0.348567962646485
4.648	0.354766845703125
4.65133333333334	0.361442565917969
4.65466666666667	0.363349914550781
4.658	0.369071960449219
4.66133333333334	0.371456146240235
4.66466666666667	0.371932983398438
4.668	0.366687774658203
4.67133333333334	0.355243682861328
4.67466666666667	0.342845916748047
4.678	0.336647033691406
4.68133333333334	0.342369079589844
4.68466666666667	0.345230102539063
4.688	0.347614288330078
4.69133333333334	0.352859497070313
4.69466666666667	0.360965728759766
4.698	0.364303588867188
4.70133333333334	0.355720520019531
4.70466666666667	0.350475311279297
4.708	0.353336334228516
4.71133333333334	0.370502471923828
4.71466666666667	0.394344329833985
4.718	0.42104721069336
4.72133333333334	0.444889068603516
4.72466666666667	0.459671020507813
4.728	0.467300415039063
4.73133333333334	0.46682357788086
4.73466666666667	0.46539306640625
4.738	0.463008880615235
4.74133333333334	0.465869903564453
4.74466666666667	0.467300415039063
4.748	0.465869903564453
4.75133333333334	0.459671020507813
4.75466666666667	0.455379486083985
4.758	0.448703765869141
4.76133333333334	0.434398651123047
4.76466666666667	0.420093536376953
4.768	0.410556793212891
4.77133333333334	0.403404235839844
4.77466666666667	0.396728515625
4.778	0.392436981201172
4.78133333333334	0.394344329833985
4.78466666666667	0.395774841308594
4.788	0.397682189941406
4.79133333333334	0.402450561523438
4.79466666666667	0.402450561523438
4.798	0.401973724365235
4.80133333333334	0.401496887207031
4.80466666666667	0.405311584472656
4.808	0.404834747314453
4.81133333333334	0.401020050048828
4.81466666666667	0.405311584472656
4.818	0.417232513427735
4.82133333333334	0.432491302490235
4.82466666666667	0.453948974609375
4.828	0.477313995361328
4.83133333333334	0.49591064453125
4.83466666666667	0.501155853271485
4.838	0.498294830322266
4.84133333333334	0.490188598632813
4.84466666666667	0.476837158203125
4.848	0.463485717773438
4.85133333333334	0.457763671875
4.85466666666667	0.463485717773438
4.858	0.470161437988281
4.86133333333334	0.476837158203125
4.86466666666667	0.48065185546875
4.868	0.48971176147461
4.87133333333334	0.488758087158203
4.87466666666667	0.477313995361328
4.878	0.464916229248047
4.88133333333334	0.452995300292969
4.88466666666667	0.449657440185547
4.888	0.443458557128906
4.89133333333334	0.45013427734375
4.89466666666667	0.461101531982422
4.898	0.476360321044922
4.90133333333334	0.494480133056641
4.90466666666667	0.508785247802735
4.908	0.515937805175782
4.91133333333334	0.505447387695313
4.91466666666667	0.489234924316406
4.918	0.467777252197266
4.92133333333334	0.440120697021485
4.92466666666667	0.410556793212891
4.928	0.391960144042969
4.93133333333334	0.389575958251953
4.93466666666667	0.399112701416016
4.938	0.410079956054688
4.94133333333334	0.42104721069336
4.94466666666667	0.426769256591797
4.948	0.429153442382813
4.95133333333334	0.42724609375
4.95466666666667	0.422000885009766
4.958	0.41341781616211
4.96133333333334	0.406742095947266
4.96466666666667	0.411510467529297
4.968	0.420570373535156
4.97133333333334	0.431060791015625
4.97466666666667	0.438213348388672
4.978	0.455379486083985
4.98133333333334	0.477790832519531
4.98466666666667	0.494480133056641
4.988	0.497817993164063
4.99133333333334	0.489234924316406
4.99466666666667	0.479698181152344
4.998	0.464439392089844
5.00133333333334	0.45156478881836
5.00466666666667	0.432968139648438
5.008	0.42104721069336
5.01133333333334	0.416755676269531
5.01466666666667	0.420093536376953
5.018	0.424385070800781
5.02133333333334	0.423908233642578
5.02466666666667	0.427722930908203
5.028	0.435352325439453
5.03133333333334	0.444889068603516
5.03466666666667	0.452041625976563
5.038	0.457763671875
5.04133333333334	0.461101531982422
5.04466666666667	0.457763671875
5.048	0.447750091552735
5.05133333333334	0.433921813964844
5.05466666666667	0.422000885009766
5.058	0.414371490478516
5.06133333333334	0.409603118896485
5.06466666666667	0.411510467529297
5.068	0.418663024902344
5.07133333333334	0.431537628173828
5.07466666666667	0.438690185546875
5.078	0.437259674072266
5.08133333333334	0.43487548828125
5.08466666666667	0.437259674072266
5.088	0.438213348388672
5.09133333333334	0.432491302490235
5.09466666666667	0.424385070800781
5.098	0.423908233642578
5.10133333333334	0.423908233642578
5.10466666666667	0.422000885009766
5.108	0.418186187744141
5.11133333333334	0.423431396484375
5.11466666666667	0.43630599975586
5.118	0.446796417236328
5.12133333333334	0.450611114501953
5.12466666666667	0.447273254394531
5.128	0.440120697021485
5.13133333333334	0.428199768066406
5.13466666666667	0.406265258789063
5.138	0.381946563720703
5.14133333333334	0.3662109375
5.14466666666667	0.35858154296875
5.148	0.35858154296875
5.15133333333334	0.359058380126953
5.15466666666667	0.36764144897461
5.158	0.37527084350586
5.16133333333334	0.376701354980469
5.16466666666667	0.376224517822266
5.168	0.376701354980469
5.17133333333334	0.381946563720703
5.17466666666667	0.384330749511719
5.178	0.381946563720703
5.18133333333334	0.3814697265625
5.18466666666667	0.378131866455078
5.188	0.372886657714844
5.19133333333334	0.365734100341797
5.19466666666667	0.366687774658203
5.198	0.38290023803711
5.20133333333334	0.40578842163086
5.20466666666667	0.424385070800781
5.208	0.439643859863281
5.21133333333334	0.448226928710938
5.21466666666667	0.446796417236328
5.218	0.43487548828125
5.22133333333334	0.426769256591797
5.22466666666667	0.432491302490235
5.228	0.441074371337891
5.23133333333334	0.442981719970703
5.23466666666667	0.439643859863281
5.238	0.429630279541016
5.24133333333334	0.412940979003906
5.24466666666667	0.392913818359375
5.248	0.377178192138672
5.25133333333334	0.374317169189453
5.25466666666667	0.379085540771485
5.258	0.395774841308594
5.26133333333334	0.414848327636719
5.26466666666667	0.433444976806641
5.268	0.442981719970703
5.27133333333334	0.444412231445313
5.27466666666667	0.447750091552735
5.278	0.45156478881836
5.28133333333334	0.447273254394531
5.28466666666667	0.438213348388672
5.288	0.432968139648438
5.29133333333334	0.433921813964844
5.29466666666667	0.430583953857422
5.298	0.420570373535156
5.30133333333334	0.417232513427735
5.30466666666667	0.419139862060547
5.308	0.422000885009766
5.31133333333334	0.418663024902344
5.31466666666667	0.4119873046875
5.318	0.41341781616211
5.32133333333334	0.417709350585938
5.32466666666667	0.422000885009766
5.328	0.426769256591797
5.33133333333334	0.440120697021485
5.33466666666667	0.464916229248047
5.338	0.477790832519531
5.34133333333334	0.473976135253906
5.34466666666667	0.460147857666016
5.348	0.445842742919922
5.35133333333334	0.430583953857422
5.35466666666667	0.408172607421875
5.358	0.386714935302735
5.36133333333334	0.376224517822266
5.36466666666667	0.37527084350586
5.368	0.377178192138672
5.37133333333334	0.37527084350586
5.37466666666667	0.376701354980469
5.378	0.386238098144531
5.38133333333334	0.39815902709961
5.38466666666667	0.402927398681641
5.388	0.402927398681641
5.39133333333334	0.399589538574219
5.39466666666667	0.394344329833985
5.398	0.387668609619141
5.40133333333334	0.385761260986328
5.40466666666667	0.392436981201172
5.408	0.399589538574219
5.41133333333334	0.411033630371094
5.41466666666667	0.42104721069336
5.418	0.431060791015625
5.42133333333334	0.43487548828125
5.42466666666667	0.438690185546875
5.428	0.448226928710938
5.43133333333334	0.457286834716797
5.43466666666667	0.460147857666016
5.438	0.460147857666016
5.44133333333334	0.45919418334961
5.44466666666667	0.455856323242188
5.448	0.449180603027344
5.45133333333334	0.440120697021485
5.45466666666667	0.439643859863281
5.458	0.441074371337891
5.46133333333334	0.445842742919922
5.46466666666667	0.446319580078125
5.468	0.445842742919922
5.47133333333334	0.448226928710938
5.47466666666667	0.442981719970703
5.478	0.429630279541016
5.48133333333334	0.413894653320313
5.48466666666667	0.411510467529297
5.488	0.415325164794922
5.49133333333334	0.41341781616211
5.49466666666667	0.412940979003906
5.498	0.417709350585938
5.50133333333334	0.424385070800781
5.50466666666667	0.422954559326172
5.508	0.409126281738281
5.51133333333334	0.391960144042969
5.51466666666667	0.375747680664063
5.518	0.367164611816406
5.52133333333334	0.360965728759766
5.52466666666667	0.354766845703125
5.528	0.358104705810547
5.53133333333334	0.377178192138672
5.53466666666667	0.400543212890625
5.538	0.412940979003906
5.54133333333334	0.417232513427735
5.54466666666667	0.417232513427735
5.548	0.409603118896485
5.55133333333334	0.395774841308594
5.55466666666667	0.379085540771485
5.558	0.373363494873047
5.56133333333334	0.370979309082031
5.56466666666667	0.378131866455078
5.568	0.388622283935547
5.57133333333334	0.403881072998047
5.57466666666667	0.415802001953125
5.578	0.420093536376953
5.58133333333334	0.418663024902344
5.58466666666667	0.411033630371094
5.588	0.403404235839844
5.59133333333334	0.393867492675781
5.59466666666667	0.386238098144531
5.598	0.380992889404297
5.60133333333334	0.385761260986328
5.60466666666667	0.404834747314453
5.608	0.426292419433594
5.61133333333334	0.444889068603516
5.61466666666667	0.458240509033203
5.618	0.469207763671875
5.62133333333334	0.477313995361328
5.62466666666667	0.472068786621094
5.628	0.468730926513672
5.63133333333334	0.465869903564453
5.63466666666667	0.472068786621094
5.638	0.4730224609375
5.64133333333334	0.463008880615235
5.64466666666667	0.455379486083985
5.648	0.446319580078125
5.65133333333334	0.44393539428711
5.65466666666667	0.440597534179688
5.658	0.44393539428711
5.66133333333334	0.461578369140625
5.66466666666667	0.476360321044922
5.668	0.485897064208985
5.67133333333334	0.483036041259766
5.67466666666667	0.476837158203125
5.678	0.470638275146485
5.68133333333334	0.459671020507813
5.68466666666667	0.448226928710938
5.688	0.437259674072266
5.69133333333334	0.435829162597656
5.69466666666667	0.443458557128906
5.698	0.459671020507813
5.70133333333334	0.478744506835938
5.70466666666667	0.49734115600586
5.708	0.514030456542969
5.71133333333334	0.528812408447266
5.71466666666667	0.542640686035157
5.718	0.544548034667969
5.72133333333334	0.5340576171875
5.72466666666667	0.511646270751953
5.728	0.490665435791016
5.73133333333334	0.473976135253906
5.73466666666667	0.456809997558594
5.738	0.448703765869141
5.74133333333334	0.455856323242188
5.74466666666667	0.480175018310547
5.748	0.504016876220703
5.75133333333334	0.515460968017578
5.75466666666667	0.517368316650391
5.758	0.510215759277344
5.76133333333334	0.494480133056641
5.76466666666667	0.471115112304688
5.768	0.452518463134766
5.77133333333334	0.44393539428711
5.77466666666667	0.442981719970703
5.778	0.449657440185547
5.78133333333334	0.45919418334961
5.78466666666667	0.467777252197266
5.788	0.473976135253906
5.79133333333334	0.48065185546875
5.79466666666667	0.48828125
5.798	0.490665435791016
5.80133333333334	0.491619110107422
5.80466666666667	0.498771667480469
5.808	0.514507293701172
5.81133333333334	0.530719757080078
5.81466666666667	0.538825988769532
5.818	0.547885894775391
5.82133333333334	0.55837631225586
5.82466666666667	0.569343566894532
5.828	0.569820404052735
5.83133333333334	0.566959381103516
5.83466666666667	0.567436218261719
5.838	0.571250915527344
5.84133333333334	0.569343566894532
5.84466666666667	0.561714172363282
5.848	0.555515289306641
5.85133333333334	0.556468963623047
5.85466666666667	0.563621520996094
5.858	0.568389892578125
5.86133333333334	0.575065612792969
5.86466666666667	0.582695007324219
5.868	0.589847564697266
5.87133333333334	0.591754913330078
5.87466666666667	0.58889389038086
5.878	0.589847564697266
5.88133333333334	0.594139099121094
5.88466666666667	0.596046447753907
5.888	0.59652328491211
5.89133333333334	0.5950927734375
5.89466666666667	0.5950927734375
5.898	0.589370727539063
5.90133333333334	0.574588775634766
5.90466666666667	0.560760498046875
5.908	0.551223754882813
5.91133333333334	0.552177429199219
5.91466666666667	0.559806823730469
5.918	0.568389892578125
5.92133333333334	0.576019287109375
5.92466666666667	0.583648681640625
5.928	0.593185424804688
5.93133333333334	0.597000122070313
5.93466666666667	0.589847564697266
5.938	0.579833984375
5.94133333333334	0.576496124267578
5.94466666666667	0.576496124267578
5.948	0.569820404052735
5.95133333333334	0.55837631225586
5.95466666666667	0.544548034667969
5.958	0.535011291503907
5.96133333333334	0.529289245605469
5.96466666666667	0.529289245605469
5.968	0.5340576171875
5.97133333333334	0.537872314453125
5.97466666666667	0.54168701171875
5.978	0.542640686035157
5.98133333333334	0.540256500244141
5.98466666666667	0.533580780029297
5.988	0.526905059814453
5.99133333333334	0.523567199707032
5.99466666666667	0.524044036865235
5.998	0.532627105712891
6.00133333333334	0.545024871826172
6.00466666666667	0.551700592041016
6.008	0.553607940673828
6.01133333333334	0.555992126464844
6.01466666666667	0.565052032470703
6.018	0.566959381103516
6.02133333333334	0.563621520996094
6.02466666666667	0.562191009521485
6.028	0.563621520996094
6.03133333333334	0.561714172363282
6.03466666666667	0.552654266357422
6.038	0.547885894775391
6.04133333333334	0.548839569091797
6.04466666666667	0.553607940673828
6.048	0.553607940673828
6.05133333333334	0.550270080566407
6.05466666666667	0.551223754882813
6.058	0.554084777832032
6.06133333333334	0.55694580078125
6.06466666666667	0.556468963623047
6.068	0.559806823730469
6.07133333333334	0.564098358154297
6.07466666666667	0.562667846679688
6.078	0.555992126464844
6.08133333333334	0.552177429199219
6.08466666666667	0.553131103515625
6.088	0.562191009521485
6.09133333333334	0.57363510131836
6.09466666666667	0.589847564697266
6.098	0.600814819335938
6.10133333333334	0.604629516601563
6.10466666666667	0.599861145019532
6.108	0.587940216064453
6.11133333333334	0.576496124267578
6.11466666666667	0.568866729736328
6.118	0.569343566894532
6.12133333333334	0.579833984375
6.12466666666667	0.59652328491211
6.128	0.608921051025391
6.13133333333334	0.612258911132813
6.13466666666667	0.601768493652344
6.138	0.58746337890625
6.14133333333334	0.565528869628907
6.14466666666667	0.549793243408203
6.148	0.538349151611328
6.15133333333334	0.537395477294922
6.15466666666667	0.544071197509766
6.158	0.554084777832032
6.16133333333334	0.561237335205078
6.16466666666667	0.5645751953125
6.168	0.568389892578125
6.17133333333334	0.575065612792969
6.17466666666667	0.584602355957032
6.178	0.590801239013672
6.18133333333334	0.595569610595703
6.18466666666667	0.597000122070313
6.188	0.60272216796875
6.19133333333334	0.601768493652344
6.19466666666667	0.592231750488282
6.198	0.578880310058594
6.20133333333334	0.569820404052735
6.20466666666667	0.5645751953125
6.208	0.552177429199219
6.21133333333334	0.542640686035157
6.21466666666667	0.545024871826172
6.218	0.554084777832032
6.22133333333334	0.562191009521485
6.22466666666667	0.567913055419922
6.228	0.582695007324219
6.23133333333334	0.593185424804688
6.23466666666667	0.594139099121094
6.238	0.594615936279297
6.24133333333334	0.595569610595703
6.24466666666667	0.594615936279297
6.248	0.582695007324219
6.25133333333334	0.575542449951172
6.25466666666667	0.577926635742188
6.258	0.579833984375
6.26133333333334	0.574588775634766
6.26466666666667	0.568866729736328
6.268	0.567913055419922
6.27133333333334	0.570774078369141
6.27466666666667	0.574588775634766
6.278	0.579833984375
6.28133333333334	0.589370727539063
6.28466666666667	0.598430633544922
6.288	0.610828399658203
6.29133333333334	0.622272491455078
6.29466666666667	0.628948211669922
6.298	0.63323974609375
6.30133333333334	0.63467025756836
6.30466666666667	0.638961791992188
6.308	0.639438629150391
6.31133333333334	0.638008117675782
6.31466666666667	0.639915466308594
6.318	0.643253326416016
6.32133333333334	0.647068023681641
6.32466666666667	0.644683837890625
6.328	0.64229965209961
6.33133333333334	0.637054443359375
6.33466666666667	0.631809234619141
6.338	0.627994537353516
6.34133333333334	0.633716583251953
6.34466666666667	0.646591186523438
6.348	0.664234161376953
6.35133333333334	0.677585601806641
6.35466666666667	0.687599182128907
6.358	0.68807601928711
6.36133333333334	0.679969787597657
6.36466666666667	0.663280487060547
6.368	0.639915466308594
6.37133333333334	0.621795654296875
6.37466666666667	0.614166259765625
6.378	0.61941146850586
6.38133333333334	0.62704086303711
6.38466666666667	0.636577606201172
6.388	0.645637512207032
6.39133333333334	0.652790069580078
6.39466666666667	0.650405883789063
6.398	0.64229965209961
6.40133333333334	0.635623931884766
6.40466666666667	0.63467025756836
6.408	0.637531280517578
6.41133333333334	0.639915466308594
6.41466666666667	0.646114349365235
6.418	0.655651092529297
6.42133333333334	0.661849975585938
6.42466666666667	0.662803649902344
6.428	0.66375732421875
6.43133333333334	0.661849975585938
6.43466666666667	0.653743743896485
6.438	0.638484954833985
6.44133333333334	0.62704086303711
6.44466666666667	0.613212585449219
6.448	0.597000122070313
6.45133333333334	0.578880310058594
6.45466666666667	0.568866729736328
6.458	0.567436218261719
6.46133333333334	0.571250915527344
6.46466666666667	0.580310821533203
6.468	0.58746337890625
6.47133333333334	0.592708587646485
6.47466666666667	0.590324401855469
6.478	0.58746337890625
6.48133333333334	0.580787658691407
6.48466666666667	0.574588775634766
6.488	0.57363510131836
6.49133333333334	0.576972961425782
6.49466666666667	0.584125518798828
6.498	0.585556030273438
6.50133333333334	0.585556030273438
6.50466666666667	0.586509704589844
6.508	0.589370727539063
6.51133333333334	0.593185424804688
6.51466666666667	0.5950927734375
6.518	0.592708587646485
6.52133333333334	0.584125518798828
6.52466666666667	0.566959381103516
6.528	0.549793243408203
6.53133333333334	0.542163848876953
6.53466666666667	0.544548034667969
6.538	0.548362731933594
6.54133333333334	0.547885894775391
6.54466666666667	0.549793243408203
6.548	0.550270080566407
6.55133333333334	0.542163848876953
6.55466666666667	0.524044036865235
6.558	0.51116943359375
6.56133333333334	0.506401062011719
6.56466666666667	0.5035400390625
6.568	0.494480133056641
6.57133333333334	0.48828125
6.57466666666667	0.481605529785156
6.578	0.473976135253906
6.58133333333334	0.462532043457031
6.58466666666667	0.45013427734375
6.588	0.441074371337891
6.59133333333334	0.430583953857422
6.59466666666667	0.422477722167969
6.598	0.414371490478516
6.60133333333334	0.411510467529297
6.60466666666667	0.41341781616211
6.608	0.415802001953125
6.61133333333334	0.422954559326172
6.61466666666667	0.432491302490235
6.618	0.441551208496094
6.62133333333334	0.445365905761719
6.62466666666667	0.445365905761719
6.628	0.451087951660156
6.63133333333334	0.463008880615235
6.63466666666667	0.478267669677735
6.638	0.498294830322266
6.64133333333334	0.521183013916016
6.64466666666667	0.542640686035157
6.648	0.548839569091797
6.65133333333334	0.535964965820313
6.65466666666667	0.511646270751953
6.658	0.484943389892578
6.66133333333334	0.46682357788086
6.66466666666667	0.456333160400391
[truncated: 7,007 more rows]
