# Supplementary material for: Phase-Specific Parameter Estimation in Chiral HPLC Using 1‑Site, 2‑Site Stochastic Models, and Unified Equation Approach
Source: Anal Chem. 2026 Apr 29;98(18):13925–39. doi: 10.1021/acs.analchem.6c01634 (PMC13177292; doi:10.1021/acs.analchem.6c01634)
Supplement: Supplementary file 2 [file ac6c01634_si_002.zip › SupportingInformation/01_isotherm_fit/CELL2_data/LORA_CELL2_05_10_10.CSV]

0.00283333333333334	-0.166893005371094
0.00616666666666667	-0.164985656738281
0.0095	-0.1678466796875
0.0128333333333334	-0.1678466796875
0.0161666666666667	-0.164985656738281
0.0195	-0.159740447998047
0.0228333333333334	-0.157833099365235
0.0261666666666667	-0.156879425048828
0.0295	-0.157833099365235
0.0328333333333334	-0.163555145263672
0.0361666666666667	-0.173091888427735
0.0395	-0.177860260009766
0.0428333333333334	-0.181198120117188
0.0461666666666667	-0.186920166015625
0.0495	-0.19216537475586
0.0528333333333334	-0.195026397705078
0.0561666666666667	-0.195026397705078
0.0595	-0.203609466552735
0.0628333333333334	-0.209331512451172
0.0661666666666667	-0.209331512451172
0.0695	-0.204563140869141
0.0728333333333334	-0.197410583496094
0.0761666666666667	-0.19216537475586
0.0795	-0.181674957275391
0.0828333333333334	-0.176429748535156
0.0861666666666667	-0.174522399902344
0.0895	-0.180244445800781
0.0928333333333334	-0.19073486328125
0.0961666666666667	-0.200748443603516
0.0995	-0.211715698242188
0.102833333333334	-0.22125244140625
0.106166666666667	-0.231742858886719
0.1095	-0.237464904785156
0.112833333333334	-0.229835510253906
0.116166666666667	-0.217437744140625
0.1195	-0.20742416381836
0.122833333333334	-0.201225280761719
0.126166666666667	-0.19216537475586
0.1295	-0.188827514648438
0.132833333333334	-0.195503234863281
0.136166666666667	-0.206947326660156
0.1395	-0.211715698242188
0.142833333333334	-0.214099884033203
0.146166666666667	-0.223159790039063
0.1495	-0.229358673095703
0.152833333333334	-0.231742858886719
0.156166666666667	-0.233173370361328
0.1595	-0.238418579101563
0.162833333333334	-0.241756439208985
0.166166666666667	-0.243186950683594
0.1695	-0.248908996582031
0.172833333333334	-0.255107879638672
0.176166666666667	-0.255107879638672
0.1795	-0.254154205322266
0.182833333333334	-0.257015228271485
0.186166666666667	-0.264167785644531
0.1895	-0.270366668701172
0.192833333333334	-0.274658203125
0.196166666666667	-0.27608871459961
0.1995	-0.277042388916016
0.202833333333334	-0.279426574707031
0.206166666666667	-0.278949737548828
0.2095	-0.271320343017578
0.212833333333334	-0.264644622802735
0.216166666666667	-0.266075134277344
0.2195	-0.270366668701172
0.222833333333334	-0.271320343017578
0.226166666666667	-0.267982482910156
0.2295	-0.268936157226563
0.232833333333334	-0.270366668701172
0.236166666666667	-0.264644622802735
0.2395	-0.255107879638672
0.242833333333334	-0.24557113647461
0.246166666666667	-0.240802764892578
0.2495	-0.235080718994141
0.252833333333334	-0.229358673095703
0.256166666666667	-0.234127044677735
0.2595	-0.244617462158203
0.262833333333334	-0.257968902587891
0.266166666666667	-0.267505645751953
0.2695	-0.279426574707031
0.272833333333334	-0.288963317871094
0.276166666666667	-0.288486480712891
0.2795	-0.28371810913086
0.282833333333334	-0.274181365966797
0.286166666666667	-0.267505645751953
0.2895	-0.26082992553711
0.292833333333334	-0.258922576904297
0.296166666666667	-0.263690948486328
0.2995	-0.26845932006836
0.302833333333334	-0.272750854492188
0.306166666666667	-0.273704528808594
0.3095	-0.274181365966797
0.312833333333334	-0.278472900390625
0.316166666666667	-0.279426574707031
0.3195	-0.285148620605469
0.322833333333334	-0.293731689453125
0.326166666666667	-0.301837921142578
0.3295	-0.307083129882813
0.332833333333334	-0.304222106933594
0.336166666666667	-0.303745269775391
0.3395	-0.299453735351563
0.342833333333334	-0.295162200927735
0.346166666666667	-0.29134750366211
0.3495	-0.288963317871094
0.352833333333334	-0.292301177978516
0.356166666666667	-0.292778015136719
0.3595	-0.296592712402344
0.362833333333334	-0.300407409667969
0.366166666666667	-0.305652618408203
0.3695	-0.308990478515625
0.372833333333334	-0.312328338623047
0.376166666666667	-0.31423568725586
0.3795	-0.310897827148438
0.382833333333334	-0.30517578125
0.386166666666667	-0.300884246826172
0.3895	-0.29754638671875
0.392833333333334	-0.291824340820313
0.396166666666667	-0.290870666503906
0.3995	-0.294685363769531
0.402833333333334	-0.296115875244141
0.406166666666667	-0.295162200927735
0.4095	-0.300407409667969
0.412833333333334	-0.310897827148438
0.416166666666667	-0.315666198730469
0.4195	-0.315666198730469
0.422833333333334	-0.31280517578125
0.426166666666667	-0.314712524414063
0.4295	-0.308990478515625
0.432833333333334	-0.301837921142578
0.436166666666667	-0.300884246826172
0.4395	-0.307083129882813
0.442833333333334	-0.315666198730469
0.446166666666667	-0.316143035888672
0.4495	-0.320911407470703
0.452833333333334	-0.326156616210938
0.456166666666667	-0.329017639160156
0.4595	-0.322818756103516
0.462833333333334	-0.318527221679688
0.466166666666667	-0.320911407470703
0.4695	-0.325202941894531
0.472833333333334	-0.327110290527344
0.476166666666667	-0.323772430419922
0.4795	-0.325679779052735
0.482833333333334	-0.327587127685547
0.486166666666667	-0.324249267578125
0.4895	-0.317573547363281
0.492833333333334	-0.317573547363281
0.496166666666667	-0.328540802001953
0.4995	-0.340938568115235
0.502833333333334	-0.347614288330078
0.506166666666667	-0.353813171386719
0.5095	-0.355720520019531
0.512833333333334	-0.349044799804688
0.516166666666667	-0.334262847900391
0.5195	-0.318527221679688
0.522833333333334	-0.310897827148438
0.526166666666667	-0.308036804199219
0.5295	-0.311851501464844
0.532833333333334	-0.315666198730469
0.536166666666667	-0.324726104736328
0.5395	-0.334262847900391
0.542833333333334	-0.340461730957031
0.546166666666667	-0.341415405273438
0.5495	-0.338554382324219
0.552833333333334	-0.340938568115235
0.556166666666667	-0.341892242431641
0.5595	-0.342369079589844
0.562833333333334	-0.341892242431641
0.566166666666667	-0.345230102539063
0.5695	-0.349521636962891
0.572833333333334	-0.353336334228516
0.576166666666667	-0.354766845703125
0.5795	-0.360488891601563
0.582833333333334	-0.36764144897461
0.586166666666667	-0.37527084350586
0.5895	-0.380992889404297
0.592833333333334	-0.380039215087891
0.596166666666667	-0.375747680664063
0.5995	-0.362873077392578
0.602833333333334	-0.349998474121094
0.606166666666667	-0.342369079589844
0.6095	-0.343799591064453
0.612833333333334	-0.355720520019531
0.616166666666667	-0.369548797607422
0.6195	-0.384330749511719
0.622833333333334	-0.39815902709961
0.626166666666667	-0.404834747314453
0.6295	-0.395298004150391
0.632833333333334	-0.374317169189453
0.636166666666667	-0.3509521484375
0.6395	-0.333786010742188
0.642833333333334	-0.317096710205078
0.646166666666667	-0.304698944091797
0.6495	-0.307083129882813
0.652833333333334	-0.317096710205078
0.656166666666667	-0.329971313476563
0.6595	-0.336647033691406
0.662833333333334	-0.345706939697266
0.666166666666667	-0.355720520019531
0.6695	-0.361442565917969
0.672833333333334	-0.36764144897461
0.676166666666667	-0.376224517822266
0.6795	-0.385761260986328
0.682833333333334	-0.394344329833985
0.686166666666667	-0.399112701416016
0.6895	-0.403404235839844
0.692833333333334	-0.395774841308594
0.696166666666667	-0.38290023803711
0.6995	-0.37527084350586
0.702833333333334	-0.37384033203125
0.706166666666667	-0.375747680664063
0.7095	-0.368118286132813
0.712833333333334	-0.369071960449219
0.716166666666667	-0.375747680664063
0.7195	-0.388622283935547
0.722833333333334	-0.396251678466797
0.726166666666667	-0.39815902709961
0.7295	-0.40435791015625
0.732833333333334	-0.407218933105469
0.736166666666667	-0.40435791015625
0.7395	-0.391483306884766
0.742833333333334	-0.379085540771485
0.746166666666667	-0.370979309082031
0.7495	-0.3662109375
0.752833333333334	-0.36764144897461
0.756166666666667	-0.374794006347656
0.7595	-0.383377075195313
0.762833333333334	-0.384330749511719
0.766166666666667	-0.38290023803711
0.7695	-0.380992889404297
0.772833333333334	-0.385284423828125
0.776166666666667	-0.391960144042969
0.7795	-0.403881072998047
0.782833333333334	-0.417232513427735
0.786166666666667	-0.425815582275391
0.7895	-0.432014465332031
0.792833333333334	-0.432014465332031
0.796166666666667	-0.42104721069336
0.7995	-0.401973724365235
0.802833333333334	-0.389575958251953
0.806166666666667	-0.387191772460938
0.8095	-0.385761260986328
0.812833333333334	-0.3814697265625
0.816166666666667	-0.386238098144531
0.8195	-0.401496887207031
0.822833333333334	-0.4119873046875
0.826166666666667	-0.414848327636719
0.8295	-0.417709350585938
0.832833333333334	-0.42724609375
0.836166666666667	-0.431060791015625
0.8395	-0.427722930908203
0.842833333333334	-0.429630279541016
0.846166666666667	-0.438690185546875
0.8495	-0.448703765869141
0.852833333333334	-0.448703765869141
0.856166666666667	-0.4425048828125
0.8595	-0.435352325439453
0.862833333333334	-0.428199768066406
0.866166666666667	-0.422000885009766
0.8695	-0.416278839111328
0.872833333333334	-0.407695770263672
0.876166666666667	-0.400066375732422
0.8795	-0.393867492675781
0.882833333333334	-0.385284423828125
0.886166666666667	-0.369071960449219
0.8895	-0.349998474121094
0.892833333333334	-0.345706939697266
0.896166666666667	-0.352859497070313
0.8995	-0.362396240234375
0.902833333333334	-0.372886657714844
0.906166666666667	-0.386238098144531
0.9095	-0.40578842163086
0.912833333333334	-0.422954559326172
0.916166666666667	-0.439167022705078
0.9195	-0.454902648925781
0.922833333333334	-0.468730926513672
0.926166666666667	-0.478744506835938
0.9295	-0.479221343994141
0.932833333333334	-0.475406646728516
0.936166666666667	-0.470638275146485
0.9395	-0.46539306640625
0.942833333333334	-0.461578369140625
0.946166666666667	-0.458717346191406
0.9495	-0.456809997558594
0.952833333333334	-0.447750091552735
0.956166666666667	-0.432014465332031
0.9595	-0.416755676269531
0.962833333333334	-0.409603118896485
0.966166666666667	-0.408649444580078
0.9695	-0.410079956054688
0.972833333333334	-0.412940979003906
0.976166666666667	-0.420570373535156
0.9795	-0.432491302490235
0.982833333333334	-0.438690185546875
0.986166666666667	-0.436782836914063
0.9895	-0.433921813964844
0.992833333333334	-0.439643859863281
0.996166666666667	-0.452518463134766
0.9995	-0.464439392089844
1.00283333333334	-0.470638275146485
1.00616666666667	-0.476837158203125
1.0095	-0.480175018310547
1.01283333333334	-0.481128692626953
1.01616666666667	-0.471115112304688
1.0195	-0.457286834716797
1.02283333333334	-0.445842742919922
1.02616666666667	-0.445842742919922
1.0295	-0.45013427734375
1.03283333333334	-0.457286834716797
1.03616666666667	-0.46539306640625
1.0395	-0.474929809570313
1.04283333333334	-0.478744506835938
1.04616666666667	-0.475406646728516
1.0495	-0.470638275146485
1.05283333333334	-0.46539306640625
1.05616666666667	-0.457763671875
1.0595	-0.440120697021485
1.06283333333334	-0.426769256591797
1.06616666666667	-0.419139862060547
1.0695	-0.42104721069336
1.07283333333334	-0.426769256591797
1.07616666666667	-0.433444976806641
1.0795	-0.442981719970703
1.08283333333334	-0.45013427734375
1.08616666666667	-0.460624694824219
1.0895	-0.467777252197266
1.09283333333334	-0.468730926513672
1.09616666666667	-0.469684600830078
1.0995	-0.474929809570313
1.10283333333334	-0.485420227050781
1.10616666666667	-0.485420227050781
1.1095	-0.476837158203125
1.11283333333334	-0.472545623779297
1.11616666666667	-0.475406646728516
1.1195	-0.480175018310547
1.12283333333334	-0.481128692626953
1.12616666666667	-0.484466552734375
1.1295	-0.491142272949219
1.13283333333334	-0.493049621582031
1.13616666666667	-0.492572784423828
1.1395	-0.491619110107422
1.14283333333334	-0.493049621582031
1.14616666666667	-0.488758087158203
1.1495	-0.475406646728516
1.15283333333334	-0.462532043457031
1.15616666666667	-0.447273254394531
1.1595	-0.434398651123047
1.16283333333334	-0.42104721069336
1.16616666666667	-0.41341781616211
1.1695	-0.41341781616211
1.17283333333334	-0.415802001953125
1.17616666666667	-0.42104721069336
1.1795	-0.42867660522461
1.18283333333334	-0.440597534179688
1.18616666666667	-0.454425811767578
1.1895	-0.471115112304688
1.19283333333334	-0.490188598632813
1.19616666666667	-0.51116943359375
1.1995	-0.524997711181641
1.20283333333334	-0.525951385498047
1.20616666666667	-0.524997711181641
1.2095	-0.519752502441407
1.21283333333334	-0.508308410644532
1.21616666666667	-0.489234924316406
1.2195	-0.475406646728516
1.22283333333334	-0.477313995361328
1.22616666666667	-0.479221343994141
1.2295	-0.475883483886719
1.23283333333334	-0.471591949462891
1.23616666666667	-0.469684600830078
1.2395	-0.46682357788086
1.24283333333334	-0.457763671875
1.24616666666667	-0.452518463134766
1.2495	-0.460147857666016
1.25283333333334	-0.471115112304688
1.25616666666667	-0.481128692626953
1.2595	-0.482559204101563
1.26283333333334	-0.484943389892578
1.26616666666667	-0.491142272949219
1.2695	-0.498294830322266
1.27283333333334	-0.505924224853516
1.27616666666667	-0.509262084960938
1.2795	-0.516414642333985
1.28283333333334	-0.522136688232422
1.28616666666667	-0.520706176757813
1.2895	-0.516414642333985
1.29283333333334	-0.506877899169922
1.29616666666667	-0.499248504638672
1.2995	-0.488758087158203
1.30283333333334	-0.477790832519531
1.30616666666667	-0.470638275146485
1.3095	-0.463008880615235
1.31283333333334	-0.457763671875
1.31616666666667	-0.457286834716797
1.3195	-0.468730926513672
1.32283333333334	-0.485420227050781
1.32616666666667	-0.498771667480469
1.3295	-0.506877899169922
1.33283333333334	-0.513553619384766
1.33616666666667	-0.515460968017578
1.3395	-0.506877899169922
1.34283333333334	-0.494003295898438
1.34616666666667	-0.480175018310547
1.3495	-0.470638275146485
1.35283333333334	-0.463485717773438
1.35616666666667	-0.462055206298828
1.3595	-0.471591949462891
1.36283333333334	-0.484466552734375
1.36616666666667	-0.500202178955078
1.3695	-0.513076782226563
1.37283333333334	-0.527381896972657
1.37616666666667	-0.54168701171875
1.3795	-0.546932220458985
1.38283333333334	-0.544548034667969
1.38616666666667	-0.539302825927735
1.3895	-0.537872314453125
1.39283333333334	-0.542640686035157
1.39616666666667	-0.547885894775391
1.3995	-0.554084777832032
1.40283333333334	-0.561237335205078
1.40616666666667	-0.565052032470703
1.4095	-0.565528869628907
1.41283333333334	-0.554561614990235
1.41616666666667	-0.538825988769532
1.4195	-0.519275665283203
1.42283333333334	-0.505924224853516
1.42616666666667	-0.499725341796875
1.4295	-0.495433807373047
1.43283333333334	-0.494003295898438
1.43616666666667	-0.495433807373047
1.4395	-0.501155853271485
1.44283333333334	-0.505447387695313
1.44616666666667	-0.509262084960938
1.4495	-0.514030456542969
1.45283333333334	-0.516891479492188
1.45616666666667	-0.514030456542969
1.4595	-0.514030456542969
1.46283333333334	-0.522136688232422
1.46616666666667	-0.532627105712891
1.4695	-0.538349151611328
1.47283333333334	-0.54311752319336
1.47616666666667	-0.550270080566407
1.4795	-0.556468963623047
1.48283333333334	-0.553131103515625
1.48616666666667	-0.545501708984375
1.4895	-0.535964965820313
1.49283333333334	-0.531196594238282
1.49616666666667	-0.530719757080078
1.4995	-0.530242919921875
1.50283333333334	-0.523567199707032
1.50616666666667	-0.516891479492188
1.5095	-0.514507293701172
1.51283333333334	-0.514507293701172
1.51616666666667	-0.510692596435547
1.5195	-0.51259994506836
1.52283333333334	-0.524044036865235
1.52616666666667	-0.537872314453125
1.5295	-0.538825988769532
1.53283333333334	-0.532150268554688
1.53616666666667	-0.529289245605469
1.5395	-0.526905059814453
1.54283333333334	-0.52642822265625
1.54616666666667	-0.532627105712891
1.5495	-0.555515289306641
1.55283333333334	-0.579833984375
1.55616666666667	-0.592708587646485
1.5595	-0.589370727539063
1.56283333333334	-0.574111938476563
1.56616666666667	-0.555992126464844
1.5695	-0.54311752319336
1.57283333333334	-0.537872314453125
1.57616666666667	-0.542640686035157
1.5795	-0.554084777832032
1.58283333333334	-0.567913055419922
1.58616666666667	-0.573158264160157
1.5895	-0.558853149414063
1.59283333333334	-0.538825988769532
1.59616666666667	-0.516891479492188
1.5995	-0.499725341796875
1.60283333333334	-0.487804412841797
1.60616666666667	-0.483989715576172
1.6095	-0.494956970214844
1.61283333333334	-0.51116943359375
1.61616666666667	-0.530719757080078
1.6195	-0.548839569091797
1.62283333333334	-0.565052032470703
1.62616666666667	-0.58126449584961
1.6295	-0.589370727539063
1.63283333333334	-0.592231750488282
1.63616666666667	-0.593662261962891
1.6395	-0.590801239013672
1.64283333333334	-0.585079193115235
1.64616666666667	-0.570297241210938
1.6495	-0.558853149414063
1.65283333333334	-0.551700592041016
1.65616666666667	-0.552654266357422
1.6595	-0.556468963623047
1.66283333333334	-0.560760498046875
1.66616666666667	-0.568389892578125
1.6695	-0.573158264160157
1.67283333333334	-0.576019287109375
1.67616666666667	-0.574588775634766
1.6795	-0.57220458984375
1.68283333333334	-0.570774078369141
1.68616666666667	-0.571250915527344
1.6895	-0.568389892578125
1.69283333333334	-0.565528869628907
1.69616666666667	-0.55694580078125
1.6995	-0.552177429199219
1.70283333333334	-0.552654266357422
1.70616666666667	-0.558853149414063
1.7095	-0.567913055419922
1.71283333333334	-0.575542449951172
1.71616666666667	-0.579833984375
1.7195	-0.575542449951172
1.72283333333334	-0.561714172363282
1.72616666666667	-0.542640686035157
1.7295	-0.52642822265625
1.73283333333334	-0.510692596435547
1.73616666666667	-0.50497055053711
1.7395	-0.51116943359375
1.74283333333334	-0.528812408447266
1.74616666666667	-0.553131103515625
1.7495	-0.574588775634766
1.75283333333334	-0.593185424804688
1.75616666666667	-0.597953796386719
1.7595	-0.594139099121094
1.76283333333334	-0.585079193115235
1.76616666666667	-0.577449798583985
1.7695	-0.57363510131836
1.77283333333334	-0.570774078369141
1.77616666666667	-0.570774078369141
1.7795	-0.565528869628907
1.78283333333334	-0.561237335205078
1.78616666666667	-0.555515289306641
1.7895	-0.556468963623047
1.79283333333334	-0.559806823730469
1.79616666666667	-0.564098358154297
1.7995	-0.571250915527344
1.80283333333334	-0.574111938476563
1.80616666666667	-0.570774078369141
1.8095	-0.555992126464844
1.81283333333334	-0.544548034667969
1.81616666666667	-0.542640686035157
1.8195	-0.55074691772461
1.82283333333334	-0.555992126464844
1.82616666666667	-0.558853149414063
1.8295	-0.565528869628907
1.83283333333334	-0.576496124267578
1.83616666666667	-0.585556030273438
1.8395	-0.587940216064453
1.84283333333334	-0.591754913330078
1.84616666666667	-0.599861145019532
1.8495	-0.605106353759766
1.85283333333334	-0.602245330810547
1.85616666666667	-0.584125518798828
1.8595	-0.565052032470703
1.86283333333334	-0.551223754882813
1.86616666666667	-0.541210174560547
1.8695	-0.534534454345703
1.87283333333334	-0.532150268554688
1.87616666666667	-0.542163848876953
1.8795	-0.55694580078125
1.88283333333334	-0.565528869628907
1.88616666666667	-0.56600570678711
1.8895	-0.55837631225586
1.89283333333334	-0.549793243408203
1.89616666666667	-0.546932220458985
1.8995	-0.545978546142578
1.90283333333334	-0.552654266357422
1.90616666666667	-0.560760498046875
1.9095	-0.579357147216797
1.91283333333334	-0.598430633544922
1.91616666666667	-0.613212585449219
1.9195	-0.621318817138672
1.92283333333334	-0.621318817138672
1.92616666666667	-0.617504119873047
1.9295	-0.607013702392578
1.93283333333334	-0.597000122070313
1.93616666666667	-0.589370727539063
1.9395	-0.586986541748047
1.94283333333334	-0.586032867431641
1.94616666666667	-0.591754913330078
1.9495	-0.602245330810547
1.95283333333334	-0.6103515625
1.95616666666667	-0.612258911132813
1.9595	-0.614643096923828
1.96283333333334	-0.624179840087891
1.96616666666667	-0.628471374511719
1.9695	-0.620841979980469
1.97283333333334	-0.609874725341797
1.97616666666667	-0.606060028076172
1.9795	-0.603199005126953
1.98283333333334	-0.599384307861328
1.98616666666667	-0.597000122070313
1.9895	-0.606060028076172
1.99283333333334	-0.614643096923828
1.99616666666667	-0.617027282714844
1.9995	-0.61178207397461
2.00283333333334	-0.607013702392578
2.00616666666667	-0.60415267944336
2.0095	-0.60272216796875
2.01283333333334	-0.603675842285157
2.01616666666667	-0.6103515625
2.0195	-0.624656677246094
2.02283333333334	-0.637054443359375
2.02616666666667	-0.643253326416016
2.0295	-0.641822814941407
2.03283333333334	-0.638484954833985
2.03616666666667	-0.628471374511719
2.0395	-0.613689422607422
2.04283333333334	-0.594615936279297
2.04616666666667	-0.583648681640625
2.0495	-0.581741333007813
2.05283333333334	-0.585079193115235
2.05616666666667	-0.598907470703125
2.0595	-0.61178207397461
2.06283333333334	-0.628471374511719
2.06616666666667	-0.640869140625
2.0695	-0.651836395263672
2.07283333333334	-0.658988952636719
2.07616666666667	-0.658512115478516
2.0795	-0.658035278320313
2.08283333333334	-0.650882720947266
2.08616666666667	-0.642776489257813
2.0895	-0.626087188720703
2.09283333333334	-0.608921051025391
2.09616666666667	-0.600337982177735
2.0995	-0.600337982177735
2.10283333333334	-0.607967376708985
2.10616666666667	-0.613689422607422
2.1095	-0.624179840087891
2.11283333333334	-0.640869140625
2.11616666666667	-0.650405883789063
2.1195	-0.653743743896485
2.12283333333334	-0.655651092529297
2.12616666666667	-0.664234161376953
2.1295	-0.669002532958985
2.13283333333334	-0.661373138427735
2.13616666666667	-0.658035278320313
2.1395	-0.658512115478516
2.14283333333334	-0.661373138427735
2.14616666666667	-0.660896301269532
2.1495	-0.661849975585938
2.15283333333334	-0.66518783569336
2.15616666666667	-0.660896301269532
2.1595	-0.650882720947266
2.16283333333334	-0.638008117675782
2.16616666666667	-0.630378723144532
2.1695	-0.632286071777344
2.17283333333334	-0.640869140625
2.17616666666667	-0.650405883789063
2.1795	-0.654220581054688
2.18283333333334	-0.656604766845703
2.18616666666667	-0.658512115478516
2.1895	-0.659465789794922
2.19283333333334	-0.655174255371094
2.19616666666667	-0.650405883789063
2.1995	-0.64849853515625
2.20283333333334	-0.649452209472657
2.20616666666667	-0.648975372314453
2.2095	-0.644683837890625
2.21283333333334	-0.64849853515625
2.21616666666667	-0.658512115478516
2.2195	-0.667572021484375
2.22283333333334	-0.673770904541016
2.22616666666667	-0.678062438964844
2.2295	-0.681400299072266
2.23283333333334	-0.680923461914063
2.23616666666667	-0.676155090332032
2.2395	-0.678539276123047
2.24283333333334	-0.690460205078125
2.24616666666667	-0.705242156982422
2.2495	-0.718116760253907
2.25283333333334	-0.723361968994141
2.25616666666667	-0.729560852050782
2.2595	-0.730514526367188
2.26283333333334	-0.727176666259766
2.26616666666667	-0.719547271728516
2.2695	-0.71096420288086
2.27283333333334	-0.706672668457032
2.27616666666667	-0.705718994140625
2.2795	-0.710010528564453
2.28283333333334	-0.715255737304688
2.28616666666667	-0.721931457519532
2.2895	-0.72479248046875
2.29283333333334	-0.724315643310547
2.29616666666667	-0.71859359741211
2.2995	-0.709056854248047
2.30283333333334	-0.699043273925782
2.30616666666667	-0.6866455078125
2.3095	-0.681400299072266
2.31283333333334	-0.676155090332032
2.31616666666667	-0.672340393066407
2.3195	-0.669956207275391
2.32283333333334	-0.669002532958985
2.32616666666667	-0.669002532958985
2.3295	-0.670909881591797
2.33283333333334	-0.681400299072266
2.33616666666667	-0.691413879394532
2.3395	-0.692844390869141
2.34283333333334	-0.684738159179688
2.34616666666667	-0.676155090332032
2.3495	-0.669479370117188
2.35283333333334	-0.662326812744141
2.35616666666667	-0.664710998535157
2.3595	-0.675201416015625
2.36283333333334	-0.691413879394532
2.36616666666667	-0.709056854248047
2.3695	-0.727653503417969
2.37283333333334	-0.743389129638672
2.37616666666667	-0.742435455322266
2.3795	-0.730037689208985
2.38283333333334	-0.716686248779297
2.38616666666667	-0.702381134033203
2.3895	-0.689506530761719
2.39283333333334	-0.679492950439453
2.39616666666667	-0.683784484863282
2.3995	-0.701904296875
2.40283333333334	-0.721931457519532
2.40616666666667	-0.738143920898438
2.4095	-0.746726989746094
2.41283333333334	-0.746250152587891
2.41616666666667	-0.735282897949219
2.4195	-0.720500946044922
2.42283333333334	-0.710010528564453
2.42616666666667	-0.703811645507813
2.4295	-0.696182250976563
2.43283333333334	-0.692844390869141
2.43616666666667	-0.689506530761719
2.4395	-0.6866455078125
2.44283333333334	-0.68044662475586
2.44616666666667	-0.673770904541016
2.4495	-0.672340393066407
2.45283333333334	-0.678062438964844
2.45616666666667	-0.68807601928711
2.4595	-0.69427490234375
2.46283333333334	-0.700473785400391
2.46616666666667	-0.707149505615235
2.4695	-0.713348388671875
2.47283333333334	-0.714302062988282
2.47616666666667	-0.717639923095703
2.4795	-0.727176666259766
2.48283333333334	-0.736713409423828
2.48616666666667	-0.743865966796875
2.4895	-0.745773315429688
2.49283333333334	-0.742435455322266
2.49616666666667	-0.733375549316407
2.4995	-0.725746154785157
2.50283333333334	-0.720977783203125
2.50616666666667	-0.716686248779297
2.5095	-0.712394714355469
2.51283333333334	-0.716686248779297
2.51616666666667	-0.727176666259766
2.5195	-0.731945037841797
2.52283333333334	-0.728607177734375
2.52616666666667	-0.719070434570313
2.5295	-0.70953369140625
2.53283333333334	-0.699043273925782
2.53616666666667	-0.690460205078125
2.5395	-0.68807601928711
2.54283333333334	-0.683307647705078
2.54616666666667	-0.682830810546875
2.5495	-0.689506530761719
2.55283333333334	-0.699043273925782
2.55616666666667	-0.703811645507813
2.5595	-0.701427459716797
2.56283333333334	-0.712394714355469
2.56616666666667	-0.731468200683594
2.5695	-0.746726989746094
2.57283333333334	-0.752925872802735
2.57616666666667	-0.75674057006836
2.5795	-0.765800476074219
2.58283333333334	-0.768661499023438
2.58616666666667	-0.767707824707032
2.5895	-0.763416290283203
2.59283333333334	-0.759601593017578
2.59616666666667	-0.750064849853516
2.5995	-0.740528106689453
2.60283333333334	-0.737190246582032
2.60616666666667	-0.738620758056641
2.6095	-0.743389129638672
2.61283333333334	-0.748634338378907
2.61616666666667	-0.752449035644532
2.6195	-0.746726989746094
2.62283333333334	-0.731945037841797
2.62616666666667	-0.716686248779297
2.6295	-0.70953369140625
2.63283333333334	-0.712394714355469
2.63616666666667	-0.722408294677735
2.6395	-0.739097595214844
2.64283333333334	-0.75531005859375
2.64616666666667	-0.765323638916016
2.6495	-0.765800476074219
2.65283333333334	-0.763416290283203
2.65616666666667	-0.763893127441407
2.6595	-0.765800476074219
2.66283333333334	-0.771522521972657
2.66616666666667	-0.777244567871094
2.6695	-0.781536102294922
2.67283333333334	-0.784397125244141
2.67616666666667	-0.785350799560547
2.6795	-0.791549682617188
2.68283333333334	-0.79345703125
2.68616666666667	-0.791072845458985
2.6895	-0.783920288085938
2.69283333333334	-0.774860382080078
2.69616666666667	-0.766277313232422
2.6995	-0.756263732910157
2.70283333333334	-0.750541687011719
2.70616666666667	-0.752449035644532
2.7095	-0.766754150390625
2.71283333333334	-0.778675079345703
2.71616666666667	-0.784397125244141
2.7195	-0.779151916503907
2.72283333333334	-0.77056884765625
2.72616666666667	-0.753402709960938
2.7295	-0.729084014892578
2.73283333333334	-0.712394714355469
2.73616666666667	-0.699520111083985
2.7395	-0.695228576660157
2.74283333333334	-0.692367553710938
2.74616666666667	-0.695228576660157
2.7495	-0.70333480834961
2.75283333333334	-0.711441040039063
2.75616666666667	-0.723361968994141
2.7595	-0.730514526367188
2.76283333333334	-0.736713409423828
2.76616666666667	-0.743389129638672
2.7695	-0.74911117553711
2.77283333333334	-0.74911117553711
2.77616666666667	-0.746726989746094
2.7795	-0.746250152587891
2.78283333333334	-0.746726989746094
2.78616666666667	-0.740528106689453
2.7895	-0.735282897949219
2.79283333333334	-0.732898712158203
2.79616666666667	-0.731945037841797
2.7995	-0.720977783203125
2.80283333333334	-0.703811645507813
2.80616666666667	-0.691890716552735
2.8095	-0.67901611328125
2.81283333333334	-0.666618347167969
2.81616666666667	-0.655651092529297
2.8195	-0.658988952636719
2.82283333333334	-0.675678253173828
2.82616666666667	-0.694751739501953
2.8295	-0.712394714355469
2.83283333333334	-0.725269317626953
2.83616666666667	-0.737190246582032
2.8395	-0.743865966796875
2.84283333333334	-0.74148178100586
2.84616666666667	-0.735282897949219
2.8495	-0.727176666259766
2.85283333333334	-0.719070434570313
2.85616666666667	-0.710487365722657
2.8595	-0.699996948242188
2.86283333333334	-0.689029693603516
2.86616666666667	-0.682353973388672
2.8695	-0.685691833496094
2.87283333333334	-0.699043273925782
2.87616666666667	-0.71096420288086
2.8795	-0.723838806152344
2.88283333333334	-0.743389129638672
2.88616666666667	-0.761032104492188
2.8895	-0.768184661865235
2.89283333333334	-0.764846801757813
2.89616666666667	-0.763416290283203
2.8995	-0.76436996459961
2.90283333333334	-0.76436996459961
2.90616666666667	-0.762939453125
2.9095	-0.762939453125
2.91283333333334	-0.759601593017578
2.91616666666667	-0.751972198486328
2.9195	-0.742435455322266
2.92283333333334	-0.733375549316407
2.92616666666667	-0.724315643310547
2.9295	-0.71096420288086
2.93283333333334	-0.698566436767578
2.93616666666667	-0.683784484863282
2.9395	-0.667572021484375
2.94283333333334	-0.650882720947266
2.94616666666667	-0.638008117675782
2.9495	-0.628948211669922
2.95283333333334	-0.618934631347657
2.95616666666667	-0.606060028076172
2.9595	-0.592231750488282
2.96283333333334	-0.57363510131836
2.96616666666667	-0.553131103515625
2.9695	-0.531196594238282
2.97283333333334	-0.515460968017578
2.97616666666667	-0.5035400390625
2.9795	-0.485897064208985
2.98283333333334	-0.464439392089844
2.98616666666667	-0.435352325439453
2.9895	-0.40435791015625
2.99283333333334	-0.369548797607422
2.99616666666667	-0.335216522216797
2.9995	-0.30660629272461
3.00283333333334	-0.286579132080078
3.00616666666667	-0.281333923339844
3.0095	-0.285148620605469
3.01283333333334	-0.294208526611328
3.01616666666667	-0.303268432617188
3.0195	-0.31280517578125
3.02283333333334	-0.319004058837891
3.02616666666667	-0.313758850097656
3.0295	-0.302791595458985
3.03283333333334	-0.29134750366211
3.03616666666667	-0.28371810913086
3.0395	-0.274658203125
3.04283333333334	-0.267982482910156
3.04616666666667	-0.263690948486328
3.0495	-0.257015228271485
3.05283333333334	-0.247478485107422
3.05616666666667	-0.235080718994141
3.0595	-0.228404998779297
3.06283333333334	-0.220298767089844
3.06616666666667	-0.213623046875
3.0695	-0.209808349609375
3.07283333333334	-0.213146209716797
3.07616666666667	-0.224590301513672
3.0795	-0.233650207519531
3.08283333333334	-0.241279602050781
3.08616666666667	-0.24557113647461
3.0895	-0.252723693847656
3.09283333333334	-0.256538391113281
3.09616666666667	-0.257492065429688
3.0995	-0.258922576904297
3.10283333333334	-0.26082992553711
3.10616666666667	-0.260353088378906
3.1095	-0.257015228271485
3.11283333333334	-0.257492065429688
3.11616666666667	-0.26082992553711
3.1195	-0.266551971435547
3.12283333333334	-0.274181365966797
3.12616666666667	-0.287532806396485
3.1295	-0.303268432617188
3.13283333333334	-0.315666198730469
3.13616666666667	-0.323295593261719
3.1395	-0.326633453369141
3.14283333333334	-0.32949447631836
3.14616666666667	-0.326633453369141
3.1495	-0.318527221679688
3.15283333333334	-0.30517578125
3.15616666666667	-0.288009643554688
3.1595	-0.262737274169922
3.16283333333334	-0.225067138671875
3.16616666666667	-0.179767608642578
3.1695	-0.1220703125
3.17283333333334	-0.0505447387695313
3.17616666666667	0.0467300415039063
3.1795	0.166893005371094
3.18283333333334	0.310897827148438
3.18616666666667	0.483036041259766
3.1895	0.679969787597657
3.19283333333334	0.899791717529297
3.19616666666667	1.12962722778321
3.1995	1.37090682983399
3.20283333333334	1.61552429199219
3.20616666666667	1.86538696289063
3.2095	2.1200180053711
3.21283333333334	2.38180160522461
3.21616666666667	2.65121459960938
3.2195	2.92062759399414
3.22283333333334	3.18765640258789
3.22616666666667	3.44371795654297
3.2295	3.67498397827149
3.23283333333334	3.87096405029297
3.23616666666667	4.03261184692383
3.2395	4.16898727416992
3.24283333333334	4.28247451782227
3.24616666666667	4.36782836914063
3.2495	4.42981719970703
3.25283333333334	4.47130203247071
3.25616666666667	4.49705123901367
3.2595	4.5013427734375
3.26283333333334	4.4851303100586
3.26616666666667	4.44602966308594
3.2695	4.39119338989258
3.27283333333334	4.32252883911133
3.27616666666667	4.241943359375
3.2795	4.15134429931641
3.28283333333334	4.05550003051758
3.28616666666667	3.96585464477539
3.2895	3.88050079345703
3.29283333333334	3.79753112792969
3.29616666666667	3.70836257934571
3.2995	3.60870361328125
3.30283333333334	3.49712371826172
3.30616666666667	3.38029861450196
3.3095	3.26395034790039
3.31283333333334	3.15332412719727
3.31616666666667	3.04412841796875
3.3195	2.93540954589844
3.32283333333334	2.82573699951172
3.32616666666667	2.71701812744141
3.3295	2.61068344116211
3.33283333333334	2.50482559204102
3.33616666666667	2.40516662597656
3.3395	2.31409072875977
3.34283333333334	2.23016738891602
3.34616666666667	2.14862823486328
3.3495	2.06089019775391
3.35283333333334	1.9683837890625
3.35616666666667	1.8763542175293
3.3595	1.79243087768555
3.36283333333334	1.71709060668946
3.36616666666667	1.64604187011719
3.3695	1.58357620239258
3.37283333333334	1.53493881225586
3.37616666666667	1.48916244506836
3.3795	1.4333724975586
3.38283333333334	1.36566162109375
3.38616666666667	1.29318237304688
3.3895	1.2202262878418
3.39283333333334	1.14822387695313
3.39616666666667	1.0824203491211
3.3995	1.01995468139649
3.40283333333334	0.957012176513672
3.40616666666667	0.899791717529297
3.4095	0.847339630126953
3.41283333333334	0.792980194091797
3.41616666666667	0.738143920898438
3.4195	0.695228576660157
3.42283333333334	0.664710998535157
3.42616666666667	0.631809234619141
3.4295	0.592231750488282
3.43283333333334	0.554561614990235
3.43616666666667	0.519275665283203
3.4395	0.477790832519531
3.44283333333334	0.435352325439453
3.44616666666667	0.396251678466797
3.4495	0.361442565917969
3.45283333333334	0.324249267578125
3.45616666666667	0.290393829345703
3.4595	0.26082992553711
3.46283333333334	0.234603881835938
3.46616666666667	0.205516815185547
3.4695	0.175952911376953
3.47283333333334	0.14495849609375
3.47616666666667	0.109195709228516
3.4795	0.0715255737304688
3.48283333333334	0.0395774841308594
3.48616666666667	0.0119209289550781
3.4895	-0.00762939453125
3.49283333333334	-0.0233650207519531
3.49616666666667	-0.0300407409667969
3.4995	-0.0362396240234375
3.50283333333334	-0.0448226928710938
3.50616666666667	-0.0624656677246094
3.5095	-0.0896453857421875
3.51283333333334	-0.117778778076172
3.51616666666667	-0.144004821777344
3.5195	-0.161170959472656
3.52283333333334	-0.178337097167969
3.52616666666667	-0.189781188964844
3.5295	-0.200271606445313
3.53283333333334	-0.213146209716797
3.53616666666667	-0.231742858886719
3.5395	-0.253677368164063
3.54283333333334	-0.273227691650391
3.54616666666667	-0.288963317871094
3.5495	-0.303268432617188
3.55283333333334	-0.315666198730469
3.55616666666667	-0.330924987792969
3.5595	-0.348567962646485
3.56283333333334	-0.372409820556641
3.56616666666667	-0.396728515625
3.5695	-0.422954559326172
3.57283333333334	-0.447750091552735
3.57616666666667	-0.469684600830078
3.5795	-0.485897064208985
3.58283333333334	-0.497817993164063
3.58616666666667	-0.511646270751953
3.5895	-0.524044036865235
3.59283333333334	-0.539302825927735
3.59616666666667	-0.557422637939453
3.5995	-0.589847564697266
3.60283333333334	-0.624179840087891
3.60616666666667	-0.649452209472657
3.6095	-0.664234161376953
3.61283333333334	-0.667572021484375
3.61616666666667	-0.658035278320313
3.6195	-0.620841979980469
3.62283333333334	-0.565052032470703
3.62616666666667	-0.496864318847656
3.6295	-0.415802001953125
3.63283333333334	-0.322341918945313
3.63616666666667	-0.212192535400391
3.6395	-0.0824928283691406
3.64283333333334	0.0700950622558594
3.64616666666667	0.246047973632813
3.6495	0.440120697021485
3.65283333333334	0.659942626953125
3.65616666666667	0.907421112060547
3.6595	1.18684768676758
3.66283333333334	1.49917602539063
3.66616666666667	1.85108184814453
3.6695	2.24924087524414
3.67283333333334	2.69126892089844
3.67616666666667	3.17049026489258
3.6795	3.67498397827149
3.68283333333334	4.1956901550293
3.68616666666667	4.73213195800781
3.6895	5.27620315551758
3.69283333333334	5.83219528198242
3.69616666666667	6.38818740844727
3.6995	6.93321228027344
3.70283333333334	7.47108459472657
3.70616666666667	7.99083709716797
3.7095	8.48531723022461
3.71283333333334	8.92448425292969
3.71616666666667	9.30404663085938
3.7195	9.62257385253906
3.72283333333334	9.86099243164063
3.72616666666667	10.0126266479492
3.7295	10.0765228271485
3.73283333333334	10.0655555725098
3.73616666666667	9.98830795288086
3.7395	9.83905792236328
3.74283333333334	9.62257385253906
3.74616666666667	9.34028625488281
3.7495	9.00936126708985
3.75283333333334	8.63695144653321
3.75616666666667	8.21924209594727
3.7595	7.76243209838867
3.76283333333334	7.29084014892578
3.76616666666667	6.81829452514649
3.7695	6.33335113525391
3.77283333333334	5.83600997924805
3.77616666666667	5.33771514892578
3.7795	4.85658645629883
3.78283333333334	4.38594818115235
3.78616666666667	3.92436981201172
3.7895	3.48711013793946
3.79283333333334	3.08275222778321
3.79616666666667	2.71701812744141
3.7995	2.3794174194336
3.80283333333334	2.07710266113281
3.80616666666667	1.80530548095703
3.8095	1.55496597290039
3.81283333333334	1.32083892822266
3.81616666666667	1.10435485839844
3.8195	0.906467437744141
3.82283333333334	0.725269317626953
3.82616666666667	0.562667846679688
3.8295	0.423431396484375
3.83283333333334	0.30660629272461
3.83616666666667	0.202178955078125
3.8395	0.113964080810547
3.84283333333334	0.0371932983398438
3.84616666666667	-0.0257492065429688
3.8495	-0.0815391540527344
3.85283333333334	-0.123023986816406
3.85616666666667	-0.145912170410156
3.8595	-0.15401840209961
3.86283333333334	-0.144004821777344
3.86616666666667	-0.110626220703125
3.8695	-0.0414848327636719
3.87283333333334	0.0696182250976563
3.87616666666667	0.2288818359375
3.8795	0.45013427734375
3.88283333333334	0.754356384277344
3.88616666666667	1.16205215454102
3.8895	1.69229507446289
3.89283333333334	2.38275527954102
3.89616666666667	3.27539443969727
3.8995	4.40597534179688
3.90283333333334	5.80310821533203
3.90616666666667	7.50970840454102
3.9095	9.57822799682617
3.91283333333334	12.0420455932617
3.91616666666667	14.9397850036621
3.9195	18.3091163635254
3.92283333333334	22.1848487854004
3.92616666666667	26.5750885009766
3.9295	31.4698219299317
3.93283333333334	36.8552207946778
3.93616666666667	42.6855087280274
3.9395	48.9068031311035
3.94283333333334	55.4370880126953
3.94616666666667	62.1895790100098
3.9495	69.0417289733887
3.95283333333334	75.8519172668457
3.95616666666667	82.4632644653321
3.9595	88.7174606323242
3.96283333333334	94.4743156433106
3.96616666666667	99.5936393737793
3.9695	103.952884674072
3.97283333333334	107.440948486328
3.97616666666667	109.997749328613
3.9795	111.570358276367
3.98283333333334	112.134456634522
3.98616666666667	111.693859100342
3.9895	110.286712646485
3.99283333333334	107.970714569092
3.99616666666667	104.81595993042
3.9995	100.93641281128
4.00283333333334	96.4417457580567
4.00616666666667	91.4406776428223
4.0095	86.0428810119629
4.01283333333334	80.380916595459
4.01616666666667	74.575424194336
4.0195	68.723201751709
4.02283333333334	62.917709350586
4.02616666666667	57.2447776794434
4.0295	51.785945892334
4.03283333333334	46.5989112854004
4.03616666666667	41.7208671569824
4.0395	37.1737480163574
4.04283333333334	32.9718589782715
4.04616666666667	29.1213989257813
4.0495	25.6199836730957
4.05283333333334	22.4542617797852
4.05616666666667	19.6127891540528
4.0595	17.082691192627
4.06283333333334	14.8396492004395
4.06616666666667	12.8641128540039
4.0695	11.1222267150879
4.07283333333334	9.57822799682617
4.07616666666667	8.2082748413086
4.0795	6.9880485534668
4.08283333333334	5.90229034423828
4.08616666666667	4.92668151855469
4.0895	4.04548645019531
4.09283333333334	3.25059890747071
4.09616666666667	2.5172233581543
4.0995	1.8305778503418
4.10283333333334	1.18541717529297
4.10616666666667	0.575065612792969
4.1095	-0.00715255737304688
4.11283333333334	-0.562191009521485
4.11616666666667	-1.0824203491211
4.1195	-1.56974792480469
4.12283333333334	-2.03895568847656
4.12616666666667	-2.49481201171875
4.1295	-2.92253494262696
4.13283333333334	-3.32450866699219
4.13616666666667	-3.70216369628906
4.1395	-4.05168533325196
4.14283333333334	-4.35543060302735
4.14616666666667	-4.60672378540039
4.1495	-4.81605529785156
4.15283333333334	-4.97865676879883
4.15616666666667	-5.09071350097657
4.1595	-5.15460968017578
4.16283333333334	-5.18131256103516
4.16616666666667	-5.16605377197266
4.1695	-5.10406494140625
4.17283333333334	-4.99725341796875
4.17616666666667	-4.85706329345703
4.1795	-4.68873977661133
4.18283333333334	-4.5013427734375
4.18616666666667	-4.3020248413086
4.1895	-4.10318374633789
4.19283333333334	-3.91149520874024
4.19616666666667	-3.72552871704102
4.1995	-3.54051589965821
4.20283333333334	-3.3564567565918
4.20616666666667	-3.18193435668946
4.2095	-3.01933288574219
4.21283333333334	-2.86531448364258
4.21616666666667	-2.72750854492188
4.2195	-2.6082992553711
4.22283333333334	-2.50577926635742
4.22616666666667	-2.41279602050781
4.2295	-2.32839584350586
4.23283333333334	-2.25925445556641
4.23616666666667	-2.20346450805664
4.2395	-2.16341018676758
4.24283333333334	-2.13193893432617
4.24616666666667	-2.1047592163086
4.2495	-2.08044052124024
4.25283333333334	-2.0599365234375
4.25616666666667	-2.03800201416016
4.2595	-2.00510025024414
4.26283333333334	-1.96266174316406
4.26616666666667	-1.91879272460938
4.2695	-1.87826156616211
4.27283333333334	-1.83248519897461
4.27616666666667	-1.78241729736328
4.2795	-1.73330307006836
4.28283333333334	-1.68943405151367
4.28616666666667	-1.64556503295899
4.2895	-1.59835815429688
4.29283333333334	-1.55496597290039
4.29616666666667	-1.5096664428711
4.2995	-1.46007537841797
4.30283333333334	-1.40810012817383
4.30616666666667	-1.3580322265625
4.3095	-1.30558013916016
4.31283333333334	-1.24835968017578
4.31616666666667	-1.20258331298828
4.3195	-1.17540359497071
4.32283333333334	-1.15108489990235
4.32616666666667	-1.12152099609375
4.3295	-1.09148025512696
4.33283333333334	-1.06620788574219
4.33616666666667	-1.03759765625
4.3395	-1.00517272949219
4.34283333333334	-0.984668731689453
4.34616666666667	-0.981330871582031
4.3495	-0.983238220214844
4.35283333333334	-0.973701477050781
4.35616666666667	-0.956535339355469
4.3595	-0.936508178710938
4.36283333333334	-0.911712646484375
4.36616666666667	-0.879764556884766
4.3695	-0.849246978759766
4.37283333333334	-0.837326049804688
4.37616666666667	-0.835418701171875
4.3795	-0.836372375488281
4.38283333333334	-0.8392333984375
4.38616666666667	-0.852584838867188
4.3895	-0.87118148803711
4.39283333333334	-0.883102416992188
4.39616666666667	-0.882148742675781
4.3995	-0.873088836669922
4.40283333333334	-0.860214233398438
4.40616666666667	-0.849246978759766
4.4095	-0.842094421386719
4.41283333333334	-0.839710235595703
4.41616666666667	-0.850200653076172
4.4195	-0.8697509765625
4.42283333333334	-0.893592834472656
4.42616666666667	-0.904560089111328
4.4295	-0.906944274902344
4.43283333333334	-0.902652740478516
4.43616666666667	-0.895023345947266
4.4395	-0.881671905517578
4.44283333333334	-0.870227813720703
4.44616666666667	-0.869274139404297
4.4495	-0.878334045410156
4.45283333333334	-0.895023345947266
4.45616666666667	-0.906467437744141
4.4595	-0.913143157958985
4.46283333333334	-0.91695785522461
4.46616666666667	-0.919818878173828
4.4695	-0.91695785522461
4.47283333333334	-0.903129577636719
4.47616666666667	-0.89406967163086
4.4795	-0.89406967163086
4.48283333333334	-0.898361206054688
4.48616666666667	-0.904083251953125
4.4895	-0.90932846069336
4.49283333333334	-0.923633575439453
4.49616666666667	-0.933170318603516
4.4995	-0.940799713134766
4.50283333333334	-0.943660736083985
4.50616666666667	-0.945568084716797
4.5095	-0.944137573242188
4.51283333333334	-0.943183898925781
4.51616666666667	-0.951290130615235
4.5195	-0.967025756835938
4.52283333333334	-0.986099243164063
4.52616666666667	-0.999927520751953
4.5295	-1.01232528686524
4.53283333333334	-1.02567672729492
4.53616666666667	-1.03521347045899
4.5395	-1.04141235351563
4.54283333333334	-1.04331970214844
4.54616666666667	-1.04522705078125
4.5495	-1.05047225952149
4.55283333333334	-1.06048583984375
4.55616666666667	-1.07717514038086
4.5595	-1.09481811523438
4.56283333333334	-1.10721588134766
4.56616666666667	-1.11770629882813
4.5695	-1.12628936767578
4.57283333333334	-1.13344192504883
4.57616666666667	-1.13153457641602
4.5795	-1.12342834472656
4.58283333333334	-1.12199783325196
4.58616666666667	-1.12676620483399
4.5895	-1.13582611083985
4.59283333333334	-1.13868713378906
4.59616666666667	-1.14488601684571
4.5995	-1.14727020263672
4.60283333333334	-1.14488601684571
4.60616666666667	-1.13725662231446
4.6095	-1.12628936767578
4.61283333333334	-1.12056732177735
4.61616666666667	-1.11436843872071
4.6195	-1.11436843872071
4.62283333333334	-1.11675262451172
4.62616666666667	-1.11818313598633
4.6295	-1.11150741577149
4.63283333333334	-1.09958648681641
4.63616666666667	-1.0824203491211
4.6395	-1.06525421142578
4.64283333333334	-1.04808807373047
4.64616666666667	-1.03282928466797
4.6495	-1.02329254150391
4.65283333333334	-1.01470947265625
4.65616666666667	-1.01089477539063
4.6595	-1.00326538085938
4.66283333333334	-0.995635986328125
4.66616666666667	-0.989913940429688
4.6695	-0.988006591796875
4.67283333333334	-0.985145568847656
4.67616666666667	-0.979423522949219
4.6795	-0.981330871582031
4.68283333333334	-0.992774963378906
4.68616666666667	-1.00803375244141
4.6895	-1.01566314697266
4.69283333333334	-1.02043151855469
4.69616666666667	-1.02758407592774
4.6995	-1.02376937866211
4.70283333333334	-1.01327896118164
4.70616666666667	-1.00374221801758
4.7095	-1.00374221801758
4.71283333333334	-1.01041793823242
4.71616666666667	-1.00851058959961
4.7195	-1.00898742675781
4.72283333333334	-1.00088119506836
4.72616666666667	-0.988006591796875
4.7295	-0.971794128417969
4.73283333333334	-0.964641571044922
4.73616666666667	-0.969886779785156
4.7395	-0.97799301147461
4.74283333333334	-0.992298126220703
4.74616666666667	-1.00326538085938
4.7495	-1.00851058959961
4.75283333333334	-1.00135803222656
4.75616666666667	-0.988483428955078
4.7595	-0.977039337158203
4.76283333333334	-0.966072082519531
4.76616666666667	-0.965118408203125
4.7695	-0.977516174316406
4.77283333333334	-0.997066497802735
4.77616666666667	-1.01375579833985
4.7795	-1.01947784423828
4.78283333333334	-1.0218620300293
4.78616666666667	-1.01566314697266
4.7895	-1.00326538085938
4.79283333333334	-0.989437103271485
4.79616666666667	-0.988006591796875
4.7995	-0.99325180053711
4.80283333333334	-1.00135803222656
4.80616666666667	-1.00374221801758
4.8095	-1.00326538085938
4.81283333333334	-0.99945068359375
4.81616666666667	-0.992774963378906
4.8195	-0.986099243164063
4.82283333333334	-0.981807708740235
4.82616666666667	-0.982761383056641
4.8295	-0.986099243164063
4.83283333333334	-0.988006591796875
4.83616666666667	-0.986099243164063
4.8395	-0.987529754638672
4.84283333333334	-0.989913940429688
4.84616666666667	-0.995159149169922
4.8495	-1.00040435791016
4.85283333333334	-1.00851058959961
4.85616666666667	-1.01804733276367
4.8595	-1.02949142456055
4.86283333333334	-1.04331970214844
4.86616666666667	-1.0528564453125
4.8695	-1.05428695678711
4.87283333333334	-1.04999542236328
4.87616666666667	-1.04618072509766
4.8795	-1.04141235351563
4.88283333333334	-1.03235244750977
4.88616666666667	-1.02758407592774
4.8895	-1.03187561035156
4.89283333333334	-1.04141235351563
4.89616666666667	-1.04761123657227
4.8995	-1.0519027709961
4.90283333333334	-1.05428695678711
4.90616666666667	-1.05047225952149
4.9095	-1.03950500488281
4.91283333333334	-1.02758407592774
4.91616666666667	-1.01947784423828
4.9195	-1.00946426391602
4.92283333333334	-0.994205474853516
4.92616666666667	-0.981330871582031
4.9295	-0.974178314208985
4.93283333333334	-0.973701477050781
4.93616666666667	-0.976085662841797
4.9395	-0.983715057373047
4.94283333333334	-0.999927520751953
4.94616666666667	-1.01137161254883
4.9495	-1.01566314697266
4.95283333333334	-1.01184844970703
4.95616666666667	-1.00374221801758
4.9595	-0.991344451904297
4.96283333333334	-0.973701477050781
4.96616666666667	-0.966072082519531
4.9695	-0.966072082519531
4.97283333333334	-0.974655151367188
4.97616666666667	-0.983238220214844
4.9795	-0.996112823486328
4.98283333333334	-1.0061264038086
4.98616666666667	-1.00278854370117
4.9895	-0.988960266113281
4.99283333333334	-0.967025756835938
4.99616666666667	-0.951290130615235
4.9995	-0.935554504394531
5.00283333333334	-0.927925109863281
5.00616666666667	-0.930309295654297
5.0095	-0.946998596191406
5.01283333333334	-0.969409942626953
5.01616666666667	-0.98562240600586
5.0195	-0.992774963378906
5.02283333333334	-0.993728637695313
5.02616666666667	-0.994205474853516
5.0295	-0.995159149169922
5.03283333333334	-0.995635986328125
5.03616666666667	-0.994205474853516
5.0395	-0.994682312011719
5.04283333333334	-0.999927520751953
5.04616666666667	-1.00994110107422
5.0495	-1.0218620300293
5.05283333333334	-1.03235244750977
5.05616666666667	-1.04141235351563
5.0595	-1.04331970214844
5.06283333333334	-1.04331970214844
5.06616666666667	-1.04331970214844
5.0695	-1.04188919067383
5.07283333333334	-1.03998184204102
5.07616666666667	-1.04284286499024
5.0795	-1.05571746826172
5.08283333333334	-1.07049942016602
5.08616666666667	-1.07717514038086
5.0895	-1.07288360595703
5.09283333333334	-1.06906890869141
5.09616666666667	-1.068115234375
5.0995	-1.07336044311524
5.10283333333334	-1.07955932617188
5.10616666666667	-1.09243392944336
5.1095	-1.10435485839844
5.11283333333334	-1.11103057861328
5.11616666666667	-1.10578536987305
5.1195	-1.09100341796875
5.12283333333334	-1.07765197753906
5.12616666666667	-1.06525421142578
5.1295	-1.06143951416016
5.13283333333334	-1.05810165405274
5.13616666666667	-1.06430053710938
5.1395	-1.07860565185547
5.14283333333334	-1.08909606933594
5.14616666666667	-1.0976791381836
5.1495	-1.0981559753418
5.15283333333334	-1.10721588134766
5.15616666666667	-1.11770629882813
5.1595	-1.12962722778321
5.16283333333334	-1.14059448242188
5.16616666666667	-1.14488601684571
5.1695	-1.14870071411133
5.17283333333334	-1.1434555053711
5.17616666666667	-1.13010406494141
5.1795	-1.11103057861328
5.18283333333334	-1.09577178955078
5.18616666666667	-1.08957290649414
5.1895	-1.0824203491211
5.19283333333334	-1.07526779174805
5.19616666666667	-1.07049942016602
5.1995	-1.068115234375
5.20283333333334	-1.06143951416016
5.20616666666667	-1.05714797973633
5.2095	-1.06143951416016
5.21283333333334	-1.07383728027344
5.21616666666667	-1.0833740234375
5.2195	-1.09004974365235
5.22283333333334	-1.0986328125
5.22616666666667	-1.10101699829102
5.2295	-1.0976791381836
5.23283333333334	-1.08814239501953
5.23616666666667	-1.08861923217774
5.2395	-1.09434127807617
5.24283333333334	-1.10006332397461
5.24616666666667	-1.10197067260742
5.2495	-1.10244750976563
5.25283333333334	-1.10864639282227
5.25616666666667	-1.11198425292969
5.2595	-1.1134147644043
5.26283333333334	-1.11436843872071
5.26616666666667	-1.12438201904297
5.2695	-1.13868713378906
5.27283333333334	-1.14917755126953
5.27616666666667	-1.15489959716797
5.2795	-1.15537643432617
5.28283333333334	-1.16014480590821
5.28616666666667	-1.16634368896485
5.2895	-1.17254257202149
5.29283333333334	-1.17206573486328
5.29616666666667	-1.16300582885742
5.2995	-1.15680694580078
5.30283333333334	-1.14583969116211
5.30616666666667	-1.13296508789063
5.3095	-1.11436843872071
5.31283333333334	-1.10244750976563
5.31616666666667	-1.10483169555664
5.3195	-1.10960006713867
5.32283333333334	-1.1138916015625
5.32616666666667	-1.11103057861328
5.3295	-1.11198425292969
5.33283333333334	-1.11246109008789
5.33616666666667	-1.10816955566406
5.3395	-1.10340118408203
5.34283333333334	-1.10483169555664
5.34616666666667	-1.11627578735352
5.3495	-1.12962722778321
5.35283333333334	-1.13773345947266
5.35616666666667	-1.14774703979492
5.3595	-1.16062164306641
5.36283333333334	-1.17015838623047
5.36616666666667	-1.17111206054688
5.3695	-1.16634368896485
5.37283333333334	-1.16634368896485
5.37616666666667	-1.16872787475586
5.3795	-1.17015838623047
5.38283333333334	-1.17349624633789
5.38616666666667	-1.18017196655274
5.3895	-1.18637084960938
5.39283333333334	-1.18732452392578
5.39616666666667	-1.18303298950196
5.3995	-1.17588043212891
5.40283333333334	-1.16872787475586
5.40616666666667	-1.16157531738281
5.4095	-1.15156173706055
5.41283333333334	-1.14631652832031
5.41616666666667	-1.14822387695313
5.4195	-1.15346908569336
5.42283333333334	-1.15537643432617
5.42616666666667	-1.15251541137696
5.4295	-1.15633010864258
5.43283333333334	-1.16062164306641
5.43616666666667	-1.15776062011719
5.4395	-1.14679336547852
5.44283333333334	-1.13105773925781
5.44616666666667	-1.12199783325196
5.4495	-1.11722946166992
5.45283333333334	-1.11770629882813
5.45616666666667	-1.12009048461914
5.4595	-1.1286735534668
5.46283333333334	-1.14917755126953
5.46616666666667	-1.16539001464844
5.4695	-1.16634368896485
5.47283333333334	-1.15251541137696
5.47616666666667	-1.14488601684571
5.4795	-1.14154815673828
5.48283333333334	-1.13582611083985
5.48616666666667	-1.13248825073242
5.4895	-1.13677978515625
5.49283333333334	-1.14679336547852
5.49616666666667	-1.14965438842774
5.4995	-1.14583969116211
5.50283333333334	-1.14107131958008
5.50616666666667	-1.13677978515625
5.5095	-1.13391876220703
5.51283333333334	-1.13582611083985
5.51616666666667	-1.1434555053711
5.5195	-1.15203857421875
5.52283333333334	-1.15680694580078
5.52616666666667	-1.15489959716797
5.5295	-1.15203857421875
5.53283333333334	-1.14917755126953
5.53616666666667	-1.1444091796875
5.5395	-1.13677978515625
5.54283333333334	-1.129150390625
5.54616666666667	-1.1286735534668
5.5495	-1.13773345947266
5.55283333333334	-1.14870071411133
5.55616666666667	-1.15346908569336
5.5595	-1.14870071411133
5.56283333333334	-1.13821029663086
5.56616666666667	-1.129150390625
5.5695	-1.11913681030274
5.57283333333334	-1.11246109008789
5.57616666666667	-1.11246109008789
5.5795	-1.12009048461914
5.58283333333334	-1.12676620483399
5.58616666666667	-1.13153457641602
5.5895	-1.13725662231446
5.59283333333334	-1.14202499389649
5.59616666666667	-1.14107131958008
5.5995	-1.13201141357422
5.60283333333334	-1.12581253051758
5.60616666666667	-1.12104415893555
5.6095	-1.11722946166992
5.61283333333334	-1.11198425292969
5.61616666666667	-1.1129379272461
5.6195	-1.11913681030274
5.62283333333334	-1.12533569335938
5.62616666666667	-1.13105773925781
5.6295	-1.13105773925781
5.63283333333334	-1.12152099609375
5.63616666666667	-1.10769271850586
5.6395	-1.0986328125
5.64283333333334	-1.09958648681641
5.64616666666667	-1.10101699829102
5.6495	-1.10673904418946
5.65283333333334	-1.11532211303711
5.65616666666667	-1.12533569335938
5.6595	-1.13487243652344
5.66283333333334	-1.14011764526367
5.66616666666667	-1.14202499389649
5.6695	-1.13487243652344
5.67283333333334	-1.1286735534668
5.67616666666667	-1.129150390625
5.6795	-1.13582611083985
5.68283333333334	-1.14107131958008
5.68616666666667	-1.1439323425293
5.6895	-1.14679336547852
5.69283333333334	-1.15108489990235
5.69616666666667	-1.15489959716797
5.6995	-1.15108489990235
5.70283333333334	-1.13916397094727
5.70616666666667	-1.12581253051758
5.7095	-1.11484527587891
5.71283333333334	-1.10816955566406
5.71616666666667	-1.10101699829102
5.7195	-1.09672546386719
5.72283333333334	-1.09720230102539
5.72616666666667	-1.10387802124024
5.7295	-1.10673904418946
5.73283333333334	-1.10006332397461
5.73616666666667	-1.0833740234375
5.7395	-1.06573104858399
5.74283333333334	-1.05142593383789
5.74616666666667	-1.03759765625
5.7495	-1.03092193603516
5.75283333333334	-1.03378295898438
5.75616666666667	-1.04236602783203
5.7595	-1.04427337646485
5.76283333333334	-1.0371208190918
5.76616666666667	-1.03473663330078
5.7695	-1.03235244750977
5.77283333333334	-1.02901458740235
5.77616666666667	-1.02281570434571
5.7795	-1.02329254150391
5.78283333333334	-1.03187561035156
5.78616666666667	-1.03521347045899
5.7895	-1.03473663330078
5.79283333333334	-1.02758407592774
5.79616666666667	-1.0213851928711
5.7995	-1.01757049560547
5.80283333333334	-1.01470947265625
5.80616666666667	-1.01518630981446
5.8095	-1.01566314697266
5.81283333333334	-1.01709365844727
5.81616666666667	-1.01852416992188
5.8195	-1.01709365844727
5.82283333333334	-1.01566314697266
5.82616666666667	-1.01184844970703
5.8295	-1.00994110107422
5.83283333333334	-1.01137161254883
5.83616666666667	-1.01089477539063
5.8395	-1.01089477539063
5.84283333333334	-1.00851058959961
5.84616666666667	-1.00469589233399
5.8495	-0.994205474853516
5.85283333333334	-0.985145568847656
5.85616666666667	-0.980854034423828
5.8595	-0.978469848632813
5.86283333333334	-0.972270965576172
5.86616666666667	-0.967979431152344
5.8695	-0.969886779785156
5.87283333333334	-0.967979431152344
5.87616666666667	-0.967979431152344
5.8795	-0.972270965576172
5.88283333333334	-0.99325180053711
5.88616666666667	-1.02043151855469
5.8895	-1.04236602783203
5.89283333333334	-1.05714797973633
5.89616666666667	-1.06906890869141
5.8995	-1.07479095458985
5.90283333333334	-1.06620788574219
5.90616666666667	-1.04236602783203
5.9095	-1.02663040161133
5.91283333333334	-1.03092193603516
5.91616666666667	-1.03902816772461
5.9195	-1.04236602783203
5.92283333333334	-1.0366439819336
5.92616666666667	-1.0371208190918
5.9295	-1.04188919067383
5.93283333333334	-1.04093551635742
5.93616666666667	-1.03998184204102
5.9395	-1.04093551635742
5.94283333333334	-1.05619430541992
5.94616666666667	-1.07145309448242
5.9495	-1.07574462890625
5.95283333333334	-1.07049942016602
5.95616666666667	-1.05714797973633
5.9595	-1.04188919067383
5.96283333333334	-1.02472305297852
5.96616666666667	-1.01470947265625
5.9695	-1.01566314697266
5.97283333333334	-1.02043151855469
5.97616666666667	-1.0223388671875
5.9795	-1.02281570434571
5.98283333333334	-1.0213851928711
5.98616666666667	-1.01280212402344
5.9895	-1.00326538085938
5.99283333333334	-1.0061264038086
5.99616666666667	-1.02472305297852
5.9995	-1.04999542236328
6.00283333333334	-1.0676383972168
6.00616666666667	-1.08480453491211
6.0095	-1.09624862670899
6.01283333333334	-1.09672546386719
6.01616666666667	-1.08528137207031
6.0195	-1.07002258300781
6.02283333333334	-1.05857849121094
6.02616666666667	-1.04999542236328
6.0295	-1.04856491088867
6.03283333333334	-1.05047225952149
6.03616666666667	-1.05571746826172
6.0395	-1.05571746826172
6.04283333333334	-1.05619430541992
6.04616666666667	-1.05571746826172
6.0495	-1.04475021362305
6.05283333333334	-1.03044509887696
6.05616666666667	-1.01280212402344
6.0595	-1.00278854370117
6.06283333333334	-0.99945068359375
6.06616666666667	-1.00231170654297
6.0695	-1.01089477539063
6.07283333333334	-1.01375579833985
6.07616666666667	-1.01566314697266
6.0795	-1.01852416992188
6.08283333333334	-1.02710723876953
6.08616666666667	-1.03139877319336
6.0895	-1.03330612182617
6.09283333333334	-1.0371208190918
6.09616666666667	-1.04093551635742
6.0995	-1.04188919067383
6.10283333333334	-1.03235244750977
6.10616666666667	-1.02806091308594
6.1095	-1.02996826171875
6.11283333333334	-1.03235244750977
6.11616666666667	-1.03378295898438
6.1195	-1.03235244750977
6.12283333333334	-1.03521347045899
6.12616666666667	-1.03092193603516
6.1295	-1.02519989013672
6.13283333333334	-1.01900100708008
6.13616666666667	-1.01757049560547
6.1395	-1.01995468139649
6.14283333333334	-1.02043151855469
6.14616666666667	-1.02043151855469
6.1495	-1.01041793823242
6.15283333333334	-1.00803375244141
6.15616666666667	-1.00994110107422
6.1595	-1.0218620300293
6.16283333333334	-1.03521347045899
6.16616666666667	-1.05142593383789
6.1695	-1.07192993164063
6.17283333333334	-1.08194351196289
6.17616666666667	-1.08623504638672
6.1795	-1.08098983764649
6.18283333333334	-1.07860565185547
6.18616666666667	-1.07288360595703
6.1895	-1.06906890869141
6.19283333333334	-1.06954574584961
6.19616666666667	-1.07049942016602
6.1995	-1.07431411743164
6.20283333333334	-1.07431411743164
6.20616666666667	-1.07765197753906
6.2095	-1.08194351196289
6.21283333333334	-1.08957290649414
6.21616666666667	-1.09720230102539
6.2195	-1.10960006713867
6.22283333333334	-1.11961364746094
6.22616666666667	-1.13105773925781
6.2295	-1.13391876220703
6.23283333333334	-1.13582611083985
6.23616666666667	-1.13487243652344
6.2395	-1.1281967163086
6.24283333333334	-1.12152099609375
6.24616666666667	-1.1129379272461
6.2495	-1.11246109008789
6.25283333333334	-1.11246109008789
6.25616666666667	-1.11150741577149
6.2595	-1.11198425292969
6.26283333333334	-1.11484527587891
6.26616666666667	-1.11675262451172
6.2695	-1.1129379272461
6.27283333333334	-1.10578536987305
6.27616666666667	-1.10530853271485
6.2795	-1.09910964965821
6.28283333333334	-1.09338760375977
6.28616666666667	-1.08623504638672
6.2895	-1.08528137207031
6.29283333333334	-1.07622146606446
6.29616666666667	-1.06525421142578
6.2995	-1.05619430541992
6.30283333333334	-1.05428695678711
6.30616666666667	-1.05047225952149
6.3095	-1.04379653930664
6.31283333333334	-1.04045867919922
6.31616666666667	-1.04188919067383
6.3195	-1.04808807373047
6.32283333333334	-1.04999542236328
6.32616666666667	-1.04951858520508
6.3295	-1.04284286499024
6.33283333333334	-1.0366439819336
6.33616666666667	-1.03139877319336
6.3395	-1.02996826171875
6.34283333333334	-1.02663040161133
6.34616666666667	-1.02519989013672
6.3495	-1.02567672729492
6.35283333333334	-1.03187561035156
6.35616666666667	-1.03044509887696
6.3595	-1.02519989013672
6.36283333333334	-1.01852416992188
6.36616666666667	-1.0218620300293
6.3695	-1.03139877319336
6.37283333333334	-1.03759765625
6.37616666666667	-1.0366439819336
6.3795	-1.03044509887696
6.38283333333334	-1.01852416992188
6.38616666666667	-1.00469589233399
6.3895	-0.990390777587891
6.39283333333334	-0.979900360107422
6.39616666666667	-0.979900360107422
6.3995	-0.980854034423828
6.40283333333334	-0.989437103271485
6.40616666666667	-0.988960266113281
6.4095	-0.992298126220703
6.41283333333334	-0.990867614746094
6.41616666666667	-0.990390777587891
6.4195	-0.9918212890625
6.42283333333334	-0.987529754638672
6.42616666666667	-0.980854034423828
6.4295	-0.967025756835938
6.43283333333334	-0.9613037109375
6.43616666666667	-0.960826873779297
6.4395	-0.962257385253906
6.44283333333334	-0.972270965576172
6.44616666666667	-0.988960266113281
6.4495	-1.01041793823242
6.45283333333334	-1.02853775024414
6.45616666666667	-1.03950500488281
6.4595	-1.05047225952149
6.46283333333334	-1.04951858520508
6.46616666666667	-1.05333328247071
6.4695	-1.05476379394531
6.47283333333334	-1.05953216552735
6.47616666666667	-1.06525421142578
6.4795	-1.0671615600586
6.48283333333334	-1.07574462890625
6.48616666666667	-1.07669830322266
6.4895	-1.08146667480469
6.49283333333334	-1.08003616333008
6.49616666666667	-1.07717514038086
6.4995	-1.0824203491211
6.50283333333334	-1.08766555786133
6.50616666666667	-1.09386444091797
6.5095	-1.09386444091797
6.51283333333334	-1.09004974365235
6.51616666666667	-1.08909606933594
6.5195	-1.08194351196289
6.52283333333334	-1.07860565185547
6.52616666666667	-1.0824203491211
6.5295	-1.09291076660156
6.53283333333334	-1.11484527587891
6.53616666666667	-1.13153457641602
6.5395	-1.14679336547852
6.54283333333334	-1.15537643432617
6.54616666666667	-1.16157531738281
6.5495	-1.17254257202149
6.55283333333334	-1.18017196655274
6.55616666666667	-1.19304656982422
6.5595	-1.20210647583008
6.56283333333334	-1.21164321899414
6.56616666666667	-1.22261047363281
6.5695	-1.22737884521485
6.57283333333334	-1.23119354248047
6.57616666666667	-1.23167037963867
6.5795	-1.23405456542969
6.58283333333334	-1.23405456542969
6.58616666666667	-1.23214721679688
6.5895	-1.23739242553711
6.59283333333334	-1.24883651733399
6.59616666666667	-1.25980377197266
6.5995	-1.26981735229492
6.60283333333334	-1.27983093261719
6.60616666666667	-1.28889083862305
6.6095	-1.28793716430664
6.61283333333334	-1.28364562988281
6.61616666666667	-1.28316879272461
6.6195	-1.28746032714844
6.62283333333334	-1.29556655883789
6.62616666666667	-1.30367279052735
6.6295	-1.31654739379883
6.63283333333334	-1.32846832275391
6.63616666666667	-1.33419036865235
6.6395	-1.33848190307617
6.64283333333334	-1.3427734375
6.64616666666667	-1.34897232055664
6.6495	-1.35326385498047
6.65283333333334	-1.35660171508789
6.65616666666667	-1.36089324951172
6.6595	-1.36661529541016
6.66283333333334	-1.36756896972656
6.66616666666667	-1.35993957519531
[truncated: 7,007 more rows]
