# Supplementary material for: Phase-Specific Parameter Estimation in Chiral HPLC Using 1‑Site, 2‑Site Stochastic Models, and Unified Equation Approach
Source: Anal Chem. 2026 Apr 29;98(18):13925–39. doi: 10.1021/acs.analchem.6c01634 (PMC13177292; doi:10.1021/acs.analchem.6c01634)
Supplement: Supplementary file 2 [file ac6c01634_si_002.zip › SupportingInformation/01_isotherm_fit/CELL2_data/LORA_CELL2_05_10_22501.CSV]

0.00183333333333334	-0.0290870666503906
0.00516666666666667	-0.03814697265625
0.0085	-0.0338554382324219
0.0118333333333334	-0.019073486328125
0.0151666666666667	-0.00143051147460938
0.0185	0.0104904174804688
0.0218333333333334	0.0195503234863281
0.0251666666666667	0.0185966491699219
0.0285	0.00810623168945313
0.0318333333333334	-0.003814697265625
0.0351666666666667	-0.0104904174804688
0.0385	-0.00810623168945313
0.0418333333333334	0.0019073486328125
0.0451666666666667	0.0157356262207031
0.0485	0.0281333923339844
0.0518333333333334	0.0300407409667969
0.0551666666666667	0.0243186950683594
0.0585	0.0143051147460938
0.0618333333333334	0.0057220458984375
0.0651666666666667	0.00143051147460938
0.0685	0.00143051147460938
0.0718333333333334	0.00762939453125
0.0751666666666667	0.0133514404296875
0.0785	0.0195503234863281
0.0818333333333334	0.0271797180175781
0.0851666666666667	0.0276565551757813
0.0885	0.0209808349609375
0.0918333333333334	0.0128746032714844
0.0951666666666667	0.00667572021484375
0.0985000000000001	0
0.101833333333334	-0.0104904174804688
0.105166666666667	-0.0123977661132813
0.1085	-0.0109672546386719
0.111833333333334	-0.0119209289550781
0.115166666666667	-0.0152587890625
0.1185	-0.0181198120117188
0.121833333333334	-0.0181198120117188
0.125166666666667	-0.0224113464355469
0.1285	-0.02288818359375
0.131833333333334	-0.0238418579101563
0.135166666666667	-0.0166893005371094
0.1385	-0.00810623168945313
0.141833333333334	-0.00095367431640625
0.145166666666667	0.00143051147460938
0.1485	0.000476837158203125
0.151833333333334	0.00429153442382813
0.155166666666667	0.00286102294921875
0.1585	0.00095367431640625
0.161833333333334	-0.00429153442382813
0.165166666666667	-0.0133514404296875
0.1685	-0.0205039978027344
0.171833333333334	-0.0209808349609375
0.175166666666667	-0.0128746032714844
0.1785	-0.003814697265625
0.181833333333334	-0.000476837158203125
0.185166666666667	0.00143051147460938
0.1885	-0.00429153442382813
0.191833333333334	-0.0166893005371094
0.195166666666667	-0.0367164611816406
0.1985	-0.0486373901367188
0.201833333333334	-0.0472068786621094
0.205166666666667	-0.0319480895996094
0.2085	-0.0104904174804688
0.211833333333334	0.011444091796875
0.215166666666667	0.0319480895996094
0.2185	0.0362396240234375
0.221833333333334	0.0290870666503906
0.225166666666667	0.0143051147460938
0.2285	0.00429153442382813
0.231833333333334	-0.00715255737304688
0.235166666666667	-0.0138282775878906
0.2385	-0.00858306884765625
0.241833333333334	0.00333786010742188
0.245166666666667	0.0128746032714844
0.2485	0.0152587890625
0.251833333333334	0.0162124633789063
0.255166666666667	0.0119209289550781
0.2585	0.00143051147460938
0.261833333333334	-0.0138282775878906
0.265166666666667	-0.0233650207519531
0.2685	-0.0295639038085938
0.271833333333334	-0.0376701354980469
0.275166666666667	-0.0438690185546875
0.2785	-0.0433921813964844
0.281833333333334	-0.030517578125
0.285166666666667	-0.0123977661132813
0.2885	-0.00095367431640625
0.291833333333334	0.00810623168945313
0.295166666666667	0.0152587890625
0.2985	0.02288818359375
0.301833333333334	0.019073486328125
0.305166666666667	-0.00095367431640625
0.3085	-0.0171661376953125
0.311833333333334	-0.0200271606445313
0.315166666666667	-0.0138282775878906
0.3185	-0.011444091796875
0.321833333333334	-0.0057220458984375
0.325166666666667	0.0133514404296875
0.3285	0.0338554382324219
0.331833333333334	0.0405311584472656
0.335166666666667	0.0314712524414063
0.3385	0.0166893005371094
0.341833333333334	-0.00095367431640625
0.345166666666667	-0.0162124633789063
0.3485	-0.026702880859375
0.351833333333334	-0.0276565551757813
0.355166666666667	-0.0233650207519531
0.3585	-0.0166893005371094
0.361833333333334	-0.0109672546386719
0.365166666666667	-0.0123977661132813
0.3685	-0.0166893005371094
0.371833333333334	-0.0276565551757813
0.375166666666667	-0.0333786010742188
0.3785	-0.0357627868652344
0.381833333333334	-0.0348091125488281
0.385166666666667	-0.0314712524414063
0.3885	-0.030517578125
0.391833333333334	-0.0247955322265625
0.395166666666667	-0.0214576721191406
0.3985	-0.0195503234863281
0.401833333333334	-0.0181198120117188
0.405166666666667	-0.011444091796875
0.4085	-0.00667572021484375
0.411833333333334	-0.00810623168945313
0.415166666666667	-0.0181198120117188
0.4185	-0.0233650207519531
0.421833333333334	-0.0214576721191406
0.425166666666667	-0.0185966491699219
0.4285	-0.0152587890625
0.431833333333334	-0.0095367431640625
0.435166666666667	0.0057220458984375
0.4385	0.0200271606445313
0.441833333333334	0.0233650207519531
0.445166666666667	0.0171661376953125
0.4485	0.00905990600585938
0.451833333333334	0.00524520874023438
0.455166666666667	0.003814697265625
0.4585	0.00333786010742188
0.461833333333334	0.00524520874023438
0.465166666666667	0.0100135803222656
0.4685	0.0176429748535156
0.471833333333334	0.0224113464355469
0.475166666666667	0.02288818359375
0.4785	0.0219345092773438
0.481833333333334	0.0176429748535156
0.485166666666667	0.0123977661132813
0.4885	0.00619888305664063
0.491833333333334	0.00667572021484375
0.495166666666667	0.011444091796875
0.4985	0.0209808349609375
0.501833333333334	0.0300407409667969
0.505166666666667	0.0400543212890625
0.5085	0.0438690185546875
0.511833333333334	0.0362396240234375
0.515166666666667	0.0214576721191406
0.5185	0.00238418579101563
0.521833333333334	-0.0095367431640625
0.525166666666667	-0.0104904174804688
0.5285	0.00143051147460938
0.531833333333334	0.0219345092773438
0.535166666666667	0.0386238098144531
0.5385	0.0457763671875
0.541833333333334	0.0376701354980469
0.545166666666667	0.0162124633789063
0.5485	-0.00762939453125
0.551833333333334	-0.026702880859375
0.555166666666667	-0.0314712524414063
0.5585	-0.0243186950683594
0.561833333333334	-0.00810623168945313
0.565166666666667	0.0123977661132813
0.5685	0.0271797180175781
0.571833333333334	0.0281333923339844
0.575166666666667	0.02288818359375
0.5785	0.0171661376953125
0.581833333333334	0.0157356262207031
0.585166666666667	0.0128746032714844
0.5885	0.00524520874023438
0.591833333333334	-0.003814697265625
0.595166666666667	-0.0162124633789063
0.5985	-0.0300407409667969
0.601833333333334	-0.0438690185546875
0.605166666666667	-0.049591064453125
0.6085	-0.0452995300292969
0.611833333333334	-0.0319480895996094
0.615166666666667	-0.0162124633789063
0.6185	-0.0057220458984375
0.621833333333334	0.0019073486328125
0.625166666666667	0.00667572021484375
0.6285	0.0138282775878906
0.631833333333334	0.0243186950683594
0.635166666666667	0.0386238098144531
0.6385	0.0591278076171875
0.641833333333334	0.0691413879394532
0.645166666666667	0.0638961791992188
0.6485	0.0438690185546875
0.651833333333334	0.0238418579101563
0.655166666666667	0.00238418579101563
0.6585	-0.0195503234863281
0.661833333333334	-0.0295639038085938
0.665166666666667	-0.0209808349609375
0.6685	0
0.671833333333334	0.0214576721191406
0.675166666666667	0.0376701354980469
0.6785	0.0452995300292969
0.681833333333334	0.0414848327636719
0.685166666666667	0.030517578125
0.6885	0.0209808349609375
0.691833333333334	0.0104904174804688
0.695166666666667	0.00905990600585938
0.6985	0.0152587890625
0.701833333333334	0.0300407409667969
0.705166666666667	0.0405311584472656
0.7085	0.0405311584472656
0.711833333333334	0.0314712524414063
0.715166666666667	0.0209808349609375
0.7185	0.0109672546386719
0.721833333333334	-0.00143051147460938
0.725166666666667	-0.0143051147460938
0.7285	-0.0219345092773438
0.731833333333334	-0.0133514404296875
0.735166666666667	-0.00476837158203125
0.7385	0.00238418579101563
0.741833333333334	0.00333786010742188
0.745166666666667	0.00810623168945313
0.7485	0.0166893005371094
0.751833333333334	0.0138282775878906
0.755166666666667	-0.000476837158203125
0.7585	-0.0276565551757813
0.761833333333334	-0.049591064453125
0.765166666666667	-0.0619888305664063
0.7685	-0.0667572021484375
0.771833333333334	-0.0624656677246094
0.775166666666667	-0.0538825988769532
0.7785	-0.0362396240234375
0.781833333333334	-0.02288818359375
0.785166666666667	-0.0195503234863281
0.7885	-0.0238418579101563
0.791833333333334	-0.0252723693847656
0.795166666666667	-0.0200271606445313
0.7985	-0.0171661376953125
0.801833333333334	-0.0119209289550781
0.805166666666667	-0.00429153442382813
0.8085	0.00238418579101563
0.811833333333334	-0.000476837158203125
0.815166666666667	-0.0133514404296875
0.8185	-0.0209808349609375
0.821833333333334	-0.02288818359375
0.825166666666667	-0.0233650207519531
0.8285	-0.0276565551757813
0.831833333333334	-0.0338554382324219
0.835166666666667	-0.0276565551757813
0.8385	-0.019073486328125
0.841833333333334	-0.0133514404296875
0.845166666666667	-0.0147819519042969
0.8485	-0.0162124633789063
0.851833333333334	-0.0109672546386719
0.855166666666667	-0.00476837158203125
0.8585	0.00238418579101563
0.861833333333334	0.00810623168945313
0.865166666666667	0.0171661376953125
0.8685	0.0257492065429688
0.871833333333334	0.0314712524414063
0.875166666666667	0.0290870666503906
0.8785	0.0257492065429688
0.881833333333334	0.026702880859375
0.885166666666667	0.0286102294921875
0.8885	0.0300407409667969
0.891833333333334	0.0286102294921875
0.895166666666667	0.0286102294921875
0.8985	0.0276565551757813
0.901833333333334	0.0219345092773438
0.905166666666667	0.0171661376953125
0.9085	0.0176429748535156
0.911833333333334	0.0233650207519531
0.915166666666667	0.0290870666503906
0.9185	0.0276565551757813
0.921833333333334	0.0233650207519531
0.925166666666667	0.0209808349609375
0.9285	0.0171661376953125
0.931833333333334	0.0095367431640625
0.935166666666667	0
0.9385	-0.00333786010742188
0.941833333333334	0
0.945166666666667	-0.00095367431640625
0.9485	-0.00524520874023438
0.951833333333334	-0.0138282775878906
0.955166666666667	-0.0238418579101563
0.9585	-0.0333786010742188
0.961833333333334	-0.0405311584472656
0.965166666666667	-0.0405311584472656
0.9685	-0.0395774841308594
0.971833333333334	-0.0367164611816406
0.975166666666667	-0.0324249267578125
0.9785	-0.0290870666503906
0.981833333333334	-0.0295639038085938
0.985166666666667	-0.0281333923339844
0.9885	-0.02288818359375
0.991833333333334	-0.0171661376953125
0.995166666666667	-0.0138282775878906
0.9985	-0.0123977661132813
1.00183333333334	-0.0104904174804688
1.00516666666667	-0.0119209289550781
1.0085	-0.0157356262207031
1.01183333333334	-0.0176429748535156
1.01516666666667	-0.0195503234863281
1.0185	-0.0200271606445313
1.02183333333334	-0.0247955322265625
1.02516666666667	-0.0262260437011719
1.0285	-0.0224113464355469
1.03183333333334	-0.0157356262207031
1.03516666666667	-0.0128746032714844
1.0385	-0.0100135803222656
1.04183333333334	-0.00286102294921875
1.04516666666667	0.00619888305664063
1.0485	0.00524520874023438
1.05183333333334	0
1.05516666666667	-0.00143051147460938
1.0585	-0.00238418579101563
1.06183333333334	-0.0104904174804688
1.06516666666667	-0.0224113464355469
1.0685	-0.0271797180175781
1.07183333333334	-0.0252723693847656
1.07516666666667	-0.02288818359375
1.0785	-0.0209808349609375
1.08183333333334	-0.0138282775878906
1.08516666666667	-0.00476837158203125
1.0885	0.00286102294921875
1.09183333333334	-0.000476837158203125
1.09516666666667	-0.00667572021484375
1.0985	-0.0162124633789063
1.10183333333334	-0.0281333923339844
1.10516666666667	-0.0400543212890625
1.1085	-0.0514984130859375
1.11183333333334	-0.0543594360351563
1.11516666666667	-0.0510215759277344
1.1185	-0.0376701354980469
1.12183333333334	-0.0157356262207031
1.12516666666667	-0.00238418579101563
1.1285	0.0019073486328125
1.13183333333334	-0.00429153442382813
1.13516666666667	-0.00810623168945313
1.1385	-0.0185966491699219
1.14183333333334	-0.0329017639160156
1.14516666666667	-0.0414848327636719
1.1485	-0.0405311584472656
1.15183333333334	-0.0309944152832031
1.15516666666667	-0.0205039978027344
1.1585	-0.00667572021484375
1.16183333333334	0.00524520874023438
1.16516666666667	0.00762939453125
1.1685	0.00524520874023438
1.17183333333334	0.000476837158203125
1.17516666666667	-0.00715255737304688
1.1785	-0.0200271606445313
1.18183333333334	-0.0371932983398438
1.18516666666667	-0.0452995300292969
1.1885	-0.0476837158203125
1.19183333333334	-0.0462532043457031
1.19516666666667	-0.0438690185546875
1.1985	-0.0376701354980469
1.20183333333334	-0.0252723693847656
1.20516666666667	-0.0133514404296875
1.2085	-0.00667572021484375
1.21183333333334	-0.0057220458984375
1.21516666666667	-0.00810623168945313
1.2185	-0.0104904174804688
1.22183333333334	-0.0138282775878906
1.22516666666667	-0.0181198120117188
1.2285	-0.0286102294921875
1.23183333333334	-0.0438690185546875
1.23516666666667	-0.0538825988769532
1.2385	-0.0586509704589844
1.24183333333334	-0.0562667846679688
1.24516666666667	-0.0472068786621094
1.2485	-0.0295639038085938
1.25183333333334	-0.00524520874023438
1.25516666666667	0.011444091796875
1.2585	0.0214576721191406
1.26183333333334	0.02288818359375
1.26516666666667	0.019073486328125
1.2685	0.0128746032714844
1.27183333333334	0.0057220458984375
1.27516666666667	-0.000476837158203125
1.2785	-0.011444091796875
1.28183333333334	-0.0262260437011719
1.28516666666667	-0.0371932983398438
1.2885	-0.0414848327636719
1.29183333333334	-0.0367164611816406
1.29516666666667	-0.0276565551757813
1.2985	-0.0157356262207031
1.30183333333334	-0.003814697265625
1.30516666666667	0.0019073486328125
1.3085	0.000476837158203125
1.31183333333334	-0.00667572021484375
1.31516666666667	-0.0109672546386719
1.3185	-0.00524520874023438
1.32183333333334	0.00858306884765625
1.32516666666667	0.0224113464355469
1.3285	0.0300407409667969
1.33183333333334	0.0348091125488281
1.33516666666667	0.0333786010742188
1.3385	0.02288818359375
1.34183333333334	0.00095367431640625
1.34516666666667	-0.0166893005371094
1.3485	-0.0257492065429688
1.35183333333334	-0.0333786010742188
1.35516666666667	-0.0405311584472656
1.3585	-0.0476837158203125
1.36183333333334	-0.0457763671875
1.36516666666667	-0.041961669921875
1.3685	-0.041961669921875
1.37183333333334	-0.0500679016113282
1.37516666666667	-0.0605583190917969
1.3785	-0.0600814819335938
1.38183333333334	-0.0505447387695313
1.38516666666667	-0.03814697265625
1.3885	-0.0300407409667969
1.39183333333334	-0.0209808349609375
1.39516666666667	-0.0143051147460938
1.3985	-0.0205039978027344
1.40183333333334	-0.0352859497070313
1.40516666666667	-0.0514984130859375
1.4085	-0.0581741333007813
1.41183333333334	-0.06103515625
1.41516666666667	-0.0553131103515625
1.4185	-0.0391006469726563
1.42183333333334	-0.0195503234863281
1.42516666666667	-0.00429153442382813
1.4285	0.00619888305664063
1.43183333333334	0.011444091796875
1.43516666666667	0.0138282775878906
1.4385	0.00810623168945313
1.44183333333334	0.00238418579101563
1.44516666666667	0.00095367431640625
1.4485	0.00333786010742188
1.45183333333334	0.0100135803222656
1.45516666666667	0.0147819519042969
1.4585	0.0181198120117188
1.46183333333334	0.0147819519042969
1.46516666666667	0.0057220458984375
1.4685	-0.00619888305664063
1.47183333333334	-0.0176429748535156
1.47516666666667	-0.0243186950683594
1.4785	-0.0238418579101563
1.48183333333334	-0.0209808349609375
1.48516666666667	-0.0205039978027344
1.4885	-0.026702880859375
1.49183333333334	-0.0338554382324219
1.49516666666667	-0.034332275390625
1.4985	-0.026702880859375
1.50183333333334	-0.0162124633789063
1.50516666666667	-0.00095367431640625
1.5085	0.0181198120117188
1.51183333333334	0.0367164611816406
1.51516666666667	0.0443458557128906
1.5185	0.0395774841308594
1.52183333333334	0.0314712524414063
1.52516666666667	0.0286102294921875
1.5285	0.0333786010742188
1.53183333333334	0.0376701354980469
1.53516666666667	0.03814697265625
1.5385	0.034332275390625
1.54183333333334	0.0257492065429688
1.54516666666667	0.011444091796875
1.5485	-0.0057220458984375
1.55183333333334	-0.0181198120117188
1.55516666666667	-0.0195503234863281
1.5585	-0.0123977661132813
1.56183333333334	0
1.56516666666667	0.011444091796875
1.5685	0.0176429748535156
1.57183333333334	0.0152587890625
1.57516666666667	0.00858306884765625
1.5785	-0.000476837158203125
1.58183333333334	-0.0123977661132813
1.58516666666667	-0.0247955322265625
1.5885	-0.0324249267578125
1.59183333333334	-0.0271797180175781
1.59516666666667	-0.0181198120117188
1.5985	-0.0095367431640625
1.60183333333334	-0.000476837158203125
1.60516666666667	0.0123977661132813
1.6085	0.0257492065429688
1.61183333333334	0.0295639038085938
1.61516666666667	0.0252723693847656
1.6185	0.0185966491699219
1.62183333333334	0.0138282775878906
1.62516666666667	0.0100135803222656
1.6285	0.003814697265625
1.63183333333334	-0.00143051147460938
1.63516666666667	-0.003814697265625
1.6385	-0.00286102294921875
1.64183333333334	-0.00715255737304688
1.64516666666667	-0.0162124633789063
1.6485	-0.02288818359375
1.65183333333334	-0.02288818359375
1.65516666666667	-0.019073486328125
1.6585	-0.0138282775878906
1.66183333333334	-0.00476837158203125
1.66516666666667	0.00762939453125
1.6685	0.0219345092773438
1.67183333333334	0.0309944152832031
1.67516666666667	0.034332275390625
1.6785	0.0324249267578125
1.68183333333334	0.0309944152832031
1.68516666666667	0.0300407409667969
1.6885	0.0281333923339844
1.69183333333334	0.0257492065429688
1.69516666666667	0.0262260437011719
1.6985	0.0314712524414063
1.70183333333334	0.0386238098144531
1.70516666666667	0.0414848327636719
1.7085	0.0386238098144531
1.71183333333334	0.0348091125488281
1.71516666666667	0.0286102294921875
1.7185	0.0224113464355469
1.72183333333334	0.011444091796875
1.72516666666667	0.00286102294921875
1.7285	0.00095367431640625
1.73183333333334	-0.00095367431640625
1.73516666666667	-0.00095367431640625
1.7385	-0.00333786010742188
1.74183333333334	0.00143051147460938
1.74516666666667	0.0119209289550781
1.7485	0.0171661376953125
1.75183333333334	0.0209808349609375
1.75516666666667	0.0214576721191406
1.7585	0.0209808349609375
1.76183333333334	0.0133514404296875
1.76516666666667	-0.00619888305664063
1.7685	-0.0214576721191406
1.77183333333334	-0.0309944152832031
1.77516666666667	-0.0286102294921875
1.7785	-0.0209808349609375
1.78183333333334	-0.0143051147460938
1.78516666666667	-0.00667572021484375
1.7885	-0.00333786010742188
1.79183333333334	-0.000476837158203125
1.79516666666667	-0.00762939453125
1.7985	-0.0195503234863281
1.80183333333334	-0.0324249267578125
1.80516666666667	-0.0367164611816406
1.8085	-0.0271797180175781
1.81183333333334	-0.00858306884765625
1.81516666666667	0.0166893005371094
1.8185	0.0362396240234375
1.82183333333334	0.0486373901367188
1.82516666666667	0.0491142272949219
1.8285	0.0452995300292969
1.83183333333334	0.0400543212890625
1.83516666666667	0.0357627868652344
1.8385	0.03814697265625
1.84183333333334	0.0500679016113282
1.84516666666667	0.0681877136230469
1.8485	0.0758171081542969
1.85183333333334	0.0696182250976563
1.85516666666667	0.0557899475097657
1.8585	0.0414848327636719
1.86183333333334	0.0300407409667969
1.86516666666667	0.0233650207519531
1.8685	0.0262260437011719
1.87183333333334	0.0357627868652344
1.87516666666667	0.0448226928710938
1.8785	0.0529289245605469
1.88183333333334	0.0567436218261719
1.88516666666667	0.0562667846679688
1.8885	0.0519752502441407
1.89183333333334	0.0438690185546875
1.89516666666667	0.0391006469726563
1.8985	0.0395774841308594
1.90183333333334	0.0424385070800781
1.90516666666667	0.0448226928710938
1.9085	0.0438690185546875
1.91183333333334	0.0391006469726563
1.91516666666667	0.030517578125
1.9185	0.02288818359375
1.92183333333334	0.0195503234863281
1.92516666666667	0.0224113464355469
1.9285	0.0257492065429688
1.93183333333334	0.0276565551757813
1.93516666666667	0.0286102294921875
1.9385	0.0271797180175781
1.94183333333334	0.0219345092773438
1.94516666666667	0.0123977661132813
1.9485	0.00762939453125
1.95183333333334	0.00858306884765625
1.95516666666667	0.011444091796875
1.9585	0.0119209289550781
1.96183333333334	0.00905990600585938
1.96516666666667	0.00333786010742188
1.9685	0
1.97183333333334	0.00286102294921875
1.97516666666667	0.00905990600585938
1.9785	0.0109672546386719
1.98183333333334	0.0119209289550781
1.98516666666667	0.0157356262207031
1.9885	0.0185966491699219
1.99183333333334	0.0138282775878906
1.99516666666667	0.00810623168945313
1.9985	0.0109672546386719
2.00183333333334	0.0181198120117188
2.00516666666667	0.0171661376953125
2.0085	0.0119209289550781
2.01183333333334	0.00858306884765625
2.01516666666667	0.0119209289550781
2.0185	0.0185966491699219
2.02183333333334	0.0247955322265625
2.02516666666667	0.0362396240234375
2.0285	0.0505447387695313
2.03183333333334	0.0615119934082032
2.03516666666667	0.0576972961425782
2.0385	0.0448226928710938
2.04183333333334	0.0329017639160156
2.04516666666667	0.0214576721191406
2.0485	0.0104904174804688
2.05183333333334	0.00667572021484375
2.05516666666667	0.0138282775878906
2.0585	0.0238418579101563
2.06183333333334	0.0224113464355469
2.06516666666667	0.0181198120117188
2.0685	0.0119209289550781
2.07183333333334	0.00762939453125
2.07516666666667	0.000476837158203125
2.0785	-0.0019073486328125
2.08183333333334	0.00286102294921875
2.08516666666667	0.00476837158203125
2.0885	0.00143051147460938
2.09183333333334	-0.0109672546386719
2.09516666666667	-0.0238418579101563
2.0985	-0.0295639038085938
2.10183333333334	-0.026702880859375
2.10516666666667	-0.0109672546386719
2.1085	0.00715255737304688
2.11183333333334	0.0238418579101563
2.11516666666667	0.0319480895996094
2.1185	0.0281333923339844
2.12183333333334	0.0133514404296875
2.12516666666667	-0.0095367431640625
2.1285	-0.0290870666503906
2.13183333333334	-0.0362396240234375
2.13516666666667	-0.0319480895996094
2.1385	-0.019073486328125
2.14183333333334	-0.003814697265625
2.14516666666667	0.00810623168945313
2.1485	0.0119209289550781
2.15183333333334	0.00476837158203125
2.15516666666667	-0.00143051147460938
2.1585	-0.00667572021484375
2.16183333333334	-0.003814697265625
2.16516666666667	0.00333786010742188
2.1685	0.0166893005371094
2.17183333333334	0.034332275390625
2.17516666666667	0.0424385070800781
2.1785	0.0391006469726563
2.18183333333334	0.0243186950683594
2.18516666666667	0.0109672546386719
2.1885	0.00143051147460938
2.19183333333334	-0.0057220458984375
2.19516666666667	-0.0109672546386719
2.1985	-0.0143051147460938
2.20183333333334	-0.0176429748535156
2.20516666666667	-0.0247955322265625
2.2085	-0.0338554382324219
2.21183333333334	-0.0391006469726563
2.21516666666667	-0.0405311584472656
2.2185	-0.0357627868652344
2.22183333333334	-0.02288818359375
2.22516666666667	-0.00619888305664063
2.2285	0.0119209289550781
2.23183333333334	0.02288818359375
2.23516666666667	0.0324249267578125
2.2385	0.0324249267578125
2.24183333333334	0.0238418579101563
2.24516666666667	0.0147819519042969
2.2485	0.0109672546386719
2.25183333333334	0.0147819519042969
2.25516666666667	0.0147819519042969
2.2585	0.0123977661132813
2.26183333333334	0.0057220458984375
2.26516666666667	-0.00762939453125
2.2685	-0.0247955322265625
2.27183333333334	-0.0391006469726563
2.27516666666667	-0.0457763671875
2.2785	-0.0452995300292969
2.28183333333334	-0.034332275390625
2.28516666666667	-0.0176429748535156
2.2885	-0.0019073486328125
2.29183333333334	0.003814697265625
2.29516666666667	0.00619888305664063
2.2985	0.00619888305664063
2.30183333333334	0.00286102294921875
2.30516666666667	-0.00095367431640625
2.3085	-0.00715255737304688
2.31183333333334	-0.0128746032714844
2.31516666666667	-0.0224113464355469
2.3185	-0.0314712524414063
2.32183333333334	-0.0362396240234375
2.32516666666667	-0.034332275390625
2.3285	-0.0276565551757813
2.33183333333334	-0.0209808349609375
2.33516666666667	-0.0166893005371094
2.3385	-0.0171661376953125
2.34183333333334	-0.0195503234863281
2.34516666666667	-0.0185966491699219
2.3485	-0.0171661376953125
2.35183333333334	-0.0133514404296875
2.35516666666667	-0.00667572021484375
2.3585	0.003814697265625
2.36183333333334	0.00810623168945313
2.36516666666667	0.00095367431640625
2.3685	-0.00762939453125
2.37183333333334	-0.0138282775878906
2.37516666666667	-0.0162124633789063
2.3785	-0.0143051147460938
2.38183333333334	-0.00905990600585938
2.38516666666667	-0.00286102294921875
2.3885	-0.00476837158203125
2.39183333333334	-0.0109672546386719
2.39516666666667	-0.0166893005371094
2.3985	-0.0162124633789063
2.40183333333334	-0.00810623168945313
2.40516666666667	-0.0057220458984375
2.4085	-0.00524520874023438
2.41183333333334	-0.00476837158203125
2.41516666666667	-0.00286102294921875
2.4185	-0.0100135803222656
2.42183333333334	-0.0243186950683594
2.42516666666667	-0.0247955322265625
2.4285	-0.0119209289550781
2.43183333333334	0.000476837158203125
2.43516666666667	0.00762939453125
2.4385	0.0133514404296875
2.44183333333334	0.0176429748535156
2.44516666666667	0.00858306884765625
2.4485	-0.00476837158203125
2.45183333333334	-0.011444091796875
2.45516666666667	-0.00858306884765625
2.4585	-0.000476837158203125
2.46183333333334	0.0138282775878906
2.46516666666667	0.0247955322265625
2.4685	0.0257492065429688
2.47183333333334	0.0152587890625
2.47516666666667	0.00286102294921875
2.4785	-0.00238418579101563
2.48183333333334	-0.0019073486328125
2.48516666666667	0.00762939453125
2.4885	0.0200271606445313
2.49183333333334	0.0362396240234375
2.49516666666667	0.0467300415039063
2.4985	0.0457763671875
2.50183333333334	0.0324249267578125
2.50516666666667	0.0200271606445313
2.5085	0.0185966491699219
2.51183333333334	0.0205039978027344
2.51516666666667	0.0238418579101563
2.5185	0.0224113464355469
2.52183333333334	0.0209808349609375
2.52516666666667	0.0171661376953125
2.5285	0.0095367431640625
2.53183333333334	-0.000476837158203125
2.53516666666667	-0.0133514404296875
2.5385	-0.0219345092773438
2.54183333333334	-0.0214576721191406
2.54516666666667	-0.0143051147460938
2.5485	-0.003814697265625
2.55183333333334	0.003814697265625
2.55516666666667	0.0095367431640625
2.5585	0.0143051147460938
2.56183333333334	0.0147819519042969
2.56516666666667	0.0123977661132813
2.5685	0.00524520874023438
2.57183333333334	0.00143051147460938
2.57516666666667	0.00476837158203125
2.5785	0.0176429748535156
2.58183333333334	0.0324249267578125
2.58516666666667	0.0395774841308594
2.5885	0.0371932983398438
2.59183333333334	0.030517578125
2.59516666666667	0.02288818359375
2.5985	0.0157356262207031
2.60183333333334	0.0095367431640625
2.60516666666667	0.0057220458984375
2.6085	0.00715255737304688
2.61183333333334	0.011444091796875
2.61516666666667	0.0214576721191406
2.6185	0.0262260437011719
2.62183333333334	0.0295639038085938
2.62516666666667	0.0329017639160156
2.6285	0.0414848327636719
2.63183333333334	0.05340576171875
2.63516666666667	0.057220458984375
2.6385	0.0538825988769532
2.64183333333334	0.03814697265625
2.64516666666667	0.0233650207519531
2.6485	0.00858306884765625
2.65183333333334	-0.00667572021484375
2.65516666666667	-0.0195503234863281
2.6585	-0.0233650207519531
2.66183333333334	-0.011444091796875
2.66516666666667	0.00476837158203125
2.6685	0.0219345092773438
2.67183333333334	0.0400543212890625
2.67516666666667	0.0538825988769532
2.6785	0.057220458984375
2.68183333333334	0.0500679016113282
2.68516666666667	0.0400543212890625
2.6885	0.030517578125
2.69183333333334	0.0162124633789063
2.69516666666667	0.0057220458984375
2.6985	0.00238418579101563
2.70183333333334	0.00333786010742188
2.70516666666667	0.00619888305664063
2.7085	0.0104904174804688
2.71183333333334	0.0224113464355469
2.71516666666667	0.0400543212890625
2.7185	0.0557899475097657
2.72183333333334	0.0629425048828125
2.72516666666667	0.057220458984375
2.7285	0.0395774841308594
2.73183333333334	0.0147819519042969
2.73516666666667	-0.011444091796875
2.7385	-0.0276565551757813
2.74183333333334	-0.0281333923339844
2.74516666666667	-0.0176429748535156
2.7485	0.00429153442382813
2.75183333333334	0.0247955322265625
2.75516666666667	0.0400543212890625
2.7585	0.0414848327636719
2.76183333333334	0.0324249267578125
2.76516666666667	0.0224113464355469
2.7685	0.0095367431640625
2.77183333333334	-0.000476837158203125
2.77516666666667	-0.00715255737304688
2.7785	-0.00667572021484375
2.78183333333334	-0.000476837158203125
2.78516666666667	0.00905990600585938
2.7885	0.0214576721191406
2.79183333333334	0.0329017639160156
2.79516666666667	0.0371932983398438
2.7985	0.034332275390625
2.80183333333334	0.0252723693847656
2.80516666666667	0.0128746032714844
2.8085	-0.0019073486328125
2.81183333333334	-0.0119209289550781
2.81516666666667	-0.0133514404296875
2.8185	-0.0095367431640625
2.82183333333334	-0.00667572021484375
2.82516666666667	-0.00476837158203125
2.8285	-0.003814697265625
2.83183333333334	-0.0057220458984375
2.83516666666667	-0.00429153442382813
2.8385	-0.00286102294921875
2.84183333333334	0.00619888305664063
2.84516666666667	0.0166893005371094
2.8485	0.0243186950683594
2.85183333333334	0.030517578125
2.85516666666667	0.0300407409667969
2.8585	0.0243186950683594
2.86183333333334	0.00905990600585938
2.86516666666667	-0.00762939453125
2.8685	-0.0176429748535156
2.87183333333334	-0.0181198120117188
2.87516666666667	-0.0119209289550781
2.8785	0.00238418579101563
2.88183333333334	0.0171661376953125
2.88516666666667	0.0300407409667969
2.8885	0.0319480895996094
2.89183333333334	0.0200271606445313
2.89516666666667	0.0019073486328125
2.8985	-0.0119209289550781
2.90183333333334	-0.0171661376953125
2.90516666666667	-0.0209808349609375
2.9085	-0.0200271606445313
2.91183333333334	-0.0133514404296875
2.91516666666667	0.00238418579101563
2.9185	0.011444091796875
2.92183333333334	0.0176429748535156
2.92516666666667	0.0262260437011719
2.9285	0.0391006469726563
2.93183333333334	0.0500679016113282
2.93516666666667	0.0514984130859375
2.9385	0.05340576171875
2.94183333333334	0.0567436218261719
2.94516666666667	0.0619888305664063
2.9485	0.064849853515625
2.95183333333334	0.0667572021484375
2.95516666666667	0.0720024108886719
2.9585	0.0734329223632813
2.96183333333334	0.0691413879394532
2.96516666666667	0.0586509704589844
2.9685	0.0481605529785156
2.97183333333334	0.0414848327636719
2.97516666666667	0.0357627868652344
2.9785	0.0386238098144531
2.98183333333334	0.0448226928710938
2.98516666666667	0.0553131103515625
2.9885	0.0638961791992188
2.99183333333334	0.0658035278320313
2.99516666666667	0.064849853515625
2.9985	0.0591278076171875
3.00183333333334	0.0586509704589844
3.00516666666667	0.0567436218261719
3.0085	0.0538825988769532
3.01183333333334	0.0553131103515625
3.01516666666667	0.0596046447753907
3.0185	0.0619888305664063
3.02183333333334	0.0605583190917969
3.02516666666667	0.0605583190917969
3.0285	0.0653266906738282
3.03183333333334	0.0696182250976563
3.03516666666667	0.0772476196289063
3.0385	0.0834465026855469
3.04183333333334	0.0844001770019531
3.04516666666667	0.0829696655273438
3.0485	0.0815391540527344
3.05183333333334	0.0810623168945313
3.05516666666667	0.0715255737304688
3.0585	0.064849853515625
3.06183333333334	0.0619888305664063
3.06516666666667	0.0634193420410157
3.0685	0.0629425048828125
3.07183333333334	0.0600814819335938
3.07516666666667	0.0596046447753907
3.0785	0.0586509704589844
3.08183333333334	0.0596046447753907
3.08516666666667	0.0596046447753907
3.0885	0.0562667846679688
3.09183333333334	0.0553131103515625
3.09516666666667	0.0538825988769532
3.0985	0.0562667846679688
3.10183333333334	0.0581741333007813
3.10516666666667	0.0596046447753907
3.1085	0.0681877136230469
3.11183333333334	0.0758171081542969
3.11516666666667	0.0791549682617188
3.1185	0.0729560852050782
3.12183333333334	0.06103515625
3.12516666666667	0.0505447387695313
3.1285	0.0400543212890625
3.13183333333334	0.0271797180175781
3.13516666666667	0.0143051147460938
3.1385	0.00286102294921875
3.14183333333334	0.00238418579101563
3.14516666666667	0.00762939453125
3.1485	0.0143051147460938
3.15183333333334	0.0243186950683594
3.15516666666667	0.0414848327636719
3.1585	0.0581741333007813
3.16183333333334	0.0600814819335938
3.16516666666667	0.0448226928710938
3.1685	0.0238418579101563
3.17183333333334	0.00524520874023438
3.17516666666667	-0.00524520874023438
3.1785	-0.00810623168945313
3.18183333333334	-0.00286102294921875
3.18516666666667	0.00858306884765625
3.1885	0.0176429748535156
3.19183333333334	0.0214576721191406
3.19516666666667	0.0166893005371094
3.1985	0.0123977661132813
3.20183333333334	0.0133514404296875
3.20516666666667	0.0181198120117188
3.2085	0.030517578125
3.21183333333334	0.0481605529785156
3.21516666666667	0.0643730163574219
3.2185	0.0691413879394532
3.22183333333334	0.0629425048828125
3.22516666666667	0.0562667846679688
3.2285	0.0529289245605469
3.23183333333334	0.0510215759277344
3.23516666666667	0.0538825988769532
3.2385	0.064849853515625
3.24183333333334	0.0853538513183594
3.24516666666667	0.104904174804688
3.2485	0.120162963867188
3.25183333333334	0.134944915771485
3.25516666666667	0.148773193359375
3.2585	0.16164779663086
3.26183333333334	0.16927719116211
3.26516666666667	0.178337097167969
3.2685	0.189304351806641
3.27183333333334	0.1983642578125
3.27516666666667	0.206470489501953
3.2785	0.217914581298828
3.28183333333334	0.238895416259766
3.28516666666667	0.261783599853516
3.2885	0.28228759765625
3.29183333333334	0.30660629272461
3.29516666666667	0.328540802001953
3.2985	0.344276428222656
3.30183333333334	0.355243682861328
3.30516666666667	0.365734100341797
3.3085	0.374317169189453
3.31183333333334	0.373363494873047
3.31516666666667	0.374794006347656
3.3185	0.385284423828125
3.32183333333334	0.399112701416016
3.32516666666667	0.412940979003906
3.3285	0.42867660522461
3.33183333333334	0.452995300292969
3.33516666666667	0.47445297241211
3.3385	0.48971176147461
3.34183333333334	0.498294830322266
3.34516666666667	0.500202178955078
3.3485	0.496864318847656
3.35183333333334	0.490188598632813
3.35516666666667	0.481605529785156
3.3585	0.469207763671875
3.36183333333334	0.458717346191406
3.36516666666667	0.455379486083985
3.3685	0.457286834716797
3.37183333333334	0.455856323242188
3.37516666666667	0.450611114501953
3.3785	0.449180603027344
3.38183333333334	0.452041625976563
3.38516666666667	0.454902648925781
3.3885	0.453472137451172
3.39183333333334	0.45013427734375
3.39516666666667	0.447273254394531
3.3985	0.441551208496094
3.40183333333334	0.42724609375
3.40516666666667	0.414848327636719
3.4085	0.40435791015625
3.41183333333334	0.402450561523438
3.41516666666667	0.401973724365235
3.4185	0.40578842163086
3.42183333333334	0.410556793212891
3.42516666666667	0.4119873046875
3.4285	0.411033630371094
3.43183333333334	0.400543212890625
3.43516666666667	0.38909912109375
3.4385	0.376224517822266
3.44183333333334	0.368595123291016
3.44516666666667	0.359535217285156
3.4485	0.3509521484375
3.45183333333334	0.34332275390625
3.45516666666667	0.339031219482422
3.4585	0.339031219482422
3.46183333333334	0.336170196533203
3.46516666666667	0.329971313476563
3.4685	0.317573547363281
3.47183333333334	0.301361083984375
3.47516666666667	0.282764434814453
3.4785	0.2593994140625
3.48183333333334	0.234127044677735
3.48516666666667	0.209808349609375
3.4885	0.191688537597656
3.49183333333334	0.182628631591797
3.49516666666667	0.17690658569336
3.4985	0.172615051269531
3.50183333333334	0.174045562744141
3.50516666666667	0.180244445800781
3.5085	0.187397003173828
3.51183333333334	0.187397003173828
3.51516666666667	0.18453598022461
3.5185	0.183582305908203
3.52183333333334	0.17690658569336
3.52516666666667	0.165462493896485
3.5285	0.150203704833985
3.53183333333334	0.141620635986328
3.53516666666667	0.134468078613281
3.5385	0.121593475341797
3.54183333333334	0.102996826171875
3.54516666666667	0.0815391540527344
3.5485	0.0667572021484375
3.55183333333334	0.0514984130859375
3.55516666666667	0.0309944152832031
3.5585	0.00667572021484375
3.56183333333334	-0.0176429748535156
3.56516666666667	-0.0371932983398438
3.5685	-0.0681877136230469
3.57183333333334	-0.105381011962891
3.57516666666667	-0.1373291015625
3.5785	-0.163078308105469
3.58183333333334	-0.186920166015625
3.58516666666667	-0.213146209716797
3.5885	-0.23031234741211
3.59183333333334	-0.240802764892578
3.59516666666667	-0.251293182373047
3.5985	-0.257015228271485
3.60183333333334	-0.248908996582031
3.60516666666667	-0.228404998779297
3.6085	-0.205516815185547
3.61183333333334	-0.178813934326172
3.61516666666667	-0.140190124511719
3.6185	-0.0815391540527344
3.62183333333334	-0.00619888305664063
3.62516666666667	0.0777244567871094
3.6285	0.178813934326172
3.63183333333334	0.298023223876953
3.63516666666667	0.431537628173828
3.6385	0.570774078369141
3.64183333333334	0.719547271728516
3.64516666666667	0.896930694580078
3.6485	1.09958648681641
3.65183333333334	1.32417678833008
3.65516666666667	1.57833099365235
3.6585	1.87206268310547
3.66183333333334	2.20680236816406
3.66516666666667	2.57253646850586
3.6685	2.96735763549805
3.67183333333334	3.39698791503906
3.67516666666667	3.85427474975586
3.6785	4.33588027954102
3.68183333333334	4.83465194702149
3.68516666666667	5.35297393798828
3.6885	5.87606430053711
3.69183333333334	6.39486312866211
3.69516666666667	6.90698623657227
3.6985	7.4000358581543
3.70183333333334	7.85970687866211
3.70516666666667	8.27360153198242
3.7085	8.64744186401367
3.71183333333334	8.97598266601563
3.71516666666667	9.24205780029297
3.7185	9.43565368652344
3.72183333333334	9.55867767333985
3.72516666666667	9.61637496948242
3.7285	9.60731506347656
3.73183333333334	9.52959060668946
3.73516666666667	9.39130783081055
3.7385	9.19818878173828
3.74183333333334	8.95547866821289
3.74516666666667	8.65936279296875
3.7485	8.31079483032227
3.75183333333334	7.92551040649414
3.75516666666667	7.51256942749024
3.7585	7.08055496215821
3.76183333333334	6.63137435913086
3.76516666666667	6.17694854736328
3.7685	5.72872161865235
3.77183333333334	5.28478622436524
3.77516666666667	4.8518180847168
3.7785	4.43363189697266
3.78183333333334	4.04214859008789
3.78516666666667	3.68404388427735
3.7885	3.36074829101563
3.79183333333334	3.07083129882813
3.79516666666667	2.80284881591797
3.7985	2.55203247070313
3.80183333333334	2.31266021728516
3.80516666666667	2.08616256713867
3.8085	1.87492370605469
3.81183333333334	1.68943405151367
3.81516666666667	1.53350830078125
3.8185	1.40953063964844
3.82183333333334	1.30653381347656
3.82516666666667	1.2202262878418
3.8285	1.14154815673828
3.83183333333334	1.06000900268555
3.83516666666667	0.979423522949219
3.8385	0.902652740478516
3.84183333333334	0.838756561279297
3.84516666666667	0.786781311035157
3.8485	0.7476806640625
3.85183333333334	0.719547271728516
3.85516666666667	0.695228576660157
3.8585	0.672340393066407
3.86183333333334	0.651836395263672
3.86516666666667	0.635147094726563
3.8685	0.624656677246094
3.87183333333334	0.623226165771485
3.87516666666667	0.637531280517578
3.8785	0.666141510009766
3.88183333333334	0.712394714355469
3.88516666666667	0.784397125244141
3.8885	0.893115997314453
3.89183333333334	1.04618072509766
3.89516666666667	1.24692916870117
3.8985	1.50918960571289
3.90183333333334	1.84297561645508
3.90516666666667	2.26259231567383
3.9085	2.77566909790039
3.91183333333334	3.4027099609375
3.91516666666667	4.17518615722656
3.9185	5.11217117309571
3.92183333333334	6.23321533203125
3.92516666666667	7.55071640014649
3.9285	9.08231735229492
3.93183333333334	10.831356048584
3.93516666666667	12.7959251403809
3.9385	14.9736404418946
3.94183333333334	17.3511505126953
3.94516666666667	19.9098587036133
3.9485	22.6168632507324
3.95183333333334	25.4359245300293
3.95516666666667	28.315544128418
3.9585	31.1994552612305
3.96183333333334	34.0347290039063
3.96516666666667	36.7560386657715
3.9685	39.2980575561524
3.97183333333334	41.5959358215332
3.97516666666667	43.5972213745117
3.9785	45.248031616211
3.98183333333334	46.4940071105957
3.98516666666667	47.3093986511231
3.9885	47.6813316345215
3.99183333333334	47.609806060791
3.99516666666667	47.1019744873047
3.9985	46.173095703125
4.00183333333334	44.8598861694336
4.00516666666667	43.1990623474121
4.0085	41.2421226501465
4.01183333333334	39.0439033508301
4.01516666666667	36.6563796997071
4.0185	34.1482162475586
4.02183333333334	31.5766334533692
4.02516666666667	28.9978981018067
4.0285	26.4477729797363
4.03183333333334	23.9648818969727
4.03516666666667	21.5749740600586
4.0385	19.3023681640625
4.04183333333334	17.1613693237305
4.04516666666667	15.1629447937012
4.0485	13.3118629455567
4.05183333333333	11.6119384765625
4.05516666666667	10.0703239440918
4.0585	8.68082046508789
4.06183333333334	7.43627548217774
4.06516666666667	6.32429122924805
4.0685	5.33676147460938
4.07183333333334	4.45747375488281
4.07516666666667	3.67450714111328
4.0785	2.9745101928711
4.08183333333334	2.34842300415039
4.08516666666667	1.78384780883789
4.0885	1.27983093261719
4.09183333333333	0.840187072753906
4.09516666666667	0.467300415039063
4.0985	0.157356262207031
4.10183333333334	-0.0963211059570313
4.10516666666667	-0.293731689453125
4.1085	-0.436782836914063
4.11183333333334	-0.532627105712891
4.11516666666667	-0.587940216064453
4.1185	-0.609874725341797
4.12183333333334	-0.601768493652344
4.12516666666667	-0.571727752685547
4.1285	-0.52642822265625
4.13183333333333	-0.471115112304688
4.13516666666667	-0.411033630371094
4.1385	-0.344276428222656
4.14183333333334	-0.265121459960938
4.14516666666667	-0.169754028320313
4.1485	-0.06866455078125
4.15183333333334	0.0324249267578125
4.15516666666667	0.121116638183594
4.1585	0.203132629394531
4.16183333333334	0.267982482910156
4.16516666666667	0.311851501464844
4.1685	0.33712387084961
4.17183333333333	0.3509521484375
4.17516666666667	0.361442565917969
4.1785	0.364780426025391
4.18183333333334	0.36001205444336
4.18516666666667	0.3509521484375
4.1885	0.340938568115235
4.19183333333334	0.324249267578125
4.19516666666667	0.30660629272461
4.1985	0.281810760498047
4.20183333333334	0.255584716796875
4.20516666666667	0.226497650146485
4.2085	0.195503234863281
4.21183333333333	0.167369842529297
4.21516666666667	0.136852264404297
4.2185	0.105857849121094
4.22183333333334	0.0710487365722657
4.22516666666667	0.0362396240234375
4.2285	0.00095367431640625
4.23183333333334	-0.0362396240234375
4.23516666666667	-0.0758171081542969
4.2385	-0.114917755126953
4.24183333333334	-0.149250030517578
4.24516666666667	-0.178337097167969
4.2485	-0.201225280761719
4.25183333333334	-0.216484069824219
4.25516666666667	-0.221729278564453
4.2585	-0.22268295288086
4.26183333333334	-0.226974487304688
4.26516666666667	-0.233650207519531
4.2685	-0.240325927734375
4.27183333333334	-0.247955322265625
4.27516666666667	-0.258922576904297
4.2785	-0.26702880859375
4.28183333333334	-0.266075134277344
4.28516666666667	-0.25320053100586
4.2885	-0.234127044677735
4.29183333333334	-0.213623046875
4.29516666666667	-0.188827514648438
4.2985	-0.161170959472656
4.30183333333334	-0.12969970703125
4.30516666666667	-0.103473663330078
4.3085	-0.0834465026855469
4.31183333333334	-0.0710487365722657
4.31516666666667	-0.06103515625
4.3185	-0.0524520874023438
4.32183333333334	-0.0481605529785156
4.32516666666667	-0.0438690185546875
4.3285	-0.0348091125488281
4.33183333333334	-0.0147819519042969
4.33516666666667	0.0095367431640625
4.3385	0.0367164611816406
4.34183333333333	0.0591278076171875
4.34516666666667	0.0796318054199219
4.3485	0.0934600830078125
4.35183333333334	0.0987052917480469
4.35516666666667	0.0929832458496094
4.3585	0.0777244567871094
4.36183333333334	0.0705718994140625
4.36516666666667	0.0739097595214844
4.3685	0.0844001770019531
4.37183333333334	0.0929832458496094
4.37516666666667	0.102519989013672
4.3785	0.112056732177735
4.38183333333333	0.11444091796875
4.38516666666667	0.103950500488281
4.3885	0.0848770141601563
4.39183333333334	0.064849853515625
4.39516666666667	0.05340576171875
4.3985	0.049591064453125
4.40183333333334	0.0500679016113282
4.40516666666667	0.05340576171875
4.4085	0.0596046447753907
4.41183333333334	0.0729560852050782
4.41516666666667	0.0834465026855469
4.4185	0.0929832458496094
4.42183333333333	0.0958442687988281
4.42516666666667	0.0948905944824219
4.4285	0.0948905944824219
4.43183333333334	0.0944137573242188
4.43516666666667	0.0948905944824219
4.4385	0.0886917114257813
4.44183333333334	0.0782012939453125
4.44516666666667	0.0734329223632813
4.4485	0.0672340393066407
4.45183333333334	0.0596046447753907
4.45516666666667	0.0500679016113282
4.4585	0.0524520874023438
4.46183333333333	0.0672340393066407
4.46516666666667	0.0777244567871094
4.4685	0.087738037109375
4.47183333333334	0.0925064086914063
4.47516666666667	0.0967979431152344
4.4785	0.0920295715332031
4.48183333333334	0.0848770141601563
4.48516666666667	0.0824928283691406
4.4885	0.0753402709960938
4.49183333333334	0.0667572021484375
4.49516666666667	0.0557899475097657
4.4985	0.0481605529785156
4.50183333333334	0.0424385070800781
4.50516666666667	0.0319480895996094
4.5085	0.0276565551757813
4.51183333333334	0.0300407409667969
4.51516666666667	0.0386238098144531
4.5185	0.0486373901367188
4.52183333333334	0.0586509704589844
4.52516666666667	0.0772476196289063
4.5285	0.0934600830078125
4.53183333333334	0.102996826171875
4.53516666666667	0.101089477539063
4.5385	0.0958442687988281
4.54183333333334	0.0905990600585938
4.54516666666667	0.0796318054199219
4.5485	0.0667572021484375
4.55183333333334	0.0615119934082032
4.55516666666667	0.0624656677246094
4.5585	0.0605583190917969
4.56183333333334	0.0505447387695313
4.56516666666667	0.041961669921875
4.5685	0.0391006469726563
4.57183333333334	0.0405311584472656
4.57516666666667	0.0438690185546875
4.5785	0.0500679016113282
4.58183333333334	0.0596046447753907
4.58516666666667	0.0662803649902344
4.5885	0.06866455078125
4.59183333333333	0.0643730163574219
4.59516666666667	0.0576972961425782
4.5985	0.049591064453125
4.60183333333334	0.0429153442382813
4.60516666666667	0.0362396240234375
4.6085	0.0319480895996094
4.61183333333334	0.0262260437011719
4.61516666666667	0.0176429748535156
4.6185	0.0019073486328125
4.62183333333334	-0.0176429748535156
4.62516666666667	-0.0314712524414063
4.6285	-0.03814697265625
4.63183333333333	-0.0367164611816406
4.63516666666667	-0.0276565551757813
4.6385	-0.0152587890625
4.64183333333334	-0.000476837158203125
4.64516666666667	0.0095367431640625
4.6485	0.0162124633789063
4.65183333333334	0.019073486328125
4.65516666666667	0.0214576721191406
4.6585	0.0295639038085938
4.66183333333334	0.0410079956054688
4.66516666666667	0.0505447387695313
4.6685	0.0529289245605469
4.67183333333333	0.0486373901367188
4.67516666666667	0.0410079956054688
4.6785	0.0329017639160156
4.68183333333334	0.02288818359375
4.68516666666667	0.0176429748535156
4.6885	0.0162124633789063
4.69183333333334	0.0143051147460938
4.69516666666667	0.00667572021484375
4.6985	-0.0019073486328125
4.70183333333334	-0.00333786010742188
4.70516666666667	-0.00095367431640625
4.7085	0.00429153442382813
4.71183333333333	0.0119209289550781
4.71516666666667	0.026702880859375
4.7185	0.0386238098144531
4.72183333333334	0.0486373901367188
4.72516666666667	0.0586509704589844
4.7285	0.0629425048828125
4.73183333333334	0.0634193420410157
4.73516666666667	0.0581741333007813
4.7385	0.0600814819335938
4.74183333333334	0.0581741333007813
4.74516666666667	0.0514984130859375
4.7485	0.0448226928710938
4.75183333333334	0.0395774841308594
4.75516666666667	0.0362396240234375
4.7585	0.0295639038085938
4.76183333333334	0.0238418579101563
4.76516666666667	0.0252723693847656
4.7685	0.0352859497070313
4.77183333333334	0.0514984130859375
4.77516666666667	0.0729560852050782
4.7785	0.0934600830078125
4.78183333333334	0.109672546386719
4.78516666666667	0.118732452392578
4.7885	0.119209289550781
4.79183333333334	0.114917755126953
4.79516666666667	0.102996826171875
4.7985	0.087738037109375
4.80183333333334	0.06866455078125
4.80516666666667	0.0510215759277344
4.8085	0.0357627868652344
4.81183333333334	0.0219345092773438
4.81516666666667	0.0133514404296875
4.8185	0.0128746032714844
4.82183333333334	0.0224113464355469
4.82516666666667	0.0338554382324219
4.8285	0.0491142272949219
4.83183333333334	0.0662803649902344
4.83516666666667	0.087738037109375
4.8385	0.100135803222656
4.84183333333334	0.0982284545898438
4.84516666666667	0.0853538513183594
4.8485	0.0739097595214844
4.85183333333334	0.0658035278320313
4.85516666666667	0.0576972961425782
4.8585	0.0553131103515625
4.86183333333334	0.0653266906738282
4.86516666666667	0.0844001770019531
4.8685	0.0934600830078125
4.87183333333334	0.0939369201660156
4.87516666666667	0.095367431640625
4.8785	0.0972747802734375
4.88183333333333	0.0920295715332031
4.88516666666667	0.0729560852050782
4.8885	0.057220458984375
4.89183333333334	0.0467300415039063
4.89516666666667	0.0367164611816406
4.8985	0.0314712524414063
4.90183333333334	0.0352859497070313
4.90516666666667	0.0605583190917969
4.9085	0.0882148742675781
4.91183333333334	0.112533569335938
4.91516666666667	0.130176544189453
4.9185	0.13875961303711
4.92183333333333	0.138282775878906
4.92516666666667	0.1220703125
4.9285	0.10061264038086
4.93183333333334	0.0820159912109375
4.93516666666667	0.0677108764648438
4.9385	0.0586509704589844
4.94183333333334	0.0543594360351563
4.94516666666667	0.05340576171875
4.9485	0.0543594360351563
4.95183333333334	0.0514984130859375
4.95516666666667	0.0467300415039063
4.9585	0.0429153442382813
4.96183333333333	0.0433921813964844
4.96516666666667	0.0486373901367188
4.9685	0.0553131103515625
4.97183333333334	0.0643730163574219
4.97516666666667	0.0720024108886719
4.9785	0.0758171081542969
4.98183333333334	0.0748634338378907
4.98516666666667	0.0753402709960938
4.9885	0.0796318054199219
4.99183333333334	0.0796318054199219
4.99516666666667	0.0762939453125
4.9985	0.0696182250976563
5.00183333333334	0.064849853515625
5.00516666666667	0.0586509704589844
5.0085	0.0486373901367188
5.01183333333334	0.0448226928710938
5.01516666666667	0.0476837158203125
5.0185	0.0524520874023438
5.02183333333334	0.049591064453125
5.02516666666667	0.0452995300292969
5.0285	0.0438690185546875
5.03183333333334	0.0424385070800781
5.03516666666667	0.0400543212890625
5.0385	0.03814697265625
5.04183333333334	0.0405311584472656
5.04516666666667	0.0391006469726563
5.0485	0.041961669921875
5.05183333333334	0.0524520874023438
5.05516666666667	0.0662803649902344
5.0585	0.0805854797363281
5.06183333333334	0.0944137573242188
5.06516666666667	0.103950500488281
5.0685	0.0987052917480469
5.07183333333334	0.0786781311035157
5.07516666666667	0.0543594360351563
5.0785	0.0309944152832031
5.08183333333334	0.011444091796875
5.08516666666667	0.00476837158203125
5.0885	0.0143051147460938
5.09183333333334	0.0290870666503906
5.09516666666667	0.0386238098144531
5.0985	0.0448226928710938
5.10183333333334	0.0519752502441407
5.10516666666667	0.0567436218261719
5.1085	0.0524520874023438
5.11183333333334	0.0472068786621094
5.11516666666667	0.0472068786621094
5.1185	0.0500679016113282
5.12183333333334	0.0500679016113282
5.12516666666667	0.0462532043457031
5.1285	0.041961669921875
5.13183333333334	0.0348091125488281
5.13516666666667	0.0262260437011719
5.1385	0.0176429748535156
5.14183333333334	0.0100135803222656
5.14516666666667	0.0019073486328125
5.1485	-0.00095367431640625
5.15183333333334	0.00333786010742188
5.15516666666667	0.0143051147460938
5.1585	0.0271797180175781
5.16183333333334	0.0391006469726563
5.16516666666667	0.0510215759277344
5.1685	0.0567436218261719
5.17183333333334	0.057220458984375
5.17516666666667	0.0505447387695313
5.1785	0.0429153442382813
5.18183333333334	0.0348091125488281
5.18516666666667	0.0243186950683594
5.1885	0.0162124633789063
5.19183333333334	0.0123977661132813
5.19516666666667	0.0143051147460938
5.1985	0.0138282775878906
5.20183333333334	0.0166893005371094
5.20516666666667	0.0247955322265625
5.2085	0.0362396240234375
5.21183333333334	0.0462532043457031
5.21516666666667	0.0476837158203125
5.2185	0.0433921813964844
5.22183333333334	0.034332275390625
5.22516666666667	0.0286102294921875
5.2285	0.0214576721191406
5.23183333333334	0.0128746032714844
5.23516666666667	0.0109672546386719
5.2385	0.019073486328125
5.24183333333334	0.0314712524414063
5.24516666666667	0.0324249267578125
5.2485	0.0295639038085938
5.25183333333334	0.026702880859375
5.25516666666667	0.02288818359375
5.2585	0.0157356262207031
5.26183333333334	0.00238418579101563
5.26516666666667	-0.00333786010742188
5.2685	-0.00524520874023438
5.27183333333334	-0.00095367431640625
5.27516666666667	0.00429153442382813
5.2785	0.00762939453125
5.28183333333334	0.0109672546386719
5.28516666666667	0.0147819519042969
5.2885	0.0200271606445313
5.29183333333334	0.019073486328125
5.29516666666667	0.0162124633789063
5.2985	0.0185966491699219
5.30183333333334	0.0276565551757813
5.30516666666667	0.0286102294921875
5.3085	0.0238418579101563
5.31183333333334	0.0209808349609375
5.31516666666667	0.0166893005371094
5.3185	0.003814697265625
5.32183333333334	-0.0143051147460938
5.32516666666667	-0.0271797180175781
5.3285	-0.0338554382324219
5.33183333333334	-0.0348091125488281
5.33516666666667	-0.0295639038085938
5.3385	-0.0171661376953125
5.34183333333334	0.0019073486328125
5.34516666666667	0.0195503234863281
5.3485	0.0286102294921875
5.35183333333334	0.0262260437011719
5.35516666666667	0.0214576721191406
5.3585	0.0185966491699219
5.36183333333334	0.0138282775878906
5.36516666666667	0.0109672546386719
5.3685	0.0157356262207031
5.37183333333334	0.0262260437011719
5.37516666666667	0.0333786010742188
5.3785	0.0367164611816406
5.38183333333334	0.0367164611816406
5.38516666666667	0.0276565551757813
5.3885	0.0147819519042969
5.39183333333334	0.00286102294921875
5.39516666666667	-0.0019073486328125
5.3985	-0.0128746032714844
5.40183333333334	-0.0243186950683594
5.40516666666667	-0.0314712524414063
5.4085	-0.0371932983398438
5.41183333333334	-0.03814697265625
5.41516666666667	-0.0371932983398438
5.4185	-0.0276565551757813
5.42183333333333	-0.0152587890625
5.42516666666667	0.000476837158203125
5.4285	0.0209808349609375
5.43183333333334	0.0367164611816406
5.43516666666667	0.0472068786621094
5.4385	0.0510215759277344
5.44183333333334	0.0553131103515625
5.44516666666667	0.0581741333007813
5.4485	0.0553131103515625
5.45183333333334	0.0505447387695313
5.45516666666667	0.0476837158203125
5.4585	0.0486373901367188
5.46183333333333	0.0481605529785156
5.46516666666667	0.0443458557128906
5.4685	0.0410079956054688
5.47183333333334	0.0357627868652344
5.47516666666667	0.0295639038085938
5.4785	0.0219345092773438
5.48183333333334	0.0205039978027344
5.48516666666667	0.026702880859375
5.4885	0.034332275390625
5.49183333333334	0.041961669921875
5.49516666666667	0.0481605529785156
5.4985	0.0538825988769532
5.50183333333334	0.0576972961425782
5.50516666666667	0.0562667846679688
5.5085	0.0538825988769532
5.51183333333334	0.05340576171875
5.51516666666667	0.0491142272949219
5.5185	0.0414848327636719
5.52183333333334	0.0286102294921875
5.52516666666667	0.0157356262207031
5.5285	0.00143051147460938
5.53183333333334	-0.0128746032714844
5.53516666666667	-0.0247955322265625
5.5385	-0.0348091125488281
5.54183333333334	-0.0410079956054688
5.54516666666667	-0.0429153442382813
5.5485	-0.0424385070800781
5.55183333333334	-0.0472068786621094
5.55516666666667	-0.0543594360351563
5.5585	-0.0576972961425782
5.56183333333334	-0.0562667846679688
5.56516666666667	-0.0514984130859375
5.5685	-0.0448226928710938
5.57183333333334	-0.030517578125
5.57516666666667	-0.0119209289550781
5.5785	0.00905990600585938
5.58183333333334	0.0281333923339844
5.58516666666667	0.0424385070800781
5.5885	0.0553131103515625
5.59183333333334	0.0634193420410157
5.59516666666667	0.0662803649902344
5.5985	0.0596046447753907
5.60183333333334	0.0476837158203125
5.60516666666667	0.0348091125488281
5.6085	0.0219345092773438
5.61183333333334	0.0152587890625
5.61516666666667	0.0162124633789063
5.6185	0.0257492065429688
5.62183333333334	0.0352859497070313
5.62516666666667	0.0395774841308594
5.6285	0.0386238098144531
5.63183333333334	0.0319480895996094
5.63516666666667	0.0243186950683594
5.6385	0.0176429748535156
5.64183333333334	0.0162124633789063
5.64516666666667	0.0181198120117188
5.6485	0.0224113464355469
5.65183333333334	0.0300407409667969
5.65516666666667	0.0357627868652344
5.6585	0.0391006469726563
5.66183333333334	0.0386238098144531
5.66516666666667	0.0405311584472656
5.6685	0.0472068786621094
5.67183333333334	0.0553131103515625
5.67516666666667	0.0605583190917969
5.6785	0.0629425048828125
5.68183333333334	0.0696182250976563
5.68516666666667	0.0772476196289063
5.6885	0.0829696655273438
5.69183333333334	0.0805854797363281
5.69516666666667	0.0743865966796875
5.6985	0.0672340393066407
5.70183333333334	0.0581741333007813
5.70516666666667	0.0472068786621094
5.7085	0.0352859497070313
5.71183333333333	0.0333786010742188
5.71516666666667	0.0391006469726563
5.7185	0.0457763671875
5.72183333333334	0.0414848327636719
5.72516666666667	0.0309944152832031
5.7285	0.0200271606445313
5.73183333333334	0.0100135803222656
5.73516666666667	-0.0019073486328125
5.7385	-0.00810623168945313
5.74183333333334	-0.0019073486328125
5.74516666666667	0.00715255737304688
5.7485	0.0095367431640625
5.75183333333334	0.00858306884765625
5.75516666666667	0.0143051147460938
5.7585	0.0185966491699219
5.76183333333334	0.0162124633789063
5.76516666666667	0.0100135803222656
5.7685	0.00858306884765625
5.77183333333334	0.0095367431640625
5.77516666666667	0.0057220458984375
5.7785	-0.00286102294921875
5.78183333333334	-0.0128746032714844
5.78516666666667	-0.0162124633789063
5.7885	-0.019073486328125
5.79183333333334	-0.0243186950683594
5.79516666666667	-0.0295639038085938
5.7985	-0.0281333923339844
5.80183333333334	-0.0171661376953125
5.80516666666667	-0.00476837158203125
5.8085	0.011444091796875
5.81183333333334	0.0276565551757813
5.81516666666667	0.0386238098144531
5.8185	0.0386238098144531
5.82183333333334	0.0300407409667969
5.82516666666667	0.0176429748535156
5.8285	0.00286102294921875
5.83183333333334	-0.0100135803222656
5.83516666666667	-0.0171661376953125
5.8385	-0.0195503234863281
5.84183333333334	-0.019073486328125
5.84516666666667	-0.0171661376953125
5.8485	-0.0104904174804688
5.85183333333334	-0.00286102294921875
5.85516666666667	0.00619888305664063
5.8585	0.0152587890625
5.86183333333334	0.0214576721191406
5.86516666666667	0.0262260437011719
5.8685	0.0281333923339844
5.87183333333334	0.026702880859375
5.87516666666667	0.019073486328125
5.8785	0.00619888305664063
5.88183333333334	-0.00286102294921875
5.88516666666667	-0.00619888305664063
5.8885	-0.00762939453125
5.89183333333334	-0.0123977661132813
5.89516666666667	-0.0205039978027344
5.8985	-0.0295639038085938
5.90183333333334	-0.0324249267578125
5.90516666666667	-0.0271797180175781
5.9085	-0.0176429748535156
5.91183333333334	-0.00810623168945313
5.91516666666667	0.00095367431640625
5.9185	0.0162124633789063
5.92183333333334	0.026702880859375
5.92516666666667	0.0295639038085938
5.9285	0.0271797180175781
5.93183333333334	0.0300407409667969
5.93516666666667	0.0391006469726563
5.9385	0.0410079956054688
5.94183333333334	0.0376701354980469
5.94516666666667	0.0290870666503906
5.9485	0.0176429748535156
5.95183333333334	0.00619888305664063
5.95516666666667	-0.00715255737304688
5.9585	-0.0205039978027344
5.96183333333334	-0.030517578125
5.96516666666667	-0.0371932983398438
5.9685	-0.0433921813964844
5.97183333333334	-0.0529289245605469
5.97516666666667	-0.0576972961425782
5.9785	-0.0486373901367188
5.98183333333334	-0.030517578125
5.98516666666667	-0.0100135803222656
5.9885	0.0119209289550781
5.99183333333334	0.0300407409667969
5.99516666666667	0.0452995300292969
5.9985	0.0524520874023438
6.00183333333334	0.0491142272949219
6.00516666666667	0.0371932983398438
6.0085	0.02288818359375
6.01183333333334	0.0157356262207031
6.01516666666667	0.0143051147460938
6.0185	0.0128746032714844
6.02183333333334	0.011444091796875
6.02516666666667	0.0152587890625
6.0285	0.0200271606445313
6.03183333333334	0.0238418579101563
6.03516666666667	0.0243186950683594
6.0385	0.0271797180175781
6.04183333333334	0.0333786010742188
6.04516666666667	0.0319480895996094
6.0485	0.0238418579101563
6.05183333333334	0.0095367431640625
6.05516666666667	-0.003814697265625
6.0585	-0.0185966491699219
6.06183333333334	-0.0329017639160156
6.06516666666667	-0.0362396240234375
6.0685	-0.0286102294921875
6.07183333333334	-0.0147819519042969
6.07516666666667	-0.0104904174804688
6.0785	-0.0143051147460938
6.08183333333334	-0.0209808349609375
6.08516666666667	-0.0262260437011719
6.0885	-0.0271797180175781
6.09183333333334	-0.0300407409667969
6.09516666666667	-0.0262260437011719
6.0985	-0.0143051147460938
6.10183333333334	-0.003814697265625
6.10516666666667	0.00238418579101563
6.1085	0.00095367431640625
6.11183333333334	0.00476837158203125
6.11516666666667	0.00810623168945313
6.1185	0.0100135803222656
6.12183333333334	0.0109672546386719
6.12516666666667	0.00905990600585938
6.1285	0.00715255737304688
6.13183333333334	-0.000476837158203125
6.13516666666667	-0.011444091796875
6.1385	-0.0214576721191406
6.14183333333334	-0.0286102294921875
6.14516666666667	-0.0338554382324219
6.1485	-0.0405311584472656
6.15183333333334	-0.0457763671875
6.15516666666667	-0.0443458557128906
6.1585	-0.03814697265625
6.16183333333334	-0.0290870666503906
6.16516666666667	-0.0243186950683594
6.1685	-0.0233650207519531
6.17183333333334	-0.0219345092773438
6.17516666666667	-0.0138282775878906
6.1785	-0.003814697265625
6.18183333333334	0.003814697265625
6.18516666666667	0.0166893005371094
6.1885	0.030517578125
6.19183333333334	0.0438690185546875
6.19516666666667	0.0476837158203125
6.1985	0.0433921813964844
6.20183333333334	0.0391006469726563
6.20516666666667	0.0391006469726563
6.2085	0.0500679016113282
6.21183333333334	0.0691413879394532
6.21516666666667	0.087738037109375
6.2185	0.102996826171875
6.22183333333334	0.111103057861328
6.22516666666667	0.111103057861328
6.2285	0.10061264038086
6.23183333333334	0.0820159912109375
6.23516666666667	0.06103515625
6.2385	0.0386238098144531
6.24183333333334	0.0214576721191406
6.24516666666667	0.0095367431640625
6.2485	0.00476837158203125
6.25183333333334	-0.00286102294921875
6.25516666666667	-0.0119209289550781
6.2585	-0.0157356262207031
6.26183333333334	-0.0166893005371094
6.26516666666667	-0.0171661376953125
6.2685	-0.0200271606445313
6.27183333333334	-0.0181198120117188
6.27516666666667	-0.0128746032714844
6.2785	-0.003814697265625
6.28183333333334	0.0057220458984375
6.28516666666667	0.0133514404296875
6.2885	0.0209808349609375
6.29183333333334	0.0276565551757813
6.29516666666667	0.03814697265625
6.2985	0.0429153442382813
6.30183333333334	0.0476837158203125
6.30516666666667	0.0491142272949219
6.3085	0.0476837158203125
6.31183333333334	0.0438690185546875
6.31516666666667	0.0357627868652344
6.3185	0.0329017639160156
6.32183333333334	0.030517578125
6.32516666666667	0.030517578125
6.3285	0.0329017639160156
6.33183333333334	0.030517578125
6.33516666666667	0.0262260437011719
6.3385	0.0171661376953125
6.34183333333334	0.00715255737304688
6.34516666666667	-0.00476837158203125
6.3485	-0.0195503234863281
6.35183333333334	-0.0276565551757813
6.35516666666667	-0.0319480895996094
6.3585	-0.0271797180175781
6.36183333333334	-0.0200271606445313
6.36516666666667	-0.0100135803222656
6.3685	-0.00095367431640625
6.37183333333334	0.0057220458984375
6.37516666666667	0.0104904174804688
6.3785	0.00905990600585938
6.38183333333334	0.00619888305664063
6.38516666666667	-0.00143051147460938
6.3885	-0.00715255737304688
6.39183333333334	-0.0109672546386719
6.39516666666667	-0.0181198120117188
6.3985	-0.0276565551757813
6.40183333333334	-0.0386238098144531
6.40516666666667	-0.0405311584472656
6.4085	-0.0400543212890625
6.41183333333334	-0.0438690185546875
6.41516666666667	-0.0486373901367188
6.4185	-0.0500679016113282
6.42183333333334	-0.0481605529785156
6.42516666666667	-0.0500679016113282
6.4285	-0.0476837158203125
6.43183333333334	-0.0357627868652344
6.43516666666667	-0.0143051147460938
6.4385	0.00762939453125
6.44183333333334	0.0238418579101563
6.44516666666667	0.0362396240234375
6.4485	0.0443458557128906
6.45183333333334	0.0448226928710938
6.45516666666667	0.03814697265625
6.4585	0.0257492065429688
6.46183333333334	0.0128746032714844
6.46516666666667	0.000476837158203125
6.4685	-0.00762939453125
6.47183333333334	-0.00762939453125
6.47516666666667	-0.00333786010742188
6.4785	-0.00095367431640625
6.48183333333334	0
6.48516666666667	0.0019073486328125
6.4885	-0.00143051147460938
6.49183333333334	-0.0147819519042969
6.49516666666667	-0.0352859497070313
6.4985	-0.0429153442382813
6.50183333333334	-0.0424385070800781
6.50516666666667	-0.0357627868652344
6.5085	-0.0290870666503906
6.51183333333334	-0.00905990600585938
6.51516666666667	0.0195503234863281
6.5185	0.0467300415039063
6.52183333333334	0.0638961791992188
6.52516666666667	0.0681877136230469
6.5285	0.0615119934082032
6.53183333333334	0.0443458557128906
6.53516666666667	0.0286102294921875
6.5385	0.0133514404296875
6.54183333333334	0.00238418579101563
6.54516666666667	-0.00762939453125
6.5485	-0.00715255737304688
6.55183333333334	-0.00143051147460938
6.55516666666667	-0.00095367431640625
6.5585	-0.0109672546386719
6.56183333333334	-0.0209808349609375
6.56516666666667	-0.0233650207519531
6.5685	-0.0224113464355469
6.57183333333334	-0.0233650207519531
6.57516666666667	-0.0219345092773438
6.5785	-0.0133514404296875
6.58183333333334	0.00095367431640625
6.58516666666667	0.0166893005371094
6.5885	0.0286102294921875
6.59183333333334	0.034332275390625
6.59516666666667	0.0319480895996094
6.5985	0.0238418579101563
6.60183333333334	0.0123977661132813
6.60516666666667	0.00286102294921875
6.6085	0.00286102294921875
6.61183333333334	0.0128746032714844
6.61516666666667	0.0247955322265625
6.6185	0.0314712524414063
6.62183333333334	0.0290870666503906
6.62516666666667	0.0185966491699219
6.6285	0.00286102294921875
6.63183333333334	-0.0104904174804688
6.63516666666667	-0.0166893005371094
6.6385	-0.0143051147460938
6.64183333333334	-0.00476837158203125
6.64516666666667	0.0100135803222656
6.6485	0.0233650207519531
6.65183333333334	0.0252723693847656
6.65516666666667	0.0176429748535156
6.6585	0.0057220458984375
6.66183333333334	-0.00333786010742188
6.66516666666667	-0.00858306884765625
[truncated: 7,008 more rows]
