# Supplementary material for: Phase-Specific Parameter Estimation in Chiral HPLC Using 1‑Site, 2‑Site Stochastic Models, and Unified Equation Approach
Source: Anal Chem. 2026 Apr 29;98(18):13925–39. doi: 10.1021/acs.analchem.6c01634 (PMC13177292; doi:10.1021/acs.analchem.6c01634)
Supplement: Supplementary file 2 [file ac6c01634_si_002.zip › SupportingInformation/01_isotherm_fit/CELL2_data/LORA_CELL2_05_10_22502.CSV]

0.00266666666666667	-0.034332275390625
0.006	-0.041961669921875
0.00933333333333334	-0.0448226928710938
0.0126666666666667	-0.0457763671875
0.016	-0.0486373901367188
0.0193333333333334	-0.0543594360351563
0.0226666666666667	-0.0567436218261719
0.026	-0.0600814819335938
0.0293333333333334	-0.0615119934082032
0.0326666666666667	-0.0576972961425782
0.036	-0.0505447387695313
0.0393333333333334	-0.0443458557128906
0.0426666666666667	-0.0362396240234375
0.046	-0.026702880859375
0.0493333333333334	-0.02288818359375
0.0526666666666667	-0.0290870666503906
0.056	-0.0357627868652344
0.0593333333333334	-0.0324249267578125
0.0626666666666667	-0.02288818359375
0.066	-0.0147819519042969
0.0693333333333334	-0.00667572021484375
0.0726666666666667	0.00143051147460938
0.076	0.0100135803222656
0.0793333333333334	0.00810623168945313
0.0826666666666667	-0.00667572021484375
0.086	-0.0252723693847656
0.0893333333333334	-0.041961669921875
0.0926666666666667	-0.0476837158203125
0.096	-0.0481605529785156
0.0993333333333334	-0.0462532043457031
0.102666666666667	-0.0414848327636719
0.106	-0.0367164611816406
0.109333333333334	-0.0300407409667969
0.112666666666667	-0.0271797180175781
0.116	-0.0276565551757813
0.119333333333334	-0.0276565551757813
0.122666666666667	-0.0219345092773438
0.126	-0.0138282775878906
0.129333333333334	-0.00762939453125
0.132666666666667	-0.00286102294921875
0.136	-0.000476837158203125
0.139333333333334	-0.000476837158203125
0.142666666666667	-0.00905990600585938
0.146	-0.0152587890625
0.149333333333334	-0.019073486328125
0.152666666666667	-0.0219345092773438
0.156	-0.0257492065429688
0.159333333333334	-0.0300407409667969
0.162666666666667	-0.034332275390625
0.166	-0.041961669921875
0.169333333333334	-0.0510215759277344
0.172666666666667	-0.0553131103515625
0.176	-0.0548362731933594
0.179333333333334	-0.0462532043457031
0.182666666666667	-0.0300407409667969
0.186	-0.0166893005371094
0.189333333333334	-0.0100135803222656
0.192666666666667	-0.0100135803222656
0.196	-0.00858306884765625
0.199333333333334	-0.011444091796875
0.202666666666667	-0.0181198120117188
0.206	-0.0205039978027344
0.209333333333334	-0.0195503234863281
0.212666666666667	-0.0219345092773438
0.216	-0.034332275390625
0.219333333333334	-0.0524520874023438
0.222666666666667	-0.0672340393066407
0.226	-0.0834465026855469
0.229333333333334	-0.0972747802734375
0.232666666666667	-0.102043151855469
0.236	-0.091552734375
0.239333333333334	-0.0696182250976563
0.242666666666667	-0.0567436218261719
0.246	-0.0510215759277344
0.249333333333334	-0.05340576171875
0.252666666666667	-0.0581741333007813
0.256	-0.06866455078125
0.259333333333334	-0.0810623168945313
0.262666666666667	-0.0872611999511719
0.266	-0.0844001770019531
0.269333333333334	-0.072479248046875
0.272666666666667	-0.0576972961425782
0.276	-0.0467300415039063
0.279333333333334	-0.0429153442382813
0.282666666666667	-0.0457763671875
0.286	-0.0500679016113282
0.289333333333334	-0.049591064453125
0.292666666666667	-0.0491142272949219
0.296	-0.049591064453125
0.299333333333334	-0.0500679016113282
0.302666666666667	-0.0448226928710938
0.306	-0.0376701354980469
0.309333333333334	-0.0424385070800781
0.312666666666667	-0.0562667846679688
0.316	-0.0715255737304688
0.319333333333334	-0.0844001770019531
0.322666666666667	-0.0920295715332031
0.326	-0.0948905944824219
0.329333333333334	-0.0882148742675781
0.332666666666667	-0.0762939453125
0.336	-0.0605583190917969
0.339333333333334	-0.0467300415039063
0.342666666666667	-0.0324249267578125
0.346	-0.0214576721191406
0.349333333333334	-0.0147819519042969
0.352666666666667	-0.0157356262207031
0.356	-0.0243186950683594
0.359333333333334	-0.0329017639160156
0.362666666666667	-0.0433921813964844
0.366	-0.0476837158203125
0.369333333333334	-0.0476837158203125
0.372666666666667	-0.0414848327636719
0.376	-0.0333786010742188
0.379333333333334	-0.0281333923339844
0.382666666666667	-0.0281333923339844
0.386	-0.0362396240234375
0.389333333333334	-0.0462532043457031
0.392666666666667	-0.0591278076171875
0.396	-0.0643730163574219
0.399333333333334	-0.0658035278320313
0.402666666666667	-0.0700950622558594
0.406	-0.0786781311035157
0.409333333333334	-0.0863075256347656
0.412666666666667	-0.087738037109375
0.416	-0.091552734375
0.419333333333334	-0.095367431640625
0.422666666666667	-0.0910758972167969
0.426	-0.0805854797363281
0.429333333333334	-0.0715255737304688
0.432666666666667	-0.0677108764648438
0.436	-0.0615119934082032
0.439333333333334	-0.0562667846679688
0.442666666666667	-0.0557899475097657
0.446	-0.0581741333007813
0.449333333333334	-0.0605583190917969
0.452666666666667	-0.0600814819335938
0.456	-0.0553131103515625
0.459333333333334	-0.0457763671875
0.462666666666667	-0.0405311584472656
0.466	-0.0376701354980469
0.469333333333334	-0.0352859497070313
0.472666666666667	-0.0376701354980469
0.476	-0.0481605529785156
0.479333333333334	-0.0596046447753907
0.482666666666667	-0.0567436218261719
0.486	-0.0452995300292969
0.489333333333334	-0.03814697265625
0.492666666666667	-0.0290870666503906
0.496	-0.0219345092773438
0.499333333333334	-0.0152587890625
0.502666666666667	-0.0219345092773438
0.506	-0.0352859497070313
0.509333333333334	-0.0472068786621094
0.512666666666667	-0.057220458984375
0.516	-0.0615119934082032
0.519333333333334	-0.0643730163574219
0.522666666666667	-0.0600814819335938
0.526	-0.0529289245605469
0.529333333333334	-0.0443458557128906
0.532666666666667	-0.0371932983398438
0.536	-0.0333786010742188
0.539333333333334	-0.034332275390625
0.542666666666667	-0.0391006469726563
0.546	-0.0481605529785156
0.549333333333334	-0.0557899475097657
0.552666666666667	-0.0638961791992188
0.556	-0.0696182250976563
0.559333333333334	-0.0720024108886719
0.562666666666667	-0.0672340393066407
0.566	-0.0586509704589844
0.569333333333334	-0.0500679016113282
0.572666666666667	-0.0452995300292969
0.576	-0.0443458557128906
0.579333333333334	-0.0438690185546875
0.582666666666667	-0.0457763671875
0.586	-0.0462532043457031
0.589333333333334	-0.0472068786621094
0.592666666666667	-0.0476837158203125
0.596	-0.0476837158203125
0.599333333333334	-0.0510215759277344
0.602666666666667	-0.0543594360351563
0.606	-0.0586509704589844
0.609333333333334	-0.0581741333007813
0.612666666666667	-0.0581741333007813
0.616	-0.0562667846679688
0.619333333333334	-0.0562667846679688
0.622666666666667	-0.05340576171875
0.626	-0.0462532043457031
0.629333333333334	-0.034332275390625
0.632666666666667	-0.0219345092773438
0.636	-0.0166893005371094
0.639333333333334	-0.0147819519042969
0.642666666666667	-0.0157356262207031
0.646	-0.0219345092773438
0.649333333333334	-0.0357627868652344
0.652666666666667	-0.0467300415039063
0.656	-0.0476837158203125
0.659333333333334	-0.0414848327636719
0.662666666666667	-0.034332275390625
0.666	-0.0309944152832031
0.669333333333334	-0.0290870666503906
0.672666666666667	-0.0333786010742188
0.676	-0.0386238098144531
0.679333333333334	-0.0476837158203125
0.682666666666667	-0.0548362731933594
0.686	-0.0553131103515625
0.689333333333334	-0.0467300415039063
0.692666666666667	-0.0400543212890625
0.696	-0.0414848327636719
0.699333333333334	-0.0467300415039063
0.702666666666667	-0.0576972961425782
0.706	-0.0667572021484375
0.709333333333334	-0.0815391540527344
0.712666666666667	-0.0844001770019531
0.716	-0.0810623168945313
0.719333333333334	-0.072479248046875
0.722666666666667	-0.0600814819335938
0.726	-0.0538825988769532
0.729333333333334	-0.049591064453125
0.732666666666667	-0.0557899475097657
0.736	-0.0600814819335938
0.739333333333334	-0.0586509704589844
0.742666666666667	-0.0548362731933594
0.746	-0.0529289245605469
0.749333333333334	-0.0524520874023438
0.752666666666667	-0.049591064453125
0.756	-0.0481605529785156
0.759333333333334	-0.0514984130859375
0.762666666666667	-0.0553131103515625
0.766	-0.0548362731933594
0.769333333333334	-0.0538825988769532
0.772666666666667	-0.0505447387695313
0.776	-0.0457763671875
0.779333333333334	-0.0452995300292969
0.782666666666667	-0.0481605529785156
0.786	-0.0529289245605469
0.789333333333334	-0.0519752502441407
0.792666666666667	-0.0491142272949219
0.796	-0.0457763671875
0.799333333333334	-0.0391006469726563
0.802666666666667	-0.0333786010742188
0.806	-0.0262260437011719
0.809333333333334	-0.0257492065429688
0.812666666666667	-0.0243186950683594
0.816	-0.0271797180175781
0.819333333333334	-0.0300407409667969
0.822666666666667	-0.0348091125488281
0.826	-0.0414848327636719
0.829333333333334	-0.049591064453125
0.832666666666667	-0.0562667846679688
0.836	-0.0576972961425782
0.839333333333334	-0.05340576171875
0.842666666666667	-0.0476837158203125
0.846	-0.0429153442382813
0.849333333333334	-0.0348091125488281
0.852666666666667	-0.0362396240234375
0.856	-0.041961669921875
0.859333333333334	-0.0562667846679688
0.862666666666667	-0.0667572021484375
0.866	-0.072479248046875
0.869333333333334	-0.0739097595214844
0.872666666666667	-0.072479248046875
0.876	-0.0691413879394532
0.879333333333334	-0.0638961791992188
0.882666666666667	-0.0557899475097657
0.886	-0.049591064453125
0.889333333333334	-0.0438690185546875
0.892666666666667	-0.0376701354980469
0.896	-0.0352859497070313
0.899333333333334	-0.0324249267578125
0.902666666666667	-0.0371932983398438
0.906	-0.0448226928710938
0.909333333333334	-0.0505447387695313
0.912666666666667	-0.049591064453125
0.916	-0.0438690185546875
0.919333333333334	-0.0405311584472656
0.922666666666667	-0.0300407409667969
0.926	-0.0143051147460938
0.929333333333334	-0.00333786010742188
0.932666666666667	-0.00476837158203125
0.936	-0.0147819519042969
0.939333333333334	-0.0219345092773438
0.942666666666667	-0.0276565551757813
0.946	-0.0371932983398438
0.949333333333334	-0.0457763671875
0.952666666666667	-0.0481605529785156
0.956	-0.0414848327636719
0.959333333333334	-0.0357627868652344
0.962666666666667	-0.0338554382324219
0.966	-0.0333786010742188
0.969333333333334	-0.0319480895996094
0.972666666666667	-0.0309944152832031
0.976	-0.0309944152832031
0.979333333333334	-0.0290870666503906
0.982666666666667	-0.0271797180175781
0.986	-0.0219345092773438
0.989333333333334	-0.0138282775878906
0.992666666666667	-0.00333786010742188
0.996	0.003814697265625
0.999333333333334	0.00238418579101563
1.00266666666667	-0.00715255737304688
1.006	-0.0181198120117188
1.00933333333334	-0.0262260437011719
1.01266666666667	-0.0262260437011719
1.016	-0.0252723693847656
1.01933333333334	-0.02288818359375
1.02266666666667	-0.0176429748535156
1.026	-0.0166893005371094
1.02933333333334	-0.0224113464355469
1.03266666666667	-0.041961669921875
1.036	-0.0581741333007813
1.03933333333334	-0.0638961791992188
1.04266666666667	-0.0581741333007813
1.046	-0.0481605529785156
1.04933333333334	-0.0400543212890625
1.05266666666667	-0.0314712524414063
1.056	-0.0214576721191406
1.05933333333334	-0.0181198120117188
1.06266666666667	-0.02288818359375
1.066	-0.0352859497070313
1.06933333333334	-0.0424385070800781
1.07266666666667	-0.0448226928710938
1.076	-0.0524520874023438
1.07933333333334	-0.0624656677246094
1.08266666666667	-0.06866455078125
1.086	-0.064849853515625
1.08933333333334	-0.0596046447753907
1.09266666666667	-0.0553131103515625
1.096	-0.049591064453125
1.09933333333334	-0.041961669921875
1.10266666666667	-0.03814697265625
1.106	-0.0391006469726563
1.10933333333334	-0.0400543212890625
1.11266666666667	-0.0433921813964844
1.116	-0.0424385070800781
1.11933333333334	-0.0414848327636719
1.12266666666667	-0.0410079956054688
1.126	-0.0452995300292969
1.12933333333334	-0.0562667846679688
1.13266666666667	-0.0605583190917969
1.136	-0.0638961791992188
1.13933333333334	-0.064849853515625
1.14266666666667	-0.0653266906738282
1.146	-0.0624656677246094
1.14933333333334	-0.0505447387695313
1.15266666666667	-0.0433921813964844
1.156	-0.0400543212890625
1.15933333333334	-0.0405311584472656
1.16266666666667	-0.0429153442382813
1.166	-0.0452995300292969
1.16933333333334	-0.0519752502441407
1.17266666666667	-0.0567436218261719
1.176	-0.0643730163574219
1.17933333333334	-0.0710487365722657
1.18266666666667	-0.072479248046875
1.186	-0.0677108764648438
1.18933333333334	-0.0629425048828125
1.19266666666667	-0.057220458984375
1.196	-0.0476837158203125
1.19933333333334	-0.03814697265625
1.20266666666667	-0.0324249267578125
1.206	-0.0309944152832031
1.20933333333334	-0.0309944152832031
1.21266666666667	-0.0319480895996094
1.216	-0.0357627868652344
1.21933333333334	-0.0357627868652344
1.22266666666667	-0.0333786010742188
1.226	-0.0295639038085938
1.22933333333334	-0.0200271606445313
1.23266666666667	-0.0123977661132813
1.236	-0.00429153442382813
1.23933333333334	-0.00524520874023438
1.24266666666667	-0.0109672546386719
1.246	-0.0185966491699219
1.24933333333334	-0.030517578125
1.25266666666667	-0.0414848327636719
1.256	-0.0491142272949219
1.25933333333334	-0.049591064453125
1.26266666666667	-0.0424385070800781
1.266	-0.0367164611816406
1.26933333333334	-0.0338554382324219
1.27266666666667	-0.0352859497070313
1.276	-0.0376701354980469
1.27933333333334	-0.0333786010742188
1.28266666666667	-0.0271797180175781
1.286	-0.0224113464355469
1.28933333333334	-0.0243186950683594
1.29266666666667	-0.0309944152832031
1.296	-0.0395774841308594
1.29933333333334	-0.0524520874023438
1.30266666666667	-0.0662803649902344
1.306	-0.0753402709960938
1.30933333333334	-0.072479248046875
1.31266666666667	-0.0619888305664063
1.316	-0.0514984130859375
1.31933333333334	-0.0405311584472656
1.32266666666667	-0.030517578125
1.326	-0.0262260437011719
1.32933333333334	-0.0295639038085938
1.33266666666667	-0.0386238098144531
1.336	-0.041961669921875
1.33933333333334	-0.0429153442382813
1.34266666666667	-0.0443458557128906
1.346	-0.0476837158203125
1.34933333333334	-0.0476837158203125
1.35266666666667	-0.041961669921875
1.356	-0.0400543212890625
1.35933333333334	-0.0414848327636719
1.36266666666667	-0.0433921813964844
1.366	-0.0410079956054688
1.36933333333334	-0.0410079956054688
1.37266666666667	-0.0462532043457031
1.376	-0.0519752502441407
1.37933333333334	-0.0557899475097657
1.38266666666667	-0.0586509704589844
1.386	-0.0634193420410157
1.38933333333334	-0.0658035278320313
1.39266666666667	-0.0596046447753907
1.396	-0.0448226928710938
1.39933333333334	-0.0295639038085938
1.40266666666667	-0.0185966491699219
1.406	-0.0128746032714844
1.40933333333334	-0.00905990600585938
1.41266666666667	-0.00762939453125
1.416	-0.0162124633789063
1.41933333333334	-0.0338554382324219
1.42266666666667	-0.0519752502441407
1.426	-0.0643730163574219
1.42933333333334	-0.0677108764648438
1.43266666666667	-0.0729560852050782
1.436	-0.0729560852050782
1.43933333333334	-0.0710487365722657
1.44266666666667	-0.0638961791992188
1.446	-0.05340576171875
1.44933333333334	-0.0429153442382813
1.45266666666667	-0.0357627868652344
1.456	-0.0391006469726563
1.45933333333334	-0.0472068786621094
1.46266666666667	-0.0567436218261719
1.466	-0.0658035278320313
1.46933333333334	-0.0767707824707032
1.47266666666667	-0.0853538513183594
1.476	-0.087738037109375
1.47933333333334	-0.0805854797363281
1.48266666666667	-0.072479248046875
1.486	-0.0677108764648438
1.48933333333334	-0.0681877136230469
1.49266666666667	-0.064849853515625
1.496	-0.0576972961425782
1.49933333333334	-0.0486373901367188
1.50266666666667	-0.0391006469726563
1.506	-0.0300407409667969
1.50933333333334	-0.0200271606445313
1.51266666666667	-0.0157356262207031
1.516	-0.0233650207519531
1.51933333333334	-0.0357627868652344
1.52266666666667	-0.0448226928710938
1.526	-0.0472068786621094
1.52933333333334	-0.0452995300292969
1.53266666666667	-0.0414848327636719
1.536	-0.0262260437011719
1.53933333333334	-0.00858306884765625
1.54266666666667	0.0019073486328125
1.546	0.0057220458984375
1.54933333333334	0.00333786010742188
1.55266666666667	0.00095367431640625
1.556	-0.00238418579101563
1.55933333333334	-0.00286102294921875
1.56266666666667	0
1.566	0.000476837158203125
1.56933333333334	0.000476837158203125
1.57266666666667	0.000476837158203125
1.576	0.00095367431640625
1.57933333333334	-0.00238418579101563
1.58266666666667	-0.00858306884765625
1.586	-0.0119209289550781
1.58933333333334	-0.011444091796875
1.59266666666667	-0.011444091796875
1.596	-0.011444091796875
1.59933333333334	-0.0104904174804688
1.60266666666667	-0.0104904174804688
1.606	-0.0133514404296875
1.60933333333334	-0.0219345092773438
1.61266666666667	-0.0286102294921875
1.616	-0.034332275390625
1.61933333333334	-0.0424385070800781
1.62266666666667	-0.0476837158203125
1.626	-0.0519752502441407
1.62933333333334	-0.0462532043457031
1.63266666666667	-0.0400543212890625
1.636	-0.0376701354980469
1.63933333333334	-0.0348091125488281
1.64266666666667	-0.026702880859375
1.646	-0.00905990600585938
1.64933333333334	0.0057220458984375
1.65266666666667	0.0143051147460938
1.656	0.0195503234863281
1.65933333333334	0.0219345092773438
1.66266666666667	0.0176429748535156
1.666	0.00715255737304688
1.66933333333334	-0.00619888305664063
1.67266666666667	-0.0162124633789063
1.676	-0.0247955322265625
1.67933333333334	-0.0262260437011719
1.68266666666667	-0.0247955322265625
1.686	-0.0238418579101563
1.68933333333334	-0.0276565551757813
1.69266666666667	-0.0357627868652344
1.696	-0.0438690185546875
1.69933333333334	-0.0510215759277344
1.70266666666667	-0.0529289245605469
1.706	-0.0505447387695313
1.70933333333334	-0.041961669921875
1.71266666666667	-0.030517578125
1.716	-0.019073486328125
1.71933333333334	-0.0100135803222656
1.72266666666667	-0.011444091796875
1.726	-0.019073486328125
1.72933333333334	-0.0295639038085938
1.73266666666667	-0.0338554382324219
1.736	-0.0324249267578125
1.73933333333334	-0.0309944152832031
1.74266666666667	-0.0281333923339844
1.746	-0.0271797180175781
1.74933333333334	-0.0281333923339844
1.75266666666667	-0.0247955322265625
1.756	-0.019073486328125
1.75933333333334	-0.0166893005371094
1.76266666666667	-0.0233650207519531
1.766	-0.0276565551757813
1.76933333333334	-0.0262260437011719
1.77266666666667	-0.0295639038085938
1.776	-0.0433921813964844
1.77933333333334	-0.0557899475097657
1.78266666666667	-0.06103515625
1.786	-0.0638961791992188
1.78933333333334	-0.0653266906738282
1.79266666666667	-0.0629425048828125
1.796	-0.0524520874023438
1.79933333333334	-0.0424385070800781
1.80266666666667	-0.0271797180175781
1.806	-0.0128746032714844
1.80933333333334	-0.00524520874023438
1.81266666666667	-0.00238418579101563
1.816	-0.00238418579101563
1.81933333333334	0
1.82266666666667	-0.00762939453125
1.826	-0.0176429748535156
1.82933333333334	-0.0200271606445313
1.83266666666667	-0.0119209289550781
1.836	0.00143051147460938
1.83933333333334	0.0109672546386719
1.84266666666667	0.0195503234863281
1.846	0.0262260437011719
1.84933333333334	0.0271797180175781
1.85266666666667	0.0219345092773438
1.856	0.0152587890625
1.85933333333334	0.0147819519042969
1.86266666666667	0.0224113464355469
1.866	0.0309944152832031
1.86933333333334	0.0338554382324219
1.87266666666667	0.0271797180175781
1.876	0.02288818359375
1.87933333333334	0.0247955322265625
1.88266666666667	0.0252723693847656
1.886	0.0262260437011719
1.88933333333334	0.0314712524414063
1.89266666666667	0.0476837158203125
1.896	0.0576972961425782
1.89933333333334	0.0514984130859375
1.90266666666667	0.0410079956054688
1.906	0.0329017639160156
1.90933333333334	0.0324249267578125
1.91266666666667	0.0252723693847656
1.916	0.0133514404296875
1.91933333333334	0.003814697265625
1.92266666666667	-0.0019073486328125
1.926	-0.00476837158203125
1.92933333333334	-0.019073486328125
1.93266666666667	-0.0357627868652344
1.936	-0.0481605529785156
1.93933333333334	-0.0505447387695313
1.94266666666667	-0.0481605529785156
1.946	-0.0462532043457031
1.94933333333334	-0.0405311584472656
1.95266666666667	-0.0348091125488281
1.956	-0.0243186950683594
1.95933333333334	-0.0104904174804688
1.96266666666667	0.000476837158203125
1.966	0.0109672546386719
1.96933333333334	0.0233650207519531
1.97266666666667	0.0395774841308594
1.976	0.0505447387695313
1.97933333333334	0.0486373901367188
1.98266666666667	0.041961669921875
1.986	0.0324249267578125
1.98933333333334	0.0214576721191406
1.99266666666667	0.0119209289550781
1.996	0.00715255737304688
1.99933333333334	0.00905990600585938
2.00266666666667	0.0157356262207031
2.006	0.0219345092773438
2.00933333333334	0.0286102294921875
2.01266666666667	0.026702880859375
2.016	0.0166893005371094
2.01933333333334	0.00715255737304688
2.02266666666667	0.00095367431640625
2.026	0.00524520874023438
2.02933333333334	0.0100135803222656
2.03266666666667	0.0166893005371094
2.036	0.0214576721191406
2.03933333333334	0.0209808349609375
2.04266666666667	0.0205039978027344
2.046	0.0104904174804688
2.04933333333334	-0.000476837158203125
2.05266666666667	-0.0104904174804688
2.056	-0.011444091796875
2.05933333333334	-0.00715255737304688
2.06266666666667	-0.00476837158203125
2.066	0.00238418579101563
2.06933333333334	0.011444091796875
2.07266666666667	0.0219345092773438
2.076	0.0262260437011719
2.07933333333334	0.0247955322265625
2.08266666666667	0.011444091796875
2.086	-0.00667572021484375
2.08933333333334	-0.0214576721191406
2.09266666666667	-0.0319480895996094
2.096	-0.0462532043457031
2.09933333333334	-0.0591278076171875
2.10266666666667	-0.0638961791992188
2.106	-0.0629425048828125
2.10933333333334	-0.0662803649902344
2.11266666666667	-0.0739097595214844
2.116	-0.0729560852050782
2.11933333333334	-0.0658035278320313
2.12266666666667	-0.0553131103515625
2.126	-0.0519752502441407
2.12933333333334	-0.0524520874023438
2.13266666666667	-0.0538825988769532
2.136	-0.0596046447753907
2.13933333333334	-0.0638961791992188
2.14266666666667	-0.064849853515625
2.146	-0.0605583190917969
2.14933333333334	-0.0576972961425782
2.15266666666667	-0.0553131103515625
2.156	-0.0491142272949219
2.15933333333334	-0.0405311584472656
2.16266666666667	-0.0338554382324219
2.166	-0.0295639038085938
2.16933333333334	-0.0162124633789063
2.17266666666667	0.0019073486328125
2.176	0.0166893005371094
2.17933333333334	0.0219345092773438
2.18266666666667	0.0185966491699219
2.186	0.00905990600585938
2.18933333333334	-0.00762939453125
2.19266666666667	-0.0281333923339844
2.196	-0.0481605529785156
2.19933333333334	-0.0662803649902344
2.20266666666667	-0.0758171081542969
2.206	-0.0739097595214844
2.20933333333334	-0.0658035278320313
2.21266666666667	-0.0519752502441407
2.216	-0.0400543212890625
2.21933333333334	-0.0295639038085938
2.22266666666667	-0.0219345092773438
2.226	-0.0181198120117188
2.22933333333334	-0.0157356262207031
2.23266666666667	-0.0214576721191406
2.236	-0.0290870666503906
2.23933333333334	-0.03814697265625
2.24266666666667	-0.041961669921875
2.246	-0.0443458557128906
2.24933333333334	-0.0438690185546875
2.25266666666667	-0.0391006469726563
2.256	-0.034332275390625
2.25933333333334	-0.0300407409667969
2.26266666666667	-0.026702880859375
2.266	-0.0247955322265625
2.26933333333334	-0.0238418579101563
2.27266666666667	-0.0252723693847656
2.276	-0.0247955322265625
2.27933333333334	-0.0219345092773438
2.28266666666667	-0.0200271606445313
2.286	-0.019073486328125
2.28933333333334	-0.0200271606445313
2.29266666666667	-0.0200271606445313
2.296	-0.0162124633789063
2.29933333333334	-0.0147819519042969
2.30266666666667	-0.0119209289550781
2.306	-0.00524520874023438
2.30933333333334	0.00476837158203125
2.31266666666667	0.0104904174804688
2.316	0.00810623168945313
2.31933333333334	0.0057220458984375
2.32266666666667	0.00238418579101563
2.326	-0.00238418579101563
2.32933333333334	-0.00619888305664063
2.33266666666667	-0.00762939453125
2.336	-0.00286102294921875
2.33933333333334	-0.00095367431640625
2.34266666666667	-0.00476837158203125
2.346	-0.0166893005371094
2.34933333333334	-0.0329017639160156
2.35266666666667	-0.0424385070800781
2.356	-0.0448226928710938
2.35933333333334	-0.0433921813964844
2.36266666666667	-0.0414848327636719
2.366	-0.0348091125488281
2.36933333333334	-0.026702880859375
2.37266666666667	-0.0219345092773438
2.376	-0.026702880859375
2.37933333333334	-0.0286102294921875
2.38266666666667	-0.0219345092773438
2.386	-0.0119209289550781
2.38933333333334	-0.00476837158203125
2.39266666666667	-0.00333786010742188
2.396	0.000476837158203125
2.39933333333334	0.00286102294921875
2.40266666666667	0.00286102294921875
2.406	-0.00143051147460938
2.40933333333334	-0.00762939453125
2.41266666666667	-0.011444091796875
2.416	-0.0128746032714844
2.41933333333334	-0.0119209289550781
2.42266666666667	-0.0162124633789063
2.426	-0.019073486328125
2.42933333333334	-0.02288818359375
2.43266666666667	-0.0238418579101563
2.436	-0.0281333923339844
2.43933333333334	-0.0405311584472656
2.44266666666667	-0.05340576171875
2.446	-0.064849853515625
2.44933333333334	-0.0667572021484375
2.45266666666667	-0.0643730163574219
2.456	-0.0581741333007813
2.45933333333334	-0.0467300415039063
2.46266666666667	-0.0281333923339844
2.466	-0.0104904174804688
2.46933333333334	0
2.47266666666667	0.00286102294921875
2.476	0.00095367431640625
2.47933333333334	-0.0019073486328125
2.48266666666667	-0.0100135803222656
2.486	-0.0185966491699219
2.48933333333334	-0.0257492065429688
2.49266666666667	-0.0262260437011719
2.496	-0.0195503234863281
2.49933333333334	-0.0123977661132813
2.50266666666667	-0.0104904174804688
2.506	-0.0152587890625
2.50933333333334	-0.0257492065429688
2.51266666666667	-0.0362396240234375
2.516	-0.0395774841308594
2.51933333333334	-0.0367164611816406
2.52266666666667	-0.0309944152832031
2.526	-0.0243186950683594
2.52933333333334	-0.0128746032714844
2.53266666666667	-0.00095367431640625
2.536	0.00476837158203125
2.53933333333334	0.00429153442382813
2.54266666666667	0.00429153442382813
2.546	0.00858306884765625
2.54933333333334	0.011444091796875
2.55266666666667	0.0123977661132813
2.556	0.0100135803222656
2.55933333333334	0.00476837158203125
2.56266666666667	0.00143051147460938
2.566	0.00095367431640625
2.56933333333334	0.0057220458984375
2.57266666666667	0.011444091796875
2.576	0.0166893005371094
2.57933333333334	0.0185966491699219
2.58266666666667	0.0128746032714844
2.586	0.00429153442382813
2.58933333333334	-0.00143051147460938
2.59266666666667	-0.003814697265625
2.596	-0.00429153442382813
2.59933333333334	-0.00429153442382813
2.60266666666667	0.00238418579101563
2.606	0.0109672546386719
2.60933333333334	0.0138282775878906
2.61266666666667	0.011444091796875
2.616	0.00286102294921875
2.61933333333334	-0.00429153442382813
2.62266666666667	-0.0162124633789063
2.626	-0.0333786010742188
2.62933333333334	-0.0491142272949219
2.63266666666667	-0.0596046447753907
2.636	-0.0567436218261719
2.63933333333334	-0.0486373901367188
2.64266666666667	-0.0333786010742188
2.646	-0.0157356262207031
2.64933333333334	-0.00095367431640625
2.65266666666667	0.00524520874023438
2.656	0.00429153442382813
2.65933333333334	0.00238418579101563
2.66266666666667	0.00095367431640625
2.666	0.00238418579101563
2.66933333333334	0.00333786010742188
2.67266666666667	0.00715255737304688
2.676	0.00238418579101563
2.67933333333334	-0.00524520874023438
2.68266666666667	-0.0185966491699219
2.686	-0.034332275390625
2.68933333333334	-0.0414848327636719
2.69266666666667	-0.0448226928710938
2.696	-0.03814697265625
2.69933333333334	-0.0357627868652344
2.70266666666667	-0.0290870666503906
2.706	-0.0166893005371094
2.70933333333334	-0.00810623168945313
2.71266666666667	-0.00286102294921875
2.716	-0.0019073486328125
2.71933333333334	0.00858306884765625
2.72266666666667	0.0209808349609375
2.726	0.0262260437011719
2.72933333333334	0.0209808349609375
2.73266666666667	0.0119209289550781
2.736	0.003814697265625
2.73933333333334	-0.00286102294921875
2.74266666666667	-0.0119209289550781
2.746	-0.0224113464355469
2.74933333333334	-0.0333786010742188
2.75266666666667	-0.0452995300292969
2.756	-0.0567436218261719
2.75933333333334	-0.0691413879394532
2.76266666666667	-0.0762939453125
2.766	-0.0734329223632813
2.76933333333334	-0.0605583190917969
2.77266666666667	-0.0405311584472656
2.776	-0.0176429748535156
2.77933333333334	0.0019073486328125
2.78266666666667	0.0133514404296875
2.786	0.0152587890625
2.78933333333334	0.011444091796875
2.79266666666667	0.00524520874023438
2.796	-0.00333786010742188
2.79933333333334	-0.00810623168945313
2.80266666666667	-0.011444091796875
2.806	-0.0162124633789063
2.80933333333334	-0.0209808349609375
2.81266666666667	-0.0271797180175781
2.816	-0.0286102294921875
2.81933333333334	-0.0314712524414063
2.82266666666667	-0.0348091125488281
2.826	-0.0410079956054688
2.82933333333334	-0.0467300415039063
2.83266666666667	-0.049591064453125
2.836	-0.0510215759277344
2.83933333333334	-0.0510215759277344
2.84266666666667	-0.0500679016113282
2.846	-0.0424385070800781
2.84933333333334	-0.0295639038085938
2.85266666666667	-0.0138282775878906
2.856	-0.00333786010742188
2.85933333333334	0.000476837158203125
2.86266666666667	0.00238418579101563
2.866	0.00238418579101563
2.86933333333334	-0.0057220458984375
2.87266666666667	-0.0195503234863281
2.876	-0.0314712524414063
2.87933333333334	-0.0367164611816406
2.88266666666667	-0.0405311584472656
2.886	-0.0472068786621094
2.88933333333334	-0.0481605529785156
2.89266666666667	-0.0433921813964844
2.896	-0.0348091125488281
2.89933333333334	-0.0309944152832031
2.90266666666667	-0.0324249267578125
2.906	-0.0290870666503906
2.90933333333334	-0.0224113464355469
2.91266666666667	-0.0162124633789063
2.916	-0.0200271606445313
2.91933333333334	-0.0281333923339844
2.92266666666667	-0.034332275390625
2.926	-0.0362396240234375
2.92933333333334	-0.0357627868652344
2.93266666666667	-0.0348091125488281
2.936	-0.0262260437011719
2.93933333333334	-0.0176429748535156
2.94266666666667	-0.00667572021484375
2.946	0.00333786010742188
2.94933333333334	0.00762939453125
2.95266666666667	0.00858306884765625
2.956	0.00238418579101563
2.95933333333334	-0.0019073486328125
2.96266666666667	-0.00810623168945313
2.966	-0.0162124633789063
2.96933333333334	-0.02288818359375
2.97266666666667	-0.0257492065429688
2.976	-0.019073486328125
2.97933333333334	-0.00810623168945313
2.98266666666667	0.003814697265625
2.986	0.0104904174804688
2.98933333333334	0.0185966491699219
2.99266666666667	0.0271797180175781
2.996	0.0314712524414063
2.99933333333334	0.0300407409667969
3.00266666666667	0.0295639038085938
3.006	0.0357627868652344
3.00933333333334	0.0405311584472656
3.01266666666667	0.0400543212890625
3.016	0.0386238098144531
3.01933333333334	0.0452995300292969
3.02266666666667	0.057220458984375
3.026	0.0691413879394532
3.02933333333334	0.0767707824707032
3.03266666666667	0.080108642578125
3.036	0.08392333984375
3.03933333333334	0.0824928283691406
3.04266666666667	0.0782012939453125
3.046	0.0653266906738282
3.04933333333334	0.0543594360351563
3.05266666666667	0.0438690185546875
3.056	0.0386238098144531
3.05933333333334	0.0352859497070313
3.06266666666667	0.030517578125
3.066	0.0338554382324219
3.06933333333334	0.0414848327636719
3.07266666666667	0.0538825988769532
3.076	0.0638961791992188
3.07933333333334	0.0720024108886719
3.08266666666667	0.0805854797363281
3.086	0.0867843627929688
3.08933333333334	0.0891685485839844
3.09266666666667	0.0844001770019531
3.096	0.0772476196289063
3.09933333333334	0.072479248046875
3.10266666666667	0.0710487365722657
3.106	0.0658035278320313
3.10933333333334	0.0596046447753907
3.11266666666667	0.0524520874023438
3.116	0.0448226928710938
3.11933333333334	0.0309944152832031
3.12266666666667	0.0176429748535156
3.126	0.0147819519042969
3.12933333333334	0.0200271606445313
3.13266666666667	0.0329017639160156
3.136	0.0448226928710938
3.13933333333334	0.0619888305664063
3.14266666666667	0.0734329223632813
3.146	0.0734329223632813
3.14933333333334	0.0596046447753907
3.15266666666667	0.03814697265625
3.156	0.0195503234863281
3.15933333333334	0.00238418579101563
3.16266666666667	-0.00905990600585938
3.166	-0.0138282775878906
3.16933333333334	-0.0109672546386719
3.17266666666667	-0.00333786010742188
3.176	0.00429153442382813
3.17933333333334	0.00810623168945313
3.18266666666667	0.011444091796875
3.186	0.0143051147460938
3.18933333333334	0.019073486328125
3.19266666666667	0.0224113464355469
3.196	0.0257492065429688
3.19933333333334	0.0290870666503906
3.20266666666667	0.026702880859375
3.206	0.0195503234863281
3.20933333333334	0.0104904174804688
3.21266666666667	0.00476837158203125
3.216	-0.000476837158203125
3.21933333333334	-0.00762939453125
3.22266666666667	-0.011444091796875
3.226	-0.00810623168945313
3.22933333333334	0.00095367431640625
3.23266666666667	0.0057220458984375
3.236	0.0100135803222656
3.23933333333334	0.0176429748535156
3.24266666666667	0.0314712524414063
3.246	0.0491142272949219
3.24933333333334	0.06866455078125
3.25266666666667	0.0925064086914063
3.256	0.112056732177735
3.25933333333334	0.126838684082031
3.26266666666667	0.136375427246094
3.266	0.143051147460938
3.26933333333334	0.154972076416016
3.27266666666667	0.173568725585938
3.276	0.201702117919922
3.27933333333334	0.234603881835938
3.28266666666667	0.265598297119141
3.286	0.291824340820313
3.28933333333334	0.313282012939453
3.29266666666667	0.32949447631836
3.296	0.344276428222656
3.29933333333334	0.360965728759766
3.30266666666667	0.383377075195313
3.306	0.406265258789063
3.30933333333334	0.421524047851563
3.31266666666667	0.433921813964844
3.316	0.449180603027344
3.31933333333334	0.469684600830078
3.32266666666667	0.491619110107422
3.326	0.514984130859375
3.32933333333334	0.535011291503907
3.33266666666667	0.555515289306641
3.336	0.57363510131836
3.33933333333334	0.591754913330078
3.34266666666667	0.603199005126953
3.346	0.608444213867188
3.34933333333334	0.614643096923828
3.35266666666667	0.620365142822266
3.356	0.621795654296875
3.35933333333334	0.615119934082032
3.36266666666667	0.605583190917969
3.366	0.593662261962891
3.36933333333334	0.583648681640625
3.37266666666667	0.573158264160157
3.376	0.565528869628907
3.37933333333334	0.55837631225586
3.38266666666667	0.556468963623047
3.386	0.559806823730469
3.38933333333334	0.5645751953125
3.39266666666667	0.567913055419922
3.396	0.559329986572266
3.39933333333334	0.540733337402344
3.40266666666667	0.520706176757813
3.406	0.507354736328125
3.40933333333334	0.49591064453125
3.41266666666667	0.482559204101563
3.416	0.472545623779297
3.41933333333334	0.470638275146485
3.42266666666667	0.46682357788086
3.426	0.45919418334961
3.42933333333334	0.445842742919922
3.43266666666667	0.42867660522461
3.436	0.408172607421875
3.43933333333334	0.391483306884766
3.44266666666667	0.379562377929688
3.446	0.368595123291016
3.44933333333334	0.362873077392578
3.45266666666667	0.363349914550781
3.456	0.367164611816406
3.45933333333334	0.362873077392578
3.46266666666667	0.354290008544922
3.466	0.345706939697266
3.46933333333334	0.334739685058594
3.47266666666667	0.323772430419922
3.476	0.310897827148438
3.47933333333334	0.300407409667969
3.48266666666667	0.29134750366211
3.486	0.280380249023438
3.48933333333334	0.273704528808594
3.49266666666667	0.265598297119141
3.496	0.258445739746094
3.49933333333334	0.253677368164063
3.50266666666667	0.248432159423828
3.506	0.244140625
3.50933333333334	0.235080718994141
3.51266666666667	0.224113464355469
3.516	0.215530395507813
3.51933333333334	0.211715698242188
3.52266666666667	0.213146209716797
3.526	0.211238861083985
3.52933333333334	0.204563140869141
3.53266666666667	0.194072723388672
3.536	0.186443328857422
3.53933333333334	0.17547607421875
3.54266666666667	0.164985656738281
3.546	0.153541564941406
3.54933333333334	0.144004821777344
3.55266666666667	0.139713287353516
3.556	0.133514404296875
3.55933333333334	0.125885009765625
3.56266666666667	0.112056732177735
3.566	0.0967979431152344
3.56933333333334	0.08392333984375
3.57266666666667	0.0672340393066407
3.576	0.0543594360351563
3.57933333333334	0.0414848327636719
3.58266666666667	0.0262260437011719
3.586	0.011444091796875
3.58933333333334	-0.003814697265625
3.59266666666667	-0.003814697265625
3.596	-0.00333786010742188
3.59933333333334	-0.00333786010742188
3.60266666666667	0.0057220458984375
3.606	0.0252723693847656
3.60933333333334	0.0524520874023438
3.61266666666667	0.0739097595214844
3.616	0.104904174804688
3.61933333333334	0.151634216308594
3.62266666666667	0.212669372558594
3.626	0.280380249023438
3.62933333333334	0.360488891601563
3.63266666666667	0.460147857666016
3.636	0.577926635742188
3.63933333333334	0.715732574462891
3.64266666666667	0.8697509765625
3.646	1.0519027709961
3.64933333333334	1.2655258178711
3.65266666666667	1.51205062866211
3.656	1.78718566894531
3.65933333333334	2.09331512451172
3.66266666666667	2.43997573852539
3.666	2.8223991394043
3.66933333333334	3.2339096069336
3.67266666666667	3.67259979248047
3.676	4.14276123046875
3.67933333333334	4.638671875
3.68266666666667	5.14841079711914
3.686	5.66768646240235
3.68933333333334	6.19363784790039
3.69266666666667	6.71672821044922
3.696	7.22503662109375
3.69933333333334	7.70759582519532
3.70266666666667	8.15677642822266
3.706	8.56542587280274
3.70933333333334	8.92400741577149
3.71266666666667	9.22536849975586
3.716	9.45806503295899
3.71933333333334	9.61589813232422
3.72266666666667	9.69552993774414
3.726	9.70649719238281
3.72933333333334	9.65690612792969
3.73266666666667	9.54151153564453
3.736	9.36126708984375
3.73933333333334	9.1238021850586
3.74266666666667	8.83960723876953
3.746	8.50439071655274
3.74933333333334	8.12005996704102
3.75266666666667	7.69710540771485
3.756	7.25698471069336
3.75933333333334	6.81018829345703
3.76266666666667	6.36339187622071
3.766	5.92231750488282
3.76933333333334	5.48982620239258
3.77266666666667	5.07688522338867
3.776	4.67729568481446
3.77933333333334	4.29248809814453
3.78266666666667	3.92484664916992
3.786	3.57532501220703
3.78933333333334	3.24773788452149
3.79266666666667	2.93827056884766
3.796	2.65693664550781
3.79933333333334	2.40802764892578
3.80266666666667	2.18343734741211
3.806	1.983642578125
3.80933333333334	1.80435180664063
3.81266666666667	1.65033340454102
3.816	1.51348114013672
3.81933333333334	1.38521194458008
3.82266666666667	1.27077102661133
3.826	1.17158889770508
3.82933333333334	1.09148025512696
3.83266666666667	1.0218620300293
3.836	0.966072082519531
3.83933333333334	0.922203063964844
3.84266666666667	0.889778137207031
3.846	0.854969024658203
3.84933333333334	0.812530517578125
3.85266666666667	0.769138336181641
3.856	0.728607177734375
3.85933333333334	0.689506530761719
3.86266666666667	0.64849853515625
3.866	0.61798095703125
3.86933333333334	0.606536865234375
3.87266666666667	0.610828399658203
3.876	0.626087188720703
3.87933333333334	0.658512115478516
3.88266666666667	0.714778900146485
3.886	0.797271728515625
3.88933333333334	0.908374786376953
3.89266666666667	1.05810165405274
3.896	1.25837326049805
3.89933333333334	1.52158737182617
3.90266666666667	1.85918807983399
3.906	2.28404998779297
3.90933333333334	2.81000137329102
3.91266666666667	3.45134735107422
3.916	4.2266845703125
3.91933333333334	5.15890121459961
3.92266666666667	6.26182556152344
3.926	7.54880905151367
3.92933333333334	9.02748107910156
3.93266666666667	10.7064247131348
3.936	12.5875473022461
3.93933333333334	14.6603584289551
3.94266666666667	16.9100761413574
3.946	19.3033218383789
3.94933333333334	21.8048095703125
3.95266666666667	24.378776550293
3.956	26.9789695739746
3.95933333333334	29.5510292053223
3.96266666666667	32.0448875427246
3.966	34.4128608703613
3.96933333333334	36.5986824035645
3.97266666666667	38.5298728942871
3.976	40.1501655578613
3.97933333333334	41.4204597473145
3.98266666666667	42.3059463500977
3.986	42.78564453125
3.98933333333334	42.8562164306641
3.99266666666667	42.5300598144531
3.996	41.8248176574707
3.99933333333334	40.7629013061524
4.00266666666667	39.3805503845215
4.006	37.7230644226074
4.00933333333334	35.8362197875977
4.01266666666667	33.7743759155274
4.016	31.5885543823242
4.01933333333334	29.3292999267578
4.02266666666667	27.0380973815918
4.026	24.7483253479004
4.02933333333334	22.493839263916
4.03266666666667	20.3027725219727
4.036	18.2008743286133
4.03933333333334	16.2105560302735
4.04266666666667	14.3399238586426
4.046	12.6028060913086
4.04933333333334	11.007308959961
4.05266666666667	9.55247879028321
4.056	8.23402404785156
4.05933333333334	7.03287124633789
4.06266666666667	5.94568252563477
4.066	4.96196746826172
4.06933333333334	4.07457351684571
4.07266666666667	3.28254699707031
4.076	2.57253646850586
4.07933333333334	1.94692611694336
4.08266666666667	1.4028549194336
4.086	0.936508178710938
4.08933333333334	0.535964965820313
4.09266666666667	0.190258026123047
4.096	-0.0987052917480469
4.09933333333334	-0.332355499267578
4.10266666666667	-0.517845153808594
4.106	-0.659465789794922
4.10933333333334	-0.759124755859375
4.11266666666667	-0.820636749267578
4.116	-0.852584838867188
4.11933333333334	-0.856876373291016
4.12266666666667	-0.834465026855469
4.126	-0.786781311035157
4.12933333333334	-0.720500946044922
4.13266666666667	-0.638484954833985
4.136	-0.547409057617188
4.13933333333334	-0.460624694824219
4.14266666666667	-0.371932983398438
4.146	-0.287532806396485
4.14933333333333	-0.209331512451172
4.15266666666667	-0.1373291015625
4.156	-0.0677108764648438
4.15933333333334	0.003814697265625
4.16266666666667	0.0600814819335938
4.166	0.104427337646485
4.16933333333334	0.141143798828125
4.17266666666667	0.171661376953125
4.176	0.19073486328125
4.17933333333334	0.199317932128906
4.18266666666667	0.202178955078125
4.186	0.203609466552735
4.18933333333334	0.201225280761719
4.19266666666667	0.195980072021485
4.196	0.185489654541016
4.19933333333334	0.170230865478516
4.20266666666667	0.155925750732422
4.206	0.133991241455078
4.20933333333334	0.103950500488281
4.21266666666667	0.0643730163574219
4.216	0.0214576721191406
4.21933333333334	-0.0224113464355469
4.22266666666667	-0.0710487365722657
4.226	-0.115394592285156
4.22933333333334	-0.153541564941406
4.23266666666667	-0.186920166015625
4.236	-0.213623046875
4.23933333333334	-0.238418579101563
4.24266666666667	-0.265121459960938
4.246	-0.301361083984375
4.24933333333334	-0.336170196533203
4.25266666666667	-0.364780426025391
4.256	-0.388145446777344
4.25933333333334	-0.406265258789063
4.26266666666667	-0.4119873046875
4.266	-0.401020050048828
4.26933333333334	-0.387191772460938
4.27266666666667	-0.371932983398438
4.276	-0.358104705810547
4.27933333333334	-0.343799591064453
4.28266666666667	-0.327587127685547
4.286	-0.310420989990235
4.28933333333334	-0.286102294921875
4.29266666666667	-0.26082992553711
4.296	-0.2288818359375
4.29933333333334	-0.195503234863281
4.30266666666667	-0.164031982421875
4.306	-0.1373291015625
4.30933333333334	-0.111579895019531
4.31266666666667	-0.0863075256347656
4.316	-0.0662803649902344
4.31933333333334	-0.0457763671875
4.32266666666667	-0.0300407409667969
4.326	-0.0166893005371094
4.32933333333334	-0.0138282775878906
4.33266666666667	-0.011444091796875
4.336	-0.00715255737304688
4.33933333333334	0.0019073486328125
4.34266666666667	0.0143051147460938
4.346	0.0252723693847656
4.34933333333334	0.0371932983398438
4.35266666666667	0.0452995300292969
4.356	0.0476837158203125
4.35933333333334	0.0467300415039063
4.36266666666667	0.0472068786621094
4.366	0.0510215759277344
4.36933333333334	0.0538825988769532
4.37266666666667	0.0543594360351563
4.376	0.0591278076171875
4.37933333333334	0.0629425048828125
4.38266666666667	0.0581741333007813
4.386	0.0524520874023438
4.38933333333334	0.0510215759277344
4.39266666666667	0.0557899475097657
4.396	0.057220458984375
4.39933333333334	0.0553131103515625
4.40266666666667	0.0567436218261719
4.406	0.0524520874023438
4.40933333333334	0.0433921813964844
4.41266666666667	0.0300407409667969
4.416	0.019073486328125
4.41933333333334	0.0162124633789063
4.42266666666667	0.0171661376953125
4.426	0.0271797180175781
4.42933333333334	0.0400543212890625
4.43266666666667	0.0562667846679688
4.436	0.0667572021484375
4.43933333333334	0.0729560852050782
4.44266666666667	0.0743865966796875
4.446	0.0696182250976563
4.44933333333334	0.0662803649902344
4.45266666666667	0.06103515625
4.456	0.0605583190917969
4.45933333333334	0.0591278076171875
4.46266666666667	0.0581741333007813
4.466	0.0624656677246094
4.46933333333334	0.0667572021484375
4.47266666666667	0.0700950622558594
4.476	0.0700950622558594
4.47933333333334	0.0672340393066407
4.48266666666667	0.064849853515625
4.486	0.0586509704589844
4.48933333333334	0.05340576171875
4.49266666666667	0.0510215759277344
4.496	0.0505447387695313
4.49933333333334	0.0519752502441407
4.50266666666667	0.0491142272949219
4.506	0.0476837158203125
4.50933333333334	0.0443458557128906
4.51266666666667	0.0367164611816406
4.516	0.0243186950683594
4.51933333333334	0.0128746032714844
4.52266666666667	0.0100135803222656
4.526	0.00905990600585938
4.52933333333334	0.00667572021484375
4.53266666666667	0.00333786010742188
4.536	-0.00095367431640625
4.53933333333334	-0.00619888305664063
4.54266666666667	-0.0095367431640625
4.546	-0.0104904174804688
4.54933333333334	-0.0104904174804688
4.55266666666667	-0.0171661376953125
4.556	-0.0276565551757813
4.55933333333334	-0.0371932983398438
4.56266666666667	-0.0491142272949219
4.566	-0.0615119934082032
4.56933333333334	-0.0729560852050782
4.57266666666667	-0.0743865966796875
4.576	-0.0672340393066407
4.57933333333334	-0.0629425048828125
4.58266666666667	-0.0658035278320313
4.586	-0.0720024108886719
4.58933333333334	-0.0748634338378907
4.59266666666667	-0.0720024108886719
4.596	-0.0720024108886719
4.59933333333334	-0.0681877136230469
4.60266666666667	-0.0624656677246094
4.606	-0.0553131103515625
4.60933333333334	-0.0514984130859375
4.61266666666667	-0.0543594360351563
4.616	-0.0548362731933594
4.61933333333334	-0.0543594360351563
4.62266666666667	-0.0519752502441407
4.626	-0.0529289245605469
4.62933333333334	-0.0529289245605469
4.63266666666667	-0.0476837158203125
4.636	-0.0405311584472656
4.63933333333334	-0.0405311584472656
4.64266666666667	-0.0472068786621094
4.646	-0.0524520874023438
4.64933333333334	-0.05340576171875
4.65266666666667	-0.049591064453125
4.656	-0.0400543212890625
4.65933333333334	-0.02288818359375
4.66266666666667	-0.00286102294921875
4.666	0.0104904174804688
4.66933333333334	0.0195503234863281
4.67266666666667	0.0233650207519531
4.676	0.0176429748535156
4.67933333333334	0.00524520874023438
4.68266666666667	-0.0100135803222656
4.686	-0.0152587890625
4.68933333333334	-0.0166893005371094
4.69266666666667	-0.0171661376953125
4.696	-0.0143051147460938
4.69933333333334	-0.0057220458984375
4.70266666666667	0.0100135803222656
4.706	0.0257492065429688
4.70933333333334	0.0362396240234375
4.71266666666667	0.0405311584472656
4.716	0.0362396240234375
4.71933333333334	0.0286102294921875
4.72266666666667	0.0195503234863281
4.726	0.0104904174804688
4.72933333333334	0.00143051147460938
4.73266666666667	-0.00619888305664063
4.736	-0.00667572021484375
4.73933333333334	-0.00095367431640625
4.74266666666667	0.00524520874023438
4.746	0.00524520874023438
4.74933333333334	0.00333786010742188
4.75266666666667	0.00524520874023438
4.756	0.0104904174804688
4.75933333333334	0.0119209289550781
4.76266666666667	0.011444091796875
4.766	0.0143051147460938
4.76933333333334	0.0181198120117188
4.77266666666667	0.0171661376953125
4.776	0.011444091796875
4.77933333333334	0.00762939453125
4.78266666666667	0.00286102294921875
4.786	0.00429153442382813
4.78933333333334	0.00905990600585938
4.79266666666667	0.019073486328125
4.796	0.0243186950683594
4.79933333333334	0.0252723693847656
4.80266666666667	0.0276565551757813
4.806	0.030517578125
4.80933333333334	0.0319480895996094
4.81266666666667	0.026702880859375
4.816	0.0200271606445313
4.81933333333334	0.0100135803222656
4.82266666666667	0.00333786010742188
4.826	-0.00476837158203125
4.82933333333334	-0.00905990600585938
4.83266666666667	-0.00715255737304688
4.836	-0.003814697265625
4.83933333333334	0.00095367431640625
4.84266666666667	0.0019073486328125
4.846	0.00095367431640625
4.84933333333334	-0.00476837158203125
4.85266666666667	-0.0109672546386719
4.856	-0.0128746032714844
4.85933333333334	-0.00524520874023438
4.86266666666667	0.00476837158203125
4.866	0.0152587890625
4.86933333333334	0.0243186950683594
4.87266666666667	0.0319480895996094
4.876	0.0371932983398438
4.87933333333334	0.0338554382324219
4.88266666666667	0.0238418579101563
4.886	0.00810623168945313
4.88933333333334	-0.011444091796875
4.89266666666667	-0.0238418579101563
4.896	-0.0309944152832031
4.89933333333334	-0.0309944152832031
4.90266666666667	-0.030517578125
4.906	-0.0257492065429688
4.90933333333334	-0.0185966491699219
4.91266666666667	-0.0157356262207031
4.916	-0.019073486328125
4.91933333333334	-0.0247955322265625
4.92266666666667	-0.0281333923339844
4.926	-0.0333786010742188
4.92933333333334	-0.0376701354980469
4.93266666666667	-0.0429153442382813
4.936	-0.0424385070800781
4.93933333333334	-0.0405311584472656
4.94266666666667	-0.0391006469726563
4.946	-0.0329017639160156
4.94933333333334	-0.0224113464355469
4.95266666666667	-0.00762939453125
4.956	0.00810623168945313
4.95933333333334	0.0224113464355469
4.96266666666667	0.0352859497070313
4.966	0.0405311584472656
4.96933333333334	0.0405311584472656
4.97266666666667	0.0362396240234375
4.976	0.0257492065429688
4.97933333333334	0.0128746032714844
4.98266666666667	-0.00429153442382813
4.986	-0.0176429748535156
4.98933333333334	-0.0243186950683594
4.99266666666667	-0.02288818359375
4.996	-0.0143051147460938
4.99933333333334	-0.00333786010742188
5.00266666666667	0.00810623168945313
5.006	0.0138282775878906
5.00933333333334	0.0166893005371094
5.01266666666667	0.0181198120117188
5.016	0.0233650207519531
5.01933333333334	0.0247955322265625
5.02266666666667	0.026702880859375
5.026	0.0309944152832031
5.02933333333334	0.03814697265625
5.03266666666667	0.0410079956054688
5.036	0.0352859497070313
5.03933333333334	0.030517578125
5.04266666666667	0.0286102294921875
5.046	0.0281333923339844
5.04933333333334	0.0200271606445313
5.05266666666667	0.0095367431640625
5.056	0.0019073486328125
5.05933333333334	-0.00238418579101563
5.06266666666667	-0.00238418579101563
5.066	0.0019073486328125
5.06933333333334	0.0128746032714844
5.07266666666667	0.0205039978027344
5.076	0.0219345092773438
5.07933333333334	0.0205039978027344
5.08266666666667	0.0171661376953125
5.086	0.0157356262207031
5.08933333333334	0.0176429748535156
5.09266666666667	0.0262260437011719
5.096	0.034332275390625
5.09933333333334	0.0405311584472656
5.10266666666667	0.0448226928710938
5.106	0.0443458557128906
5.10933333333334	0.0352859497070313
5.11266666666667	0.0233650207519531
5.116	0.0147819519042969
5.11933333333334	0.0128746032714844
5.12266666666667	0.0171661376953125
5.126	0.0209808349609375
5.12933333333334	0.0224113464355469
5.13266666666667	0.0185966491699219
5.136	0.0152587890625
5.13933333333334	0.011444091796875
5.14266666666667	0.00238418579101563
5.146	-0.00667572021484375
5.14933333333334	-0.0095367431640625
5.15266666666667	-0.00715255737304688
5.156	-0.00333786010742188
5.15933333333334	-0.00143051147460938
5.16266666666667	0.00095367431640625
5.166	0.0019073486328125
5.16933333333334	-0.00286102294921875
5.17266666666667	-0.00905990600585938
5.176	-0.0128746032714844
5.17933333333334	-0.0166893005371094
5.18266666666667	-0.0200271606445313
5.186	-0.0200271606445313
5.18933333333334	-0.0095367431640625
5.19266666666667	0.00476837158203125
5.196	0.0095367431640625
5.19933333333334	0.0100135803222656
5.20266666666667	0.0095367431640625
5.206	0.0104904174804688
5.20933333333334	0.00858306884765625
5.21266666666667	0.00858306884765625
5.216	0.0171661376953125
5.21933333333334	0.0290870666503906
5.22266666666667	0.0391006469726563
5.226	0.0452995300292969
5.22933333333334	0.0486373901367188
5.23266666666667	0.0472068786621094
5.236	0.0410079956054688
5.23933333333334	0.030517578125
5.24266666666667	0.0185966491699219
5.246	0.00619888305664063
5.24933333333334	-0.00762939453125
5.25266666666667	-0.0195503234863281
5.256	-0.0295639038085938
5.25933333333334	-0.0324249267578125
5.26266666666667	-0.0319480895996094
5.266	-0.0309944152832031
5.26933333333334	-0.0262260437011719
5.27266666666667	-0.0209808349609375
5.276	-0.0123977661132813
5.27933333333334	-0.00667572021484375
5.28266666666667	-0.00238418579101563
5.286	-0.000476837158203125
5.28933333333334	-0.00429153442382813
5.29266666666667	-0.011444091796875
5.296	-0.0219345092773438
5.29933333333334	-0.0324249267578125
5.30266666666667	-0.0376701354980469
5.306	-0.0367164611816406
5.30933333333334	-0.0300407409667969
5.31266666666667	-0.0233650207519531
5.316	-0.0166893005371094
5.31933333333334	-0.0095367431640625
5.32266666666667	-0.00619888305664063
5.326	-0.003814697265625
5.32933333333334	-0.00524520874023438
5.33266666666667	-0.00905990600585938
5.336	-0.0133514404296875
5.33933333333334	-0.0205039978027344
5.34266666666667	-0.0252723693847656
5.346	-0.030517578125
5.34933333333334	-0.0300407409667969
5.35266666666667	-0.0214576721191406
5.356	-0.0119209289550781
5.35933333333334	-0.00333786010742188
5.36266666666667	0.00333786010742188
5.366	0.0095367431640625
5.36933333333334	0.0123977661132813
5.37266666666667	0.00667572021484375
5.376	-0.00238418579101563
5.37933333333334	-0.00095367431640625
5.38266666666667	0.00858306884765625
5.386	0.0195503234863281
5.38933333333334	0.0262260437011719
5.39266666666667	0.0329017639160156
5.396	0.041961669921875
5.39933333333334	0.0400543212890625
5.40266666666667	0.0276565551757813
5.406	0.0138282775878906
5.40933333333334	0.003814697265625
5.41266666666667	0.000476837158203125
5.416	0.003814697265625
5.41933333333334	0.0138282775878906
5.42266666666667	0.0224113464355469
5.426	0.0257492065429688
5.42933333333334	0.0205039978027344
5.43266666666667	0.00429153442382813
5.436	-0.0176429748535156
5.43933333333334	-0.0424385070800781
5.44266666666667	-0.0591278076171875
5.446	-0.0681877136230469
5.44933333333334	-0.0615119934082032
5.45266666666667	-0.0429153442382813
5.456	-0.0214576721191406
5.45933333333334	-0.00715255737304688
5.46266666666667	0.0019073486328125
5.466	0.003814697265625
5.46933333333334	0.00286102294921875
5.47266666666667	0
5.476	-0.00858306884765625
5.47933333333334	-0.0152587890625
5.48266666666667	-0.0195503234863281
5.486	-0.019073486328125
5.48933333333334	-0.0205039978027344
5.49266666666667	-0.026702880859375
5.496	-0.0252723693847656
5.49933333333334	-0.0176429748535156
5.50266666666667	-0.0119209289550781
5.506	-0.00476837158203125
5.50933333333334	-0.00238418579101563
5.51266666666667	0.000476837158203125
5.516	-0.00095367431640625
5.51933333333334	0.000476837158203125
5.52266666666667	0.0109672546386719
5.526	0.0219345092773438
5.52933333333334	0.0314712524414063
5.53266666666667	0.03814697265625
5.536	0.0433921813964844
5.53933333333334	0.0462532043457031
5.54266666666667	0.0362396240234375
5.546	0.019073486328125
5.54933333333334	0.00238418579101563
5.55266666666667	-0.0100135803222656
5.556	-0.0262260437011719
5.55933333333334	-0.0448226928710938
5.56266666666667	-0.0519752502441407
5.566	-0.0462532043457031
5.56933333333334	-0.0429153442382813
5.57266666666667	-0.0429153442382813
5.576	-0.0386238098144531
5.57933333333334	-0.0295639038085938
5.58266666666667	-0.0238418579101563
5.586	-0.0243186950683594
5.58933333333334	-0.0205039978027344
5.59266666666667	-0.0181198120117188
5.596	-0.0166893005371094
5.59933333333334	-0.0200271606445313
5.60266666666667	-0.0200271606445313
5.606	-0.0185966491699219
5.60933333333334	-0.0176429748535156
5.61266666666667	-0.0166893005371094
5.616	-0.0100135803222656
5.61933333333334	-0.000476837158203125
5.62266666666667	0.00619888305664063
5.626	0.00715255737304688
5.62933333333334	0.00619888305664063
5.63266666666667	0.00715255737304688
5.636	0.00143051147460938
5.63933333333334	-0.00286102294921875
5.64266666666667	-0.0119209289550781
5.646	-0.0243186950683594
5.64933333333334	-0.0367164611816406
5.65266666666667	-0.0505447387695313
5.656	-0.0629425048828125
5.65933333333334	-0.0777244567871094
5.66266666666667	-0.0834465026855469
5.666	-0.0767707824707032
5.66933333333334	-0.0677108764648438
5.67266666666667	-0.057220458984375
5.676	-0.0457763671875
5.67933333333334	-0.0333786010742188
5.68266666666667	-0.0243186950683594
5.686	-0.0224113464355469
5.68933333333334	-0.0205039978027344
5.69266666666667	-0.0185966491699219
5.696	-0.0195503234863281
5.69933333333334	-0.0224113464355469
5.70266666666667	-0.0276565551757813
5.706	-0.0276565551757813
5.70933333333334	-0.0257492065429688
5.71266666666667	-0.0162124633789063
5.716	-0.00476837158203125
5.71933333333334	0.00286102294921875
5.72266666666667	0.00524520874023438
5.726	0.00858306884765625
5.72933333333334	0.0095367431640625
5.73266666666667	0.003814697265625
5.736	-0.00715255737304688
5.73933333333334	-0.0123977661132813
5.74266666666667	-0.011444091796875
5.746	-0.0109672546386719
5.74933333333334	-0.00810623168945313
5.75266666666667	-0.00333786010742188
5.756	0.00476837158203125
5.75933333333334	0.00762939453125
5.76266666666667	0.00715255737304688
5.766	0.0019073486328125
5.76933333333334	-0.00429153442382813
5.77266666666667	-0.0100135803222656
5.776	-0.0123977661132813
5.77933333333334	-0.0138282775878906
5.78266666666667	-0.0171661376953125
5.786	-0.019073486328125
5.78933333333334	-0.0138282775878906
5.79266666666667	-0.00524520874023438
5.796	0.003814697265625
5.79933333333334	0.0057220458984375
5.80266666666667	0.00238418579101563
5.806	0.0019073486328125
5.80933333333334	0.00286102294921875
5.81266666666667	0.003814697265625
5.816	-0.00095367431640625
5.81933333333334	-0.003814697265625
5.82266666666667	-0.0057220458984375
5.826	-0.0157356262207031
5.82933333333334	-0.0314712524414063
5.83266666666667	-0.0429153442382813
5.836	-0.0414848327636719
5.83933333333334	-0.0329017639160156
5.84266666666667	-0.0209808349609375
5.846	-0.00858306884765625
5.84933333333334	-0.0019073486328125
5.85266666666667	-0.0057220458984375
5.856	-0.0185966491699219
5.85933333333334	-0.0295639038085938
5.86266666666667	-0.0352859497070313
5.866	-0.0395774841308594
5.86933333333334	-0.0438690185546875
5.87266666666667	-0.0467300415039063
5.876	-0.0491142272949219
5.87933333333334	-0.0529289245605469
5.88266666666667	-0.0576972961425782
5.886	-0.0553131103515625
5.88933333333334	-0.0467300415039063
5.89266666666667	-0.0348091125488281
5.896	-0.0214576721191406
5.89933333333334	-0.00524520874023438
5.90266666666667	0.0119209289550781
5.906	0.0247955322265625
5.90933333333334	0.0333786010742188
5.91266666666667	0.0371932983398438
5.916	0.0352859497070313
5.91933333333334	0.0257492065429688
5.92266666666667	0.0119209289550781
5.926	0.000476837158203125
5.92933333333334	-0.00524520874023438
5.93266666666667	0.000476837158203125
5.936	0.0152587890625
5.93933333333334	0.030517578125
5.94266666666667	0.0395774841308594
5.946	0.0467300415039063
5.94933333333334	0.0548362731933594
5.95266666666667	0.0538825988769532
5.956	0.0467300415039063
5.95933333333334	0.0395774841308594
5.96266666666667	0.0386238098144531
5.966	0.0367164611816406
5.96933333333334	0.0309944152832031
5.97266666666667	0.0247955322265625
5.976	0.0238418579101563
5.97933333333334	0.0257492065429688
5.98266666666667	0.0262260437011719
5.986	0.026702880859375
5.98933333333334	0.026702880859375
5.99266666666667	0.0333786010742188
5.996	0.0329017639160156
5.99933333333334	0.0309944152832031
6.00266666666667	0.0281333923339844
6.006	0.0271797180175781
6.00933333333334	0.0295639038085938
6.01266666666667	0.0290870666503906
6.016	0.0257492065429688
6.01933333333334	0.0185966491699219
6.02266666666667	0.0100135803222656
6.026	0.00429153442382813
6.02933333333334	-0.00429153442382813
6.03266666666667	-0.0185966491699219
6.036	-0.0271797180175781
6.03933333333334	-0.0271797180175781
6.04266666666667	-0.0185966491699219
6.046	-0.0143051147460938
6.04933333333334	-0.0104904174804688
6.05266666666667	-0.0109672546386719
6.056	-0.0138282775878906
6.05933333333334	-0.0162124633789063
6.06266666666667	-0.0200271606445313
6.066	-0.0162124633789063
6.06933333333334	-0.00905990600585938
6.07266666666667	0.00429153442382813
6.076	0.0166893005371094
6.07933333333334	0.0219345092773438
6.08266666666667	0.0243186950683594
6.086	0.02288818359375
6.08933333333334	0.0152587890625
6.09266666666667	0.00143051147460938
6.096	-0.0100135803222656
6.09933333333334	-0.0138282775878906
6.10266666666667	-0.0095367431640625
6.106	-0.00905990600585938
6.10933333333334	-0.00762939453125
6.11266666666667	-0.00476837158203125
6.116	-0.000476837158203125
6.11933333333334	0.00333786010742188
6.12266666666667	0.00286102294921875
6.126	0.00333786010742188
6.12933333333334	0
6.13266666666667	0.00333786010742188
6.136	0.0100135803222656
6.13933333333334	0.0205039978027344
6.14266666666667	0.0276565551757813
6.146	0.0324249267578125
6.14933333333334	0.0400543212890625
6.15266666666667	0.0424385070800781
6.156	0.03814697265625
6.15933333333334	0.0276565551757813
6.16266666666667	0.0205039978027344
6.166	0.0185966491699219
6.16933333333334	0.0205039978027344
6.17266666666667	0.0205039978027344
6.176	0.0252723693847656
6.17933333333334	0.0314712524414063
6.18266666666667	0.0333786010742188
6.186	0.034332275390625
6.18933333333334	0.03814697265625
6.19266666666667	0.0472068786621094
6.196	0.0481605529785156
6.19933333333334	0.0448226928710938
6.20266666666667	0.0400543212890625
6.206	0.0386238098144531
6.20933333333334	0.0338554382324219
6.21266666666667	0.026702880859375
6.216	0.0238418579101563
6.21933333333334	0.0219345092773438
6.22266666666667	0.0243186950683594
6.226	0.0233650207519531
6.22933333333334	0.0243186950683594
6.23266666666667	0.0295639038085938
6.236	0.0329017639160156
6.23933333333334	0.0376701354980469
6.24266666666667	0.0395774841308594
6.246	0.0405311584472656
6.24933333333334	0.0410079956054688
6.25266666666667	0.0333786010742188
6.256	0.0262260437011719
6.25933333333334	0.0171661376953125
6.26266666666667	0.011444091796875
6.266	0.0104904174804688
6.26933333333334	0.00476837158203125
6.27266666666667	0.00143051147460938
6.276	-0.00143051147460938
6.27933333333334	-0.000476837158203125
6.28266666666667	0.00333786010742188
6.286	0.00476837158203125
6.28933333333334	0.00667572021484375
6.29266666666667	0.0104904174804688
6.296	0.0166893005371094
6.29933333333334	0.0209808349609375
6.30266666666667	0.019073486328125
6.306	0.0157356262207031
6.30933333333334	0.0181198120117188
6.31266666666667	0.0238418579101563
6.316	0.0262260437011719
6.31933333333334	0.0257492065429688
6.32266666666667	0.0247955322265625
6.326	0.0247955322265625
6.32933333333334	0.0281333923339844
6.33266666666667	0.0319480895996094
6.336	0.0443458557128906
6.33933333333334	0.0586509704589844
6.34266666666667	0.0710487365722657
6.346	0.0767707824707032
6.34933333333334	0.0681877136230469
6.35266666666667	0.0500679016113282
6.356	0.0247955322265625
6.35933333333334	0.00143051147460938
6.36266666666667	-0.0171661376953125
6.366	-0.0262260437011719
6.36933333333334	-0.0233650207519531
6.37266666666667	-0.0109672546386719
6.376	0.00286102294921875
6.37933333333334	0.0138282775878906
6.38266666666667	0.019073486328125
6.386	0.019073486328125
6.38933333333334	0.0157356262207031
6.39266666666667	0.0104904174804688
6.396	0.00143051147460938
6.39933333333334	-0.00619888305664063
6.40266666666667	-0.00667572021484375
6.406	-0.000476837158203125
6.40933333333334	0.003814697265625
6.41266666666667	0.00619888305664063
6.416	0.0100135803222656
6.41933333333334	0.0166893005371094
6.42266666666667	0.0195503234863281
6.426	0.019073486328125
6.42933333333334	0.019073486328125
6.43266666666667	0.0176429748535156
6.436	0.0171661376953125
6.43933333333334	0.0185966491699219
6.44266666666667	0.0205039978027344
6.446	0.0181198120117188
6.44933333333334	0.0138282775878906
6.45266666666667	0.0119209289550781
6.456	0.0104904174804688
6.45933333333334	0.0095367431640625
6.46266666666667	0.00810623168945313
6.466	0.00858306884765625
6.46933333333334	0.00810623168945313
6.47266666666667	0.00524520874023438
6.476	0.00762939453125
6.47933333333334	0.0100135803222656
6.48266666666667	0.0123977661132813
6.486	0.0119209289550781
6.48933333333334	0.0152587890625
6.49266666666667	0.0200271606445313
6.496	0.019073486328125
6.49933333333334	0.0147819519042969
6.50266666666667	0.00429153442382813
6.506	-0.00762939453125
6.50933333333334	-0.019073486328125
6.51266666666667	-0.026702880859375
6.516	-0.0290870666503906
6.51933333333334	-0.0290870666503906
6.52266666666667	-0.0238418579101563
6.526	-0.0133514404296875
6.52933333333334	-0.011444091796875
6.53266666666667	-0.0166893005371094
6.536	-0.0262260437011719
6.53933333333334	-0.0276565551757813
6.54266666666667	-0.0238418579101563
6.546	-0.0181198120117188
6.54933333333334	-0.0123977661132813
6.55266666666667	-0.00619888305664063
6.556	-0.0019073486328125
6.55933333333334	-0.00476837158203125
6.56266666666667	-0.0123977661132813
6.566	-0.0205039978027344
6.56933333333334	-0.0176429748535156
6.57266666666667	-0.0100135803222656
6.576	0.00429153442382813
6.57933333333334	0.0247955322265625
6.58266666666667	0.0405311584472656
6.586	0.0457763671875
6.58933333333334	0.0376701354980469
6.59266666666667	0.0290870666503906
6.596	0.0233650207519531
6.59933333333334	0.0128746032714844
6.60266666666667	0.00238418579101563
6.606	-0.003814697265625
6.60933333333334	-0.00667572021484375
6.61266666666667	-0.0123977661132813
6.616	-0.0195503234863281
6.61933333333334	-0.0247955322265625
6.62266666666667	-0.0243186950683594
6.626	-0.0224113464355469
6.62933333333334	-0.0128746032714844
6.63266666666667	-0.00095367431640625
6.636	0.00715255737304688
6.63933333333334	0.00762939453125
6.64266666666667	0.00333786010742188
6.646	0.00238418579101563
6.64933333333334	0.00286102294921875
6.65266666666667	0.0019073486328125
6.656	-0.000476837158203125
6.65933333333334	0.00143051147460938
6.66266666666667	0.00619888305664063
6.666	0.0095367431640625
[truncated: 7,007 more rows]
