# Supplementary material for: Phase-Specific Parameter Estimation in Chiral HPLC Using 1‑Site, 2‑Site Stochastic Models, and Unified Equation Approach
Source: Anal Chem. 2026 Apr 29;98(18):13925–39. doi: 10.1021/acs.analchem.6c01634 (PMC13177292; doi:10.1021/acs.analchem.6c01634)
Supplement: Supplementary file 2 [file ac6c01634_si_002.zip › SupportingInformation/01_isotherm_fit/CELL2_data/LORA_CELL2_05_10_22503.CSV]

0.0005	0.0500679016113282
0.00383333333333334	0.0481605529785156
0.00716666666666667	0.0486373901367188
0.0105	0.0505447387695313
0.0138333333333334	0.0491142272949219
0.0171666666666667	0.0400543212890625
0.0205	0.0276565551757813
0.0238333333333334	0.0224113464355469
0.0271666666666667	0.0176429748535156
0.0305	0.0166893005371094
0.0338333333333334	0.019073486328125
0.0371666666666667	0.0252723693847656
0.0405	0.034332275390625
0.0438333333333334	0.0371932983398438
0.0471666666666667	0.0433921813964844
0.0505	0.0472068786621094
0.0538333333333334	0.0557899475097657
0.0571666666666667	0.0629425048828125
0.0605	0.0634193420410157
0.0638333333333334	0.0576972961425782
0.0671666666666667	0.0467300415039063
0.0705	0.0376701354980469
0.0738333333333334	0.0314712524414063
0.0771666666666667	0.0295639038085938
0.0805	0.0319480895996094
0.0838333333333334	0.030517578125
0.0871666666666667	0.034332275390625
0.0905	0.0400543212890625
0.0938333333333334	0.0476837158203125
0.0971666666666667	0.0548362731933594
0.1005	0.0576972961425782
0.103833333333334	0.0638961791992188
0.107166666666667	0.064849853515625
0.1105	0.0619888305664063
0.113833333333334	0.0514984130859375
0.117166666666667	0.0395774841308594
0.1205	0.034332275390625
0.123833333333334	0.0333786010742188
0.127166666666667	0.0367164611816406
0.1305	0.0386238098144531
0.133833333333334	0.0429153442382813
0.137166666666667	0.0481605529785156
0.1405	0.0543594360351563
0.143833333333334	0.0591278076171875
0.147166666666667	0.0581741333007813
0.1505	0.0557899475097657
0.153833333333334	0.0443458557128906
0.157166666666667	0.0286102294921875
0.1605	0.011444091796875
0.163833333333334	0.00286102294921875
0.167166666666667	0.00286102294921875
0.1705	0.00715255737304688
0.173833333333334	0.0209808349609375
0.177166666666667	0.0395774841308594
0.1805	0.0605583190917969
0.183833333333334	0.0720024108886719
0.187166666666667	0.0762939453125
0.1905	0.0762939453125
0.193833333333334	0.0696182250976563
0.197166666666667	0.0615119934082032
0.2005	0.0486373901367188
0.203833333333334	0.0362396240234375
0.207166666666667	0.0257492065429688
0.2105	0.0205039978027344
0.213833333333334	0.0262260437011719
0.217166666666667	0.0300407409667969
0.2205	0.0338554382324219
0.223833333333334	0.03814697265625
0.227166666666667	0.0443458557128906
0.2305	0.0486373901367188
0.233833333333334	0.0472068786621094
0.237166666666667	0.049591064453125
0.2405	0.0591278076171875
0.243833333333334	0.0705718994140625
0.247166666666667	0.0786781311035157
0.2505	0.0791549682617188
0.253833333333334	0.0767707824707032
0.257166666666667	0.0700950622558594
0.2605	0.06103515625
0.263833333333334	0.0553131103515625
0.267166666666667	0.057220458984375
0.2705	0.0653266906738282
0.273833333333334	0.0715255737304688
0.277166666666667	0.0748634338378907
0.2805	0.0743865966796875
0.283833333333334	0.0672340393066407
0.287166666666667	0.0529289245605469
0.2905	0.0371932983398438
0.293833333333334	0.0271797180175781
0.297166666666667	0.0238418579101563
0.3005	0.0181198120117188
0.303833333333334	0.00905990600585938
0.307166666666667	0.00238418579101563
0.3105	0.0057220458984375
0.313833333333334	0.019073486328125
0.317166666666667	0.0338554382324219
0.3205	0.0486373901367188
0.323833333333334	0.0615119934082032
0.327166666666667	0.0729560852050782
0.3305	0.0753402709960938
0.333833333333334	0.0681877136230469
0.337166666666667	0.0557899475097657
0.3405	0.049591064453125
0.343833333333334	0.0486373901367188
0.347166666666667	0.0476837158203125
0.3505	0.0376701354980469
0.353833333333334	0.0238418579101563
0.357166666666667	0.0157356262207031
0.3605	0.00858306884765625
0.363833333333334	-0.000476837158203125
0.367166666666667	-0.00858306884765625
0.3705	-0.00619888305664063
0.373833333333334	0.00333786010742188
0.377166666666667	0.0147819519042969
0.3805	0.0262260437011719
0.383833333333334	0.0433921813964844
0.387166666666667	0.0624656677246094
0.3905	0.0782012939453125
0.393833333333334	0.0796318054199219
0.397166666666667	0.0681877136230469
0.4005	0.0538825988769532
0.403833333333334	0.0457763671875
0.407166666666667	0.0457763671875
0.4105	0.0452995300292969
0.413833333333334	0.0524520874023438
0.417166666666667	0.0653266906738282
0.4205	0.0743865966796875
0.423833333333334	0.0743865966796875
0.427166666666667	0.0615119934082032
0.4305	0.049591064453125
0.433833333333334	0.0395774841308594
0.437166666666667	0.034332275390625
0.4405	0.0376701354980469
0.443833333333334	0.0443458557128906
0.447166666666667	0.0576972961425782
0.4505	0.064849853515625
0.453833333333334	0.0710487365722657
0.457166666666667	0.072479248046875
0.4605	0.0662803649902344
0.463833333333334	0.0548362731933594
0.467166666666667	0.03814697265625
0.4705	0.0281333923339844
0.473833333333334	0.0219345092773438
0.477166666666667	0.0162124633789063
0.4805	0.0095367431640625
0.483833333333334	-0.000476837158203125
0.487166666666667	-0.011444091796875
0.4905	-0.019073486328125
0.493833333333334	-0.0262260437011719
0.497166666666667	-0.026702880859375
0.5005	-0.0252723693847656
0.503833333333334	-0.0200271606445313
0.507166666666667	-0.0119209289550781
0.5105	-0.00762939453125
0.513833333333334	-0.00143051147460938
0.517166666666667	0.003814697265625
0.5205	0.0147819519042969
0.523833333333334	0.0271797180175781
0.527166666666667	0.0362396240234375
0.5305	0.0414848327636719
0.533833333333334	0.0386238098144531
0.537166666666667	0.0329017639160156
0.5405	0.0224113464355469
0.543833333333334	0.0143051147460938
0.547166666666667	0.011444091796875
0.5505	0.0162124633789063
0.553833333333334	0.0300407409667969
0.557166666666667	0.0443458557128906
0.5605	0.0543594360351563
0.563833333333334	0.057220458984375
0.567166666666667	0.0562667846679688
0.5705	0.0596046447753907
0.573833333333334	0.0600814819335938
0.577166666666667	0.0567436218261719
0.5805	0.0519752502441407
0.583833333333334	0.0472068786621094
0.587166666666667	0.0438690185546875
0.5905	0.0309944152832031
0.593833333333334	0.0176429748535156
0.597166666666667	0.00524520874023438
0.6005	0.00095367431640625
0.603833333333334	0.00524520874023438
0.607166666666667	0.0157356262207031
0.6105	0.030517578125
0.613833333333334	0.0414848327636719
0.617166666666667	0.0514984130859375
0.6205	0.0562667846679688
0.623833333333334	0.0562667846679688
0.627166666666667	0.0472068786621094
0.6305	0.0371932983398438
0.633833333333334	0.0243186950683594
0.637166666666667	0.0128746032714844
0.6405	0.00286102294921875
0.643833333333334	-0.00238418579101563
0.647166666666667	-0.00762939453125
0.6505	-0.00905990600585938
0.653833333333334	-0.00667572021484375
0.657166666666667	-0.00524520874023438
0.6605	-0.0057220458984375
0.663833333333334	-0.00715255737304688
0.667166666666667	-0.0019073486328125
0.6705	0.0019073486328125
0.673833333333334	0.00524520874023438
0.677166666666667	0.00429153442382813
0.6805	0.00333786010742188
0.683833333333334	0.0019073486328125
0.687166666666667	0.000476837158203125
0.6905	0.00286102294921875
0.693833333333334	0.00762939453125
0.697166666666667	0.0152587890625
0.7005	0.0219345092773438
0.703833333333334	0.0262260437011719
0.707166666666667	0.0309944152832031
0.7105	0.0352859497070313
0.713833333333334	0.0400543212890625
0.717166666666667	0.0438690185546875
0.7205	0.0510215759277344
0.723833333333334	0.0596046447753907
0.727166666666667	0.06103515625
0.7305	0.0529289245605469
0.733833333333334	0.0414848327636719
0.737166666666667	0.0405311584472656
0.7405	0.041961669921875
0.743833333333334	0.0386238098144531
0.747166666666667	0.0295639038085938
0.7505	0.0224113464355469
0.753833333333334	0.0128746032714844
0.757166666666667	-0.00524520874023438
0.7605	-0.0224113464355469
0.763833333333334	-0.030517578125
0.767166666666667	-0.0271797180175781
0.7705	-0.02288818359375
0.773833333333334	-0.0166893005371094
0.777166666666667	-0.00810623168945313
0.7805	-0.00238418579101563
0.783833333333334	0.000476837158203125
0.787166666666667	0.00095367431640625
0.7905	0.00762939453125
0.793833333333334	0.0147819519042969
0.797166666666667	0.0166893005371094
0.8005	0.0143051147460938
0.803833333333334	0.0109672546386719
0.807166666666667	0.0123977661132813
0.8105	0.0152587890625
0.813833333333334	0.0243186950683594
0.817166666666667	0.0348091125488281
0.8205	0.0500679016113282
0.823833333333334	0.0615119934082032
0.827166666666667	0.0705718994140625
0.8305	0.0715255737304688
0.833833333333334	0.0691413879394532
0.837166666666667	0.0638961791992188
0.8405	0.0562667846679688
0.843833333333334	0.0476837158203125
0.847166666666667	0.0362396240234375
0.8505	0.0243186950683594
0.853833333333334	0.00667572021484375
0.857166666666667	-0.00667572021484375
0.8605	-0.0143051147460938
0.863833333333334	-0.0109672546386719
0.867166666666667	-0.00095367431640625
0.8705	0.0128746032714844
0.873833333333334	0.026702880859375
0.877166666666667	0.03814697265625
0.8805	0.0448226928710938
0.883833333333334	0.0481605529785156
0.887166666666667	0.0433921813964844
0.8905	0.0295639038085938
0.893833333333334	0.0166893005371094
0.897166666666667	0.00333786010742188
0.9005	-0.00715255737304688
0.903833333333334	-0.019073486328125
0.907166666666667	-0.0286102294921875
0.9105	-0.0257492065429688
0.913833333333334	-0.0181198120117188
0.917166666666667	-0.00429153442382813
0.9205	0.00619888305664063
0.923833333333334	0.0157356262207031
0.927166666666667	0.0219345092773438
0.9305	0.0205039978027344
0.933833333333334	0.0138282775878906
0.937166666666667	0.00476837158203125
0.9405	-0.00238418579101563
0.943833333333334	-0.00858306884765625
0.947166666666667	-0.0095367431640625
0.9505	-0.00476837158203125
0.953833333333334	0.00429153442382813
0.957166666666667	0.0138282775878906
0.9605	0.0176429748535156
0.963833333333334	0.0200271606445313
0.967166666666667	0.0205039978027344
0.9705	0.019073486328125
0.973833333333334	0.0195503234863281
0.977166666666667	0.0195503234863281
0.9805	0.0219345092773438
0.983833333333334	0.0247955322265625
0.987166666666667	0.0286102294921875
0.9905	0.0333786010742188
0.993833333333334	0.03814697265625
0.997166666666667	0.0429153442382813
1.0005	0.0491142272949219
1.00383333333334	0.0529289245605469
1.00716666666667	0.05340576171875
1.0105	0.0510215759277344
1.01383333333334	0.0448226928710938
1.01716666666667	0.03814697265625
1.0205	0.0362396240234375
1.02383333333334	0.0395774841308594
1.02716666666667	0.0457763671875
1.0305	0.0519752502441407
1.03383333333334	0.0576972961425782
1.03716666666667	0.0653266906738282
1.0405	0.0691413879394532
1.04383333333334	0.0667572021484375
1.04716666666667	0.0619888305664063
1.0505	0.0567436218261719
1.05383333333334	0.0519752502441407
1.05716666666667	0.0443458557128906
1.0605	0.0376701354980469
1.06383333333334	0.0371932983398438
1.06716666666667	0.0386238098144531
1.0705	0.0395774841308594
1.07383333333334	0.0424385070800781
1.07716666666667	0.0486373901367188
1.0805	0.0543594360351563
1.08383333333334	0.0510215759277344
1.08716666666667	0.0338554382324219
1.0905	0.0162124633789063
1.09383333333334	-0.000476837158203125
1.09716666666667	-0.00905990600585938
1.1005	-0.019073486328125
1.10383333333334	-0.0243186950683594
1.10716666666667	-0.0209808349609375
1.1105	-0.0138282775878906
1.11383333333334	-0.00905990600585938
1.11716666666667	-0.0133514404296875
1.1205	-0.0162124633789063
1.12383333333334	-0.0162124633789063
1.12716666666667	-0.0104904174804688
1.1305	-0.00286102294921875
1.13383333333334	0.00524520874023438
1.13716666666667	0.0109672546386719
1.1405	0.0133514404296875
1.14383333333334	0.0176429748535156
1.14716666666667	0.0209808349609375
1.1505	0.0185966491699219
1.15383333333334	0.0171661376953125
1.15716666666667	0.0214576721191406
1.1605	0.0338554382324219
1.16383333333334	0.0376701354980469
1.16716666666667	0.034332275390625
1.1705	0.0290870666503906
1.17383333333334	0.02288818359375
1.17716666666667	0.0157356262207031
1.1805	0.00095367431640625
1.18383333333334	-0.0104904174804688
1.18716666666667	-0.0176429748535156
1.1905	-0.0171661376953125
1.19383333333334	-0.00858306884765625
1.19716666666667	0.00095367431640625
1.2005	0.0104904174804688
1.20383333333334	0.0147819519042969
1.20716666666667	0.0209808349609375
1.2105	0.0233650207519531
1.21383333333334	0.019073486328125
1.21716666666667	0.0095367431640625
1.2205	0.003814697265625
1.22383333333334	0.00429153442382813
1.22716666666667	0.0109672546386719
1.2305	0.0195503234863281
1.23383333333334	0.030517578125
1.23716666666667	0.0405311584472656
1.2405	0.0467300415039063
1.24383333333334	0.0514984130859375
1.24716666666667	0.0519752502441407
1.2505	0.0524520874023438
1.25383333333334	0.049591064453125
1.25716666666667	0.0452995300292969
1.2605	0.0452995300292969
1.26383333333334	0.0467300415039063
1.26716666666667	0.0486373901367188
1.2705	0.0452995300292969
1.27383333333334	0.0443458557128906
1.27716666666667	0.0529289245605469
1.2805	0.0643730163574219
1.28383333333334	0.0748634338378907
1.28716666666667	0.0762939453125
1.2905	0.0748634338378907
1.29383333333334	0.0715255737304688
1.29716666666667	0.0624656677246094
1.3005	0.0514984130859375
1.30383333333334	0.0424385070800781
1.30716666666667	0.0414848327636719
1.3105	0.0462532043457031
1.31383333333334	0.0472068786621094
1.31716666666667	0.0486373901367188
1.3205	0.0510215759277344
1.32383333333334	0.0529289245605469
1.32716666666667	0.0538825988769532
1.3305	0.0524520874023438
1.33383333333334	0.0553131103515625
1.33716666666667	0.0524520874023438
1.3405	0.0481605529785156
1.34383333333334	0.0433921813964844
1.34716666666667	0.0414848327636719
1.3505	0.03814697265625
1.35383333333334	0.0357627868652344
1.35716666666667	0.0424385070800781
1.3605	0.0486373901367188
1.36383333333334	0.0491142272949219
1.36716666666667	0.0414848327636719
1.3705	0.0348091125488281
1.37383333333334	0.0290870666503906
1.37716666666667	0.0195503234863281
1.3805	0.00905990600585938
1.38383333333334	0.00476837158203125
1.38716666666667	0.00762939453125
1.3905	0.0119209289550781
1.39383333333334	0.0185966491699219
1.39716666666667	0.0257492065429688
1.4005	0.0357627868652344
1.40383333333334	0.0424385070800781
1.40716666666667	0.0462532043457031
1.4105	0.0452995300292969
1.41383333333334	0.0414848327636719
1.41716666666667	0.0405311584472656
1.4205	0.0400543212890625
1.42383333333334	0.0400543212890625
1.42716666666667	0.0367164611816406
1.4305	0.0376701354980469
1.43383333333334	0.0357627868652344
1.43716666666667	0.0257492065429688
1.4405	0.0133514404296875
1.44383333333334	0.003814697265625
1.44716666666667	0.0019073486328125
1.4505	0.0019073486328125
1.45383333333334	0.00619888305664063
1.45716666666667	0.0138282775878906
1.4605	0.0162124633789063
1.46383333333334	0.0128746032714844
1.46716666666667	0.00238418579101563
1.4705	-0.00810623168945313
1.47383333333334	-0.0171661376953125
1.47716666666667	-0.0176429748535156
1.4805	-0.011444091796875
1.48383333333334	-0.00095367431640625
1.48716666666667	0.00905990600585938
1.4905	0.0195503234863281
1.49383333333334	0.0252723693847656
1.49716666666667	0.0238418579101563
1.5005	0.0166893005371094
1.50383333333334	0.0104904174804688
1.50716666666667	0.0100135803222656
1.5105	0.0100135803222656
1.51383333333334	0.0138282775878906
1.51716666666667	0.0166893005371094
1.5205	0.0243186950683594
1.52383333333334	0.026702880859375
1.52716666666667	0.0252723693847656
1.5305	0.0224113464355469
1.53383333333334	0.0214576721191406
1.53716666666667	0.0243186950683594
1.5405	0.0262260437011719
1.54383333333334	0.0295639038085938
1.54716666666667	0.0329017639160156
1.5505	0.030517578125
1.55383333333334	0.0200271606445313
1.55716666666667	0.00619888305664063
1.5605	-0.00905990600585938
1.56383333333334	-0.0214576721191406
1.56716666666667	-0.0314712524414063
1.5705	-0.0309944152832031
1.57383333333334	-0.0205039978027344
1.57716666666667	-0.00143051147460938
1.5805	0.0205039978027344
1.58383333333334	0.041961669921875
1.58716666666667	0.0638961791992188
1.5905	0.0786781311035157
1.59383333333334	0.0815391540527344
1.59716666666667	0.072479248046875
1.6005	0.0576972961425782
1.60383333333334	0.0486373901367188
1.60716666666667	0.0395774841308594
1.6105	0.0319480895996094
1.61383333333334	0.0290870666503906
1.61716666666667	0.030517578125
1.6205	0.0348091125488281
1.62383333333334	0.0338554382324219
1.62716666666667	0.0300407409667969
1.6305	0.0252723693847656
1.63383333333334	0.0176429748535156
1.63716666666667	0.0119209289550781
1.6405	0.00619888305664063
1.64383333333334	0.00524520874023438
1.64716666666667	0.00524520874023438
1.6505	0.00858306884765625
1.65383333333334	0.011444091796875
1.65716666666667	0.011444091796875
1.6605	0.0104904174804688
1.66383333333334	0.0100135803222656
1.66716666666667	0.00905990600585938
1.6705	0.00429153442382813
1.67383333333334	0.00095367431640625
1.67716666666667	0.00286102294921875
1.6805	0.0100135803222656
1.68383333333334	0.011444091796875
1.68716666666667	0.0123977661132813
1.6905	0.0166893005371094
1.69383333333334	0.0238418579101563
1.69716666666667	0.0276565551757813
1.7005	0.0238418579101563
1.70383333333334	0.02288818359375
1.70716666666667	0.0233650207519531
1.7105	0.0219345092773438
1.71383333333334	0.019073486328125
1.71716666666667	0.0157356262207031
1.7205	0.00905990600585938
1.72383333333334	-0.00095367431640625
1.72716666666667	-0.011444091796875
1.7305	-0.0133514404296875
1.73383333333334	-0.0123977661132813
1.73716666666667	-0.00858306884765625
1.7405	0.003814697265625
1.74383333333334	0.0200271606445313
1.74716666666667	0.0391006469726563
1.7505	0.0519752502441407
1.75383333333334	0.0605583190917969
1.75716666666667	0.0643730163574219
1.7605	0.0653266906738282
1.76383333333334	0.0638961791992188
1.76716666666667	0.0576972961425782
1.7705	0.0443458557128906
1.77383333333334	0.0338554382324219
1.77716666666667	0.0262260437011719
1.7805	0.0219345092773438
1.78383333333334	0.019073486328125
1.78716666666667	0.019073486328125
1.7905	0.0281333923339844
1.79383333333334	0.0376701354980469
1.79716666666667	0.0462532043457031
1.8005	0.0500679016113282
1.80383333333334	0.0476837158203125
1.80716666666667	0.0476837158203125
1.8105	0.0452995300292969
1.81383333333334	0.0452995300292969
1.81716666666667	0.0438690185546875
1.8205	0.0424385070800781
1.82383333333334	0.0472068786621094
1.82716666666667	0.0514984130859375
1.8305	0.0543594360351563
1.83383333333334	0.0529289245605469
1.83716666666667	0.0543594360351563
1.8405	0.0562667846679688
1.84383333333334	0.0510215759277344
1.84716666666667	0.0438690185546875
1.8505	0.0405311584472656
1.85383333333334	0.0386238098144531
1.85716666666667	0.0357627868652344
1.8605	0.0319480895996094
1.86383333333334	0.0367164611816406
1.86716666666667	0.0424385070800781
1.8705	0.0429153442382813
1.87383333333334	0.0405311584472656
1.87716666666667	0.0391006469726563
1.8805	0.0452995300292969
1.88383333333334	0.0557899475097657
1.88716666666667	0.0672340393066407
1.8905	0.0767707824707032
1.89383333333334	0.0810623168945313
1.89716666666667	0.0815391540527344
1.9005	0.0777244567871094
1.90383333333334	0.0677108764648438
1.90716666666667	0.0562667846679688
1.9105	0.0486373901367188
1.91383333333334	0.0457763671875
1.91716666666667	0.0424385070800781
1.9205	0.0400543212890625
1.92383333333334	0.0410079956054688
1.92716666666667	0.0481605529785156
1.9305	0.0543594360351563
1.93383333333334	0.0596046447753907
1.93716666666667	0.0691413879394532
1.9405	0.0791549682617188
1.94383333333334	0.08392333984375
1.94716666666667	0.0820159912109375
1.9505	0.0782012939453125
1.95383333333334	0.0834465026855469
1.95716666666667	0.0882148742675781
1.9605	0.0910758972167969
1.96383333333334	0.0901222229003906
1.96716666666667	0.0910758972167969
1.9705	0.0920295715332031
1.97383333333334	0.08392333984375
1.97716666666667	0.0696182250976563
1.9805	0.0510215759277344
1.98383333333334	0.0367164611816406
1.98716666666667	0.0238418579101563
1.9905	0.0166893005371094
1.99383333333334	0.0166893005371094
1.99716666666667	0.0276565551757813
2.0005	0.0429153442382813
2.00383333333334	0.0529289245605469
2.00716666666667	0.0600814819335938
2.0105	0.0634193420410157
2.01383333333334	0.0586509704589844
2.01716666666667	0.0452995300292969
2.0205	0.0333786010742188
2.02383333333334	0.0300407409667969
2.02716666666667	0.030517578125
2.0305	0.0338554382324219
2.03383333333334	0.0391006469726563
2.03716666666667	0.0448226928710938
2.0405	0.0462532043457031
2.04383333333334	0.0472068786621094
2.04716666666667	0.0481605529785156
2.0505	0.0457763671875
2.05383333333334	0.0429153442382813
2.05716666666667	0.041961669921875
2.0605	0.041961669921875
2.06383333333334	0.0338554382324219
2.06716666666667	0.0219345092773438
2.0705	0.0109672546386719
2.07383333333334	0
2.07716666666667	-0.011444091796875
2.0805	-0.0238418579101563
2.08383333333334	-0.0281333923339844
2.08716666666667	-0.026702880859375
2.0905	-0.0185966491699219
2.09383333333334	-0.00524520874023438
2.09716666666667	0.00762939453125
2.1005	0.0243186950683594
2.10383333333334	0.0376701354980469
2.10716666666667	0.0457763671875
2.1105	0.0472068786621094
2.11383333333334	0.0481605529785156
2.11716666666667	0.049591064453125
2.1205	0.0514984130859375
2.12383333333334	0.0557899475097657
2.12716666666667	0.0629425048828125
2.1305	0.0667572021484375
2.13383333333334	0.0643730163574219
2.13716666666667	0.0615119934082032
2.1405	0.057220458984375
2.14383333333334	0.0529289245605469
2.14716666666667	0.0448226928710938
2.1505	0.0371932983398438
2.15383333333334	0.0300407409667969
2.15716666666667	0.02288818359375
2.1605	0.0166893005371094
2.16383333333334	0.00762939453125
2.16716666666667	-0.00143051147460938
2.1705	-0.00715255737304688
2.17383333333334	-0.00905990600585938
2.17716666666667	-0.0109672546386719
2.1805	-0.0152587890625
2.18383333333334	-0.0166893005371094
2.18716666666667	-0.0143051147460938
2.1905	-0.00810623168945313
2.19383333333334	-0.00095367431640625
2.19716666666667	0.00858306884765625
2.2005	0.0166893005371094
2.20383333333334	0.0252723693847656
2.20716666666667	0.0338554382324219
2.2105	0.0400543212890625
2.21383333333334	0.0414848327636719
2.21716666666667	0.0371932983398438
2.2205	0.0319480895996094
2.22383333333334	0.0276565551757813
2.22716666666667	0.0286102294921875
2.2305	0.034332275390625
2.23383333333334	0.0386238098144531
2.23716666666667	0.0414848327636719
2.2405	0.0424385070800781
2.24383333333334	0.0410079956054688
2.24716666666667	0.03814697265625
2.2505	0.0352859497070313
2.25383333333334	0.0352859497070313
2.25716666666667	0.0352859497070313
2.2605	0.0386238098144531
2.26383333333334	0.0443458557128906
2.26716666666667	0.0448226928710938
2.2705	0.0362396240234375
2.27383333333334	0.0257492065429688
2.27716666666667	0.0181198120117188
2.2805	0.0133514404296875
2.28383333333334	0.0057220458984375
2.28716666666667	-0.00143051147460938
2.2905	-0.00143051147460938
2.29383333333334	0.00476837158203125
2.29716666666667	0.0162124633789063
2.3005	0.0243186950683594
2.30383333333334	0.0300407409667969
2.30716666666667	0.0314712524414063
2.3105	0.0295639038085938
2.31383333333334	0.0209808349609375
2.31716666666667	0.0123977661132813
2.3205	0.0133514404296875
2.32383333333334	0.019073486328125
2.32716666666667	0.0314712524414063
2.3305	0.0391006469726563
2.33383333333334	0.0429153442382813
2.33716666666667	0.0367164611816406
2.3405	0.02288818359375
2.34383333333334	0.0109672546386719
2.34716666666667	-0.00429153442382813
2.3505	-0.0152587890625
2.35383333333334	-0.0219345092773438
2.35716666666667	-0.0166893005371094
2.3605	-0.00429153442382813
2.36383333333334	0.0019073486328125
2.36716666666667	0.00762939453125
2.3705	0.0133514404296875
2.37383333333334	0.0176429748535156
2.37716666666667	0.011444091796875
2.3805	-0.000476837158203125
2.38383333333334	-0.00667572021484375
2.38716666666667	-0.0095367431640625
2.3905	-0.0100135803222656
2.39383333333334	-0.0057220458984375
2.39716666666667	0.00429153442382813
2.4005	0.0119209289550781
2.40383333333334	0.0104904174804688
2.40716666666667	0.0057220458984375
2.4105	-0.0019073486328125
2.41383333333334	-0.00858306884765625
2.41716666666667	-0.0128746032714844
2.4205	-0.0095367431640625
2.42383333333334	-0.0019073486328125
2.42716666666667	0.00238418579101563
2.4305	0.0095367431640625
2.43383333333334	0.0152587890625
2.43716666666667	0.0181198120117188
2.4405	0.0138282775878906
2.44383333333334	0.0095367431640625
2.44716666666667	0.0143051147460938
2.4505	0.0195503234863281
2.45383333333334	0.0233650207519531
2.45716666666667	0.0181198120117188
2.4605	0.0100135803222656
2.46383333333334	0.0019073486328125
2.46716666666667	-0.0095367431640625
2.4705	-0.02288818359375
2.47383333333334	-0.0309944152832031
2.47716666666667	-0.0286102294921875
2.4805	-0.0171661376953125
2.48383333333334	-0.0100135803222656
2.48716666666667	-0.00286102294921875
2.4905	0.00524520874023438
2.49383333333334	0.00715255737304688
2.49716666666667	0.00286102294921875
2.5005	-0.0057220458984375
2.50383333333334	-0.003814697265625
2.50716666666667	0.00143051147460938
2.5105	0.00762939453125
2.51383333333334	0.0138282775878906
2.51716666666667	0.0276565551757813
2.5205	0.0443458557128906
2.52383333333334	0.0553131103515625
2.52716666666667	0.06103515625
2.5305	0.0591278076171875
2.53383333333334	0.049591064453125
2.53716666666667	0.0352859497070313
2.5405	0.0224113464355469
2.54383333333334	0.0119209289550781
2.54716666666667	-0.00143051147460938
2.5505	-0.00905990600585938
2.55383333333334	-0.00619888305664063
2.55716666666667	0.00238418579101563
2.5605	0.00858306884765625
2.56383333333334	0.0119209289550781
2.56716666666667	0.0166893005371094
2.5705	0.0166893005371094
2.57383333333334	0.0162124633789063
2.57716666666667	0.0205039978027344
2.5805	0.026702880859375
2.58383333333334	0.0309944152832031
2.58716666666667	0.0352859497070313
2.5905	0.0410079956054688
2.59383333333334	0.0400543212890625
2.59716666666667	0.0276565551757813
2.6005	0.0100135803222656
2.60383333333334	-0.00333786010742188
2.60716666666667	-0.0152587890625
2.6105	-0.0233650207519531
2.61383333333334	-0.0286102294921875
2.61716666666667	-0.0295639038085938
2.6205	-0.0271797180175781
2.62383333333334	-0.0238418579101563
2.62716666666667	-0.0138282775878906
2.6305	-0.00333786010742188
2.63383333333334	0.0104904174804688
2.63716666666667	0.0238418579101563
2.6405	0.0357627868652344
2.64383333333334	0.0491142272949219
2.64716666666667	0.0553131103515625
2.6505	0.0548362731933594
2.65383333333334	0.0467300415039063
2.65716666666667	0.03814697265625
2.6605	0.0329017639160156
2.66383333333334	0.0243186950683594
2.66716666666667	0.0209808349609375
2.6705	0.02288818359375
2.67383333333334	0.0314712524414063
2.67716666666667	0.0443458557128906
2.6805	0.0557899475097657
2.68383333333334	0.0629425048828125
2.68716666666667	0.0634193420410157
2.6905	0.0581741333007813
2.69383333333334	0.0481605529785156
2.69716666666667	0.0367164611816406
2.7005	0.0281333923339844
2.70383333333334	0.0238418579101563
2.70716666666667	0.019073486328125
2.7105	0.0185966491699219
2.71383333333334	0.0200271606445313
2.71716666666667	0.0233650207519531
2.7205	0.0243186950683594
2.72383333333334	0.0214576721191406
2.72716666666667	0.0181198120117188
2.7305	0.0147819519042969
2.73383333333334	0.0147819519042969
2.73716666666667	0.0119209289550781
2.7405	0.00476837158203125
2.74383333333334	-0.00429153442382813
2.74716666666667	-0.00429153442382813
2.7505	0.0057220458984375
2.75383333333334	0.0157356262207031
2.75716666666667	0.0205039978027344
2.7605	0.0257492065429688
2.76383333333334	0.0357627868652344
2.76716666666667	0.0467300415039063
2.7705	0.0500679016113282
2.77383333333334	0.0481605529785156
2.77716666666667	0.0524520874023438
2.7805	0.0581741333007813
2.78383333333334	0.0653266906738282
2.78716666666667	0.0615119934082032
2.7905	0.05340576171875
2.79383333333334	0.049591064453125
2.79716666666667	0.0448226928710938
2.8005	0.0357627868652344
2.80383333333334	0.0205039978027344
2.80716666666667	0.00858306884765625
2.8105	0.00429153442382813
2.81383333333334	-0.00429153442382813
2.81716666666667	-0.0104904174804688
2.8205	-0.0095367431640625
2.82383333333334	0.00095367431640625
2.82716666666667	0.0109672546386719
2.8305	0.0171661376953125
2.83383333333334	0.0224113464355469
2.83716666666667	0.0295639038085938
2.8405	0.0324249267578125
2.84383333333334	0.034332275390625
2.84716666666667	0.0338554382324219
2.8505	0.0319480895996094
2.85383333333334	0.0324249267578125
2.85716666666667	0.0295639038085938
2.8605	0.0224113464355469
2.86383333333334	0.00524520874023438
2.86716666666667	-0.00762939453125
2.8705	-0.0119209289550781
2.87383333333334	-0.0128746032714844
2.87716666666667	-0.0109672546386719
2.8805	-0.011444091796875
2.88383333333334	-0.00524520874023438
2.88716666666667	-0.0019073486328125
2.8905	-0.00095367431640625
2.89383333333334	0.0019073486328125
2.89716666666667	0.000476837158203125
2.9005	0.00667572021484375
2.90383333333334	0.0104904174804688
2.90716666666667	0.0166893005371094
2.9105	0.0157356262207031
2.91383333333334	0.0100135803222656
2.91716666666667	0.00905990600585938
2.9205	0.00715255737304688
2.92383333333334	0.00858306884765625
2.92716666666667	0.00619888305664063
2.9305	0.00810623168945313
2.93383333333334	0.0152587890625
2.93716666666667	0.0209808349609375
2.9405	0.0281333923339844
2.94383333333334	0.0295639038085938
2.94716666666667	0.0386238098144531
2.9505	0.0462532043457031
2.95383333333334	0.0481605529785156
2.95716666666667	0.0414848327636719
2.9605	0.0319480895996094
2.96383333333334	0.030517578125
2.96716666666667	0.0367164611816406
2.9705	0.0462532043457031
2.97383333333334	0.0548362731933594
2.97716666666667	0.0677108764648438
2.9805	0.0786781311035157
2.98383333333334	0.0872611999511719
2.98716666666667	0.0844001770019531
2.9905	0.0777244567871094
2.99383333333334	0.0767707824707032
2.99716666666667	0.0782012939453125
3.0005	0.0867843627929688
3.00383333333334	0.0939369201660156
3.00716666666667	0.104904174804688
3.0105	0.11587142944336
3.01383333333334	0.121593475341797
3.01716666666667	0.121116638183594
3.0205	0.113487243652344
3.02383333333334	0.102519989013672
3.02716666666667	0.091552734375
3.0305	0.0791549682617188
3.03383333333334	0.0677108764648438
3.03716666666667	0.0581741333007813
3.0405	0.0548362731933594
3.04383333333334	0.0581741333007813
3.04716666666667	0.0672340393066407
3.0505	0.0829696655273438
3.05383333333334	0.103950500488281
3.05716666666667	0.127315521240235
3.0605	0.141620635986328
3.06383333333334	0.148773193359375
3.06716666666667	0.148773193359375
3.0705	0.145912170410156
3.07383333333334	0.139236450195313
3.07716666666667	0.122547149658203
3.0805	0.107765197753906
3.08383333333334	0.0948905944824219
3.08716666666667	0.0844001770019531
3.0905	0.072479248046875
3.09383333333334	0.064849853515625
3.09716666666667	0.0667572021484375
3.1005	0.0743865966796875
3.10383333333334	0.0824928283691406
3.10716666666667	0.0934600830078125
3.1105	0.102519989013672
3.11383333333334	0.103950500488281
3.11716666666667	0.09918212890625
3.1205	0.0963211059570313
3.12383333333334	0.101566314697266
3.12716666666667	0.102996826171875
3.1305	0.0982284545898438
3.13383333333334	0.0925064086914063
3.13716666666667	0.0872611999511719
3.1405	0.0810623168945313
3.14383333333334	0.0667572021484375
3.14716666666667	0.0514984130859375
3.1505	0.0486373901367188
3.15383333333334	0.05340576171875
3.15716666666667	0.0629425048828125
3.1605	0.0677108764648438
3.16383333333334	0.0710487365722657
3.16716666666667	0.0758171081542969
3.1705	0.0796318054199219
3.17383333333334	0.0834465026855469
3.17716666666667	0.0844001770019531
3.1805	0.087738037109375
3.18383333333334	0.0939369201660156
3.18716666666667	0.0987052917480469
3.1905	0.0987052917480469
3.19383333333334	0.0987052917480469
3.19716666666667	0.0977516174316406
3.2005	0.0944137573242188
3.20383333333334	0.0867843627929688
3.20716666666667	0.0772476196289063
3.2105	0.0696182250976563
3.21383333333334	0.057220458984375
3.21716666666667	0.0472068786621094
3.2205	0.0424385070800781
3.22383333333334	0.0481605529785156
3.22716666666667	0.0586509704589844
3.2305	0.0734329223632813
3.23383333333334	0.0944137573242188
3.23716666666667	0.116825103759766
3.2405	0.138282775878906
3.24383333333334	0.152587890625
3.24716666666667	0.16021728515625
3.2505	0.164985656738281
3.25383333333334	0.171184539794922
3.25716666666667	0.18310546875
3.2605	0.203609466552735
3.26383333333334	0.231742858886719
3.26716666666667	0.26845932006836
3.2705	0.304698944091797
3.27383333333334	0.346183776855469
3.27716666666667	0.391483306884766
3.2805	0.440120697021485
3.28383333333334	0.484943389892578
3.28716666666667	0.522136688232422
3.2905	0.55694580078125
3.29383333333334	0.585556030273438
3.29716666666667	0.61178207397461
3.3005	0.63467025756836
3.30383333333334	0.65755844116211
3.30716666666667	0.687122344970703
3.3105	0.722408294677735
3.31383333333334	0.761032104492188
3.31716666666667	0.79345703125
3.3205	0.81634521484375
3.32383333333334	0.836372375488281
3.32716666666667	0.853538513183594
3.3305	0.870704650878906
3.33383333333334	0.884056091308594
3.33716666666667	0.899314880371094
3.3405	0.91695785522461
3.34383333333334	0.931739807128906
3.34716666666667	0.93841552734375
3.3505	0.938892364501953
3.35383333333334	0.936508178710938
3.35716666666667	0.925540924072266
3.3605	0.910282135009766
3.36383333333334	0.896453857421875
3.36716666666667	0.885963439941406
3.3705	0.874042510986328
3.37383333333334	0.85592269897461
3.37716666666667	0.836849212646485
3.3805	0.81634521484375
3.38383333333334	0.797271728515625
3.38716666666667	0.781059265136719
3.3905	0.763893127441407
3.39383333333334	0.752449035644532
3.39716666666667	0.74911117553711
3.4005	0.748157501220703
3.40383333333334	0.741004943847657
3.40716666666667	0.72622299194336
3.4105	0.712394714355469
3.41383333333334	0.69570541381836
3.41716666666667	0.676631927490235
3.4205	0.660419464111328
3.42383333333334	0.654220581054688
3.42716666666667	0.651359558105469
3.4305	0.649452209472657
3.43383333333334	0.645160675048828
3.43716666666667	0.633716583251953
3.4405	0.612735748291016
3.44383333333334	0.581741333007813
3.44716666666667	0.557422637939453
3.4505	0.536441802978516
3.45383333333334	0.517845153808594
3.45716666666667	0.500679016113282
3.4605	0.487327575683594
3.46383333333334	0.48208236694336
3.46716666666667	0.47445297241211
3.4705	0.460624694824219
3.47383333333334	0.448226928710938
3.47716666666667	0.440120697021485
3.4805	0.436782836914063
3.48383333333334	0.429630279541016
3.48716666666667	0.416278839111328
3.4905	0.40435791015625
3.49383333333334	0.395774841308594
3.49716666666667	0.386714935302735
3.5005	0.370979309082031
3.50383333333334	0.353336334228516
3.50716666666667	0.341415405273438
3.5105	0.334262847900391
3.51383333333334	0.322818756103516
3.51716666666667	0.309944152832031
3.5205	0.298500061035156
3.52383333333334	0.2899169921875
3.52716666666667	0.28228759765625
3.5305	0.269889831542969
3.53383333333334	0.26082992553711
3.53716666666667	0.250816345214844
3.5405	0.243186950683594
3.54383333333334	0.231266021728516
3.54716666666667	0.202655792236328
3.5505	0.158786773681641
3.55383333333334	0.101089477539063
3.55716666666667	0.0376701354980469
3.5605	-0.030517578125
3.56383333333334	-0.0963211059570313
3.56716666666667	-0.152587890625
3.5705	-0.202178955078125
3.57383333333334	-0.249385833740235
3.57716666666667	-0.299453735351563
3.5805	-0.347137451171875
3.58383333333334	-0.393867492675781
3.58716666666667	-0.430107116699219
3.5905	-0.459671020507813
3.59383333333334	-0.478744506835938
3.59716666666667	-0.486373901367188
3.6005	-0.481605529785156
3.60383333333334	-0.460147857666016
3.60716666666667	-0.424385070800781
3.6105	-0.370025634765625
3.61383333333334	-0.300884246826172
3.61716666666667	-0.218391418457031
3.6205	-0.120639801025391
3.62383333333334	-0.0095367431640625
3.62716666666667	0.109195709228516
3.6305	0.23794174194336
3.63383333333334	0.386238098144531
3.63716666666667	0.562667846679688
3.6405	0.75674057006836
3.64383333333334	0.9613037109375
3.64716666666667	1.18350982666016
3.6505	1.434326171875
3.65383333333334	1.71661376953125
3.65716666666667	2.03084945678711
3.6605	2.37798690795899
3.66383333333334	2.76470184326172
3.66716666666667	3.18765640258789
3.6705	3.64542007446289
3.67383333333334	4.12368774414063
3.67716666666667	4.61769104003906
3.6805	5.1259994506836
3.68383333333334	5.64432144165039
3.68716666666667	6.16312026977539
3.6905	6.66952133178711
3.69383333333334	7.16114044189453
3.69716666666667	7.62510299682617
3.7005	8.04948806762696
3.70383333333334	8.43048095703125
3.70716666666667	8.76379013061524
3.7105	9.04273986816406
3.71383333333334	9.2620849609375
3.71716666666667	9.41753387451172
3.7205	9.5052719116211
3.72383333333334	9.51910018920899
3.72716666666667	9.4599723815918
3.7305	9.33313369750977
3.73383333333334	9.14239883422852
3.73716666666667	8.89635086059571
3.7405	8.60929489135742
3.74383333333334	8.28409194946289
3.74716666666667	7.91597366333008
3.7505	7.50732421875
3.75383333333334	7.07054138183594
3.75716666666667	6.6213607788086
3.7605	6.1640739440918
3.76383333333334	5.71203231811524
3.76716666666667	5.28001785278321
3.7705	4.86898422241211
3.77383333333334	4.47273254394531
3.77716666666667	4.08649444580078
3.7805	3.72076034545899
3.78383333333334	3.37505340576172
3.78716666666667	3.04651260375977
3.7905	2.74801254272461
3.79383333333334	2.49052047729492
3.79716666666667	2.27165222167969
3.8005	2.07710266113281
3.80383333333334	1.90114974975586
3.80716666666667	1.74999237060547
3.8105	1.6164779663086
3.81383333333334	1.49202346801758
3.81716666666667	1.37948989868164
3.8205	1.27649307250977
3.82383333333334	1.18017196655274
3.82716666666667	1.08957290649414
3.8305	1.00755691528321
3.83383333333334	0.929355621337891
3.83716666666667	0.851631164550781
3.8405	0.77962875366211
3.84383333333334	0.727176666259766
3.84716666666667	0.687599182128907
3.8505	0.650405883789063
3.85383333333334	0.610828399658203
3.85716666666667	0.578880310058594
3.8605	0.556468963623047
3.86383333333334	0.540256500244141
3.86716666666667	0.526905059814453
3.8705	0.529766082763672
3.87383333333334	0.551700592041016
3.87716666666667	0.590801239013672
3.8805	0.640869140625
3.88383333333334	0.708580017089844
3.88716666666667	0.805377960205078
3.8905	0.936508178710938
3.89383333333334	1.11198425292969
3.89716666666667	1.33848190307617
3.9005	1.63650512695313
3.90383333333334	2.00748443603516
3.90716666666667	2.47240066528321
3.9105	3.04603576660156
3.91383333333334	3.74841690063477
3.91716666666667	4.58621978759766
3.9205	5.56707382202149
3.92383333333334	6.70957565307617
3.92716666666667	8.01801681518555
3.9305	9.49668884277344
3.93383333333334	11.1370086669922
3.93716666666667	12.9489898681641
3.9405	14.9240493774414
3.94383333333334	17.0345306396485
3.94716666666667	19.2427635192871
3.9505	21.514892578125
3.95383333333334	23.8180160522461
3.95716666666667	26.0963439941406
3.9605	28.2912254333496
3.96383333333334	30.3521156311035
3.96716666666667	32.2346687316895
3.9705	33.8892936706543
3.97383333333334	35.2673530578613
3.97716666666667	36.3364219665528
3.9805	37.076473236084
3.98383333333334	37.470817565918
3.98716666666667	37.5146865844727
3.9905	37.2166633605957
3.99383333333334	36.5867614746094
3.99716666666667	35.6416702270508
4.0005	34.4061851501465
4.00383333333334	32.9265594482422
4.00716666666667	31.2519073486328
4.0105	29.4227600097656
4.01383333333334	27.4853706359863
4.01716666666667	25.482177734375
4.0205	23.4580039978028
4.02383333333334	21.4428901672363
4.02716666666667	19.4587707519531
4.0305	17.5299644470215
4.03383333333334	15.6807899475098
4.03716666666667	13.9303207397461
4.0405	12.2923851013184
4.04383333333334	10.7769966125488
4.04716666666667	9.38510894775391
4.0505	8.11147689819336
4.05383333333334	6.94656372070313
4.05716666666667	5.89036941528321
4.0605	4.94003295898438
4.06383333333334	4.08983230590821
4.06716666666667	3.32832336425781
4.0705	2.64930725097656
4.07383333333334	2.0437240600586
4.07716666666667	1.50108337402344
4.0805	1.01280212402344
4.08383333333334	0.580787658691407
4.08716666666667	0.204563140869141
4.0905	-0.11444091796875
4.09383333333334	-0.368595123291016
4.09716666666667	-0.564098358154297
4.1005	-0.706195831298828
4.10383333333334	-0.807285308837891
4.10716666666667	-0.867366790771485
4.1105	-0.89406967163086
4.11383333333334	-0.89406967163086
4.11716666666667	-0.865936279296875
4.1205	-0.81014633178711
4.12383333333334	-0.736236572265625
4.12716666666667	-0.653266906738282
4.1305	-0.564098358154297
4.13383333333334	-0.468254089355469
4.13716666666667	-0.370979309082031
4.1405	-0.284194946289063
4.14383333333334	-0.204563140869141
4.14716666666667	-0.130176544189453
4.1505	-0.0576972961425782
4.15383333333334	0.00667572021484375
4.15716666666667	0.0600814819335938
4.1605	0.108718872070313
4.16383333333334	0.150203704833985
4.16716666666667	0.185489654541016
4.1705	0.212192535400391
4.17383333333334	0.238895416259766
4.17716666666667	0.264644622802735
4.1805	0.284194946289063
4.18383333333334	0.296592712402344
4.18716666666667	0.295162200927735
4.1905	0.279426574707031
4.19383333333334	0.246047973632813
4.19716666666667	0.209808349609375
4.2005	0.171184539794922
4.20383333333334	0.13875961303711
4.20716666666667	0.112533569335938
4.2105	0.0872611999511719
4.21383333333334	0.0619888305664063
4.21716666666667	0.0300407409667969
4.2205	-0.003814697265625
4.22383333333334	-0.0443458557128906
4.22716666666667	-0.0863075256347656
4.2305	-0.125408172607422
4.23383333333334	-0.16164779663086
4.23716666666667	-0.198841094970703
4.2405	-0.2288818359375
4.24383333333334	-0.255107879638672
4.24716666666667	-0.277996063232422
4.2505	-0.29754638671875
4.25383333333334	-0.308513641357422
4.25716666666667	-0.31280517578125
4.2605	-0.319004058837891
4.26383333333334	-0.324726104736328
4.26716666666667	-0.32806396484375
4.2705	-0.323772430419922
4.27383333333334	-0.312328338623047
4.27716666666667	-0.288486480712891
4.2805	-0.258922576904297
4.28383333333334	-0.226497650146485
4.28716666666667	-0.197887420654297
4.2905	-0.174999237060547
4.29383333333334	-0.157833099365235
4.29716666666667	-0.147342681884766
4.3005	-0.137805938720703
4.30383333333334	-0.123977661132813
4.30716666666667	-0.101566314697266
4.3105	-0.0772476196289063
4.31383333333334	-0.0586509704589844
4.31716666666667	-0.0443458557128906
4.3205	-0.0286102294921875
4.32383333333334	-0.0157356262207031
4.32716666666667	-0.00905990600585938
4.3305	-0.0019073486328125
4.33383333333334	0.0147819519042969
4.33716666666667	0.0314712524414063
4.3405	0.0433921813964844
4.34383333333334	0.0476837158203125
4.34716666666667	0.0514984130859375
4.3505	0.0562667846679688
4.35383333333334	0.0596046447753907
4.35716666666667	0.0624656677246094
4.3605	0.0624656677246094
4.36383333333334	0.0634193420410157
4.36716666666667	0.0677108764648438
4.3705	0.0710487365722657
4.37383333333334	0.0691413879394532
4.37716666666667	0.064849853515625
4.3805	0.0586509704589844
4.38383333333334	0.0510215759277344
4.38716666666667	0.0414848327636719
4.3905	0.0324249267578125
4.39383333333334	0.026702880859375
4.39716666666667	0.0252723693847656
4.4005	0.0319480895996094
4.40383333333334	0.0448226928710938
4.40716666666667	0.0619888305664063
4.4105	0.0762939453125
4.41383333333334	0.0867843627929688
4.41716666666667	0.0905990600585938
4.4205	0.0863075256347656
4.42383333333334	0.0748634338378907
4.42716666666667	0.0600814819335938
4.4305	0.0519752502441407
4.43383333333334	0.0486373901367188
4.43716666666667	0.0486373901367188
4.4405	0.0491142272949219
4.44383333333334	0.05340576171875
4.44716666666667	0.0591278076171875
4.4505	0.0615119934082032
4.45383333333334	0.0615119934082032
4.45716666666667	0.0619888305664063
4.4605	0.0658035278320313
4.46383333333334	0.072479248046875
4.46716666666667	0.0791549682617188
4.4705	0.0815391540527344
4.47383333333334	0.0777244567871094
4.47716666666667	0.0696182250976563
4.4805	0.064849853515625
4.48383333333334	0.06103515625
4.48716666666667	0.0543594360351563
4.4905	0.0476837158203125
4.49383333333334	0.0481605529785156
4.49716666666667	0.05340576171875
4.5005	0.0581741333007813
4.50383333333334	0.0596046447753907
4.50716666666667	0.0643730163574219
4.5105	0.06866455078125
4.51383333333334	0.0638961791992188
4.51716666666667	0.0576972961425782
4.5205	0.0457763671875
4.52383333333334	0.0295639038085938
4.52716666666667	0.00762939453125
4.5305	-0.011444091796875
4.53383333333334	-0.0200271606445313
4.53716666666667	-0.0290870666503906
4.5405	-0.0376701354980469
4.54383333333334	-0.0433921813964844
4.54716666666667	-0.0405311584472656
4.5505	-0.0362396240234375
4.55383333333334	-0.034332275390625
4.55716666666667	-0.030517578125
4.5605	-0.0238418579101563
4.56383333333334	-0.0185966491699219
4.56716666666667	-0.0185966491699219
4.5705	-0.0195503234863281
4.57383333333334	-0.0209808349609375
4.57716666666667	-0.0281333923339844
4.5805	-0.0424385070800781
4.58383333333334	-0.0581741333007813
4.58716666666667	-0.0677108764648438
4.5905	-0.072479248046875
4.59383333333334	-0.0758171081542969
4.59716666666667	-0.0743865966796875
4.6005	-0.0672340393066407
4.60383333333334	-0.0557899475097657
4.60716666666667	-0.0457763671875
4.6105	-0.0376701354980469
4.61383333333334	-0.0319480895996094
4.61716666666667	-0.026702880859375
4.6205	-0.0233650207519531
4.62383333333334	-0.0185966491699219
4.62716666666667	-0.0128746032714844
4.6305	-0.00619888305664063
4.63383333333334	0.00238418579101563
4.63716666666667	0.0100135803222656
4.6405	0.0205039978027344
4.64383333333334	0.0233650207519531
4.64716666666667	0.02288818359375
4.6505	0.0200271606445313
4.65383333333334	0.0100135803222656
4.65716666666667	-0.00524520874023438
4.6605	-0.0233650207519531
4.66383333333334	-0.0271797180175781
4.66716666666667	-0.0262260437011719
4.6705	-0.0257492065429688
4.67383333333334	-0.0238418579101563
4.67716666666667	-0.0185966491699219
4.6805	-0.00762939453125
4.68383333333334	0.000476837158203125
4.68716666666667	0.00762939453125
4.6905	0.0104904174804688
4.69383333333334	0.011444091796875
4.69716666666667	0.0147819519042969
4.7005	0.0181198120117188
4.70383333333334	0.0147819519042969
4.70716666666667	0.00667572021484375
4.7105	0.003814697265625
4.71383333333334	0.0100135803222656
4.71716666666667	0.0181198120117188
4.7205	0.0214576721191406
4.72383333333334	0.0252723693847656
4.72716666666667	0.0286102294921875
4.7305	0.0324249267578125
4.73383333333334	0.0314712524414063
4.73716666666667	0.0348091125488281
4.7405	0.0424385070800781
4.74383333333334	0.0519752502441407
4.74716666666667	0.0548362731933594
4.7505	0.0529289245605469
4.75383333333334	0.0548362731933594
4.75716666666667	0.0543594360351563
4.7605	0.0529289245605469
4.76383333333334	0.0491142272949219
4.76716666666667	0.0514984130859375
4.7705	0.0557899475097657
4.77383333333334	0.0600814819335938
4.77716666666667	0.0653266906738282
4.7805	0.0705718994140625
4.78383333333334	0.0734329223632813
4.78716666666667	0.0767707824707032
4.7905	0.0805854797363281
4.79383333333334	0.0805854797363281
4.79716666666667	0.0796318054199219
4.8005	0.0796318054199219
4.80383333333334	0.0844001770019531
4.80716666666667	0.0872611999511719
4.8105	0.091552734375
4.81383333333334	0.0972747802734375
4.81716666666667	0.09918212890625
4.8205	0.0963211059570313
4.82383333333334	0.0905990600585938
4.82716666666667	0.0863075256347656
4.8305	0.0786781311035157
4.83383333333334	0.0681877136230469
4.83716666666667	0.0567436218261719
4.8405	0.0500679016113282
4.84383333333334	0.0486373901367188
4.84716666666667	0.0510215759277344
4.8505	0.0524520874023438
4.85383333333334	0.0543594360351563
4.85716666666667	0.057220458984375
4.8605	0.0624656677246094
4.86383333333334	0.0600814819335938
4.86716666666667	0.0514984130859375
4.8705	0.0486373901367188
4.87383333333334	0.0529289245605469
4.87716666666667	0.0634193420410157
4.8805	0.0662803649902344
4.88383333333334	0.0677108764648438
4.88716666666667	0.0672340393066407
4.8905	0.0672340393066407
4.89383333333334	0.0634193420410157
4.89716666666667	0.0524520874023438
4.9005	0.0424385070800781
4.90383333333334	0.0362396240234375
4.90716666666667	0.0352859497070313
4.9105	0.0367164611816406
4.91383333333334	0.0367164611816406
4.91716666666667	0.0371932983398438
4.9205	0.0367164611816406
4.92383333333334	0.0376701354980469
4.92716666666667	0.0433921813964844
4.9305	0.0452995300292969
4.93383333333334	0.041961669921875
4.93716666666667	0.0367164611816406
4.9405	0.0386238098144531
4.94383333333334	0.0443458557128906
4.94716666666667	0.0438690185546875
4.9505	0.0424385070800781
4.95383333333334	0.0443458557128906
4.95716666666667	0.0472068786621094
4.9605	0.0491142272949219
4.96383333333334	0.0491142272949219
4.96716666666667	0.0491142272949219
4.9705	0.0486373901367188
4.97383333333334	0.0500679016113282
4.97716666666667	0.0505447387695313
4.9805	0.0472068786621094
4.98383333333334	0.0429153442382813
4.98716666666667	0.0481605529785156
4.9905	0.0586509704589844
4.99383333333334	0.0662803649902344
4.99716666666667	0.0691413879394532
5.0005	0.0715255737304688
5.00383333333334	0.0739097595214844
5.00716666666667	0.0691413879394532
5.0105	0.0653266906738282
5.01383333333334	0.0705718994140625
5.01716666666667	0.0844001770019531
5.0205	0.0982284545898438
5.02383333333334	0.106334686279297
5.02716666666667	0.105857849121094
5.0305	0.0972747802734375
5.03383333333334	0.0810623168945313
5.03716666666667	0.0681877136230469
5.0405	0.0591278076171875
5.04383333333334	0.0581741333007813
5.04716666666667	0.0638961791992188
5.0505	0.0734329223632813
5.05383333333334	0.087738037109375
5.05716666666667	0.0982284545898438
5.0605	0.103950500488281
5.06383333333334	0.101089477539063
5.06716666666667	0.0948905944824219
5.0705	0.0872611999511719
5.07383333333334	0.0796318054199219
5.07716666666667	0.0767707824707032
5.0805	0.0777244567871094
5.08383333333334	0.0848770141601563
5.08716666666667	0.0891685485839844
5.0905	0.0872611999511719
5.09383333333334	0.0772476196289063
5.09716666666667	0.0600814819335938
5.1005	0.0457763671875
5.10383333333334	0.0295639038085938
5.10716666666667	0.019073486328125
5.1105	0.0128746032714844
5.11383333333334	0.0157356262207031
5.11716666666667	0.0219345092773438
5.1205	0.0276565551757813
5.12383333333334	0.0324249267578125
5.12716666666667	0.0395774841308594
5.1305	0.0448226928710938
5.13383333333334	0.0467300415039063
5.13716666666667	0.0472068786621094
5.1405	0.0481605529785156
5.14383333333334	0.0481605529785156
5.14716666666667	0.0424385070800781
5.1505	0.0395774841308594
5.15383333333334	0.0391006469726563
5.15716666666667	0.0448226928710938
5.1605	0.0519752502441407
5.16383333333334	0.0653266906738282
5.16716666666667	0.0753402709960938
5.1705	0.0772476196289063
5.17383333333334	0.0753402709960938
5.17716666666667	0.0691413879394532
5.1805	0.0619888305664063
5.18383333333334	0.0519752502441407
5.18716666666667	0.0462532043457031
5.1905	0.049591064453125
5.19383333333334	0.0543594360351563
5.19716666666667	0.0576972961425782
5.2005	0.0591278076171875
5.20383333333334	0.0591278076171875
5.20716666666667	0.0615119934082032
5.2105	0.06103515625
5.21383333333334	0.0596046447753907
5.21716666666667	0.0548362731933594
5.2205	0.0472068786621094
5.22383333333334	0.0367164611816406
5.22716666666667	0.0247955322265625
5.2305	0.0185966491699219
5.23383333333334	0.0166893005371094
5.23716666666667	0.0128746032714844
5.2405	0.00667572021484375
5.24383333333334	0.003814697265625
5.24716666666667	0.00667572021484375
5.2505	0.00524520874023438
5.25383333333334	0.000476837158203125
5.25716666666667	-0.00667572021484375
5.2605	-0.0104904174804688
5.26383333333334	-0.0104904174804688
5.26716666666667	-0.00667572021484375
5.2705	0.00667572021484375
5.27383333333334	0.0219345092773438
5.27716666666667	0.0457763671875
5.2805	0.064849853515625
5.28383333333334	0.0796318054199219
5.28716666666667	0.0844001770019531
5.2905	0.0782012939453125
5.29383333333334	0.0658035278320313
5.29716666666667	0.0486373901367188
5.3005	0.0448226928710938
5.30383333333334	0.0457763671875
5.30716666666667	0.0457763671875
5.3105	0.0410079956054688
5.31383333333334	0.0367164611816406
5.31716666666667	0.03814697265625
5.3205	0.0314712524414063
5.32383333333334	0.0209808349609375
5.32716666666667	0.0138282775878906
5.3305	0.0185966491699219
5.33383333333334	0.026702880859375
5.33716666666667	0.0276565551757813
5.3405	0.02288818359375
5.34383333333334	0.019073486328125
5.34716666666667	0.0157356262207031
5.3505	0.00858306884765625
5.35383333333334	0.003814697265625
5.35716666666667	0.00524520874023438
5.3605	0.0143051147460938
5.36383333333334	0.0214576721191406
5.36716666666667	0.0262260437011719
5.3705	0.0319480895996094
5.37383333333334	0.034332275390625
5.37716666666667	0.0295639038085938
5.3805	0.0166893005371094
5.38383333333334	0.00333786010742188
5.38716666666667	-0.00905990600585938
5.3905	-0.0152587890625
5.39383333333334	-0.0162124633789063
5.39716666666667	-0.0104904174804688
5.4005	-0.000476837158203125
5.40383333333334	0.00762939453125
5.40716666666667	0.0100135803222656
5.4105	0.00524520874023438
5.41383333333334	-0.00429153442382813
5.41716666666667	-0.0095367431640625
5.4205	-0.0109672546386719
5.42383333333334	-0.00619888305664063
5.42716666666667	0.003814697265625
5.4305	0.0119209289550781
5.43383333333334	0.0166893005371094
5.43716666666667	0.0157356262207031
5.4405	0.011444091796875
5.44383333333334	0.0057220458984375
5.44716666666667	-0.00095367431640625
5.4505	-0.00333786010742188
5.45383333333334	-0.00095367431640625
5.45716666666667	0.00333786010742188
5.4605	0.0104904174804688
5.46383333333334	0.0166893005371094
5.46716666666667	0.0247955322265625
5.4705	0.0295639038085938
5.47383333333334	0.0371932983398438
5.47716666666667	0.0376701354980469
5.4805	0.0319480895996094
5.48383333333334	0.0262260437011719
5.48716666666667	0.0243186950683594
5.4905	0.0281333923339844
5.49383333333334	0.0233650207519531
5.49716666666667	0.0214576721191406
5.5005	0.0205039978027344
5.50383333333334	0.0219345092773438
5.50716666666667	0.0219345092773438
5.5105	0.0219345092773438
5.51383333333334	0.0262260437011719
5.51716666666667	0.0309944152832031
5.5205	0.0391006469726563
5.52383333333334	0.049591064453125
5.52716666666667	0.0576972961425782
5.5305	0.0557899475097657
5.53383333333334	0.0510215759277344
5.53716666666667	0.0443458557128906
5.5405	0.0452995300292969
5.54383333333334	0.0452995300292969
5.54716666666667	0.0448226928710938
5.5505	0.0429153442382813
5.55383333333334	0.0395774841308594
5.55716666666667	0.0348091125488281
5.5605	0.02288818359375
5.56383333333334	0.00905990600585938
5.56716666666667	0.0019073486328125
5.5705	0.003814697265625
5.57383333333334	0.0100135803222656
5.57716666666667	0.019073486328125
5.5805	0.0314712524414063
5.58383333333334	0.0472068786621094
5.58716666666667	0.0600814819335938
5.5905	0.0677108764648438
5.59383333333334	0.0691413879394532
5.59716666666667	0.06866455078125
5.6005	0.0653266906738282
5.60383333333334	0.0581741333007813
5.60716666666667	0.0481605529785156
5.6105	0.0371932983398438
5.61383333333334	0.0309944152832031
5.61716666666667	0.0247955322265625
5.6205	0.0214576721191406
5.62383333333334	0.0209808349609375
5.62716666666667	0.0247955322265625
5.6305	0.0319480895996094
5.63383333333334	0.0405311584472656
5.63716666666667	0.0462532043457031
5.6405	0.0452995300292969
5.64383333333334	0.0348091125488281
5.64716666666667	0.02288818359375
5.6505	0.0162124633789063
5.65383333333334	0.0133514404296875
5.65716666666667	0.011444091796875
5.6605	0.00858306884765625
5.66383333333334	0.00667572021484375
5.66716666666667	0.00095367431640625
5.6705	-0.00333786010742188
5.67383333333334	-0.00858306884765625
5.67716666666667	-0.0100135803222656
5.6805	-0.00905990600585938
5.68383333333334	-0.00858306884765625
5.68716666666667	-0.0057220458984375
5.6905	-0.00905990600585938
5.69383333333334	-0.0147819519042969
5.69716666666667	-0.0147819519042969
5.7005	-0.00095367431640625
5.70383333333334	0.0238418579101563
5.70716666666667	0.0472068786621094
5.7105	0.0634193420410157
5.71383333333334	0.0777244567871094
5.71716666666667	0.0867843627929688
5.7205	0.0858306884765625
5.72383333333334	0.0753402709960938
5.72716666666667	0.0667572021484375
5.7305	0.0691413879394532
5.73383333333334	0.0758171081542969
5.73716666666667	0.0791549682617188
5.7405	0.0786781311035157
5.74383333333334	0.0767707824707032
5.74716666666667	0.0705718994140625
5.7505	0.0600814819335938
5.75383333333334	0.0438690185546875
5.75716666666667	0.0281333923339844
5.7605	0.0176429748535156
5.76383333333334	0.0133514404296875
5.76716666666667	0.0176429748535156
5.7705	0.0238418579101563
5.77383333333334	0.0338554382324219
5.77716666666667	0.0433921813964844
5.7805	0.05340576171875
5.78383333333334	0.0619888305664063
5.78716666666667	0.0634193420410157
5.7905	0.0591278076171875
5.79383333333334	0.0538825988769532
5.79716666666667	0.0529289245605469
5.8005	0.0519752502441407
5.80383333333334	0.05340576171875
5.80716666666667	0.0567436218261719
5.8105	0.064849853515625
5.81383333333334	0.0705718994140625
5.81716666666667	0.0715255737304688
5.8205	0.0629425048828125
5.82383333333334	0.0457763671875
5.82716666666667	0.0257492065429688
5.8305	0.00762939453125
5.83383333333334	0.00286102294921875
5.83716666666667	0.0057220458984375
5.8405	0.0128746032714844
5.84383333333334	0.0200271606445313
5.84716666666667	0.0295639038085938
5.8505	0.0400543212890625
5.85383333333334	0.0405311584472656
5.85716666666667	0.0319480895996094
5.8605	0.026702880859375
5.86383333333334	0.0238418579101563
5.86716666666667	0.0185966491699219
5.8705	0.00905990600585938
5.87383333333334	0.00429153442382813
5.87716666666667	0.00762939453125
5.8805	0.0100135803222656
5.88383333333334	0.0157356262207031
5.88716666666667	0.0281333923339844
5.8905	0.0410079956054688
5.89383333333334	0.0481605529785156
5.89716666666667	0.0519752502441407
5.9005	0.0581741333007813
5.90383333333334	0.0638961791992188
5.90716666666667	0.0605583190917969
5.9105	0.0576972961425782
5.91383333333334	0.0605583190917969
5.91716666666667	0.0672340393066407
5.9205	0.0720024108886719
5.92383333333334	0.0748634338378907
5.92716666666667	0.080108642578125
5.9305	0.0834465026855469
5.93383333333334	0.0824928283691406
5.93716666666667	0.0743865966796875
5.9405	0.0677108764648438
5.94383333333334	0.0615119934082032
5.94716666666667	0.06103515625
5.9505	0.0600814819335938
5.95383333333334	0.0543594360351563
5.95716666666667	0.0433921813964844
5.9605	0.0271797180175781
5.96383333333334	0.0209808349609375
5.96716666666667	0.0247955322265625
5.9705	0.0410079956054688
5.97383333333334	0.0605583190917969
5.97716666666667	0.0796318054199219
5.9805	0.0939369201660156
5.98383333333334	0.0982284545898438
5.98716666666667	0.091552734375
5.9905	0.0772476196289063
5.99383333333334	0.0638961791992188
5.99716666666667	0.0581741333007813
6.0005	0.057220458984375
6.00383333333334	0.0543594360351563
6.00716666666667	0.0467300415039063
6.0105	0.0362396240234375
6.01383333333334	0.0295639038085938
6.01716666666667	0.0233650207519531
6.0205	0.019073486328125
6.02383333333334	0.0147819519042969
6.02716666666667	0.0133514404296875
6.0305	0.011444091796875
6.03383333333334	0.0109672546386719
6.03716666666667	0.0181198120117188
6.0405	0.0348091125488281
6.04383333333334	0.0562667846679688
6.04716666666667	0.0729560852050782
6.0505	0.0882148742675781
6.05383333333334	0.09918212890625
6.05716666666667	0.10061264038086
6.0605	0.091552734375
6.06383333333334	0.080108642578125
6.06716666666667	0.0758171081542969
6.0705	0.0753402709960938
6.07383333333334	0.0748634338378907
6.07716666666667	0.0743865966796875
6.0805	0.0734329223632813
6.08383333333334	0.0705718994140625
6.08716666666667	0.0619888305664063
6.0905	0.0500679016113282
6.09383333333334	0.0424385070800781
6.09716666666667	0.0410079956054688
6.1005	0.0476837158203125
6.10383333333334	0.0548362731933594
6.10716666666667	0.0605583190917969
6.1105	0.0600814819335938
6.11383333333334	0.0562667846679688
6.11716666666667	0.049591064453125
6.1205	0.0386238098144531
6.12383333333334	0.0257492065429688
6.12716666666667	0.0195503234863281
6.1305	0.0243186950683594
6.13383333333334	0.0319480895996094
6.13716666666667	0.0376701354980469
6.1405	0.0400543212890625
6.14383333333334	0.0462532043457031
6.14716666666667	0.0467300415039063
6.1505	0.0443458557128906
6.15383333333334	0.041961669921875
6.15716666666667	0.0472068786621094
6.1605	0.0567436218261719
6.16383333333334	0.0638961791992188
6.16716666666667	0.0715255737304688
6.1705	0.0786781311035157
6.17383333333334	0.0777244567871094
6.17716666666667	0.0634193420410157
6.1805	0.0438690185546875
6.18383333333334	0.0324249267578125
6.18716666666667	0.0290870666503906
6.1905	0.026702880859375
6.19383333333334	0.0214576721191406
6.19716666666667	0.0219345092773438
6.2005	0.0295639038085938
6.20383333333334	0.0405311584472656
6.20716666666667	0.0462532043457031
6.2105	0.0472068786621094
6.21383333333334	0.0529289245605469
6.21716666666667	0.0596046447753907
6.2205	0.0638961791992188
6.22383333333334	0.0596046447753907
6.22716666666667	0.049591064453125
6.2305	0.0424385070800781
6.23383333333334	0.0376701354980469
6.23716666666667	0.0395774841308594
6.2405	0.0391006469726563
6.24383333333334	0.0348091125488281
6.24716666666667	0.0314712524414063
6.2505	0.0352859497070313
6.25383333333334	0.0457763671875
6.25716666666667	0.0524520874023438
6.2605	0.0510215759277344
6.26383333333334	0.0443458557128906
6.26716666666667	0.034332275390625
6.2705	0.02288818359375
6.27383333333334	0.0119209289550781
6.27716666666667	0.0100135803222656
6.2805	0.0181198120117188
6.28383333333334	0.0290870666503906
6.28716666666667	0.0400543212890625
6.2905	0.0486373901367188
6.29383333333334	0.0567436218261719
6.29716666666667	0.0538825988769532
6.3005	0.05340576171875
6.30383333333334	0.0629425048828125
6.30716666666667	0.0796318054199219
6.3105	0.0910758972167969
6.31383333333334	0.0896453857421875
6.31716666666667	0.080108642578125
6.3205	0.0634193420410157
6.32383333333334	0.0448226928710938
6.32716666666667	0.034332275390625
6.3305	0.0281333923339844
6.33383333333334	0.0252723693847656
6.33716666666667	0.0276565551757813
6.3405	0.0314712524414063
6.34383333333334	0.0324249267578125
6.34716666666667	0.0205039978027344
6.3505	0.0095367431640625
6.35383333333334	0.0057220458984375
6.35716666666667	0.00715255737304688
6.3605	0.0143051147460938
6.36383333333334	0.0233650207519531
6.36716666666667	0.0362396240234375
6.3705	0.0457763671875
6.37383333333334	0.0553131103515625
6.37716666666667	0.0591278076171875
6.3805	0.0586509704589844
6.38383333333334	0.0514984130859375
6.38716666666667	0.0457763671875
6.3905	0.0405311584472656
6.39383333333334	0.0329017639160156
6.39716666666667	0.0262260437011719
6.4005	0.0209808349609375
6.40383333333334	0.0209808349609375
6.40716666666667	0.0200271606445313
6.4105	0.02288818359375
6.41383333333334	0.026702880859375
6.41716666666667	0.0271797180175781
6.4205	0.0257492065429688
6.42383333333334	0.0224113464355469
6.42716666666667	0.0243186950683594
6.4305	0.0233650207519531
6.43383333333334	0.019073486328125
6.43716666666667	0.0176429748535156
6.4405	0.019073486328125
6.44383333333334	0.0247955322265625
6.44716666666667	0.0257492065429688
6.4505	0.0262260437011719
6.45383333333334	0.0286102294921875
6.45716666666667	0.0352859497070313
6.4605	0.0410079956054688
6.46383333333334	0.0429153442382813
6.46716666666667	0.0414848327636719
6.4705	0.041961669921875
6.47383333333334	0.0462532043457031
6.47716666666667	0.0514984130859375
6.4805	0.057220458984375
6.48383333333334	0.06103515625
6.48716666666667	0.0700950622558594
6.4905	0.0772476196289063
6.49383333333334	0.0810623168945313
6.49716666666667	0.0782012939453125
6.5005	0.0748634338378907
6.50383333333334	0.0720024108886719
6.50716666666667	0.0662803649902344
6.5105	0.0591278076171875
6.51383333333334	0.0491142272949219
6.51716666666667	0.0376701354980469
6.5205	0.0309944152832031
6.52383333333334	0.0286102294921875
6.52716666666667	0.0300407409667969
6.5305	0.0286102294921875
6.53383333333334	0.0262260437011719
6.53716666666667	0.0243186950683594
6.5405	0.0205039978027344
6.54383333333334	0.0176429748535156
6.54716666666667	0.0152587890625
6.5505	0.019073486328125
6.55383333333334	0.0233650207519531
6.55716666666667	0.0271797180175781
6.5605	0.0290870666503906
6.56383333333334	0.030517578125
6.56716666666667	0.0319480895996094
6.5705	0.0357627868652344
6.57383333333334	0.0400543212890625
6.57716666666667	0.0448226928710938
6.5805	0.0448226928710938
6.58383333333334	0.0405311584472656
6.58716666666667	0.030517578125
6.5905	0.0176429748535156
6.59383333333334	0.00762939453125
6.59716666666667	0.00238418579101563
6.6005	0.003814697265625
6.60383333333334	0.0104904174804688
6.60716666666667	0.0271797180175781
6.6105	0.0410079956054688
6.61383333333334	0.0491142272949219
6.61716666666667	0.0505447387695313
6.6205	0.0510215759277344
6.62383333333334	0.0514984130859375
6.62716666666667	0.0476837158203125
6.6305	0.0400543212890625
6.63383333333334	0.0319480895996094
6.63716666666667	0.0262260437011719
6.6405	0.0252723693847656
6.64383333333334	0.0262260437011719
6.64716666666667	0.0257492065429688
6.6505	0.0271797180175781
6.65383333333334	0.0295639038085938
6.65716666666667	0.0367164611816406
6.6605	0.0376701354980469
6.66383333333334	0.034332275390625
[truncated: 7,006 more rows]
