# Supplementary material for: Phase-Specific Parameter Estimation in Chiral HPLC Using 1‑Site, 2‑Site Stochastic Models, and Unified Equation Approach
Source: Anal Chem. 2026 Apr 29;98(18):13925–39. doi: 10.1021/acs.analchem.6c01634 (PMC13177292; doi:10.1021/acs.analchem.6c01634)
Supplement: Supplementary file 2 [file ac6c01634_si_002.zip › SupportingInformation/01_isotherm_fit/CELL2_data/LORA_CELL2_05_10_22504.CSV]

0.003	0.0290870666503906
0.00633333333333334	0.0252723693847656
0.00966666666666667	0.0195503234863281
0.013	0.0162124633789063
0.0163333333333334	0.0162124633789063
0.0196666666666667	0.0195503234863281
0.023	0.0238418579101563
0.0263333333333334	0.0295639038085938
0.0296666666666667	0.0338554382324219
0.033	0.0376701354980469
0.0363333333333334	0.0352859497070313
0.0396666666666667	0.0300407409667969
0.043	0.0281333923339844
0.0463333333333334	0.030517578125
0.0496666666666667	0.0376701354980469
0.053	0.041961669921875
0.0563333333333334	0.0452995300292969
0.0596666666666667	0.0452995300292969
0.063	0.0414848327636719
0.0663333333333334	0.0333786010742188
0.0696666666666667	0.0209808349609375
0.073	0.00667572021484375
0.0763333333333334	-0.00286102294921875
0.0796666666666667	-0.00858306884765625
0.083	-0.0109672546386719
0.0863333333333334	-0.0185966491699219
0.0896666666666667	-0.0281333923339844
0.093	-0.0329017639160156
0.0963333333333334	-0.0338554382324219
0.0996666666666667	-0.0324249267578125
0.103	-0.0338554382324219
0.106333333333334	-0.0333786010742188
0.109666666666667	-0.0300407409667969
0.113	-0.0276565551757813
0.116333333333334	-0.0224113464355469
0.119666666666667	-0.0195503234863281
0.123	-0.0166893005371094
0.126333333333334	-0.0162124633789063
0.129666666666667	-0.0104904174804688
0.133	-0.00095367431640625
0.136333333333334	0.00619888305664063
0.139666666666667	0.00667572021484375
0.143	0.00476837158203125
0.146333333333334	0.00810623168945313
0.149666666666667	0.0119209289550781
0.153	0.0143051147460938
0.156333333333334	0.0147819519042969
0.159666666666667	0.0162124633789063
0.163	0.0214576721191406
0.166333333333334	0.0214576721191406
0.169666666666667	0.0147819519042969
0.173	0.00619888305664063
0.176333333333334	-0.000476837158203125
0.179666666666667	-0.000476837158203125
0.183	0
0.186333333333334	-0.00143051147460938
0.189666666666667	-0.00429153442382813
0.193	-0.00858306884765625
0.196333333333334	-0.0133514404296875
0.199666666666667	-0.019073486328125
0.203	-0.0195503234863281
0.206333333333334	-0.0123977661132813
0.209666666666667	-0.0019073486328125
0.213	0.00476837158203125
0.216333333333334	0.0095367431640625
0.219666666666667	0.0152587890625
0.223	0.0233650207519531
0.226333333333334	0.0295639038085938
0.229666666666667	0.0300407409667969
0.233	0.026702880859375
0.236333333333334	0.019073486328125
0.239666666666667	0.0128746032714844
0.243	0.00476837158203125
0.246333333333334	-0.0019073486328125
0.249666666666667	-0.00429153442382813
0.253	0.00238418579101563
0.256333333333334	0.00858306884765625
0.259666666666667	0.00476837158203125
0.263	0.000476837158203125
0.266333333333334	-0.00095367431640625
0.269666666666667	-0.00143051147460938
0.273	-0.00810623168945313
0.276333333333334	-0.0095367431640625
0.279666666666667	-0.00286102294921875
0.283	0.00286102294921875
0.286333333333334	-0.000476837158203125
0.289666666666667	-0.00715255737304688
0.293	-0.00858306884765625
0.296333333333334	-0.00762939453125
0.299666666666667	-0.0095367431640625
0.303	-0.0138282775878906
0.306333333333334	-0.0119209289550781
0.309666666666667	-0.00619888305664063
0.313	0.0019073486328125
0.316333333333334	0.00667572021484375
0.319666666666667	0.00715255737304688
0.323	0.00476837158203125
0.326333333333334	0
0.329666666666667	-0.00143051147460938
0.333	-0.0057220458984375
0.336333333333334	-0.0119209289550781
0.339666666666667	-0.0138282775878906
0.343	-0.0128746032714844
0.346333333333334	-0.0119209289550781
0.349666666666667	-0.0185966491699219
0.353	-0.0195503234863281
0.356333333333334	-0.0143051147460938
0.359666666666667	-0.00762939453125
0.363	-0.0019073486328125
0.366333333333334	-0.0019073486328125
0.369666666666667	-0.0019073486328125
0.373	-0.00810623168945313
0.376333333333334	-0.0171661376953125
0.379666666666667	-0.0238418579101563
0.383	-0.0243186950683594
0.386333333333334	-0.0166893005371094
0.389666666666667	-0.0123977661132813
0.393	-0.0109672546386719
0.396333333333334	-0.0109672546386719
0.399666666666667	-0.0109672546386719
0.403	-0.0119209289550781
0.406333333333334	-0.0138282775878906
0.409666666666667	-0.00905990600585938
0.413	-0.000476837158203125
0.416333333333334	0.00619888305664063
0.419666666666667	0.00667572021484375
0.423	0.003814697265625
0.426333333333334	-0.00619888305664063
0.429666666666667	-0.0143051147460938
0.433	-0.0209808349609375
0.436333333333334	-0.0262260437011719
0.439666666666667	-0.0309944152832031
0.443	-0.0324249267578125
0.446333333333334	-0.02288818359375
0.449666666666667	-0.011444091796875
0.453	-0.00286102294921875
0.456333333333334	0.00095367431640625
0.459666666666667	0.00238418579101563
0.463	0.00238418579101563
0.466333333333334	-0.00476837158203125
0.469666666666667	-0.0195503234863281
0.473	-0.0338554382324219
0.476333333333334	-0.0395774841308594
0.479666666666667	-0.0386238098144531
0.483	-0.0391006469726563
0.486333333333334	-0.0391006469726563
0.489666666666667	-0.0348091125488281
0.493	-0.0252723693847656
0.496333333333334	-0.0162124633789063
0.499666666666667	-0.00619888305664063
0.503	-0.0019073486328125
0.506333333333334	-0.00238418579101563
0.509666666666667	-0.00333786010742188
0.513	-0.00619888305664063
0.516333333333334	-0.011444091796875
0.519666666666667	-0.0243186950683594
0.523	-0.0329017639160156
0.526333333333334	-0.0362396240234375
0.529666666666667	-0.0391006469726563
0.533	-0.0424385070800781
0.536333333333334	-0.0481605529785156
0.539666666666667	-0.0510215759277344
0.543	-0.0519752502441407
0.546333333333334	-0.0510215759277344
0.549666666666667	-0.0472068786621094
0.553	-0.0410079956054688
0.556333333333334	-0.034332275390625
0.559666666666667	-0.030517578125
0.563	-0.0281333923339844
0.566333333333334	-0.030517578125
0.569666666666667	-0.0367164611816406
0.573	-0.0457763671875
0.576333333333334	-0.0481605529785156
0.579666666666667	-0.0457763671875
0.583	-0.0448226928710938
0.586333333333334	-0.0433921813964844
0.589666666666667	-0.03814697265625
0.593	-0.030517578125
0.596333333333334	-0.026702880859375
0.599666666666667	-0.02288818359375
0.603	-0.0143051147460938
0.606333333333334	-0.00667572021484375
0.609666666666667	-0.00524520874023438
0.613	-0.00810623168945313
0.616333333333334	-0.0095367431640625
0.619666666666667	-0.0123977661132813
0.623	-0.0138282775878906
0.626333333333334	-0.0109672546386719
0.629666666666667	-0.00333786010742188
0.633	-0.00095367431640625
0.636333333333334	-0.0057220458984375
0.639666666666667	-0.0138282775878906
0.643	-0.0233650207519531
0.646333333333334	-0.0314712524414063
0.649666666666667	-0.041961669921875
0.653	-0.0452995300292969
0.656333333333334	-0.0476837158203125
0.659666666666667	-0.0476837158203125
0.663	-0.0491142272949219
0.666333333333334	-0.049591064453125
0.669666666666667	-0.0476837158203125
0.673	-0.0429153442382813
0.676333333333334	-0.0352859497070313
0.679666666666667	-0.0252723693847656
0.683	-0.0128746032714844
0.686333333333334	0.00333786010742188
0.689666666666667	0.0200271606445313
0.693	0.0262260437011719
0.696333333333334	0.0176429748535156
0.699666666666667	0.000476837158203125
0.703	-0.0185966491699219
0.706333333333334	-0.0429153442382813
0.709666666666667	-0.0677108764648438
0.713	-0.0824928283691406
0.716333333333334	-0.0796318054199219
0.719666666666667	-0.0619888305664063
0.723	-0.0414848327636719
0.726333333333334	-0.0171661376953125
0.729666666666667	0.00429153442382813
0.733	0.0214576721191406
0.736333333333334	0.0314712524414063
0.739666666666667	0.0324249267578125
0.743	0.0295639038085938
0.746333333333334	0.0166893005371094
0.749666666666667	-0.0019073486328125
0.753	-0.0243186950683594
0.756333333333334	-0.0400543212890625
0.759666666666667	-0.0467300415039063
0.763	-0.0448226928710938
0.766333333333334	-0.0329017639160156
0.769666666666667	-0.019073486328125
0.773	-0.00619888305664063
0.776333333333334	0.00238418579101563
0.779666666666667	0.00715255737304688
0.783	0.0109672546386719
0.786333333333334	0.00715255737304688
0.789666666666667	0.00667572021484375
0.793	0.011444091796875
0.796333333333334	0.0185966491699219
0.799666666666667	0.0195503234863281
0.803	0.011444091796875
0.806333333333334	0.003814697265625
0.809666666666667	0.000476837158203125
0.813	0.000476837158203125
0.816333333333334	0.00429153442382813
0.819666666666667	0.0119209289550781
0.823	0.0200271606445313
0.826333333333334	0.026702880859375
0.829666666666667	0.0262260437011719
0.833	0.0185966491699219
0.836333333333334	0.00619888305664063
0.839666666666667	-0.00143051147460938
0.843	0.00333786010742188
0.846333333333334	0.0162124633789063
0.849666666666667	0.0300407409667969
0.853	0.0443458557128906
0.856333333333334	0.0505447387695313
0.859666666666667	0.0500679016113282
0.863	0.0376701354980469
0.866333333333334	0.0243186950683594
0.869666666666667	0.0176429748535156
0.873	0.0157356262207031
0.876333333333334	0.0185966491699219
0.879666666666667	0.0209808349609375
0.883	0.0243186950683594
0.886333333333334	0.0200271606445313
0.889666666666667	0.0100135803222656
0.893	-0.003814697265625
0.896333333333334	-0.0109672546386719
0.899666666666667	-0.0157356262207031
0.903	-0.0205039978027344
0.906333333333334	-0.0214576721191406
0.909666666666667	-0.0166893005371094
0.913	-0.00762939453125
0.916333333333334	-0.00476837158203125
0.919666666666667	-0.000476837158203125
0.923	0.0057220458984375
0.926333333333334	0.0119209289550781
0.929666666666667	0.0171661376953125
0.933	0.0176429748535156
0.936333333333334	0.0185966491699219
0.939666666666667	0.0147819519042969
0.943	0.00715255737304688
0.946333333333334	-0.00810623168945313
0.949666666666667	-0.0233650207519531
0.953	-0.0333786010742188
0.956333333333334	-0.0376701354980469
0.959666666666667	-0.0405311584472656
0.963	-0.0433921813964844
0.966333333333334	-0.0386238098144531
0.969666666666667	-0.0352859497070313
0.973	-0.03814697265625
0.976333333333334	-0.0438690185546875
0.979666666666667	-0.041961669921875
0.983	-0.0338554382324219
0.986333333333334	-0.026702880859375
0.989666666666667	-0.0214576721191406
0.993	-0.0147819519042969
0.996333333333334	-0.0100135803222656
0.999666666666667	-0.0095367431640625
1.003	-0.0143051147460938
1.00633333333334	-0.0195503234863281
1.00966666666667	-0.0233650207519531
1.013	-0.0247955322265625
1.01633333333334	-0.0281333923339844
1.01966666666667	-0.0362396240234375
1.023	-0.0433921813964844
1.02633333333334	-0.0472068786621094
1.02966666666667	-0.0448226928710938
1.033	-0.0462532043457031
1.03633333333334	-0.0462532043457031
1.03966666666667	-0.0462532043457031
1.043	-0.03814697265625
1.04633333333334	-0.0290870666503906
1.04966666666667	-0.0238418579101563
1.053	-0.0166893005371094
1.05633333333334	-0.0119209289550781
1.05966666666667	-0.0100135803222656
1.063	-0.019073486328125
1.06633333333334	-0.0290870666503906
1.06966666666667	-0.0376701354980469
1.073	-0.0395774841308594
1.07633333333334	-0.03814697265625
1.07966666666667	-0.0300407409667969
1.083	-0.0171661376953125
1.08633333333334	-0.0095367431640625
1.08966666666667	-0.00524520874023438
1.093	-0.00667572021484375
1.09633333333334	-0.00715255737304688
1.09966666666667	-0.00429153442382813
1.103	-0.00524520874023438
1.10633333333334	-0.0057220458984375
1.10966666666667	-0.0095367431640625
1.113	-0.00858306884765625
1.11633333333334	-0.00095367431640625
1.11966666666667	0.00333786010742188
1.123	0.00762939453125
1.12633333333334	0.0123977661132813
1.12966666666667	0.0185966491699219
1.133	0.0176429748535156
1.13633333333334	0.0100135803222656
1.13966666666667	0.00143051147460938
1.143	-0.00667572021484375
1.14633333333334	-0.0128746032714844
1.14966666666667	-0.019073486328125
1.153	-0.0247955322265625
1.15633333333334	-0.0295639038085938
1.15966666666667	-0.0338554382324219
1.163	-0.0333786010742188
1.16633333333334	-0.0314712524414063
1.16966666666667	-0.026702880859375
1.173	-0.0205039978027344
1.17633333333334	-0.0185966491699219
1.17966666666667	-0.0214576721191406
1.183	-0.0252723693847656
1.18633333333334	-0.0219345092773438
1.18966666666667	-0.0176429748535156
1.193	-0.0138282775878906
1.19633333333334	-0.0123977661132813
1.19966666666667	-0.00905990600585938
1.203	-0.011444091796875
1.20633333333334	-0.019073486328125
1.20966666666667	-0.0262260437011719
1.213	-0.0329017639160156
1.21633333333334	-0.0338554382324219
1.21966666666667	-0.0362396240234375
1.223	-0.0352859497070313
1.22633333333334	-0.0367164611816406
1.22966666666667	-0.0410079956054688
1.233	-0.0491142272949219
1.23633333333334	-0.0553131103515625
1.23966666666667	-0.0557899475097657
1.243	-0.0529289245605469
1.24633333333334	-0.0500679016113282
1.24966666666667	-0.0414848327636719
1.253	-0.0238418579101563
1.25633333333334	-0.00429153442382813
1.25966666666667	0.0095367431640625
1.263	0.0205039978027344
1.26633333333334	0.0271797180175781
1.26966666666667	0.0281333923339844
1.273	0.0252723693847656
1.27633333333334	0.0209808349609375
1.27966666666667	0.0147819519042969
1.283	0.00333786010742188
1.28633333333334	-0.0019073486328125
1.28966666666667	-0.00333786010742188
1.293	-0.00619888305664063
1.29633333333334	-0.0123977661132813
1.29966666666667	-0.0157356262207031
1.303	-0.011444091796875
1.30633333333334	-0.00524520874023438
1.30966666666667	-0.00143051147460938
1.313	0.00095367431640625
1.31633333333334	0.00476837158203125
1.31966666666667	0.00715255737304688
1.323	0.00333786010742188
1.32633333333334	-0.00905990600585938
1.32966666666667	-0.0224113464355469
1.333	-0.026702880859375
1.33633333333334	-0.0276565551757813
1.33966666666667	-0.0281333923339844
1.343	-0.0262260437011719
1.34633333333334	-0.0157356262207031
1.34966666666667	-0.00715255737304688
1.353	-0.00715255737304688
1.35633333333334	-0.0109672546386719
1.35966666666667	-0.0104904174804688
1.363	-0.00619888305664063
1.36633333333334	-0.00476837158203125
1.36966666666667	-0.00524520874023438
1.373	-0.00429153442382813
1.37633333333334	-0.00143051147460938
1.37966666666667	0.00619888305664063
1.383	0.0095367431640625
1.38633333333334	0.0119209289550781
1.38966666666667	0.0133514404296875
1.393	0.0147819519042969
1.39633333333334	0.0133514404296875
1.39966666666667	0.00143051147460938
1.403	-0.0133514404296875
1.40633333333334	-0.0257492065429688
1.40966666666667	-0.0338554382324219
1.413	-0.0309944152832031
1.41633333333334	-0.0233650207519531
1.41966666666667	-0.00905990600585938
1.423	0.0095367431640625
1.42633333333334	0.0205039978027344
1.42966666666667	0.026702880859375
1.433	0.0181198120117188
1.43633333333334	0.011444091796875
1.43966666666667	0.00286102294921875
1.443	-0.0119209289550781
1.44633333333334	-0.0200271606445313
1.44966666666667	-0.02288818359375
1.453	-0.0200271606445313
1.45633333333334	-0.0271797180175781
1.45966666666667	-0.0357627868652344
1.463	-0.0309944152832031
1.46633333333334	-0.0233650207519531
1.46966666666667	-0.0176429748535156
1.473	-0.0123977661132813
1.47633333333334	-0.00238418579101563
1.47966666666667	0.0109672546386719
1.483	0.0162124633789063
1.48633333333334	0.0181198120117188
1.48966666666667	0.0143051147460938
1.493	0.00762939453125
1.49633333333334	0.00476837158203125
1.49966666666667	0.0019073486328125
1.503	0.00667572021484375
1.50633333333334	0.00810623168945313
1.50966666666667	0.0128746032714844
1.513	0.0171661376953125
1.51633333333334	0.0147819519042969
1.51966666666667	0.00810623168945313
1.523	-0.00619888305664063
1.52633333333334	-0.0166893005371094
1.52966666666667	-0.0247955322265625
1.533	-0.0295639038085938
1.53633333333334	-0.0352859497070313
1.53966666666667	-0.03814697265625
1.543	-0.0348091125488281
1.54633333333334	-0.0233650207519531
1.54966666666667	-0.0104904174804688
1.553	-0.00238418579101563
1.55633333333334	0.00619888305664063
1.55966666666667	0.0138282775878906
1.563	0.0185966491699219
1.56633333333334	0.0181198120117188
1.56966666666667	0.0143051147460938
1.573	0.0195503234863281
1.57633333333334	0.02288818359375
1.57966666666667	0.0200271606445313
1.583	0.00715255737304688
1.58633333333334	-0.00762939453125
1.58966666666667	-0.0166893005371094
1.593	-0.0257492065429688
1.59633333333334	-0.0271797180175781
1.59966666666667	-0.0185966491699219
1.603	0.00143051147460938
1.60633333333334	0.0181198120117188
1.60966666666667	0.0233650207519531
1.613	0.019073486328125
1.61633333333334	0.0100135803222656
1.61966666666667	-0.0019073486328125
1.623	-0.0104904174804688
1.62633333333334	-0.0109672546386719
1.62966666666667	-0.00476837158203125
1.633	0.00286102294921875
1.63633333333334	0.0104904174804688
1.63966666666667	0.0152587890625
1.643	0.0133514404296875
1.64633333333334	0.00476837158203125
1.64966666666667	-0.00143051147460938
1.653	0.00095367431640625
1.65633333333334	0.00476837158203125
1.65966666666667	0.0100135803222656
1.663	0.0152587890625
1.66633333333334	0.0209808349609375
1.66966666666667	0.0233650207519531
1.673	0.0181198120117188
1.67633333333334	0.0119209289550781
1.67966666666667	0.00524520874023438
1.683	0.00333786010742188
1.68633333333334	0.00619888305664063
1.68966666666667	0.0123977661132813
1.693	0.019073486328125
1.69633333333334	0.0243186950683594
1.69966666666667	0.030517578125
1.703	0.030517578125
1.70633333333334	0.0271797180175781
1.70966666666667	0.0233650207519531
1.713	0.0214576721191406
1.71633333333334	0.0247955322265625
1.71966666666667	0.0219345092773438
1.723	0.0152587890625
1.72633333333334	0.00476837158203125
1.72966666666667	-0.00715255737304688
1.733	-0.0147819519042969
1.73633333333334	-0.0181198120117188
1.73966666666667	-0.0104904174804688
1.743	0
1.74633333333334	0.00667572021484375
1.74966666666667	0.00810623168945313
1.753	0.00715255737304688
1.75633333333334	-0.000476837158203125
1.75966666666667	-0.0138282775878906
1.763	-0.0209808349609375
1.76633333333334	-0.0147819519042969
1.76966666666667	-0.0019073486328125
1.773	0.00858306884765625
1.77633333333334	0.0152587890625
1.77966666666667	0.0195503234863281
1.783	0.0171661376953125
1.78633333333334	0.0143051147460938
1.78966666666667	0.0166893005371094
1.793	0.0205039978027344
1.79633333333334	0.0247955322265625
1.79966666666667	0.0338554382324219
1.803	0.0486373901367188
1.80633333333334	0.0591278076171875
1.80966666666667	0.0553131103515625
1.813	0.0500679016113282
1.81633333333334	0.0543594360351563
1.81966666666667	0.0562667846679688
1.823	0.0529289245605469
1.82633333333334	0.0472068786621094
1.82966666666667	0.0567436218261719
1.833	0.0715255737304688
1.83633333333334	0.0748634338378907
1.83966666666667	0.0767707824707032
1.843	0.0762939453125
1.84633333333334	0.0758171081542969
1.84966666666667	0.0653266906738282
1.853	0.0519752502441407
1.85633333333334	0.0472068786621094
1.85966666666667	0.0424385070800781
1.863	0.0391006469726563
1.86633333333334	0.0438690185546875
1.86966666666667	0.0567436218261719
1.873	0.0672340393066407
1.87633333333334	0.0643730163574219
1.87966666666667	0.0591278076171875
1.883	0.0543594360351563
1.88633333333334	0.0448226928710938
1.88966666666667	0.030517578125
1.893	0.0219345092773438
1.89633333333334	0.026702880859375
1.89966666666667	0.0309944152832031
1.903	0.0333786010742188
1.90633333333334	0.0352859497070313
1.90966666666667	0.0400543212890625
1.913	0.0443458557128906
1.91633333333334	0.0467300415039063
1.91966666666667	0.0519752502441407
1.923	0.0629425048828125
1.92633333333334	0.0720024108886719
1.92966666666667	0.072479248046875
1.933	0.064849853515625
1.93633333333334	0.0557899475097657
1.93966666666667	0.0524520874023438
1.943	0.0491142272949219
1.94633333333334	0.0429153442382813
1.94966666666667	0.0424385070800781
1.953	0.0452995300292969
1.95633333333334	0.0481605529785156
1.95966666666667	0.0457763671875
1.963	0.041961669921875
1.96633333333334	0.0400543212890625
1.96966666666667	0.0410079956054688
1.973	0.0424385070800781
1.97633333333334	0.0433921813964844
1.97966666666667	0.0414848327636719
1.983	0.0405311584472656
1.98633333333334	0.0429153442382813
1.98966666666667	0.0429153442382813
1.993	0.0410079956054688
1.99633333333334	0.0395774841308594
1.99966666666667	0.0429153442382813
2.003	0.0462532043457031
2.00633333333334	0.0476837158203125
2.00966666666667	0.0424385070800781
2.013	0.0376701354980469
2.01633333333334	0.0352859497070313
2.01966666666667	0.0371932983398438
2.023	0.03814697265625
2.02633333333334	0.0371932983398438
2.02966666666667	0.0424385070800781
2.033	0.0486373901367188
2.03633333333334	0.0529289245605469
2.03966666666667	0.0510215759277344
2.043	0.0548362731933594
2.04633333333334	0.0615119934082032
2.04966666666667	0.0653266906738282
2.053	0.0629425048828125
2.05633333333334	0.0624656677246094
2.05966666666667	0.0667572021484375
2.063	0.0662803649902344
2.06633333333334	0.0624656677246094
2.06966666666667	0.0600814819335938
2.073	0.0629425048828125
2.07633333333334	0.0591278076171875
2.07966666666667	0.0452995300292969
2.083	0.0286102294921875
2.08633333333334	0.0181198120117188
2.08966666666667	0.00905990600585938
2.093	0.00476837158203125
2.09633333333334	0.00810623168945313
2.09966666666667	0.0205039978027344
2.103	0.0276565551757813
2.10633333333334	0.0238418579101563
2.10966666666667	0.0166893005371094
2.113	0.0104904174804688
2.11633333333334	0.00619888305664063
2.11966666666667	-0.0019073486328125
2.123	-0.00286102294921875
2.12633333333334	0.00238418579101563
2.12966666666667	0.0128746032714844
2.133	0.0238418579101563
2.13633333333334	0.0329017639160156
2.13966666666667	0.0376701354980469
2.143	0.034332275390625
2.14633333333334	0.0300407409667969
2.14966666666667	0.0200271606445313
2.153	0.00762939453125
2.15633333333334	-0.0057220458984375
2.15966666666667	-0.0104904174804688
2.163	-0.00619888305664063
2.16633333333334	0
2.16966666666667	0.00762939453125
2.173	0.0152587890625
2.17633333333334	0.0238418579101563
2.17966666666667	0.0257492065429688
2.183	0.0214576721191406
2.18633333333334	0.0143051147460938
2.18966666666667	0.00905990600585938
2.193	0.00238418579101563
2.19633333333334	-0.00524520874023438
2.19966666666667	-0.0109672546386719
2.203	-0.00858306884765625
2.20633333333334	-0.00333786010742188
2.20966666666667	-0.0019073486328125
2.213	-0.00476837158203125
2.21633333333334	-0.00619888305664063
2.21966666666667	-0.00476837158203125
2.223	-0.00715255737304688
2.22633333333334	-0.011444091796875
2.22966666666667	-0.0157356262207031
2.233	-0.0119209289550781
2.23633333333334	-0.00905990600585938
2.23966666666667	-0.0128746032714844
2.243	-0.0185966491699219
2.24633333333334	-0.0257492065429688
2.24966666666667	-0.0252723693847656
2.253	-0.0290870666503906
2.25633333333334	-0.0290870666503906
2.25966666666667	-0.0209808349609375
2.263	-0.0123977661132813
2.26633333333334	-0.00619888305664063
2.26966666666667	-0.0100135803222656
2.273	-0.00858306884765625
2.27633333333334	-0.00715255737304688
2.27966666666667	-0.00810623168945313
2.283	-0.0095367431640625
2.28633333333334	-0.00524520874023438
2.28966666666667	0.0019073486328125
2.293	0.00715255737304688
2.29633333333334	0.00619888305664063
2.29966666666667	0
2.303	-0.00762939453125
2.30633333333334	-0.0157356262207031
2.30966666666667	-0.0181198120117188
2.313	-0.0209808349609375
2.31633333333334	-0.0219345092773438
2.31966666666667	-0.0171661376953125
2.323	-0.00762939453125
2.32633333333334	0.00238418579101563
2.32966666666667	0.00715255737304688
2.333	0.00905990600585938
2.33633333333334	0.00810623168945313
2.33966666666667	0.00476837158203125
2.343	0
2.34633333333334	-0.00143051147460938
2.34966666666667	-0.000476837158203125
2.353	0.00143051147460938
2.35633333333334	0.00762939453125
2.35966666666667	0.0119209289550781
2.363	0.00762939453125
2.36633333333334	-0.00286102294921875
2.36966666666667	-0.0181198120117188
2.373	-0.0247955322265625
2.37633333333334	-0.0300407409667969
2.37966666666667	-0.026702880859375
2.383	-0.0171661376953125
2.38633333333334	-0.003814697265625
2.38966666666667	0.011444091796875
2.393	0.0185966491699219
2.39633333333334	0.0200271606445313
2.39966666666667	0.0133514404296875
2.403	0.00762939453125
2.40633333333334	0.00762939453125
2.40966666666667	0.00619888305664063
2.413	0.00476837158203125
2.41633333333334	0.003814697265625
2.41966666666667	0.0119209289550781
2.423	0.0243186950683594
2.42633333333334	0.0286102294921875
2.42966666666667	0.0290870666503906
2.433	0.0252723693847656
2.43633333333334	0.0200271606445313
2.43966666666667	0.0100135803222656
2.443	-0.00715255737304688
2.44633333333334	-0.02288818359375
2.44966666666667	-0.034332275390625
2.453	-0.0371932983398438
2.45633333333334	-0.0376701354980469
2.45966666666667	-0.0348091125488281
2.463	-0.0262260437011719
2.46633333333334	-0.0128746032714844
2.46966666666667	0.0019073486328125
2.473	0.0128746032714844
2.47633333333334	0.0214576721191406
2.47966666666667	0.02288818359375
2.483	0.0214576721191406
2.48633333333334	0.0157356262207031
2.48966666666667	0.0109672546386719
2.493	0.00905990600585938
2.49633333333334	0.0104904174804688
2.49966666666667	0.0157356262207031
2.503	0.0195503234863281
2.50633333333334	0.0214576721191406
2.50966666666667	0.0181198120117188
2.513	0.011444091796875
2.51633333333334	0.0019073486328125
2.51966666666667	-0.00810623168945313
2.523	-0.0123977661132813
2.52633333333334	-0.0147819519042969
2.52966666666667	-0.0195503234863281
2.533	-0.0257492065429688
2.53633333333334	-0.0281333923339844
2.53966666666667	-0.0238418579101563
2.543	-0.0200271606445313
2.54633333333334	-0.0119209289550781
2.54966666666667	0.00429153442382813
2.553	0.0252723693847656
2.55633333333334	0.0410079956054688
2.55966666666667	0.049591064453125
2.563	0.0524520874023438
2.56633333333334	0.0557899475097657
2.56966666666667	0.0543594360351563
2.573	0.0529289245605469
2.57633333333334	0.0529289245605469
2.57966666666667	0.05340576171875
2.583	0.0557899475097657
2.58633333333334	0.0529289245605469
2.58966666666667	0.0467300415039063
2.593	0.034332275390625
2.59633333333334	0.0219345092773438
2.59966666666667	0.0162124633789063
2.603	0.0143051147460938
2.60633333333334	0.0100135803222656
2.60966666666667	0.0057220458984375
2.613	0.0057220458984375
2.61633333333334	0.00715255737304688
2.61966666666667	0.00333786010742188
2.623	-0.00476837158203125
2.62633333333334	-0.00858306884765625
2.62966666666667	-0.00905990600585938
2.633	-0.00905990600585938
2.63633333333334	-0.0123977661132813
2.63966666666667	-0.0152587890625
2.643	-0.0143051147460938
2.64633333333334	-0.00905990600585938
2.64966666666667	0.00238418579101563
2.653	0.0162124633789063
2.65633333333334	0.0276565551757813
2.65966666666667	0.0357627868652344
2.663	0.0438690185546875
2.66633333333334	0.0481605529785156
2.66966666666667	0.0529289245605469
2.673	0.057220458984375
2.67633333333334	0.0629425048828125
2.67966666666667	0.0605583190917969
2.683	0.0514984130859375
2.68633333333334	0.041961669921875
2.68966666666667	0.0276565551757813
2.693	0.0109672546386719
2.69633333333334	-0.00095367431640625
2.69966666666667	0.00095367431640625
2.703	0.00905990600585938
2.70633333333334	0.0133514404296875
2.70966666666667	0.0176429748535156
2.713	0.0224113464355469
2.71633333333334	0.0252723693847656
2.71966666666667	0.0238418579101563
2.723	0.0224113464355469
2.72633333333334	0.0257492065429688
2.72966666666667	0.026702880859375
2.733	0.02288818359375
2.73633333333334	0.0166893005371094
2.73966666666667	0.0133514404296875
2.743	0.0143051147460938
2.74633333333334	0.0138282775878906
2.74966666666667	0.0147819519042969
2.753	0.0157356262207031
2.75633333333334	0.0200271606445313
2.75966666666667	0.0185966491699219
2.763	0.0109672546386719
2.76633333333334	0.000476837158203125
2.76966666666667	-0.00524520874023438
2.773	-0.00476837158203125
2.77633333333334	-0.0057220458984375
2.77966666666667	-0.0019073486328125
2.783	0.00238418579101563
2.78633333333334	0.0128746032714844
2.78966666666667	0.0200271606445313
2.793	0.0224113464355469
2.79633333333334	0.0205039978027344
2.79966666666667	0.0185966491699219
2.803	0.0185966491699219
2.80633333333334	0.0171661376953125
2.80966666666667	0.0171661376953125
2.813	0.0209808349609375
2.81633333333334	0.0295639038085938
2.81966666666667	0.0314712524414063
2.823	0.0295639038085938
2.82633333333334	0.0209808349609375
2.82966666666667	0.0157356262207031
2.833	0.0143051147460938
2.83633333333334	0.0195503234863281
2.83966666666667	0.0309944152832031
2.843	0.0443458557128906
2.84633333333334	0.057220458984375
2.84966666666667	0.0586509704589844
2.853	0.0481605529785156
2.85633333333334	0.0309944152832031
2.85966666666667	0.0123977661132813
2.863	0.00143051147460938
2.86633333333334	-0.003814697265625
2.86966666666667	0
2.873	0.0057220458984375
2.87633333333334	0.00715255737304688
2.87966666666667	0.0119209289550781
2.883	0.0147819519042969
2.88633333333334	0.0200271606445313
2.88966666666667	0.02288818359375
2.893	0.0257492065429688
2.89633333333334	0.030517578125
2.89966666666667	0.0286102294921875
2.903	0.02288818359375
2.90633333333334	0.0147819519042969
2.90966666666667	0.0104904174804688
2.913	0.0095367431640625
2.91633333333334	0.00715255737304688
2.91966666666667	0.00905990600585938
2.923	0.0100135803222656
2.92633333333334	0.0119209289550781
2.92966666666667	0.0119209289550781
2.933	0.0162124633789063
2.93633333333334	0.0300407409667969
2.93966666666667	0.0448226928710938
2.943	0.0567436218261719
2.94633333333334	0.0643730163574219
2.94966666666667	0.0691413879394532
2.953	0.06866455078125
2.95633333333334	0.0596046447753907
2.95966666666667	0.0491142272949219
2.963	0.041961669921875
2.96633333333334	0.0414848327636719
2.96966666666667	0.0400543212890625
2.973	0.0391006469726563
2.97633333333334	0.0395774841308594
2.97966666666667	0.0443458557128906
2.983	0.0486373901367188
2.98633333333334	0.0472068786621094
2.98966666666667	0.0452995300292969
2.993	0.0443458557128906
2.99633333333334	0.0472068786621094
2.99966666666667	0.0457763671875
3.003	0.0400543212890625
3.00633333333334	0.0348091125488281
3.00966666666667	0.0362396240234375
3.013	0.0433921813964844
3.01633333333334	0.0510215759277344
3.01966666666667	0.0581741333007813
3.023	0.0658035278320313
3.02633333333334	0.0720024108886719
3.02966666666667	0.0739097595214844
3.033	0.0672340393066407
3.03633333333334	0.0567436218261719
3.03966666666667	0.0467300415039063
3.043	0.0438690185546875
3.04633333333334	0.0457763671875
3.04966666666667	0.0524520874023438
3.053	0.0662803649902344
3.05633333333334	0.0829696655273438
3.05966666666667	0.095367431640625
3.063	0.102519989013672
3.06633333333334	0.109672546386719
3.06966666666667	0.110626220703125
3.073	0.102519989013672
3.07633333333334	0.087738037109375
3.07966666666667	0.0796318054199219
3.083	0.0762939453125
3.08633333333334	0.0700950622558594
3.08966666666667	0.0653266906738282
3.093	0.0605583190917969
3.09633333333334	0.06103515625
3.09966666666667	0.0586509704589844
3.103	0.0567436218261719
3.10633333333334	0.0529289245605469
3.10966666666667	0.0491142272949219
3.113	0.0452995300292969
3.11633333333334	0.0438690185546875
3.11966666666667	0.0472068786621094
3.123	0.0514984130859375
3.12633333333334	0.06103515625
3.12966666666667	0.072479248046875
3.133	0.087738037109375
3.13633333333334	0.0977516174316406
3.13966666666667	0.09918212890625
3.143	0.0958442687988281
3.14633333333334	0.0896453857421875
3.14966666666667	0.08392333984375
3.153	0.0782012939453125
3.15633333333334	0.0739097595214844
3.15966666666667	0.0753402709960938
3.163	0.0777244567871094
3.16633333333334	0.0791549682617188
3.16966666666667	0.0767707824707032
3.173	0.0739097595214844
3.17633333333334	0.0729560852050782
3.17966666666667	0.0705718994140625
3.183	0.06866455078125
3.18633333333334	0.0658035278320313
3.18966666666667	0.0653266906738282
3.193	0.0643730163574219
3.19633333333334	0.0619888305664063
3.19966666666667	0.06103515625
3.203	0.0638961791992188
3.20633333333334	0.06866455078125
3.20966666666667	0.06866455078125
3.213	0.0643730163574219
3.21633333333334	0.0634193420410157
3.21966666666667	0.0638961791992188
3.223	0.0596046447753907
3.22633333333334	0.0500679016113282
3.22966666666667	0.0429153442382813
3.233	0.0391006469726563
3.23633333333334	0.0324249267578125
3.23966666666667	0.0262260437011719
3.243	0.026702880859375
3.24633333333334	0.0371932983398438
3.24966666666667	0.0562667846679688
3.253	0.0762939453125
3.25633333333334	0.095367431640625
3.25966666666667	0.107765197753906
3.263	0.113010406494141
3.26633333333334	0.112056732177735
3.26966666666667	0.105857849121094
3.273	0.100135803222656
3.27633333333334	0.0987052917480469
3.27966666666667	0.102996826171875
3.283	0.107288360595703
3.28633333333334	0.105857849121094
3.28966666666667	0.104427337646485
3.293	0.104904174804688
3.29633333333334	0.104904174804688
3.29966666666667	0.103950500488281
3.303	0.106334686279297
3.30633333333334	0.115394592285156
3.30966666666667	0.126838684082031
3.313	0.1373291015625
3.31633333333334	0.147819519042969
3.31966666666667	0.155925750732422
3.323	0.159263610839844
3.32633333333334	0.1678466796875
3.32966666666667	0.175952911376953
3.333	0.188350677490235
3.33633333333334	0.198841094970703
3.33966666666667	0.215530395507813
3.343	0.237464904785156
3.34633333333334	0.255107879638672
3.34966666666667	0.269889831542969
3.353	0.277996063232422
3.35633333333334	0.285148620605469
3.35966666666667	0.288009643554688
3.363	0.289440155029297
3.36633333333334	0.291824340820313
3.36966666666667	0.294685363769531
3.373	0.300884246826172
3.37633333333334	0.310420989990235
3.37966666666667	0.322341918945313
3.383	0.332832336425781
3.38633333333334	0.341415405273438
3.38966666666667	0.3509521484375
3.393	0.360488891601563
3.39633333333334	0.370025634765625
3.39966666666667	0.370025634765625
3.403	0.362396240234375
3.40633333333334	0.349998474121094
3.40966666666667	0.341415405273438
3.413	0.32949447631836
3.41633333333334	0.316143035888672
3.41966666666667	0.307559967041016
3.423	0.302791595458985
3.42633333333334	0.302791595458985
3.42966666666667	0.29754638671875
3.433	0.301361083984375
3.43633333333334	0.303745269775391
3.43966666666667	0.303268432617188
3.443	0.295162200927735
3.44633333333334	0.287055969238281
3.44966666666667	0.281333923339844
3.453	0.270366668701172
3.45633333333334	0.258445739746094
3.45966666666667	0.250816345214844
3.463	0.25177001953125
3.46633333333334	0.250816345214844
3.46966666666667	0.247478485107422
3.473	0.239849090576172
3.47633333333334	0.233650207519531
3.47966666666667	0.226020812988281
3.483	0.215530395507813
3.48633333333334	0.20742416381836
3.48966666666667	0.202178955078125
3.493	0.201225280761719
3.49633333333334	0.201702117919922
3.49966666666667	0.202178955078125
3.503	0.203609466552735
3.50633333333334	0.19979476928711
3.50966666666667	0.194072723388672
3.513	0.186920166015625
3.51633333333334	0.176429748535156
3.51966666666667	0.163078308105469
3.523	0.150203704833985
3.52633333333334	0.144481658935547
3.52966666666667	0.139713287353516
3.533	0.12969970703125
3.53633333333334	0.115394592285156
3.53966666666667	0.100135803222656
3.543	0.0791549682617188
3.54633333333334	0.0472068786621094
3.54966666666667	0.00619888305664063
3.553	-0.0395774841308594
3.55633333333334	-0.087738037109375
3.55966666666667	-0.13875961303711
3.563	-0.19073486328125
3.56633333333334	-0.24557113647461
3.56966666666667	-0.302314758300781
3.573	-0.364780426025391
3.57633333333334	-0.430583953857422
3.57966666666667	-0.494956970214844
3.583	-0.555992126464844
3.58633333333334	-0.607490539550782
3.58966666666667	-0.650405883789063
3.593	-0.679492950439453
3.59633333333334	-0.693321228027344
3.59966666666667	-0.696659088134766
3.603	-0.687122344970703
3.60633333333334	-0.663280487060547
3.60966666666667	-0.621318817138672
3.613	-0.564098358154297
3.61633333333334	-0.494480133056641
3.61966666666667	-0.406742095947266
3.623	-0.304222106933594
3.62633333333334	-0.188827514648438
3.62966666666667	-0.0662803649902344
3.633	0.0672340393066407
3.63633333333334	0.217914581298828
3.63966666666667	0.384807586669922
3.643	0.574588775634766
3.64633333333334	0.790596008300782
3.64966666666667	1.03902816772461
3.653	1.31607055664063
3.65633333333334	1.61838531494141
3.65966666666667	1.95026397705078
3.663	2.31075286865235
3.66633333333334	2.69842147827149
3.66966666666667	3.10850143432617
3.673	3.54290008544922
3.67633333333334	4.00495529174805
3.67966666666667	4.49275970458985
3.683	4.99582290649414
3.68633333333334	5.5084228515625
3.68966666666667	6.02436065673828
3.693	6.53886795043946
3.69633333333334	7.03573226928711
3.69966666666667	7.49921798706055
3.703	7.92169570922852
3.70633333333334	8.2998275756836
3.70966666666667	8.62884521484375
3.713	8.90445709228516
3.71633333333334	9.12618637084961
3.71966666666667	9.28926467895508
3.723	9.39273834228516
3.72633333333334	9.42373275756836
3.72966666666667	9.38606262207031
3.733	9.26971435546875
3.73633333333334	9.08231735229492
3.73966666666667	8.82959365844727
3.743	8.51917266845703
3.74633333333334	8.16869735717774
3.74966666666667	7.781982421875
3.753	7.37476348876953
3.75633333333334	6.94751739501953
3.75966666666667	6.51073455810547
3.763	6.07013702392578
3.76633333333334	5.63192367553711
3.76966666666667	5.19990921020508
3.773	4.77790832519531
3.77633333333334	4.37688827514649
3.77966666666667	3.9968490600586
3.783	3.64017486572266
3.78633333333334	3.30209732055664
3.78966666666667	2.99072265625
3.793	2.70748138427735
3.79633333333334	2.44903564453125
3.79966666666667	2.21109390258789
3.803	1.99556350708008
3.80633333333334	1.80864334106446
3.80966666666667	1.64127349853516
3.813	1.48963928222656
3.81633333333334	1.35040283203125
3.81966666666667	1.23023986816406
3.823	1.1286735534668
3.82633333333334	1.04236602783203
3.82966666666667	0.968456268310547
3.833	0.898838043212891
3.83633333333334	0.836372375488281
3.83966666666667	0.779151916503907
3.843	0.730991363525391
3.84633333333334	0.687122344970703
3.84966666666667	0.644207000732422
3.853	0.606536865234375
3.85633333333334	0.578880310058594
3.85966666666667	0.560283660888672
3.863	0.540733337402344
3.86633333333334	0.519752502441407
3.86966666666667	0.510215759277344
3.873	0.520706176757813
3.87633333333334	0.549793243408203
3.87966666666667	0.594139099121094
3.883	0.6561279296875
3.88633333333334	0.738620758056641
3.88966666666667	0.848770141601563
3.893	0.992298126220703
3.89633333333334	1.18780136108399
3.89966666666667	1.44815444946289
3.903	1.78909301757813
3.90633333333334	2.22587585449219
3.90966666666667	2.77090072631836
3.913	3.43751907348633
3.91633333333334	4.24003601074219
3.91966666666667	5.19371032714844
3.923	6.3161849975586
3.92633333333334	7.62224197387696
3.92966666666667	9.11712646484375
3.933	10.8122825622559
3.93633333333334	12.7096176147461
3.93966666666667	14.8048400878906
3.943	17.0774459838867
3.94633333333334	19.5035934448242
3.94966666666667	22.0541954040528
3.953	24.6882438659668
3.95633333333334	27.3442268371582
3.95966666666667	29.9663543701172
3.963	32.4997901916504
3.96633333333334	34.8892211914063
3.96966666666667	37.0755195617676
3.973	39.0028953552246
3.97633333333334	40.6341552734375
3.97966666666667	41.9211387634278
3.983	42.8290367126465
3.98633333333334	43.3316230773926
3.98966666666667	43.4255599975586
3.993	43.1079864501953
3.99633333333334	42.3874855041504
3.99966666666667	41.2979125976563
4.003	39.884090423584
4.00633333333334	38.198471069336
4.00966666666667	36.2749099731446
4.013	34.1677665710449
4.01633333333334	31.9318771362305
4.01966666666667	29.6192169189453
4.023	27.2679328918457
4.02633333333334	24.9147415161133
4.02966666666667	22.6116180419922
4.033	20.3862190246582
4.03633333333334	18.2614326477051
4.03966666666667	16.2429809570313
4.043	14.3547058105469
4.04633333333334	12.6090049743653
4.04966666666667	11.0049247741699
4.053	9.53960418701172
4.05633333333334	8.20398330688477
4.05966666666667	7.00426101684571
4.063	5.92422485351563
4.06633333333334	4.95958328247071
4.06966666666667	4.09936904907227
4.073	3.33309173583985
4.07633333333334	2.65836715698242
4.07966666666667	2.06518173217774
4.083	1.55448913574219
4.08633333333334	1.10721588134766
4.08966666666667	0.716686248779297
4.093	0.391006469726563
4.09633333333334	0.124454498291016
4.09966666666667	-0.0863075256347656
4.103	-0.255584716796875
4.10633333333334	-0.376224517822266
4.10966666666667	-0.453948974609375
4.113	-0.496864318847656
4.11633333333334	-0.513076782226563
4.11966666666667	-0.502109527587891
4.123	-0.467300415039063
4.12633333333334	-0.417232513427735
4.12966666666667	-0.358104705810547
4.133	-0.295162200927735
4.13633333333334	-0.226974487304688
4.13966666666667	-0.156402587890625
4.143	-0.0829696655273438
4.14633333333334	-0.00715255737304688
4.14966666666667	0.0672340393066407
4.153	0.134468078613281
4.15633333333334	0.195503234863281
4.15966666666667	0.252246856689453
4.163	0.303745269775391
4.16633333333334	0.345706939697266
4.16966666666667	0.376701354980469
4.173	0.396251678466797
4.17633333333334	0.401020050048828
4.17966666666667	0.39815902709961
4.183	0.391006469726563
4.18633333333334	0.377178192138672
4.18966666666667	0.354290008544922
4.193	0.331878662109375
4.19633333333334	0.317573547363281
4.19966666666667	0.299453735351563
4.203	0.270366668701172
4.20633333333334	0.23651123046875
4.20966666666667	0.206470489501953
4.213	0.176429748535156
4.21633333333334	0.134944915771485
4.21966666666667	0.0863075256347656
4.223	0.0333786010742188
4.22633333333334	-0.0200271606445313
4.22966666666667	-0.0710487365722657
4.233	-0.117301940917969
4.23633333333334	-0.153541564941406
4.23966666666667	-0.186443328857422
4.243	-0.212192535400391
4.24633333333334	-0.223636627197266
4.24966666666667	-0.223159790039063
4.253	-0.219345092773438
4.25633333333334	-0.22125244140625
4.25966666666667	-0.22268295288086
4.263	-0.219345092773438
4.26633333333334	-0.22125244140625
4.26966666666667	-0.227451324462891
4.273	-0.235557556152344
4.27633333333334	-0.234127044677735
4.27966666666667	-0.224590301513672
4.283	-0.216484069824219
4.28633333333334	-0.210285186767578
4.28966666666667	-0.200271606445313
4.293	-0.180721282958985
4.29633333333334	-0.154495239257813
4.29966666666667	-0.128269195556641
4.303	-0.102043151855469
4.30633333333334	-0.0743865966796875
4.30966666666667	-0.049591064453125
4.313	-0.0281333923339844
4.31633333333334	-0.0133514404296875
4.31966666666667	0.0019073486328125
4.323	0.0209808349609375
4.32633333333334	0.0386238098144531
4.32966666666667	0.05340576171875
4.333	0.0643730163574219
4.33633333333334	0.0786781311035157
4.33966666666667	0.0901222229003906
4.343	0.0977516174316406
4.34633333333334	0.105381011962891
4.34966666666667	0.11587142944336
4.353	0.120162963867188
4.35633333333334	0.115394592285156
4.35966666666667	0.114917755126953
4.363	0.119686126708985
4.36633333333334	0.124931335449219
4.36966666666667	0.124454498291016
4.373	0.124454498291016
4.37633333333334	0.124931335449219
4.37966666666667	0.12350082397461
4.383	0.121593475341797
4.38633333333334	0.12350082397461
4.38966666666667	0.126838684082031
4.393	0.134468078613281
4.39633333333334	0.146865844726563
4.39966666666667	0.16164779663086
4.403	0.165462493896485
4.40633333333334	0.155448913574219
4.40966666666667	0.143527984619141
4.413	0.131607055664063
4.41633333333334	0.121116638183594
4.41966666666667	0.108718872070313
4.423	0.103473663330078
4.42633333333334	0.105381011962891
4.42966666666667	0.113010406494141
4.433	0.1220703125
4.43633333333334	0.128269195556641
4.43966666666667	0.133991241455078
4.443	0.136375427246094
4.44633333333334	0.142097473144531
4.44966666666667	0.144481658935547
4.453	0.144481658935547
4.45633333333334	0.140190124511719
4.45966666666667	0.134944915771485
4.463	0.13113021850586
4.46633333333334	0.127792358398438
4.46966666666667	0.126838684082031
4.473	0.122547149658203
4.47633333333334	0.115394592285156
4.47966666666667	0.104904174804688
4.483	0.0967979431152344
4.48633333333334	0.0929832458496094
4.48966666666667	0.091552734375
4.493	0.0934600830078125
4.49633333333334	0.09918212890625
4.49966666666667	0.107288360595703
4.503	0.114917755126953
4.50633333333334	0.113964080810547
4.50966666666667	0.106334686279297
4.513	0.0939369201660156
4.51633333333334	0.0810623168945313
4.51966666666667	0.0710487365722657
4.523	0.0576972961425782
4.52633333333334	0.0476837158203125
4.52966666666667	0.0429153442382813
4.533	0.0472068786621094
4.53633333333334	0.0538825988769532
4.53966666666667	0.057220458984375
4.543	0.057220458984375
4.54633333333334	0.0505447387695313
4.54966666666667	0.0438690185546875
4.553	0.0338554382324219
4.55633333333334	0.0233650207519531
4.55966666666667	0.00762939453125
4.563	-0.00715255737304688
4.56633333333334	-0.0152587890625
4.56966666666667	-0.0166893005371094
4.573	-0.0166893005371094
4.57633333333334	-0.0224113464355469
4.57966666666667	-0.0290870666503906
4.583	-0.0371932983398438
4.58633333333334	-0.0491142272949219
4.58966666666667	-0.0691413879394532
4.593	-0.0882148742675781
4.59633333333334	-0.0972747802734375
4.59966666666667	-0.0934600830078125
4.603	-0.0762939453125
4.60633333333334	-0.0524520874023438
4.60966666666667	-0.0247955322265625
4.613	-0.00333786010742188
4.61633333333334	0.0119209289550781
4.61966666666667	0.0233650207519531
4.623	0.030517578125
4.62633333333334	0.0314712524414063
4.62966666666667	0.0286102294921875
4.633	0.0309944152832031
4.63633333333334	0.0352859497070313
4.63966666666667	0.0362396240234375
4.643	0.0309944152832031
4.64633333333334	0.0300407409667969
4.64966666666667	0.0348091125488281
4.653	0.0400543212890625
4.65633333333334	0.0452995300292969
4.65966666666667	0.0486373901367188
4.663	0.049591064453125
4.66633333333334	0.0448226928710938
4.66966666666667	0.0348091125488281
4.673	0.0276565551757813
4.67633333333334	0.0243186950683594
4.67966666666667	0.0295639038085938
4.683	0.0410079956054688
4.68633333333334	0.0524520874023438
4.68966666666667	0.0581741333007813
4.693	0.0562667846679688
4.69633333333334	0.0457763671875
4.69966666666667	0.0329017639160156
4.703	0.0214576721191406
4.70633333333334	0.0166893005371094
4.70966666666667	0.0219345092773438
4.713	0.0295639038085938
4.71633333333334	0.0443458557128906
4.71966666666667	0.0581741333007813
4.723	0.0720024108886719
4.72633333333334	0.0786781311035157
4.72966666666667	0.0767707824707032
4.733	0.0743865966796875
4.73633333333334	0.0710487365722657
4.73966666666667	0.064849853515625
4.743	0.0548362731933594
4.74633333333334	0.0462532043457031
4.74966666666667	0.0429153442382813
4.753	0.0395774841308594
4.75633333333334	0.0348091125488281
4.75966666666667	0.0333786010742188
4.763	0.034332275390625
4.76633333333334	0.0333786010742188
4.76966666666667	0.0324249267578125
4.773	0.0338554382324219
4.77633333333334	0.0362396240234375
4.77966666666667	0.0376701354980469
4.783	0.0338554382324219
4.78633333333334	0.0319480895996094
4.78966666666667	0.030517578125
4.793	0.034332275390625
4.79633333333334	0.0424385070800781
4.79966666666667	0.0500679016113282
4.803	0.0596046447753907
4.80633333333334	0.06866455078125
4.80966666666667	0.0767707824707032
4.813	0.0720024108886719
4.81633333333334	0.0600814819335938
4.81966666666667	0.0476837158203125
4.823	0.0433921813964844
4.82633333333334	0.0452995300292969
4.82966666666667	0.049591064453125
4.833	0.0600814819335938
4.83633333333334	0.0696182250976563
4.83966666666667	0.0777244567871094
4.843	0.0772476196289063
4.84633333333334	0.0710487365722657
4.84966666666667	0.0653266906738282
4.853	0.0638961791992188
4.85633333333334	0.0667572021484375
4.85966666666667	0.0734329223632813
4.863	0.0829696655273438
4.86633333333334	0.0920295715332031
4.86966666666667	0.0977516174316406
4.873	0.102043151855469
4.87633333333334	0.102996826171875
4.87966666666667	0.10061264038086
4.883	0.0934600830078125
4.88633333333334	0.0858306884765625
4.88966666666667	0.0762939453125
4.893	0.0638961791992188
4.89633333333334	0.0538825988769532
4.89966666666667	0.0500679016113282
4.903	0.0529289245605469
4.90633333333334	0.0576972961425782
4.90966666666667	0.0638961791992188
4.913	0.0700950622558594
4.91633333333334	0.0767707824707032
4.91966666666667	0.0767707824707032
4.923	0.0696182250976563
4.92633333333334	0.0619888305664063
4.92966666666667	0.0576972961425782
4.933	0.0553131103515625
4.93633333333334	0.0448226928710938
4.93966666666667	0.0314712524414063
4.943	0.02288818359375
4.94633333333334	0.0205039978027344
4.94966666666667	0.0214576721191406
4.953	0.0219345092773438
4.95633333333334	0.0300407409667969
4.95966666666667	0.0395774841308594
4.963	0.0429153442382813
4.96633333333334	0.0386238098144531
4.96966666666667	0.030517578125
4.973	0.0224113464355469
4.97633333333334	0.0143051147460938
4.97966666666667	0.0143051147460938
4.983	0.0185966491699219
4.98633333333334	0.0262260437011719
4.98966666666667	0.0338554382324219
4.993	0.0395774841308594
4.99633333333334	0.0500679016113282
4.99966666666667	0.0567436218261719
5.003	0.0643730163574219
5.00633333333334	0.0681877136230469
5.00966666666667	0.0720024108886719
5.013	0.0777244567871094
5.01633333333334	0.080108642578125
5.01966666666667	0.0796318054199219
5.023	0.0734329223632813
5.02633333333334	0.0658035278320313
5.02966666666667	0.0615119934082032
5.033	0.0605583190917969
5.03633333333334	0.0600814819335938
5.03966666666667	0.0576972961425782
5.043	0.0553131103515625
5.04633333333334	0.05340576171875
5.04966666666667	0.0510215759277344
5.053	0.0519752502441407
5.05633333333334	0.0524520874023438
5.05966666666667	0.0514984130859375
5.063	0.0519752502441407
5.06633333333334	0.0529289245605469
5.06966666666667	0.0524520874023438
5.073	0.0448226928710938
5.07633333333334	0.0386238098144531
5.07966666666667	0.03814697265625
5.083	0.0362396240234375
5.08633333333334	0.0324249267578125
5.08966666666667	0.0252723693847656
5.093	0.0205039978027344
5.09633333333334	0.0147819519042969
5.09966666666667	0.0123977661132813
5.103	0.0185966491699219
5.10633333333334	0.0295639038085938
5.10966666666667	0.0405311584472656
5.113	0.0429153442382813
5.11633333333334	0.041961669921875
5.11966666666667	0.0367164611816406
5.123	0.0314712524414063
5.12633333333334	0.026702880859375
5.12966666666667	0.0238418579101563
5.133	0.0243186950683594
5.13633333333334	0.0219345092773438
5.13966666666667	0.0209808349609375
5.143	0.0247955322265625
5.14633333333334	0.030517578125
5.14966666666667	0.0333786010742188
5.153	0.0329017639160156
5.15633333333334	0.0309944152832031
5.15966666666667	0.0257492065429688
5.163	0.0109672546386719
5.16633333333334	-0.00286102294921875
5.16966666666667	-0.0104904174804688
5.173	-0.0133514404296875
5.17633333333334	-0.00524520874023438
5.17966666666667	0.00810623168945313
5.183	0.0252723693847656
5.18633333333334	0.034332275390625
5.18966666666667	0.0376701354980469
5.193	0.0443458557128906
5.19633333333334	0.0500679016113282
5.19966666666667	0.0529289245605469
5.203	0.0524520874023438
5.20633333333334	0.0514984130859375
5.20966666666667	0.049591064453125
5.213	0.0457763671875
5.21633333333334	0.0433921813964844
5.21966666666667	0.0448226928710938
5.223	0.0443458557128906
5.22633333333334	0.0433921813964844
5.22966666666667	0.0452995300292969
5.233	0.0491142272949219
5.23633333333334	0.0462532043457031
5.23966666666667	0.0362396240234375
5.243	0.0300407409667969
5.24633333333334	0.030517578125
5.24966666666667	0.0309944152832031
5.253	0.0295639038085938
5.25633333333334	0.0247955322265625
5.25966666666667	0.0214576721191406
5.263	0.0162124633789063
5.26633333333334	0.0123977661132813
5.26966666666667	0.0123977661132813
5.273	0.0176429748535156
5.27633333333334	0.0257492065429688
5.27966666666667	0.0309944152832031
5.283	0.0376701354980469
5.28633333333334	0.0414848327636719
5.28966666666667	0.0410079956054688
5.293	0.0314712524414063
5.29633333333334	0.0224113464355469
5.29966666666667	0.0200271606445313
5.303	0.0209808349609375
5.30633333333334	0.0252723693847656
5.30966666666667	0.0281333923339844
5.313	0.0329017639160156
5.31633333333334	0.041961669921875
5.31966666666667	0.0467300415039063
5.323	0.0481605529785156
5.32633333333334	0.0457763671875
5.32966666666667	0.0476837158203125
5.333	0.0505447387695313
5.33633333333334	0.0500679016113282
5.33966666666667	0.0500679016113282
5.343	0.05340576171875
5.34633333333334	0.0557899475097657
5.34966666666667	0.0553131103515625
5.353	0.0543594360351563
5.35633333333334	0.0538825988769532
5.35966666666667	0.0491142272949219
5.363	0.0410079956054688
5.36633333333334	0.0352859497070313
5.36966666666667	0.0329017639160156
5.373	0.0352859497070313
5.37633333333334	0.0391006469726563
5.37966666666667	0.0457763671875
5.383	0.049591064453125
5.38633333333334	0.0524520874023438
5.38966666666667	0.0562667846679688
5.393	0.0591278076171875
5.39633333333334	0.0619888305664063
5.39966666666667	0.0600814819335938
5.403	0.0605583190917969
5.40633333333334	0.0591278076171875
5.40966666666667	0.057220458984375
5.413	0.0538825988769532
5.41633333333334	0.049591064453125
5.41966666666667	0.0481605529785156
5.423	0.0476837158203125
5.42633333333334	0.0486373901367188
5.42966666666667	0.0462532043457031
5.433	0.0414848327636719
5.43633333333334	0.0367164611816406
5.43966666666667	0.0309944152832031
5.443	0.0224113464355469
5.44633333333334	0.0104904174804688
5.44966666666667	0.00238418579101563
5.453	0.00095367431640625
5.45633333333334	0.00619888305664063
5.45966666666667	0.0123977661132813
5.463	0.0185966491699219
5.46633333333334	0.0276565551757813
5.46966666666667	0.0338554382324219
5.473	0.0371932983398438
5.47633333333334	0.0367164611816406
5.47966666666667	0.0338554382324219
5.483	0.0348091125488281
5.48633333333334	0.0357627868652344
5.48966666666667	0.0433921813964844
5.493	0.0524520874023438
5.49633333333334	0.0557899475097657
5.49966666666667	0.0600814819335938
5.503	0.0619888305664063
5.50633333333334	0.06866455078125
5.50966666666667	0.0691413879394532
5.513	0.0691413879394532
5.51633333333334	0.0672340393066407
5.51966666666667	0.0629425048828125
5.523	0.0543594360351563
5.52633333333334	0.0429153442382813
5.52966666666667	0.0309944152832031
5.533	0.0185966491699219
5.53633333333334	0.00667572021484375
5.53966666666667	0.00095367431640625
5.543	0.00095367431640625
5.54633333333334	0.00095367431640625
5.54966666666667	-0.00429153442382813
5.553	-0.0095367431640625
5.55633333333334	-0.00715255737304688
5.55966666666667	-0.0019073486328125
5.563	0.00715255737304688
5.56633333333334	0.0181198120117188
5.56966666666667	0.0309944152832031
5.573	0.0371932983398438
5.57633333333334	0.0348091125488281
5.57966666666667	0.0276565551757813
5.583	0.0171661376953125
5.58633333333334	0.00286102294921875
5.58966666666667	-0.011444091796875
5.593	-0.0181198120117188
5.59633333333334	-0.0166893005371094
5.59966666666667	-0.0095367431640625
5.603	-0.00143051147460938
5.60633333333334	0.0095367431640625
5.60966666666667	0.0224113464355469
5.613	0.0295639038085938
5.61633333333334	0.0290870666503906
5.61966666666667	0.0243186950683594
5.623	0.0233650207519531
5.62633333333334	0.0224113464355469
5.62966666666667	0.0176429748535156
5.633	0.0143051147460938
5.63633333333334	0.0152587890625
5.63966666666667	0.011444091796875
5.643	0.000476837158203125
5.64633333333334	-0.0109672546386719
5.64966666666667	-0.0123977661132813
5.653	-0.0166893005371094
5.65633333333334	-0.0224113464355469
5.65966666666667	-0.0247955322265625
5.663	-0.019073486328125
5.66633333333334	-0.0095367431640625
5.66966666666667	-0.003814697265625
5.673	0.003814697265625
5.67633333333334	0.0147819519042969
5.67966666666667	0.0247955322265625
5.683	0.0295639038085938
5.68633333333334	0.0300407409667969
5.68966666666667	0.026702880859375
5.693	0.0247955322265625
5.69633333333334	0.0195503234863281
5.69966666666667	0.0166893005371094
5.703	0.0157356262207031
5.70633333333334	0.0109672546386719
5.70966666666667	0.00238418579101563
5.713	-0.00619888305664063
5.71633333333334	-0.003814697265625
5.71966666666667	0.0057220458984375
5.723	0.011444091796875
5.72633333333334	0.0209808349609375
5.72966666666667	0.0348091125488281
5.733	0.0462532043457031
5.73633333333334	0.0462532043457031
5.73966666666667	0.0367164611816406
5.743	0.0281333923339844
5.74633333333334	0.0195503234863281
5.74966666666667	0.0109672546386719
5.753	0.00333786010742188
5.75633333333334	0.00095367431640625
5.75966666666667	0.0057220458984375
5.763	0.0157356262207031
5.76633333333334	0.0262260437011719
5.76966666666667	0.0367164611816406
5.773	0.0486373901367188
5.77633333333334	0.0576972961425782
5.77966666666667	0.0596046447753907
5.783	0.0500679016113282
5.78633333333334	0.0338554382324219
5.78966666666667	0.0209808349609375
5.793	0.0147819519042969
5.79633333333334	0.0147819519042969
5.79966666666667	0.0152587890625
5.803	0.0162124633789063
5.80633333333334	0.019073486328125
5.80966666666667	0.0214576721191406
5.813	0.0205039978027344
5.81633333333334	0.0104904174804688
5.81966666666667	0.0019073486328125
5.823	0.00143051147460938
5.82633333333334	0.0100135803222656
5.82966666666667	0.019073486328125
5.833	0.0247955322265625
5.83633333333334	0.0333786010742188
5.83966666666667	0.0386238098144531
5.843	0.0448226928710938
5.84633333333334	0.0448226928710938
5.84966666666667	0.0424385070800781
5.853	0.0395774841308594
5.85633333333334	0.0391006469726563
5.85966666666667	0.0414848327636719
5.863	0.0367164611816406
5.86633333333334	0.0286102294921875
5.86966666666667	0.0205039978027344
5.873	0.0133514404296875
5.87633333333334	0.00524520874023438
5.87966666666667	-0.00238418579101563
5.883	-0.00095367431640625
5.88633333333334	0.00715255737304688
5.88966666666667	0.0166893005371094
5.893	0.0286102294921875
5.89633333333334	0.0371932983398438
5.89966666666667	0.0400543212890625
5.903	0.0324249267578125
5.90633333333334	0.0247955322265625
5.90966666666667	0.02288818359375
5.913	0.0276565551757813
5.91633333333334	0.0319480895996094
5.91966666666667	0.0371932983398438
5.923	0.03814697265625
5.92633333333334	0.0329017639160156
5.92966666666667	0.0185966491699219
5.933	-0.00095367431640625
5.93633333333334	-0.0181198120117188
5.93966666666667	-0.0295639038085938
5.943	-0.0319480895996094
5.94633333333334	-0.0300407409667969
5.94966666666667	-0.0257492065429688
5.953	-0.0214576721191406
5.95633333333334	-0.0157356262207031
5.95966666666667	-0.00667572021484375
5.963	0.0057220458984375
5.96633333333334	0.0200271606445313
5.96966666666667	0.0290870666503906
5.973	0.0376701354980469
5.97633333333334	0.0405311584472656
5.97966666666667	0.0424385070800781
5.983	0.0410079956054688
5.98633333333334	0.0376701354980469
5.98966666666667	0.0367164611816406
5.993	0.030517578125
5.99633333333334	0.0205039978027344
5.99966666666667	0.0057220458984375
6.003	-0.0095367431640625
6.00633333333334	-0.0205039978027344
6.00966666666667	-0.0257492065429688
6.013	-0.0219345092773438
6.01633333333334	-0.00905990600585938
6.01966666666667	0.003814697265625
6.023	0.0166893005371094
6.02633333333334	0.0209808349609375
6.02966666666667	0.0176429748535156
6.033	0.00715255737304688
6.03633333333334	-0.00143051147460938
6.03966666666667	-0.0057220458984375
6.043	-0.00429153442382813
6.04633333333334	0.00619888305664063
6.04966666666667	0.0238418579101563
6.053	0.0400543212890625
6.05633333333334	0.0529289245605469
6.05966666666667	0.0658035278320313
6.063	0.0762939453125
6.06633333333334	0.0786781311035157
6.06966666666667	0.0762939453125
6.073	0.0782012939453125
6.07633333333334	0.0824928283691406
6.07966666666667	0.0848770141601563
6.083	0.0820159912109375
6.08633333333334	0.0753402709960938
6.08966666666667	0.0653266906738282
6.093	0.0524520874023438
6.09633333333334	0.0391006469726563
6.09966666666667	0.0286102294921875
6.103	0.0290870666503906
6.10633333333334	0.0357627868652344
6.10966666666667	0.0491142272949219
6.113	0.057220458984375
6.11633333333334	0.0596046447753907
6.11966666666667	0.057220458984375
6.123	0.0486373901367188
6.12633333333334	0.0467300415039063
6.12966666666667	0.0462532043457031
6.133	0.0510215759277344
6.13633333333334	0.0581741333007813
6.13966666666667	0.06103515625
6.143	0.0624656677246094
6.14633333333334	0.0538825988769532
6.14966666666667	0.0433921813964844
6.153	0.0367164611816406
6.15633333333334	0.0362396240234375
6.15966666666667	0.03814697265625
6.163	0.0333786010742188
6.16633333333334	0.0295639038085938
6.16966666666667	0.0300407409667969
6.173	0.0338554382324219
6.17633333333334	0.0362396240234375
6.17966666666667	0.0371932983398438
6.183	0.0410079956054688
6.18633333333334	0.0438690185546875
6.18966666666667	0.0443458557128906
6.193	0.0410079956054688
6.19633333333334	0.0333786010742188
6.19966666666667	0.0252723693847656
6.203	0.02288818359375
6.20633333333334	0.0271797180175781
6.20966666666667	0.0295639038085938
6.213	0.0281333923339844
6.21633333333334	0.0247955322265625
6.21966666666667	0.0276565551757813
6.223	0.0300407409667969
6.22633333333334	0.0319480895996094
6.22966666666667	0.0338554382324219
6.233	0.0324249267578125
6.23633333333334	0.0333786010742188
6.23966666666667	0.0319480895996094
6.243	0.0329017639160156
6.24633333333334	0.0319480895996094
6.24966666666667	0.0309944152832031
6.253	0.0309944152832031
6.25633333333334	0.0295639038085938
6.25966666666667	0.0290870666503906
6.263	0.026702880859375
6.26633333333334	0.0252723693847656
6.26966666666667	0.0214576721191406
6.273	0.0185966491699219
6.27633333333334	0.0176429748535156
6.27966666666667	0.019073486328125
6.283	0.0233650207519531
6.28633333333334	0.0281333923339844
6.28966666666667	0.0329017639160156
6.293	0.0367164611816406
6.29633333333334	0.0410079956054688
6.29966666666667	0.0438690185546875
6.303	0.0433921813964844
6.30633333333334	0.0395774841308594
6.30966666666667	0.0410079956054688
6.313	0.0462532043457031
6.31633333333334	0.0443458557128906
6.31966666666667	0.0367164611816406
6.323	0.0276565551757813
6.32633333333334	0.0238418579101563
6.32966666666667	0.0219345092773438
6.333	0.0200271606445313
6.33633333333334	0.0262260437011719
6.33966666666667	0.0333786010742188
6.343	0.0386238098144531
6.34633333333334	0.0371932983398438
6.34966666666667	0.0243186950683594
6.353	0.0123977661132813
6.35633333333334	0.0138282775878906
6.35966666666667	0.0276565551757813
6.363	0.0400543212890625
6.36633333333334	0.0433921813964844
6.36966666666667	0.0491142272949219
6.373	0.0519752502441407
6.37633333333334	0.0429153442382813
6.37966666666667	0.026702880859375
6.383	0.0119209289550781
6.38633333333334	0.00810623168945313
6.38966666666667	0.00715255737304688
6.393	0.0095367431640625
6.39633333333334	0.0133514404296875
6.39966666666667	0.0181198120117188
6.403	0.0224113464355469
6.40633333333334	0.0224113464355469
6.40966666666667	0.0185966491699219
6.413	0.0152587890625
6.41633333333334	0.0138282775878906
6.41966666666667	0.0128746032714844
6.423	0.0119209289550781
6.42633333333334	0.0128746032714844
6.42966666666667	0.0176429748535156
6.433	0.019073486328125
6.43633333333334	0.0162124633789063
6.43966666666667	0.0133514404296875
6.443	0.0143051147460938
6.44633333333334	0.02288818359375
6.44966666666667	0.0338554382324219
6.453	0.0438690185546875
6.45633333333334	0.0500679016113282
6.45966666666667	0.0567436218261719
6.463	0.0619888305664063
6.46633333333334	0.0605583190917969
6.46966666666667	0.0557899475097657
6.473	0.0505447387695313
6.47633333333334	0.0481605529785156
6.47966666666667	0.0429153442382813
6.483	0.0333786010742188
6.48633333333334	0.0281333923339844
6.48966666666667	0.0281333923339844
6.493	0.0319480895996094
6.49633333333334	0.0324249267578125
6.49966666666667	0.0295639038085938
6.503	0.0290870666503906
6.50633333333334	0.0300407409667969
6.50966666666667	0.0319480895996094
6.513	0.0314712524414063
6.51633333333334	0.030517578125
6.51966666666667	0.0300407409667969
6.523	0.0324249267578125
6.52633333333334	0.0333786010742188
6.52966666666667	0.0271797180175781
6.533	0.019073486328125
6.53633333333334	0.0143051147460938
6.53966666666667	0.0176429748535156
6.543	0.0214576721191406
6.54633333333334	0.0262260437011719
6.54966666666667	0.0338554382324219
6.553	0.0405311584472656
6.55633333333334	0.0448226928710938
6.55966666666667	0.0410079956054688
6.563	0.0324249267578125
6.56633333333334	0.0195503234863281
6.56966666666667	0.00667572021484375
6.573	-0.00286102294921875
6.57633333333334	-0.00762939453125
6.57966666666667	-0.0095367431640625
6.583	-0.00810623168945313
6.58633333333334	-0.00476837158203125
6.58966666666667	0.0019073486328125
6.593	0.00905990600585938
6.59633333333334	0.0133514404296875
6.59966666666667	0.0181198120117188
6.603	0.0181198120117188
6.60633333333334	0.0143051147460938
6.60966666666667	0.00476837158203125
6.613	-0.00429153442382813
6.61633333333334	-0.0128746032714844
6.61966666666667	-0.0214576721191406
6.623	-0.0276565551757813
6.62633333333334	-0.0271797180175781
6.62966666666667	-0.0205039978027344
6.633	-0.0104904174804688
6.63633333333334	-0.000476837158203125
6.63966666666667	0.0057220458984375
6.643	0.003814697265625
6.64633333333334	-0.00286102294921875
6.64966666666667	-0.0119209289550781
6.653	-0.0214576721191406
6.65633333333334	-0.0295639038085938
6.65966666666667	-0.0314712524414063
6.663	-0.0233650207519531
6.66633333333334	-0.0123977661132813
[truncated: 7,007 more rows]
