# Supplementary material for: Phase-Specific Parameter Estimation in Chiral HPLC Using 1‑Site, 2‑Site Stochastic Models, and Unified Equation Approach
Source: Anal Chem. 2026 Apr 29;98(18):13925–39. doi: 10.1021/acs.analchem.6c01634 (PMC13177292; doi:10.1021/acs.analchem.6c01634)
Supplement: Supplementary file 2 [file ac6c01634_si_002.zip › SupportingInformation/01_isotherm_fit/CELL2_data/LORA_CELL2_05_10_22505.CSV]

0.00233333333333334	-0.0276565551757813
0.00566666666666667	-0.0362396240234375
0.009	-0.0352859497070313
0.0123333333333334	-0.0324249267578125
0.0156666666666667	-0.0286102294921875
0.019	-0.0262260437011719
0.0223333333333334	-0.0233650207519531
0.0256666666666667	-0.0209808349609375
0.029	-0.0271797180175781
0.0323333333333334	-0.0324249267578125
0.0356666666666667	-0.0367164611816406
0.039	-0.0338554382324219
0.0423333333333334	-0.026702880859375
0.0456666666666667	-0.0200271606445313
0.049	-0.011444091796875
0.0523333333333334	-0.0019073486328125
0.0556666666666667	0.00810623168945313
0.059	0.00810623168945313
0.0623333333333334	0.0019073486328125
0.0656666666666667	-0.00476837158203125
0.069	-0.00429153442382813
0.0723333333333334	-0.00476837158203125
0.0756666666666667	-0.0119209289550781
0.079	-0.0195503234863281
0.0823333333333334	-0.0243186950683594
0.0856666666666667	-0.0276565551757813
0.089	-0.0352859497070313
0.0923333333333334	-0.0448226928710938
0.0956666666666667	-0.0491142272949219
0.099	-0.0472068786621094
0.102333333333334	-0.0405311584472656
0.105666666666667	-0.034332275390625
0.109	-0.0319480895996094
0.112333333333334	-0.0290870666503906
0.115666666666667	-0.0281333923339844
0.119	-0.0300407409667969
0.122333333333334	-0.0371932983398438
0.125666666666667	-0.0414848327636719
0.129	-0.0395774841308594
0.132333333333334	-0.0376701354980469
0.135666666666667	-0.0362396240234375
0.139	-0.0362396240234375
0.142333333333334	-0.0400543212890625
0.145666666666667	-0.0500679016113282
0.149	-0.0624656677246094
0.152333333333334	-0.0696182250976563
0.155666666666667	-0.0653266906738282
0.159	-0.0576972961425782
0.162333333333334	-0.0486373901367188
0.165666666666667	-0.0410079956054688
0.169	-0.0314712524414063
0.172333333333334	-0.0233650207519531
0.175666666666667	-0.0200271606445313
0.179	-0.0166893005371094
0.182333333333334	-0.011444091796875
0.185666666666667	-0.0109672546386719
0.189	-0.0200271606445313
0.192333333333334	-0.0324249267578125
0.195666666666667	-0.0457763671875
0.199	-0.0553131103515625
0.202333333333334	-0.0629425048828125
0.205666666666667	-0.0677108764648438
0.209	-0.0672340393066407
0.212333333333334	-0.0638961791992188
0.215666666666667	-0.0581741333007813
0.219	-0.0581741333007813
0.222333333333334	-0.0619888305664063
0.225666666666667	-0.0591278076171875
0.229	-0.0557899475097657
0.232333333333334	-0.0538825988769532
0.235666666666667	-0.057220458984375
0.239	-0.0557899475097657
0.242333333333334	-0.0514984130859375
0.245666666666667	-0.0529289245605469
0.249	-0.0524520874023438
0.252333333333334	-0.0543594360351563
0.255666666666667	-0.0553131103515625
0.259	-0.0596046447753907
0.262333333333334	-0.0586509704589844
0.265666666666667	-0.0529289245605469
0.269	-0.05340576171875
0.272333333333334	-0.0576972961425782
0.275666666666667	-0.0619888305664063
0.279	-0.06103515625
0.282333333333334	-0.0586509704589844
0.285666666666667	-0.0567436218261719
0.289	-0.0510215759277344
0.292333333333334	-0.0410079956054688
0.295666666666667	-0.0329017639160156
0.299	-0.026702880859375
0.302333333333334	-0.026702880859375
0.305666666666667	-0.0290870666503906
0.309	-0.0319480895996094
0.312333333333334	-0.030517578125
0.315666666666667	-0.026702880859375
0.319	-0.0300407409667969
0.322333333333334	-0.0386238098144531
0.325666666666667	-0.0467300415039063
0.329	-0.0538825988769532
0.332333333333334	-0.0624656677246094
0.335666666666667	-0.0677108764648438
0.339	-0.0667572021484375
0.342333333333334	-0.0600814819335938
0.345666666666667	-0.0519752502441407
0.349	-0.0414848327636719
0.352333333333334	-0.0338554382324219
0.355666666666667	-0.0352859497070313
0.359	-0.0443458557128906
0.362333333333334	-0.0543594360351563
0.365666666666667	-0.0615119934082032
0.369	-0.0691413879394532
0.372333333333334	-0.0729560852050782
0.375666666666667	-0.0681877136230469
0.379	-0.0538825988769532
0.382333333333334	-0.0376701354980469
0.385666666666667	-0.0238418579101563
0.389	-0.0095367431640625
0.392333333333334	0.00143051147460938
0.395666666666667	0.0095367431640625
0.399	0.0138282775878906
0.402333333333334	0.0152587890625
0.405666666666667	0.0104904174804688
0.409	-0.00095367431640625
0.412333333333334	-0.0100135803222656
0.415666666666667	-0.0147819519042969
0.419	-0.0166893005371094
0.422333333333334	-0.0205039978027344
0.425666666666667	-0.0233650207519531
0.429	-0.0219345092773438
0.432333333333334	-0.0195503234863281
0.435666666666667	-0.0214576721191406
0.439	-0.0286102294921875
0.442333333333334	-0.0329017639160156
0.445666666666667	-0.0319480895996094
0.449	-0.0319480895996094
0.452333333333334	-0.0333786010742188
0.455666666666667	-0.0352859497070313
0.459	-0.0391006469726563
0.462333333333334	-0.0443458557128906
0.465666666666667	-0.0505447387695313
0.469	-0.0538825988769532
0.472333333333334	-0.057220458984375
0.475666666666667	-0.0557899475097657
0.479	-0.0467300415039063
0.482333333333334	-0.0362396240234375
0.485666666666667	-0.026702880859375
0.489	-0.0200271606445313
0.492333333333334	-0.0133514404296875
0.495666666666667	-0.0100135803222656
0.499	-0.0133514404296875
0.502333333333334	-0.0209808349609375
0.505666666666667	-0.0276565551757813
0.509	-0.0348091125488281
0.512333333333334	-0.0414848327636719
0.515666666666667	-0.0476837158203125
0.519	-0.049591064453125
0.522333333333334	-0.0476837158203125
0.525666666666667	-0.0433921813964844
0.529	-0.0319480895996094
0.532333333333334	-0.0195503234863281
0.535666666666667	-0.0100135803222656
0.539	-0.0057220458984375
0.542333333333334	-0.00810623168945313
0.545666666666667	-0.0147819519042969
0.549	-0.0276565551757813
0.552333333333334	-0.0367164611816406
0.555666666666667	-0.0386238098144531
0.559	-0.0395774841308594
0.562333333333334	-0.0405311584472656
0.565666666666667	-0.0467300415039063
0.569	-0.0519752502441407
0.572333333333334	-0.0624656677246094
0.575666666666667	-0.0767707824707032
0.579	-0.087738037109375
0.582333333333334	-0.0905990600585938
0.585666666666667	-0.0858306884765625
0.589	-0.0810623168945313
0.592333333333334	-0.0767707824707032
0.595666666666667	-0.0734329223632813
0.599	-0.0629425048828125
0.602333333333334	-0.0514984130859375
0.605666666666667	-0.0405311584472656
0.609	-0.034332275390625
0.612333333333334	-0.030517578125
0.615666666666667	-0.0247955322265625
0.619	-0.0238418579101563
0.622333333333334	-0.026702880859375
0.625666666666667	-0.0281333923339844
0.629	-0.0238418579101563
0.632333333333334	-0.0152587890625
0.635666666666667	-0.0123977661132813
0.639	-0.0162124633789063
0.642333333333334	-0.0238418579101563
0.645666666666667	-0.0348091125488281
0.649	-0.0414848327636719
0.652333333333334	-0.0443458557128906
0.655666666666667	-0.0414848327636719
0.659	-0.0376701354980469
0.662333333333334	-0.0352859497070313
0.665666666666667	-0.034332275390625
0.669	-0.0400543212890625
0.672333333333334	-0.0519752502441407
0.675666666666667	-0.0667572021484375
0.679	-0.0777244567871094
0.682333333333334	-0.0824928283691406
0.685666666666667	-0.0829696655273438
0.689	-0.0772476196289063
0.692333333333334	-0.0700950622558594
0.695666666666667	-0.0643730163574219
0.699	-0.0619888305664063
0.702333333333334	-0.0619888305664063
0.705666666666667	-0.0596046447753907
0.709	-0.0557899475097657
0.712333333333334	-0.0543594360351563
0.715666666666667	-0.0562667846679688
0.719	-0.0600814819335938
0.722333333333334	-0.0619888305664063
0.725666666666667	-0.0677108764648438
0.729	-0.0791549682617188
0.732333333333334	-0.0853538513183594
0.735666666666667	-0.0901222229003906
0.739	-0.0891685485839844
0.742333333333334	-0.0867843627929688
0.745666666666667	-0.0820159912109375
0.749	-0.0767707824707032
0.752333333333334	-0.072479248046875
0.755666666666667	-0.0653266906738282
0.759	-0.0591278076171875
0.762333333333334	-0.0543594360351563
0.765666666666667	-0.0514984130859375
0.769	-0.0472068786621094
0.772333333333334	-0.0486373901367188
0.775666666666667	-0.0538825988769532
0.779	-0.06103515625
0.782333333333334	-0.0643730163574219
0.785666666666667	-0.0677108764648438
0.789	-0.0700950622558594
0.792333333333334	-0.0691413879394532
0.795666666666667	-0.0605583190917969
0.799	-0.0510215759277344
0.802333333333334	-0.0476837158203125
0.805666666666667	-0.0472068786621094
0.809	-0.0524520874023438
0.812333333333334	-0.0562667846679688
0.815666666666667	-0.0605583190917969
0.819	-0.0629425048828125
0.822333333333334	-0.0619888305664063
0.825666666666667	-0.0605583190917969
0.829	-0.05340576171875
0.832333333333334	-0.0476837158203125
0.835666666666667	-0.0467300415039063
0.839	-0.0538825988769532
0.842333333333334	-0.0629425048828125
0.845666666666667	-0.0658035278320313
0.849	-0.06866455078125
0.852333333333334	-0.0681877136230469
0.855666666666667	-0.0720024108886719
0.859	-0.0691413879394532
0.862333333333334	-0.064849853515625
0.865666666666667	-0.0596046447753907
0.869	-0.0591278076171875
0.872333333333334	-0.0615119934082032
0.875666666666667	-0.0605583190917969
0.879	-0.0562667846679688
0.882333333333334	-0.049591064453125
0.885666666666667	-0.0433921813964844
0.889	-0.0338554382324219
0.892333333333334	-0.0295639038085938
0.895666666666667	-0.0224113464355469
0.899	-0.0224113464355469
0.902333333333334	-0.0214576721191406
0.905666666666667	-0.0300407409667969
0.909	-0.0391006469726563
0.912333333333334	-0.0405311584472656
0.915666666666667	-0.0433921813964844
0.919	-0.0429153442382813
0.922333333333334	-0.0457763671875
0.925666666666667	-0.0457763671875
0.929	-0.0457763671875
0.932333333333334	-0.0472068786621094
0.935666666666667	-0.0448226928710938
0.939	-0.0424385070800781
0.942333333333334	-0.0410079956054688
0.945666666666667	-0.0429153442382813
0.949	-0.0481605529785156
0.952333333333334	-0.0562667846679688
0.955666666666667	-0.0658035278320313
0.959	-0.0734329223632813
0.962333333333334	-0.0782012939453125
0.965666666666667	-0.0743865966796875
0.969	-0.0643730163574219
0.972333333333334	-0.0519752502441407
0.975666666666667	-0.0438690185546875
0.979	-0.0414848327636719
0.982333333333334	-0.0448226928710938
0.985666666666667	-0.05340576171875
0.989	-0.0634193420410157
0.992333333333334	-0.0753402709960938
0.995666666666667	-0.0848770141601563
0.999	-0.0891685485839844
1.00233333333334	-0.0853538513183594
1.00566666666667	-0.0772476196289063
1.009	-0.0691413879394532
1.01233333333334	-0.0596046447753907
1.01566666666667	-0.0505447387695313
1.019	-0.0457763671875
1.02233333333334	-0.0443458557128906
1.02566666666667	-0.0476837158203125
1.029	-0.0524520874023438
1.03233333333334	-0.0581741333007813
1.03566666666667	-0.0634193420410157
1.039	-0.0615119934082032
1.04233333333334	-0.0605583190917969
1.04566666666667	-0.0619888305664063
1.049	-0.0662803649902344
1.05233333333334	-0.0696182250976563
1.05566666666667	-0.0710487365722657
1.059	-0.0710487365722657
1.06233333333334	-0.0677108764648438
1.06566666666667	-0.0653266906738282
1.069	-0.0658035278320313
1.07233333333334	-0.0696182250976563
1.07566666666667	-0.072479248046875
1.079	-0.0753402709960938
1.08233333333334	-0.0734329223632813
1.08566666666667	-0.0619888305664063
1.089	-0.041961669921875
1.09233333333334	-0.0286102294921875
1.09566666666667	-0.0257492065429688
1.099	-0.0329017639160156
1.10233333333334	-0.0462532043457031
1.10566666666667	-0.0638961791992188
1.109	-0.0815391540527344
1.11233333333334	-0.087738037109375
1.11566666666667	-0.08392333984375
1.119	-0.0748634338378907
1.12233333333334	-0.0729560852050782
1.12566666666667	-0.072479248046875
1.129	-0.0715255737304688
1.13233333333334	-0.0705718994140625
1.13566666666667	-0.0734329223632813
1.139	-0.0791549682617188
1.14233333333334	-0.0796318054199219
1.14566666666667	-0.0734329223632813
1.149	-0.0643730163574219
1.15233333333334	-0.0591278076171875
1.15566666666667	-0.0586509704589844
1.159	-0.0634193420410157
1.16233333333334	-0.0681877136230469
1.16566666666667	-0.0772476196289063
1.169	-0.0863075256347656
1.17233333333334	-0.0886917114257813
1.17566666666667	-0.0815391540527344
1.179	-0.06866455078125
1.18233333333334	-0.0553131103515625
1.18566666666667	-0.0462532043457031
1.189	-0.0410079956054688
1.19233333333334	-0.0395774841308594
1.19566666666667	-0.0438690185546875
1.199	-0.0481605529785156
1.20233333333334	-0.049591064453125
1.20566666666667	-0.0405311584472656
1.209	-0.0348091125488281
1.21233333333334	-0.0276565551757813
1.21566666666667	-0.0209808349609375
1.219	-0.00667572021484375
1.22233333333334	0.00286102294921875
1.22566666666667	0.000476837158203125
1.229	-0.00810623168945313
1.23233333333334	-0.0171661376953125
1.23566666666667	-0.02288818359375
1.239	-0.0338554382324219
1.24233333333334	-0.041961669921875
1.24566666666667	-0.0443458557128906
1.249	-0.041961669921875
1.25233333333334	-0.0429153442382813
1.25566666666667	-0.0467300415039063
1.259	-0.0543594360351563
1.26233333333334	-0.064849853515625
1.26566666666667	-0.0786781311035157
1.269	-0.0891685485839844
1.27233333333334	-0.09918212890625
1.27566666666667	-0.1068115234375
1.279	-0.103950500488281
1.28233333333334	-0.0920295715332031
1.28566666666667	-0.0762939453125
1.289	-0.0634193420410157
1.29233333333334	-0.0491142272949219
1.29566666666667	-0.0371932983398438
1.299	-0.0338554382324219
1.30233333333334	-0.0391006469726563
1.30566666666667	-0.0505447387695313
1.309	-0.0619888305664063
1.31233333333334	-0.0696182250976563
1.31566666666667	-0.0700950622558594
1.319	-0.0629425048828125
1.32233333333334	-0.0538825988769532
1.32566666666667	-0.0467300415039063
1.329	-0.0443458557128906
1.33233333333334	-0.0429153442382813
1.33566666666667	-0.0414848327636719
1.339	-0.0486373901367188
1.34233333333334	-0.0581741333007813
1.34566666666667	-0.0615119934082032
1.349	-0.0553131103515625
1.35233333333334	-0.0505447387695313
1.35566666666667	-0.0472068786621094
1.359	-0.0410079956054688
1.36233333333334	-0.034332275390625
1.36566666666667	-0.0300407409667969
1.369	-0.0357627868652344
1.37233333333334	-0.0410079956054688
1.37566666666667	-0.0529289245605469
1.379	-0.0581741333007813
1.38233333333334	-0.0605583190917969
1.38566666666667	-0.0615119934082032
1.389	-0.06103515625
1.39233333333334	-0.0605583190917969
1.39566666666667	-0.0553131103515625
1.399	-0.0576972961425782
1.40233333333334	-0.0672340393066407
1.40566666666667	-0.0734329223632813
1.409	-0.0677108764648438
1.41233333333334	-0.0505447387695313
1.41566666666667	-0.034332275390625
1.419	-0.0176429748535156
1.42233333333334	-0.00143051147460938
1.42566666666667	0.0119209289550781
1.429	0.0166893005371094
1.43233333333334	0.00762939453125
1.43566666666667	-0.000476837158203125
1.439	-0.0100135803222656
1.44233333333334	-0.0176429748535156
1.44566666666667	-0.0300407409667969
1.449	-0.0429153442382813
1.45233333333334	-0.0553131103515625
1.45566666666667	-0.0681877136230469
1.459	-0.0767707824707032
1.46233333333334	-0.0777244567871094
1.46566666666667	-0.0653266906738282
1.469	-0.0467300415039063
1.47233333333334	-0.0290870666503906
1.47566666666667	-0.0181198120117188
1.479	-0.0119209289550781
1.48233333333334	-0.0119209289550781
1.48566666666667	-0.019073486328125
1.489	-0.0243186950683594
1.49233333333334	-0.0257492065429688
1.49566666666667	-0.026702880859375
1.499	-0.0314712524414063
1.50233333333334	-0.0386238098144531
1.50566666666667	-0.0443458557128906
1.509	-0.0567436218261719
1.51233333333334	-0.0705718994140625
1.51566666666667	-0.0791549682617188
1.519	-0.0772476196289063
1.52233333333334	-0.0681877136230469
1.52566666666667	-0.0581741333007813
1.529	-0.0476837158203125
1.53233333333334	-0.0400543212890625
1.53566666666667	-0.0362396240234375
1.539	-0.0348091125488281
1.54233333333334	-0.0357627868652344
1.54566666666667	-0.0348091125488281
1.549	-0.0329017639160156
1.55233333333334	-0.026702880859375
1.55566666666667	-0.0209808349609375
1.559	-0.0224113464355469
1.56233333333334	-0.0300407409667969
1.56566666666667	-0.0391006469726563
1.569	-0.0443458557128906
1.57233333333334	-0.0481605529785156
1.57566666666667	-0.0529289245605469
1.579	-0.0524520874023438
1.58233333333334	-0.0424385070800781
1.58566666666667	-0.034332275390625
1.589	-0.0333786010742188
1.59233333333334	-0.0348091125488281
1.59566666666667	-0.0314712524414063
1.599	-0.0209808349609375
1.60233333333334	-0.0162124633789063
1.60566666666667	-0.00905990600585938
1.609	-0.00095367431640625
1.61233333333334	0.0104904174804688
1.61566666666667	0.0195503234863281
1.619	0.0209808349609375
1.62233333333334	0.0185966491699219
1.62566666666667	0.00476837158203125
1.629	-0.00524520874023438
1.63233333333334	-0.011444091796875
1.63566666666667	-0.0143051147460938
1.639	-0.02288818359375
1.64233333333334	-0.0329017639160156
1.64566666666667	-0.0309944152832031
1.649	-0.0276565551757813
1.65233333333334	-0.0300407409667969
1.65566666666667	-0.0352859497070313
1.659	-0.0357627868652344
1.66233333333334	-0.0333786010742188
1.66566666666667	-0.0395774841308594
1.669	-0.0472068786621094
1.67233333333334	-0.0529289245605469
1.67566666666667	-0.0538825988769532
1.679	-0.0524520874023438
1.68233333333334	-0.0467300415039063
1.68566666666667	-0.0386238098144531
1.689	-0.0314712524414063
1.69233333333334	-0.0247955322265625
1.69566666666667	-0.0205039978027344
1.699	-0.0214576721191406
1.70233333333334	-0.0262260437011719
1.70566666666667	-0.0314712524414063
1.709	-0.0386238098144531
1.71233333333334	-0.0505447387695313
1.71566666666667	-0.0615119934082032
1.719	-0.0634193420410157
1.72233333333334	-0.0638961791992188
1.72566666666667	-0.0624656677246094
1.729	-0.0605583190917969
1.73233333333334	-0.0524520874023438
1.73566666666667	-0.0429153442382813
1.739	-0.0395774841308594
1.74233333333334	-0.0333786010742188
1.74566666666667	-0.0252723693847656
1.749	-0.0138282775878906
1.75233333333334	-0.00762939453125
1.75566666666667	-0.00762939453125
1.759	-0.0123977661132813
1.76233333333334	-0.0176429748535156
1.76566666666667	-0.0233650207519531
1.769	-0.0319480895996094
1.77233333333334	-0.0429153442382813
1.77566666666667	-0.0491142272949219
1.779	-0.049591064453125
1.78233333333334	-0.0500679016113282
1.78566666666667	-0.0557899475097657
1.789	-0.064849853515625
1.79233333333334	-0.0696182250976563
1.79566666666667	-0.0739097595214844
1.799	-0.0758171081542969
1.80233333333334	-0.0796318054199219
1.80566666666667	-0.0767707824707032
1.809	-0.0658035278320313
1.81233333333334	-0.0596046447753907
1.81566666666667	-0.0600814819335938
1.819	-0.0672340393066407
1.82233333333334	-0.0734329223632813
1.82566666666667	-0.0829696655273438
1.829	-0.0987052917480469
1.83233333333334	-0.106334686279297
1.83566666666667	-0.102519989013672
1.839	-0.0882148742675781
1.84233333333334	-0.0715255737304688
1.84566666666667	-0.0529289245605469
1.849	-0.0290870666503906
1.85233333333334	-0.0095367431640625
1.85566666666667	-0.000476837158203125
1.859	-0.00286102294921875
1.86233333333334	-0.0119209289550781
1.86566666666667	-0.0171661376953125
1.869	-0.026702880859375
1.87233333333334	-0.0371932983398438
1.87566666666667	-0.0505447387695313
1.879	-0.0591278076171875
1.88233333333334	-0.0643730163574219
1.88566666666667	-0.0700950622558594
1.889	-0.0739097595214844
1.89233333333334	-0.0720024108886719
1.89566666666667	-0.0591278076171875
1.899	-0.0395774841308594
1.90233333333334	-0.0157356262207031
1.90566666666667	0.00429153442382813
1.909	0.0176429748535156
1.91233333333334	0.0195503234863281
1.91566666666667	0.0143051147460938
1.919	0.00143051147460938
1.92233333333334	-0.0157356262207031
1.92566666666667	-0.0348091125488281
1.929	-0.0519752502441407
1.93233333333334	-0.0615119934082032
1.93566666666667	-0.0629425048828125
1.939	-0.0596046447753907
1.94233333333334	-0.0576972961425782
1.94566666666667	-0.0524520874023438
1.949	-0.0448226928710938
1.95233333333334	-0.0405311584472656
1.95566666666667	-0.0448226928710938
1.959	-0.0500679016113282
1.96233333333334	-0.0472068786621094
1.96566666666667	-0.0410079956054688
1.969	-0.0333786010742188
1.97233333333334	-0.0262260437011719
1.97566666666667	-0.0200271606445313
1.979	-0.0138282775878906
1.98233333333334	-0.0095367431640625
1.98566666666667	-0.00715255737304688
1.989	-0.00905990600585938
1.99233333333334	-0.0143051147460938
1.99566666666667	-0.0185966491699219
1.999	-0.0243186950683594
2.00233333333334	-0.0329017639160156
2.00566666666667	-0.0405311584472656
2.009	-0.0410079956054688
2.01233333333334	-0.0352859497070313
2.01566666666667	-0.0271797180175781
2.019	-0.0243186950683594
2.02233333333334	-0.0233650207519531
2.02566666666667	-0.0333786010742188
2.029	-0.0481605529785156
2.03233333333334	-0.0591278076171875
2.03566666666667	-0.0658035278320313
2.039	-0.0672340393066407
2.04233333333334	-0.0700950622558594
2.04566666666667	-0.0667572021484375
2.049	-0.06103515625
2.05233333333334	-0.0562667846679688
2.05566666666667	-0.0567436218261719
2.059	-0.0605583190917969
2.06233333333334	-0.0619888305664063
2.06566666666667	-0.0629425048828125
2.069	-0.0576972961425782
2.07233333333334	-0.0548362731933594
2.07566666666667	-0.0538825988769532
2.079	-0.057220458984375
2.08233333333334	-0.0600814819335938
2.08566666666667	-0.06103515625
2.089	-0.0643730163574219
2.09233333333334	-0.0672340393066407
2.09566666666667	-0.0643730163574219
2.099	-0.0576972961425782
2.10233333333334	-0.0500679016113282
2.10566666666667	-0.0462532043457031
2.109	-0.0452995300292969
2.11233333333334	-0.0438690185546875
2.11566666666667	-0.0467300415039063
2.119	-0.0481605529785156
2.12233333333334	-0.0553131103515625
2.12566666666667	-0.0596046447753907
2.129	-0.0638961791992188
2.13233333333334	-0.0638961791992188
2.13566666666667	-0.0643730163574219
2.139	-0.064849853515625
2.14233333333334	-0.0596046447753907
2.14566666666667	-0.0562667846679688
2.149	-0.0548362731933594
2.15233333333334	-0.0567436218261719
2.15566666666667	-0.0557899475097657
2.159	-0.0553131103515625
2.16233333333334	-0.0629425048828125
2.16566666666667	-0.0748634338378907
2.169	-0.0872611999511719
2.17233333333334	-0.0934600830078125
2.17566666666667	-0.0944137573242188
2.179	-0.087738037109375
2.18233333333334	-0.0753402709960938
2.18566666666667	-0.0591278076171875
2.189	-0.0429153442382813
2.19233333333334	-0.0357627868652344
2.19566666666667	-0.03814697265625
2.199	-0.049591064453125
2.20233333333334	-0.0624656677246094
2.20566666666667	-0.0720024108886719
2.209	-0.0791549682617188
2.21233333333334	-0.0777244567871094
2.21566666666667	-0.0758171081542969
2.219	-0.0705718994140625
2.22233333333334	-0.0658035278320313
2.22566666666667	-0.0619888305664063
2.229	-0.0591278076171875
2.23233333333334	-0.0615119934082032
2.23566666666667	-0.0629425048828125
2.239	-0.0615119934082032
2.24233333333334	-0.0567436218261719
2.24566666666667	-0.0514984130859375
2.249	-0.0448226928710938
2.25233333333334	-0.0376701354980469
2.25566666666667	-0.0314712524414063
2.259	-0.0319480895996094
2.26233333333334	-0.0391006469726563
2.26566666666667	-0.0500679016113282
2.269	-0.0653266906738282
2.27233333333334	-0.0782012939453125
2.27566666666667	-0.0886917114257813
2.279	-0.0910758972167969
2.28233333333334	-0.0834465026855469
2.28566666666667	-0.0743865966796875
2.289	-0.0634193420410157
2.29233333333334	-0.0586509704589844
2.29566666666667	-0.0596046447753907
2.299	-0.0653266906738282
2.30233333333334	-0.0720024108886719
2.30566666666667	-0.0734329223632813
2.309	-0.0743865966796875
2.31233333333334	-0.0734329223632813
2.31566666666667	-0.0710487365722657
2.319	-0.0739097595214844
2.32233333333334	-0.08392333984375
2.32566666666667	-0.0939369201660156
2.329	-0.0987052917480469
2.33233333333334	-0.0987052917480469
2.33566666666667	-0.0987052917480469
2.339	-0.0934600830078125
2.34233333333334	-0.0824928283691406
2.34566666666667	-0.0753402709960938
2.349	-0.072479248046875
2.35233333333334	-0.0696182250976563
2.35566666666667	-0.0605583190917969
2.359	-0.0491142272949219
2.36233333333334	-0.0424385070800781
2.36566666666667	-0.0486373901367188
2.369	-0.0643730163574219
2.37233333333334	-0.0848770141601563
2.37566666666667	-0.103473663330078
2.379	-0.12350082397461
2.38233333333334	-0.141620635986328
2.38566666666667	-0.142097473144531
2.389	-0.124454498291016
2.39233333333334	-0.102043151855469
2.39566666666667	-0.0901222229003906
2.399	-0.0820159912109375
2.40233333333334	-0.0696182250976563
2.40566666666667	-0.0634193420410157
2.409	-0.0667572021484375
2.41233333333334	-0.0734329223632813
2.41566666666667	-0.0743865966796875
2.419	-0.072479248046875
2.42233333333334	-0.0710487365722657
2.42566666666667	-0.0696182250976563
2.429	-0.06103515625
2.43233333333334	-0.0467300415039063
2.43566666666667	-0.0300407409667969
2.439	-0.0176429748535156
2.44233333333334	-0.0095367431640625
2.44566666666667	0
2.449	0.00238418579101563
2.45233333333334	0
2.45566666666667	-0.011444091796875
2.459	-0.0224113464355469
2.46233333333334	-0.0319480895996094
2.46566666666667	-0.0386238098144531
2.469	-0.0424385070800781
2.47233333333334	-0.0486373901367188
2.47566666666667	-0.05340576171875
2.479	-0.0562667846679688
2.48233333333334	-0.0567436218261719
2.48566666666667	-0.06103515625
2.489	-0.0696182250976563
2.49233333333334	-0.0777244567871094
2.49566666666667	-0.0820159912109375
2.499	-0.0829696655273438
2.50233333333334	-0.08392333984375
2.50566666666667	-0.0848770141601563
2.509	-0.0858306884765625
2.51233333333334	-0.0886917114257813
2.51566666666667	-0.0958442687988281
2.519	-0.107288360595703
2.52233333333334	-0.120162963867188
2.52566666666667	-0.13113021850586
2.529	-0.135898590087891
2.53233333333334	-0.132083892822266
2.53566666666667	-0.120639801025391
2.539	-0.104427337646485
2.54233333333334	-0.0863075256347656
2.54566666666667	-0.0762939453125
2.549	-0.0734329223632813
2.55233333333334	-0.0791549682617188
2.55566666666667	-0.0872611999511719
2.559	-0.100135803222656
2.56233333333334	-0.111103057861328
2.56566666666667	-0.113964080810547
2.569	-0.111579895019531
2.57233333333334	-0.102996826171875
2.57566666666667	-0.0963211059570313
2.579	-0.0891685485839844
2.58233333333334	-0.0844001770019531
2.58566666666667	-0.0824928283691406
2.589	-0.0810623168945313
2.59233333333334	-0.0882148742675781
2.59566666666667	-0.0891685485839844
2.599	-0.0863075256347656
2.60233333333334	-0.0805854797363281
2.60566666666667	-0.0777244567871094
2.609	-0.0772476196289063
2.61233333333334	-0.06866455078125
2.61566666666667	-0.064849853515625
2.619	-0.0629425048828125
2.62233333333334	-0.0638961791992188
2.62566666666667	-0.0586509704589844
2.629	-0.0553131103515625
2.63233333333334	-0.0596046447753907
2.63566666666667	-0.064849853515625
2.639	-0.0705718994140625
2.64233333333334	-0.0758171081542969
2.64566666666667	-0.0863075256347656
2.649	-0.0929832458496094
2.65233333333334	-0.0905990600585938
2.65566666666667	-0.0848770141601563
2.659	-0.0796318054199219
2.66233333333334	-0.0748634338378907
2.66566666666667	-0.0696182250976563
2.669	-0.0605583190917969
2.67233333333334	-0.0514984130859375
2.67566666666667	-0.0476837158203125
2.679	-0.0510215759277344
2.68233333333334	-0.0581741333007813
2.68566666666667	-0.064849853515625
2.689	-0.0777244567871094
2.69233333333334	-0.0963211059570313
2.69566666666667	-0.109195709228516
2.699	-0.112056732177735
2.70233333333334	-0.110626220703125
2.70566666666667	-0.10824203491211
2.709	-0.10061264038086
2.71233333333334	-0.087738037109375
2.71566666666667	-0.0758171081542969
2.719	-0.0658035278320313
2.72233333333334	-0.0553131103515625
2.72566666666667	-0.0491142272949219
2.729	-0.0457763671875
2.73233333333334	-0.0481605529785156
2.73566666666667	-0.05340576171875
2.739	-0.0576972961425782
2.74233333333334	-0.06103515625
2.74566666666667	-0.0591278076171875
2.749	-0.0619888305664063
2.75233333333334	-0.0700950622558594
2.75566666666667	-0.0815391540527344
2.759	-0.0939369201660156
2.76233333333334	-0.102519989013672
2.76566666666667	-0.107288360595703
2.769	-0.107765197753906
2.77233333333334	-0.0996589660644531
2.77566666666667	-0.0805854797363281
2.779	-0.0576972961425782
2.78233333333334	-0.0376701354980469
2.78566666666667	-0.026702880859375
2.789	-0.0195503234863281
2.79233333333334	-0.0171661376953125
2.79566666666667	-0.0195503234863281
2.799	-0.026702880859375
2.80233333333334	-0.0429153442382813
2.80566666666667	-0.0557899475097657
2.809	-0.0638961791992188
2.81233333333334	-0.0638961791992188
2.81566666666667	-0.0638961791992188
2.819	-0.0596046447753907
2.82233333333334	-0.0476837158203125
2.82566666666667	-0.03814697265625
2.829	-0.0329017639160156
2.83233333333334	-0.030517578125
2.83566666666667	-0.0324249267578125
2.839	-0.0400543212890625
2.84233333333334	-0.0438690185546875
2.84566666666667	-0.0424385070800781
2.849	-0.0410079956054688
2.85233333333334	-0.0448226928710938
2.85566666666667	-0.0438690185546875
2.859	-0.0348091125488281
2.86233333333334	-0.0281333923339844
2.86566666666667	-0.0271797180175781
2.869	-0.0262260437011719
2.87233333333334	-0.0276565551757813
2.87566666666667	-0.0333786010742188
2.879	-0.0448226928710938
2.88233333333334	-0.0519752502441407
2.88566666666667	-0.0505447387695313
2.889	-0.0438690185546875
2.89233333333334	-0.0324249267578125
2.89566666666667	-0.0219345092773438
2.899	-0.0128746032714844
2.90233333333334	-0.00858306884765625
2.90566666666667	-0.00905990600585938
2.909	-0.0128746032714844
2.91233333333334	-0.0181198120117188
2.91566666666667	-0.0181198120117188
2.919	-0.0162124633789063
2.92233333333334	-0.0138282775878906
2.92566666666667	-0.0219345092773438
2.929	-0.0338554382324219
2.93233333333334	-0.0472068786621094
2.93566666666667	-0.0576972961425782
2.939	-0.0677108764648438
2.94233333333334	-0.0777244567871094
2.94566666666667	-0.0791549682617188
2.949	-0.0729560852050782
2.95233333333334	-0.0591278076171875
2.95566666666667	-0.0467300415039063
2.959	-0.0367164611816406
2.96233333333334	-0.0286102294921875
2.96566666666667	-0.0185966491699219
2.969	-0.0057220458984375
2.97233333333334	0.00095367431640625
2.97566666666667	0.003814697265625
2.979	0.00715255737304688
2.98233333333334	0.0166893005371094
2.98566666666667	0.0252723693847656
2.989	0.030517578125
2.99233333333334	0.0362396240234375
2.99566666666667	0.0429153442382813
2.999	0.0562667846679688
3.00233333333334	0.0662803649902344
3.00566666666667	0.0777244567871094
3.009	0.0891685485839844
3.01233333333334	0.103473663330078
3.01566666666667	0.121593475341797
3.019	0.130176544189453
3.02233333333334	0.138282775878906
3.02566666666667	0.143051147460938
3.029	0.152587890625
3.03233333333334	0.16021728515625
3.03566666666667	0.162601470947266
3.039	0.168800354003906
3.04233333333334	0.175952911376953
3.04566666666667	0.190258026123047
3.049	0.202655792236328
3.05233333333334	0.212669372558594
3.05566666666667	0.22125244140625
3.059	0.225067138671875
3.06233333333334	0.223636627197266
3.06566666666667	0.211715698242188
3.069	0.196933746337891
3.07233333333334	0.18453598022461
3.07566666666667	0.173568725585938
3.079	0.161170959472656
3.08233333333334	0.145912170410156
3.08566666666667	0.1373291015625
3.089	0.127792358398438
3.09233333333334	0.116348266601563
3.09566666666667	0.101566314697266
3.099	0.0934600830078125
3.10233333333334	0.087738037109375
3.10566666666667	0.0753402709960938
3.109	0.0581741333007813
3.11233333333334	0.0405311584472656
3.11566666666667	0.0252723693847656
3.119	0.0143051147460938
3.12233333333334	0.0133514404296875
3.12566666666667	0.0247955322265625
3.129	0.0424385070800781
3.13233333333334	0.0586509704589844
3.13566666666667	0.0743865966796875
3.139	0.0820159912109375
3.14233333333334	0.0810623168945313
3.14566666666667	0.0696182250976563
3.149	0.0543594360351563
3.15233333333334	0.0391006469726563
3.15566666666667	0.0243186950683594
3.159	0.0209808349609375
3.16233333333334	0.0209808349609375
3.16566666666667	0.0276565551757813
3.169	0.0357627868652344
3.17233333333334	0.0486373901367188
3.17566666666667	0.0638961791992188
3.179	0.072479248046875
3.18233333333334	0.0772476196289063
3.18566666666667	0.0767707824707032
3.189	0.0762939453125
3.19233333333334	0.0767707824707032
3.19566666666667	0.0853538513183594
3.199	0.102996826171875
3.20233333333334	0.127315521240235
3.20566666666667	0.158786773681641
3.209	0.197887420654297
3.21233333333334	0.244617462158203
3.21566666666667	0.296592712402344
3.219	0.357151031494141
3.22233333333334	0.435829162597656
3.22566666666667	0.532627105712891
3.229	0.650882720947266
3.23233333333334	0.78725814819336
3.23566666666667	0.941276550292969
3.239	1.10673904418946
3.24233333333334	1.28221511840821
3.24566666666667	1.46961212158203
3.249	1.67226791381836
3.25233333333334	1.88779830932617
3.25566666666667	2.1209716796875
3.259	2.36892700195313
3.26233333333334	2.61497497558594
3.26566666666667	2.85100936889649
3.269	3.0660629272461
3.27233333333334	3.26633453369141
3.27566666666667	3.44085693359375
3.279	3.59010696411133
3.28233333333334	3.72314453125
3.28566666666667	3.83996963500977
3.289	3.94344329833985
3.29233333333334	4.02307510375977
3.29566666666667	4.08363342285156
3.299	4.12321090698242
3.30233333333334	4.14323806762696
3.30566666666667	4.14085388183594
3.309	4.11033630371094
3.31233333333334	4.06169891357422
3.31566666666667	4.00209426879883
3.319	3.93915176391602
3.32233333333334	3.86714935302735
3.32566666666667	3.78942489624024
3.329	3.71408462524414
3.33233333333334	3.64494323730469
3.33566666666667	3.57675552368164
3.339	3.50379943847656
3.34233333333334	3.42512130737305
3.34566666666667	3.34644317626953
3.349	3.26967239379883
3.35233333333334	3.1890869140625
3.35566666666667	3.10182571411133
3.359	3.01027297973633
3.36233333333334	2.92205810546875
3.36566666666667	2.83432006835938
3.369	2.74896621704102
3.37233333333334	2.66551971435547
3.37566666666667	2.58541107177735
3.379	2.50768661499024
3.38233333333334	2.43186950683594
3.38566666666667	2.35986709594727
3.389	2.28643417358399
3.39233333333334	2.2125244140625
3.39566666666667	2.14195251464844
3.399	2.08044052124024
3.40233333333334	2.02608108520508
3.40566666666667	1.97410583496094
3.409	1.92308425903321
3.41233333333334	1.8763542175293
3.41566666666667	1.83200836181641
3.419	1.78718566894531
3.42233333333334	1.74331665039063
3.42566666666667	1.70135498046875
3.429	1.6622543334961
3.43233333333334	1.61886215209961
3.43566666666667	1.56927108764649
3.439	1.51634216308594
3.44233333333334	1.46245956420899
3.44566666666667	1.40619277954102
3.449	1.35135650634766
3.45233333333334	1.30176544189453
3.45566666666667	1.26218795776367
3.459	1.2197494506836
3.46233333333334	1.17206573486328
3.46566666666667	1.12724304199219
3.469	1.09386444091797
3.47233333333334	1.0676383972168
3.47566666666667	1.0371208190918
3.479	1.00755691528321
3.48233333333334	0.979423522949219
3.48566666666667	0.95367431640625
3.489	0.921726226806641
3.49233333333334	0.884056091308594
3.49566666666667	0.850200653076172
3.499	0.823497772216797
3.50233333333334	0.802993774414063
3.50566666666667	0.782012939453125
3.509	0.761508941650391
3.51233333333334	0.743865966796875
3.51566666666667	0.72479248046875
3.519	0.704288482666016
3.52233333333334	0.682353973388672
3.52566666666667	0.66375732421875
3.529	0.638008117675782
3.53233333333334	0.607013702392578
3.53566666666667	0.576019287109375
3.539	0.54931640625
3.54233333333334	0.533103942871094
3.54566666666667	0.52022933959961
3.549	0.509738922119141
3.55233333333334	0.499248504638672
3.55566666666667	0.482559204101563
3.559	0.461578369140625
3.56233333333334	0.435352325439453
3.56566666666667	0.411033630371094
3.569	0.387191772460938
3.57233333333334	0.363349914550781
3.57566666666667	0.343799591064453
3.579	0.326633453369141
3.58233333333334	0.308990478515625
3.58566666666667	0.286102294921875
3.589	0.268936157226563
3.59233333333334	0.258922576904297
3.59566666666667	0.256538391113281
3.599	0.257492065429688
3.60233333333334	0.2593994140625
3.60566666666667	0.268936157226563
3.609	0.281810760498047
3.61233333333334	0.301837921142578
3.61566666666667	0.327587127685547
3.619	0.357151031494141
3.62233333333334	0.393390655517578
3.62566666666667	0.439643859863281
3.629	0.507354736328125
3.63233333333334	0.597953796386719
3.63566666666667	0.71096420288086
3.639	0.849246978759766
3.64233333333334	1.01900100708008
3.64566666666667	1.21545791625977
3.649	1.43289566040039
3.65233333333334	1.67322158813477
3.65566666666667	1.93977355957031
3.659	2.23684310913086
3.66233333333334	2.5629997253418
3.66566666666667	2.92444229125977
3.669	3.32117080688477
3.67233333333334	3.74794006347656
3.67566666666667	4.20618057250977
3.679	4.69493865966797
3.68233333333334	5.20467758178711
3.68566666666667	5.71870803833008
3.689	6.22987747192383
3.69233333333334	6.73389434814453
3.69566666666667	7.22026824951172
3.699	7.67707824707032
3.70233333333334	8.1014633178711
3.70566666666667	8.49199295043946
3.709	8.83817672729492
3.71233333333334	9.12666320800781
3.71566666666667	9.3536376953125
3.719	9.51433181762696
3.72233333333334	9.60826873779297
3.72566666666667	9.63211059570313
3.729	9.58633422851563
3.73233333333334	9.46855545043946
3.73566666666667	9.28258895874024
3.739	9.04417037963867
3.74233333333334	8.75711441040039
3.74566666666667	8.42857360839844
3.749	8.05759429931641
3.75233333333334	7.65752792358399
3.75566666666667	7.24172592163086
3.759	6.80685043334961
3.76233333333334	6.3619613647461
3.76566666666667	5.91230392456055
3.769	5.4769515991211
3.77233333333334	5.05876541137696
3.77566666666667	4.65488433837891
3.779	4.26578521728516
3.78233333333334	3.89385223388672
3.78566666666667	3.54671478271485
3.789	3.22723388671875
3.79233333333334	2.93207168579102
3.79566666666667	2.66075134277344
3.799	2.41374969482422
3.80233333333334	2.197265625
3.80566666666667	2.00462341308594
3.809	1.8310546875
3.81233333333334	1.67608261108399
3.81566666666667	1.5401840209961
3.819	1.42097473144531
3.82233333333334	1.31082534790039
3.82566666666667	1.21402740478516
3.829	1.12295150756836
3.83233333333334	1.04141235351563
3.83566666666667	0.96893310546875
3.839	0.912189483642578
3.84233333333334	0.860691070556641
3.84566666666667	0.808238983154297
3.849	0.760555267333985
3.85233333333334	0.71859359741211
3.85566666666667	0.68044662475586
3.859	0.642776489257813
3.86233333333334	0.613689422607422
3.86566666666667	0.597476959228516
3.869	0.597953796386719
3.87233333333334	0.615596771240235
3.87566666666667	0.646114349365235
3.879	0.691413879394532
3.88233333333334	0.751018524169922
3.88566666666667	0.838279724121094
3.889	0.953197479248047
3.89233333333334	1.10149383544922
3.89566666666667	1.29890441894531
3.899	1.56068801879883
3.90233333333334	1.89638137817383
3.90566666666667	2.31266021728516
3.909	2.82955169677735
3.91233333333334	3.46755981445313
3.91566666666667	4.24242019653321
3.919	5.16986846923828
3.92233333333334	6.2713623046875
3.92566666666667	7.55739212036133
3.929	9.03606414794922
3.93233333333334	10.7169151306153
3.93566666666667	12.6051902770996
3.939	14.6884918212891
3.94233333333334	16.9444084167481
3.94566666666667	19.3448066711426
3.949	21.871566772461
3.95233333333334	24.4841575622559
3.95566666666667	27.130126953125
3.959	29.7560691833496
3.96233333333334	32.3076248168946
3.96566666666667	34.7366333007813
3.969	36.9720458984375
3.97233333333334	38.9504432678223
3.97566666666667	40.6231880187988
3.979	41.9530868530274
3.98233333333334	42.9058074951172
3.98566666666667	43.4551239013672
3.989	43.5919761657715
3.99233333333334	43.3235168457031
3.99566666666667	42.6626205444336
3.999	41.6316986083985
4.00233333333334	40.2693748474121
4.00566666666667	38.6185646057129
4.009	36.7259979248047
4.01233333333334	34.6417427062988
4.01566666666667	32.4168205261231
4.019	30.1041603088379
4.02233333333334	27.7490615844727
4.02566666666667	25.3949165344238
4.029	23.0789184570313
4.03233333333334	20.8334922790528
4.03566666666667	18.6858177185059
4.039	16.6525840759278
4.04233333333334	14.7457122802735
4.04566666666667	12.9632949829102
4.049	11.3153457641602
4.05233333333334	9.79995727539063
4.05566666666667	8.41712951660156
4.059	7.16257095336914
4.06233333333334	6.03342056274414
4.06566666666667	5.02967834472657
4.069	4.1346549987793
4.07233333333334	3.33881378173828
4.07566666666667	2.63690948486328
4.079	2.02035903930664
4.08233333333334	1.47771835327149
4.08566666666667	1.00374221801758
4.089	0.599384307861328
4.09233333333334	0.259876251220703
4.09566666666667	-0.0286102294921875
4.099	-0.267982482910156
4.10233333333334	-0.459671020507813
4.10566666666667	-0.602245330810547
4.109	-0.700950622558594
4.11233333333334	-0.761032104492188
4.11566666666667	-0.77962875366211
4.119	-0.764846801757813
4.12233333333334	-0.727176666259766
4.12566666666667	-0.674247741699219
4.129	-0.609874725341797
4.13233333333334	-0.5340576171875
4.13566666666667	-0.454902648925781
4.139	-0.371932983398438
4.14233333333334	-0.285148620605469
4.14566666666667	-0.198841094970703
4.149	-0.118732452392578
4.15233333333334	-0.0491142272949219
4.15566666666667	0.0100135803222656
4.159	0.0605583190917969
4.16233333333334	0.101089477539063
4.16566666666667	0.133514404296875
4.169	0.158309936523438
4.17233333333334	0.180244445800781
4.17566666666667	0.198841094970703
4.179	0.213146209716797
4.18233333333334	0.224113464355469
4.18566666666667	0.227451324462891
4.189	0.224113464355469
4.19233333333334	0.209331512451172
4.19566666666667	0.182151794433594
4.199	0.143527984619141
4.20233333333334	0.100135803222656
4.20566666666667	0.0591278076171875
4.209	0.0185966491699219
4.21233333333334	-0.0205039978027344
4.21566666666667	-0.0591278076171875
4.219	-0.0958442687988281
4.22233333333334	-0.12350082397461
4.22566666666667	-0.144481658935547
4.229	-0.165462493896485
4.23233333333334	-0.193595886230469
4.23566666666667	-0.221729278564453
4.239	-0.247001647949219
4.24233333333334	-0.27608871459961
4.24566666666667	-0.309467315673828
4.249	-0.338077545166016
4.25233333333334	-0.355243682861328
4.25566666666667	-0.362396240234375
4.259	-0.364780426025391
4.26233333333334	-0.368595123291016
4.26566666666667	-0.373363494873047
4.269	-0.381946563720703
4.27233333333334	-0.387191772460938
4.27566666666667	-0.389575958251953
4.279	-0.388145446777344
4.28233333333334	-0.380516052246094
4.28566666666667	-0.364303588867188
4.289	-0.339984893798828
4.29233333333334	-0.306129455566406
4.29566666666667	-0.270366668701172
4.299	-0.240802764892578
4.30233333333334	-0.219345092773438
4.30566666666667	-0.202655792236328
4.309	-0.185966491699219
4.31233333333334	-0.174045562744141
4.31566666666667	-0.167369842529297
4.319	-0.160694122314453
4.32233333333334	-0.145912170410156
4.32566666666667	-0.128746032714844
4.329	-0.111579895019531
4.33233333333334	-0.102519989013672
4.33566666666667	-0.0987052917480469
4.339	-0.0934600830078125
4.34233333333334	-0.0886917114257813
4.34566666666667	-0.0786781311035157
4.349	-0.0743865966796875
4.35233333333334	-0.0681877136230469
4.35566666666667	-0.0543594360351563
4.359	-0.0367164611816406
4.36233333333334	-0.0238418579101563
4.36566666666667	-0.0243186950683594
4.369	-0.0257492065429688
4.37233333333334	-0.0243186950683594
4.37566666666667	-0.0233650207519531
4.379	-0.0257492065429688
4.38233333333334	-0.0233650207519531
4.38566666666667	-0.0176429748535156
4.389	-0.0123977661132813
4.39233333333334	-0.0143051147460938
4.39566666666667	-0.0200271606445313
4.399	-0.0252723693847656
4.40233333333334	-0.0295639038085938
4.40566666666667	-0.0286102294921875
4.409	-0.0233650207519531
4.41233333333334	-0.0100135803222656
4.41566666666667	0.00667572021484375
4.419	0.0162124633789063
4.42233333333334	0.0166893005371094
4.42566666666667	0.0138282775878906
4.429	0.0138282775878906
4.43233333333334	0.00667572021484375
4.43566666666667	-0.003814697265625
4.439	-0.0109672546386719
4.44233333333334	-0.0128746032714844
4.44566666666667	-0.0181198120117188
4.449	-0.0233650207519531
4.45233333333334	-0.0247955322265625
4.45566666666667	-0.0185966491699219
4.459	-0.00810623168945313
4.46233333333334	0.00095367431640625
4.46566666666667	0.00762939453125
4.469	0.0100135803222656
4.47233333333334	0.0147819519042969
4.47566666666667	0.0128746032714844
4.479	0.00333786010742188
4.48233333333334	-0.0104904174804688
4.48566666666667	-0.0147819519042969
4.489	-0.0147819519042969
4.49233333333334	-0.0171661376953125
4.49566666666667	-0.0219345092773438
4.499	-0.0224113464355469
4.50233333333334	-0.0166893005371094
4.50566666666667	-0.0119209289550781
4.509	-0.0133514404296875
4.51233333333334	-0.0224113464355469
4.51566666666667	-0.0348091125488281
4.519	-0.0438690185546875
4.52233333333334	-0.0486373901367188
4.52566666666667	-0.0514984130859375
4.529	-0.0548362731933594
4.53233333333334	-0.0510215759277344
4.53566666666667	-0.0433921813964844
4.539	-0.0371932983398438
4.54233333333334	-0.0433921813964844
4.54566666666667	-0.0619888305664063
4.549	-0.0848770141601563
4.55233333333334	-0.109672546386719
4.55566666666667	-0.127315521240235
4.559	-0.144481658935547
4.56233333333334	-0.152111053466797
4.56566666666667	-0.149250030517578
4.569	-0.135898590087891
4.57233333333334	-0.120162963867188
4.57566666666667	-0.114917755126953
4.579	-0.113010406494141
4.58233333333334	-0.113487243652344
4.58566666666667	-0.108718872070313
4.589	-0.107288360595703
4.59233333333334	-0.10824203491211
4.59566666666667	-0.104427337646485
4.599	-0.0977516174316406
4.60233333333334	-0.0901222229003906
4.60566666666667	-0.0905990600585938
4.609	-0.0920295715332031
4.61233333333334	-0.0872611999511719
4.61566666666667	-0.0748634338378907
4.619	-0.0591278076171875
4.62233333333334	-0.0543594360351563
4.62566666666667	-0.0586509704589844
4.629	-0.064849853515625
4.63233333333334	-0.0715255737304688
4.63566666666667	-0.0820159912109375
4.639	-0.0958442687988281
4.64233333333334	-0.10061264038086
4.64566666666667	-0.0948905944824219
4.649	-0.0863075256347656
4.65233333333334	-0.0791549682617188
4.65566666666667	-0.0691413879394532
4.659	-0.0615119934082032
4.66233333333334	-0.0548362731933594
4.66566666666667	-0.0486373901367188
4.669	-0.0410079956054688
4.67233333333334	-0.0348091125488281
4.67566666666667	-0.0333786010742188
4.679	-0.0314712524414063
4.68233333333334	-0.0309944152832031
4.68566666666667	-0.0290870666503906
4.689	-0.0329017639160156
4.69233333333334	-0.0424385070800781
4.69566666666667	-0.057220458984375
4.699	-0.0658035278320313
4.70233333333334	-0.0729560852050782
4.70566666666667	-0.0772476196289063
4.709	-0.0767707824707032
4.71233333333334	-0.0643730163574219
4.71566666666667	-0.0443458557128906
4.719	-0.0295639038085938
4.72233333333334	-0.0214576721191406
4.72566666666667	-0.0185966491699219
4.729	-0.0152587890625
4.73233333333334	-0.0176429748535156
4.73566666666667	-0.0209808349609375
4.739	-0.0238418579101563
4.74233333333334	-0.0238418579101563
4.74566666666667	-0.026702880859375
4.749	-0.0376701354980469
4.75233333333334	-0.0491142272949219
4.75566666666667	-0.0553131103515625
4.759	-0.05340576171875
4.76233333333334	-0.0519752502441407
4.76566666666667	-0.0472068786621094
4.769	-0.0376701354980469
4.77233333333334	-0.0281333923339844
4.77566666666667	-0.0233650207519531
4.779	-0.0309944152832031
4.78233333333334	-0.0367164611816406
4.78566666666667	-0.0386238098144531
4.789	-0.0357627868652344
4.79233333333334	-0.0367164611816406
4.79566666666667	-0.0371932983398438
4.799	-0.0309944152832031
4.80233333333334	-0.0214576721191406
4.80566666666667	-0.0200271606445313
4.809	-0.0224113464355469
4.81233333333334	-0.0195503234863281
4.81566666666667	-0.0171661376953125
4.819	-0.019073486328125
4.82233333333334	-0.0247955322265625
4.82566666666667	-0.0247955322265625
4.829	-0.0224113464355469
4.83233333333334	-0.0209808349609375
4.83566666666667	-0.026702880859375
4.839	-0.030517578125
4.84233333333334	-0.0314712524414063
4.84566666666667	-0.0281333923339844
4.849	-0.0281333923339844
4.85233333333334	-0.0300407409667969
4.85566666666667	-0.0286102294921875
4.859	-0.0252723693847656
4.86233333333334	-0.0219345092773438
4.86566666666667	-0.0262260437011719
4.869	-0.0300407409667969
4.87233333333334	-0.0324249267578125
4.87566666666667	-0.0295639038085938
4.879	-0.0262260437011719
4.88233333333334	-0.0205039978027344
4.88566666666667	-0.0128746032714844
4.889	-0.00858306884765625
4.89233333333334	-0.00858306884765625
4.89566666666667	-0.0133514404296875
4.899	-0.0224113464355469
4.90233333333334	-0.0329017639160156
4.90566666666667	-0.0452995300292969
4.909	-0.0510215759277344
4.91233333333334	-0.0505447387695313
4.91566666666667	-0.0429153442382813
4.919	-0.0309944152832031
4.92233333333334	-0.0205039978027344
4.92566666666667	-0.0104904174804688
4.929	-0.00810623168945313
4.93233333333334	-0.00810623168945313
4.93566666666667	-0.0166893005371094
4.939	-0.0290870666503906
4.94233333333334	-0.0448226928710938
4.94566666666667	-0.0538825988769532
4.949	-0.0543594360351563
4.95233333333334	-0.0538825988769532
4.95566666666667	-0.0524520874023438
4.959	-0.0519752502441407
4.96233333333334	-0.0462532043457031
4.96566666666667	-0.0400543212890625
4.969	-0.0352859497070313
4.97233333333334	-0.0338554382324219
4.97566666666667	-0.0333786010742188
4.979	-0.0333786010742188
4.98233333333334	-0.0329017639160156
4.98566666666667	-0.0333786010742188
4.989	-0.0371932983398438
4.99233333333334	-0.0395774841308594
4.99566666666667	-0.03814697265625
4.999	-0.0314712524414063
5.00233333333334	-0.0276565551757813
5.00566666666667	-0.0276565551757813
5.009	-0.0262260437011719
5.01233333333334	-0.0224113464355469
5.01566666666667	-0.0166893005371094
5.019	-0.0104904174804688
5.02233333333334	-0.0019073486328125
5.02566666666667	0.000476837158203125
5.029	-0.00286102294921875
5.03233333333334	-0.00858306884765625
5.03566666666667	-0.00905990600585938
5.039	-0.00905990600585938
5.04233333333334	-0.0123977661132813
5.04566666666667	-0.0109672546386719
5.049	-0.00762939453125
5.05233333333334	-0.00524520874023438
5.05566666666667	-0.00667572021484375
5.059	-0.00429153442382813
5.06233333333334	0.00286102294921875
5.06566666666667	0.00762939453125
5.069	0.00905990600585938
5.07233333333334	0.0057220458984375
5.07566666666667	0.0019073486328125
5.079	-0.00619888305664063
5.08233333333334	-0.0181198120117188
5.08566666666667	-0.0286102294921875
5.089	-0.0338554382324219
5.09233333333334	-0.0348091125488281
5.09566666666667	-0.0352859497070313
5.099	-0.0405311584472656
5.10233333333334	-0.0429153442382813
5.10566666666667	-0.0405311584472656
5.109	-0.0333786010742188
5.11233333333334	-0.0295639038085938
5.11566666666667	-0.0324249267578125
5.119	-0.0376701354980469
5.12233333333334	-0.0443458557128906
5.12566666666667	-0.0529289245605469
5.129	-0.0619888305664063
5.13233333333334	-0.0677108764648438
5.13566666666667	-0.0700950622558594
5.139	-0.0710487365722657
5.14233333333334	-0.0734329223632813
5.14566666666667	-0.0762939453125
5.149	-0.0762939453125
5.15233333333334	-0.0739097595214844
5.15566666666667	-0.0700950622558594
5.159	-0.0696182250976563
5.16233333333334	-0.0710487365722657
5.16566666666667	-0.0748634338378907
5.169	-0.0786781311035157
5.17233333333334	-0.0844001770019531
5.17566666666667	-0.0891685485839844
5.179	-0.0905990600585938
5.18233333333334	-0.087738037109375
5.18566666666667	-0.080108642578125
5.189	-0.0720024108886719
5.19233333333334	-0.0667572021484375
5.19566666666667	-0.0705718994140625
5.199	-0.0782012939453125
5.20233333333334	-0.0848770141601563
5.20566666666667	-0.0863075256347656
5.209	-0.0824928283691406
5.21233333333334	-0.0815391540527344
5.21566666666667	-0.0786781311035157
5.219	-0.0767707824707032
5.22233333333334	-0.0767707824707032
5.22566666666667	-0.0824928283691406
5.229	-0.095367431640625
5.23233333333334	-0.103473663330078
5.23566666666667	-0.104427337646485
5.239	-0.100135803222656
5.24233333333334	-0.0963211059570313
5.24566666666667	-0.0934600830078125
5.249	-0.0882148742675781
5.25233333333334	-0.0872611999511719
5.25566666666667	-0.0844001770019531
5.259	-0.0786781311035157
5.26233333333334	-0.0672340393066407
5.26566666666667	-0.0596046447753907
5.269	-0.0605583190917969
5.27233333333334	-0.0591278076171875
5.27566666666667	-0.0605583190917969
5.279	-0.0662803649902344
5.28233333333334	-0.0758171081542969
5.28566666666667	-0.0810623168945313
5.289	-0.0796318054199219
5.29233333333334	-0.0758171081542969
5.29566666666667	-0.0743865966796875
5.299	-0.0691413879394532
5.30233333333334	-0.0672340393066407
5.30566666666667	-0.0691413879394532
5.309	-0.0753402709960938
5.31233333333334	-0.08392333984375
5.31566666666667	-0.0863075256347656
5.319	-0.087738037109375
5.32233333333334	-0.0848770141601563
5.32566666666667	-0.0834465026855469
5.329	-0.0743865966796875
5.33233333333334	-0.0624656677246094
5.33566666666667	-0.0514984130859375
5.339	-0.0505447387695313
5.34233333333334	-0.0548362731933594
5.34566666666667	-0.0562667846679688
5.349	-0.0557899475097657
5.35233333333334	-0.0543594360351563
5.35566666666667	-0.0557899475097657
5.359	-0.049591064453125
5.36233333333334	-0.03814697265625
5.36566666666667	-0.0247955322265625
5.369	-0.0176429748535156
5.37233333333334	-0.0181198120117188
5.37566666666667	-0.0247955322265625
5.379	-0.0357627868652344
5.38233333333334	-0.049591064453125
5.38566666666667	-0.0638961791992188
5.389	-0.0810623168945313
5.39233333333334	-0.0929832458496094
5.39566666666667	-0.0929832458496094
5.399	-0.0872611999511719
5.40233333333334	-0.0786781311035157
5.40566666666667	-0.0710487365722657
5.409	-0.0638961791992188
5.41233333333334	-0.0596046447753907
5.41566666666667	-0.0634193420410157
5.419	-0.06866455078125
5.42233333333334	-0.072479248046875
5.42566666666667	-0.0748634338378907
5.429	-0.0767707824707032
5.43233333333334	-0.0777244567871094
5.43566666666667	-0.0743865966796875
5.439	-0.0681877136230469
5.44233333333334	-0.0643730163574219
5.44566666666667	-0.064849853515625
5.449	-0.064849853515625
5.45233333333334	-0.0638961791992188
5.45566666666667	-0.0634193420410157
5.459	-0.0681877136230469
5.46233333333334	-0.0758171081542969
5.46566666666667	-0.0786781311035157
5.469	-0.0748634338378907
5.47233333333334	-0.0677108764648438
5.47566666666667	-0.0615119934082032
5.479	-0.0591278076171875
5.48233333333334	-0.0562667846679688
5.48566666666667	-0.0586509704589844
5.489	-0.0672340393066407
5.49233333333334	-0.0777244567871094
5.49566666666667	-0.0863075256347656
5.499	-0.0848770141601563
5.50233333333334	-0.0810623168945313
5.50566666666667	-0.0748634338378907
5.509	-0.0681877136230469
5.51233333333334	-0.0667572021484375
5.51566666666667	-0.0739097595214844
5.519	-0.0824928283691406
5.52233333333334	-0.08392333984375
5.52566666666667	-0.0805854797363281
5.529	-0.0762939453125
5.53233333333334	-0.0705718994140625
5.53566666666667	-0.0634193420410157
5.539	-0.06103515625
5.54233333333334	-0.0643730163574219
5.54566666666667	-0.0672340393066407
5.549	-0.0720024108886719
5.55233333333334	-0.0772476196289063
5.55566666666667	-0.0762939453125
5.559	-0.06866455078125
5.56233333333334	-0.0581741333007813
5.56566666666667	-0.0529289245605469
5.569	-0.0500679016113282
5.57233333333334	-0.0443458557128906
5.57566666666667	-0.0414848327636719
5.579	-0.0443458557128906
5.58233333333334	-0.0510215759277344
5.58566666666667	-0.0581741333007813
5.589	-0.0629425048828125
5.59233333333334	-0.0681877136230469
5.59566666666667	-0.0653266906738282
5.599	-0.0567436218261719
5.60233333333334	-0.0486373901367188
5.60566666666667	-0.0433921813964844
5.609	-0.0457763671875
5.61233333333334	-0.0548362731933594
5.61566666666667	-0.0715255737304688
5.619	-0.0872611999511719
5.62233333333334	-0.0934600830078125
5.62566666666667	-0.0929832458496094
5.629	-0.0858306884765625
5.63233333333334	-0.072479248046875
5.63566666666667	-0.05340576171875
5.639	-0.0367164611816406
5.64233333333334	-0.0324249267578125
5.64566666666667	-0.0348091125488281
5.649	-0.0357627868652344
5.65233333333334	-0.0357627868652344
5.65566666666667	-0.0391006469726563
5.659	-0.0424385070800781
5.66233333333334	-0.0414848327636719
5.66566666666667	-0.0391006469726563
5.669	-0.0410079956054688
5.67233333333334	-0.0443458557128906
5.67566666666667	-0.0462532043457031
5.679	-0.0491142272949219
5.68233333333334	-0.0562667846679688
5.68566666666667	-0.0629425048828125
5.689	-0.0681877136230469
5.69233333333334	-0.0696182250976563
5.69566666666667	-0.0710487365722657
5.699	-0.0739097595214844
5.70233333333334	-0.0824928283691406
5.70566666666667	-0.0925064086914063
5.709	-0.0939369201660156
5.71233333333334	-0.0891685485839844
5.71566666666667	-0.08392333984375
5.719	-0.0824928283691406
5.72233333333334	-0.0729560852050782
5.72566666666667	-0.0591278076171875
5.729	-0.049591064453125
5.73233333333334	-0.0567436218261719
5.73566666666667	-0.06866455078125
5.739	-0.0743865966796875
5.74233333333334	-0.06866455078125
5.74566666666667	-0.0634193420410157
5.749	-0.0619888305664063
5.75233333333334	-0.0543594360351563
5.75566666666667	-0.0405311584472656
5.759	-0.0295639038085938
5.76233333333334	-0.0338554382324219
5.76566666666667	-0.0476837158203125
5.769	-0.0562667846679688
5.77233333333334	-0.0600814819335938
5.77566666666667	-0.0591278076171875
5.779	-0.0567436218261719
5.78233333333334	-0.0510215759277344
5.78566666666667	-0.041961669921875
5.789	-0.0424385070800781
5.79233333333334	-0.049591064453125
5.79566666666667	-0.0634193420410157
5.799	-0.0729560852050782
5.80233333333334	-0.0777244567871094
5.80566666666667	-0.0796318054199219
5.809	-0.0753402709960938
5.81233333333334	-0.0696182250976563
5.81566666666667	-0.0624656677246094
5.819	-0.0557899475097657
5.82233333333334	-0.0457763671875
5.82566666666667	-0.0329017639160156
5.829	-0.0252723693847656
5.83233333333334	-0.02288818359375
5.83566666666667	-0.0224113464355469
5.839	-0.0271797180175781
5.84233333333334	-0.0329017639160156
5.84566666666667	-0.0352859497070313
5.849	-0.0262260437011719
5.85233333333334	-0.0176429748535156
5.85566666666667	-0.0104904174804688
5.859	-0.00524520874023438
5.86233333333334	-0.00524520874023438
5.86566666666667	-0.0143051147460938
5.869	-0.0319480895996094
5.87233333333334	-0.0457763671875
5.87566666666667	-0.0553131103515625
5.879	-0.0629425048828125
5.88233333333334	-0.0672340393066407
5.88566666666667	-0.06866455078125
5.889	-0.0696182250976563
5.89233333333334	-0.0643730163574219
5.89566666666667	-0.0548362731933594
5.899	-0.0424385070800781
5.90233333333334	-0.034332275390625
5.90566666666667	-0.0243186950683594
5.909	-0.00762939453125
5.91233333333334	0.00715255737304688
5.91566666666667	0.0128746032714844
5.919	0.00762939453125
5.92233333333334	-0.00095367431640625
5.92566666666667	-0.0147819519042969
5.929	-0.0329017639160156
5.93233333333334	-0.0524520874023438
5.93566666666667	-0.0638961791992188
5.939	-0.06866455078125
5.94233333333334	-0.0658035278320313
5.94566666666667	-0.0581741333007813
5.949	-0.0514984130859375
5.95233333333334	-0.0472068786621094
5.95566666666667	-0.0481605529785156
5.959	-0.0486373901367188
5.96233333333334	-0.0553131103515625
5.96566666666667	-0.0586509704589844
5.969	-0.0543594360351563
5.97233333333334	-0.0405311584472656
5.97566666666667	-0.0238418579101563
5.979	-0.0104904174804688
5.98233333333334	0.00238418579101563
5.98566666666667	0.00905990600585938
5.989	0.00715255737304688
5.99233333333334	-0.00476837158203125
5.99566666666667	-0.0219345092773438
5.999	-0.034332275390625
6.00233333333334	-0.0443458557128906
6.00566666666667	-0.0519752502441407
6.009	-0.0600814819335938
6.01233333333334	-0.0638961791992188
6.01566666666667	-0.0615119934082032
6.019	-0.0553131103515625
6.02233333333334	-0.0553131103515625
6.02566666666667	-0.0581741333007813
6.029	-0.057220458984375
6.03233333333334	-0.0514984130859375
6.03566666666667	-0.0500679016113282
6.039	-0.0562667846679688
6.04233333333334	-0.0576972961425782
6.04566666666667	-0.0553131103515625
6.049	-0.0500679016113282
6.05233333333334	-0.05340576171875
6.05566666666667	-0.0591278076171875
6.059	-0.0653266906738282
6.06233333333334	-0.0681877136230469
6.06566666666667	-0.0658035278320313
6.069	-0.0634193420410157
6.07233333333334	-0.0567436218261719
6.07566666666667	-0.0462532043457031
6.079	-0.0352859497070313
6.08233333333334	-0.0309944152832031
6.08566666666667	-0.0371932983398438
6.089	-0.0438690185546875
6.09233333333334	-0.0443458557128906
6.09566666666667	-0.0452995300292969
6.099	-0.0510215759277344
6.10233333333334	-0.0567436218261719
6.10566666666667	-0.0557899475097657
6.109	-0.0557899475097657
6.11233333333334	-0.0624656677246094
6.11566666666667	-0.0677108764648438
6.119	-0.0629425048828125
6.12233333333334	-0.0553131103515625
6.12566666666667	-0.0514984130859375
6.129	-0.049591064453125
6.13233333333334	-0.0486373901367188
6.13566666666667	-0.0462532043457031
6.139	-0.0443458557128906
6.14233333333334	-0.0405311584472656
6.14566666666667	-0.0376701354980469
6.149	-0.0352859497070313
6.15233333333334	-0.034332275390625
6.15566666666667	-0.0300407409667969
6.159	-0.0252723693847656
6.16233333333334	-0.0181198120117188
6.16566666666667	-0.0119209289550781
6.169	-0.00762939453125
6.17233333333334	-0.00286102294921875
6.17566666666667	-0.00667572021484375
6.179	-0.0100135803222656
6.18233333333334	-0.0176429748535156
6.18566666666667	-0.0205039978027344
6.189	-0.0233650207519531
6.19233333333334	-0.0247955322265625
6.19566666666667	-0.0252723693847656
6.199	-0.030517578125
6.20233333333334	-0.0338554382324219
6.20566666666667	-0.0348091125488281
6.209	-0.0286102294921875
6.21233333333334	-0.0243186950683594
6.21566666666667	-0.0200271606445313
6.219	-0.011444091796875
6.22233333333334	-0.0019073486328125
6.22566666666667	0.00333786010742188
6.229	0.00286102294921875
6.23233333333334	0.0019073486328125
6.23566666666667	-0.00619888305664063
6.239	-0.0224113464355469
6.24233333333334	-0.0395774841308594
6.24566666666667	-0.0505447387695313
6.249	-0.0567436218261719
6.25233333333334	-0.0638961791992188
6.25566666666667	-0.0681877136230469
6.259	-0.06866455078125
6.26233333333334	-0.0638961791992188
6.26566666666667	-0.0557899475097657
6.269	-0.0462532043457031
6.27233333333334	-0.0371932983398438
6.27566666666667	-0.0271797180175781
6.279	-0.0166893005371094
6.28233333333334	-0.0095367431640625
6.28566666666667	-0.00810623168945313
6.289	-0.0100135803222656
6.29233333333334	-0.0095367431640625
6.29566666666667	-0.00429153442382813
6.299	0.00333786010742188
6.30233333333334	0.0100135803222656
6.30566666666667	0.0100135803222656
6.309	0.0095367431640625
6.31233333333334	0.00619888305664063
6.31566666666667	0.000476837158203125
6.319	-0.011444091796875
6.32233333333334	-0.0200271606445313
6.32566666666667	-0.0276565551757813
6.329	-0.0367164611816406
6.33233333333334	-0.0462532043457031
6.33566666666667	-0.0491142272949219
6.339	-0.0433921813964844
6.34233333333334	-0.0405311584472656
6.34566666666667	-0.0324249267578125
6.349	-0.0281333923339844
6.35233333333334	-0.02288818359375
6.35566666666667	-0.026702880859375
6.359	-0.0319480895996094
6.36233333333334	-0.0395774841308594
6.36566666666667	-0.05340576171875
6.369	-0.064849853515625
6.37233333333334	-0.0758171081542969
6.37566666666667	-0.0762939453125
6.379	-0.0767707824707032
6.38233333333334	-0.0786781311035157
6.38566666666667	-0.0810623168945313
6.389	-0.0815391540527344
6.39233333333334	-0.0758171081542969
6.39566666666667	-0.0758171081542969
6.399	-0.0753402709960938
6.40233333333334	-0.0677108764648438
6.40566666666667	-0.05340576171875
6.409	-0.0414848327636719
6.41233333333334	-0.0362396240234375
6.41566666666667	-0.0333786010742188
6.419	-0.0357627868652344
6.42233333333334	-0.0448226928710938
6.42566666666667	-0.0548362731933594
6.429	-0.0567436218261719
6.43233333333334	-0.0576972961425782
6.43566666666667	-0.0615119934082032
6.439	-0.0662803649902344
6.44233333333334	-0.0662803649902344
6.44566666666667	-0.0624656677246094
6.449	-0.0576972961425782
6.45233333333334	-0.0491142272949219
6.45566666666667	-0.0348091125488281
6.459	-0.0147819519042969
6.46233333333334	0.000476837158203125
6.46566666666667	0.00476837158203125
6.469	-0.00238418579101563
6.47233333333334	-0.0095367431640625
6.47566666666667	-0.0185966491699219
6.479	-0.0286102294921875
6.48233333333334	-0.0357627868652344
6.48566666666667	-0.0424385070800781
6.489	-0.0472068786621094
6.49233333333334	-0.0567436218261719
6.49566666666667	-0.0672340393066407
6.499	-0.0743865966796875
6.50233333333334	-0.0772476196289063
6.50566666666667	-0.06866455078125
6.509	-0.0519752502441407
6.51233333333334	-0.034332275390625
6.51566666666667	-0.0209808349609375
6.519	-0.0138282775878906
6.52233333333334	-0.0119209289550781
6.52566666666667	-0.0171661376953125
6.529	-0.0290870666503906
6.53233333333334	-0.0405311584472656
6.53566666666667	-0.0538825988769532
6.539	-0.0700950622558594
6.54233333333334	-0.0815391540527344
6.54566666666667	-0.0872611999511719
6.549	-0.0891685485839844
6.55233333333334	-0.091552734375
6.55566666666667	-0.087738037109375
6.559	-0.0758171081542969
6.56233333333334	-0.0658035278320313
6.56566666666667	-0.0634193420410157
6.569	-0.0643730163574219
6.57233333333334	-0.064849853515625
6.57566666666667	-0.0634193420410157
6.579	-0.0681877136230469
6.58233333333334	-0.0762939453125
6.58566666666667	-0.0796318054199219
6.589	-0.0743865966796875
6.59233333333334	-0.0653266906738282
6.59566666666667	-0.0596046447753907
6.599	-0.0510215759277344
6.60233333333334	-0.0371932983398438
6.60566666666667	-0.0271797180175781
6.609	-0.0276565551757813
6.61233333333334	-0.0338554382324219
6.61566666666667	-0.0329017639160156
6.619	-0.0338554382324219
6.62233333333334	-0.0476837158203125
6.62566666666667	-0.0677108764648438
6.629	-0.0820159912109375
6.63233333333334	-0.0910758972167969
6.63566666666667	-0.107765197753906
6.639	-0.123023986816406
6.64233333333334	-0.127315521240235
6.64566666666667	-0.122547149658203
6.649	-0.119209289550781
6.65233333333334	-0.116825103759766
6.65566666666667	-0.105857849121094
6.659	-0.0958442687988281
6.66233333333334	-0.0905990600585938
6.66566666666667	-0.0863075256347656
[truncated: 7,007 more rows]
