# Supplementary material for: Phase-Specific Parameter Estimation in Chiral HPLC Using 1‑Site, 2‑Site Stochastic Models, and Unified Equation Approach
Source: Anal Chem. 2026 Apr 29;98(18):13925–39. doi: 10.1021/acs.analchem.6c01634 (PMC13177292; doi:10.1021/acs.analchem.6c01634)
Supplement: Supplementary file 2 [file ac6c01634_si_002.zip › SupportingInformation/01_isotherm_fit/CELL2_data/LORA_CELL2_05_10_22506.CSV]

0.000166666666666667	0.0133514404296875
0.0035	0.02288818359375
0.00683333333333334	0.0209808349609375
0.0101666666666667	0.0162124633789063
0.0135	0.003814697265625
0.0168333333333334	-0.0057220458984375
0.0201666666666667	-0.0128746032714844
0.0235	-0.0286102294921875
0.0268333333333334	-0.0424385070800781
0.0301666666666667	-0.0505447387695313
0.0335	-0.0567436218261719
0.0368333333333334	-0.0576972961425782
0.0401666666666667	-0.0581741333007813
0.0435	-0.0410079956054688
0.0468333333333334	-0.0147819519042969
0.0501666666666667	0.00095367431640625
0.0535	0.0128746032714844
0.0568333333333334	0.0166893005371094
0.0601666666666667	0.019073486328125
0.0635	0.011444091796875
0.0668333333333333	-0.00715255737304688
0.0701666666666667	-0.0205039978027344
0.0735	-0.0276565551757813
0.0768333333333334	-0.0295639038085938
0.0801666666666667	-0.026702880859375
0.0835	-0.0281333923339844
0.0868333333333334	-0.0257492065429688
0.0901666666666667	-0.0209808349609375
0.0935	-0.0157356262207031
0.0968333333333334	-0.00524520874023438
0.100166666666667	-0.000476837158203125
0.1035	0.00619888305664063
0.106833333333334	0.0104904174804688
0.110166666666667	0.0095367431640625
0.1135	0.00429153442382813
0.116833333333334	-0.00476837158203125
0.120166666666667	-0.0128746032714844
0.1235	-0.0166893005371094
0.126833333333334	-0.0162124633789063
0.130166666666667	-0.00524520874023438
0.1335	0.00143051147460938
0.136833333333334	0.003814697265625
0.140166666666667	0.00810623168945313
0.1435	0.0100135803222656
0.146833333333334	0.0176429748535156
0.150166666666667	0.0176429748535156
0.1535	0.0195503234863281
0.156833333333334	0.0209808349609375
0.160166666666667	0.0171661376953125
0.1635	0.0143051147460938
0.166833333333334	0.00429153442382813
0.170166666666667	-0.00858306884765625
0.1735	-0.0195503234863281
0.176833333333334	-0.0271797180175781
0.180166666666667	-0.0286102294921875
0.1835	-0.0300407409667969
0.186833333333334	-0.0276565551757813
0.190166666666667	-0.0176429748535156
0.1935	-0.00524520874023438
0.196833333333334	0.00524520874023438
0.200166666666667	0.00858306884765625
0.2035	0.00810623168945313
0.206833333333334	0.00429153442382813
0.210166666666667	-0.00476837158203125
0.2135	-0.0133514404296875
0.216833333333334	-0.019073486328125
0.220166666666667	-0.0219345092773438
0.2235	-0.0224113464355469
0.226833333333334	-0.0209808349609375
0.230166666666667	-0.0214576721191406
0.2335	-0.0209808349609375
0.236833333333334	-0.02288818359375
0.240166666666667	-0.0219345092773438
0.2435	-0.0181198120117188
0.246833333333334	-0.0152587890625
0.250166666666667	-0.0128746032714844
0.2535	-0.0109672546386719
0.256833333333334	-0.003814697265625
0.260166666666667	0.00238418579101563
0.2635	0
0.266833333333334	-0.00858306884765625
0.270166666666667	-0.0171661376953125
0.2735	-0.0205039978027344
0.276833333333334	-0.0200271606445313
0.280166666666667	-0.0162124633789063
0.2835	-0.00810623168945313
0.286833333333334	0.00524520874023438
0.290166666666667	0.0166893005371094
0.2935	0.0166893005371094
0.296833333333334	0.00619888305664063
0.300166666666667	-0.00762939453125
0.3035	-0.0152587890625
0.306833333333334	-0.0157356262207031
0.310166666666667	-0.0057220458984375
0.3135	0.0109672546386719
0.316833333333334	0.0281333923339844
0.320166666666667	0.0386238098144531
0.3235	0.0424385070800781
0.326833333333334	0.0443458557128906
0.330166666666667	0.0405311584472656
0.3335	0.0362396240234375
0.336833333333334	0.034332275390625
0.340166666666667	0.0319480895996094
0.3435	0.0219345092773438
0.346833333333334	0.00238418579101563
0.350166666666667	-0.0147819519042969
0.3535	-0.02288818359375
0.356833333333334	-0.0238418579101563
0.360166666666667	-0.0214576721191406
0.3635	-0.0185966491699219
0.366833333333334	-0.0157356262207031
0.370166666666667	-0.0123977661132813
0.3735	-0.0133514404296875
0.376833333333334	-0.0143051147460938
0.380166666666667	-0.0128746032714844
0.3835	-0.00524520874023438
0.386833333333334	0.0019073486328125
0.390166666666667	0.00476837158203125
0.3935	0.003814697265625
0.396833333333334	0.00715255737304688
0.400166666666667	0.0123977661132813
0.4035	0.0195503234863281
0.406833333333334	0.0257492065429688
0.410166666666667	0.0314712524414063
0.4135	0.030517578125
0.416833333333334	0.0214576721191406
0.420166666666667	0.0133514404296875
0.4235	0.0119209289550781
0.426833333333334	0.0162124633789063
0.430166666666667	0.0157356262207031
0.4335	0.0143051147460938
0.436833333333334	0.00905990600585938
0.440166666666667	-0.00286102294921875
0.4435	-0.0252723693847656
0.446833333333334	-0.0457763671875
0.450166666666667	-0.0548362731933594
0.4535	-0.0505447387695313
0.456833333333334	-0.0410079956054688
0.460166666666667	-0.0324249267578125
0.4635	-0.0224113464355469
0.466833333333334	-0.011444091796875
0.470166666666667	-0.00143051147460938
0.4735	0.0057220458984375
0.476833333333334	0.0157356262207031
0.480166666666667	0.0281333923339844
0.4835	0.0367164611816406
0.486833333333334	0.0376701354980469
0.490166666666667	0.0367164611816406
0.4935	0.0376701354980469
0.496833333333334	0.0371932983398438
0.500166666666667	0.0348091125488281
0.5035	0.0329017639160156
0.506833333333334	0.0400543212890625
0.510166666666667	0.0524520874023438
0.5135	0.0586509704589844
0.516833333333334	0.0557899475097657
0.520166666666667	0.05340576171875
0.5235	0.0519752502441407
0.526833333333334	0.0433921813964844
0.530166666666667	0.0295639038085938
0.5335	0.0171661376953125
0.536833333333334	0.0133514404296875
0.540166666666667	0.00858306884765625
0.5435	0.0100135803222656
0.546833333333334	0.0176429748535156
0.550166666666667	0.0224113464355469
0.5535	0.0224113464355469
0.556833333333334	0.0123977661132813
0.560166666666667	0.00858306884765625
0.5635	0.00238418579101563
0.566833333333334	-0.00476837158203125
0.570166666666667	-0.00810623168945313
0.5735	-0.011444091796875
0.576833333333334	-0.00476837158203125
0.580166666666667	-0.003814697265625
0.5835	-0.00715255737304688
0.586833333333334	-0.0119209289550781
0.590166666666667	-0.0209808349609375
0.5935	-0.0238418579101563
0.596833333333334	-0.030517578125
0.600166666666667	-0.0348091125488281
0.6035	-0.0324249267578125
0.606833333333334	-0.0300407409667969
0.610166666666667	-0.0252723693847656
0.6135	-0.02288818359375
0.616833333333334	-0.0185966491699219
0.620166666666667	-0.0123977661132813
0.6235	-0.00810623168945313
0.626833333333334	-0.0095367431640625
0.630166666666667	-0.0123977661132813
0.6335	-0.011444091796875
0.636833333333334	-0.00715255737304688
0.640166666666667	0
0.6435	0.00810623168945313
0.646833333333334	0.019073486328125
0.650166666666667	0.0281333923339844
0.6535	0.0276565551757813
0.656833333333334	0.019073486328125
0.660166666666667	0.00858306884765625
0.6635	0.0019073486328125
0.666833333333334	-0.00238418579101563
0.670166666666667	-0.00333786010742188
0.6735	-0.00143051147460938
0.676833333333334	-0.00143051147460938
0.680166666666667	-0.00810623168945313
0.6835	-0.0181198120117188
0.686833333333334	-0.0262260437011719
0.690166666666667	-0.0324249267578125
0.6935	-0.0386238098144531
0.696833333333334	-0.0410079956054688
0.700166666666667	-0.0348091125488281
0.7035	-0.0243186950683594
0.706833333333334	-0.0219345092773438
0.710166666666667	-0.0195503234863281
0.7135	-0.0162124633789063
0.716833333333334	-0.0138282775878906
0.720166666666667	-0.0176429748535156
0.7235	-0.0262260437011719
0.726833333333334	-0.0300407409667969
0.730166666666667	-0.0338554382324219
0.7335	-0.0400543212890625
0.736833333333334	-0.0367164611816406
0.740166666666667	-0.0271797180175781
0.7435	-0.0166893005371094
0.746833333333334	-0.0095367431640625
0.750166666666667	-0.0104904174804688
0.7535	-0.00858306884765625
0.756833333333334	-0.0109672546386719
0.760166666666667	-0.0162124633789063
0.7635	-0.0157356262207031
0.766833333333334	-0.0123977661132813
0.770166666666667	-0.003814697265625
0.7735	0.00667572021484375
0.776833333333334	0.00858306884765625
0.780166666666667	0.003814697265625
0.7835	-0.00858306884765625
0.786833333333334	-0.0233650207519531
0.790166666666667	-0.0362396240234375
0.7935	-0.0529289245605469
0.796833333333334	-0.0591278076171875
0.800166666666667	-0.05340576171875
0.8035	-0.0424385070800781
0.806833333333334	-0.02288818359375
0.810166666666667	-0.0119209289550781
0.8135	0.00143051147460938
0.816833333333334	0.0100135803222656
0.820166666666667	0.0128746032714844
0.8235	0.0100135803222656
0.826833333333334	-0.0057220458984375
0.830166666666667	-0.0123977661132813
0.8335	-0.0205039978027344
0.836833333333334	-0.0314712524414063
0.840166666666667	-0.0448226928710938
0.8435	-0.0567436218261719
0.846833333333334	-0.0543594360351563
0.850166666666667	-0.0524520874023438
0.8535	-0.0476837158203125
0.856833333333334	-0.0400543212890625
0.860166666666667	-0.0329017639160156
0.8635	-0.0205039978027344
0.866833333333334	-0.0133514404296875
0.870166666666667	-0.00619888305664063
0.8735	-0.00286102294921875
0.876833333333334	-0.00619888305664063
0.880166666666667	-0.0109672546386719
0.8835	-0.0247955322265625
0.886833333333334	-0.0352859497070313
0.890166666666667	-0.041961669921875
0.8935	-0.0438690185546875
0.896833333333334	-0.0376701354980469
0.900166666666667	-0.0252723693847656
0.9035	-0.00905990600585938
0.906833333333334	0.00429153442382813
0.910166666666667	0.00905990600585938
0.9135	0.0162124633789063
0.916833333333334	0.0181198120117188
0.920166666666667	0.0166893005371094
0.9235	0.0143051147460938
0.926833333333334	0.00762939453125
0.930166666666667	0.00524520874023438
0.9335	-0.000476837158203125
0.936833333333334	-0.00429153442382813
0.940166666666667	-0.0095367431640625
0.9435	-0.0209808349609375
0.946833333333334	-0.0314712524414063
0.950166666666667	-0.0400543212890625
0.9535	-0.0433921813964844
0.956833333333334	-0.03814697265625
0.960166666666667	-0.0276565551757813
0.9635	-0.0119209289550781
0.966833333333334	0.0057220458984375
0.970166666666667	0.0176429748535156
0.9735	0.0157356262207031
0.976833333333334	0.003814697265625
0.980166666666667	-0.0128746032714844
0.9835	-0.0252723693847656
0.986833333333334	-0.0314712524414063
0.990166666666667	-0.0357627868652344
0.9935	-0.030517578125
0.996833333333334	-0.0286102294921875
1.00016666666667	-0.0252723693847656
1.0035	-0.0262260437011719
1.00683333333334	-0.030517578125
1.01016666666667	-0.0309944152832031
1.0135	-0.0262260437011719
1.01683333333334	-0.0138282775878906
1.02016666666667	0.00143051147460938
1.0235	0.0171661376953125
1.02683333333334	0.0257492065429688
1.03016666666667	0.0286102294921875
1.0335	0.0143051147460938
1.03683333333334	-0.00476837158203125
1.04016666666667	-0.0286102294921875
1.0435	-0.0467300415039063
1.04683333333334	-0.0505447387695313
1.05016666666667	-0.0500679016113282
1.0535	-0.041961669921875
1.05683333333334	-0.0271797180175781
1.06016666666667	-0.0157356262207031
1.0635	-0.0109672546386719
1.06683333333334	-0.0205039978027344
1.07016666666667	-0.0290870666503906
1.0735	-0.0295639038085938
1.07683333333334	-0.0300407409667969
1.08016666666667	-0.0281333923339844
1.0835	-0.034332275390625
1.08683333333334	-0.0452995300292969
1.09016666666667	-0.0658035278320313
1.0935	-0.0886917114257813
1.09683333333334	-0.105857849121094
1.10016666666667	-0.11444091796875
1.1035	-0.117778778076172
1.10683333333334	-0.112533569335938
1.11016666666667	-0.0982284545898438
1.1135	-0.0820159912109375
1.11683333333334	-0.0734329223632813
1.12016666666667	-0.06103515625
1.1235	-0.041961669921875
1.12683333333334	-0.0200271606445313
1.13016666666667	-0.00905990600585938
1.1335	-0.00715255737304688
1.13683333333334	-0.0109672546386719
1.14016666666667	-0.0157356262207031
1.1435	-0.0200271606445313
1.14683333333334	-0.019073486328125
1.15016666666667	-0.0138282775878906
1.1535	-0.00810623168945313
1.15683333333334	0.00286102294921875
1.16016666666667	0.00667572021484375
1.1635	0.0019073486328125
1.16683333333334	-0.0104904174804688
1.17016666666667	-0.0205039978027344
1.1735	-0.0243186950683594
1.17683333333334	-0.0333786010742188
1.18016666666667	-0.0467300415039063
1.1835	-0.0548362731933594
1.18683333333334	-0.0567436218261719
1.19016666666667	-0.0634193420410157
1.1935	-0.0662803649902344
1.19683333333334	-0.0624656677246094
1.20016666666667	-0.0543594360351563
1.2035	-0.0505447387695313
1.20683333333334	-0.0538825988769532
1.21016666666667	-0.049591064453125
1.2135	-0.0448226928710938
1.21683333333334	-0.0443458557128906
1.22016666666667	-0.0405311584472656
1.2235	-0.0333786010742188
1.22683333333334	-0.0214576721191406
1.23016666666667	-0.00715255737304688
1.2335	0.00619888305664063
1.23683333333334	0.0224113464355469
1.24016666666667	0.0348091125488281
1.2435	0.0410079956054688
1.24683333333334	0.0438690185546875
1.25016666666667	0.0367164611816406
1.2535	0.026702880859375
1.25683333333334	0.019073486328125
1.26016666666667	0.00810623168945313
1.2635	0.003814697265625
1.26683333333334	0.00286102294921875
1.27016666666667	0.0100135803222656
1.2735	0.0185966491699219
1.27683333333334	0.0162124633789063
1.28016666666667	0.0133514404296875
1.2835	0.00715255737304688
1.28683333333334	-0.00333786010742188
1.29016666666667	-0.0157356262207031
1.2935	-0.0290870666503906
1.29683333333334	-0.03814697265625
1.30016666666667	-0.0371932983398438
1.3035	-0.0329017639160156
1.30683333333334	-0.026702880859375
1.31016666666667	-0.0243186950683594
1.3135	-0.0238418579101563
1.31683333333334	-0.0171661376953125
1.32016666666667	-0.0181198120117188
1.3235	-0.0214576721191406
1.32683333333334	-0.0271797180175781
1.33016666666667	-0.0333786010742188
1.3335	-0.0391006469726563
1.33683333333334	-0.0429153442382813
1.34016666666667	-0.0476837158203125
1.3435	-0.0510215759277344
1.34683333333334	-0.0586509704589844
1.35016666666667	-0.0672340393066407
1.3535	-0.0720024108886719
1.35683333333334	-0.0777244567871094
1.36016666666667	-0.0700950622558594
1.3635	-0.0634193420410157
1.36683333333334	-0.0519752502441407
1.37016666666667	-0.0391006469726563
1.3735	-0.0295639038085938
1.37683333333334	-0.0200271606445313
1.38016666666667	-0.0205039978027344
1.3835	-0.0195503234863281
1.38683333333334	-0.0147819519042969
1.39016666666667	-0.00905990600585938
1.3935	-0.000476837158203125
1.39683333333334	0.00238418579101563
1.40016666666667	0.003814697265625
1.4035	0.0057220458984375
1.40683333333334	0.00619888305664063
1.41016666666667	0.0095367431640625
1.4135	0.0119209289550781
1.41683333333334	0.0162124633789063
1.42016666666667	0.0219345092773438
1.4235	0.0290870666503906
1.42683333333334	0.0376701354980469
1.43016666666667	0.041961669921875
1.4335	0.0352859497070313
1.43683333333334	0.0252723693847656
1.44016666666667	0.0181198120117188
1.4435	0.0128746032714844
1.44683333333334	0.00476837158203125
1.45016666666667	-0.00667572021484375
1.4535	-0.0133514404296875
1.45683333333334	-0.0157356262207031
1.46016666666667	-0.0171661376953125
1.4635	-0.0171661376953125
1.46683333333334	-0.0138282775878906
1.47016666666667	-0.00667572021484375
1.4735	-0.00095367431640625
1.47683333333334	0.00333786010742188
1.48016666666667	-0.003814697265625
1.4835	-0.0181198120117188
1.48683333333334	-0.034332275390625
1.49016666666667	-0.0438690185546875
1.4935	-0.0400543212890625
1.49683333333334	-0.0352859497070313
1.50016666666667	-0.0262260437011719
1.5035	-0.0143051147460938
1.50683333333334	-0.00619888305664063
1.51016666666667	-0.00095367431640625
1.5135	0.000476837158203125
1.51683333333334	0.00429153442382813
1.52016666666667	0.00667572021484375
1.5235	0.0019073486328125
1.52683333333334	-0.00095367431640625
1.53016666666667	0
1.5335	-0.00095367431640625
1.53683333333334	0.000476837158203125
1.54016666666667	0.003814697265625
1.5435	0.0057220458984375
1.54683333333334	0.00667572021484375
1.55016666666667	-0.00095367431640625
1.5535	-0.00762939453125
1.55683333333334	-0.0171661376953125
1.56016666666667	-0.026702880859375
1.5635	-0.0243186950683594
1.56683333333334	-0.0205039978027344
1.57016666666667	-0.0138282775878906
1.5735	-0.0100135803222656
1.57683333333334	-0.0133514404296875
1.58016666666667	-0.0171661376953125
1.5835	-0.0276565551757813
1.58683333333334	-0.0391006469726563
1.59016666666667	-0.049591064453125
1.5935	-0.0596046447753907
1.59683333333334	-0.0619888305664063
1.60016666666667	-0.0543594360351563
1.6035	-0.0395774841308594
1.60683333333334	-0.0219345092773438
1.61016666666667	-0.00286102294921875
1.6135	0.0104904174804688
1.61683333333334	0.0143051147460938
1.62016666666667	0.00810623168945313
1.6235	-0.00333786010742188
1.62683333333334	-0.0133514404296875
1.63016666666667	-0.0243186950683594
1.6335	-0.0276565551757813
1.63683333333334	-0.0219345092773438
1.64016666666667	-0.0157356262207031
1.6435	-0.0119209289550781
1.64683333333334	-0.0104904174804688
1.65016666666667	-0.0143051147460938
1.6535	-0.0209808349609375
1.65683333333334	-0.0290870666503906
1.66016666666667	-0.0376701354980469
1.6635	-0.0348091125488281
1.66683333333334	-0.026702880859375
1.67016666666667	-0.0123977661132813
1.6735	-0.0019073486328125
1.67683333333334	0.00476837158203125
1.68016666666667	0.0171661376953125
1.6835	0.0209808349609375
1.68683333333334	0.019073486328125
1.69016666666667	0.0123977661132813
1.6935	0.00858306884765625
1.69683333333334	0.00476837158203125
1.70016666666667	-0.00667572021484375
1.7035	-0.0181198120117188
1.70683333333334	-0.0252723693847656
1.71016666666667	-0.030517578125
1.7135	-0.0314712524414063
1.71683333333334	-0.0329017639160156
1.72016666666667	-0.0286102294921875
1.7235	-0.0295639038085938
1.72683333333334	-0.0367164611816406
1.73016666666667	-0.0391006469726563
1.7335	-0.0395774841308594
1.73683333333334	-0.0386238098144531
1.74016666666667	-0.0395774841308594
1.7435	-0.034332275390625
1.74683333333334	-0.0276565551757813
1.75016666666667	-0.0257492065429688
1.7535	-0.0324249267578125
1.75683333333334	-0.0309944152832031
1.76016666666667	-0.0281333923339844
1.7635	-0.0238418579101563
1.76683333333334	-0.0205039978027344
1.77016666666667	-0.0162124633789063
1.7735	-0.00715255737304688
1.77683333333334	-0.00524520874023438
1.78016666666667	-0.0128746032714844
1.7835	-0.0238418579101563
1.78683333333334	-0.0300407409667969
1.79016666666667	-0.0276565551757813
1.7935	-0.0195503234863281
1.79683333333334	-0.011444091796875
1.80016666666667	-0.00238418579101563
1.8035	0.00476837158203125
1.80683333333334	0.00715255737304688
1.81016666666667	0.00476837158203125
1.8135	-0.00143051147460938
1.81683333333334	-0.00905990600585938
1.82016666666667	-0.0095367431640625
1.8235	-0.00524520874023438
1.82683333333334	0.0057220458984375
1.83016666666667	0.0205039978027344
1.8335	0.0352859497070313
1.83683333333334	0.0500679016113282
1.84016666666667	0.0624656677246094
1.8435	0.0729560852050782
1.84683333333334	0.0820159912109375
1.85016666666667	0.0815391540527344
1.8535	0.0729560852050782
1.85683333333334	0.0576972961425782
1.86016666666667	0.0438690185546875
1.8635	0.0286102294921875
1.86683333333334	0.0147819519042969
1.87016666666667	0.00095367431640625
1.8735	-0.00476837158203125
1.87683333333334	-0.00429153442382813
1.88016666666667	-0.00095367431640625
1.8835	0.0057220458984375
1.88683333333334	0.00762939453125
1.89016666666667	0.0100135803222656
1.8935	0.00667572021484375
1.89683333333334	0.00619888305664063
1.90016666666667	0.0057220458984375
1.9035	0.00429153442382813
1.90683333333334	0.0019073486328125
1.91016666666667	0
1.9135	0.00619888305664063
1.91683333333334	0.0138282775878906
1.92016666666667	0.0219345092773438
1.9235	0.0247955322265625
1.92683333333334	0.0324249267578125
1.93016666666667	0.0367164611816406
1.9335	0.034332275390625
1.93683333333334	0.0290870666503906
1.94016666666667	0.0233650207519531
1.9435	0.0238418579101563
1.94683333333334	0.0238418579101563
1.95016666666667	0.0271797180175781
1.9535	0.0286102294921875
1.95683333333334	0.0329017639160156
1.96016666666667	0.0295639038085938
1.9635	0.02288818359375
1.96683333333334	0.00667572021484375
1.97016666666667	-0.00905990600585938
1.9735	-0.011444091796875
1.97683333333334	-0.0157356262207031
1.98016666666667	-0.0147819519042969
1.9835	-0.0185966491699219
1.98683333333334	-0.0209808349609375
1.99016666666667	-0.02288818359375
1.9935	-0.0352859497070313
1.99683333333334	-0.0405311584472656
2.00016666666667	-0.0481605529785156
2.0035	-0.0481605529785156
2.00683333333334	-0.0457763671875
2.01016666666667	-0.0491142272949219
2.0135	-0.0491142272949219
2.01683333333334	-0.0514984130859375
2.02016666666667	-0.0491142272949219
2.0235	-0.0462532043457031
2.02683333333334	-0.0429153442382813
2.03016666666667	-0.030517578125
2.0335	-0.019073486328125
2.03683333333334	-0.0143051147460938
2.04016666666667	-0.0123977661132813
2.0435	-0.0157356262207031
2.04683333333334	-0.0152587890625
2.05016666666667	-0.0181198120117188
2.0535	-0.0205039978027344
2.05683333333334	-0.0219345092773438
2.06016666666667	-0.0214576721191406
2.0635	-0.0195503234863281
2.06683333333334	-0.0152587890625
2.07016666666667	-0.0128746032714844
2.0735	-0.0143051147460938
2.07683333333334	-0.0205039978027344
2.08016666666667	-0.0324249267578125
2.0835	-0.0433921813964844
2.08683333333334	-0.0553131103515625
2.09016666666667	-0.0605583190917969
2.0935	-0.0562667846679688
2.09683333333334	-0.0438690185546875
2.10016666666667	-0.0319480895996094
2.1035	-0.0214576721191406
2.10683333333334	-0.0181198120117188
2.11016666666667	-0.0247955322265625
2.1135	-0.0395774841308594
2.11683333333334	-0.0553131103515625
2.12016666666667	-0.0605583190917969
2.1235	-0.0600814819335938
2.12683333333334	-0.0543594360351563
2.13016666666667	-0.0467300415039063
2.1335	-0.0371932983398438
2.13683333333334	-0.0362396240234375
2.14016666666667	-0.0362396240234375
2.1435	-0.0338554382324219
2.14683333333334	-0.0333786010742188
2.15016666666667	-0.030517578125
2.1535	-0.0286102294921875
2.15683333333334	-0.0224113464355469
2.16016666666667	-0.0195503234863281
2.1635	-0.0271797180175781
2.16683333333334	-0.0348091125488281
2.17016666666667	-0.0433921813964844
2.1735	-0.0486373901367188
2.17683333333334	-0.0486373901367188
2.18016666666667	-0.0510215759277344
2.1835	-0.0491142272949219
2.18683333333334	-0.0476837158203125
2.19016666666667	-0.0438690185546875
2.1935	-0.0348091125488281
2.19683333333334	-0.0295639038085938
2.20016666666667	-0.0329017639160156
2.2035	-0.03814697265625
2.20683333333334	-0.0443458557128906
2.21016666666667	-0.0476837158203125
2.2135	-0.0538825988769532
2.21683333333334	-0.0638961791992188
2.22016666666667	-0.0629425048828125
2.2235	-0.0567436218261719
2.22683333333334	-0.0472068786621094
2.23016666666667	-0.0443458557128906
2.2335	-0.0472068786621094
2.23683333333334	-0.0429153442382813
2.24016666666667	-0.0329017639160156
2.2435	-0.0290870666503906
2.24683333333334	-0.0295639038085938
2.25016666666667	-0.0290870666503906
2.2535	-0.0252723693847656
2.25683333333334	-0.0243186950683594
2.26016666666667	-0.0300407409667969
2.2635	-0.0329017639160156
2.26683333333334	-0.0271797180175781
2.27016666666667	-0.0233650207519531
2.2735	-0.0205039978027344
2.27683333333334	-0.0224113464355469
2.28016666666667	-0.0257492065429688
2.2835	-0.0252723693847656
2.28683333333334	-0.0276565551757813
2.29016666666667	-0.026702880859375
2.2935	-0.0295639038085938
2.29683333333334	-0.0352859497070313
2.30016666666667	-0.0386238098144531
2.3035	-0.0476837158203125
2.30683333333334	-0.0524520874023438
2.31016666666667	-0.0600814819335938
2.3135	-0.064849853515625
2.31683333333334	-0.0643730163574219
2.32016666666667	-0.0586509704589844
2.3235	-0.041961669921875
2.32683333333334	-0.0338554382324219
2.33016666666667	-0.0257492065429688
2.3335	-0.0162124633789063
2.33683333333334	-0.00858306884765625
2.34016666666667	-0.011444091796875
2.3435	-0.0333786010742188
2.34683333333334	-0.0472068786621094
2.35016666666667	-0.0562667846679688
2.3535	-0.0562667846679688
2.35683333333334	-0.05340576171875
2.36016666666667	-0.0524520874023438
2.3635	-0.0429153442382813
2.36683333333334	-0.0400543212890625
2.37016666666667	-0.0362396240234375
2.3735	-0.0362396240234375
2.37683333333334	-0.0357627868652344
2.38016666666667	-0.0281333923339844
2.3835	-0.0276565551757813
2.38683333333334	-0.0252723693847656
2.39016666666667	-0.0238418579101563
2.3935	-0.0209808349609375
2.39683333333334	-0.0157356262207031
2.40016666666667	-0.0095367431640625
2.4035	0.00333786010742188
2.40683333333334	0.0171661376953125
2.41016666666667	0.0181198120117188
2.4135	0.0123977661132813
2.41683333333334	0.003814697265625
2.42016666666667	0.00095367431640625
2.4235	-0.00095367431640625
2.42683333333334	-0.0057220458984375
2.43016666666667	0
2.4335	0
2.43683333333334	-0.0019073486328125
2.44016666666667	-0.0123977661132813
2.4435	-0.0185966491699219
2.44683333333334	-0.02288818359375
2.45016666666667	-0.03814697265625
2.4535	-0.0467300415039063
2.45683333333334	-0.0491142272949219
2.46016666666667	-0.0448226928710938
2.4635	-0.0448226928710938
2.46683333333334	-0.0500679016113282
2.47016666666667	-0.0529289245605469
2.4735	-0.0543594360351563
2.47683333333334	-0.0557899475097657
2.48016666666667	-0.0543594360351563
2.4835	-0.0524520874023438
2.48683333333334	-0.0448226928710938
2.49016666666667	-0.0319480895996094
2.4935	-0.0233650207519531
2.49683333333334	-0.0200271606445313
2.50016666666667	-0.02288818359375
2.5035	-0.0314712524414063
2.50683333333334	-0.0376701354980469
2.51016666666667	-0.041961669921875
2.5135	-0.041961669921875
2.51683333333334	-0.0405311584472656
2.52016666666667	-0.0405311584472656
2.5235	-0.0367164611816406
2.52683333333334	-0.0357627868652344
2.53016666666667	-0.0414848327636719
2.5335	-0.0462532043457031
2.53683333333334	-0.0529289245605469
2.54016666666667	-0.0596046447753907
2.5435	-0.0672340393066407
2.54683333333334	-0.0777244567871094
2.55016666666667	-0.0820159912109375
2.5535	-0.0867843627929688
2.55683333333334	-0.0824928283691406
2.56016666666667	-0.06866455078125
2.5635	-0.0486373901367188
2.56683333333334	-0.0200271606445313
2.57016666666667	-0.00429153442382813
2.5735	0.00619888305664063
2.57683333333334	0.00619888305664063
2.58016666666667	-0.00286102294921875
2.5835	-0.0209808349609375
2.58683333333334	-0.0481605529785156
2.59016666666667	-0.0586509704589844
2.5935	-0.0562667846679688
2.59683333333334	-0.0467300415039063
2.60016666666667	-0.0357627868652344
2.6035	-0.0238418579101563
2.60683333333334	-0.0133514404296875
2.61016666666667	-0.0133514404296875
2.6135	-0.0238418579101563
2.61683333333334	-0.0362396240234375
2.62016666666667	-0.0410079956054688
2.6235	-0.0467300415039063
2.62683333333334	-0.0472068786621094
2.63016666666667	-0.0429153442382813
2.6335	-0.0357627868652344
2.63683333333334	-0.0281333923339844
2.64016666666667	-0.0281333923339844
2.6435	-0.0286102294921875
2.64683333333334	-0.0367164611816406
2.65016666666667	-0.0510215759277344
2.6535	-0.0619888305664063
2.65683333333334	-0.0643730163574219
2.66016666666667	-0.0634193420410157
2.6635	-0.0562667846679688
2.66683333333334	-0.0452995300292969
2.67016666666667	-0.0276565551757813
2.6735	-0.0143051147460938
2.67683333333334	-0.0119209289550781
2.68016666666667	-0.00858306884765625
2.6835	-0.00858306884765625
2.68683333333334	-0.0057220458984375
2.69016666666667	0.00143051147460938
2.6935	0.00810623168945313
2.69683333333334	0.0128746032714844
2.70016666666667	0.00905990600585938
2.7035	0.00143051147460938
2.70683333333334	0.00095367431640625
2.71016666666667	-0.00667572021484375
2.7135	-0.011444091796875
2.71683333333334	-0.0166893005371094
2.72016666666667	-0.019073486328125
2.7235	-0.0200271606445313
2.72683333333334	-0.0281333923339844
2.73016666666667	-0.0314712524414063
2.7335	-0.03814697265625
2.73683333333334	-0.0457763671875
2.74016666666667	-0.0491142272949219
2.7435	-0.0438690185546875
2.74683333333334	-0.0324249267578125
2.75016666666667	-0.0200271606445313
2.7535	-0.0095367431640625
2.75683333333334	0.00286102294921875
2.76016666666667	0.0128746032714844
2.7635	0.0123977661132813
2.76683333333334	0.00476837158203125
2.77016666666667	-0.00858306884765625
2.7735	-0.0185966491699219
2.77683333333334	-0.0214576721191406
2.78016666666667	-0.0262260437011719
2.7835	-0.0271797180175781
2.78683333333334	-0.0290870666503906
2.79016666666667	-0.0238418579101563
2.7935	-0.0162124633789063
2.79683333333334	-0.0143051147460938
2.80016666666667	-0.0100135803222656
2.8035	-0.0095367431640625
2.80683333333334	-0.0057220458984375
2.81016666666667	-0.00667572021484375
2.8135	-0.0109672546386719
2.81683333333334	-0.00762939453125
2.82016666666667	-0.00858306884765625
2.8235	-0.0133514404296875
2.82683333333334	-0.0233650207519531
2.83016666666667	-0.0348091125488281
2.8335	-0.0405311584472656
2.83683333333334	-0.0548362731933594
2.84016666666667	-0.0634193420410157
2.8435	-0.0586509704589844
2.84683333333334	-0.0448226928710938
2.85016666666667	-0.0257492065429688
2.8535	-0.0176429748535156
2.85683333333334	-0.011444091796875
2.86016666666667	-0.00333786010742188
2.8635	0.0019073486328125
2.86683333333334	0.00715255737304688
2.87016666666667	0.00858306884765625
2.8735	0.0104904174804688
2.87683333333334	0.0171661376953125
2.88016666666667	0.0176429748535156
2.8835	0.0205039978027344
2.88683333333334	0.0214576721191406
2.89016666666667	0.0257492065429688
2.8935	0.034332275390625
2.89683333333334	0.0348091125488281
2.90016666666667	0.0357627868652344
2.9035	0.0309944152832031
2.90683333333334	0.0224113464355469
2.91016666666667	0.0128746032714844
2.9135	0
2.91683333333334	-0.00524520874023438
2.92016666666667	-0.00858306884765625
2.9235	-0.00476837158203125
2.92683333333334	0.00286102294921875
2.93016666666667	0.00333786010742188
2.9335	0.00143051147460938
2.93683333333334	-0.00286102294921875
2.94016666666667	-0.00476837158203125
2.9435	-0.011444091796875
2.94683333333334	-0.0219345092773438
2.95016666666667	-0.02288818359375
2.9535	-0.0185966491699219
2.95683333333334	-0.011444091796875
2.96016666666667	-0.0057220458984375
2.9635	0.00619888305664063
2.96683333333334	0.0152587890625
2.97016666666667	0.0224113464355469
2.9735	0.0247955322265625
2.97683333333334	0.0243186950683594
2.98016666666667	0.0224113464355469
2.9835	0.0157356262207031
2.98683333333334	0.0176429748535156
2.99016666666667	0.026702880859375
2.9935	0.0467300415039063
2.99683333333334	0.0696182250976563
3.00016666666667	0.0891685485839844
3.0035	0.104904174804688
3.00683333333334	0.121593475341797
3.01016666666667	0.132560729980469
3.0135	0.1373291015625
3.01683333333334	0.139236450195313
3.02016666666667	0.147342681884766
3.0235	0.161170959472656
3.02683333333334	0.166893005371094
3.03016666666667	0.167369842529297
3.0335	0.170230865478516
3.03683333333334	0.178813934326172
3.04016666666667	0.185966491699219
3.0435	0.186920166015625
3.04683333333334	0.190258026123047
3.05016666666667	0.200748443603516
3.0535	0.213623046875
3.05683333333334	0.222206115722656
3.06016666666667	0.227451324462891
3.0635	0.23031234741211
3.06683333333334	0.22125244140625
3.07016666666667	0.207901000976563
3.0735	0.195503234863281
3.07683333333334	0.182151794433594
3.08016666666667	0.170707702636719
3.0835	0.159263610839844
3.08683333333334	0.156879425048828
3.09016666666667	0.154972076416016
3.0935	0.141620635986328
3.09683333333334	0.124931335449219
3.10016666666667	0.112533569335938
3.1035	0.103950500488281
3.10683333333334	0.0967979431152344
3.11016666666667	0.0848770141601563
3.1135	0.0729560852050782
3.11683333333334	0.0638961791992188
3.12016666666667	0.0481605529785156
3.1235	0.0352859497070313
3.12683333333334	0.0262260437011719
3.13016666666667	0.0224113464355469
3.1335	0.0209808349609375
3.13683333333334	0.0200271606445313
3.14016666666667	0.026702880859375
3.1435	0.0352859497070313
3.14683333333334	0.0395774841308594
3.15016666666667	0.0438690185546875
3.1535	0.0476837158203125
3.15683333333334	0.0467300415039063
3.16016666666667	0.0448226928710938
3.1635	0.0429153442382813
3.16683333333334	0.0457763671875
3.17016666666667	0.0514984130859375
3.1735	0.0562667846679688
3.17683333333334	0.064849853515625
3.18016666666667	0.0705718994140625
3.1835	0.080108642578125
3.18683333333334	0.0858306884765625
3.19016666666667	0.0905990600585938
3.1935	0.0977516174316406
3.19683333333334	0.1068115234375
3.20016666666667	0.117778778076172
3.2035	0.121116638183594
3.20683333333334	0.135421752929688
3.21016666666667	0.16021728515625
3.2135	0.20599365234375
3.21683333333334	0.264167785644531
3.22016666666667	0.336647033691406
3.2235	0.429153442382813
3.22683333333334	0.52642822265625
3.23016666666667	0.638961791992188
3.2335	0.75674057006836
3.23683333333334	0.889301300048828
3.24016666666667	1.0366439819336
3.2435	1.20401382446289
3.24683333333334	1.39617919921875
3.25016666666667	1.59692764282227
3.2535	1.80864334106446
3.25683333333334	2.02417373657227
3.26016666666667	2.24399566650391
3.2635	2.46238708496094
3.26683333333334	2.67553329467774
3.27016666666667	2.88534164428711
3.2735	3.08609008789063
3.27683333333334	3.26728820800781
3.28016666666667	3.4322738647461
3.2835	3.57484817504883
3.28683333333334	3.69644165039063
3.29016666666667	3.79800796508789
3.2935	3.87763977050781
3.29683333333334	3.94153594970703
3.30016666666667	3.9825439453125
3.3035	4.00352478027344
3.30683333333334	4.00924682617188
3.31016666666667	3.997802734375
3.3135	3.96776199340821
3.31683333333334	3.92484664916992
3.32016666666667	3.87191772460938
3.3235	3.81517410278321
3.32683333333334	3.74984741210938
3.33016666666667	3.6764144897461
3.3335	3.60631942749024
3.33683333333334	3.53479385375977
3.34016666666667	3.46469879150391
3.3435	3.39365005493164
3.34683333333334	3.32260131835938
3.35016666666667	3.2491683959961
3.3535	3.16810607910156
3.35683333333334	3.082275390625
3.36016666666667	2.99406051635742
3.3635	2.90536880493164
3.36683333333334	2.81095504760742
3.37016666666667	2.72607803344727
3.3735	2.65121459960938
3.37683333333334	2.58588790893555
3.38016666666667	2.52294540405274
3.3835	2.45714187622071
3.38683333333334	2.39229202270508
3.39016666666667	2.3188591003418
3.3935	2.2430419921875
3.39683333333334	2.17199325561524
3.40016666666667	2.10666656494141
3.4035	2.03990936279297
3.40683333333334	1.97744369506836
3.41016666666667	1.92117691040039
3.4135	1.86920166015625
3.41683333333334	1.81198120117188
3.42016666666667	1.75189971923828
3.4235	1.69754028320313
3.42683333333334	1.64794921875
3.43016666666667	1.60074234008789
3.4335	1.55305862426758
3.43683333333334	1.50918960571289
3.44016666666667	1.46579742431641
3.4435	1.42288208007813
3.44683333333334	1.37996673583985
3.45016666666667	1.33562088012696
3.4535	1.29270553588867
3.45683333333334	1.25169754028321
3.46016666666667	1.21784210205078
3.4635	1.19209289550781
3.46683333333334	1.16539001464844
3.47016666666667	1.13534927368164
3.4735	1.10483169555664
3.47683333333334	1.07383728027344
3.48016666666667	1.04141235351563
3.4835	0.998020172119141
3.48683333333334	0.950336456298828
3.49016666666667	0.910282135009766
3.4935	0.874519348144531
3.49683333333334	0.845432281494141
3.50016666666667	0.821590423583985
3.5035	0.80108642578125
3.50683333333334	0.788211822509766
3.51016666666667	0.774860382080078
3.5135	0.757217407226563
3.51683333333334	0.734329223632813
3.52016666666667	0.704765319824219
3.5235	0.677108764648438
3.52683333333334	0.645637512207032
3.53016666666667	0.613212585449219
3.5335	0.583648681640625
3.53683333333334	0.55837631225586
3.54016666666667	0.536918640136719
3.5435	0.519275665283203
3.54683333333334	0.507831573486328
3.55016666666667	0.499725341796875
3.5535	0.491142272949219
3.55683333333334	0.477313995361328
3.56016666666667	0.454902648925781
3.5635	0.426769256591797
3.56683333333334	0.392913818359375
3.57016666666667	0.358104705810547
3.5735	0.326156616210938
3.57683333333334	0.299453735351563
3.58016666666667	0.281810760498047
3.5835	0.267982482910156
3.58683333333334	0.256538391113281
3.59016666666667	0.242233276367188
3.5935	0.234127044677735
3.59683333333334	0.2288818359375
3.60016666666667	0.226974487304688
3.6035	0.226974487304688
3.60683333333334	0.235080718994141
3.61016666666667	0.265598297119141
3.6135	0.309944152832031
3.61683333333334	0.364780426025391
3.62016666666667	0.432014465332031
3.6235	0.514030456542969
3.62683333333334	0.613689422607422
3.63016666666667	0.718116760253907
3.6335	0.827789306640625
3.63683333333334	0.958919525146485
3.64016666666667	1.11722946166992
3.6435	1.30844116210938
3.64683333333334	1.53160095214844
3.65016666666667	1.78575515747071
3.6535	2.07710266113281
3.65683333333334	2.39801406860352
3.66016666666667	2.74848937988281
3.6635	3.1270980834961
3.66683333333334	3.53384017944336
3.67016666666667	3.97443771362305
3.6735	4.44269180297852
3.67683333333334	4.93621826171875
3.68016666666667	5.45024871826172
3.6835	5.98430633544922
3.68683333333334	6.5155029296875
3.69016666666667	7.0338249206543
3.6935	7.52973556518555
3.69683333333334	7.99989700317383
3.70016666666667	8.43286514282227
3.7035	8.81099700927735
3.70683333333334	9.1400146484375
3.71016666666667	9.41753387451172
3.7135	9.63401794433594
3.71683333333334	9.77468490600586
3.72016666666667	9.84477996826172
3.7235	9.84573364257813
3.72683333333334	9.77563858032227
3.73016666666667	9.63401794433594
3.7335	9.42754745483399
3.73683333333334	9.16862487792969
3.74016666666667	8.85677337646485
3.7435	8.50152969360352
3.74683333333334	8.11386108398438
3.75016666666667	7.69519805908203
3.7535	7.25507736206055
3.75683333333334	6.80398941040039
3.76016666666667	6.34860992431641
3.7635	5.8889389038086
3.76683333333334	5.43308258056641
3.77016666666667	4.99439239501953
3.7735	4.58145141601563
3.77683333333334	4.19187545776367
3.78016666666667	3.82566452026367
3.7835	3.48854064941406
3.78683333333334	3.18098068237305
3.79016666666667	2.89773941040039
3.7935	2.63786315917969
3.79683333333334	2.40468978881836
3.80016666666667	2.20012664794922
3.8035	2.02178955078125
3.80683333333334	1.85823440551758
3.81016666666667	1.71375274658203
3.8135	1.58119201660156
3.81683333333334	1.45769119262696
3.82016666666667	1.34706497192383
3.8235	1.24740600585938
3.82683333333334	1.16205215454102
3.83016666666667	1.08194351196289
3.8335	1.00851058959961
3.83683333333334	0.942707061767578
3.84016666666667	0.875949859619141
3.8435	0.808238983154297
3.84683333333334	0.747203826904297
3.85016666666667	0.699043273925782
3.8535	0.659942626953125
3.85683333333334	0.624656677246094
3.86016666666667	0.605583190917969
3.8635	0.606060028076172
3.86683333333334	0.621795654296875
3.87016666666667	0.649452209472657
3.8735	0.686168670654297
3.87683333333334	0.742912292480469
3.88016666666667	0.816822052001953
3.8835	0.913619995117188
3.88683333333334	1.03521347045899
3.89016666666667	1.20401382446289
3.8935	1.43527984619141
3.89683333333334	1.7385482788086
3.90016666666667	2.12526321411133
3.9035	2.60734558105469
3.90683333333334	3.20720672607422
3.91016666666667	3.93772125244141
3.9135	4.82273101806641
3.91683333333334	5.88035583496094
3.92016666666667	7.12251663208008
3.9235	8.55827331542969
3.92683333333334	10.1981163024903
3.93016666666667	12.0549201965332
3.9335	14.120101928711
3.93683333333334	16.3812637329102
3.94016666666667	18.8236236572266
3.9435	21.4281082153321
3.94683333333334	24.160385131836
3.95016666666667	26.9646644592285
3.9535	29.7861099243164
3.95683333333334	32.5684547424317
3.96016666666667	35.2492332458496
3.9635	37.7607345581055
3.96683333333334	40.0385856628418
3.97016666666667	42.0255661010742
3.9735	43.6778068542481
3.97683333333334	44.9552536010742
3.98016666666667	45.8283424377442
3.9835	46.2746620178223
3.98683333333334	46.2889671325684
3.99016666666667	45.8817481994629
3.9935	45.0658798217774
3.99683333333334	43.8637733459473
4.00016666666667	42.3121452331543
4.0035	40.4648780822754
4.00683333333334	38.3768081665039
4.01016666666667	36.0960960388184
4.0135	33.6833000183106
4.01683333333334	31.1975479125977
4.02016666666667	28.6874771118164
4.0235	26.1940956115723
4.02683333333334	23.7441062927246
4.03016666666667	21.3747024536133
4.0335	19.1082954406738
4.03683333333334	16.970157623291
4.04016666666667	14.9750709533692
4.0435	13.1382942199707
4.04683333333334	11.4583969116211
4.05016666666667	9.92870330810547
4.0535	8.53967666625977
4.05683333333334	7.28893280029297
4.06016666666667	6.16836547851563
4.0635	5.16176223754883
4.06683333333334	4.25910949707031
4.07016666666667	3.45754623413086
4.0735	2.75468826293946
4.07683333333334	2.13003158569336
4.08016666666667	1.57594680786133
4.0835	1.09338760375977
4.08683333333334	0.687122344970703
4.09016666666667	0.34475326538086
4.0935	0.0591278076171875
4.09683333333334	-0.170230865478516
4.10016666666667	-0.346183776855469
4.1035	-0.474929809570313
4.10683333333334	-0.561237335205078
4.11016666666667	-0.606060028076172
4.1135	-0.616550445556641
4.11683333333334	-0.60272216796875
4.12016666666667	-0.571727752685547
4.1235	-0.523567199707032
4.12683333333334	-0.462055206298828
4.13016666666667	-0.39052963256836
4.1335	-0.308036804199219
4.13683333333334	-0.220298767089844
4.14016666666667	-0.131607055664063
4.1435	-0.0472068786621094
4.14683333333334	0.0314712524414063
4.15016666666667	0.09918212890625
4.1535	0.154495239257813
4.15683333333334	0.20599365234375
4.16016666666667	0.25320053100586
4.1635	0.291824340820313
4.16683333333334	0.315189361572266
4.17016666666667	0.330448150634766
4.1735	0.343799591064453
4.17683333333334	0.352859497070313
4.18016666666667	0.349521636962891
4.1835	0.338077545166016
4.18683333333334	0.320911407470703
4.19016666666667	0.294685363769531
4.1935	0.255107879638672
4.19683333333334	0.209331512451172
4.20016666666667	0.164508819580078
4.2035	0.121593475341797
4.20683333333334	0.087738037109375
4.21016666666667	0.0605583190917969
4.2135	0.0319480895996094
4.21683333333334	0.000476837158203125
4.22016666666667	-0.0286102294921875
4.2235	-0.064849853515625
4.22683333333334	-0.10824203491211
4.23016666666667	-0.157356262207031
4.2335	-0.202655792236328
4.23683333333334	-0.250339508056641
4.24016666666667	-0.295639038085938
4.2435	-0.32806396484375
4.24683333333334	-0.353813171386719
4.25016666666667	-0.369071960449219
4.2535	-0.37527084350586
4.25683333333334	-0.372409820556641
4.26016666666667	-0.370025634765625
4.2635	-0.365734100341797
4.26683333333334	-0.355243682861328
4.27016666666667	-0.346183776855469
4.2735	-0.331878662109375
4.27683333333334	-0.306129455566406
4.28016666666667	-0.273704528808594
4.2835	-0.244617462158203
4.28683333333334	-0.21505355834961
4.29016666666667	-0.182628631591797
4.2935	-0.154972076416016
4.29683333333334	-0.135421752929688
4.30016666666667	-0.119686126708985
4.3035	-0.105857849121094
4.30683333333334	-0.0882148742675781
4.31016666666667	-0.0667572021484375
4.3135	-0.0476837158203125
4.31683333333334	-0.0333786010742188
4.32016666666667	-0.0171661376953125
4.3235	0.00286102294921875
4.32683333333334	0.00905990600585938
4.33016666666667	0.00905990600585938
4.3335	0.0152587890625
4.33683333333334	0.0286102294921875
4.34016666666667	0.0352859497070313
4.3435	0.0438690185546875
4.34683333333334	0.0643730163574219
4.35016666666667	0.0844001770019531
4.3535	0.091552734375
4.35683333333334	0.0905990600585938
4.36016666666667	0.0886917114257813
4.3635	0.0782012939453125
4.36683333333334	0.0638961791992188
4.37016666666667	0.0510215759277344
4.3735	0.0443458557128906
4.37683333333334	0.0424385070800781
4.38016666666667	0.0486373901367188
4.3835	0.0619888305664063
4.38683333333334	0.0696182250976563
4.39016666666667	0.0729560852050782
4.3935	0.0734329223632813
4.39683333333334	0.0667572021484375
4.40016666666667	0.0562667846679688
4.4035	0.0457763671875
4.40683333333334	0.0414848327636719
4.41016666666667	0.0395774841308594
4.4135	0.0410079956054688
4.41683333333334	0.0529289245605469
4.42016666666667	0.0624656677246094
4.4235	0.0629425048828125
4.42683333333334	0.0600814819335938
4.43016666666667	0.0615119934082032
4.4335	0.0681877136230469
4.43683333333334	0.0677108764648438
4.44016666666667	0.064849853515625
4.4435	0.0658035278320313
4.44683333333334	0.0729560852050782
4.45016666666667	0.0743865966796875
4.4535	0.0658035278320313
4.45683333333334	0.0605583190917969
4.46016666666667	0.0600814819335938
4.4635	0.0591278076171875
4.46683333333334	0.0500679016113282
4.47016666666667	0.0429153442382813
4.4735	0.0367164611816406
4.47683333333334	0.0286102294921875
4.48016666666667	0.0209808349609375
4.4835	0.0152587890625
4.48683333333334	0.00715255737304688
4.49016666666667	0
4.4935	0.003814697265625
4.49683333333334	0.0109672546386719
4.50016666666667	0.0162124633789063
4.5035	0.019073486328125
4.50683333333334	0.0238418579101563
4.51016666666667	0.0219345092773438
4.5135	0.0123977661132813
4.51683333333334	0.00524520874023438
4.52016666666667	-0.003814697265625
4.5235	-0.0171661376953125
4.52683333333334	-0.0262260437011719
4.53016666666667	-0.0281333923339844
4.5335	-0.034332275390625
4.53683333333334	-0.0514984130859375
4.54016666666667	-0.0596046447753907
4.5435	-0.0562667846679688
4.54683333333334	-0.0543594360351563
4.55016666666667	-0.0600814819335938
4.5535	-0.0591278076171875
4.55683333333334	-0.0562667846679688
4.56016666666667	-0.0586509704589844
4.5635	-0.0677108764648438
4.56683333333334	-0.0753402709960938
4.57016666666667	-0.0863075256347656
4.5735	-0.103473663330078
4.57683333333334	-0.111579895019531
4.58016666666667	-0.113010406494141
4.5835	-0.113010406494141
4.58683333333334	-0.116825103759766
4.59016666666667	-0.108718872070313
4.5935	-0.0929832458496094
4.59683333333334	-0.0867843627929688
4.60016666666667	-0.0901222229003906
4.6035	-0.0963211059570313
4.60683333333334	-0.0963211059570313
4.61016666666667	-0.095367431640625
4.6135	-0.0896453857421875
4.61683333333334	-0.0815391540527344
4.62016666666667	-0.0677108764648438
4.6235	-0.0514984130859375
4.62683333333334	-0.0405311584472656
4.63016666666667	-0.041961669921875
4.6335	-0.049591064453125
4.63683333333334	-0.0505447387695313
4.64016666666667	-0.0476837158203125
4.6435	-0.0438690185546875
4.64683333333334	-0.0319480895996094
4.65016666666667	-0.0176429748535156
4.6535	-0.0128746032714844
4.65683333333334	-0.0195503234863281
4.66016666666667	-0.0286102294921875
4.6635	-0.0329017639160156
4.66683333333334	-0.0371932983398438
4.67016666666667	-0.0338554382324219
4.6735	-0.0257492065429688
4.67683333333334	-0.0166893005371094
4.68016666666667	-0.00810623168945313
4.6835	-0.00238418579101563
4.68683333333334	-0.003814697265625
4.69016666666667	-0.0100135803222656
4.6935	-0.0152587890625
4.69683333333334	-0.0214576721191406
4.70016666666667	-0.030517578125
4.7035	-0.0367164611816406
4.70683333333334	-0.0376701354980469
4.71016666666667	-0.0433921813964844
4.7135	-0.0514984130859375
4.71683333333334	-0.0491142272949219
4.72016666666667	-0.0438690185546875
4.7235	-0.0443458557128906
4.72683333333334	-0.0500679016113282
4.73016666666667	-0.0467300415039063
4.7335	-0.0405311584472656
4.73683333333334	-0.0395774841308594
4.74016666666667	-0.0371932983398438
4.7435	-0.0329017639160156
4.74683333333334	-0.0257492065429688
4.75016666666667	-0.0200271606445313
4.7535	-0.00905990600585938
4.75683333333334	-0.0057220458984375
4.76016666666667	-0.00858306884765625
4.7635	-0.00858306884765625
4.76683333333334	-0.00524520874023438
4.77016666666667	-0.00762939453125
4.7735	-0.0152587890625
4.77683333333334	-0.011444091796875
4.78016666666667	-0.00286102294921875
4.7835	-0.00429153442382813
4.78683333333334	-0.011444091796875
4.79016666666667	-0.0157356262207031
4.7935	-0.0147819519042969
4.79683333333334	-0.0200271606445313
4.80016666666667	-0.0238418579101563
4.8035	-0.0200271606445313
4.80683333333334	-0.0147819519042969
4.81016666666667	-0.0128746032714844
4.8135	-0.0157356262207031
4.81683333333334	-0.0171661376953125
4.82016666666667	-0.02288818359375
4.8235	-0.030517578125
4.82683333333334	-0.0329017639160156
4.83016666666667	-0.0295639038085938
4.8335	-0.0319480895996094
4.83683333333334	-0.0371932983398438
4.84016666666667	-0.0429153442382813
4.8435	-0.0405311584472656
4.84683333333334	-0.0424385070800781
4.85016666666667	-0.0467300415039063
4.8535	-0.0424385070800781
4.85683333333334	-0.0333786010742188
4.86016666666667	-0.0233650207519531
4.8635	-0.02288818359375
4.86683333333334	-0.0185966491699219
4.87016666666667	-0.0104904174804688
4.8735	-0.00667572021484375
4.87683333333334	-0.00476837158203125
4.88016666666667	0.00095367431640625
4.8835	0.00524520874023438
4.88683333333334	0.00143051147460938
4.89016666666667	-0.00858306884765625
4.8935	-0.0109672546386719
4.89683333333334	-0.0138282775878906
4.90016666666667	-0.0214576721191406
4.9035	-0.0276565551757813
4.90683333333334	-0.0300407409667969
4.91016666666667	-0.0290870666503906
4.9135	-0.0314712524414063
4.91683333333334	-0.0352859497070313
4.92016666666667	-0.0414848327636719
4.9235	-0.0405311584472656
4.92683333333334	-0.0362396240234375
4.93016666666667	-0.0338554382324219
4.9335	-0.0362396240234375
4.93683333333334	-0.0348091125488281
4.94016666666667	-0.0324249267578125
4.9435	-0.0357627868652344
4.94683333333334	-0.0367164611816406
4.95016666666667	-0.0309944152832031
4.9535	-0.0257492065429688
4.95683333333334	-0.0238418579101563
4.96016666666667	-0.0176429748535156
4.9635	-0.011444091796875
4.96683333333334	-0.00858306884765625
4.97016666666667	-0.00810623168945313
4.9735	-0.00333786010742188
4.97683333333334	0.00810623168945313
4.98016666666667	0.019073486328125
4.9835	0.0338554382324219
4.98683333333334	0.0414848327636719
4.99016666666667	0.0405311584472656
4.9935	0.0395774841308594
4.99683333333334	0.0362396240234375
5.00016666666667	0.0295639038085938
5.0035	0.0166893005371094
5.00683333333334	0.0100135803222656
5.01016666666667	0.00762939453125
5.0135	0.00429153442382813
5.01683333333334	-0.0057220458984375
5.02016666666667	-0.0176429748535156
5.0235	-0.0233650207519531
5.02683333333334	-0.0238418579101563
5.03016666666667	-0.0243186950683594
5.0335	-0.0300407409667969
5.03683333333334	-0.0333786010742188
5.04016666666667	-0.0333786010742188
5.0435	-0.0376701354980469
5.04683333333334	-0.0429153442382813
5.05016666666667	-0.0433921813964844
5.0535	-0.0386238098144531
5.05683333333334	-0.0319480895996094
5.06016666666667	-0.0243186950683594
5.0635	-0.0157356262207031
5.06683333333334	-0.0109672546386719
5.07016666666667	-0.011444091796875
5.0735	-0.0133514404296875
5.07683333333334	-0.0171661376953125
5.08016666666667	-0.0238418579101563
5.0835	-0.0295639038085938
5.08683333333334	-0.0352859497070313
5.09016666666667	-0.0352859497070313
5.0935	-0.0319480895996094
5.09683333333334	-0.0243186950683594
5.10016666666667	-0.0176429748535156
5.1035	-0.0119209289550781
5.10683333333334	-0.00762939453125
5.11016666666667	-0.00858306884765625
5.1135	-0.00905990600585938
5.11683333333334	-0.0104904174804688
5.12016666666667	-0.00715255737304688
5.1235	-0.00715255737304688
5.12683333333334	-0.0133514404296875
5.13016666666667	-0.0209808349609375
5.1335	-0.0314712524414063
5.13683333333334	-0.0433921813964844
5.14016666666667	-0.0643730163574219
5.1435	-0.0739097595214844
5.14683333333334	-0.0715255737304688
5.15016666666667	-0.0624656677246094
5.1535	-0.0505447387695313
5.15683333333334	-0.034332275390625
5.16016666666667	-0.0095367431640625
5.1635	0.00476837158203125
5.16683333333334	0.0109672546386719
5.17016666666667	0.0104904174804688
5.1735	0.0095367431640625
5.17683333333334	0.00619888305664063
5.18016666666667	0.00095367431640625
5.1835	-0.00524520874023438
5.18683333333334	-0.0119209289550781
5.19016666666667	-0.0205039978027344
5.1935	-0.0252723693847656
5.19683333333334	-0.026702880859375
5.20016666666667	-0.0290870666503906
5.2035	-0.0314712524414063
5.20683333333334	-0.0295639038085938
5.21016666666667	-0.0214576721191406
5.2135	-0.0123977661132813
5.21683333333334	-0.00905990600585938
5.22016666666667	-0.011444091796875
5.2235	-0.0152587890625
5.22683333333334	-0.0247955322265625
5.23016666666667	-0.0352859497070313
5.2335	-0.0467300415039063
5.23683333333334	-0.0505447387695313
5.24016666666667	-0.0472068786621094
5.2435	-0.0376701354980469
5.24683333333334	-0.0224113464355469
5.25016666666667	-0.0152587890625
5.2535	-0.0166893005371094
5.25683333333334	-0.0257492065429688
5.26016666666667	-0.0376701354980469
5.2635	-0.0505447387695313
5.26683333333334	-0.0591278076171875
5.27016666666667	-0.0634193420410157
5.2735	-0.0658035278320313
5.27683333333334	-0.0691413879394532
5.28016666666667	-0.0710487365722657
5.2835	-0.072479248046875
5.28683333333334	-0.0734329223632813
5.29016666666667	-0.0667572021484375
5.2935	-0.0591278076171875
5.29683333333334	-0.0553131103515625
5.30016666666667	-0.0538825988769532
5.3035	-0.0481605529785156
5.30683333333334	-0.0443458557128906
5.31016666666667	-0.0391006469726563
5.3135	-0.0329017639160156
5.31683333333334	-0.0276565551757813
5.32016666666667	-0.0209808349609375
5.3235	-0.0166893005371094
5.32683333333334	-0.0166893005371094
5.33016666666667	-0.026702880859375
5.3335	-0.030517578125
5.33683333333334	-0.0233650207519531
5.34016666666667	-0.0157356262207031
5.3435	-0.011444091796875
5.34683333333334	-0.0057220458984375
5.35016666666667	-0.003814697265625
5.3535	-0.011444091796875
5.35683333333334	-0.0200271606445313
5.36016666666667	-0.0252723693847656
5.3635	-0.026702880859375
5.36683333333334	-0.0276565551757813
5.37016666666667	-0.0205039978027344
5.3735	-0.0162124633789063
5.37683333333334	-0.0157356262207031
5.38016666666667	-0.0166893005371094
5.3835	-0.0176429748535156
5.38683333333334	-0.0205039978027344
5.39016666666667	-0.0281333923339844
5.3935	-0.0286102294921875
5.39683333333334	-0.0252723693847656
5.40016666666667	-0.0209808349609375
5.4035	-0.0247955322265625
5.40683333333334	-0.0324249267578125
5.41016666666667	-0.0371932983398438
5.4135	-0.0414848327636719
5.41683333333334	-0.0462532043457031
5.42016666666667	-0.0519752502441407
5.4235	-0.0500679016113282
5.42683333333334	-0.0452995300292969
5.43016666666667	-0.0391006469726563
5.4335	-0.0348091125488281
5.43683333333334	-0.0276565551757813
5.44016666666667	-0.0157356262207031
5.4435	-0.00715255737304688
5.44683333333334	-0.0057220458984375
5.45016666666667	-0.00619888305664063
5.4535	-0.00524520874023438
5.45683333333334	-0.0095367431640625
5.46016666666667	-0.0185966491699219
5.4635	-0.0200271606445313
5.46683333333334	-0.0119209289550781
5.47016666666667	-0.00858306884765625
5.4735	-0.00762939453125
5.47683333333334	-0.0104904174804688
5.48016666666667	-0.0109672546386719
5.4835	-0.0181198120117188
5.48683333333334	-0.026702880859375
5.49016666666667	-0.0314712524414063
5.4935	-0.0352859497070313
5.49683333333334	-0.0376701354980469
5.50016666666667	-0.0443458557128906
5.5035	-0.0462532043457031
5.50683333333334	-0.0476837158203125
5.51016666666667	-0.0481605529785156
5.5135	-0.0467300415039063
5.51683333333334	-0.0395774841308594
5.52016666666667	-0.0386238098144531
5.5235	-0.041961669921875
5.52683333333334	-0.0452995300292969
5.53016666666667	-0.0452995300292969
5.5335	-0.0448226928710938
5.53683333333334	-0.0491142272949219
5.54016666666667	-0.0467300415039063
5.5435	-0.0457763671875
5.54683333333334	-0.0467300415039063
5.55016666666667	-0.0491142272949219
5.5535	-0.0500679016113282
5.55683333333334	-0.0462532043457031
5.56016666666667	-0.041961669921875
5.5635	-0.0371932983398438
5.56683333333334	-0.0314712524414063
5.57016666666667	-0.0276565551757813
5.5735	-0.0314712524414063
5.57683333333334	-0.0391006469726563
5.58016666666667	-0.0467300415039063
5.5835	-0.0500679016113282
5.58683333333334	-0.0505447387695313
5.59016666666667	-0.049591064453125
5.5935	-0.041961669921875
5.59683333333334	-0.0357627868652344
5.60016666666667	-0.0286102294921875
5.6035	-0.0257492065429688
5.60683333333334	-0.0243186950683594
5.61016666666667	-0.0195503234863281
5.6135	-0.0143051147460938
5.61683333333334	-0.0104904174804688
5.62016666666667	-0.00905990600585938
5.6235	-0.0109672546386719
5.62683333333334	-0.011444091796875
5.63016666666667	-0.0181198120117188
5.6335	-0.0314712524414063
5.63683333333334	-0.0457763671875
5.64016666666667	-0.0557899475097657
5.6435	-0.057220458984375
5.64683333333334	-0.0605583190917969
5.65016666666667	-0.0619888305664063
5.6535	-0.0615119934082032
5.65683333333334	-0.0576972961425782
5.66016666666667	-0.0557899475097657
5.6635	-0.0553131103515625
5.66683333333334	-0.0567436218261719
5.67016666666667	-0.0605583190917969
5.6735	-0.0667572021484375
5.67683333333334	-0.0691413879394532
5.68016666666667	-0.0677108764648438
5.6835	-0.0653266906738282
5.68683333333334	-0.0591278076171875
5.69016666666667	-0.0467300415039063
5.6935	-0.0295639038085938
5.69683333333334	-0.0176429748535156
5.70016666666667	-0.0143051147460938
5.7035	-0.0147819519042969
5.70683333333334	-0.0238418579101563
5.71016666666667	-0.03814697265625
5.7135	-0.0500679016113282
5.71683333333334	-0.0600814819335938
5.72016666666667	-0.0624656677246094
5.7235	-0.0619888305664063
5.72683333333334	-0.0543594360351563
5.73016666666667	-0.0424385070800781
5.7335	-0.0371932983398438
5.73683333333334	-0.0357627868652344
5.74016666666667	-0.0438690185546875
5.7435	-0.0553131103515625
5.74683333333334	-0.0619888305664063
5.75016666666667	-0.0658035278320313
5.7535	-0.0624656677246094
5.75683333333334	-0.0557899475097657
5.76016666666667	-0.0462532043457031
5.7635	-0.034332275390625
5.76683333333334	-0.0271797180175781
5.77016666666667	-0.0271797180175781
5.7735	-0.0352859497070313
5.77683333333334	-0.0429153442382813
5.78016666666667	-0.0429153442382813
5.7835	-0.0348091125488281
5.78683333333334	-0.030517578125
5.79016666666667	-0.0309944152832031
5.7935	-0.0324249267578125
5.79683333333334	-0.0338554382324219
5.80016666666667	-0.0391006469726563
5.8035	-0.0505447387695313
5.80683333333334	-0.0596046447753907
5.81016666666667	-0.0600814819335938
5.8135	-0.0538825988769532
5.81683333333334	-0.049591064453125
5.82016666666667	-0.0462532043457031
5.8235	-0.0472068786621094
5.82683333333334	-0.0500679016113282
5.83016666666667	-0.0553131103515625
5.8335	-0.0596046447753907
5.83683333333334	-0.0576972961425782
5.84016666666667	-0.0476837158203125
5.8435	-0.0281333923339844
5.84683333333334	-0.00762939453125
5.85016666666667	0.0100135803222656
5.8535	0.0166893005371094
5.85683333333334	0.0147819519042969
5.86016666666667	0.00286102294921875
5.8635	-0.0138282775878906
5.86683333333334	-0.030517578125
5.87016666666667	-0.0405311584472656
5.8735	-0.0448226928710938
5.87683333333334	-0.0452995300292969
5.88016666666667	-0.0457763671875
5.8835	-0.0519752502441407
5.88683333333334	-0.057220458984375
5.89016666666667	-0.0629425048828125
5.8935	-0.0629425048828125
5.89683333333334	-0.0691413879394532
5.90016666666667	-0.0734329223632813
5.9035	-0.0720024108886719
5.90683333333334	-0.0710487365722657
5.91016666666667	-0.0700950622558594
5.9135	-0.0672340393066407
5.91683333333334	-0.0576972961425782
5.92016666666667	-0.0510215759277344
5.9235	-0.0481605529785156
5.92683333333334	-0.0433921813964844
5.93016666666667	-0.0352859497070313
5.9335	-0.0281333923339844
5.93683333333334	-0.0243186950683594
5.94016666666667	-0.019073486328125
5.9435	-0.011444091796875
5.94683333333334	-0.00429153442382813
5.95016666666667	-0.0057220458984375
5.9535	-0.0123977661132813
5.95683333333334	-0.0238418579101563
5.96016666666667	-0.0329017639160156
5.9635	-0.0395774841308594
5.96683333333334	-0.0414848327636719
5.97016666666667	-0.0414848327636719
5.9735	-0.0414848327636719
5.97683333333334	-0.0395774841308594
5.98016666666667	-0.0371932983398438
5.9835	-0.0400543212890625
5.98683333333334	-0.0519752502441407
5.99016666666667	-0.0619888305664063
5.9935	-0.0691413879394532
5.99683333333334	-0.0720024108886719
6.00016666666667	-0.0753402709960938
6.0035	-0.0758171081542969
6.00683333333334	-0.0705718994140625
6.01016666666667	-0.0672340393066407
6.0135	-0.0658035278320313
6.01683333333334	-0.0586509704589844
6.02016666666667	-0.0448226928710938
6.0235	-0.0319480895996094
6.02683333333334	-0.0271797180175781
6.03016666666667	-0.0281333923339844
6.0335	-0.0314712524414063
6.03683333333334	-0.0376701354980469
6.04016666666667	-0.0438690185546875
6.0435	-0.041961669921875
6.04683333333334	-0.0324249267578125
6.05016666666667	-0.0271797180175781
6.0535	-0.0209808349609375
6.05683333333334	-0.0171661376953125
6.06016666666667	-0.0171661376953125
6.0635	-0.0281333923339844
6.06683333333334	-0.0391006469726563
6.07016666666667	-0.0405311584472656
6.0735	-0.0424385070800781
6.07683333333334	-0.0491142272949219
6.08016666666667	-0.0615119934082032
6.0835	-0.0691413879394532
6.08683333333334	-0.0734329223632813
6.09016666666667	-0.0805854797363281
6.0935	-0.0901222229003906
6.09683333333334	-0.0977516174316406
6.10016666666667	-0.0982284545898438
6.1035	-0.101089477539063
6.10683333333334	-0.104904174804688
6.11016666666667	-0.102519989013672
6.1135	-0.0963211059570313
6.11683333333334	-0.0863075256347656
6.12016666666667	-0.0777244567871094
6.1235	-0.064849853515625
6.12683333333334	-0.0553131103515625
6.13016666666667	-0.0486373901367188
6.1335	-0.0414848327636719
6.13683333333334	-0.0352859497070313
6.14016666666667	-0.0319480895996094
6.1435	-0.034332275390625
6.14683333333334	-0.034332275390625
6.15016666666667	-0.0314712524414063
6.1535	-0.0262260437011719
6.15683333333334	-0.02288818359375
6.16016666666667	-0.0262260437011719
6.1635	-0.0295639038085938
6.16683333333334	-0.0300407409667969
6.17016666666667	-0.0290870666503906
6.1735	-0.0290870666503906
6.17683333333334	-0.0295639038085938
6.18016666666667	-0.02288818359375
6.1835	-0.0128746032714844
6.18683333333334	-0.00762939453125
6.19016666666667	-0.0109672546386719
6.1935	-0.019073486328125
6.19683333333334	-0.026702880859375
6.20016666666667	-0.0371932983398438
6.2035	-0.0505447387695313
6.20683333333334	-0.06103515625
6.21016666666667	-0.0643730163574219
6.2135	-0.0596046447753907
6.21683333333334	-0.0505447387695313
6.22016666666667	-0.0410079956054688
6.2235	-0.0367164611816406
6.22683333333334	-0.0348091125488281
6.23016666666667	-0.03814697265625
6.2335	-0.0452995300292969
6.23683333333334	-0.0591278076171875
6.24016666666667	-0.0710487365722657
6.2435	-0.0777244567871094
6.24683333333334	-0.0820159912109375
6.25016666666667	-0.0805854797363281
6.2535	-0.0720024108886719
6.25683333333334	-0.0600814819335938
6.26016666666667	-0.0510215759277344
6.2635	-0.0391006469726563
6.26683333333334	-0.0290870666503906
6.27016666666667	-0.0276565551757813
6.2735	-0.0319480895996094
6.27683333333334	-0.0309944152832031
6.28016666666667	-0.0271797180175781
6.2835	-0.0300407409667969
6.28683333333334	-0.030517578125
6.29016666666667	-0.0262260437011719
6.2935	-0.0205039978027344
6.29683333333334	-0.0205039978027344
6.30016666666667	-0.0195503234863281
6.3035	-0.0209808349609375
6.30683333333334	-0.0252723693847656
6.31016666666667	-0.0319480895996094
6.3135	-0.0424385070800781
6.31683333333334	-0.0557899475097657
6.32016666666667	-0.0691413879394532
6.3235	-0.0758171081542969
6.32683333333334	-0.0772476196289063
6.33016666666667	-0.0753402709960938
6.3335	-0.0667572021484375
6.33683333333334	-0.0467300415039063
6.34016666666667	-0.0247955322265625
6.3435	-0.0095367431640625
6.34683333333334	-0.0095367431640625
6.35016666666667	-0.0157356262207031
6.3535	-0.0200271606445313
6.35683333333334	-0.0290870666503906
6.36016666666667	-0.0448226928710938
6.3635	-0.0600814819335938
6.36683333333334	-0.0672340393066407
6.37016666666667	-0.0700950622558594
6.3735	-0.0767707824707032
6.37683333333334	-0.0882148742675781
6.38016666666667	-0.0977516174316406
6.3835	-0.101089477539063
6.38683333333334	-0.0996589660644531
6.39016666666667	-0.0967979431152344
6.3935	-0.0925064086914063
6.39683333333334	-0.080108642578125
6.40016666666667	-0.0681877136230469
6.4035	-0.0624656677246094
6.40683333333334	-0.0581741333007813
6.41016666666667	-0.057220458984375
6.4135	-0.0581741333007813
6.41683333333334	-0.0662803649902344
6.42016666666667	-0.072479248046875
6.4235	-0.0720024108886719
6.42683333333334	-0.0696182250976563
6.43016666666667	-0.0672340393066407
6.4335	-0.0691413879394532
6.43683333333334	-0.0658035278320313
6.44016666666667	-0.0586509704589844
6.4435	-0.0524520874023438
6.44683333333334	-0.0467300415039063
6.45016666666667	-0.0400543212890625
6.4535	-0.0362396240234375
6.45683333333334	-0.034332275390625
6.46016666666667	-0.0314712524414063
6.4635	-0.0286102294921875
6.46683333333334	-0.0314712524414063
6.47016666666667	-0.0400543212890625
6.4735	-0.0448226928710938
6.47683333333334	-0.0538825988769532
6.48016666666667	-0.0629425048828125
6.4835	-0.0715255737304688
6.48683333333334	-0.0758171081542969
6.49016666666667	-0.0762939453125
6.4935	-0.0696182250976563
6.49683333333334	-0.0586509704589844
6.50016666666667	-0.0538825988769532
6.5035	-0.0500679016113282
6.50683333333334	-0.0443458557128906
6.51016666666667	-0.0424385070800781
6.5135	-0.0510215759277344
6.51683333333334	-0.0605583190917969
6.52016666666667	-0.0624656677246094
6.5235	-0.0672340393066407
6.52683333333334	-0.0715255737304688
6.53016666666667	-0.0720024108886719
6.5335	-0.072479248046875
6.53683333333334	-0.0767707824707032
6.54016666666667	-0.0858306884765625
6.5435	-0.0944137573242188
6.54683333333334	-0.106334686279297
6.55016666666667	-0.108718872070313
6.5535	-0.101566314697266
6.55683333333334	-0.0920295715332031
6.56016666666667	-0.0844001770019531
6.5635	-0.0720024108886719
6.56683333333334	-0.0581741333007813
6.57016666666667	-0.0538825988769532
6.5735	-0.0543594360351563
6.57683333333334	-0.0538825988769532
6.58016666666667	-0.0514984130859375
6.5835	-0.0524520874023438
6.58683333333334	-0.0524520874023438
6.59016666666667	-0.049591064453125
6.5935	-0.0510215759277344
6.59683333333334	-0.0543594360351563
6.60016666666667	-0.0548362731933594
6.6035	-0.0591278076171875
6.60683333333334	-0.0691413879394532
6.61016666666667	-0.0815391540527344
6.6135	-0.0853538513183594
6.61683333333334	-0.0867843627929688
6.62016666666667	-0.0901222229003906
6.6235	-0.0844001770019531
6.62683333333334	-0.0705718994140625
6.63016666666667	-0.0562667846679688
6.6335	-0.0581741333007813
6.63683333333334	-0.0619888305664063
6.64016666666667	-0.0615119934082032
6.6435	-0.0658035278320313
6.64683333333334	-0.0829696655273438
6.65016666666667	-0.09918212890625
6.6535	-0.09918212890625
6.65683333333334	-0.0996589660644531
6.66016666666667	-0.107765197753906
6.6635	-0.111579895019531
[truncated: 7,006 more rows]
