# Supplementary material for: Phase-Specific Parameter Estimation in Chiral HPLC Using 1‑Site, 2‑Site Stochastic Models, and Unified Equation Approach
Source: Anal Chem. 2026 Apr 29;98(18):13925–39. doi: 10.1021/acs.analchem.6c01634 (PMC13177292; doi:10.1021/acs.analchem.6c01634)
Supplement: Supplementary file 2 [file ac6c01634_si_002.zip › SupportingInformation/01_isotherm_fit/CELL2_data/LORA_CELL2_05_10_22507.CSV]

0.00283333333333334	0.0429153442382813
0.00616666666666667	0.0410079956054688
0.0095	0.0462532043457031
0.0128333333333334	0.0472068786621094
0.0161666666666667	0.0486373901367188
0.0195	0.0457763671875
0.0228333333333334	0.0472068786621094
0.0261666666666667	0.0567436218261719
0.0295	0.0729560852050782
0.0328333333333334	0.0934600830078125
0.0361666666666667	0.105857849121094
0.0395	0.112056732177735
0.0428333333333334	0.109195709228516
0.0461666666666667	0.103473663330078
0.0495	0.0934600830078125
0.0528333333333334	0.0810623168945313
0.0561666666666667	0.0667572021484375
0.0595	0.0510215759277344
0.0628333333333334	0.0457763671875
0.0661666666666667	0.0548362731933594
0.0695	0.0677108764648438
0.0728333333333334	0.0710487365722657
0.0761666666666667	0.0729560852050782
0.0795	0.0858306884765625
0.0828333333333334	0.104904174804688
0.0861666666666667	0.109195709228516
0.0895	0.101089477539063
0.0928333333333334	0.0934600830078125
0.0961666666666667	0.0920295715332031
0.0995	0.0886917114257813
0.102833333333334	0.0782012939453125
0.106166666666667	0.0681877136230469
0.1095	0.0681877136230469
0.112833333333334	0.0739097595214844
0.116166666666667	0.0772476196289063
0.1195	0.0720024108886719
0.122833333333334	0.0681877136230469
0.126166666666667	0.0715255737304688
0.1295	0.0782012939453125
0.132833333333334	0.0758171081542969
0.136166666666667	0.0615119934082032
0.1395	0.05340576171875
0.142833333333334	0.0514984130859375
0.146166666666667	0.0524520874023438
0.1495	0.0448226928710938
0.152833333333334	0.0357627868652344
0.156166666666667	0.0452995300292969
0.1595	0.0638961791992188
0.162833333333334	0.0791549682617188
0.166166666666667	0.0767707824707032
0.1695	0.0691413879394532
0.172833333333334	0.0629425048828125
0.176166666666667	0.05340576171875
0.1795	0.0433921813964844
0.182833333333334	0.0410079956054688
0.186166666666667	0.0491142272949219
0.1895	0.0586509704589844
0.192833333333334	0.0672340393066407
0.196166666666667	0.0739097595214844
0.1995	0.0743865966796875
0.202833333333334	0.0605583190917969
0.206166666666667	0.0414848327636719
0.2095	0.0324249267578125
0.212833333333334	0.0386238098144531
0.216166666666667	0.0472068786621094
0.2195	0.0476837158203125
0.222833333333334	0.0491142272949219
0.226166666666667	0.0591278076171875
0.2295	0.0772476196289063
0.232833333333334	0.0901222229003906
0.236166666666667	0.0958442687988281
0.2395	0.0972747802734375
0.242833333333334	0.0977516174316406
0.246166666666667	0.0963211059570313
0.2495	0.0896453857421875
0.252833333333334	0.0782012939453125
0.256166666666667	0.0658035278320313
0.2595	0.0605583190917969
0.262833333333334	0.064849853515625
0.266166666666667	0.0782012939453125
0.2695	0.0920295715332031
0.272833333333334	0.0996589660644531
0.276166666666667	0.104427337646485
0.2795	0.111103057861328
0.282833333333334	0.117778778076172
0.286166666666667	0.121593475341797
0.2895	0.11587142944336
0.292833333333334	0.1068115234375
0.296166666666667	0.0958442687988281
0.2995	0.0882148742675781
0.302833333333334	0.0805854797363281
0.306166666666667	0.0667572021484375
0.3095	0.0529289245605469
0.312833333333334	0.0472068786621094
0.316166666666667	0.0596046447753907
0.3195	0.0777244567871094
0.322833333333334	0.0905990600585938
0.326166666666667	0.0925064086914063
0.3295	0.0901222229003906
0.332833333333334	0.091552734375
0.336166666666667	0.091552734375
0.3395	0.08392333984375
0.342833333333334	0.0696182250976563
0.346166666666667	0.0567436218261719
0.3495	0.0562667846679688
0.352833333333334	0.0629425048828125
0.356166666666667	0.0715255737304688
0.3595	0.0777244567871094
0.362833333333334	0.08392333984375
0.366166666666667	0.0944137573242188
0.3695	0.102996826171875
0.372833333333334	0.103473663330078
0.376166666666667	0.0967979431152344
0.3795	0.08392333984375
0.382833333333334	0.0710487365722657
0.386166666666667	0.0662803649902344
0.3895	0.0643730163574219
0.392833333333334	0.0615119934082032
0.396166666666667	0.0510215759277344
0.3995	0.0462532043457031
0.402833333333334	0.057220458984375
0.406166666666667	0.06866455078125
0.4095	0.0720024108886719
0.412833333333334	0.0729560852050782
0.416166666666667	0.0824928283691406
0.4195	0.0967979431152344
0.422833333333334	0.100135803222656
0.426166666666667	0.0944137573242188
0.4295	0.087738037109375
0.432833333333334	0.0782012939453125
0.436166666666667	0.0634193420410157
0.4395	0.0462532043457031
0.442833333333334	0.0362396240234375
0.446166666666667	0.0424385070800781
0.4495	0.0562667846679688
0.452833333333334	0.0720024108886719
0.456166666666667	0.0796318054199219
0.4595	0.0824928283691406
0.462833333333334	0.087738037109375
0.466166666666667	0.0886917114257813
0.4695	0.08392333984375
0.472833333333334	0.0772476196289063
0.476166666666667	0.08392333984375
0.4795	0.101089477539063
0.482833333333334	0.107288360595703
0.486166666666667	0.0967979431152344
0.4895	0.0815391540527344
0.492833333333334	0.0767707824707032
0.496166666666667	0.0796318054199219
0.4995	0.0810623168945313
0.502833333333334	0.0810623168945313
0.506166666666667	0.0844001770019531
0.5095	0.0934600830078125
0.512833333333334	0.103473663330078
0.516166666666667	0.10824203491211
0.5195	0.103473663330078
0.522833333333334	0.0944137573242188
0.526166666666667	0.0896453857421875
0.5295	0.0886917114257813
0.532833333333334	0.0748634338378907
0.536166666666667	0.05340576171875
0.5395	0.0391006469726563
0.542833333333334	0.0424385070800781
0.546166666666667	0.0476837158203125
0.5495	0.0410079956054688
0.552833333333334	0.0391006469726563
0.556166666666667	0.0433921813964844
0.5595	0.0443458557128906
0.562833333333334	0.0329017639160156
0.566166666666667	0.0252723693847656
0.5695	0.0281333923339844
0.572833333333334	0.0338554382324219
0.576166666666667	0.0329017639160156
0.5795	0.0386238098144531
0.582833333333334	0.0567436218261719
0.586166666666667	0.0743865966796875
0.5895	0.0791549682617188
0.592833333333334	0.0734329223632813
0.596166666666667	0.0739097595214844
0.5995	0.0734329223632813
0.602833333333334	0.0705718994140625
0.606166666666667	0.0662803649902344
0.6095	0.072479248046875
0.612833333333334	0.0834465026855469
0.616166666666667	0.0853538513183594
0.6195	0.0810623168945313
0.622833333333334	0.0734329223632813
0.626166666666667	0.0658035278320313
0.6295	0.06103515625
0.632833333333334	0.0643730163574219
0.636166666666667	0.0762939453125
0.6395	0.0853538513183594
0.642833333333334	0.087738037109375
0.646166666666667	0.0905990600585938
0.6495	0.0944137573242188
0.652833333333334	0.0867843627929688
0.656166666666667	0.0710487365722657
0.6595	0.0600814819335938
0.662833333333334	0.0581741333007813
0.666166666666667	0.0519752502441407
0.6695	0.0357627868652344
0.672833333333334	0.030517578125
0.676166666666667	0.0357627868652344
0.6795	0.0414848327636719
0.682833333333334	0.0429153442382813
0.686166666666667	0.0476837158203125
0.6895	0.0619888305664063
0.692833333333334	0.0700950622558594
0.696166666666667	0.0758171081542969
0.6995	0.08392333984375
0.702833333333334	0.0944137573242188
0.706166666666667	0.0982284545898438
0.7095	0.0982284545898438
0.712833333333334	0.100135803222656
0.716166666666667	0.0982284545898438
0.7195	0.0844001770019531
0.722833333333334	0.06866455078125
0.726166666666667	0.0624656677246094
0.7295	0.0600814819335938
0.732833333333334	0.0562667846679688
0.736166666666667	0.0553131103515625
0.7395	0.0634193420410157
0.742833333333334	0.0739097595214844
0.746166666666667	0.0853538513183594
0.7495	0.0944137573242188
0.752833333333334	0.102043151855469
0.756166666666667	0.101089477539063
0.7595	0.0977516174316406
0.762833333333334	0.0925064086914063
0.766166666666667	0.0844001770019531
0.7695	0.0681877136230469
0.772833333333334	0.0581741333007813
0.776166666666667	0.0596046447753907
0.7795	0.0653266906738282
0.782833333333334	0.0658035278320313
0.786166666666667	0.0600814819335938
0.7895	0.06103515625
0.792833333333334	0.0581741333007813
0.796166666666667	0.0510215759277344
0.7995	0.0443458557128906
0.802833333333334	0.0481605529785156
0.806166666666667	0.0543594360351563
0.8095	0.0519752502441407
0.812833333333334	0.0462532043457031
0.816166666666667	0.0405311584472656
0.8195	0.0319480895996094
0.822833333333334	0.0185966491699219
0.826166666666667	0.0123977661132813
0.8295	0.0205039978027344
0.832833333333334	0.0309944152832031
0.836166666666667	0.0362396240234375
0.8395	0.0438690185546875
0.842833333333334	0.0548362731933594
0.846166666666667	0.0619888305664063
0.8495	0.0596046447753907
0.852833333333334	0.0615119934082032
0.856166666666667	0.0691413879394532
0.8595	0.0739097595214844
0.862833333333334	0.0743865966796875
0.866166666666667	0.0810623168945313
0.8695	0.0944137573242188
0.872833333333334	0.0987052917480469
0.876166666666667	0.0886917114257813
0.8795	0.0782012939453125
0.882833333333334	0.0777244567871094
0.886166666666667	0.0777244567871094
0.8895	0.0710487365722657
0.892833333333334	0.0667572021484375
0.896166666666667	0.0777244567871094
0.8995	0.0925064086914063
0.902833333333334	0.0939369201660156
0.906166666666667	0.0824928283691406
0.9095	0.0767707824707032
0.912833333333334	0.0796318054199219
0.916166666666667	0.0786781311035157
0.9195	0.0696182250976563
0.922833333333334	0.0662803649902344
0.926166666666667	0.0705718994140625
0.9295	0.0710487365722657
0.932833333333334	0.0619888305664063
0.936166666666667	0.0557899475097657
0.9395	0.0562667846679688
0.942833333333334	0.0538825988769532
0.946166666666667	0.0548362731933594
0.9495	0.0672340393066407
0.952833333333334	0.0863075256347656
0.956166666666667	0.0944137573242188
0.9595	0.095367431640625
0.962833333333334	0.0987052917480469
0.966166666666667	0.100135803222656
0.9695	0.0882148742675781
0.972833333333334	0.0753402709960938
0.976166666666667	0.0758171081542969
0.9795	0.0810623168945313
0.982833333333334	0.0858306884765625
0.986166666666667	0.0863075256347656
0.9895	0.0929832458496094
0.992833333333334	0.0944137573242188
0.996166666666667	0.0934600830078125
0.9995	0.0982284545898438
1.00283333333334	0.10824203491211
1.00616666666667	0.116348266601563
1.0095	0.119209289550781
1.01283333333334	0.118732452392578
1.01616666666667	0.109195709228516
1.0195	0.0901222229003906
1.02283333333334	0.0734329223632813
1.02616666666667	0.0672340393066407
1.0295	0.0638961791992188
1.03283333333334	0.0662803649902344
1.03616666666667	0.0815391540527344
1.0395	0.0967979431152344
1.04283333333334	0.0987052917480469
1.04616666666667	0.0967979431152344
1.0495	0.101566314697266
1.05283333333334	0.110149383544922
1.05616666666667	0.109195709228516
1.0595	0.108718872070313
1.06283333333334	0.109672546386719
1.06616666666667	0.10061264038086
1.0695	0.0853538513183594
1.07283333333334	0.0720024108886719
1.07616666666667	0.0658035278320313
1.0795	0.0596046447753907
1.08283333333334	0.057220458984375
1.08616666666667	0.0596046447753907
1.0895	0.0643730163574219
1.09283333333334	0.06866455078125
1.09616666666667	0.0700950622558594
1.0995	0.0743865966796875
1.10283333333334	0.0782012939453125
1.10616666666667	0.0882148742675781
1.1095	0.0982284545898438
1.11283333333334	0.0958442687988281
1.11616666666667	0.0863075256347656
1.1195	0.0772476196289063
1.12283333333334	0.0681877136230469
1.12616666666667	0.0548362731933594
1.1295	0.0371932983398438
1.13283333333334	0.0329017639160156
1.13616666666667	0.0395774841308594
1.1395	0.0486373901367188
1.14283333333334	0.0586509704589844
1.14616666666667	0.0662803649902344
1.1495	0.06866455078125
1.15283333333334	0.06866455078125
1.15616666666667	0.0681877136230469
1.1595	0.0715255737304688
1.16283333333334	0.0720024108886719
1.16616666666667	0.0767707824707032
1.1695	0.0848770141601563
1.17283333333334	0.0872611999511719
1.17616666666667	0.0796318054199219
1.1795	0.0658035278320313
1.18283333333334	0.057220458984375
1.18616666666667	0.0514984130859375
1.1895	0.0581741333007813
1.19283333333334	0.0705718994140625
1.19616666666667	0.0824928283691406
1.1995	0.0872611999511719
1.20283333333334	0.0905990600585938
1.20616666666667	0.095367431640625
1.2095	0.0929832458496094
1.21283333333334	0.0896453857421875
1.21616666666667	0.0925064086914063
1.2195	0.0982284545898438
1.22283333333334	0.103473663330078
1.22616666666667	0.102043151855469
1.2295	0.09918212890625
1.23283333333334	0.0925064086914063
1.23616666666667	0.0891685485839844
1.2395	0.095367431640625
1.24283333333334	0.0972747802734375
1.24616666666667	0.102043151855469
1.2495	0.105857849121094
1.25283333333334	0.113964080810547
1.25616666666667	0.112056732177735
1.2595	0.103950500488281
1.26283333333334	0.095367431640625
1.26616666666667	0.0863075256347656
1.2695	0.0782012939453125
1.27283333333334	0.0638961791992188
1.27616666666667	0.0514984130859375
1.2795	0.0410079956054688
1.28283333333334	0.0391006469726563
1.28616666666667	0.0424385070800781
1.2895	0.0472068786621094
1.29283333333334	0.0600814819335938
1.29616666666667	0.0777244567871094
1.2995	0.0882148742675781
1.30283333333334	0.0863075256347656
1.30616666666667	0.080108642578125
1.3095	0.0748634338378907
1.31283333333334	0.0662803649902344
1.31616666666667	0.0581741333007813
1.3195	0.0557899475097657
1.32283333333334	0.06103515625
1.32616666666667	0.06866455078125
1.3295	0.072479248046875
1.33283333333334	0.0743865966796875
1.33616666666667	0.0777244567871094
1.3395	0.0896453857421875
1.34283333333334	0.0948905944824219
1.34616666666667	0.0934600830078125
1.3495	0.0901222229003906
1.35283333333334	0.0920295715332031
1.35616666666667	0.0901222229003906
1.3595	0.0810623168945313
1.36283333333334	0.0791549682617188
1.36616666666667	0.0791549682617188
1.3695	0.0782012939453125
1.37283333333334	0.072479248046875
1.37616666666667	0.0677108764648438
1.3795	0.0653266906738282
1.38283333333334	0.0681877136230469
1.38616666666667	0.0796318054199219
1.3895	0.0925064086914063
1.39283333333334	0.105857849121094
1.39616666666667	0.117778778076172
1.3995	0.126361846923828
1.40283333333334	0.12350082397461
1.40616666666667	0.117301940917969
1.4095	0.112056732177735
1.41283333333334	0.108718872070313
1.41616666666667	0.107288360595703
1.4195	0.111579895019531
1.42283333333334	0.119209289550781
1.42616666666667	0.123977661132813
1.4295	0.124931335449219
1.43283333333334	0.125408172607422
1.43616666666667	0.122547149658203
1.4395	0.118255615234375
1.44283333333334	0.105857849121094
1.44616666666667	0.0944137573242188
1.4495	0.0872611999511719
1.45283333333334	0.0829696655273438
1.45616666666667	0.0786781311035157
1.4595	0.0720024108886719
1.46283333333334	0.0758171081542969
1.46616666666667	0.0829696655273438
1.4695	0.0905990600585938
1.47283333333334	0.095367431640625
1.47616666666667	0.0972747802734375
1.4795	0.0987052917480469
1.48283333333334	0.0982284545898438
1.48616666666667	0.0982284545898438
1.4895	0.0963211059570313
1.49283333333334	0.0920295715332031
1.49616666666667	0.0891685485839844
1.4995	0.0886917114257813
1.50283333333334	0.087738037109375
1.50616666666667	0.08392333984375
1.5095	0.0791549682617188
1.51283333333334	0.0758171081542969
1.51616666666667	0.0743865966796875
1.5195	0.072479248046875
1.52283333333334	0.0753402709960938
1.52616666666667	0.0767707824707032
1.5295	0.0767707824707032
1.53283333333334	0.0786781311035157
1.53616666666667	0.0863075256347656
1.5395	0.0925064086914063
1.54283333333334	0.0939369201660156
1.54616666666667	0.0934600830078125
1.5495	0.0958442687988281
1.55283333333334	0.0963211059570313
1.55616666666667	0.0858306884765625
1.5595	0.0700950622558594
1.56283333333334	0.05340576171875
1.56616666666667	0.0391006469726563
1.5695	0.026702880859375
1.57283333333334	0.0205039978027344
1.57616666666667	0.026702880859375
1.5795	0.0424385070800781
1.58283333333334	0.0538825988769532
1.58616666666667	0.0638961791992188
1.5895	0.0691413879394532
1.59283333333334	0.0729560852050782
1.59616666666667	0.0705718994140625
1.5995	0.06103515625
1.60283333333334	0.05340576171875
1.60616666666667	0.0476837158203125
1.6095	0.049591064453125
1.61283333333334	0.0481605529785156
1.61616666666667	0.0472068786621094
1.6195	0.0505447387695313
1.62283333333334	0.0548362731933594
1.62616666666667	0.0567436218261719
1.6295	0.0562667846679688
1.63283333333334	0.0591278076171875
1.63616666666667	0.0619888305664063
1.6395	0.0662803649902344
1.64283333333334	0.0748634338378907
1.64616666666667	0.0777244567871094
1.6495	0.0743865966796875
1.65283333333334	0.0696182250976563
1.65616666666667	0.06866455078125
1.6595	0.0681877136230469
1.66283333333334	0.0667572021484375
1.66616666666667	0.0691413879394532
1.6695	0.0791549682617188
1.67283333333334	0.087738037109375
1.67616666666667	0.0920295715332031
1.6795	0.0872611999511719
1.68283333333334	0.0777244567871094
1.68616666666667	0.0748634338378907
1.6895	0.0720024108886719
1.69283333333334	0.0705718994140625
1.69616666666667	0.0672340393066407
1.6995	0.0710487365722657
1.70283333333334	0.0796318054199219
1.70616666666667	0.0858306884765625
1.7095	0.0867843627929688
1.71283333333334	0.0820159912109375
1.71616666666667	0.0753402709960938
1.7195	0.0653266906738282
1.72283333333334	0.0562667846679688
1.72616666666667	0.0548362731933594
1.7295	0.0596046447753907
1.73283333333334	0.0681877136230469
1.73616666666667	0.0772476196289063
1.7395	0.08392333984375
1.74283333333334	0.0882148742675781
1.74616666666667	0.0872611999511719
1.7495	0.0810623168945313
1.75283333333334	0.0710487365722657
1.75616666666667	0.0634193420410157
1.7595	0.064849853515625
1.76283333333334	0.0700950622558594
1.76616666666667	0.0720024108886719
1.7695	0.0739097595214844
1.77283333333334	0.0767707824707032
1.77616666666667	0.0782012939453125
1.7795	0.0729560852050782
1.78283333333334	0.0615119934082032
1.78616666666667	0.0476837158203125
1.7895	0.0338554382324219
1.79283333333334	0.0219345092773438
1.79616666666667	0.0171661376953125
1.7995	0.0205039978027344
1.80283333333334	0.0262260437011719
1.80616666666667	0.0357627868652344
1.8095	0.0433921813964844
1.81283333333334	0.0514984130859375
1.81616666666667	0.0586509704589844
1.8195	0.0653266906738282
1.82283333333334	0.0786781311035157
1.82616666666667	0.0925064086914063
1.8295	0.108718872070313
1.83283333333334	0.121116638183594
1.83616666666667	0.134468078613281
1.8395	0.143527984619141
1.84283333333334	0.140190124511719
1.84616666666667	0.134944915771485
1.8495	0.123977661132813
1.85283333333334	0.116348266601563
1.85616666666667	0.107288360595703
1.8595	0.10061264038086
1.86283333333334	0.0996589660644531
1.86616666666667	0.0972747802734375
1.8695	0.102043151855469
1.87283333333334	0.102519989013672
1.87616666666667	0.0977516174316406
1.8795	0.087738037109375
1.88283333333334	0.080108642578125
1.88616666666667	0.0767707824707032
1.8895	0.0791549682617188
1.89283333333334	0.0929832458496094
1.89616666666667	0.108718872070313
1.8995	0.118255615234375
1.90283333333334	0.11587142944336
1.90616666666667	0.109672546386719
1.9095	0.0972747802734375
1.91283333333334	0.0820159912109375
1.91616666666667	0.0715255737304688
1.9195	0.0720024108886719
1.92283333333334	0.0834465026855469
1.92616666666667	0.0939369201660156
1.9295	0.106334686279297
1.93283333333334	0.118732452392578
1.93616666666667	0.132560729980469
1.9395	0.138282775878906
1.94283333333334	0.138282775878906
1.94616666666667	0.135898590087891
1.9495	0.131607055664063
1.95283333333334	0.124931335449219
1.95616666666667	0.111579895019531
1.9595	0.0972747802734375
1.96283333333334	0.0891685485839844
1.96616666666667	0.0901222229003906
1.9695	0.0972747802734375
1.97283333333334	0.09918212890625
1.97616666666667	0.0996589660644531
1.9795	0.102519989013672
1.98283333333334	0.103950500488281
1.98616666666667	0.100135803222656
1.9895	0.0920295715332031
1.99283333333334	0.0910758972167969
1.99616666666667	0.0963211059570313
1.9995	0.100135803222656
2.00283333333334	0.100135803222656
2.00616666666667	0.0977516174316406
2.0095	0.0939369201660156
2.01283333333334	0.0844001770019531
2.01616666666667	0.0734329223632813
2.0195	0.0643730163574219
2.02283333333334	0.0553131103515625
2.02616666666667	0.0486373901367188
2.0295	0.0481605529785156
2.03283333333334	0.0576972961425782
2.03616666666667	0.0667572021484375
2.0395	0.0720024108886719
2.04283333333334	0.0777244567871094
2.04616666666667	0.08392333984375
2.0495	0.0810623168945313
2.05283333333334	0.0715255737304688
2.05616666666667	0.072479248046875
2.0595	0.0844001770019531
2.06283333333334	0.0963211059570313
2.06616666666667	0.103473663330078
2.0695	0.107288360595703
2.07283333333334	0.109672546386719
2.07616666666667	0.1068115234375
2.0795	0.102519989013672
2.08283333333334	0.0977516174316406
2.08616666666667	0.0934600830078125
2.0895	0.0920295715332031
2.09283333333334	0.0905990600585938
2.09616666666667	0.0848770141601563
2.0995	0.0739097595214844
2.10283333333334	0.0653266906738282
2.10616666666667	0.0605583190917969
2.1095	0.0596046447753907
2.11283333333334	0.0586509704589844
2.11616666666667	0.0629425048828125
2.1195	0.0705718994140625
2.12283333333334	0.0734329223632813
2.12616666666667	0.0739097595214844
2.1295	0.0753402709960938
2.13283333333334	0.0786781311035157
2.13616666666667	0.0743865966796875
2.1395	0.0643730163574219
2.14283333333334	0.0591278076171875
2.14616666666667	0.0596046447753907
2.1495	0.0586509704589844
2.15283333333334	0.0538825988769532
2.15616666666667	0.0519752502441407
2.1595	0.0553131103515625
2.16283333333334	0.0591278076171875
2.16616666666667	0.0658035278320313
2.1695	0.0758171081542969
2.17283333333334	0.0848770141601563
2.17616666666667	0.0905990600585938
2.1795	0.0934600830078125
2.18283333333334	0.0967979431152344
2.18616666666667	0.0967979431152344
2.1895	0.0963211059570313
2.19283333333334	0.0967979431152344
2.19616666666667	0.103473663330078
2.1995	0.110626220703125
2.20283333333334	0.109672546386719
2.20616666666667	0.105381011962891
2.2095	0.100135803222656
2.21283333333334	0.0948905944824219
2.21616666666667	0.0796318054199219
2.2195	0.0653266906738282
2.22283333333334	0.057220458984375
2.22616666666667	0.0514984130859375
2.2295	0.0457763671875
2.23283333333334	0.0395774841308594
2.23616666666667	0.0405311584472656
2.2395	0.0452995300292969
2.24283333333334	0.057220458984375
2.24616666666667	0.0662803649902344
2.2495	0.0696182250976563
2.25283333333334	0.06866455078125
2.25616666666667	0.0700950622558594
2.2595	0.0710487365722657
2.26283333333334	0.0696182250976563
2.26616666666667	0.0681877136230469
2.2695	0.072479248046875
2.27283333333334	0.0810623168945313
2.27616666666667	0.0891685485839844
2.2795	0.0925064086914063
2.28283333333334	0.0920295715332031
2.28616666666667	0.0872611999511719
2.2895	0.0782012939453125
2.29283333333334	0.0700950622558594
2.29616666666667	0.0586509704589844
2.2995	0.0529289245605469
2.30283333333334	0.0510215759277344
2.30616666666667	0.0553131103515625
2.3095	0.0605583190917969
2.31283333333334	0.0700950622558594
2.31616666666667	0.0820159912109375
2.3195	0.0896453857421875
2.32283333333334	0.0948905944824219
2.32616666666667	0.0987052917480469
2.3295	0.0987052917480469
2.33283333333334	0.091552734375
2.33616666666667	0.0805854797363281
2.3395	0.0715255737304688
2.34283333333334	0.0615119934082032
2.34616666666667	0.0457763671875
2.3495	0.0314712524414063
2.35283333333334	0.0233650207519531
2.35616666666667	0.0185966491699219
2.3595	0.0185966491699219
2.36283333333334	0.0214576721191406
2.36616666666667	0.0314712524414063
2.3695	0.0443458557128906
2.37283333333334	0.0567436218261719
2.37616666666667	0.0677108764648438
2.3795	0.0729560852050782
2.38283333333334	0.0758171081542969
2.38616666666667	0.0782012939453125
2.3895	0.08392333984375
2.39283333333334	0.0844001770019531
2.39616666666667	0.0786781311035157
2.3995	0.0715255737304688
2.40283333333334	0.0672340393066407
2.40616666666667	0.0672340393066407
2.4095	0.0629425048828125
2.41283333333334	0.0600814819335938
2.41616666666667	0.06103515625
2.4195	0.0629425048828125
2.42283333333334	0.0634193420410157
2.42616666666667	0.0557899475097657
2.4295	0.0491142272949219
2.43283333333334	0.0433921813964844
2.43616666666667	0.0414848327636719
2.4395	0.041961669921875
2.44283333333334	0.0410079956054688
2.44616666666667	0.0433921813964844
2.4495	0.0472068786621094
2.45283333333334	0.0543594360351563
2.45616666666667	0.0619888305664063
2.4595	0.0700950622558594
2.46283333333334	0.0772476196289063
2.46616666666667	0.0824928283691406
2.4695	0.080108642578125
2.47283333333334	0.0705718994140625
2.47616666666667	0.0600814819335938
2.4795	0.0529289245605469
2.48283333333334	0.0476837158203125
2.48616666666667	0.0410079956054688
2.4895	0.0386238098144531
2.49283333333334	0.0457763671875
2.49616666666667	0.0519752502441407
2.4995	0.0524520874023438
2.50283333333334	0.0491142272949219
2.50616666666667	0.0486373901367188
2.5095	0.049591064453125
2.51283333333334	0.0448226928710938
2.51616666666667	0.0429153442382813
2.5195	0.0457763671875
2.52283333333334	0.0538825988769532
2.52616666666667	0.0624656677246094
2.5295	0.0667572021484375
2.53283333333334	0.0715255737304688
2.53616666666667	0.0691413879394532
2.5395	0.0605583190917969
2.54283333333334	0.0500679016113282
2.54616666666667	0.0457763671875
2.5495	0.0476837158203125
2.55283333333334	0.05340576171875
2.55616666666667	0.064849853515625
2.5595	0.0786781311035157
2.56283333333334	0.0910758972167969
2.56616666666667	0.0958442687988281
2.5695	0.0948905944824219
2.57283333333334	0.0886917114257813
2.57616666666667	0.0810623168945313
2.5795	0.0677108764648438
2.58283333333334	0.049591064453125
2.58616666666667	0.0329017639160156
2.5895	0.0224113464355469
2.59283333333334	0.0219345092773438
2.59616666666667	0.02288818359375
2.5995	0.0329017639160156
2.60283333333334	0.0486373901367188
2.60616666666667	0.064849853515625
2.6095	0.0810623168945313
2.61283333333334	0.087738037109375
2.61616666666667	0.0905990600585938
2.6195	0.0901222229003906
2.62283333333334	0.091552734375
2.62616666666667	0.0905990600585938
2.6295	0.0844001770019531
2.63283333333334	0.0762939453125
2.63616666666667	0.0748634338378907
2.6395	0.0743865966796875
2.64283333333334	0.0734329223632813
2.64616666666667	0.0753402709960938
2.6495	0.0772476196289063
2.65283333333334	0.0844001770019531
2.65616666666667	0.0882148742675781
2.6595	0.0925064086914063
2.66283333333334	0.0982284545898438
2.66616666666667	0.104427337646485
2.6695	0.1068115234375
2.67283333333334	0.101566314697266
2.67616666666667	0.0948905944824219
2.6795	0.0863075256347656
2.68283333333334	0.0772476196289063
2.68616666666667	0.0677108764648438
2.6895	0.0662803649902344
2.69283333333334	0.0681877136230469
2.69616666666667	0.0672340393066407
2.6995	0.0653266906738282
2.70283333333334	0.0672340393066407
2.70616666666667	0.06866455078125
2.7095	0.0715255737304688
2.71283333333334	0.0791549682617188
2.71616666666667	0.0905990600585938
2.7195	0.104427337646485
2.72283333333334	0.111579895019531
2.72616666666667	0.116825103759766
2.7295	0.119209289550781
2.73283333333334	0.119209289550781
2.73616666666667	0.116348266601563
2.7395	0.109672546386719
2.74283333333334	0.0967979431152344
2.74616666666667	0.0896453857421875
2.7495	0.0796318054199219
2.75283333333334	0.0681877136230469
2.75616666666667	0.0596046447753907
2.7595	0.05340576171875
2.76283333333334	0.057220458984375
2.76616666666667	0.0591278076171875
2.7695	0.0619888305664063
2.77283333333334	0.06866455078125
2.77616666666667	0.0734329223632813
2.7795	0.0743865966796875
2.78283333333334	0.0758171081542969
2.78616666666667	0.0786781311035157
2.7895	0.0820159912109375
2.79283333333334	0.0791549682617188
2.79616666666667	0.0767707824707032
2.7995	0.0772476196289063
2.80283333333334	0.0758171081542969
2.80616666666667	0.06866455078125
2.8095	0.0667572021484375
2.81283333333334	0.0710487365722657
2.81616666666667	0.0748634338378907
2.8195	0.0720024108886719
2.82283333333334	0.0700950622558594
2.82616666666667	0.0734329223632813
2.8295	0.0739097595214844
2.83283333333334	0.0762939453125
2.83616666666667	0.0882148742675781
2.8395	0.110149383544922
2.84283333333334	0.1220703125
2.84616666666667	0.122547149658203
2.8495	0.117301940917969
2.85283333333334	0.110626220703125
2.85616666666667	0.0982284545898438
2.8595	0.080108642578125
2.86283333333334	0.0691413879394532
2.86616666666667	0.0653266906738282
2.8695	0.0638961791992188
2.87283333333334	0.0596046447753907
2.87616666666667	0.0576972961425782
2.8795	0.06103515625
2.88283333333334	0.0672340393066407
2.88616666666667	0.0772476196289063
2.8895	0.0858306884765625
2.89283333333334	0.0925064086914063
2.89616666666667	0.0939369201660156
2.8995	0.0886917114257813
2.90283333333334	0.0824928283691406
2.90616666666667	0.072479248046875
2.9095	0.0643730163574219
2.91283333333334	0.0591278076171875
2.91616666666667	0.0543594360351563
2.9195	0.0567436218261719
2.92283333333334	0.0624656677246094
2.92616666666667	0.0748634338378907
2.9295	0.087738037109375
2.93283333333334	0.0963211059570313
2.93616666666667	0.0996589660644531
2.9395	0.0944137573242188
2.94283333333334	0.087738037109375
2.94616666666667	0.0777244567871094
2.9495	0.0691413879394532
2.95283333333334	0.0643730163574219
2.95616666666667	0.0696182250976563
2.9595	0.0820159912109375
2.96283333333334	0.0929832458496094
2.96616666666667	0.102519989013672
2.9695	0.104427337646485
2.97283333333334	0.103950500488281
2.97616666666667	0.0982284545898438
2.9795	0.0925064086914063
2.98283333333334	0.0896453857421875
2.98616666666667	0.0891685485839844
2.9895	0.0972747802734375
2.99283333333334	0.104904174804688
2.99616666666667	0.110149383544922
2.9995	0.110149383544922
3.00283333333334	0.105857849121094
3.00616666666667	0.101089477539063
3.0095	0.0934600830078125
3.01283333333334	0.0910758972167969
3.01616666666667	0.091552734375
3.0195	0.0863075256347656
3.02283333333334	0.0810623168945313
3.02616666666667	0.0772476196289063
3.0295	0.0753402709960938
3.03283333333334	0.0743865966796875
3.03616666666667	0.0767707824707032
3.0395	0.0896453857421875
3.04283333333334	0.105381011962891
3.04616666666667	0.11587142944336
3.0495	0.126838684082031
3.05283333333334	0.139236450195313
3.05616666666667	0.145912170410156
3.0595	0.150203704833985
3.06283333333334	0.145912170410156
3.06616666666667	0.144481658935547
3.0695	0.142574310302735
3.07283333333334	0.135421752929688
3.07616666666667	0.129222869873047
3.0795	0.119209289550781
3.08283333333334	0.11444091796875
3.08616666666667	0.10824203491211
3.0895	0.104904174804688
3.09283333333334	0.107765197753906
3.09616666666667	0.113964080810547
3.0995	0.117301940917969
3.10283333333334	0.115394592285156
3.10616666666667	0.113964080810547
3.1095	0.1068115234375
3.11283333333334	0.09918212890625
3.11616666666667	0.0948905944824219
3.1195	0.095367431640625
3.12283333333334	0.104427337646485
3.12616666666667	0.112056732177735
3.1295	0.118732452392578
3.13283333333334	0.118732452392578
3.13616666666667	0.110626220703125
3.1395	0.103950500488281
3.14283333333334	0.09918212890625
3.14616666666667	0.0982284545898438
3.1495	0.10061264038086
3.15283333333334	0.101089477539063
3.15616666666667	0.10824203491211
3.1595	0.113010406494141
3.16283333333334	0.107765197753906
3.16616666666667	0.10061264038086
3.1695	0.0910758972167969
3.17283333333334	0.0925064086914063
3.17616666666667	0.0958442687988281
3.1795	0.103473663330078
3.18283333333334	0.11444091796875
3.18616666666667	0.121116638183594
3.1895	0.125408172607422
3.19283333333334	0.121116638183594
3.19616666666667	0.114917755126953
3.1995	0.107288360595703
3.20283333333334	0.10061264038086
3.20616666666667	0.100135803222656
3.2095	0.102043151855469
3.21283333333334	0.102996826171875
3.21616666666667	0.10061264038086
3.2195	0.0996589660644531
3.22283333333334	0.105381011962891
3.22616666666667	0.102996826171875
3.2295	0.100135803222656
3.23283333333334	0.0977516174316406
3.23616666666667	0.10061264038086
3.2395	0.101566314697266
3.24283333333334	0.0958442687988281
3.24616666666667	0.0987052917480469
3.2495	0.100135803222656
3.25283333333334	0.102519989013672
3.25616666666667	0.104904174804688
3.2595	0.106334686279297
3.26283333333334	0.113487243652344
3.26616666666667	0.11587142944336
3.2695	0.1220703125
3.27283333333334	0.131607055664063
3.27616666666667	0.1373291015625
3.2795	0.144004821777344
3.28283333333334	0.146865844726563
3.28616666666667	0.155448913574219
3.2895	0.163555145263672
3.29283333333334	0.163555145263672
3.29616666666667	0.164508819580078
3.2995	0.164985656738281
3.30283333333334	0.169754028320313
3.30616666666667	0.17547607421875
3.3095	0.183582305908203
3.31283333333334	0.203132629394531
3.31616666666667	0.223636627197266
3.3195	0.244617462158203
3.32283333333334	0.261306762695313
3.32616666666667	0.271320343017578
3.3295	0.284194946289063
3.33283333333334	0.292778015136719
3.33616666666667	0.303268432617188
3.3395	0.311374664306641
3.34283333333334	0.319957733154297
3.34616666666667	0.334739685058594
3.3495	0.341892242431641
3.35283333333334	0.349044799804688
3.35616666666667	0.353336334228516
3.3595	0.367164611816406
3.36283333333334	0.391483306884766
3.36616666666667	0.417232513427735
3.3695	0.444889068603516
3.37283333333334	0.468730926513672
3.37616666666667	0.492572784423828
3.3795	0.51116943359375
3.38283333333334	0.520706176757813
3.38616666666667	0.524997711181641
3.3895	0.524520874023438
3.39283333333334	0.519275665283203
3.39616666666667	0.510215759277344
3.3995	0.496387481689453
3.40283333333334	0.48065185546875
3.40616666666667	0.464916229248047
3.4095	0.455379486083985
3.41283333333334	0.453472137451172
3.41616666666667	0.457763671875
3.4195	0.464439392089844
3.42283333333334	0.464916229248047
3.42616666666667	0.464439392089844
3.4295	0.462532043457031
3.43283333333334	0.46539306640625
3.43616666666667	0.464916229248047
3.4395	0.457763671875
3.44283333333334	0.455379486083985
3.44616666666667	0.452041625976563
3.4495	0.445842742919922
3.45283333333334	0.430583953857422
3.45616666666667	0.4119873046875
3.4595	0.397682189941406
3.46283333333334	0.384330749511719
3.46616666666667	0.377655029296875
3.4695	0.377178192138672
3.47283333333334	0.374794006347656
3.47616666666667	0.37527084350586
3.4795	0.372409820556641
3.48283333333334	0.371456146240235
3.48616666666667	0.365734100341797
3.4895	0.361919403076172
3.49283333333334	0.362396240234375
3.49616666666667	0.363826751708985
3.4995	0.365734100341797
3.50283333333334	0.365257263183594
3.50616666666667	0.359535217285156
3.5095	0.342369079589844
3.51283333333334	0.320911407470703
3.51616666666667	0.296592712402344
3.5195	0.274181365966797
3.52283333333334	0.250816345214844
3.52616666666667	0.239849090576172
3.5295	0.233173370361328
3.53283333333334	0.227451324462891
3.53616666666667	0.220298767089844
3.5395	0.206470489501953
3.54283333333334	0.188827514648438
3.54616666666667	0.153541564941406
3.5495	0.11444091796875
3.55283333333334	0.0700950622558594
3.55616666666667	0.0195503234863281
3.5595	-0.0352859497070313
3.56283333333334	-0.0958442687988281
3.56616666666667	-0.151157379150391
3.5695	-0.213146209716797
3.57283333333334	-0.274658203125
3.57616666666667	-0.337600708007813
3.5795	-0.392436981201172
3.58283333333334	-0.440120697021485
3.58616666666667	-0.483512878417969
3.5895	-0.520706176757813
3.59283333333334	-0.551700592041016
3.59616666666667	-0.56600570678711
3.5995	-0.568866729736328
3.60283333333334	-0.561237335205078
3.60616666666667	-0.546932220458985
3.6095	-0.516891479492188
3.61283333333334	-0.468730926513672
3.61616666666667	-0.403881072998047
3.6195	-0.326156616210938
3.62283333333334	-0.228404998779297
3.62616666666667	-0.110149383544922
3.6295	0.0271797180175781
3.63283333333334	0.173568725585938
3.63616666666667	0.334739685058594
3.6395	0.507831573486328
3.64283333333334	0.696182250976563
3.64616666666667	0.903606414794922
3.6495	1.13487243652344
3.65283333333334	1.4028549194336
3.65616666666667	1.69897079467774
3.6595	2.02989578247071
3.66283333333334	2.38561630249024
3.66616666666667	2.76994705200196
3.6695	3.18098068237305
3.67283333333334	3.61680984497071
3.67616666666667	4.07886505126953
3.6795	4.55808639526367
3.68283333333334	5.05781173706055
3.68616666666667	5.56659698486328
3.6895	6.07824325561524
3.69283333333334	6.5765380859375
3.69616666666667	7.05003738403321
3.6995	7.49921798706055
3.70283333333334	7.91263580322266
3.70616666666667	8.28742980957031
3.7095	8.60643386840821
3.71283333333334	8.87870788574219
3.71616666666667	9.09662246704102
3.7195	9.25207138061524
3.72283333333334	9.33885574340821
3.72616666666667	9.34886932373047
3.7295	9.28592681884766
3.73283333333334	9.14049148559571
3.73616666666667	8.93115997314453
3.7395	8.6660385131836
3.74283333333334	8.36467742919922
3.74616666666667	8.0256462097168
3.7495	7.65800476074219
3.75283333333334	7.26699829101563
3.75616666666667	6.85453414916992
3.7595	6.42585754394532
3.76283333333334	5.9809684753418
3.76616666666667	5.54180145263672
3.7695	5.11264801025391
3.77283333333334	4.70590591430664
3.77616666666667	4.31346893310547
3.7795	3.94248962402344
3.78283333333334	3.58867645263672
3.78616666666667	3.26299667358399
3.7895	2.96783447265625
3.79283333333334	2.69412994384766
3.79616666666667	2.43997573852539
3.7995	2.19821929931641
3.80283333333334	1.98698043823242
3.80616666666667	1.79672241210938
3.8095	1.62553787231446
3.81283333333334	1.46961212158203
3.81616666666667	1.33609771728516
3.8195	1.22547149658203
3.82283333333334	1.12724304199219
3.82616666666667	1.03855133056641
3.8295	0.958919525146485
3.83283333333334	0.893115997314453
3.83616666666667	0.836849212646485
3.8395	0.788211822509766
3.84283333333334	0.745773315429688
3.84616666666667	0.706195831298828
3.8495	0.663280487060547
3.85283333333334	0.621795654296875
3.85616666666667	0.579833984375
3.8595	0.548839569091797
3.86283333333334	0.52642822265625
3.86616666666667	0.517845153808594
3.8695	0.519275665283203
3.87283333333334	0.5340576171875
3.87616666666667	0.5645751953125
3.8795	0.60415267944336
3.88283333333334	0.662326812744141
3.88616666666667	0.741004943847657
3.8895	0.859260559082031
3.89283333333334	1.01566314697266
3.89616666666667	1.22594833374024
3.8995	1.49822235107422
3.90283333333334	1.84249877929688
3.90616666666667	2.26831436157227
3.9095	2.78902053833008
3.91283333333334	3.42512130737305
3.91616666666667	4.20188903808594
3.9195	5.13505935668946
3.92283333333334	6.23750686645508
3.92616666666667	7.51399993896485
3.9295	8.97645950317383
3.93283333333334	10.6387138366699
3.93616666666667	12.4864578247071
3.9395	14.5177841186524
3.94283333333334	16.7059898376465
3.94616666666667	19.0434455871582
3.9495	21.4953422546387
3.95283333333334	24.0240097045899
3.95616666666667	26.5841484069824
3.9595	29.111385345459
3.96283333333334	31.5566062927246
3.96616666666667	33.8592529296875
3.9695	35.9659194946289
3.97283333333334	37.8060340881348
3.97616666666667	39.332389831543
3.9795	40.5120849609375
3.98283333333334	41.3308143615723
3.98616666666667	41.7585372924805
3.9895	41.7876243591309
3.99283333333334	41.4299964904785
3.99616666666667	40.7071113586426
3.9995	39.6432876586914
4.00283333333334	38.2571220397949
4.00616666666667	36.6010665893555
4.0095	34.719467163086
4.01283333333334	32.6709747314453
4.01616666666667	30.4970741271973
4.0195	28.2511711120606
4.02283333333334	25.9733200073242
4.02616666666667	23.7069129943848
4.0295	21.4877128601074
4.03283333333334	19.3405151367188
4.03616666666667	17.2924995422363
4.0395	15.3512954711914
4.04283333333334	13.5416984558106
4.04616666666667	11.8603706359863
4.0495	10.3158950805664
4.05283333333334	8.90302658081055
4.05616666666667	7.61938095092774
4.0595	6.46686553955078
4.06283333333334	5.42926788330078
4.06616666666667	4.51231002807617
4.0695	3.69310379028321
4.07283333333334	2.97021865844727
4.07616666666667	2.32982635498047
4.0795	1.76477432250977
4.08283333333334	1.27983093261719
4.08616666666667	0.857830047607422
4.0895	0.505447387695313
4.09283333333334	0.207901000976563
4.09616666666667	-0.0357627868652344
4.0995	-0.228404998779297
4.10283333333334	-0.369071960449219
4.10616666666667	-0.458240509033203
4.1095	-0.513076782226563
4.11283333333334	-0.535964965820313
4.11616666666667	-0.529289245605469
4.1195	-0.492572784423828
4.12283333333334	-0.442028045654297
4.12616666666667	-0.379562377929688
4.1295	-0.307559967041016
4.13283333333334	-0.222206115722656
4.13616666666667	-0.13875961303711
4.1395	-0.0562667846679688
4.14283333333334	0.0209808349609375
4.14616666666667	0.0901222229003906
4.1495	0.152111053466797
4.15283333333334	0.206947326660156
4.15616666666667	0.267982482910156
4.1595	0.32186508178711
4.16283333333334	0.364780426025391
4.16616666666667	0.396728515625
4.1695	0.426292419433594
4.17283333333334	0.443458557128906
4.17616666666667	0.441551208496094
4.1795	0.42724609375
4.18283333333334	0.409603118896485
4.18616666666667	0.389575958251953
4.1895	0.356674194335938
4.19283333333334	0.325202941894531
4.19616666666667	0.296592712402344
4.1995	0.269412994384766
4.20283333333334	0.240802764892578
4.20616666666667	0.208854675292969
4.2095	0.185966491699219
4.21283333333334	0.159263610839844
4.21616666666667	0.132560729980469
4.2195	0.0963211059570313
4.22283333333334	0.0553131103515625
4.22616666666667	0.0157356262207031
4.2295	-0.0247955322265625
4.23283333333334	-0.0619888305664063
4.23616666666667	-0.106334686279297
4.2395	-0.142097473144531
4.24283333333334	-0.168800354003906
4.24616666666667	-0.195026397705078
4.2495	-0.22268295288086
4.25283333333334	-0.255107879638672
4.25616666666667	-0.274658203125
4.2595	-0.288486480712891
4.26283333333334	-0.300407409667969
4.26616666666667	-0.304698944091797
4.2695	-0.301837921142578
4.27283333333334	-0.286579132080078
4.27616666666667	-0.277042388916016
4.2795	-0.261783599853516
4.28283333333334	-0.240802764892578
4.28616666666667	-0.210762023925781
4.2895	-0.180721282958985
4.29283333333334	-0.15401840209961
4.29616666666667	-0.118255615234375
4.2995	-0.0891685485839844
4.30283333333334	-0.06103515625
4.30616666666667	-0.049591064453125
4.3095	-0.0376701354980469
4.31283333333334	-0.0247955322265625
4.31616666666667	-0.0162124633789063
4.3195	-0.003814697265625
4.32283333333334	0.00476837158203125
4.32616666666667	0.0143051147460938
4.3295	0.0171661376953125
4.33283333333334	0.0162124633789063
4.33616666666667	0.0157356262207031
4.3395	0.0100135803222656
4.34283333333334	0.00619888305664063
4.34616666666667	0.0138282775878906
4.3495	0.030517578125
4.35283333333334	0.0514984130859375
4.35616666666667	0.0700950622558594
4.3595	0.0910758972167969
4.36283333333334	0.111579895019531
4.36616666666667	0.124931335449219
4.3695	0.130176544189453
4.37283333333334	0.13113021850586
4.37616666666667	0.130176544189453
4.3795	0.131607055664063
4.38283333333334	0.127315521240235
4.38616666666667	0.118255615234375
4.3895	0.111103057861328
4.39283333333334	0.109672546386719
4.39616666666667	0.113964080810547
4.3995	0.11587142944336
4.40283333333334	0.114917755126953
4.40616666666667	0.112056732177735
4.4095	0.109195709228516
4.41283333333334	0.102996826171875
4.41616666666667	0.103950500488281
4.4195	0.107765197753906
4.42283333333334	0.113010406494141
4.42616666666667	0.123023986816406
4.4295	0.12969970703125
4.43283333333334	0.137805938720703
4.43616666666667	0.13113021850586
4.4395	0.116825103759766
4.44283333333334	0.107288360595703
4.44616666666667	0.102519989013672
4.4495	0.10061264038086
4.45283333333334	0.0996589660644531
4.45616666666667	0.0996589660644531
4.4595	0.1068115234375
4.46283333333334	0.109195709228516
4.46616666666667	0.104904174804688
4.4695	0.0996589660644531
4.47283333333334	0.0958442687988281
4.47616666666667	0.0963211059570313
4.4795	0.09918212890625
4.48283333333334	0.103950500488281
4.48616666666667	0.111579895019531
4.4895	0.121593475341797
4.49283333333334	0.124931335449219
4.49616666666667	0.13113021850586
4.4995	0.130653381347656
4.50283333333334	0.128746032714844
4.50616666666667	0.127315521240235
4.5095	0.125885009765625
4.51283333333334	0.125408172607422
4.51616666666667	0.116825103759766
4.5195	0.102519989013672
4.52283333333334	0.0882148742675781
4.52616666666667	0.0696182250976563
4.5295	0.0524520874023438
4.53283333333334	0.0476837158203125
4.53616666666667	0.0553131103515625
4.5395	0.0715255737304688
4.54283333333334	0.0786781311035157
4.54616666666667	0.0810623168945313
4.5495	0.0762939453125
4.55283333333334	0.0586509704589844
4.55616666666667	0.0352859497070313
4.5595	0.0095367431640625
4.56283333333334	-0.00476837158203125
4.56616666666667	-0.0109672546386719
4.5695	-0.0109672546386719
4.57283333333334	-0.00715255737304688
4.57616666666667	-0.0095367431640625
4.5795	-0.0104904174804688
4.58283333333334	-0.0128746032714844
4.58616666666667	-0.011444091796875
4.5895	-0.0119209289550781
4.59283333333334	-0.0143051147460938
4.59616666666667	-0.0123977661132813
4.5995	-0.00476837158203125
4.60283333333334	0.003814697265625
4.60616666666667	0.0176429748535156
4.6095	0.0290870666503906
4.61283333333334	0.0348091125488281
4.61616666666667	0.034332275390625
4.6195	0.0247955322265625
4.62283333333334	0.0162124633789063
4.62616666666667	-0.00524520874023438
4.6295	-0.0247955322265625
4.63283333333334	-0.0314712524414063
4.63616666666667	-0.026702880859375
4.6395	-0.0171661376953125
4.64283333333334	-0.00858306884765625
4.64616666666667	0.00524520874023438
4.6495	0.0247955322265625
4.65283333333334	0.0410079956054688
4.65616666666667	0.0443458557128906
4.6595	0.0386238098144531
4.66283333333334	0.0329017639160156
4.66616666666667	0.030517578125
4.6695	0.0324249267578125
4.67283333333334	0.0314712524414063
4.67616666666667	0.0348091125488281
4.6795	0.0481605529785156
4.68283333333334	0.0624656677246094
4.68616666666667	0.0715255737304688
4.6895	0.0743865966796875
4.69283333333334	0.0777244567871094
4.69616666666667	0.0867843627929688
4.6995	0.0901222229003906
4.70283333333334	0.0891685485839844
4.70616666666667	0.0896453857421875
4.7095	0.0905990600585938
4.71283333333334	0.0934600830078125
4.71616666666667	0.0920295715332031
4.7195	0.0934600830078125
4.72283333333334	0.10061264038086
4.72616666666667	0.110626220703125
4.7295	0.116825103759766
4.73283333333334	0.116825103759766
4.73616666666667	0.113964080810547
4.7395	0.105381011962891
4.74283333333334	0.0939369201660156
4.74616666666667	0.0782012939453125
4.7495	0.0700950622558594
4.75283333333334	0.0696182250976563
4.75616666666667	0.0739097595214844
4.7595	0.0858306884765625
4.76283333333334	0.0920295715332031
4.76616666666667	0.102996826171875
4.7695	0.10824203491211
4.77283333333334	0.107288360595703
4.77616666666667	0.103950500488281
4.7795	0.0963211059570313
4.78283333333334	0.0948905944824219
4.78616666666667	0.0910758972167969
4.7895	0.0863075256347656
4.79283333333334	0.0815391540527344
4.79616666666667	0.0782012939453125
4.7995	0.0777244567871094
4.80283333333334	0.0820159912109375
4.80616666666667	0.0829696655273438
4.8095	0.0891685485839844
4.81283333333334	0.0944137573242188
4.81616666666667	0.0958442687988281
4.8195	0.095367431640625
4.82283333333334	0.0910758972167969
4.82616666666667	0.0891685485839844
4.8295	0.0853538513183594
4.83283333333334	0.0786781311035157
4.83616666666667	0.0743865966796875
4.8395	0.0748634338378907
4.84283333333334	0.0767707824707032
4.84616666666667	0.0820159912109375
4.8495	0.08392333984375
4.85283333333334	0.091552734375
4.85616666666667	0.101089477539063
4.8595	0.10824203491211
4.86283333333334	0.109672546386719
4.86616666666667	0.10824203491211
4.8695	0.105381011962891
4.87283333333334	0.107288360595703
4.87616666666667	0.110626220703125
4.8795	0.113010406494141
4.88283333333334	0.112533569335938
4.88616666666667	0.113964080810547
4.8895	0.124931335449219
4.89283333333334	0.12969970703125
4.89616666666667	0.125408172607422
4.8995	0.117778778076172
4.90283333333334	0.111103057861328
4.90616666666667	0.104904174804688
4.9095	0.100135803222656
4.91283333333334	0.100135803222656
4.91616666666667	0.104427337646485
4.9195	0.10824203491211
4.92283333333334	0.113487243652344
4.92616666666667	0.115394592285156
4.9295	0.108718872070313
4.93283333333334	0.0982284545898438
4.93616666666667	0.0882148742675781
4.9395	0.0858306884765625
4.94283333333334	0.08392333984375
4.94616666666667	0.0824928283691406
4.9495	0.0820159912109375
4.95283333333334	0.0758171081542969
4.95616666666667	0.0767707824707032
4.9595	0.0753402709960938
4.96283333333334	0.080108642578125
4.96616666666667	0.0834465026855469
4.9695	0.0796318054199219
4.97283333333334	0.0762939453125
4.97616666666667	0.0672340393066407
4.9795	0.0619888305664063
4.98283333333334	0.0524520874023438
4.98616666666667	0.0476837158203125
4.9895	0.0538825988769532
4.99283333333334	0.0643730163574219
4.99616666666667	0.0758171081542969
4.9995	0.0777244567871094
5.00283333333334	0.0777244567871094
5.00616666666667	0.0786781311035157
5.0095	0.0762939453125
5.01283333333334	0.0739097595214844
5.01616666666667	0.0691413879394532
5.0195	0.0696182250976563
5.02283333333334	0.0743865966796875
5.02616666666667	0.0734329223632813
5.0295	0.0729560852050782
5.03283333333334	0.0696182250976563
5.03616666666667	0.0710487365722657
5.0395	0.0762939453125
5.04283333333334	0.0848770141601563
5.04616666666667	0.0939369201660156
5.0495	0.0996589660644531
5.05283333333334	0.103950500488281
5.05616666666667	0.105381011962891
5.0595	0.0996589660644531
5.06283333333334	0.0844001770019531
5.06616666666667	0.0729560852050782
5.0695	0.0638961791992188
5.07283333333334	0.0562667846679688
5.07616666666667	0.0529289245605469
5.0795	0.0514984130859375
5.08283333333334	0.0524520874023438
5.08616666666667	0.0448226928710938
5.0895	0.0376701354980469
5.09283333333334	0.0376701354980469
5.09616666666667	0.0362396240234375
5.0995	0.0395774841308594
5.10283333333334	0.0443458557128906
5.10616666666667	0.049591064453125
5.1095	0.0562667846679688
5.11283333333334	0.0567436218261719
5.11616666666667	0.0615119934082032
5.1195	0.0615119934082032
5.12283333333334	0.06103515625
5.12616666666667	0.0629425048828125
5.1295	0.0619888305664063
5.13283333333334	0.0672340393066407
5.13616666666667	0.064849853515625
5.1395	0.06103515625
5.14283333333334	0.0524520874023438
5.14616666666667	0.0429153442382813
5.1495	0.0376701354980469
5.15283333333334	0.030517578125
5.15616666666667	0.0309944152832031
5.1595	0.0400543212890625
5.16283333333334	0.0538825988769532
5.16616666666667	0.0748634338378907
5.1695	0.0905990600585938
5.17283333333334	0.104904174804688
5.17616666666667	0.108718872070313
5.1795	0.105381011962891
5.18283333333334	0.101089477539063
5.18616666666667	0.0891685485839844
5.1895	0.0815391540527344
5.19283333333334	0.0696182250976563
5.19616666666667	0.0605583190917969
5.1995	0.0529289245605469
5.20283333333334	0.0457763671875
5.20616666666667	0.0414848327636719
5.2095	0.0352859497070313
5.21283333333334	0.0371932983398438
5.21616666666667	0.0424385070800781
5.2195	0.0452995300292969
5.22283333333334	0.0481605529785156
5.22616666666667	0.0500679016113282
5.2295	0.0615119934082032
5.23283333333334	0.0658035278320313
5.23616666666667	0.06866455078125
5.2395	0.0743865966796875
5.24283333333334	0.0772476196289063
5.24616666666667	0.0786781311035157
5.2495	0.0681877136230469
5.25283333333334	0.0638961791992188
5.25616666666667	0.0538825988769532
5.2595	0.0400543212890625
5.26283333333334	0.0319480895996094
5.26616666666667	0.0262260437011719
5.2695	0.0286102294921875
5.27283333333334	0.0243186950683594
5.27616666666667	0.0290870666503906
5.2795	0.0352859497070313
5.28283333333334	0.0348091125488281
5.28616666666667	0.0329017639160156
5.2895	0.0243186950683594
5.29283333333334	0.0205039978027344
5.29616666666667	0.0162124633789063
5.2995	0.0195503234863281
5.30283333333334	0.0319480895996094
5.30616666666667	0.0410079956054688
5.3095	0.0510215759277344
5.31283333333334	0.0538825988769532
5.31616666666667	0.057220458984375
5.3195	0.0605583190917969
5.32283333333334	0.0605583190917969
5.32616666666667	0.0605583190917969
5.3295	0.0591278076171875
5.33283333333334	0.0667572021484375
5.33616666666667	0.0710487365722657
5.3395	0.0696182250976563
5.34283333333334	0.0691413879394532
5.34616666666667	0.0729560852050782
5.3495	0.0848770141601563
5.35283333333334	0.0872611999511719
5.35616666666667	0.0872611999511719
5.3595	0.08392333984375
5.36283333333334	0.0739097595214844
5.36616666666667	0.0677108764648438
5.3695	0.0543594360351563
5.37283333333334	0.0443458557128906
5.37616666666667	0.0410079956054688
5.3795	0.03814697265625
5.38283333333334	0.0405311584472656
5.38616666666667	0.0309944152832031
5.3895	0.0252723693847656
5.39283333333334	0.02288818359375
5.39616666666667	0.0128746032714844
5.3995	0.00905990600585938
5.40283333333334	0.00333786010742188
5.40616666666667	0.00762939453125
5.4095	0.011444091796875
5.41283333333334	0.0152587890625
5.41616666666667	0.0233650207519531
5.4195	0.0281333923339844
5.42283333333334	0.0362396240234375
5.42616666666667	0.0443458557128906
5.4295	0.0553131103515625
5.43283333333334	0.0667572021484375
5.43616666666667	0.0743865966796875
5.4395	0.0872611999511719
5.44283333333334	0.095367431640625
5.44616666666667	0.103473663330078
5.4495	0.101566314697266
5.45283333333334	0.0996589660644531
5.45616666666667	0.103473663330078
5.4595	0.104427337646485
5.46283333333334	0.103473663330078
5.46616666666667	0.0948905944824219
5.4695	0.0944137573242188
5.47283333333334	0.0925064086914063
5.47616666666667	0.0886917114257813
5.4795	0.0863075256347656
5.48283333333334	0.08392333984375
5.48616666666667	0.0886917114257813
5.4895	0.0886917114257813
5.49283333333334	0.08392333984375
5.49616666666667	0.0743865966796875
5.4995	0.0605583190917969
5.50283333333334	0.0553131103515625
5.50616666666667	0.049591064453125
5.5095	0.0524520874023438
5.51283333333334	0.0596046447753907
5.51616666666667	0.0634193420410157
5.5195	0.0667572021484375
5.52283333333334	0.0586509704589844
5.52616666666667	0.0548362731933594
5.5295	0.0514984130859375
5.53283333333334	0.0476837158203125
5.53616666666667	0.0500679016113282
5.5395	0.0476837158203125
5.54283333333334	0.0538825988769532
5.54616666666667	0.0543594360351563
5.5495	0.0514984130859375
5.55283333333334	0.0457763671875
5.55616666666667	0.0414848327636719
5.5595	0.049591064453125
5.56283333333334	0.0529289245605469
5.56616666666667	0.0543594360351563
5.5695	0.0519752502441407
5.57283333333334	0.0586509704589844
5.57616666666667	0.0672340393066407
5.5795	0.0662803649902344
5.58283333333334	0.0619888305664063
5.58616666666667	0.06103515625
5.5895	0.0653266906738282
5.59283333333334	0.0634193420410157
5.59616666666667	0.0581741333007813
5.5995	0.057220458984375
5.60283333333334	0.0591278076171875
5.60616666666667	0.0596046447753907
5.6095	0.0567436218261719
5.61283333333334	0.05340576171875
5.61616666666667	0.049591064453125
5.6195	0.0452995300292969
5.62283333333334	0.0448226928710938
5.62616666666667	0.0414848327636719
5.6295	0.0443458557128906
5.63283333333334	0.0452995300292969
5.63616666666667	0.0486373901367188
5.6395	0.0500679016113282
5.64283333333334	0.049591064453125
5.64616666666667	0.0581741333007813
5.6495	0.0619888305664063
5.65283333333334	0.0629425048828125
5.65616666666667	0.0586509704589844
5.6595	0.0557899475097657
5.66283333333334	0.0557899475097657
5.66616666666667	0.0486373901367188
5.6695	0.0433921813964844
5.67283333333334	0.0386238098144531
5.67616666666667	0.0348091125488281
5.6795	0.0376701354980469
5.68283333333334	0.0400543212890625
5.68616666666667	0.0472068786621094
5.6895	0.0510215759277344
5.69283333333334	0.0557899475097657
5.69616666666667	0.0619888305664063
5.6995	0.0615119934082032
5.70283333333334	0.0619888305664063
5.70616666666667	0.0567436218261719
5.7095	0.0538825988769532
5.71283333333334	0.0500679016113282
5.71616666666667	0.0467300415039063
5.7195	0.0452995300292969
5.72283333333334	0.0391006469726563
5.72616666666667	0.0338554382324219
5.7295	0.0271797180175781
5.73283333333334	0.0243186950683594
5.73616666666667	0.0276565551757813
5.7395	0.0338554382324219
5.74283333333334	0.0457763671875
5.74616666666667	0.057220458984375
5.7495	0.0667572021484375
5.75283333333334	0.0743865966796875
5.75616666666667	0.0691413879394532
5.7595	0.0624656677246094
5.76283333333334	0.0505447387695313
5.76616666666667	0.0429153442382813
5.7695	0.0376701354980469
5.77283333333334	0.0300407409667969
5.77616666666667	0.0286102294921875
5.7795	0.0290870666503906
5.78283333333334	0.0391006469726563
5.78616666666667	0.0481605529785156
5.7895	0.0553131103515625
5.79283333333334	0.0615119934082032
5.79616666666667	0.0634193420410157
5.7995	0.0619888305664063
5.80283333333334	0.0462532043457031
5.80616666666667	0.0257492065429688
5.8095	0.00858306884765625
5.81283333333334	0.00143051147460938
5.81616666666667	0.00095367431640625
5.8195	-0.00143051147460938
5.82283333333334	-0.000476837158203125
5.82616666666667	0.00333786010742188
5.8295	0.0119209289550781
5.83283333333334	0.0162124633789063
5.83616666666667	0.0166893005371094
5.8395	0.0171661376953125
5.84283333333334	0.0214576721191406
5.84616666666667	0.0286102294921875
5.8495	0.0286102294921875
5.85283333333334	0.0286102294921875
5.85616666666667	0.0276565551757813
5.8595	0.0281333923339844
5.86283333333334	0.0300407409667969
5.86616666666667	0.026702880859375
5.8695	0.0300407409667969
5.87283333333334	0.0338554382324219
5.87616666666667	0.041961669921875
5.8795	0.0543594360351563
5.88283333333334	0.0667572021484375
5.88616666666667	0.0791549682617188
5.8895	0.0834465026855469
5.89283333333334	0.0863075256347656
5.89616666666667	0.0853538513183594
5.8995	0.0844001770019531
5.90283333333334	0.0758171081542969
5.90616666666667	0.0672340393066407
5.9095	0.0586509704589844
5.91283333333334	0.0491142272949219
5.91616666666667	0.0462532043457031
5.9195	0.0405311584472656
5.92283333333334	0.0424385070800781
5.92616666666667	0.0386238098144531
5.9295	0.0367164611816406
5.93283333333334	0.0395774841308594
5.93616666666667	0.0414848327636719
5.9395	0.0462532043457031
5.94283333333334	0.0457763671875
5.94616666666667	0.05340576171875
5.9495	0.0634193420410157
5.95283333333334	0.0681877136230469
5.95616666666667	0.0705718994140625
5.9595	0.0677108764648438
5.96283333333334	0.0634193420410157
5.96616666666667	0.0538825988769532
5.9695	0.0433921813964844
5.97283333333334	0.0424385070800781
5.97616666666667	0.0391006469726563
5.9795	0.0357627868652344
5.98283333333334	0.0338554382324219
5.98616666666667	0.0329017639160156
5.9895	0.0362396240234375
5.99283333333334	0.0290870666503906
5.99616666666667	0.0281333923339844
5.9995	0.0295639038085938
6.00283333333334	0.0319480895996094
6.00616666666667	0.0362396240234375
6.0095	0.0338554382324219
6.01283333333334	0.0352859497070313
6.01616666666667	0.0257492065429688
6.0195	0.0195503234863281
6.02283333333334	0.0162124633789063
6.02616666666667	0.0162124633789063
6.0295	0.0243186950683594
6.03283333333334	0.0309944152832031
6.03616666666667	0.0472068786621094
6.0395	0.0553131103515625
6.04283333333334	0.0619888305664063
6.04616666666667	0.0600814819335938
6.0495	0.0562667846679688
6.05283333333334	0.0510215759277344
6.05616666666667	0.0472068786621094
6.0595	0.049591064453125
6.06283333333334	0.0557899475097657
6.06616666666667	0.0696182250976563
6.0695	0.0772476196289063
6.07283333333334	0.08392333984375
6.07616666666667	0.0844001770019531
6.0795	0.0815391540527344
6.08283333333334	0.0758171081542969
6.08616666666667	0.0667572021484375
6.0895	0.0662803649902344
6.09283333333334	0.064849853515625
6.09616666666667	0.064849853515625
6.0995	0.0696182250976563
6.10283333333334	0.072479248046875
6.10616666666667	0.0796318054199219
6.1095	0.0824928283691406
6.11283333333334	0.0901222229003906
6.11616666666667	0.0939369201660156
6.1195	0.087738037109375
6.12283333333334	0.0844001770019531
6.12616666666667	0.0710487365722657
6.1295	0.0586509704589844
6.13283333333334	0.0400543212890625
6.13616666666667	0.0319480895996094
6.1395	0.0333786010742188
6.14283333333334	0.0309944152832031
6.14616666666667	0.0391006469726563
6.1495	0.0457763671875
6.15283333333334	0.0576972961425782
6.15616666666667	0.0567436218261719
6.1595	0.0553131103515625
6.16283333333334	0.0581741333007813
6.16616666666667	0.0638961791992188
6.1695	0.0762939453125
6.17283333333334	0.0834465026855469
6.17616666666667	0.0948905944824219
6.1795	0.0987052917480469
6.18283333333334	0.102996826171875
6.18616666666667	0.0948905944824219
6.1895	0.0805854797363281
6.19283333333334	0.0658035278320313
6.19616666666667	0.057220458984375
6.1995	0.0548362731933594
6.20283333333334	0.0538825988769532
6.20616666666667	0.0600814819335938
6.2095	0.0643730163574219
6.21283333333334	0.0705718994140625
6.21616666666667	0.0700950622558594
6.2195	0.0720024108886719
6.22283333333334	0.0681877136230469
6.22616666666667	0.0619888305664063
6.2295	0.0619888305664063
6.23283333333334	0.0615119934082032
6.23616666666667	0.0643730163574219
6.2395	0.0538825988769532
6.24283333333334	0.0429153442382813
6.24616666666667	0.0324249267578125
6.2495	0.0224113464355469
6.25283333333334	0.0176429748535156
6.25616666666667	0.0119209289550781
6.2595	0.0123977661132813
6.26283333333334	0.0123977661132813
6.26616666666667	0.0109672546386719
6.2695	0.0133514404296875
6.27283333333334	0.0138282775878906
6.27616666666667	0.0209808349609375
6.2795	0.0281333923339844
6.28283333333334	0.0352859497070313
6.28616666666667	0.0438690185546875
6.2895	0.0491142272949219
6.29283333333334	0.0576972961425782
6.29616666666667	0.0605583190917969
6.2995	0.0629425048828125
6.30283333333334	0.0677108764648438
6.30616666666667	0.0729560852050782
6.3095	0.0777244567871094
6.31283333333334	0.0729560852050782
6.31616666666667	0.0596046447753907
6.3195	0.0457763671875
6.32283333333334	0.0295639038085938
6.32616666666667	0.0138282775878906
6.3295	0.0019073486328125
6.33283333333334	-0.00429153442382813
6.33616666666667	0.0019073486328125
6.3395	0.0119209289550781
6.34283333333334	0.0247955322265625
6.34616666666667	0.0405311584472656
6.3495	0.0443458557128906
6.35283333333334	0.03814697265625
6.35616666666667	0.0257492065429688
6.3595	0.0176429748535156
6.36283333333334	0.0119209289550781
6.36616666666667	0.00333786010742188
6.3695	-0.00143051147460938
6.37283333333334	0.00238418579101563
6.37616666666667	0.011444091796875
6.3795	0.0166893005371094
6.38283333333334	0.0224113464355469
6.38616666666667	0.0329017639160156
6.3895	0.0457763671875
6.39283333333334	0.0591278076171875
6.39616666666667	0.0691413879394532
6.3995	0.0786781311035157
6.40283333333334	0.08392333984375
6.40616666666667	0.0820159912109375
6.4095	0.0767707824707032
6.41283333333334	0.0700950622558594
6.41616666666667	0.0638961791992188
6.4195	0.0619888305664063
6.42283333333334	0.0591278076171875
6.42616666666667	0.0557899475097657
6.4295	0.0538825988769532
6.43283333333334	0.049591064453125
6.43616666666667	0.0429153442382813
6.4395	0.0376701354980469
6.44283333333334	0.0386238098144531
6.44616666666667	0.0414848327636719
6.4495	0.0429153442382813
6.45283333333334	0.0400543212890625
6.45616666666667	0.0405311584472656
6.4595	0.0386238098144531
6.46283333333334	0.0352859497070313
6.46616666666667	0.0329017639160156
6.4695	0.0314712524414063
6.47283333333334	0.0357627868652344
6.47616666666667	0.0405311584472656
6.4795	0.0433921813964844
6.48283333333334	0.0462532043457031
6.48616666666667	0.049591064453125
6.4895	0.0543594360351563
6.49283333333334	0.0596046447753907
6.49616666666667	0.0600814819335938
6.4995	0.06103515625
6.50283333333334	0.0596046447753907
6.50616666666667	0.0567436218261719
6.5095	0.0567436218261719
6.51283333333334	0.0505447387695313
6.51616666666667	0.0505447387695313
6.5195	0.0467300415039063
6.52283333333334	0.0391006469726563
6.52616666666667	0.0319480895996094
6.5295	0.0262260437011719
6.53283333333334	0.0295639038085938
6.53616666666667	0.0324249267578125
6.5395	0.0338554382324219
6.54283333333334	0.0391006469726563
6.54616666666667	0.0443458557128906
6.5495	0.041961669921875
6.55283333333334	0.0352859497070313
6.55616666666667	0.0257492065429688
6.5595	0.0205039978027344
6.56283333333334	0.0162124633789063
6.56616666666667	0.0143051147460938
6.5695	0.0181198120117188
6.57283333333334	0.0238418579101563
6.57616666666667	0.0319480895996094
6.5795	0.0438690185546875
6.58283333333334	0.049591064453125
6.58616666666667	0.0491142272949219
6.5895	0.0486373901367188
6.59283333333334	0.0424385070800781
6.59616666666667	0.0348091125488281
6.5995	0.0200271606445313
6.60283333333334	0.0133514404296875
6.60616666666667	0.00858306884765625
6.6095	0.0057220458984375
6.61283333333334	0.00858306884765625
6.61616666666667	0.0157356262207031
6.6195	0.0276565551757813
6.62283333333334	0.0367164611816406
6.62616666666667	0.0476837158203125
6.6295	0.0510215759277344
6.63283333333334	0.0472068786621094
6.63616666666667	0.0429153442382813
6.6395	0.03814697265625
6.64283333333334	0.0371932983398438
6.64616666666667	0.0295639038085938
6.6495	0.0319480895996094
6.65283333333334	0.0376701354980469
6.65616666666667	0.0424385070800781
6.6595	0.0433921813964844
6.66283333333334	0.0391006469726563
6.66616666666667	0.0476837158203125
[truncated: 7,007 more rows]
