# Supplementary material for: Phase-Specific Parameter Estimation in Chiral HPLC Using 1‑Site, 2‑Site Stochastic Models, and Unified Equation Approach
Source: Anal Chem. 2026 Apr 29;98(18):13925–39. doi: 10.1021/acs.analchem.6c01634 (PMC13177292; doi:10.1021/acs.analchem.6c01634)
Supplement: Supplementary file 2 [file ac6c01634_si_002.zip › SupportingInformation/01_isotherm_fit/CELL2_data/LORA_CELL2_05_10_22508.CSV]

0.000166666666666667	-0.06866455078125
0.0035	-0.0696182250976563
0.00683333333333334	-0.0658035278320313
0.0101666666666667	-0.0600814819335938
0.0135	-0.0443458557128906
0.0168333333333334	-0.0247955322265625
0.0201666666666667	-0.0176429748535156
0.0235	-0.0152587890625
0.0268333333333334	-0.019073486328125
0.0301666666666667	-0.0185966491699219
0.0335	-0.0205039978027344
0.0368333333333334	-0.0224113464355469
0.0401666666666667	-0.0219345092773438
0.0435	-0.0257492065429688
0.0468333333333334	-0.0319480895996094
0.0501666666666667	-0.0395774841308594
0.0535	-0.0481605529785156
0.0568333333333334	-0.0586509704589844
0.0601666666666667	-0.0643730163574219
0.0635	-0.0624656677246094
0.0668333333333333	-0.0562667846679688
0.0701666666666667	-0.0505447387695313
0.0735	-0.0486373901367188
0.0768333333333334	-0.0467300415039063
0.0801666666666667	-0.0476837158203125
0.0835	-0.0481605529785156
0.0868333333333334	-0.0529289245605469
0.0901666666666667	-0.057220458984375
0.0935	-0.0615119934082032
0.0968333333333334	-0.0638961791992188
0.100166666666667	-0.0638961791992188
0.1035	-0.0638961791992188
0.106833333333334	-0.06103515625
0.110166666666667	-0.0596046447753907
0.1135	-0.0557899475097657
0.116833333333334	-0.0529289245605469
0.120166666666667	-0.0500679016113282
0.1235	-0.0481605529785156
0.126833333333334	-0.0414848327636719
0.130166666666667	-0.034332275390625
0.1335	-0.0262260437011719
0.136833333333334	-0.0162124633789063
0.140166666666667	-0.00333786010742188
0.1435	0.0104904174804688
0.146833333333334	0.0109672546386719
0.150166666666667	0.00476837158203125
0.1535	-0.00429153442382813
0.156833333333334	-0.0128746032714844
0.160166666666667	-0.0214576721191406
0.1635	-0.0338554382324219
0.166833333333334	-0.0424385070800781
0.170166666666667	-0.0472068786621094
0.1735	-0.0486373901367188
0.176833333333334	-0.0452995300292969
0.180166666666667	-0.0391006469726563
0.1835	-0.0357627868652344
0.186833333333334	-0.0286102294921875
0.190166666666667	-0.0224113464355469
0.1935	-0.0157356262207031
0.196833333333334	-0.0176429748535156
0.200166666666667	-0.026702880859375
0.2035	-0.0362396240234375
0.206833333333334	-0.0462532043457031
0.210166666666667	-0.0514984130859375
0.2135	-0.0510215759277344
0.216833333333334	-0.0429153442382813
0.220166666666667	-0.0271797180175781
0.2235	-0.011444091796875
0.226833333333334	-0.00095367431640625
0.230166666666667	0.00286102294921875
0.2335	0.000476837158203125
0.236833333333334	-0.00667572021484375
0.240166666666667	-0.0200271606445313
0.2435	-0.0338554382324219
0.246833333333334	-0.0448226928710938
0.250166666666667	-0.0553131103515625
0.2535	-0.064849853515625
0.256833333333334	-0.0700950622558594
0.260166666666667	-0.0710487365722657
0.2635	-0.0710487365722657
0.266833333333334	-0.0705718994140625
0.270166666666667	-0.0624656677246094
0.2735	-0.0538825988769532
0.276833333333334	-0.0491142272949219
0.280166666666667	-0.0514984130859375
0.2835	-0.049591064453125
0.286833333333334	-0.0438690185546875
0.290166666666667	-0.0367164611816406
0.2935	-0.0286102294921875
0.296833333333334	-0.0233650207519531
0.300166666666667	-0.0200271606445313
0.3035	-0.0257492065429688
0.306833333333334	-0.0319480895996094
0.310166666666667	-0.0386238098144531
0.3135	-0.0410079956054688
0.316833333333334	-0.0371932983398438
0.320166666666667	-0.0314712524414063
0.3235	-0.026702880859375
0.326833333333334	-0.026702880859375
0.330166666666667	-0.0276565551757813
0.3335	-0.0329017639160156
0.336833333333334	-0.0429153442382813
0.340166666666667	-0.0514984130859375
0.3435	-0.0505447387695313
0.346833333333334	-0.0433921813964844
0.350166666666667	-0.0371932983398438
0.3535	-0.0257492065429688
0.356833333333334	-0.011444091796875
0.360166666666667	0.00286102294921875
0.3635	0.00905990600585938
0.366833333333334	0.00858306884765625
0.370166666666667	0.00762939453125
0.3735	0.00095367431640625
0.376833333333334	-0.00715255737304688
0.380166666666667	-0.0166893005371094
0.3835	-0.0200271606445313
0.386833333333334	-0.0181198120117188
0.390166666666667	-0.0200271606445313
0.3935	-0.0200271606445313
0.396833333333334	-0.0200271606445313
0.400166666666667	-0.0185966491699219
0.4035	-0.0185966491699219
0.406833333333334	-0.0200271606445313
0.410166666666667	-0.0200271606445313
0.4135	-0.0205039978027344
0.416833333333334	-0.0257492065429688
0.420166666666667	-0.0300407409667969
0.4235	-0.0329017639160156
0.426833333333334	-0.0338554382324219
0.430166666666667	-0.0371932983398438
0.4335	-0.0429153442382813
0.436833333333334	-0.0486373901367188
0.440166666666667	-0.0505447387695313
0.4435	-0.0519752502441407
0.446833333333334	-0.0524520874023438
0.450166666666667	-0.0514984130859375
0.4535	-0.0472068786621094
0.456833333333334	-0.0400543212890625
0.460166666666667	-0.0352859497070313
0.4635	-0.0314712524414063
0.466833333333334	-0.0286102294921875
0.470166666666667	-0.0276565551757813
0.4735	-0.0252723693847656
0.476833333333334	-0.026702880859375
0.480166666666667	-0.0257492065429688
0.4835	-0.0200271606445313
0.486833333333334	-0.0138282775878906
0.490166666666667	-0.0095367431640625
0.4935	-0.0143051147460938
0.496833333333334	-0.0171661376953125
0.500166666666667	-0.0205039978027344
0.5035	-0.0209808349609375
0.506833333333334	-0.0214576721191406
0.510166666666667	-0.0176429748535156
0.5135	-0.0109672546386719
0.516833333333334	-0.0019073486328125
0.520166666666667	0.00619888305664063
0.5235	0.00858306884765625
0.526833333333334	0.00762939453125
0.530166666666667	0.00238418579101563
0.5335	-0.00095367431640625
0.536833333333334	-0.0057220458984375
0.540166666666667	-0.0128746032714844
0.5435	-0.0257492065429688
0.546833333333334	-0.0405311584472656
0.550166666666667	-0.0472068786621094
0.5535	-0.0443458557128906
0.556833333333334	-0.0352859497070313
0.560166666666667	-0.0209808349609375
0.5635	-0.00619888305664063
0.566833333333334	0.00429153442382813
0.570166666666667	0.00476837158203125
0.5735	-0.00524520874023438
0.576833333333334	-0.0224113464355469
0.580166666666667	-0.0414848327636719
0.5835	-0.0548362731933594
0.586833333333334	-0.0624656677246094
0.590166666666667	-0.0591278076171875
0.5935	-0.0457763671875
0.596833333333334	-0.02288818359375
0.600166666666667	-0.00762939453125
0.6035	-0.00286102294921875
0.606833333333334	-0.000476837158203125
0.610166666666667	-0.00143051147460938
0.6135	-0.00905990600585938
0.616833333333334	-0.026702880859375
0.620166666666667	-0.0362396240234375
0.6235	-0.0324249267578125
0.626833333333334	-0.0171661376953125
0.630166666666667	-0.0057220458984375
0.6335	0.000476837158203125
0.636833333333334	-0.00095367431640625
0.640166666666667	-0.00762939453125
0.6435	-0.0152587890625
0.646833333333334	-0.0281333923339844
0.650166666666667	-0.0367164611816406
0.6535	-0.0452995300292969
0.656833333333334	-0.0476837158203125
0.660166666666667	-0.0438690185546875
0.6635	-0.0448226928710938
0.666833333333334	-0.0462532043457031
0.670166666666667	-0.05340576171875
0.6735	-0.057220458984375
0.676833333333334	-0.0591278076171875
0.680166666666667	-0.0624656677246094
0.6835	-0.064849853515625
0.686833333333334	-0.0672340393066407
0.690166666666667	-0.0662803649902344
0.6935	-0.0634193420410157
0.696833333333334	-0.0591278076171875
0.700166666666667	-0.0519752502441407
0.7035	-0.0443458557128906
0.706833333333334	-0.0410079956054688
0.710166666666667	-0.0395774841308594
0.7135	-0.0410079956054688
0.716833333333334	-0.0395774841308594
0.720166666666667	-0.0410079956054688
0.7235	-0.0443458557128906
0.726833333333334	-0.0462532043457031
0.730166666666667	-0.0486373901367188
0.7335	-0.0524520874023438
0.736833333333334	-0.0624656677246094
0.740166666666667	-0.0700950622558594
0.7435	-0.0743865966796875
0.746833333333334	-0.0772476196289063
0.750166666666667	-0.0791549682617188
0.7535	-0.0734329223632813
0.756833333333334	-0.0586509704589844
0.760166666666667	-0.0452995300292969
0.7635	-0.0371932983398438
0.766833333333334	-0.0324249267578125
0.770166666666667	-0.0247955322265625
0.7735	-0.0176429748535156
0.776833333333334	-0.0162124633789063
0.780166666666667	-0.0195503234863281
0.7835	-0.0290870666503906
0.786833333333334	-0.0424385070800781
0.790166666666667	-0.0553131103515625
0.7935	-0.064849853515625
0.796833333333334	-0.0691413879394532
0.800166666666667	-0.0677108764648438
0.8035	-0.057220458984375
0.806833333333334	-0.0395774841308594
0.810166666666667	-0.0243186950683594
0.8135	-0.0200271606445313
0.816833333333334	-0.02288818359375
0.820166666666667	-0.026702880859375
0.8235	-0.0290870666503906
0.826833333333334	-0.0309944152832031
0.830166666666667	-0.0324249267578125
0.8335	-0.0333786010742188
0.836833333333334	-0.0371932983398438
0.840166666666667	-0.0462532043457031
0.8435	-0.0548362731933594
0.846833333333334	-0.0624656677246094
0.850166666666667	-0.0677108764648438
0.8535	-0.064849853515625
0.856833333333334	-0.0567436218261719
0.860166666666667	-0.0443458557128906
0.8635	-0.0352859497070313
0.866833333333334	-0.0300407409667969
0.870166666666667	-0.030517578125
0.8735	-0.0367164611816406
0.876833333333334	-0.0424385070800781
0.880166666666667	-0.041961669921875
0.8835	-0.0371932983398438
0.886833333333334	-0.0286102294921875
0.890166666666667	-0.0195503234863281
0.8935	-0.0104904174804688
0.896833333333334	-0.0057220458984375
0.900166666666667	-0.00667572021484375
0.9035	-0.0128746032714844
0.906833333333334	-0.0238418579101563
0.910166666666667	-0.0357627868652344
0.9135	-0.0429153442382813
0.916833333333334	-0.0467300415039063
0.920166666666667	-0.0476837158203125
0.9235	-0.0452995300292969
0.926833333333334	-0.0400543212890625
0.930166666666667	-0.0376701354980469
0.9335	-0.0405311584472656
0.936833333333334	-0.0486373901367188
0.940166666666667	-0.0581741333007813
0.9435	-0.072479248046875
0.946833333333334	-0.0805854797363281
0.950166666666667	-0.0782012939453125
0.9535	-0.0700950622558594
0.956833333333334	-0.0653266906738282
0.960166666666667	-0.0672340393066407
0.9635	-0.072479248046875
0.966833333333334	-0.0796318054199219
0.970166666666667	-0.0867843627929688
0.9735	-0.0929832458496094
0.976833333333334	-0.0925064086914063
0.980166666666667	-0.08392333984375
0.9835	-0.0700950622558594
0.986833333333334	-0.06103515625
0.990166666666667	-0.0596046447753907
0.9935	-0.0553131103515625
0.996833333333334	-0.0481605529785156
1.00016666666667	-0.0467300415039063
1.0035	-0.0500679016113282
1.00683333333334	-0.0543594360351563
1.01016666666667	-0.0557899475097657
1.0135	-0.0619888305664063
1.01683333333334	-0.0691413879394532
1.02016666666667	-0.0705718994140625
1.0235	-0.0681877136230469
1.02683333333334	-0.0653266906738282
1.03016666666667	-0.0658035278320313
1.0335	-0.0677108764648438
1.03683333333334	-0.0734329223632813
1.04016666666667	-0.0810623168945313
1.0435	-0.0882148742675781
1.04683333333334	-0.0896453857421875
1.05016666666667	-0.0863075256347656
1.0535	-0.0782012939453125
1.05683333333334	-0.0700950622558594
1.06016666666667	-0.0667572021484375
1.0635	-0.0662803649902344
1.06683333333334	-0.0700950622558594
1.07016666666667	-0.0758171081542969
1.0735	-0.0886917114257813
1.07683333333334	-0.0972747802734375
1.08016666666667	-0.0987052917480469
1.0835	-0.0925064086914063
1.08683333333334	-0.08392333984375
1.09016666666667	-0.0772476196289063
1.0935	-0.0691413879394532
1.09683333333334	-0.0658035278320313
1.10016666666667	-0.0619888305664063
1.1035	-0.057220458984375
1.10683333333334	-0.049591064453125
1.11016666666667	-0.0414848327636719
1.1135	-0.034332275390625
1.11683333333334	-0.0290870666503906
1.12016666666667	-0.0276565551757813
1.1235	-0.0329017639160156
1.12683333333334	-0.0443458557128906
1.13016666666667	-0.0586509704589844
1.1335	-0.0658035278320313
1.13683333333334	-0.0643730163574219
1.14016666666667	-0.0600814819335938
1.1435	-0.0553131103515625
1.14683333333334	-0.0500679016113282
1.15016666666667	-0.0414848327636719
1.1535	-0.034332275390625
1.15683333333334	-0.0309944152832031
1.16016666666667	-0.0329017639160156
1.1635	-0.0352859497070313
1.16683333333334	-0.0376701354980469
1.17016666666667	-0.0367164611816406
1.1735	-0.0309944152832031
1.17683333333334	-0.026702880859375
1.18016666666667	-0.0238418579101563
1.1835	-0.0243186950683594
1.18683333333334	-0.0262260437011719
1.19016666666667	-0.0238418579101563
1.1935	-0.0247955322265625
1.19683333333334	-0.0300407409667969
1.20016666666667	-0.0348091125488281
1.2035	-0.0333786010742188
1.20683333333334	-0.0262260437011719
1.21016666666667	-0.0281333923339844
1.2135	-0.0352859497070313
1.21683333333334	-0.0405311584472656
1.22016666666667	-0.041961669921875
1.2235	-0.0414848327636719
1.22683333333334	-0.0457763671875
1.23016666666667	-0.0510215759277344
1.2335	-0.0529289245605469
1.23683333333334	-0.0467300415039063
1.24016666666667	-0.0357627868652344
1.2435	-0.0219345092773438
1.24683333333334	-0.0109672546386719
1.25016666666667	-0.00286102294921875
1.2535	0.00095367431640625
1.25683333333334	-0.00143051147460938
1.26016666666667	-0.00619888305664063
1.2635	-0.0166893005371094
1.26683333333334	-0.0252723693847656
1.27016666666667	-0.0290870666503906
1.2735	-0.0286102294921875
1.27683333333334	-0.0262260437011719
1.28016666666667	-0.0238418579101563
1.2835	-0.019073486328125
1.28683333333334	-0.0138282775878906
1.29016666666667	-0.011444091796875
1.2935	-0.011444091796875
1.29683333333334	-0.0152587890625
1.30016666666667	-0.0238418579101563
1.3035	-0.0391006469726563
1.30683333333334	-0.0557899475097657
1.31016666666667	-0.0658035278320313
1.3135	-0.0672340393066407
1.31683333333334	-0.0624656677246094
1.32016666666667	-0.0510215759277344
1.3235	-0.0329017639160156
1.32683333333334	-0.0138282775878906
1.33016666666667	-0.0057220458984375
1.3335	-0.00667572021484375
1.33683333333334	-0.0123977661132813
1.34016666666667	-0.0219345092773438
1.3435	-0.0367164611816406
1.34683333333334	-0.0500679016113282
1.35016666666667	-0.0514984130859375
1.3535	-0.0457763671875
1.35683333333334	-0.0395774841308594
1.36016666666667	-0.034332275390625
1.3635	-0.0243186950683594
1.36683333333334	-0.0109672546386719
1.37016666666667	-0.00333786010742188
1.3735	-0.00762939453125
1.37683333333334	-0.0200271606445313
1.38016666666667	-0.0286102294921875
1.3835	-0.0290870666503906
1.38683333333334	-0.0252723693847656
1.39016666666667	-0.0214576721191406
1.3935	-0.0181198120117188
1.39683333333334	-0.0119209289550781
1.40016666666667	-0.00619888305664063
1.4035	-0.0109672546386719
1.40683333333334	-0.0262260437011719
1.41016666666667	-0.0410079956054688
1.4135	-0.0486373901367188
1.41683333333334	-0.0567436218261719
1.42016666666667	-0.0700950622558594
1.4235	-0.0772476196289063
1.42683333333334	-0.0772476196289063
1.43016666666667	-0.0753402709960938
1.4335	-0.0758171081542969
1.43683333333334	-0.0753402709960938
1.44016666666667	-0.0700950622558594
1.4435	-0.0696182250976563
1.44683333333334	-0.0705718994140625
1.45016666666667	-0.0705718994140625
1.4535	-0.0658035278320313
1.45683333333334	-0.0596046447753907
1.46016666666667	-0.0576972961425782
1.4635	-0.0596046447753907
1.46683333333334	-0.0624656677246094
1.47016666666667	-0.0596046447753907
1.4735	-0.0538825988769532
1.47683333333334	-0.0467300415039063
1.48016666666667	-0.041961669921875
1.4835	-0.030517578125
1.48683333333334	-0.0185966491699219
1.49016666666667	-0.0157356262207031
1.4935	-0.0200271606445313
1.49683333333334	-0.026702880859375
1.50016666666667	-0.0257492065429688
1.5035	-0.0300407409667969
1.50683333333334	-0.0410079956054688
1.51016666666667	-0.0519752502441407
1.5135	-0.057220458984375
1.51683333333334	-0.0591278076171875
1.52016666666667	-0.0638961791992188
1.5235	-0.0667572021484375
1.52683333333334	-0.0629425048828125
1.53016666666667	-0.0519752502441407
1.5335	-0.0438690185546875
1.53683333333334	-0.0376701354980469
1.54016666666667	-0.0329017639160156
1.5435	-0.0309944152832031
1.54683333333334	-0.0371932983398438
1.55016666666667	-0.049591064453125
1.5535	-0.0591278076171875
1.55683333333334	-0.0629425048828125
1.56016666666667	-0.06103515625
1.5635	-0.0562667846679688
1.56683333333334	-0.0486373901367188
1.57016666666667	-0.0400543212890625
1.5735	-0.0357627868652344
1.57683333333334	-0.0324249267578125
1.58016666666667	-0.0309944152832031
1.5835	-0.0309944152832031
1.58683333333334	-0.0309944152832031
1.59016666666667	-0.0319480895996094
1.5935	-0.0324249267578125
1.59683333333334	-0.0371932983398438
1.60016666666667	-0.0429153442382813
1.6035	-0.0476837158203125
1.60683333333334	-0.049591064453125
1.61016666666667	-0.0486373901367188
1.6135	-0.0505447387695313
1.61683333333334	-0.0529289245605469
1.62016666666667	-0.05340576171875
1.6235	-0.0491142272949219
1.62683333333334	-0.0429153442382813
1.63016666666667	-0.0386238098144531
1.6335	-0.0333786010742188
1.63683333333334	-0.0281333923339844
1.64016666666667	-0.0224113464355469
1.6435	-0.0195503234863281
1.64683333333334	-0.0157356262207031
1.65016666666667	-0.00762939453125
1.6535	0.0019073486328125
1.65683333333334	0.00619888305664063
1.66016666666667	0.00715255737304688
1.6635	0.00619888305664063
1.66683333333334	0
1.67016666666667	-0.0143051147460938
1.6735	-0.0324249267578125
1.67683333333334	-0.0386238098144531
1.68016666666667	-0.0391006469726563
1.6835	-0.0376701354980469
1.68683333333334	-0.0357627868652344
1.69016666666667	-0.0271797180175781
1.6935	-0.0147819519042969
1.69683333333334	-0.00858306884765625
1.70016666666667	-0.0109672546386719
1.7035	-0.0157356262207031
1.70683333333334	-0.0157356262207031
1.71016666666667	-0.0119209289550781
1.7135	-0.0095367431640625
1.71683333333334	-0.0138282775878906
1.72016666666667	-0.0219345092773438
1.7235	-0.0309944152832031
1.72683333333334	-0.0414848327636719
1.73016666666667	-0.049591064453125
1.7335	-0.0576972961425782
1.73683333333334	-0.0638961791992188
1.74016666666667	-0.0662803649902344
1.7435	-0.0638961791992188
1.74683333333334	-0.0576972961425782
1.75016666666667	-0.0557899475097657
1.7535	-0.0529289245605469
1.75683333333334	-0.0462532043457031
1.76016666666667	-0.0386238098144531
1.7635	-0.034332275390625
1.76683333333334	-0.034332275390625
1.77016666666667	-0.0367164611816406
1.7735	-0.0405311584472656
1.77683333333334	-0.0429153442382813
1.78016666666667	-0.0395774841308594
1.7835	-0.0352859497070313
1.78683333333334	-0.0352859497070313
1.79016666666667	-0.0329017639160156
1.7935	-0.0324249267578125
1.79683333333334	-0.034332275390625
1.80016666666667	-0.0376701354980469
1.8035	-0.03814697265625
1.80683333333334	-0.0286102294921875
1.81016666666667	-0.0209808349609375
1.8135	-0.0128746032714844
1.81683333333334	-0.00858306884765625
1.82016666666667	-0.00810623168945313
1.8235	-0.00810623168945313
1.82683333333334	-0.0104904174804688
1.83016666666667	-0.003814697265625
1.8335	0.00619888305664063
1.83683333333334	0.0185966491699219
1.84016666666667	0.0314712524414063
1.8435	0.0376701354980469
1.84683333333334	0.0357627868652344
1.85016666666667	0.0262260437011719
1.8535	0.0171661376953125
1.85683333333334	0.0166893005371094
1.86016666666667	0.0185966491699219
1.8635	0.0233650207519531
1.86683333333334	0.0252723693847656
1.87016666666667	0.0262260437011719
1.8735	0.0262260437011719
1.87683333333334	0.02288818359375
1.88016666666667	0.0176429748535156
1.8835	0.0109672546386719
1.88683333333334	0.00905990600585938
1.89016666666667	0.0109672546386719
1.8935	0.0166893005371094
1.89683333333334	0.0219345092773438
1.90016666666667	0.030517578125
1.9035	0.034332275390625
1.90683333333334	0.0338554382324219
1.91016666666667	0.0276565551757813
1.9135	0.0171661376953125
1.91683333333334	0.0095367431640625
1.92016666666667	-0.00143051147460938
1.9235	-0.0057220458984375
1.92683333333334	-0.00429153442382813
1.93016666666667	-0.000476837158203125
1.9335	0.00667572021484375
1.93683333333334	0.0104904174804688
1.94016666666667	0.0200271606445313
1.9435	0.0271797180175781
1.94683333333334	0.0257492065429688
1.95016666666667	0.0185966491699219
1.9535	0.00476837158203125
1.95683333333334	-0.0057220458984375
1.96016666666667	-0.0152587890625
1.9635	-0.0219345092773438
1.96683333333334	-0.0243186950683594
1.97016666666667	-0.0238418579101563
1.9735	-0.0176429748535156
1.97683333333334	-0.0104904174804688
1.98016666666667	-0.0095367431640625
1.9835	-0.00858306884765625
1.98683333333334	-0.00476837158203125
1.99016666666667	0.00762939453125
1.9935	0.0162124633789063
1.99683333333334	0.019073486328125
2.00016666666667	0.019073486328125
2.0035	0.0157356262207031
2.00683333333334	0.0095367431640625
2.01016666666667	0.00095367431640625
2.0135	-0.00619888305664063
2.01683333333334	-0.0109672546386719
2.02016666666667	-0.0123977661132813
2.0235	-0.0119209289550781
2.02683333333334	-0.00619888305664063
2.03016666666667	-0.0019073486328125
2.0335	0.00286102294921875
2.03683333333334	0.00715255737304688
2.04016666666667	0.00905990600585938
2.0435	0.00667572021484375
2.04683333333334	-0.0019073486328125
2.05016666666667	-0.00715255737304688
2.0535	-0.00667572021484375
2.05683333333334	-0.00810623168945313
2.06016666666667	-0.00524520874023438
2.0635	0
2.06683333333334	0.0123977661132813
2.07016666666667	0.0176429748535156
2.0735	0.0119209289550781
2.07683333333334	0.00762939453125
2.08016666666667	0.0057220458984375
2.0835	0.00524520874023438
2.08683333333334	0.000476837158203125
2.09016666666667	0.00333786010742188
2.0935	0.0147819519042969
2.09683333333334	0.0238418579101563
2.10016666666667	0.0209808349609375
2.1035	0.0162124633789063
2.10683333333334	0.0133514404296875
2.11016666666667	0.0109672546386719
2.1135	-0.000476837158203125
2.11683333333334	-0.0143051147460938
2.12016666666667	-0.02288818359375
2.1235	-0.0309944152832031
2.12683333333334	-0.0357627868652344
2.13016666666667	-0.0410079956054688
2.1335	-0.0410079956054688
2.13683333333334	-0.0410079956054688
2.14016666666667	-0.0410079956054688
2.1435	-0.0333786010742188
2.14683333333334	-0.0243186950683594
2.15016666666667	-0.0166893005371094
2.1535	-0.0147819519042969
2.15683333333334	-0.0147819519042969
2.16016666666667	-0.019073486328125
2.1635	-0.0295639038085938
2.16683333333334	-0.03814697265625
2.17016666666667	-0.0405311584472656
2.1735	-0.0367164611816406
2.17683333333334	-0.0314712524414063
2.18016666666667	-0.0181198120117188
2.1835	-0.00095367431640625
2.18683333333334	0.011444091796875
2.19016666666667	0.0128746032714844
2.1935	0.0057220458984375
2.19683333333334	0.00476837158203125
2.20016666666667	-0.0019073486328125
2.2035	-0.0128746032714844
2.20683333333334	-0.0262260437011719
2.21016666666667	-0.034332275390625
2.2135	-0.0324249267578125
2.21683333333334	-0.0324249267578125
2.22016666666667	-0.0290870666503906
2.2235	-0.0290870666503906
2.22683333333334	-0.0333786010742188
2.23016666666667	-0.0443458557128906
2.2335	-0.0567436218261719
2.23683333333334	-0.0658035278320313
2.24016666666667	-0.0691413879394532
2.2435	-0.0667572021484375
2.24683333333334	-0.0624656677246094
2.25016666666667	-0.0586509704589844
2.2535	-0.0562667846679688
2.25683333333334	-0.0543594360351563
2.26016666666667	-0.0538825988769532
2.2635	-0.0519752502441407
2.26683333333334	-0.0438690185546875
2.27016666666667	-0.0319480895996094
2.2735	-0.0195503234863281
2.27683333333334	-0.0138282775878906
2.28016666666667	-0.0152587890625
2.2835	-0.0205039978027344
2.28683333333334	-0.030517578125
2.29016666666667	-0.0362396240234375
2.2935	-0.0376701354980469
2.29683333333334	-0.0257492065429688
2.30016666666667	-0.0133514404296875
2.3035	-0.0057220458984375
2.30683333333334	-0.00333786010742188
2.31016666666667	-0.00715255737304688
2.3135	-0.0147819519042969
2.31683333333334	-0.0324249267578125
2.32016666666667	-0.0467300415039063
2.3235	-0.0524520874023438
2.32683333333334	-0.0481605529785156
2.33016666666667	-0.0352859497070313
2.3335	-0.0200271606445313
2.33683333333334	-0.00333786010742188
2.34016666666667	0.00905990600585938
2.3435	0.0162124633789063
2.34683333333334	0.0162124633789063
2.35016666666667	0.0138282775878906
2.3535	0.00810623168945313
2.35683333333334	0.0057220458984375
2.36016666666667	0.00667572021484375
2.3635	0.0100135803222656
2.36683333333334	0.0109672546386719
2.37016666666667	0.00095367431640625
2.3735	-0.0104904174804688
2.37683333333334	-0.0252723693847656
2.38016666666667	-0.0338554382324219
2.3835	-0.0391006469726563
2.38683333333334	-0.0376701354980469
2.39016666666667	-0.0309944152832031
2.3935	-0.0238418579101563
2.39683333333334	-0.0171661376953125
2.40016666666667	-0.0181198120117188
2.4035	-0.0209808349609375
2.40683333333334	-0.0224113464355469
2.41016666666667	-0.0195503234863281
2.4135	-0.0147819519042969
2.41683333333334	-0.0109672546386719
2.42016666666667	-0.00524520874023438
2.4235	-0.00095367431640625
2.42683333333334	-0.0019073486328125
2.43016666666667	-0.00667572021484375
2.4335	-0.0100135803222656
2.43683333333334	-0.00476837158203125
2.44016666666667	0.00143051147460938
2.4435	0.0095367431640625
2.44683333333334	0.0200271606445313
2.45016666666667	0.030517578125
2.4535	0.0367164611816406
2.45683333333334	0.0352859497070313
2.46016666666667	0.0333786010742188
2.4635	0.0324249267578125
2.46683333333334	0.0314712524414063
2.47016666666667	0.0290870666503906
2.4735	0.0219345092773438
2.47683333333334	0.0147819519042969
2.48016666666667	0.00429153442382813
2.4835	-0.00619888305664063
2.48683333333334	-0.0176429748535156
2.49016666666667	-0.0262260437011719
2.4935	-0.0295639038085938
2.49683333333334	-0.0314712524414063
2.50016666666667	-0.030517578125
2.5035	-0.0262260437011719
2.50683333333334	-0.0185966491699219
2.51016666666667	-0.0138282775878906
2.5135	-0.00905990600585938
2.51683333333334	-0.00476837158203125
2.52016666666667	-0.00524520874023438
2.5235	-0.0143051147460938
2.52683333333334	-0.0276565551757813
2.53016666666667	-0.0324249267578125
2.5335	-0.0324249267578125
2.53683333333334	-0.030517578125
2.54016666666667	-0.0276565551757813
2.5435	-0.026702880859375
2.54683333333334	-0.0214576721191406
2.55016666666667	-0.0171661376953125
2.5535	-0.0143051147460938
2.55683333333334	-0.0138282775878906
2.56016666666667	-0.0147819519042969
2.5635	-0.0123977661132813
2.56683333333334	-0.00905990600585938
2.57016666666667	-0.0123977661132813
2.5735	-0.0205039978027344
2.57683333333334	-0.0290870666503906
2.58016666666667	-0.0290870666503906
2.5835	-0.0257492065429688
2.58683333333334	-0.0247955322265625
2.59016666666667	-0.0195503234863281
2.5935	-0.00715255737304688
2.59683333333334	0.0119209289550781
2.60016666666667	0.02288818359375
2.6035	0.0281333923339844
2.60683333333334	0.0295639038085938
2.61016666666667	0.0262260437011719
2.6135	0.0152587890625
2.61683333333334	0
2.62016666666667	-0.00810623168945313
2.6235	-0.0095367431640625
2.62683333333334	-0.0100135803222656
2.63016666666667	-0.0152587890625
2.6335	-0.0181198120117188
2.63683333333334	-0.0209808349609375
2.64016666666667	-0.0209808349609375
2.6435	-0.0200271606445313
2.64683333333334	-0.0143051147460938
2.65016666666667	-0.011444091796875
2.6535	-0.0181198120117188
2.65683333333334	-0.0243186950683594
2.66016666666667	-0.0286102294921875
2.6635	-0.0338554382324219
2.66683333333334	-0.0472068786621094
2.67016666666667	-0.06103515625
2.6735	-0.0658035278320313
2.67683333333334	-0.0672340393066407
2.68016666666667	-0.0720024108886719
2.6835	-0.0782012939453125
2.68683333333334	-0.0815391540527344
2.69016666666667	-0.0753402709960938
2.6935	-0.0691413879394532
2.69683333333334	-0.0643730163574219
2.70016666666667	-0.0653266906738282
2.7035	-0.0653266906738282
2.70683333333334	-0.0605583190917969
2.71016666666667	-0.0562667846679688
2.7135	-0.0548362731933594
2.71683333333334	-0.0562667846679688
2.72016666666667	-0.057220458984375
2.7235	-0.0553131103515625
2.72683333333334	-0.049591064453125
2.73016666666667	-0.0414848327636719
2.7335	-0.030517578125
2.73683333333334	-0.0214576721191406
2.74016666666667	-0.0147819519042969
2.7435	-0.0133514404296875
2.74683333333334	-0.0185966491699219
2.75016666666667	-0.0214576721191406
2.7535	-0.0233650207519531
2.75683333333334	-0.0181198120117188
2.76016666666667	-0.0119209289550781
2.7635	-0.003814697265625
2.76683333333334	0.0057220458984375
2.77016666666667	0.0104904174804688
2.7735	0.0133514404296875
2.77683333333334	0.011444091796875
2.78016666666667	0.0128746032714844
2.7835	0.0119209289550781
2.78683333333334	0.00429153442382813
2.79016666666667	-0.00858306884765625
2.7935	-0.02288818359375
2.79683333333334	-0.0338554382324219
2.80016666666667	-0.0491142272949219
2.8035	-0.0624656677246094
2.80683333333334	-0.0667572021484375
2.81016666666667	-0.0600814819335938
2.8135	-0.049591064453125
2.81683333333334	-0.0405311584472656
2.82016666666667	-0.0290870666503906
2.8235	-0.0181198120117188
2.82683333333334	-0.00905990600585938
2.83016666666667	-0.00762939453125
2.8335	-0.00524520874023438
2.83683333333334	0
2.84016666666667	0.0057220458984375
2.8435	0.00762939453125
2.84683333333334	0.00667572021484375
2.85016666666667	0.00715255737304688
2.8535	0.00524520874023438
2.85683333333334	-0.00095367431640625
2.86016666666667	-0.00762939453125
2.8635	-0.0109672546386719
2.86683333333334	-0.0123977661132813
2.87016666666667	-0.0119209289550781
2.8735	-0.00810623168945313
2.87683333333334	-0.003814697265625
2.88016666666667	-0.00095367431640625
2.8835	0.00333786010742188
2.88683333333334	0.0119209289550781
2.89016666666667	0.0171661376953125
2.8935	0.0157356262207031
2.89683333333334	0.00858306884765625
2.90016666666667	0.00095367431640625
2.9035	-0.0095367431640625
2.90683333333334	-0.0214576721191406
2.91016666666667	-0.030517578125
2.9135	-0.0338554382324219
2.91683333333334	-0.0338554382324219
2.92016666666667	-0.0290870666503906
2.9235	-0.0205039978027344
2.92683333333334	-0.0128746032714844
2.93016666666667	-0.00858306884765625
2.9335	-0.0100135803222656
2.93683333333334	-0.011444091796875
2.94016666666667	-0.0133514404296875
2.9435	-0.0133514404296875
2.94683333333334	-0.0152587890625
2.95016666666667	-0.0195503234863281
2.9535	-0.0181198120117188
2.95683333333334	-0.0104904174804688
2.96016666666667	-0.00524520874023438
2.9635	-0.00429153442382813
2.96683333333334	-0.00238418579101563
2.97016666666667	0.0057220458984375
2.9735	0.0133514404296875
2.97683333333334	0.0152587890625
2.98016666666667	0.0181198120117188
2.9835	0.0176429748535156
2.98683333333334	0.0181198120117188
2.99016666666667	0.011444091796875
2.9935	0.00858306884765625
2.99683333333334	0.0104904174804688
3.00016666666667	0.0143051147460938
3.0035	0.0171661376953125
3.00683333333334	0.0147819519042969
3.01016666666667	0.0181198120117188
3.0135	0.0162124633789063
3.01683333333334	0.0138282775878906
3.02016666666667	0.00667572021484375
3.0235	0.00524520874023438
3.02683333333334	0.00810623168945313
3.03016666666667	0.0104904174804688
3.0335	0.0157356262207031
3.03683333333334	0.0205039978027344
3.04016666666667	0.0281333923339844
3.0435	0.034332275390625
3.04683333333334	0.0395774841308594
3.05016666666667	0.0448226928710938
3.0535	0.0443458557128906
3.05683333333334	0.03814697265625
3.06016666666667	0.0324249267578125
3.0635	0.0290870666503906
3.06683333333334	0.030517578125
3.07016666666667	0.0290870666503906
3.0735	0.0286102294921875
3.07683333333334	0.030517578125
3.08016666666667	0.0319480895996094
3.0835	0.0290870666503906
3.08683333333334	0.0219345092773438
3.09016666666667	0.0171661376953125
3.0935	0.0147819519042969
3.09683333333334	0.0128746032714844
3.10016666666667	0.00810623168945313
3.1035	0.00476837158203125
3.10683333333334	0.003814697265625
3.11016666666667	0.00238418579101563
3.1135	-0.00429153442382813
3.11683333333334	-0.0104904174804688
3.12016666666667	-0.0100135803222656
3.1235	-0.00333786010742188
3.12683333333334	0.0019073486328125
3.13016666666667	0.00905990600585938
3.1335	0.02288818359375
3.13683333333334	0.0395774841308594
3.14016666666667	0.0467300415039063
3.1435	0.041961669921875
3.14683333333334	0.0338554382324219
3.15016666666667	0.0271797180175781
3.1535	0.0233650207519531
3.15683333333334	0.0219345092773438
3.16016666666667	0.0252723693847656
3.1635	0.030517578125
3.16683333333334	0.0362396240234375
3.17016666666667	0.0414848327636719
3.1735	0.0452995300292969
3.17683333333334	0.0457763671875
3.18016666666667	0.0462532043457031
3.1835	0.0514984130859375
3.18683333333334	0.0591278076171875
3.19016666666667	0.0634193420410157
3.1935	0.06103515625
3.19683333333334	0.0548362731933594
3.20016666666667	0.0457763671875
3.2035	0.0348091125488281
3.20683333333334	0.02288818359375
3.21016666666667	0.0128746032714844
3.2135	0.00429153442382813
3.21683333333334	-0.00667572021484375
3.22016666666667	-0.0162124633789063
3.2235	-0.0257492065429688
3.22683333333334	-0.0314712524414063
3.23016666666667	-0.0348091125488281
3.2335	-0.0357627868652344
3.23683333333334	-0.0300407409667969
3.24016666666667	-0.0181198120117188
3.2435	-0.00333786010742188
3.24683333333334	0.0104904174804688
3.25016666666667	0.0219345092773438
3.2535	0.0338554382324219
3.25683333333334	0.0405311584472656
3.26016666666667	0.0414848327636719
3.2635	0.03814697265625
3.26683333333334	0.0314712524414063
3.27016666666667	0.0262260437011719
3.2735	0.0247955322265625
3.27683333333334	0.03814697265625
3.28016666666667	0.0600814819335938
3.2835	0.0810623168945313
3.28683333333334	0.101089477539063
3.29016666666667	0.116825103759766
3.2935	0.12969970703125
3.29683333333334	0.13113021850586
3.30016666666667	0.128269195556641
3.3035	0.133514404296875
3.30683333333334	0.151634216308594
3.31016666666667	0.179767608642578
3.3135	0.206947326660156
3.31683333333334	0.234127044677735
3.32016666666667	0.257015228271485
3.3235	0.272274017333985
3.32683333333334	0.280857086181641
3.33016666666667	0.285625457763672
3.3335	0.29897689819336
3.33683333333334	0.314712524414063
3.34016666666667	0.336647033691406
3.3435	0.35858154296875
3.34683333333334	0.376224517822266
3.35016666666667	0.391483306884766
3.3535	0.401496887207031
3.35683333333334	0.415802001953125
3.36016666666667	0.425338745117188
3.3635	0.430107116699219
3.36683333333334	0.433921813964844
3.37016666666667	0.439167022705078
3.3735	0.441074371337891
3.37683333333334	0.436782836914063
3.38016666666667	0.436782836914063
3.3835	0.448226928710938
3.38683333333334	0.463962554931641
3.39016666666667	0.477313995361328
3.3935	0.48208236694336
3.39683333333334	0.483989715576172
3.40016666666667	0.48208236694336
3.4035	0.469684600830078
3.40683333333334	0.458240509033203
3.41016666666667	0.448226928710938
3.4135	0.448226928710938
3.41683333333334	0.451087951660156
3.42016666666667	0.456333160400391
3.4235	0.467300415039063
3.42683333333334	0.473499298095703
3.43016666666667	0.475883483886719
3.4335	0.470161437988281
3.43683333333334	0.463485717773438
3.44016666666667	0.455379486083985
3.4435	0.4425048828125
3.44683333333334	0.429153442382813
3.45016666666667	0.414371490478516
3.4535	0.402927398681641
3.45683333333334	0.391483306884766
3.46016666666667	0.380039215087891
3.4635	0.370502471923828
3.46683333333334	0.364780426025391
3.47016666666667	0.361919403076172
3.4735	0.357151031494141
3.47683333333334	0.353336334228516
3.48016666666667	0.349044799804688
3.4835	0.34475326538086
3.48683333333334	0.335216522216797
3.49016666666667	0.324249267578125
3.4935	0.311374664306641
3.49683333333334	0.295639038085938
3.50016666666667	0.28371810913086
3.5035	0.275135040283203
3.50683333333334	0.271797180175781
3.51016666666667	0.269412994384766
3.5135	0.267505645751953
3.51683333333334	0.262260437011719
3.52016666666667	0.250816345214844
3.5235	0.235080718994141
3.52683333333334	0.21505355834961
3.53016666666667	0.191688537597656
3.5335	0.170707702636719
3.53683333333334	0.151634216308594
3.54016666666667	0.133514404296875
3.5435	0.105381011962891
3.54683333333334	0.0662803649902344
3.55016666666667	0.0176429748535156
3.5535	-0.0395774841308594
3.55683333333334	-0.102043151855469
3.56016666666667	-0.168800354003906
3.5635	-0.235080718994141
3.56683333333334	-0.303268432617188
3.57016666666667	-0.3662109375
3.5735	-0.42104721069336
3.57683333333334	-0.467777252197266
3.58016666666667	-0.515460968017578
3.5835	-0.55837631225586
3.58683333333334	-0.591754913330078
3.59016666666667	-0.6103515625
3.5935	-0.619888305664063
3.59683333333334	-0.622749328613282
3.60016666666667	-0.608444213867188
3.6035	-0.576496124267578
3.60683333333334	-0.523090362548828
3.61016666666667	-0.460624694824219
3.6135	-0.388145446777344
3.61683333333334	-0.303745269775391
3.62016666666667	-0.204563140869141
3.6235	-0.087738037109375
3.62683333333334	0.0433921813964844
3.63016666666667	0.194072723388672
3.6335	0.364780426025391
3.63683333333334	0.55694580078125
3.64016666666667	0.768184661865235
3.6435	0.997066497802735
3.64683333333334	1.24645233154297
3.65016666666667	1.51872634887696
3.6535	1.81722640991211
3.65683333333334	2.14576721191406
3.66016666666667	2.50482559204102
3.6635	2.89583206176758
3.66683333333334	3.31687927246094
3.67016666666667	3.77035140991211
3.6735	4.25148010253906
3.67683333333334	4.74405288696289
3.68016666666667	5.24187088012696
3.6835	5.74779510498047
3.68683333333334	6.26230239868164
3.69016666666667	6.76965713500977
3.6935	7.25698471069336
3.69683333333334	7.72666931152344
3.70016666666667	8.16869735717774
3.7035	8.56161117553711
3.70683333333334	8.89015197753906
3.71016666666667	9.15098190307617
3.7135	9.34314727783203
3.71683333333334	9.46426391601563
3.72016666666667	9.50813293457031
3.7235	9.48095321655274
3.72683333333334	9.38510894775391
3.73016666666667	9.22298431396485
3.7335	8.99648666381836
3.73683333333334	8.71515274047852
3.74016666666667	8.3918571472168
3.7435	8.03136825561524
3.74683333333334	7.63607025146485
3.75016666666667	7.21549987792969
3.7535	6.78682327270508
3.75683333333334	6.35528564453125
3.76016666666667	5.92279434204102
3.7635	5.49077987670899
3.76683333333334	5.06925582885742
3.77016666666667	4.66251373291016
3.7735	4.26626205444336
3.77683333333334	3.88002395629883
3.78016666666667	3.50761413574219
3.7835	3.16238403320313
3.78683333333334	2.84957885742188
3.79016666666667	2.56967544555664
3.7935	2.31742858886719
3.79683333333334	2.09140777587891
3.80016666666667	1.89781188964844
3.8035	1.72519683837891
3.80683333333334	1.56736373901367
3.81016666666667	1.4190673828125
3.8135	1.28793716430664
3.81683333333334	1.17683410644531
3.82016666666667	1.07431411743164
3.8235	0.980854034423828
3.82683333333334	0.900745391845703
3.83016666666667	0.834465026855469
3.8335	0.7781982421875
3.83683333333334	0.723838806152344
3.84016666666667	0.675201416015625
3.8435	0.634193420410157
3.84683333333334	0.596046447753907
3.85016666666667	0.560760498046875
3.8535	0.524044036865235
3.85683333333334	0.496864318847656
3.86016666666667	0.477790832519531
3.8635	0.468254089355469
3.86683333333334	0.470161437988281
3.87016666666667	0.489234924316406
3.8735	0.526905059814453
3.87683333333334	0.578880310058594
3.88016666666667	0.651359558105469
3.8835	0.74911117553711
3.88683333333334	0.880241394042969
3.89016666666667	1.04951858520508
3.8935	1.27458572387696
3.89683333333334	1.56593322753906
3.90016666666667	1.93834304809571
3.9035	2.40659713745117
3.90683333333334	2.99358367919922
3.91016666666667	3.71265411376953
3.9135	4.57811355590821
3.91683333333334	5.60760498046875
3.92016666666667	6.81638717651367
3.9235	8.21208953857422
3.92683333333334	9.79948043823242
3.93016666666667	11.5909576416016
3.9335	13.5850906372071
3.93683333333334	15.7723426818848
3.94016666666667	18.122673034668
3.9435	20.6136703491211
3.94683333333334	23.2124328613281
3.95016666666667	25.871753692627
3.9535	28.5358428955078
3.95683333333334	31.1493873596192
3.96016666666667	33.6666107177735
3.9635	36.0307693481446
3.96683333333334	38.1741523742676
3.97016666666667	40.0371551513672
3.9735	41.5701866149903
3.97683333333334	42.7336692810059
3.98016666666667	43.4970855712891
3.9835	43.8423156738281
3.98683333333334	43.7660217285156
3.99016666666667	43.2796478271485
3.9935	42.4075126647949
3.99683333333334	41.1887168884278
4.00016666666667	39.6566390991211
4.0035	37.8470420837403
4.00683333333334	35.8123779296875
4.01016666666667	33.6151123046875
4.0135	31.3115119934082
4.01683333333334	28.9444923400879
4.02016666666667	26.5574455261231
4.0235	24.1971015930176
4.02683333333334	21.9025611877442
4.03016666666667	19.6986198425293
4.0335	17.6024436950684
4.03683333333334	15.622615814209
4.04016666666667	13.7734413146973
4.0435	12.0615959167481
4.04683333333334	10.4889869689942
4.05016666666667	9.05370712280274
4.0535	7.7505111694336
4.05683333333334	6.57796859741211
4.06016666666667	5.52463531494141
4.0635	4.58478927612305
4.06683333333334	3.75223159790039
4.07016666666667	3.01647186279297
4.0735	2.36177444458008
4.07683333333334	1.7848014831543
4.08016666666667	1.28889083862305
4.0835	0.868320465087891
4.08683333333334	0.514030456542969
4.09016666666667	0.220775604248047
4.0935	-0.00619888305664063
4.09683333333334	-0.171661376953125
4.10016666666667	-0.290870666503906
4.1035	-0.376224517822266
4.10683333333334	-0.434398651123047
4.11016666666667	-0.456809997558594
4.1135	-0.45013427734375
4.11683333333334	-0.417709350585938
4.12016666666667	-0.369548797607422
4.1235	-0.303745269775391
4.12683333333334	-0.223159790039063
4.13016666666667	-0.141620635986328
4.1335	-0.0696182250976563
4.13683333333334	-0.00810623168945313
4.14016666666667	0.0505447387695313
4.1435	0.104904174804688
4.14683333333334	0.157833099365235
4.15016666666667	0.205039978027344
4.1535	0.25177001953125
4.15683333333334	0.286579132080078
4.16016666666667	0.312328338623047
4.1635	0.329017639160156
4.16683333333334	0.341415405273438
4.17016666666667	0.354290008544922
4.1735	0.356674194335938
4.17683333333334	0.355243682861328
4.18016666666667	0.350475311279297
4.1835	0.349521636962891
4.18683333333334	0.342369079589844
4.19016666666667	0.315189361572266
4.1935	0.27608871459961
4.19683333333334	0.239849090576172
4.20016666666667	0.211715698242188
4.2035	0.177383422851563
4.20683333333334	0.135421752929688
4.21016666666667	0.0977516174316406
4.2135	0.0696182250976563
4.21683333333334	0.0376701354980469
4.22016666666667	0
4.2235	-0.0376701354980469
4.22683333333334	-0.0705718994140625
4.23016666666667	-0.104904174804688
4.2335	-0.145435333251953
4.23683333333334	-0.18310546875
4.24016666666667	-0.217437744140625
4.2435	-0.247001647949219
4.24683333333334	-0.274181365966797
4.25016666666667	-0.29134750366211
4.2535	-0.297069549560547
4.25683333333334	-0.293254852294922
4.26016666666667	-0.288963317871094
4.2635	-0.288009643554688
4.26683333333334	-0.284194946289063
4.27016666666667	-0.275135040283203
4.2735	-0.264644622802735
4.27683333333334	-0.256061553955078
4.28016666666667	-0.246047973632813
4.2835	-0.230789184570313
4.28683333333334	-0.211715698242188
4.29016666666667	-0.194072723388672
4.2935	-0.177383422851563
4.29683333333334	-0.158309936523438
4.30016666666667	-0.141143798828125
4.3035	-0.125408172607422
4.30683333333334	-0.1068115234375
4.31016666666667	-0.08392333984375
4.3135	-0.0624656677246094
4.31683333333334	-0.0529289245605469
4.32016666666667	-0.0400543212890625
4.3235	-0.0176429748535156
4.32683333333334	0.0057220458984375
4.33016666666667	0.0224113464355469
4.3335	0.0376701354980469
4.33683333333334	0.0653266906738282
4.34016666666667	0.0920295715332031
4.3435	0.104427337646485
4.34683333333334	0.101566314697266
4.35016666666667	0.0939369201660156
4.3535	0.0853538513183594
4.35683333333334	0.0748634338378907
4.36016666666667	0.0643730163574219
4.3635	0.0600814819335938
4.36683333333334	0.0658035278320313
4.37016666666667	0.072479248046875
4.3735	0.0739097595214844
4.37683333333334	0.06866455078125
4.38016666666667	0.0624656677246094
4.3835	0.0600814819335938
4.38683333333334	0.0567436218261719
4.39016666666667	0.0557899475097657
4.3935	0.0624656677246094
4.39683333333334	0.0739097595214844
4.40016666666667	0.0829696655273438
4.4035	0.0863075256347656
4.40683333333334	0.08392333984375
4.41016666666667	0.0824928283691406
4.4135	0.0815391540527344
4.41683333333334	0.0824928283691406
4.42016666666667	0.0820159912109375
4.4235	0.0782012939453125
4.42683333333334	0.0734329223632813
4.43016666666667	0.0638961791992188
4.4335	0.0514984130859375
4.43683333333334	0.0405311584472656
4.44016666666667	0.0371932983398438
4.4435	0.0400543212890625
4.44683333333334	0.0424385070800781
4.45016666666667	0.0452995300292969
4.4535	0.0476837158203125
4.45683333333334	0.0500679016113282
4.46016666666667	0.0500679016113282
4.4635	0.0529289245605469
4.46683333333334	0.0591278076171875
4.47016666666667	0.0691413879394532
4.4735	0.0815391540527344
4.47683333333334	0.0901222229003906
4.48016666666667	0.091552734375
4.4835	0.0829696655273438
4.48683333333334	0.0743865966796875
4.49016666666667	0.0662803649902344
4.4935	0.0543594360351563
4.49683333333334	0.0414848327636719
4.50016666666667	0.0333786010742188
4.5035	0.0338554382324219
4.50683333333334	0.0314712524414063
4.51016666666667	0.0271797180175781
4.5135	0.0233650207519531
4.51683333333334	0.0205039978027344
4.52016666666667	0.019073486328125
4.5235	0.0166893005371094
4.52683333333334	0.0143051147460938
4.53016666666667	0.0119209289550781
4.5335	0.00905990600585938
4.53683333333334	0.0057220458984375
4.54016666666667	-0.003814697265625
4.5435	-0.0166893005371094
4.54683333333334	-0.0300407409667969
4.55016666666667	-0.0443458557128906
4.5535	-0.0596046447753907
4.55683333333334	-0.0743865966796875
4.56016666666667	-0.0810623168945313
4.5635	-0.080108642578125
4.56683333333334	-0.0729560852050782
4.57016666666667	-0.0624656677246094
4.5735	-0.0524520874023438
4.57683333333334	-0.0472068786621094
4.58016666666667	-0.0486373901367188
4.5835	-0.0576972961425782
4.58683333333334	-0.0720024108886719
4.59016666666667	-0.0886917114257813
4.5935	-0.0977516174316406
4.59683333333334	-0.104904174804688
4.60016666666667	-0.109195709228516
4.6035	-0.109195709228516
4.60683333333334	-0.102519989013672
4.61016666666667	-0.0939369201660156
4.6135	-0.087738037109375
4.61683333333334	-0.0753402709960938
4.62016666666667	-0.0562667846679688
4.6235	-0.03814697265625
4.62683333333334	-0.0257492065429688
4.63016666666667	-0.0185966491699219
4.6335	-0.0143051147460938
4.63683333333334	-0.0138282775878906
4.64016666666667	-0.0176429748535156
4.6435	-0.0233650207519531
4.64683333333334	-0.0286102294921875
4.65016666666667	-0.030517578125
4.6535	-0.0262260437011719
4.65683333333334	-0.0195503234863281
4.66016666666667	-0.0147819519042969
4.6635	-0.0138282775878906
4.66683333333334	-0.0157356262207031
4.67016666666667	-0.0171661376953125
4.6735	-0.0238418579101563
4.67683333333334	-0.0348091125488281
4.68016666666667	-0.0452995300292969
4.6835	-0.0467300415039063
4.68683333333334	-0.0391006469726563
4.69016666666667	-0.0314712524414063
4.6935	-0.0290870666503906
4.69683333333334	-0.0276565551757813
4.70016666666667	-0.0209808349609375
4.7035	-0.0128746032714844
4.70683333333334	-0.0100135803222656
4.71016666666667	-0.0057220458984375
4.7135	0.00524520874023438
4.71683333333334	0.0171661376953125
4.72016666666667	0.0224113464355469
4.7235	0.0209808349609375
4.72683333333334	0.0200271606445313
4.73016666666667	0.0157356262207031
4.7335	0.00810623168945313
4.73683333333334	0
4.74016666666667	-0.00715255737304688
4.7435	-0.0109672546386719
4.74683333333334	-0.0123977661132813
4.75016666666667	-0.0133514404296875
4.7535	-0.0143051147460938
4.75683333333334	-0.0162124633789063
4.76016666666667	-0.0143051147460938
4.7635	-0.0181198120117188
4.76683333333334	-0.0252723693847656
4.77016666666667	-0.030517578125
4.7735	-0.0352859497070313
4.77683333333334	-0.0357627868652344
4.78016666666667	-0.0371932983398438
4.7835	-0.0319480895996094
4.78683333333334	-0.0257492065429688
4.79016666666667	-0.0200271606445313
4.7935	-0.0138282775878906
4.79683333333334	-0.0152587890625
4.80016666666667	-0.02288818359375
4.8035	-0.0314712524414063
4.80683333333334	-0.0314712524414063
4.81016666666667	-0.0276565551757813
4.8135	-0.0247955322265625
4.81683333333334	-0.011444091796875
4.82016666666667	0.00715255737304688
4.8235	0.02288818359375
4.82683333333334	0.0252723693847656
4.83016666666667	0.0224113464355469
4.8335	0.0224113464355469
4.83683333333334	0.0166893005371094
4.84016666666667	0.00858306884765625
4.8435	-0.000476837158203125
4.84683333333334	-0.00524520874023438
4.85016666666667	-0.0128746032714844
4.8535	-0.02288818359375
4.85683333333334	-0.0300407409667969
4.86016666666667	-0.0338554382324219
4.8635	-0.0386238098144531
4.86683333333334	-0.041961669921875
4.87016666666667	-0.03814697265625
4.8735	-0.0333786010742188
4.87683333333334	-0.0276565551757813
4.88016666666667	-0.0219345092773438
4.8835	-0.0176429748535156
4.88683333333334	-0.0166893005371094
4.89016666666667	-0.0181198120117188
4.8935	-0.0166893005371094
4.89683333333334	-0.0152587890625
4.90016666666667	-0.0133514404296875
4.9035	-0.00667572021484375
4.90683333333334	0.00333786010742188
4.91016666666667	0.0100135803222656
4.9135	0.0095367431640625
4.91683333333334	0.0123977661132813
4.92016666666667	0.0185966491699219
4.9235	0.0281333923339844
4.92683333333334	0.03814697265625
4.93016666666667	0.0510215759277344
4.9335	0.0643730163574219
4.93683333333334	0.0681877136230469
4.94016666666667	0.0662803649902344
4.9435	0.0567436218261719
4.94683333333334	0.0438690185546875
4.95016666666667	0.0262260437011719
4.9535	0.00905990600585938
4.95683333333334	0.00143051147460938
4.96016666666667	-0.000476837158203125
4.9635	0.00143051147460938
4.96683333333334	0.00286102294921875
4.97016666666667	0.00905990600585938
4.9735	0.0166893005371094
4.97683333333334	0.0238418579101563
4.98016666666667	0.0238418579101563
4.9835	0.0195503234863281
4.98683333333334	0.0157356262207031
4.99016666666667	0.0119209289550781
4.9935	0.00762939453125
4.99683333333334	0.00286102294921875
5.00016666666667	0.003814697265625
5.0035	0.0119209289550781
5.00683333333334	0.0166893005371094
5.01016666666667	0.0195503234863281
5.0135	0.0166893005371094
5.01683333333334	0.00810623168945313
5.02016666666667	0.000476837158203125
5.0235	-0.00810623168945313
5.02683333333334	-0.00762939453125
5.03016666666667	-0.00524520874023438
5.0335	0.00238418579101563
5.03683333333334	0.0119209289550781
5.04016666666667	0.0166893005371094
5.0435	0.0195503234863281
5.04683333333334	0.0200271606445313
5.05016666666667	0.02288818359375
5.0535	0.0257492065429688
5.05683333333334	0.0247955322265625
5.06016666666667	0.0195503234863281
5.0635	0.0095367431640625
5.06683333333334	-0.0019073486328125
5.07016666666667	-0.00762939453125
5.0735	-0.00810623168945313
5.07683333333334	-0.00429153442382813
5.08016666666667	0.0019073486328125
5.0835	0.0104904174804688
5.08683333333334	0.0157356262207031
5.09016666666667	0.0157356262207031
5.0935	0.0138282775878906
5.09683333333334	0.0195503234863281
5.10016666666667	0.0300407409667969
5.1035	0.0391006469726563
5.10683333333334	0.0429153442382813
5.11016666666667	0.0443458557128906
5.1135	0.0452995300292969
5.11683333333334	0.0357627868652344
5.12016666666667	0.0195503234863281
5.1235	0
5.12683333333334	-0.00905990600585938
5.13016666666667	-0.0123977661132813
5.1335	-0.0152587890625
5.13683333333334	-0.0205039978027344
5.14016666666667	-0.0209808349609375
5.1435	-0.0109672546386719
5.14683333333334	0
5.15016666666667	0.00143051147460938
5.1535	-0.00286102294921875
5.15683333333334	-0.00238418579101563
5.16016666666667	0.0057220458984375
5.1635	0.0133514404296875
5.16683333333334	0.0152587890625
5.17016666666667	0.0128746032714844
5.1735	0.011444091796875
5.17683333333334	0.0147819519042969
5.18016666666667	0.0162124633789063
5.1835	0.0147819519042969
5.18683333333334	0.00905990600585938
5.19016666666667	0.0100135803222656
5.1935	0.0095367431640625
5.19683333333334	0.00524520874023438
5.20016666666667	-0.00524520874023438
5.2035	-0.0147819519042969
5.20683333333334	-0.0195503234863281
5.21016666666667	-0.0209808349609375
5.2135	-0.0176429748535156
5.21683333333334	-0.0181198120117188
5.22016666666667	-0.019073486328125
5.2235	-0.0209808349609375
5.22683333333334	-0.0171661376953125
5.23016666666667	-0.0138282775878906
5.2335	-0.0157356262207031
5.23683333333334	-0.0214576721191406
5.24016666666667	-0.0290870666503906
5.2435	-0.0329017639160156
5.24683333333334	-0.0362396240234375
5.25016666666667	-0.041961669921875
5.2535	-0.0476837158203125
5.25683333333334	-0.0557899475097657
5.26016666666667	-0.0586509704589844
5.2635	-0.0619888305664063
5.26683333333334	-0.0634193420410157
5.27016666666667	-0.0634193420410157
5.2735	-0.0581741333007813
5.27683333333334	-0.0472068786621094
5.28016666666667	-0.0367164611816406
5.2835	-0.0295639038085938
5.28683333333334	-0.0276565551757813
5.29016666666667	-0.0247955322265625
5.2935	-0.0209808349609375
5.29683333333334	-0.0157356262207031
5.30016666666667	-0.0181198120117188
5.3035	-0.0219345092773438
5.30683333333334	-0.0276565551757813
5.31016666666667	-0.0324249267578125
5.3135	-0.0376701354980469
5.31683333333334	-0.0367164611816406
5.32016666666667	-0.0290870666503906
5.3235	-0.0171661376953125
5.32683333333334	-0.00810623168945313
5.33016666666667	0.00143051147460938
5.3335	0.00667572021484375
5.33683333333334	0.00095367431640625
5.34016666666667	-0.0104904174804688
5.3435	-0.0238418579101563
5.34683333333334	-0.0329017639160156
5.35016666666667	-0.0414848327636719
5.3535	-0.0486373901367188
5.35683333333334	-0.0524520874023438
5.36016666666667	-0.0519752502441407
5.3635	-0.0462532043457031
5.36683333333334	-0.0400543212890625
5.37016666666667	-0.0309944152832031
5.3735	-0.0162124633789063
5.37683333333334	0.003814697265625
5.38016666666667	0.019073486328125
5.3835	0.0243186950683594
5.38683333333334	0.0257492065429688
5.39016666666667	0.0224113464355469
5.3935	0.0109672546386719
5.39683333333334	-0.00715255737304688
5.40016666666667	-0.0205039978027344
5.4035	-0.02288818359375
5.40683333333334	-0.0157356262207031
5.41016666666667	-0.0019073486328125
5.4135	0.0128746032714844
5.41683333333334	0.0233650207519531
5.42016666666667	0.034332275390625
5.4235	0.0405311584472656
5.42683333333334	0.0371932983398438
5.43016666666667	0.0238418579101563
5.4335	0.0128746032714844
5.43683333333334	0.00476837158203125
5.44016666666667	-0.00143051147460938
5.4435	-0.00715255737304688
5.44683333333334	-0.00810623168945313
5.45016666666667	-0.00667572021484375
5.4535	-0.00905990600585938
5.45683333333334	-0.0119209289550781
5.46016666666667	-0.0176429748535156
5.4635	-0.0219345092773438
5.46683333333334	-0.0281333923339844
5.47016666666667	-0.0314712524414063
5.4735	-0.0238418579101563
5.47683333333334	-0.00858306884765625
5.48016666666667	0.00715255737304688
5.4835	0.0157356262207031
5.48683333333334	0.0214576721191406
5.49016666666667	0.0252723693847656
5.4935	0.0224113464355469
5.49683333333334	0.0166893005371094
5.50016666666667	0.0100135803222656
5.5035	0.00905990600585938
5.50683333333334	0.0128746032714844
5.51016666666667	0.0166893005371094
5.5135	0.0185966491699219
5.51683333333334	0.0181198120117188
5.52016666666667	0.019073486328125
5.5235	0.0195503234863281
5.52683333333334	0.0176429748535156
5.53016666666667	0.0181198120117188
5.5335	0.0171661376953125
5.53683333333334	0.0171661376953125
5.54016666666667	0.0176429748535156
5.5435	0.0162124633789063
5.54683333333334	0.0123977661132813
5.55016666666667	0.00476837158203125
5.5535	0.00238418579101563
5.55683333333334	0
5.56016666666667	0
5.5635	0.0019073486328125
5.56683333333334	0.0095367431640625
5.57016666666667	0.0162124633789063
5.5735	0.0195503234863281
5.57683333333334	0.0185966491699219
5.58016666666667	0.0133514404296875
5.5835	0.00286102294921875
5.58683333333334	-0.0143051147460938
5.59016666666667	-0.026702880859375
5.5935	-0.0319480895996094
5.59683333333334	-0.0319480895996094
5.60016666666667	-0.0257492065429688
5.6035	-0.0166893005371094
5.60683333333334	-0.003814697265625
5.61016666666667	0.00858306884765625
5.6135	0.0200271606445313
5.61683333333334	0.0281333923339844
5.62016666666667	0.0281333923339844
5.6235	0.0286102294921875
5.62683333333334	0.0314712524414063
5.63016666666667	0.0329017639160156
5.6335	0.0290870666503906
5.63683333333334	0.0224113464355469
5.64016666666667	0.0185966491699219
5.6435	0.0119209289550781
5.64683333333334	0.00238418579101563
5.65016666666667	-0.00524520874023438
5.6535	-0.0128746032714844
5.65683333333334	-0.0195503234863281
5.66016666666667	-0.0257492065429688
5.6635	-0.0238418579101563
5.66683333333334	-0.0209808349609375
5.67016666666667	-0.0238418579101563
5.6735	-0.0290870666503906
5.67683333333334	-0.0295639038085938
5.68016666666667	-0.0257492065429688
5.6835	-0.030517578125
5.68683333333334	-0.0410079956054688
5.69016666666667	-0.0476837158203125
5.6935	-0.0448226928710938
5.69683333333334	-0.0414848327636719
5.70016666666667	-0.0376701354980469
5.7035	-0.0309944152832031
5.70683333333334	-0.0209808349609375
5.71016666666667	-0.0147819519042969
5.7135	-0.019073486328125
5.71683333333334	-0.0300407409667969
5.72016666666667	-0.0405311584472656
5.7235	-0.0472068786621094
5.72683333333334	-0.0476837158203125
5.73016666666667	-0.041961669921875
5.7335	-0.0300407409667969
5.73683333333334	-0.0176429748535156
5.74016666666667	-0.0133514404296875
5.7435	-0.0166893005371094
5.74683333333334	-0.0252723693847656
5.75016666666667	-0.0352859497070313
5.7535	-0.0452995300292969
5.75683333333334	-0.0529289245605469
5.76016666666667	-0.0519752502441407
5.7635	-0.0438690185546875
5.76683333333334	-0.0357627868652344
5.77016666666667	-0.0300407409667969
5.7735	-0.0224113464355469
5.77683333333334	-0.00619888305664063
5.78016666666667	0.00810623168945313
5.7835	0.00810623168945313
5.78683333333334	-0.00095367431640625
5.79016666666667	-0.00905990600585938
5.7935	-0.0123977661132813
5.79683333333334	-0.0171661376953125
5.80016666666667	-0.0233650207519531
5.8035	-0.026702880859375
5.80683333333334	-0.0238418579101563
5.81016666666667	-0.0162124633789063
5.8135	-0.0133514404296875
5.81683333333334	-0.0171661376953125
5.82016666666667	-0.0238418579101563
5.8235	-0.0238418579101563
5.82683333333334	-0.0224113464355469
5.83016666666667	-0.0276565551757813
5.8335	-0.034332275390625
5.83683333333334	-0.0367164611816406
5.84016666666667	-0.0391006469726563
5.8435	-0.0429153442382813
5.84683333333334	-0.0438690185546875
5.85016666666667	-0.0367164611816406
5.8535	-0.0276565551757813
5.85683333333334	-0.0181198120117188
5.86016666666667	-0.00429153442382813
5.8635	0.00905990600585938
5.86683333333334	0.0214576721191406
5.87016666666667	0.0252723693847656
5.8735	0.0257492065429688
5.87683333333334	0.0166893005371094
5.88016666666667	0.00524520874023438
5.8835	-0.00715255737304688
5.88683333333334	-0.0185966491699219
5.89016666666667	-0.026702880859375
5.8935	-0.0348091125488281
5.89683333333334	-0.0371932983398438
5.90016666666667	-0.0424385070800781
5.9035	-0.0491142272949219
5.90683333333334	-0.0591278076171875
5.91016666666667	-0.0624656677246094
5.9135	-0.0615119934082032
5.91683333333334	-0.05340576171875
5.92016666666667	-0.0400543212890625
5.9235	-0.0209808349609375
5.92683333333334	-0.00333786010742188
5.93016666666667	0.003814697265625
5.9335	0.00619888305664063
5.93683333333334	0.0057220458984375
5.94016666666667	0.00524520874023438
5.9435	0.00143051147460938
5.94683333333334	0.00143051147460938
5.95016666666667	0.00762939453125
5.9535	0.0162124633789063
5.95683333333334	0.0181198120117188
5.96016666666667	0.0200271606445313
5.9635	0.0262260437011719
5.96683333333334	0.0314712524414063
5.97016666666667	0.030517578125
5.9735	0.0262260437011719
5.97683333333334	0.030517578125
5.98016666666667	0.0376701354980469
5.9835	0.03814697265625
5.98683333333334	0.0300407409667969
5.99016666666667	0.0205039978027344
5.9935	0.0152587890625
5.99683333333334	0.0119209289550781
6.00016666666667	0.00619888305664063
6.0035	0.0019073486328125
6.00683333333334	0.0019073486328125
6.01016666666667	0.00095367431640625
6.0135	-0.00524520874023438
6.01683333333334	-0.0219345092773438
6.02016666666667	-0.03814697265625
6.0235	-0.0476837158203125
6.02683333333334	-0.0486373901367188
6.03016666666667	-0.0391006469726563
6.0335	-0.0262260437011719
6.03683333333334	-0.0147819519042969
6.04016666666667	-0.0123977661132813
6.0435	-0.0147819519042969
6.04683333333334	-0.0143051147460938
6.05016666666667	-0.011444091796875
6.0535	-0.0104904174804688
6.05683333333334	-0.0104904174804688
6.06016666666667	-0.00238418579101563
6.0635	0.0095367431640625
6.06683333333334	0.0166893005371094
6.07016666666667	0.0162124633789063
6.0735	0.0162124633789063
6.07683333333334	0.0185966491699219
6.08016666666667	0.0166893005371094
6.0835	0.00858306884765625
6.08683333333334	0.00095367431640625
6.09016666666667	-0.00715255737304688
6.0935	-0.0138282775878906
6.09683333333334	-0.0166893005371094
6.10016666666667	-0.0119209289550781
6.1035	-0.0057220458984375
6.10683333333334	-0.00524520874023438
6.11016666666667	-0.00619888305664063
6.1135	-0.00524520874023438
6.11683333333334	-0.00095367431640625
6.12016666666667	0.000476837158203125
6.1235	0.0057220458984375
6.12683333333334	0.0133514404296875
6.13016666666667	0.02288818359375
6.1335	0.030517578125
6.13683333333334	0.0300407409667969
6.14016666666667	0.0238418579101563
6.1435	0.0128746032714844
6.14683333333334	0.00715255737304688
6.15016666666667	0.00476837158203125
6.1535	0
6.15683333333334	-0.00238418579101563
6.16016666666667	0.003814697265625
6.1635	0.0171661376953125
6.16683333333334	0.0271797180175781
6.17016666666667	0.0309944152832031
6.1735	0.0348091125488281
6.17683333333334	0.03814697265625
6.18016666666667	0.034332275390625
6.1835	0.0219345092773438
6.18683333333334	0.00619888305664063
6.19016666666667	-0.00810623168945313
6.1935	-0.0147819519042969
6.19683333333334	-0.0119209289550781
6.20016666666667	-0.0057220458984375
6.2035	0.000476837158203125
6.20683333333334	0.00238418579101563
6.21016666666667	0.00238418579101563
6.2135	-0.003814697265625
6.21683333333334	-0.0162124633789063
6.22016666666667	-0.0286102294921875
6.2235	-0.0295639038085938
6.22683333333334	-0.0214576721191406
6.23016666666667	-0.00715255737304688
6.2335	0.00619888305664063
6.23683333333334	0.0214576721191406
6.24016666666667	0.0309944152832031
6.2435	0.0319480895996094
6.24683333333334	0.0276565551757813
6.25016666666667	0.02288818359375
6.2535	0.0224113464355469
6.25683333333334	0.0157356262207031
6.26016666666667	0.00905990600585938
6.2635	0.00333786010742188
6.26683333333334	0.003814697265625
6.27016666666667	0.0057220458984375
6.2735	0.00238418579101563
6.27683333333334	0.000476837158203125
6.28016666666667	-0.00524520874023438
6.2835	-0.00667572021484375
6.28683333333334	-0.00905990600585938
6.29016666666667	-0.0109672546386719
6.2935	-0.0143051147460938
6.29683333333334	-0.0195503234863281
6.30016666666667	-0.0195503234863281
6.3035	-0.019073486328125
6.30683333333334	-0.0185966491699219
6.31016666666667	-0.0224113464355469
6.3135	-0.0209808349609375
6.31683333333334	-0.0138282775878906
6.32016666666667	-0.00286102294921875
6.3235	0.00524520874023438
6.32683333333334	0.00858306884765625
6.33016666666667	0.00619888305664063
6.3335	-0.0019073486328125
6.33683333333334	-0.00858306884765625
6.34016666666667	-0.019073486328125
6.3435	-0.0276565551757813
6.34683333333334	-0.0357627868652344
6.35016666666667	-0.0348091125488281
6.3535	-0.0257492065429688
6.35683333333334	-0.0200271606445313
6.36016666666667	-0.011444091796875
6.3635	-0.00143051147460938
6.36683333333334	0.0123977661132813
6.37016666666667	0.02288818359375
6.3735	0.0247955322265625
6.37683333333334	0.0205039978027344
6.38016666666667	0.0128746032714844
6.3835	0.0019073486328125
6.38683333333334	-0.0133514404296875
6.39016666666667	-0.0319480895996094
6.3935	-0.0410079956054688
6.39683333333334	-0.0405311584472656
6.40016666666667	-0.0333786010742188
6.4035	-0.026702880859375
6.40683333333334	-0.0143051147460938
6.41016666666667	0.00476837158203125
6.4135	0.0171661376953125
6.41683333333334	0.0214576721191406
6.42016666666667	0.0214576721191406
6.4235	0.0233650207519531
6.42683333333334	0.0200271606445313
6.43016666666667	0.00905990600585938
6.4335	-0.00333786010742188
6.43683333333334	-0.0095367431640625
6.44016666666667	-0.0133514404296875
6.4435	-0.0224113464355469
6.44683333333334	-0.0290870666503906
6.45016666666667	-0.0333786010742188
6.4535	-0.0300407409667969
6.45683333333334	-0.0295639038085938
6.46016666666667	-0.0300407409667969
6.4635	-0.0252723693847656
6.46683333333334	-0.0224113464355469
6.47016666666667	-0.0195503234863281
6.4735	-0.0243186950683594
6.47683333333334	-0.0243186950683594
6.48016666666667	-0.02288818359375
6.4835	-0.0209808349609375
6.48683333333334	-0.0181198120117188
6.49016666666667	-0.0176429748535156
6.4935	-0.0138282775878906
6.49683333333334	-0.0152587890625
6.50016666666667	-0.0185966491699219
6.5035	-0.0205039978027344
6.50683333333334	-0.0205039978027344
6.51016666666667	-0.0157356262207031
6.5135	-0.0128746032714844
6.51683333333334	-0.00715255737304688
6.52016666666667	-0.00238418579101563
6.5235	0.00238418579101563
6.52683333333334	0
6.53016666666667	-0.0057220458984375
6.5335	-0.0095367431640625
6.53683333333334	-0.0123977661132813
6.54016666666667	-0.0147819519042969
6.5435	-0.0224113464355469
6.54683333333334	-0.0243186950683594
6.55016666666667	-0.02288818359375
6.5535	-0.0209808349609375
6.55683333333334	-0.0281333923339844
6.56016666666667	-0.0391006469726563
6.5635	-0.0443458557128906
6.56683333333334	-0.049591064453125
6.57016666666667	-0.0638961791992188
6.5735	-0.0805854797363281
6.57683333333334	-0.0863075256347656
6.58016666666667	-0.0834465026855469
6.5835	-0.0796318054199219
6.58683333333334	-0.0743865966796875
6.59016666666667	-0.0615119934082032
6.5935	-0.0514984130859375
6.59683333333334	-0.0452995300292969
6.60016666666667	-0.0405311584472656
6.6035	-0.0391006469726563
6.60683333333334	-0.0424385070800781
6.61016666666667	-0.0462532043457031
6.6135	-0.0414848327636719
6.61683333333334	-0.0362396240234375
6.62016666666667	-0.0348091125488281
6.6235	-0.0324249267578125
6.62683333333334	-0.0281333923339844
6.63016666666667	-0.026702880859375
6.6335	-0.034332275390625
6.63683333333334	-0.0438690185546875
6.64016666666667	-0.0486373901367188
6.6435	-0.0443458557128906
6.64683333333334	-0.03814697265625
6.65016666666667	-0.0338554382324219
6.6535	-0.0338554382324219
6.65683333333334	-0.034332275390625
6.66016666666667	-0.0324249267578125
6.6635	-0.0386238098144531
[truncated: 7,006 more rows]
