# Supplementary material for: Phase-Specific Parameter Estimation in Chiral HPLC Using 1‑Site, 2‑Site Stochastic Models, and Unified Equation Approach
Source: Anal Chem. 2026 Apr 29;98(18):13925–39. doi: 10.1021/acs.analchem.6c01634 (PMC13177292; doi:10.1021/acs.analchem.6c01634)
Supplement: Supplementary file 2 [file ac6c01634_si_002.zip › SupportingInformation/01_isotherm_fit/CELL2_data/LORA_CELL2_05_10_22509.CSV]

0.000166666666666667	-0.0486373901367188
0.0035	-0.06866455078125
0.00683333333333334	-0.08392333984375
0.0101666666666667	-0.0901222229003906
0.0135	-0.091552734375
0.0168333333333334	-0.0805854797363281
0.0201666666666667	-0.0634193420410157
0.0235	-0.0505447387695313
0.0268333333333334	-0.0457763671875
0.0301666666666667	-0.049591064453125
0.0335	-0.0553131103515625
0.0368333333333334	-0.0672340393066407
0.0401666666666667	-0.0753402709960938
0.0435	-0.0715255737304688
0.0468333333333334	-0.0586509704589844
0.0501666666666667	-0.0467300415039063
0.0535	-0.0362396240234375
0.0568333333333334	-0.02288818359375
0.0601666666666667	-0.00905990600585938
0.0635	-0.00286102294921875
0.0668333333333333	-0.00476837158203125
0.0701666666666667	-0.0095367431640625
0.0735	-0.019073486328125
0.0768333333333334	-0.0276565551757813
0.0801666666666667	-0.0395774841308594
0.0835	-0.0505447387695313
0.0868333333333334	-0.0600814819335938
0.0901666666666667	-0.0667572021484375
0.0935	-0.0700950622558594
0.0968333333333334	-0.0700950622558594
0.100166666666667	-0.0653266906738282
0.1035	-0.0615119934082032
0.106833333333334	-0.06103515625
0.110166666666667	-0.06103515625
0.1135	-0.057220458984375
0.116833333333334	-0.0567436218261719
0.120166666666667	-0.0605583190917969
0.1235	-0.0605583190917969
0.126833333333334	-0.0557899475097657
0.130166666666667	-0.0486373901367188
0.1335	-0.041961669921875
0.136833333333334	-0.0309944152832031
0.140166666666667	-0.0219345092773438
0.1435	-0.0171661376953125
0.146833333333334	-0.0123977661132813
0.150166666666667	-0.00333786010742188
0.1535	0.0057220458984375
0.156833333333334	0.003814697265625
0.160166666666667	-0.0057220458984375
0.1635	-0.0195503234863281
0.166833333333334	-0.0300407409667969
0.170166666666667	-0.041961669921875
0.1735	-0.0519752502441407
0.176833333333334	-0.0581741333007813
0.180166666666667	-0.0557899475097657
0.1835	-0.0476837158203125
0.186833333333334	-0.0424385070800781
0.190166666666667	-0.0391006469726563
0.1935	-0.0400543212890625
0.196833333333334	-0.0429153442382813
0.200166666666667	-0.0481605529785156
0.2035	-0.0543594360351563
0.206833333333334	-0.0591278076171875
0.210166666666667	-0.0672340393066407
0.2135	-0.0739097595214844
0.216833333333334	-0.0786781311035157
0.220166666666667	-0.0743865966796875
0.2235	-0.0624656677246094
0.226833333333334	-0.0467300415039063
0.230166666666667	-0.034332275390625
0.2335	-0.0309944152832031
0.236833333333334	-0.0338554382324219
0.240166666666667	-0.0395774841308594
0.2435	-0.0433921813964844
0.246833333333334	-0.049591064453125
0.250166666666667	-0.0538825988769532
0.2535	-0.0519752502441407
0.256833333333334	-0.0443458557128906
0.260166666666667	-0.0424385070800781
0.2635	-0.0472068786621094
0.266833333333334	-0.0524520874023438
0.270166666666667	-0.0514984130859375
0.2735	-0.0529289245605469
0.276833333333334	-0.0548362731933594
0.280166666666667	-0.0524520874023438
0.2835	-0.049591064453125
0.286833333333334	-0.0476837158203125
0.290166666666667	-0.0448226928710938
0.2935	-0.0362396240234375
0.296833333333334	-0.0281333923339844
0.300166666666667	-0.0233650207519531
0.3035	-0.019073486328125
0.306833333333334	-0.0157356262207031
0.310166666666667	-0.0109672546386719
0.3135	-0.00238418579101563
0.316833333333334	0.003814697265625
0.320166666666667	0.00333786010742188
0.3235	-0.00810623168945313
0.326833333333334	-0.0171661376953125
0.330166666666667	-0.030517578125
0.3335	-0.0414848327636719
0.336833333333334	-0.0491142272949219
0.340166666666667	-0.0467300415039063
0.3435	-0.0333786010742188
0.346833333333334	-0.02288818359375
0.350166666666667	-0.00810623168945313
0.3535	0.00143051147460938
0.356833333333334	0.00524520874023438
0.360166666666667	0.00238418579101563
0.3635	-0.0019073486328125
0.366833333333334	-0.00286102294921875
0.370166666666667	-0.00715255737304688
0.3735	-0.0143051147460938
0.376833333333334	-0.026702880859375
0.380166666666667	-0.0352859497070313
0.3835	-0.0433921813964844
0.386833333333334	-0.0519752502441407
0.390166666666667	-0.0658035278320313
0.3935	-0.0805854797363281
0.396833333333334	-0.08392333984375
0.400166666666667	-0.0743865966796875
0.4035	-0.0615119934082032
0.406833333333334	-0.05340576171875
0.410166666666667	-0.0452995300292969
0.4135	-0.0309944152832031
0.416833333333334	-0.0147819519042969
0.420166666666667	-0.0100135803222656
0.4235	-0.011444091796875
0.426833333333334	-0.0100135803222656
0.430166666666667	-0.00143051147460938
0.4335	0.00619888305664063
0.436833333333334	0.00238418579101563
0.440166666666667	-0.00143051147460938
0.4435	-0.00524520874023438
0.446833333333334	-0.0104904174804688
0.450166666666667	-0.0171661376953125
0.4535	-0.0290870666503906
0.456833333333334	-0.0357627868652344
0.460166666666667	-0.0371932983398438
0.4635	-0.0348091125488281
0.466833333333334	-0.0329017639160156
0.470166666666667	-0.0362396240234375
0.4735	-0.0367164611816406
0.476833333333334	-0.0371932983398438
0.480166666666667	-0.0386238098144531
0.4835	-0.0410079956054688
0.486833333333334	-0.0424385070800781
0.490166666666667	-0.0414848327636719
0.4935	-0.0395774841308594
0.496833333333334	-0.0348091125488281
0.500166666666667	-0.026702880859375
0.5035	-0.0200271606445313
0.506833333333334	-0.0138282775878906
0.510166666666667	-0.011444091796875
0.5135	-0.00810623168945313
0.516833333333334	-0.0128746032714844
0.520166666666667	-0.0243186950683594
0.5235	-0.041961669921875
0.526833333333334	-0.0605583190917969
0.530166666666667	-0.0734329223632813
0.5335	-0.0820159912109375
0.536833333333334	-0.0844001770019531
0.540166666666667	-0.0863075256347656
0.5435	-0.0815391540527344
0.546833333333334	-0.0700950622558594
0.550166666666667	-0.0553131103515625
0.5535	-0.049591064453125
0.556833333333334	-0.0519752502441407
0.560166666666667	-0.0500679016113282
0.5635	-0.0429153442382813
0.566833333333334	-0.0395774841308594
0.570166666666667	-0.0424385070800781
0.5735	-0.0462532043457031
0.576833333333334	-0.0486373901367188
0.580166666666667	-0.0519752502441407
0.5835	-0.0562667846679688
0.586833333333334	-0.0586509704589844
0.590166666666667	-0.0596046447753907
0.5935	-0.0548362731933594
0.596833333333334	-0.0486373901367188
0.600166666666667	-0.0443458557128906
0.6035	-0.0433921813964844
0.606833333333334	-0.0457763671875
0.610166666666667	-0.0500679016113282
0.6135	-0.057220458984375
0.616833333333334	-0.0605583190917969
0.620166666666667	-0.0586509704589844
0.6235	-0.0600814819335938
0.626833333333334	-0.0658035278320313
0.630166666666667	-0.0710487365722657
0.6335	-0.0696182250976563
0.636833333333334	-0.0662803649902344
0.640166666666667	-0.0653266906738282
0.6435	-0.0638961791992188
0.646833333333334	-0.0619888305664063
0.650166666666667	-0.0576972961425782
0.6535	-0.057220458984375
0.656833333333334	-0.0576972961425782
0.660166666666667	-0.06103515625
0.6635	-0.0705718994140625
0.666833333333334	-0.08392333984375
0.670166666666667	-0.0939369201660156
0.6735	-0.0972747802734375
0.676833333333334	-0.0972747802734375
0.680166666666667	-0.0982284545898438
0.6835	-0.091552734375
0.686833333333334	-0.0762939453125
0.690166666666667	-0.0638961791992188
0.6935	-0.0591278076171875
0.696833333333334	-0.0658035278320313
0.700166666666667	-0.0700950622558594
0.7035	-0.0696182250976563
0.706833333333334	-0.0681877136230469
0.710166666666667	-0.0710487365722657
0.7135	-0.0805854797363281
0.716833333333334	-0.08392333984375
0.720166666666667	-0.0824928283691406
0.7235	-0.0844001770019531
0.726833333333334	-0.0891685485839844
0.730166666666667	-0.0905990600585938
0.7335	-0.0820159912109375
0.736833333333334	-0.0720024108886719
0.740166666666667	-0.0619888305664063
0.7435	-0.0510215759277344
0.746833333333334	-0.0410079956054688
0.750166666666667	-0.0276565551757813
0.7535	-0.0181198120117188
0.756833333333334	-0.0138282775878906
0.760166666666667	-0.0162124633789063
0.7635	-0.026702880859375
0.766833333333334	-0.0367164611816406
0.770166666666667	-0.0486373901367188
0.7735	-0.0543594360351563
0.776833333333334	-0.0605583190917969
0.780166666666667	-0.0638961791992188
0.7835	-0.0596046447753907
0.786833333333334	-0.0538825988769532
0.790166666666667	-0.0510215759277344
0.7935	-0.0538825988769532
0.796833333333334	-0.0538825988769532
0.800166666666667	-0.05340576171875
0.8035	-0.0557899475097657
0.806833333333334	-0.0581741333007813
0.810166666666667	-0.0553131103515625
0.8135	-0.05340576171875
0.816833333333334	-0.0500679016113282
0.820166666666667	-0.0448226928710938
0.8235	-0.0319480895996094
0.826833333333334	-0.0200271606445313
0.830166666666667	-0.0147819519042969
0.8335	-0.0109672546386719
0.836833333333334	-0.00905990600585938
0.840166666666667	-0.00476837158203125
0.8435	-0.00905990600585938
0.846833333333334	-0.0157356262207031
0.850166666666667	-0.0195503234863281
0.8535	-0.019073486328125
0.856833333333334	-0.0205039978027344
0.860166666666667	-0.0295639038085938
0.8635	-0.0362396240234375
0.866833333333334	-0.03814697265625
0.870166666666667	-0.0386238098144531
0.8735	-0.0433921813964844
0.876833333333334	-0.0505447387695313
0.880166666666667	-0.0543594360351563
0.8835	-0.06103515625
0.886833333333334	-0.0705718994140625
0.890166666666667	-0.0782012939453125
0.8935	-0.0767707824707032
0.896833333333334	-0.0658035278320313
0.900166666666667	-0.0529289245605469
0.9035	-0.041961669921875
0.906833333333334	-0.0329017639160156
0.910166666666667	-0.0247955322265625
0.9135	-0.0162124633789063
0.916833333333334	-0.0100135803222656
0.920166666666667	-0.00810623168945313
0.9235	-0.003814697265625
0.926833333333334	0.00095367431640625
0.930166666666667	0.00333786010742188
0.9335	-0.000476837158203125
0.936833333333334	-0.00762939453125
0.940166666666667	-0.0133514404296875
0.9435	-0.0152587890625
0.946833333333334	-0.0157356262207031
0.950166666666667	-0.0152587890625
0.9535	-0.0143051147460938
0.956833333333334	-0.011444091796875
0.960166666666667	-0.00762939453125
0.9635	-0.00858306884765625
0.966833333333334	-0.0138282775878906
0.970166666666667	-0.0181198120117188
0.9735	-0.0238418579101563
0.976833333333334	-0.0290870666503906
0.980166666666667	-0.0376701354980469
0.9835	-0.049591064453125
0.986833333333334	-0.0638961791992188
0.990166666666667	-0.0753402709960938
0.9935	-0.0810623168945313
0.996833333333334	-0.08392333984375
1.00016666666667	-0.0853538513183594
1.0035	-0.0829696655273438
1.00683333333334	-0.072479248046875
1.01016666666667	-0.0581741333007813
1.0135	-0.0457763671875
1.01683333333334	-0.0352859497070313
1.02016666666667	-0.0309944152832031
1.0235	-0.0295639038085938
1.02683333333334	-0.0319480895996094
1.03016666666667	-0.0362396240234375
1.0335	-0.0405311584472656
1.03683333333334	-0.0524520874023438
1.04016666666667	-0.0567436218261719
1.0435	-0.0514984130859375
1.04683333333334	-0.0333786010742188
1.05016666666667	-0.0152587890625
1.0535	-0.00238418579101563
1.05683333333334	0.0119209289550781
1.06016666666667	0.0243186950683594
1.0635	0.0286102294921875
1.06683333333334	0.0147819519042969
1.07016666666667	-0.0109672546386719
1.0735	-0.0333786010742188
1.07683333333334	-0.0486373901367188
1.08016666666667	-0.0576972961425782
1.0835	-0.0658035278320313
1.08683333333334	-0.0634193420410157
1.09016666666667	-0.0510215759277344
1.0935	-0.0376701354980469
1.09683333333334	-0.0281333923339844
1.10016666666667	-0.0243186950683594
1.1035	-0.0185966491699219
1.10683333333334	-0.0171661376953125
1.11016666666667	-0.019073486328125
1.1135	-0.0252723693847656
1.11683333333334	-0.0319480895996094
1.12016666666667	-0.0395774841308594
1.1235	-0.0481605529785156
1.12683333333334	-0.0553131103515625
1.13016666666667	-0.0600814819335938
1.1335	-0.0624656677246094
1.13683333333334	-0.0653266906738282
1.14016666666667	-0.0681877136230469
1.1435	-0.0700950622558594
1.14683333333334	-0.0758171081542969
1.15016666666667	-0.0834465026855469
1.1535	-0.0929832458496094
1.15683333333334	-0.0996589660644531
1.16016666666667	-0.0982284545898438
1.1635	-0.0896453857421875
1.16683333333334	-0.072479248046875
1.17016666666667	-0.0562667846679688
1.1735	-0.0348091125488281
1.17683333333334	-0.0162124633789063
1.18016666666667	-0.00762939453125
1.1835	-0.0104904174804688
1.18683333333334	-0.0171661376953125
1.19016666666667	-0.0181198120117188
1.1935	-0.02288818359375
1.19683333333334	-0.0329017639160156
1.20016666666667	-0.0400543212890625
1.2035	-0.0386238098144531
1.20683333333334	-0.0362396240234375
1.21016666666667	-0.041961669921875
1.2135	-0.0548362731933594
1.21683333333334	-0.0600814819335938
1.22016666666667	-0.0629425048828125
1.2235	-0.0662803649902344
1.22683333333334	-0.0715255737304688
1.23016666666667	-0.0662803649902344
1.2335	-0.0543594360351563
1.23683333333334	-0.0424385070800781
1.24016666666667	-0.03814697265625
1.2435	-0.0400543212890625
1.24683333333334	-0.0457763671875
1.25016666666667	-0.057220458984375
1.2535	-0.0691413879394532
1.25683333333334	-0.0815391540527344
1.26016666666667	-0.0867843627929688
1.2635	-0.0863075256347656
1.26683333333334	-0.080108642578125
1.27016666666667	-0.06866455078125
1.2735	-0.0553131103515625
1.27683333333334	-0.0410079956054688
1.28016666666667	-0.0338554382324219
1.2835	-0.0333786010742188
1.28683333333334	-0.0362396240234375
1.29016666666667	-0.0438690185546875
1.2935	-0.0562667846679688
1.29683333333334	-0.0681877136230469
1.30016666666667	-0.0667572021484375
1.3035	-0.0543594360351563
1.30683333333334	-0.0405311584472656
1.31016666666667	-0.0319480895996094
1.3135	-0.0247955322265625
1.31683333333334	-0.0200271606445313
1.32016666666667	-0.0181198120117188
1.3235	-0.0219345092773438
1.32683333333334	-0.0271797180175781
1.33016666666667	-0.0271797180175781
1.3335	-0.0262260437011719
1.33683333333334	-0.0224113464355469
1.34016666666667	-0.0185966491699219
1.3435	-0.0143051147460938
1.34683333333334	-0.0138282775878906
1.35016666666667	-0.0224113464355469
1.3535	-0.0281333923339844
1.35683333333334	-0.0352859497070313
1.36016666666667	-0.041961669921875
1.3635	-0.0519752502441407
1.36683333333334	-0.05340576171875
1.37016666666667	-0.0457763671875
1.3735	-0.0324249267578125
1.37683333333334	-0.0185966491699219
1.38016666666667	-0.0123977661132813
1.3835	-0.0100135803222656
1.38683333333334	-0.0100135803222656
1.39016666666667	-0.00905990600585938
1.3935	-0.0095367431640625
1.39683333333334	-0.0171661376953125
1.40016666666667	-0.0238418579101563
1.4035	-0.0252723693847656
1.40683333333334	-0.0252723693847656
1.41016666666667	-0.0281333923339844
1.4135	-0.0371932983398438
1.41683333333334	-0.041961669921875
1.42016666666667	-0.0448226928710938
1.4235	-0.0486373901367188
1.42683333333334	-0.05340576171875
1.43016666666667	-0.0619888305664063
1.4335	-0.0696182250976563
1.43683333333334	-0.0748634338378907
1.44016666666667	-0.0777244567871094
1.4435	-0.0739097595214844
1.44683333333334	-0.0681877136230469
1.45016666666667	-0.0548362731933594
1.4535	-0.03814697265625
1.45683333333334	-0.0243186950683594
1.46016666666667	-0.0166893005371094
1.4635	-0.02288818359375
1.46683333333334	-0.0319480895996094
1.47016666666667	-0.041961669921875
1.4735	-0.0457763671875
1.47683333333334	-0.0481605529785156
1.48016666666667	-0.0481605529785156
1.4835	-0.0429153442382813
1.48683333333334	-0.0362396240234375
1.49016666666667	-0.0262260437011719
1.4935	-0.0209808349609375
1.49683333333334	-0.0162124633789063
1.50016666666667	-0.0195503234863281
1.5035	-0.0271797180175781
1.50683333333334	-0.0338554382324219
1.51016666666667	-0.0429153442382813
1.5135	-0.057220458984375
1.51683333333334	-0.0786781311035157
1.52016666666667	-0.0896453857421875
1.5235	-0.0820159912109375
1.52683333333334	-0.0705718994140625
1.53016666666667	-0.0634193420410157
1.5335	-0.0576972961425782
1.53683333333334	-0.0457763671875
1.54016666666667	-0.0357627868652344
1.5435	-0.0395774841308594
1.54683333333334	-0.0481605529785156
1.55016666666667	-0.0510215759277344
1.5535	-0.0443458557128906
1.55683333333334	-0.0357627868652344
1.56016666666667	-0.0319480895996094
1.5635	-0.0290870666503906
1.56683333333334	-0.0243186950683594
1.57016666666667	-0.0181198120117188
1.5735	-0.0138282775878906
1.57683333333334	-0.0133514404296875
1.58016666666667	-0.011444091796875
1.5835	-0.00333786010742188
1.58683333333334	0.00095367431640625
1.59016666666667	-0.00143051147460938
1.5935	-0.0100135803222656
1.59683333333334	-0.0138282775878906
1.60016666666667	-0.0157356262207031
1.6035	-0.0209808349609375
1.60683333333334	-0.0238418579101563
1.61016666666667	-0.0214576721191406
1.6135	-0.0195503234863281
1.61683333333334	-0.0224113464355469
1.62016666666667	-0.02288818359375
1.6235	-0.019073486328125
1.62683333333334	-0.0200271606445313
1.63016666666667	-0.0295639038085938
1.6335	-0.0391006469726563
1.63683333333334	-0.0410079956054688
1.64016666666667	-0.0395774841308594
1.6435	-0.03814697265625
1.64683333333334	-0.0391006469726563
1.65016666666667	-0.0405311584472656
1.6535	-0.03814697265625
1.65683333333334	-0.0357627868652344
1.66016666666667	-0.0295639038085938
1.6635	-0.0252723693847656
1.66683333333334	-0.0181198120117188
1.67016666666667	-0.0100135803222656
1.6735	-0.00238418579101563
1.67683333333334	0.003814697265625
1.68016666666667	0.0019073486328125
1.6835	-0.00333786010742188
1.68683333333334	-0.00810623168945313
1.69016666666667	-0.0123977661132813
1.6935	-0.0195503234863281
1.69683333333334	-0.0281333923339844
1.70016666666667	-0.0329017639160156
1.7035	-0.0329017639160156
1.70683333333334	-0.030517578125
1.71016666666667	-0.0243186950683594
1.7135	-0.0123977661132813
1.71683333333334	-0.00143051147460938
1.72016666666667	0.00333786010742188
1.7235	-0.0019073486328125
1.72683333333334	-0.0119209289550781
1.73016666666667	-0.0233650207519531
1.7335	-0.0367164611816406
1.73683333333334	-0.0472068786621094
1.74016666666667	-0.05340576171875
1.7435	-0.05340576171875
1.74683333333334	-0.0505447387695313
1.75016666666667	-0.0429153442382813
1.7535	-0.0314712524414063
1.75683333333334	-0.0200271606445313
1.76016666666667	-0.0147819519042969
1.7635	-0.0162124633789063
1.76683333333334	-0.0214576721191406
1.77016666666667	-0.0276565551757813
1.7735	-0.0314712524414063
1.77683333333334	-0.0286102294921875
1.78016666666667	-0.0200271606445313
1.7835	-0.00619888305664063
1.78683333333334	0.00810623168945313
1.79016666666667	0.0219345092773438
1.7935	0.0276565551757813
1.79683333333334	0.0243186950683594
1.80016666666667	0.0128746032714844
1.8035	0.00333786010742188
1.80683333333334	-0.00238418579101563
1.81016666666667	-0.0057220458984375
1.8135	-0.0057220458984375
1.81683333333334	-0.00619888305664063
1.82016666666667	-0.0019073486328125
1.8235	0.000476837158203125
1.82683333333334	0
1.83016666666667	-0.00524520874023438
1.8335	-0.0100135803222656
1.83683333333334	-0.0119209289550781
1.84016666666667	-0.0109672546386719
1.8435	-0.00810623168945313
1.84683333333334	-0.0019073486328125
1.85016666666667	0.0095367431640625
1.8535	0.019073486328125
1.85683333333334	0.02288818359375
1.86016666666667	0.0162124633789063
1.8635	0.00524520874023438
1.86683333333334	-0.003814697265625
1.87016666666667	-0.0138282775878906
1.8735	-0.0185966491699219
1.87683333333334	-0.0224113464355469
1.88016666666667	-0.0185966491699219
1.8835	-0.00905990600585938
1.88683333333334	0.000476837158203125
1.89016666666667	0.00619888305664063
1.8935	0.00286102294921875
1.89683333333334	0.003814697265625
1.90016666666667	0.00858306884765625
1.9035	0.0166893005371094
1.90683333333334	0.0181198120117188
1.91016666666667	0.0143051147460938
1.9135	0.0095367431640625
1.91683333333334	0.00095367431640625
1.92016666666667	-0.0128746032714844
1.9235	-0.0319480895996094
1.92683333333334	-0.0443458557128906
1.93016666666667	-0.0481605529785156
1.9335	-0.0481605529785156
1.93683333333334	-0.0457763671875
1.94016666666667	-0.0386238098144531
1.9435	-0.0243186950683594
1.94683333333334	-0.00858306884765625
1.95016666666667	0.00286102294921875
1.9535	0.00762939453125
1.95683333333334	0.0123977661132813
1.96016666666667	0.0133514404296875
1.9635	0.0095367431640625
1.96683333333334	-0.000476837158203125
1.97016666666667	-0.00810623168945313
1.9735	-0.00429153442382813
1.97683333333334	0.00286102294921875
1.98016666666667	0.00810623168945313
1.9835	0.00476837158203125
1.98683333333334	0.0019073486328125
1.99016666666667	-0.00333786010742188
1.9935	-0.00858306884765625
1.99683333333334	-0.0176429748535156
2.00016666666667	-0.0276565551757813
2.0035	-0.0281333923339844
2.00683333333334	-0.0276565551757813
2.01016666666667	-0.02288818359375
2.0135	-0.02288818359375
2.01683333333334	-0.0205039978027344
2.02016666666667	-0.0200271606445313
2.0235	-0.0276565551757813
2.02683333333334	-0.034332275390625
2.03016666666667	-0.0410079956054688
2.0335	-0.0438690185546875
2.03683333333334	-0.049591064453125
2.04016666666667	-0.0500679016113282
2.0435	-0.0424385070800781
2.04683333333334	-0.0348091125488281
2.05016666666667	-0.034332275390625
2.0535	-0.0429153442382813
2.05683333333334	-0.0481605529785156
2.06016666666667	-0.049591064453125
2.0635	-0.0505447387695313
2.06683333333334	-0.05340576171875
2.07016666666667	-0.05340576171875
2.0735	-0.0400543212890625
2.07683333333334	-0.0252723693847656
2.08016666666667	-0.0152587890625
2.0835	-0.0181198120117188
2.08683333333334	-0.02288818359375
2.09016666666667	-0.0295639038085938
2.0935	-0.0405311584472656
2.09683333333334	-0.0476837158203125
2.10016666666667	-0.0481605529785156
2.1035	-0.0400543212890625
2.10683333333334	-0.0348091125488281
2.11016666666667	-0.0300407409667969
2.1135	-0.0209808349609375
2.11683333333334	-0.0095367431640625
2.12016666666667	-0.003814697265625
2.1235	-0.003814697265625
2.12683333333334	-0.003814697265625
2.13016666666667	0.00238418579101563
2.1335	0.00619888305664063
2.13683333333334	0.00095367431640625
2.14016666666667	-0.0119209289550781
2.1435	-0.0166893005371094
2.14683333333334	-0.011444091796875
2.15016666666667	-0.00715255737304688
2.1535	-0.0157356262207031
2.15683333333334	-0.0262260437011719
2.16016666666667	-0.0252723693847656
2.1635	-0.0176429748535156
2.16683333333334	-0.0185966491699219
2.17016666666667	-0.0286102294921875
2.1735	-0.0357627868652344
2.17683333333334	-0.03814697265625
2.18016666666667	-0.0391006469726563
2.1835	-0.0424385070800781
2.18683333333334	-0.0443458557128906
2.19016666666667	-0.0443458557128906
2.1935	-0.0386238098144531
2.19683333333334	-0.0314712524414063
2.20016666666667	-0.0243186950683594
2.2035	-0.0224113464355469
2.20683333333334	-0.0257492065429688
2.21016666666667	-0.034332275390625
2.2135	-0.0452995300292969
2.21683333333334	-0.0567436218261719
2.22016666666667	-0.0672340393066407
2.2235	-0.072479248046875
2.22683333333334	-0.06866455078125
2.23016666666667	-0.0500679016113282
2.2335	-0.0286102294921875
2.23683333333334	-0.0171661376953125
2.24016666666667	-0.0195503234863281
2.2435	-0.026702880859375
2.24683333333334	-0.0276565551757813
2.25016666666667	-0.0252723693847656
2.2535	-0.0214576721191406
2.25683333333334	-0.0133514404296875
2.26016666666667	-0.00429153442382813
2.2635	0.00524520874023438
2.26683333333334	0.00715255737304688
2.27016666666667	-0.0019073486328125
2.2735	-0.0176429748535156
2.27683333333334	-0.0333786010742188
2.28016666666667	-0.0424385070800781
2.2835	-0.0481605529785156
2.28683333333334	-0.0514984130859375
2.29016666666667	-0.0481605529785156
2.2935	-0.0376701354980469
2.29683333333334	-0.0205039978027344
2.30016666666667	-0.00524520874023438
2.3035	0.00524520874023438
2.30683333333334	0.00762939453125
2.31016666666667	0.00619888305664063
2.3135	0.003814697265625
2.31683333333334	-0.0019073486328125
2.32016666666667	-0.00524520874023438
2.3235	-0.0057220458984375
2.32683333333334	0.000476837158203125
2.33016666666667	0.00762939453125
2.3335	0.011444091796875
2.33683333333334	0.0138282775878906
2.34016666666667	0.011444091796875
2.3435	0.00333786010742188
2.34683333333334	-0.0100135803222656
2.35016666666667	-0.026702880859375
2.3535	-0.041961669921875
2.35683333333334	-0.0538825988769532
2.36016666666667	-0.0615119934082032
2.3635	-0.0619888305664063
2.36683333333334	-0.0619888305664063
2.37016666666667	-0.0581741333007813
2.3735	-0.0529289245605469
2.37683333333334	-0.0500679016113282
2.38016666666667	-0.0538825988769532
2.3835	-0.06103515625
2.38683333333334	-0.0581741333007813
2.39016666666667	-0.0548362731933594
2.3935	-0.0553131103515625
2.39683333333334	-0.0557899475097657
2.40016666666667	-0.0467300415039063
2.4035	-0.0290870666503906
2.40683333333334	-0.0109672546386719
2.41016666666667	0.00715255737304688
2.4135	0.0219345092773438
2.41683333333334	0.0295639038085938
2.42016666666667	0.0286102294921875
2.4235	0.0209808349609375
2.42683333333334	0.0100135803222656
2.43016666666667	-0.0019073486328125
2.4335	-0.0100135803222656
2.43683333333334	-0.0109672546386719
2.44016666666667	-0.0100135803222656
2.4435	-0.0123977661132813
2.44683333333334	-0.0176429748535156
2.45016666666667	-0.0243186950683594
2.4535	-0.0309944152832031
2.45683333333334	-0.0367164611816406
2.46016666666667	-0.0414848327636719
2.4635	-0.0400543212890625
2.46683333333334	-0.0348091125488281
2.47016666666667	-0.0238418579101563
2.4735	-0.0171661376953125
2.47683333333334	-0.0152587890625
2.48016666666667	-0.0138282775878906
2.4835	-0.0133514404296875
2.48683333333334	-0.0138282775878906
2.49016666666667	-0.02288818359375
2.4935	-0.0271797180175781
2.49683333333334	-0.0295639038085938
2.50016666666667	-0.0252723693847656
2.5035	-0.0219345092773438
2.50683333333334	-0.019073486328125
2.51016666666667	-0.0152587890625
2.5135	-0.0143051147460938
2.51683333333334	-0.0104904174804688
2.52016666666667	-0.0095367431640625
2.5235	-0.00715255737304688
2.52683333333334	-0.00762939453125
2.53016666666667	-0.0123977661132813
2.5335	-0.0185966491699219
2.53683333333334	-0.0205039978027344
2.54016666666667	-0.0209808349609375
2.5435	-0.0233650207519531
2.54683333333334	-0.0243186950683594
2.55016666666667	-0.02288818359375
2.5535	-0.0195503234863281
2.55683333333334	-0.0205039978027344
2.56016666666667	-0.0224113464355469
2.5635	-0.0257492065429688
2.56683333333334	-0.0319480895996094
2.57016666666667	-0.0395774841308594
2.5735	-0.0433921813964844
2.57683333333334	-0.0429153442382813
2.58016666666667	-0.0405311584472656
2.5835	-0.041961669921875
2.58683333333334	-0.0505447387695313
2.59016666666667	-0.0557899475097657
2.5935	-0.0581741333007813
2.59683333333334	-0.0519752502441407
2.60016666666667	-0.0486373901367188
2.6035	-0.0452995300292969
2.60683333333334	-0.03814697265625
2.61016666666667	-0.0329017639160156
2.6135	-0.0333786010742188
2.61683333333334	-0.0414848327636719
2.62016666666667	-0.0443458557128906
2.6235	-0.0433921813964844
2.62683333333334	-0.0405311584472656
2.63016666666667	-0.03814697265625
2.6335	-0.0348091125488281
2.63683333333334	-0.0352859497070313
2.64016666666667	-0.0433921813964844
2.6435	-0.0529289245605469
2.64683333333334	-0.0600814819335938
2.65016666666667	-0.06103515625
2.6535	-0.0581741333007813
2.65683333333334	-0.0543594360351563
2.66016666666667	-0.0452995300292969
2.6635	-0.0352859497070313
2.66683333333334	-0.0257492065429688
2.67016666666667	-0.02288818359375
2.6735	-0.0214576721191406
2.67683333333334	-0.0195503234863281
2.68016666666667	-0.0205039978027344
2.6835	-0.0200271606445313
2.68683333333334	-0.0219345092773438
2.69016666666667	-0.0243186950683594
2.6935	-0.0319480895996094
2.69683333333334	-0.0324249267578125
2.70016666666667	-0.0219345092773438
2.7035	-0.0095367431640625
2.70683333333334	0.00524520874023438
2.71016666666667	0.0133514404296875
2.7135	0.0176429748535156
2.71683333333334	0.0128746032714844
2.72016666666667	-0.00095367431640625
2.7235	-0.0152587890625
2.72683333333334	-0.030517578125
2.73016666666667	-0.03814697265625
2.7335	-0.0410079956054688
2.73683333333334	-0.0400543212890625
2.74016666666667	-0.0333786010742188
2.7435	-0.0252723693847656
2.74683333333334	-0.0176429748535156
2.75016666666667	-0.0119209289550781
2.7535	-0.0104904174804688
2.75683333333334	-0.0138282775878906
2.76016666666667	-0.0214576721191406
2.7635	-0.0262260437011719
2.76683333333334	-0.0233650207519531
2.77016666666667	-0.0200271606445313
2.7735	-0.0147819519042969
2.77683333333334	-0.0123977661132813
2.78016666666667	-0.0152587890625
2.7835	-0.0247955322265625
2.78683333333334	-0.0371932983398438
2.79016666666667	-0.0414848327636719
2.7935	-0.0424385070800781
2.79683333333334	-0.0400543212890625
2.80016666666667	-0.03814697265625
2.8035	-0.0410079956054688
2.80683333333334	-0.0481605529785156
2.81016666666667	-0.0548362731933594
2.8135	-0.0591278076171875
2.81683333333334	-0.0600814819335938
2.82016666666667	-0.0615119934082032
2.8235	-0.0553131103515625
2.82683333333334	-0.0491142272949219
2.83016666666667	-0.0448226928710938
2.8335	-0.0376701354980469
2.83683333333334	-0.0281333923339844
2.84016666666667	-0.0200271606445313
2.8435	-0.02288818359375
2.84683333333334	-0.0262260437011719
2.85016666666667	-0.030517578125
2.8535	-0.0376701354980469
2.85683333333334	-0.0472068786621094
2.86016666666667	-0.0491142272949219
2.8635	-0.0429153442382813
2.86683333333334	-0.0367164611816406
2.87016666666667	-0.0357627868652344
2.8735	-0.034332275390625
2.87683333333334	-0.0348091125488281
2.88016666666667	-0.0362396240234375
2.8835	-0.0376701354980469
2.88683333333334	-0.0314712524414063
2.89016666666667	-0.0224113464355469
2.8935	-0.0162124633789063
2.89683333333334	-0.0138282775878906
2.90016666666667	-0.0143051147460938
2.9035	-0.0143051147460938
2.90683333333334	-0.0171661376953125
2.91016666666667	-0.0214576721191406
2.9135	-0.0257492065429688
2.91683333333334	-0.0319480895996094
2.92016666666667	-0.0395774841308594
2.9235	-0.0405311584472656
2.92683333333334	-0.0319480895996094
2.93016666666667	-0.0176429748535156
2.9335	-0.00667572021484375
2.93683333333334	0.00286102294921875
2.94016666666667	0.00715255737304688
2.9435	0.00143051147460938
2.94683333333334	-0.0104904174804688
2.95016666666667	-0.0181198120117188
2.9535	-0.0185966491699219
2.95683333333334	-0.0119209289550781
2.96016666666667	0.00429153442382813
2.9635	0.0309944152832031
2.96683333333334	0.0519752502441407
2.97016666666667	0.057220458984375
2.9735	0.0557899475097657
2.97683333333334	0.0557899475097657
2.98016666666667	0.0543594360351563
2.9835	0.0481605529785156
2.98683333333334	0.0467300415039063
2.99016666666667	0.0529289245605469
2.9935	0.0605583190917969
2.99683333333334	0.0638961791992188
3.00016666666667	0.0638961791992188
3.0035	0.064849853515625
3.00683333333334	0.0729560852050782
3.01016666666667	0.0939369201660156
3.0135	0.122547149658203
3.01683333333334	0.147819519042969
3.02016666666667	0.170230865478516
3.0235	0.181198120117188
3.02683333333334	0.177860260009766
3.03016666666667	0.1678466796875
3.0335	0.166893005371094
3.03683333333334	0.179767608642578
3.04016666666667	0.197887420654297
3.0435	0.219345092773438
3.04683333333334	0.237464904785156
3.05016666666667	0.250339508056641
3.0535	0.247478485107422
3.05683333333334	0.23651123046875
3.06016666666667	0.227928161621094
3.0635	0.228404998779297
3.06683333333334	0.242710113525391
3.07016666666667	0.252246856689453
3.0735	0.250339508056641
3.07683333333334	0.229358673095703
3.08016666666667	0.200748443603516
3.0835	0.173091888427735
3.08683333333334	0.145435333251953
3.09016666666667	0.129222869873047
3.0935	0.123023986816406
3.09683333333334	0.128746032714844
3.10016666666667	0.1373291015625
3.1035	0.140666961669922
3.10683333333334	0.138282775878906
3.11016666666667	0.129222869873047
3.1135	0.121116638183594
3.11683333333334	0.112533569335938
3.12016666666667	0.101566314697266
3.1235	0.0867843627929688
3.12683333333334	0.0729560852050782
3.13016666666667	0.0634193420410157
3.1335	0.0624656677246094
3.13683333333334	0.0677108764648438
3.14016666666667	0.0772476196289063
3.1435	0.0844001770019531
3.14683333333334	0.0905990600585938
3.15016666666667	0.0944137573242188
3.1535	0.0963211059570313
3.15683333333334	0.0944137573242188
3.16016666666667	0.0863075256347656
3.1635	0.0791549682617188
3.16683333333334	0.072479248046875
3.17016666666667	0.0700950622558594
3.1735	0.0662803649902344
3.17683333333334	0.0667572021484375
3.18016666666667	0.0710487365722657
3.1835	0.0805854797363281
3.18683333333334	0.0872611999511719
3.19016666666667	0.0853538513183594
3.1935	0.0782012939453125
3.19683333333334	0.0658035278320313
3.20016666666667	0.0581741333007813
3.2035	0.0529289245605469
3.20683333333334	0.0486373901367188
3.21016666666667	0.0476837158203125
3.2135	0.0591278076171875
3.21683333333334	0.0867843627929688
3.22016666666667	0.125408172607422
3.2235	0.170707702636719
3.22683333333334	0.227928161621094
3.23016666666667	0.296592712402344
3.2335	0.371456146240235
3.23683333333334	0.446796417236328
3.24016666666667	0.533103942871094
3.2435	0.638961791992188
3.24683333333334	0.761032104492188
3.25016666666667	0.903606414794922
3.2535	1.06000900268555
3.25683333333334	1.23357772827149
3.26016666666667	1.41096115112305
3.2635	1.59740447998047
3.26683333333334	1.79481506347656
3.27016666666667	2.00271606445313
3.2735	2.21681594848633
3.27683333333334	2.43473052978516
3.28016666666667	2.65645980834961
3.2835	2.86960601806641
3.28683333333334	3.06320190429688
3.29016666666667	3.23677062988281
3.2935	3.39651107788086
3.29683333333334	3.5395622253418
3.30016666666667	3.66353988647461
3.3035	3.76653671264649
3.30683333333334	3.85427474975586
3.31016666666667	3.92007827758789
3.3135	3.9663314819336
3.31683333333334	3.99208068847656
3.32016666666667	4.00257110595703
3.3235	4.00114059448242
3.32683333333334	3.98540496826172
3.33016666666667	3.95727157592774
3.3335	3.91483306884766
3.33683333333334	3.85618209838867
3.34016666666667	3.7837028503418
3.3435	3.69882583618164
3.34683333333334	3.6153793334961
3.35016666666667	3.53527069091797
3.3535	3.46183776855469
3.35683333333334	3.39126586914063
3.36016666666667	3.31735610961914
3.3635	3.24106216430664
3.36683333333334	3.1576156616211
3.37016666666667	3.07464599609375
3.3735	2.9897689819336
3.37683333333334	2.90870666503906
3.38016666666667	2.83098220825196
3.3835	2.75993347167969
3.38683333333334	2.69031524658203
3.39016666666667	2.61306762695313
3.3935	2.53057479858399
3.39683333333334	2.45141983032227
3.40016666666667	2.38227844238281
3.4035	2.31790542602539
3.40683333333334	2.24924087524414
3.41016666666667	2.17580795288086
3.4135	2.10380554199219
3.41683333333334	2.03180313110352
3.42016666666667	1.96027755737305
3.4235	1.89781188964844
3.42683333333334	1.85155868530274
3.43016666666667	1.81674957275391
3.4335	1.78337097167969
3.43683333333334	1.74522399902344
3.44016666666667	1.69992446899414
3.4435	1.64222717285156
3.44683333333334	1.58071517944336
3.45016666666667	1.52301788330078
3.4535	1.47485733032227
3.45683333333334	1.43146514892578
3.46016666666667	1.39141082763672
3.4635	1.35993957519531
3.46683333333334	1.32989883422852
3.47016666666667	1.29938125610352
3.4735	1.26504898071289
3.47683333333334	1.23119354248047
3.48016666666667	1.19876861572266
3.4835	1.17063522338867
3.48683333333334	1.14727020263672
3.49016666666667	1.12485885620117
3.4935	1.0981559753418
3.49683333333334	1.06954574584961
3.50016666666667	1.0366439819336
3.5035	0.999927520751953
3.50683333333334	0.963687896728516
3.51016666666667	0.9307861328125
3.5135	0.898838043212891
3.51683333333334	0.865936279296875
3.52016666666667	0.835418701171875
3.5235	0.8087158203125
3.52683333333334	0.784397125244141
3.53016666666667	0.761508941650391
3.5335	0.746726989746094
3.53683333333334	0.739097595214844
3.54016666666667	0.727653503417969
3.5435	0.707149505615235
3.54683333333334	0.679969787597657
3.55016666666667	0.653743743896485
3.5535	0.622749328613282
3.55683333333334	0.590324401855469
3.56016666666667	0.55837631225586
3.5635	0.526905059814453
3.56683333333334	0.490665435791016
3.57016666666667	0.451087951660156
3.5735	0.416278839111328
3.57683333333334	0.388622283935547
3.58016666666667	0.368118286132813
3.5835	0.351428985595703
3.58683333333334	0.341892242431641
3.59016666666667	0.336647033691406
3.5935	0.333309173583985
3.59683333333334	0.32949447631836
3.60016666666667	0.32949447631836
3.6035	0.333786010742188
3.60683333333334	0.344276428222656
3.61016666666667	0.359535217285156
3.6135	0.386238098144531
3.61683333333334	0.432491302490235
3.62016666666667	0.492572784423828
3.6235	0.569343566894532
3.62683333333334	0.660419464111328
3.63016666666667	0.771045684814453
3.6335	0.899314880371094
3.63683333333334	1.04522705078125
3.64016666666667	1.21641159057617
3.6435	1.42097473144531
3.64683333333334	1.65176391601563
3.65016666666667	1.91020965576172
3.6535	2.19345092773438
3.65683333333334	2.51054763793946
3.66016666666667	2.86531448364258
3.6635	3.25345993041992
3.66683333333334	3.68404388427735
3.67016666666667	4.14657592773438
3.6735	4.64296340942383
3.67683333333334	5.16319274902344
3.68016666666667	5.69534301757813
3.6835	6.22367858886719
3.68683333333334	6.73675537109375
3.69016666666667	7.23695755004883
3.6935	7.71284103393555
3.69683333333334	8.15439224243164
3.70016666666667	8.55398178100586
3.7035	8.91494750976563
3.70683333333334	9.22536849975586
3.71016666666667	9.4752311706543
3.7135	9.66167449951172
3.71683333333334	9.78469848632813
3.72016666666667	9.83381271362305
3.7235	9.80901718139649
3.72683333333334	9.72032546997071
3.73016666666667	9.57107543945313
3.7335	9.35649871826172
3.73683333333334	9.07611846923828
3.74016666666667	8.74567031860352
3.7435	8.37516784667969
3.74683333333334	7.96985626220703
3.75016666666667	7.54261016845703
3.7535	7.10868835449219
3.75683333333334	6.67858123779297
3.76016666666667	6.24799728393555
3.7635	5.81407546997071
3.76683333333334	5.38349151611328
3.77016666666667	4.95624542236328
3.7735	4.53662872314453
3.77683333333334	4.13274765014649
3.78016666666667	3.75986099243164
3.7835	3.42369079589844
3.78683333333334	3.11994552612305
3.79016666666667	2.84957885742188
3.7935	2.60353088378906
3.79683333333334	2.37607955932617
3.80016666666667	2.1662712097168
3.8035	1.98125839233399
3.80683333333334	1.81818008422852
3.81016666666667	1.66845321655274
3.8135	1.53160095214844
3.81683333333334	1.40714645385742
3.82016666666667	1.29413604736328
3.8235	1.18732452392578
3.82683333333334	1.09386444091797
3.83016666666667	1.01375579833985
3.8335	0.95367431640625
3.83683333333334	0.908851623535156
3.84016666666667	0.873088836669922
3.8435	0.834465026855469
3.84683333333334	0.785350799560547
3.85016666666667	0.736713409423828
3.8535	0.691413879394532
3.85683333333334	0.651836395263672
3.86016666666667	0.6256103515625
3.8635	0.618934631347657
3.86683333333334	0.637531280517578
3.87016666666667	0.667095184326172
3.8735	0.701427459716797
3.87683333333334	0.741958618164063
3.88016666666667	0.794410705566407
3.8835	0.875949859619141
3.88683333333334	0.992298126220703
3.89016666666667	1.16157531738281
3.8935	1.38998031616211
3.89683333333334	1.68895721435547
3.90016666666667	2.0751953125
3.9035	2.55727767944336
3.90683333333334	3.15189361572266
3.91016666666667	3.86810302734375
3.9135	4.73070144653321
3.91683333333334	5.75637817382813
3.92016666666667	6.95657730102539
3.9235	8.33702087402344
3.92683333333334	9.90629196166992
3.93016666666667	11.6782188415528
3.9335	13.6489868164063
3.93683333333334	15.8138275146485
3.94016666666667	18.1488990783692
3.9435	20.6279754638672
3.94683333333334	23.2033729553223
3.95016666666667	25.8297920227051
3.9535	28.4614562988281
3.95683333333334	31.0449600219727
3.96016666666667	33.5278511047363
3.9635	35.8505249023438
3.96683333333334	37.9581451416016
3.97016666666667	39.7911071777344
3.9735	41.2964820861817
3.97683333333334	42.4361228942871
3.98016666666667	43.1838035583496
3.9835	43.5185432434082
3.98683333333334	43.4451103210449
3.99016666666667	42.9739952087403
3.9935	42.1261787414551
3.99683333333334	40.9259796142578
4.00016666666667	39.4086837768555
4.0035	37.6248359680176
4.00683333333334	35.6206893920899
4.01016666666667	33.4544181823731
4.0135	31.1765670776367
4.01683333333334	28.8381576538086
4.02016666666667	26.482105255127
4.0235	24.1479873657227
4.02683333333334	21.8753814697266
4.03016666666667	19.6828842163086
4.0335	17.5895690917969
4.03683333333334	15.6025886535645
4.04016666666667	13.7372016906738
4.0435	12.0062828063965
4.04683333333334	10.4103088378906
4.05016666666667	8.95738601684571
4.0535	7.64799118041992
4.05683333333334	6.48117065429688
4.06016666666667	5.44548034667969
4.0635	4.52232360839844
4.06683333333334	3.69834899902344
4.07016666666667	2.96497344970703
4.0735	2.31170654296875
4.07683333333334	1.73473358154297
4.08016666666667	1.22690200805664
4.0835	0.789165496826172
4.08683333333334	0.412464141845703
4.09016666666667	0.0929832458496094
4.0935	-0.167369842529297
4.09683333333334	-0.370502471923828
4.10016666666667	-0.516891479492188
4.1035	-0.614166259765625
4.10683333333334	-0.65755844116211
4.11016666666667	-0.6561279296875
4.1135	-0.626564025878907
4.11683333333334	-0.586032867431641
4.12016666666667	-0.538349151611328
4.1235	-0.474929809570313
4.12683333333334	-0.403404235839844
4.13016666666667	-0.329017639160156
4.1335	-0.250339508056641
4.13683333333334	-0.162124633789063
4.14016666666667	-0.0672340393066407
4.1435	0.0181198120117188
4.14683333333334	0.0944137573242188
4.15016666666667	0.158786773681641
4.1535	0.215530395507813
4.15683333333334	0.2593994140625
4.16016666666667	0.29134750366211
4.1635	0.315666198730469
4.16683333333334	0.330924987792969
4.17016666666667	0.338077545166016
4.1735	0.334739685058594
4.17683333333334	0.323295593261719
4.18016666666667	0.308990478515625
4.1835	0.294685363769531
4.18683333333334	0.279903411865235
4.19016666666667	0.261306762695313
4.1935	0.240325927734375
4.19683333333334	0.216960906982422
4.20016666666667	0.185966491699219
4.2035	0.143527984619141
4.20683333333334	0.0920295715332031
4.21016666666667	0.0438690185546875
4.2135	0.0019073486328125
4.21683333333334	-0.0314712524414063
4.22016666666667	-0.0624656677246094
4.2235	-0.0920295715332031
4.22683333333334	-0.119209289550781
4.23016666666667	-0.153064727783203
4.2335	-0.192642211914063
4.23683333333334	-0.234603881835938
4.24016666666667	-0.265598297119141
4.2435	-0.284194946289063
4.24683333333334	-0.29897689819336
4.25016666666667	-0.308990478515625
4.2535	-0.319004058837891
4.25683333333334	-0.323295593261719
4.26016666666667	-0.32806396484375
4.2635	-0.333309173583985
4.26683333333334	-0.333786010742188
4.27016666666667	-0.329017639160156
4.2735	-0.314712524414063
4.27683333333334	-0.297069549560547
4.28016666666667	-0.280380249023438
4.2835	-0.265121459960938
4.28683333333334	-0.253677368164063
4.29016666666667	-0.240325927734375
4.2935	-0.218391418457031
4.29683333333334	-0.193595886230469
4.30016666666667	-0.1678466796875
4.3035	-0.14638900756836
4.30683333333334	-0.124931335449219
4.31016666666667	-0.101566314697266
4.3135	-0.0844001770019531
4.31683333333334	-0.0720024108886719
4.32016666666667	-0.0619888305664063
4.3235	-0.0467300415039063
4.32683333333334	-0.0286102294921875
4.33016666666667	-0.0138282775878906
4.3335	-0.00429153442382813
4.33683333333334	0.00810623168945313
4.34016666666667	0.0238418579101563
4.3435	0.0376701354980469
4.34683333333334	0.0467300415039063
4.35016666666667	0.05340576171875
4.3535	0.0605583190917969
4.35683333333334	0.0653266906738282
4.36016666666667	0.0672340393066407
4.3635	0.0720024108886719
4.36683333333334	0.0834465026855469
4.37016666666667	0.0958442687988281
4.3735	0.105857849121094
4.37683333333334	0.111103057861328
4.38016666666667	0.113964080810547
4.3835	0.11587142944336
4.38683333333334	0.113487243652344
4.39016666666667	0.110149383544922
4.3935	0.104904174804688
4.39683333333334	0.101566314697266
4.40016666666667	0.0972747802734375
4.4035	0.0934600830078125
4.40683333333334	0.0958442687988281
4.41016666666667	0.102996826171875
4.4135	0.110626220703125
4.41683333333334	0.110626220703125
4.42016666666667	0.102519989013672
4.4235	0.0939369201660156
4.42683333333334	0.0848770141601563
4.43016666666667	0.0743865966796875
4.4335	0.064849853515625
4.43683333333334	0.0619888305664063
4.44016666666667	0.0677108764648438
4.4435	0.0753402709960938
4.44683333333334	0.0810623168945313
4.45016666666667	0.0867843627929688
4.4535	0.0939369201660156
4.45683333333334	0.101089477539063
4.46016666666667	0.109672546386719
4.4635	0.116348266601563
4.46683333333334	0.120639801025391
4.47016666666667	0.123977661132813
4.4735	0.123023986816406
4.47683333333334	0.124454498291016
4.48016666666667	0.116825103759766
4.4835	0.104427337646485
4.48683333333334	0.0901222229003906
4.49016666666667	0.0772476196289063
4.4935	0.0748634338378907
4.49683333333334	0.0734329223632813
4.50016666666667	0.0762939453125
4.5035	0.0743865966796875
4.50683333333334	0.06866455078125
4.51016666666667	0.0596046447753907
4.5135	0.0481605529785156
4.51683333333334	0.03814697265625
4.52016666666667	0.0309944152832031
4.5235	0.0271797180175781
4.52683333333334	0.0271797180175781
4.53016666666667	0.0290870666503906
4.5335	0.0247955322265625
4.53683333333334	0.0147819519042969
4.54016666666667	0.00238418579101563
4.5435	-0.00715255737304688
4.54683333333334	-0.0119209289550781
4.55016666666667	-0.0143051147460938
4.5535	-0.0157356262207031
4.55683333333334	-0.0195503234863281
4.56016666666667	-0.0243186950683594
4.5635	-0.0252723693847656
4.56683333333334	-0.0238418579101563
4.57016666666667	-0.02288818359375
4.5735	-0.02288818359375
4.57683333333334	-0.019073486328125
4.58016666666667	-0.0143051147460938
4.5835	-0.0152587890625
4.58683333333334	-0.0247955322265625
4.59016666666667	-0.0352859497070313
4.5935	-0.041961669921875
4.59683333333334	-0.0414848327636719
4.60016666666667	-0.03814697265625
4.6035	-0.0319480895996094
4.60683333333334	-0.0238418579101563
4.61016666666667	-0.0152587890625
4.6135	-0.0109672546386719
4.61683333333334	-0.0119209289550781
4.62016666666667	-0.0152587890625
4.6235	-0.019073486328125
4.62683333333334	-0.0200271606445313
4.63016666666667	-0.0157356262207031
4.6335	-0.00476837158203125
4.63683333333334	0.00715255737304688
4.64016666666667	0.0185966491699219
4.6435	0.0243186950683594
4.64683333333334	0.0252723693847656
4.65016666666667	0.0205039978027344
4.6535	0.0128746032714844
4.65683333333334	0.0109672546386719
4.66016666666667	0.0147819519042969
4.6635	0.0252723693847656
4.66683333333334	0.0348091125488281
4.67016666666667	0.0410079956054688
4.6735	0.0476837158203125
4.67683333333334	0.0467300415039063
4.68016666666667	0.0367164611816406
4.6835	0.0224113464355469
4.68683333333334	0.0195503234863281
4.69016666666667	0.0333786010742188
4.6935	0.0500679016113282
4.69683333333334	0.0643730163574219
4.70016666666667	0.0805854797363281
4.7035	0.0939369201660156
4.70683333333334	0.0972747802734375
4.71016666666667	0.08392333984375
4.7135	0.0681877136230469
4.71683333333334	0.0605583190917969
4.72016666666667	0.0619888305664063
4.7235	0.0677108764648438
4.72683333333334	0.0705718994140625
4.73016666666667	0.0691413879394532
4.7335	0.0643730163574219
4.73683333333334	0.0576972961425782
4.74016666666667	0.0519752502441407
4.7435	0.0467300415039063
4.74683333333334	0.0433921813964844
4.75016666666667	0.0505447387695313
4.7535	0.06103515625
4.75683333333334	0.0691413879394532
4.76016666666667	0.06866455078125
4.7635	0.0658035278320313
4.76683333333334	0.0638961791992188
4.77016666666667	0.0576972961425782
4.7735	0.049591064453125
4.77683333333334	0.0395774841308594
4.78016666666667	0.0286102294921875
4.7835	0.0185966491699219
4.78683333333334	0.0128746032714844
4.79016666666667	0.0119209289550781
4.7935	0.0147819519042969
4.79683333333334	0.0219345092773438
4.80016666666667	0.0357627868652344
4.8035	0.0519752502441407
4.80683333333334	0.0586509704589844
4.81016666666667	0.0596046447753907
4.8135	0.0576972961425782
4.81683333333334	0.0576972961425782
4.82016666666667	0.0576972961425782
4.8235	0.0543594360351563
4.82683333333334	0.0538825988769532
4.83016666666667	0.0491142272949219
4.8335	0.0391006469726563
4.83683333333334	0.0262260437011719
4.84016666666667	0.0152587890625
4.8435	0.0171661376953125
4.84683333333334	0.0295639038085938
4.85016666666667	0.05340576171875
4.8535	0.0777244567871094
4.85683333333334	0.0958442687988281
4.86016666666667	0.102043151855469
4.8635	0.0977516174316406
4.86683333333334	0.0858306884765625
4.87016666666667	0.072479248046875
4.8735	0.0658035278320313
4.87683333333334	0.0653266906738282
4.88016666666667	0.0700950622558594
4.8835	0.0667572021484375
4.88683333333334	0.0591278076171875
4.89016666666667	0.0472068786621094
4.8935	0.03814697265625
4.89683333333334	0.0367164611816406
4.90016666666667	0.0405311584472656
4.9035	0.0538825988769532
4.90683333333334	0.0672340393066407
4.91016666666667	0.072479248046875
4.9135	0.0677108764648438
4.91683333333334	0.0524520874023438
4.92016666666667	0.0367164611816406
4.9235	0.0257492065429688
4.92683333333334	0.02288818359375
4.93016666666667	0.0348091125488281
4.9335	0.0553131103515625
4.93683333333334	0.0762939453125
4.94016666666667	0.0853538513183594
4.9435	0.0824928283691406
4.94683333333334	0.0739097595214844
4.95016666666667	0.0600814819335938
4.9535	0.0424385070800781
4.95683333333334	0.0290870666503906
4.96016666666667	0.0262260437011719
4.9635	0.0348091125488281
4.96683333333334	0.0438690185546875
4.97016666666667	0.0505447387695313
4.9735	0.0557899475097657
4.97683333333334	0.0557899475097657
4.98016666666667	0.0548362731933594
4.9835	0.05340576171875
4.98683333333334	0.0543594360351563
4.99016666666667	0.0557899475097657
4.9935	0.0514984130859375
4.99683333333334	0.0491142272949219
5.00016666666667	0.0491142272949219
5.0035	0.0524520874023438
5.00683333333334	0.057220458984375
5.01016666666667	0.0643730163574219
5.0135	0.0762939453125
5.01683333333334	0.0848770141601563
5.02016666666667	0.0820159912109375
5.0235	0.0705718994140625
5.02683333333334	0.0596046447753907
5.03016666666667	0.0538825988769532
5.0335	0.0586509704589844
5.03683333333334	0.0705718994140625
5.04016666666667	0.0891685485839844
5.0435	0.102043151855469
5.04683333333334	0.105381011962891
5.05016666666667	0.09918212890625
5.0535	0.0896453857421875
5.05683333333334	0.0824928283691406
5.06016666666667	0.0782012939453125
5.0635	0.0762939453125
5.06683333333334	0.0767707824707032
5.07016666666667	0.0786781311035157
5.0735	0.0762939453125
5.07683333333334	0.0672340393066407
5.08016666666667	0.049591064453125
5.0835	0.0352859497070313
5.08683333333334	0.026702880859375
5.09016666666667	0.0243186950683594
5.0935	0.0205039978027344
5.09683333333334	0.0162124633789063
5.10016666666667	0.0133514404296875
5.1035	0.0119209289550781
5.10683333333334	0.00905990600585938
5.11016666666667	0.0057220458984375
5.1135	0.00476837158203125
5.11683333333334	0.0133514404296875
5.12016666666667	0.0290870666503906
5.1235	0.0433921813964844
5.12683333333334	0.0491142272949219
5.13016666666667	0.041961669921875
5.1335	0.0286102294921875
5.13683333333334	0.0100135803222656
5.14016666666667	-0.00476837158203125
5.1435	-0.0128746032714844
5.14683333333334	-0.0128746032714844
5.15016666666667	-0.0100135803222656
5.1535	-0.00619888305664063
5.15683333333334	-0.00143051147460938
5.16016666666667	0.00095367431640625
5.1635	0.00333786010742188
5.16683333333334	0.0138282775878906
5.17016666666667	0.0348091125488281
5.1735	0.0548362731933594
5.17683333333334	0.0658035278320313
5.18016666666667	0.06866455078125
5.1835	0.0619888305664063
5.18683333333334	0.0500679016113282
5.19016666666667	0.0352859497070313
5.1935	0.0262260437011719
5.19683333333334	0.0262260437011719
5.20016666666667	0.0271797180175781
5.2035	0.0286102294921875
5.20683333333334	0.0243186950683594
5.21016666666667	0.0200271606445313
5.2135	0.0162124633789063
5.21683333333334	0.00762939453125
5.22016666666667	0.00333786010742188
5.2235	0.00476837158203125
5.22683333333334	0.0123977661132813
5.23016666666667	0.0166893005371094
5.2335	0.011444091796875
5.23683333333334	0.0057220458984375
5.24016666666667	-0.00715255737304688
5.2435	-0.0157356262207031
5.24683333333334	-0.019073486328125
5.25016666666667	-0.0157356262207031
5.2535	-0.00619888305664063
5.25683333333334	0.003814697265625
5.26016666666667	0.0200271606445313
5.2635	0.02288818359375
5.26683333333334	0.0123977661132813
5.27016666666667	-0.00333786010742188
5.2735	-0.011444091796875
5.27683333333334	-0.0095367431640625
5.28016666666667	-0.0057220458984375
5.2835	0.00524520874023438
5.28683333333334	0.0205039978027344
5.29016666666667	0.0286102294921875
5.2935	0.0252723693847656
5.29683333333334	0.0133514404296875
5.30016666666667	0.00286102294921875
5.3035	-0.00333786010742188
5.30683333333334	-0.00286102294921875
5.31016666666667	0.00619888305664063
5.3135	0.0205039978027344
5.31683333333334	0.0386238098144531
5.32016666666667	0.0519752502441407
5.3235	0.057220458984375
5.32683333333334	0.0586509704589844
5.33016666666667	0.0557899475097657
5.3335	0.0476837158203125
5.33683333333334	0.0319480895996094
5.34016666666667	0.0138282775878906
5.3435	0
5.34683333333334	-0.00667572021484375
5.35016666666667	-0.00715255737304688
5.3535	-0.00476837158203125
5.35683333333334	-0.00143051147460938
5.36016666666667	0
5.3635	0
5.36683333333334	-0.0019073486328125
5.37016666666667	-0.0019073486328125
5.3735	0.00333786010742188
5.37683333333334	0.0119209289550781
5.38016666666667	0.0209808349609375
5.3835	0.0295639038085938
5.38683333333334	0.0281333923339844
5.39016666666667	0.0181198120117188
5.3935	-0.00143051147460938
5.39683333333334	-0.0214576721191406
5.40016666666667	-0.0324249267578125
5.4035	-0.0338554382324219
5.40683333333334	-0.0224113464355469
5.41016666666667	-0.011444091796875
5.4135	-0.00095367431640625
5.41683333333334	0.00667572021484375
5.42016666666667	0.0109672546386719
5.4235	0.0128746032714844
5.42683333333334	0.011444091796875
5.43016666666667	0.0205039978027344
5.4335	0.0376701354980469
5.43683333333334	0.0548362731933594
5.44016666666667	0.0605583190917969
5.4435	0.0519752502441407
5.44683333333334	0.0386238098144531
5.45016666666667	0.0195503234863281
5.4535	0.0057220458984375
5.45683333333334	0.000476837158203125
5.46016666666667	0.003814697265625
5.4635	0.0123977661132813
5.46683333333334	0.0157356262207031
5.47016666666667	0.0152587890625
5.4735	0.00810623168945313
5.47683333333334	0.00286102294921875
5.48016666666667	0.00667572021484375
5.4835	0.0166893005371094
5.48683333333334	0.0271797180175781
5.49016666666667	0.0333786010742188
5.4935	0.0371932983398438
5.49683333333334	0.0371932983398438
5.50016666666667	0.0295639038085938
5.5035	0.019073486328125
5.50683333333334	0.0171661376953125
5.51016666666667	0.0214576721191406
5.5135	0.0224113464355469
5.51683333333334	0.0185966491699219
5.52016666666667	0.0138282775878906
5.5235	0.0157356262207031
5.52683333333334	0.0176429748535156
5.53016666666667	0.0281333923339844
5.5335	0.0476837158203125
5.53683333333334	0.0672340393066407
5.54016666666667	0.0844001770019531
5.5435	0.091552734375
5.54683333333334	0.095367431640625
5.55016666666667	0.0863075256347656
5.5535	0.0672340393066407
5.55683333333334	0.0472068786621094
5.56016666666667	0.0286102294921875
5.5635	0.0123977661132813
5.56683333333334	-0.0057220458984375
5.57016666666667	-0.0171661376953125
5.5735	-0.0171661376953125
5.57683333333334	-0.0157356262207031
5.58016666666667	-0.0171661376953125
5.5835	-0.0166893005371094
5.58683333333334	-0.0095367431640625
5.59016666666667	0.00524520874023438
5.5935	0.0195503234863281
5.59683333333334	0.0338554382324219
5.60016666666667	0.0505447387695313
5.6035	0.0619888305664063
5.60683333333334	0.0667572021484375
5.61016666666667	0.0567436218261719
5.6135	0.041961669921875
5.61683333333334	0.0300407409667969
5.62016666666667	0.0224113464355469
5.6235	0.0200271606445313
5.62683333333334	0.0233650207519531
5.63016666666667	0.0362396240234375
5.6335	0.0486373901367188
5.63683333333334	0.0514984130859375
5.64016666666667	0.0486373901367188
5.6435	0.0429153442382813
5.64683333333334	0.0348091125488281
5.65016666666667	0.0219345092773438
5.6535	0.0100135803222656
5.65683333333334	0.00905990600585938
5.66016666666667	0.0147819519042969
5.6635	0.0262260437011719
5.66683333333334	0.0391006469726563
5.67016666666667	0.0476837158203125
5.6735	0.049591064453125
5.67683333333334	0.0410079956054688
5.68016666666667	0.0243186950683594
5.6835	0.00905990600585938
5.68683333333334	-0.000476837158203125
5.69016666666667	0.000476837158203125
5.6935	0.00810623168945313
5.69683333333334	0.0195503234863281
5.70016666666667	0.0333786010742188
5.7035	0.0433921813964844
5.70683333333334	0.0462532043457031
5.71016666666667	0.0467300415039063
5.7135	0.0538825988769532
5.71683333333334	0.0677108764648438
5.72016666666667	0.0810623168945313
5.7235	0.08392333984375
5.72683333333334	0.0786781311035157
5.73016666666667	0.0691413879394532
5.7335	0.0586509704589844
5.73683333333334	0.049591064453125
5.74016666666667	0.0457763671875
5.7435	0.0448226928710938
5.74683333333334	0.0438690185546875
5.75016666666667	0.0410079956054688
5.7535	0.0376701354980469
5.75683333333334	0.0367164611816406
5.76016666666667	0.0329017639160156
5.7635	0.0319480895996094
5.76683333333334	0.0391006469726563
5.77016666666667	0.0476837158203125
5.7735	0.05340576171875
5.77683333333334	0.0467300415039063
5.78016666666667	0.0391006469726563
5.7835	0.0324249267578125
5.78683333333334	0.0247955322265625
5.79016666666667	0.0205039978027344
5.7935	0.0166893005371094
5.79683333333334	0.0257492065429688
5.80016666666667	0.0391006469726563
5.8035	0.0553131103515625
5.80683333333334	0.0643730163574219
5.81016666666667	0.0634193420410157
5.8135	0.0500679016113282
5.81683333333334	0.0295639038085938
5.82016666666667	0.0100135803222656
5.8235	-0.00429153442382813
5.82683333333334	-0.0166893005371094
5.83016666666667	-0.0224113464355469
5.8335	-0.0176429748535156
5.83683333333334	-0.00238418579101563
5.84016666666667	0.0157356262207031
5.8435	0.0324249267578125
5.84683333333334	0.0500679016113282
5.85016666666667	0.0624656677246094
5.8535	0.0677108764648438
5.85683333333334	0.0600814819335938
5.86016666666667	0.0472068786621094
5.8635	0.0319480895996094
5.86683333333334	0.0214576721191406
5.87016666666667	0.019073486328125
5.8735	0.02288818359375
5.87683333333334	0.0329017639160156
5.88016666666667	0.0405311584472656
5.8835	0.0486373901367188
5.88683333333334	0.0567436218261719
5.89016666666667	0.0653266906738282
5.8935	0.0710487365722657
5.89683333333334	0.0734329223632813
5.90016666666667	0.0810623168945313
5.9035	0.0910758972167969
5.90683333333334	0.09918212890625
5.91016666666667	0.10061264038086
5.9135	0.0967979431152344
5.91683333333334	0.091552734375
5.92016666666667	0.0824928283691406
5.9235	0.0748634338378907
5.92683333333334	0.0672340393066407
5.93016666666667	0.0643730163574219
5.9335	0.0653266906738282
5.93683333333334	0.0677108764648438
5.94016666666667	0.0691413879394532
5.9435	0.0643730163574219
5.94683333333334	0.0596046447753907
5.95016666666667	0.0605583190917969
5.9535	0.0677108764648438
5.95683333333334	0.0748634338378907
5.96016666666667	0.0772476196289063
5.9635	0.080108642578125
5.96683333333334	0.0753402709960938
5.97016666666667	0.06103515625
5.9735	0.0448226928710938
5.97683333333334	0.0400543212890625
5.98016666666667	0.0510215759277344
5.9835	0.0596046447753907
5.98683333333334	0.0672340393066407
5.99016666666667	0.0672340393066407
5.9935	0.0576972961425782
5.99683333333334	0.0395774841308594
6.00016666666667	0.0195503234863281
6.0035	0.0100135803222656
6.00683333333334	0.00667572021484375
6.01016666666667	0.0147819519042969
6.0135	0.0348091125488281
6.01683333333334	0.05340576171875
6.02016666666667	0.057220458984375
6.0235	0.0510215759277344
6.02683333333334	0.0491142272949219
6.03016666666667	0.05340576171875
6.0335	0.0543594360351563
6.03683333333334	0.0529289245605469
6.04016666666667	0.05340576171875
6.0435	0.057220458984375
6.04683333333334	0.0634193420410157
6.05016666666667	0.0662803649902344
6.0535	0.0677108764648438
6.05683333333334	0.0700950622558594
6.06016666666667	0.0715255737304688
6.0635	0.0658035278320313
6.06683333333334	0.0505447387695313
6.07016666666667	0.0309944152832031
6.0735	0.0128746032714844
6.07683333333334	-0.00762939453125
6.08016666666667	-0.0181198120117188
6.0835	-0.0166893005371094
6.08683333333334	-0.00762939453125
6.09016666666667	0
6.0935	0.00905990600585938
6.09683333333334	0.0262260437011719
6.10016666666667	0.0429153442382813
6.1035	0.0500679016113282
6.10683333333334	0.0448226928710938
6.11016666666667	0.0400543212890625
6.1135	0.0386238098144531
6.11683333333334	0.0414848327636719
6.12016666666667	0.0395774841308594
6.1235	0.0386238098144531
6.12683333333334	0.0452995300292969
6.13016666666667	0.0562667846679688
6.1335	0.0691413879394532
6.13683333333334	0.080108642578125
6.14016666666667	0.0901222229003906
6.1435	0.101566314697266
6.14683333333334	0.110149383544922
6.15016666666667	0.11444091796875
6.1535	0.107765197753906
6.15683333333334	0.0905990600585938
6.16016666666667	0.0710487365722657
6.1635	0.0505447387695313
6.16683333333334	0.0352859497070313
6.17016666666667	0.0185966491699219
6.1735	0.00762939453125
6.17683333333334	0.0019073486328125
6.18016666666667	0.00715255737304688
6.1835	0.0181198120117188
6.18683333333334	0.0300407409667969
6.19016666666667	0.041961669921875
6.1935	0.0491142272949219
6.19683333333334	0.0553131103515625
6.20016666666667	0.0576972961425782
6.2035	0.0557899475097657
6.20683333333334	0.0576972961425782
6.21016666666667	0.0619888305664063
6.2135	0.0653266906738282
6.21683333333334	0.0634193420410157
6.22016666666667	0.0538825988769532
6.2235	0.0510215759277344
6.22683333333334	0.0486373901367188
6.23016666666667	0.0500679016113282
6.2335	0.0500679016113282
6.23683333333334	0.0519752502441407
6.24016666666667	0.0529289245605469
6.2435	0.0457763671875
6.24683333333334	0.0348091125488281
6.25016666666667	0.0257492065429688
6.2535	0.0219345092773438
6.25683333333334	0.0243186950683594
6.26016666666667	0.0314712524414063
6.2635	0.0472068786621094
6.26683333333334	0.0634193420410157
6.27016666666667	0.0715255737304688
6.2735	0.0705718994140625
6.27683333333334	0.0624656677246094
6.28016666666667	0.0576972961425782
6.2835	0.0529289245605469
6.28683333333334	0.049591064453125
6.29016666666667	0.0429153442382813
6.2935	0.0414848327636719
6.29683333333334	0.0448226928710938
6.30016666666667	0.0500679016113282
6.3035	0.0524520874023438
6.30683333333334	0.05340576171875
6.31016666666667	0.0562667846679688
6.3135	0.0576972961425782
6.31683333333334	0.0524520874023438
6.32016666666667	0.0400543212890625
6.3235	0.0247955322265625
6.32683333333334	0.0133514404296875
6.33016666666667	0.00762939453125
6.3335	0.0057220458984375
6.33683333333334	0.0109672546386719
6.34016666666667	0.019073486328125
6.3435	0.0243186950683594
6.34683333333334	0.0209808349609375
6.35016666666667	0.0162124633789063
6.3535	0.0171661376953125
6.35683333333334	0.0219345092773438
6.36016666666667	0.0319480895996094
6.3635	0.0457763671875
6.36683333333334	0.0634193420410157
6.37016666666667	0.0772476196289063
6.3735	0.0810623168945313
6.37683333333334	0.0786781311035157
6.38016666666667	0.0729560852050782
6.3835	0.0677108764648438
6.38683333333334	0.0591278076171875
6.39016666666667	0.0467300415039063
6.3935	0.0371932983398438
6.39683333333334	0.0286102294921875
6.40016666666667	0.019073486328125
6.4035	0.00810623168945313
6.40683333333334	-0.00095367431640625
6.41016666666667	-0.00524520874023438
6.4135	-0.0057220458984375
6.41683333333334	-0.0019073486328125
6.42016666666667	0.00667572021484375
6.4235	0.0200271606445313
6.42683333333334	0.0319480895996094
6.43016666666667	0.0371932983398438
6.4335	0.0300407409667969
6.43683333333334	0.0133514404296875
6.44016666666667	-0.0019073486328125
6.4435	-0.0143051147460938
6.44683333333334	-0.0181198120117188
6.45016666666667	-0.00905990600585938
6.4535	0.0162124633789063
6.45683333333334	0.0448226928710938
6.46016666666667	0.0538825988769532
6.4635	0.0476837158203125
6.46683333333334	0.0395774841308594
6.47016666666667	0.0324249267578125
6.4735	0.0200271606445313
6.47683333333334	0.0057220458984375
6.48016666666667	0.00333786010742188
6.4835	0.00762939453125
6.48683333333334	0.0095367431640625
6.49016666666667	0.011444091796875
6.4935	0.0209808349609375
6.49683333333334	0.03814697265625
6.50016666666667	0.0538825988769532
6.5035	0.0667572021484375
6.50683333333334	0.0743865966796875
6.51016666666667	0.0720024108886719
6.5135	0.0596046447753907
6.51683333333334	0.0424385070800781
6.52016666666667	0.0300407409667969
6.5235	0.0238418579101563
6.52683333333334	0.0243186950683594
6.53016666666667	0.0314712524414063
6.5335	0.03814697265625
6.53683333333334	0.0438690185546875
6.54016666666667	0.0486373901367188
6.5435	0.0510215759277344
6.54683333333334	0.0491142272949219
6.55016666666667	0.0457763671875
6.5535	0.0481605529785156
6.55683333333334	0.0548362731933594
6.56016666666667	0.0553131103515625
6.5635	0.0519752502441407
6.56683333333334	0.0462532043457031
6.57016666666667	0.0405311584472656
6.5735	0.0338554382324219
6.57683333333334	0.0362396240234375
6.58016666666667	0.0491142272949219
6.5835	0.0638961791992188
6.58683333333334	0.0743865966796875
6.59016666666667	0.0762939453125
6.5935	0.0715255737304688
6.59683333333334	0.0562667846679688
6.60016666666667	0.034332275390625
6.6035	0.0147819519042969
6.60683333333334	0.00715255737304688
6.61016666666667	0.011444091796875
6.6135	0.0233650207519531
6.61683333333334	0.0338554382324219
6.62016666666667	0.0433921813964844
6.6235	0.0486373901367188
6.62683333333334	0.0424385070800781
6.63016666666667	0.0252723693847656
6.6335	0.0019073486328125
6.63683333333334	-0.0123977661132813
6.64016666666667	-0.0209808349609375
6.6435	-0.0290870666503906
6.64683333333334	-0.030517578125
6.65016666666667	-0.0224113464355469
6.6535	-0.0019073486328125
6.65683333333334	0.0171661376953125
6.66016666666667	0.0309944152832031
6.6635	0.0457763671875
[truncated: 7,006 more rows]
