# Supplementary material for: Phase-Specific Parameter Estimation in Chiral HPLC Using 1‑Site, 2‑Site Stochastic Models, and Unified Equation Approach
Source: Anal Chem. 2026 Apr 29;98(18):13925–39. doi: 10.1021/acs.analchem.6c01634 (PMC13177292; doi:10.1021/acs.analchem.6c01634)
Supplement: Supplementary file 2 [file ac6c01634_si_002.zip › SupportingInformation/01_isotherm_fit/CELL2_data/LORA_CELL2_05_10_22510.CSV]

0.00166666666666667	0.0057220458984375
0.005	0.00619888305664063
0.00833333333333334	0.00762939453125
0.0116666666666667	0.00858306884765625
0.015	0.00667572021484375
0.0183333333333334	0.0109672546386719
0.0216666666666667	0.011444091796875
0.025	0.00810623168945313
0.0283333333333334	0.003814697265625
0.0316666666666667	0.00429153442382813
0.035	0.0095367431640625
0.0383333333333334	0.0104904174804688
0.0416666666666667	0.011444091796875
0.045	0.00762939453125
0.0483333333333334	0.00524520874023438
0.0516666666666667	0.00524520874023438
0.055	0.00619888305664063
0.0583333333333334	0.00762939453125
0.0616666666666667	0.00810623168945313
0.065	0.0119209289550781
0.0683333333333334	0.0147819519042969
0.0716666666666667	0.0162124633789063
0.075	0.019073486328125
0.0783333333333334	0.02288818359375
0.0816666666666667	0.0247955322265625
0.085	0.0219345092773438
0.0883333333333334	0.0166893005371094
0.0916666666666667	0.0109672546386719
0.095	0.003814697265625
0.0983333333333334	-0.00667572021484375
0.101666666666667	-0.00858306884765625
0.105	-0.00143051147460938
0.108333333333334	0.00619888305664063
0.111666666666667	0.00858306884765625
0.115	0.011444091796875
0.118333333333334	0.0224113464355469
0.121666666666667	0.0333786010742188
0.125	0.0414848327636719
0.128333333333334	0.0452995300292969
0.131666666666667	0.0476837158203125
0.135	0.0433921813964844
0.138333333333334	0.0362396240234375
0.141666666666667	0.0271797180175781
0.145	0.0162124633789063
0.148333333333334	0.00905990600585938
0.151666666666667	0.0100135803222656
0.155	0.0219345092773438
0.158333333333334	0.0309944152832031
0.161666666666667	0.0348091125488281
0.165	0.0338554382324219
0.168333333333334	0.0281333923339844
0.171666666666667	0.0205039978027344
0.175	0.0133514404296875
0.178333333333334	0.0109672546386719
0.181666666666667	0.0133514404296875
0.185	0.0205039978027344
0.188333333333334	0.0271797180175781
0.191666666666667	0.0247955322265625
0.195	0.011444091796875
0.198333333333334	-0.000476837158203125
0.201666666666667	-0.0095367431640625
0.205	-0.0133514404296875
0.208333333333334	-0.0157356262207031
0.211666666666667	-0.00762939453125
0.215	0.0109672546386719
0.218333333333334	0.0286102294921875
0.221666666666667	0.0472068786621094
0.225	0.0596046447753907
0.228333333333334	0.0700950622558594
0.231666666666667	0.0700950622558594
0.235	0.0615119934082032
0.238333333333334	0.049591064453125
0.241666666666667	0.0371932983398438
0.245	0.0300407409667969
0.248333333333334	0.0276565551757813
0.251666666666667	0.0329017639160156
0.255	0.0362396240234375
0.258333333333334	0.0386238098144531
0.261666666666667	0.0357627868652344
0.265	0.0300407409667969
0.268333333333334	0.0238418579101563
0.271666666666667	0.0205039978027344
0.275	0.0252723693847656
0.278333333333334	0.0257492065429688
0.281666666666667	0.0243186950683594
0.285	0.0209808349609375
0.288333333333334	0.0200271606445313
0.291666666666667	0.0176429748535156
0.295	0.0123977661132813
0.298333333333334	0.0171661376953125
0.301666666666667	0.0262260437011719
0.305	0.0362396240234375
0.308333333333334	0.0410079956054688
0.311666666666667	0.0462532043457031
0.315	0.0505447387695313
0.318333333333334	0.049591064453125
0.321666666666667	0.0472068786621094
0.325	0.0443458557128906
0.328333333333334	0.0414848327636719
0.331666666666667	0.034332275390625
0.335	0.0238418579101563
0.338333333333334	0.0171661376953125
0.341666666666667	0.0095367431640625
0.345	-0.00143051147460938
0.348333333333334	-0.0133514404296875
0.351666666666667	-0.0157356262207031
0.355	-0.00667572021484375
0.358333333333334	0.00238418579101563
0.361666666666667	0.00715255737304688
0.365	0.0095367431640625
0.368333333333334	0.0143051147460938
0.371666666666667	0.0185966491699219
0.375	0.0128746032714844
0.378333333333334	0.00238418579101563
0.381666666666667	-0.0019073486328125
0.385	0.0019073486328125
0.388333333333334	0.00810623168945313
0.391666666666667	0.00715255737304688
0.395	0.00619888305664063
0.398333333333334	0.0147819519042969
0.401666666666667	0.026702880859375
0.405	0.0386238098144531
0.408333333333334	0.0443458557128906
0.411666666666667	0.0505447387695313
0.415	0.0591278076171875
0.418333333333334	0.0605583190917969
0.421666666666667	0.057220458984375
0.425	0.0491142272949219
0.428333333333334	0.0457763671875
0.431666666666667	0.0472068786621094
0.435	0.049591064453125
0.438333333333334	0.0491142272949219
0.441666666666667	0.0438690185546875
0.445	0.0414848327636719
0.448333333333334	0.0405311584472656
0.451666666666667	0.0391006469726563
0.455	0.0314712524414063
0.458333333333334	0.0271797180175781
0.461666666666667	0.0252723693847656
0.465	0.02288818359375
0.468333333333334	0.0209808349609375
0.471666666666667	0.0209808349609375
0.475	0.0252723693847656
0.478333333333334	0.0276565551757813
0.481666666666667	0.0309944152832031
0.485	0.0324249267578125
0.488333333333334	0.0333786010742188
0.491666666666667	0.0333786010742188
0.495	0.0357627868652344
0.498333333333334	0.0424385070800781
0.501666666666667	0.0505447387695313
0.505	0.057220458984375
0.508333333333334	0.0562667846679688
0.511666666666667	0.0514984130859375
0.515	0.0491142272949219
0.518333333333334	0.0443458557128906
0.521666666666667	0.0395774841308594
0.525	0.0352859497070313
0.528333333333334	0.041961669921875
0.531666666666667	0.0519752502441407
0.535	0.057220458984375
0.538333333333334	0.0567436218261719
0.541666666666667	0.0519752502441407
0.545	0.0467300415039063
0.548333333333334	0.03814697265625
0.551666666666667	0.0295639038085938
0.555	0.0224113464355469
0.558333333333334	0.0209808349609375
0.561666666666667	0.0247955322265625
0.565	0.030517578125
0.568333333333334	0.0352859497070313
0.571666666666667	0.0352859497070313
0.575	0.0319480895996094
0.578333333333334	0.026702880859375
0.581666666666667	0.0262260437011719
0.585	0.0295639038085938
0.588333333333334	0.0295639038085938
0.591666666666667	0.0281333923339844
0.595	0.0271797180175781
0.598333333333334	0.0257492065429688
0.601666666666667	0.0209808349609375
0.605	0.0138282775878906
0.608333333333334	0.00905990600585938
0.611666666666667	0.00667572021484375
0.615	0.0057220458984375
0.618333333333334	0.00667572021484375
0.621666666666667	0.0100135803222656
0.625	0.0157356262207031
0.628333333333334	0.02288818359375
0.631666666666667	0.0329017639160156
0.635	0.041961669921875
0.638333333333334	0.05340576171875
0.641666666666667	0.0672340393066407
0.645	0.0772476196289063
0.648333333333334	0.0815391540527344
0.651666666666667	0.0786781311035157
0.655	0.0729560852050782
0.658333333333334	0.0634193420410157
0.661666666666667	0.0514984130859375
0.665	0.0433921813964844
0.668333333333334	0.0367164611816406
0.671666666666667	0.0338554382324219
0.675	0.0348091125488281
0.678333333333334	0.0429153442382813
0.681666666666667	0.0452995300292969
0.685	0.0462532043457031
0.688333333333334	0.0486373901367188
0.691666666666667	0.0562667846679688
0.695	0.0619888305664063
0.698333333333334	0.0538825988769532
0.701666666666667	0.0452995300292969
0.705	0.030517578125
0.708333333333334	0.0195503234863281
0.711666666666667	0.0095367431640625
0.715	0.00858306884765625
0.718333333333334	0.0143051147460938
0.721666666666667	0.026702880859375
0.725	0.0405311584472656
0.728333333333334	0.0510215759277344
0.731666666666667	0.0576972961425782
0.735	0.0615119934082032
0.738333333333334	0.0634193420410157
0.741666666666667	0.0615119934082032
0.745	0.0600814819335938
0.748333333333334	0.0634193420410157
0.751666666666667	0.06866455078125
0.755	0.072479248046875
0.758333333333334	0.0710487365722657
0.761666666666667	0.0658035278320313
0.765	0.0619888305664063
0.768333333333334	0.0567436218261719
0.771666666666667	0.0481605529785156
0.775	0.034332275390625
0.778333333333334	0.0262260437011719
0.781666666666667	0.0214576721191406
0.785	0.0166893005371094
0.788333333333334	0.0123977661132813
0.791666666666667	0.0138282775878906
0.795	0.0262260437011719
0.798333333333334	0.0362396240234375
0.801666666666667	0.0438690185546875
0.805	0.0491142272949219
0.808333333333334	0.0567436218261719
0.811666666666667	0.0591278076171875
0.815	0.0538825988769532
0.818333333333334	0.049591064453125
0.821666666666667	0.0429153442382813
0.825	0.0357627868652344
0.828333333333334	0.0247955322265625
0.831666666666667	0.0171661376953125
0.835	0.0152587890625
0.838333333333334	0.0152587890625
0.841666666666667	0.0181198120117188
0.845	0.0252723693847656
0.848333333333334	0.0371932983398438
0.851666666666667	0.0433921813964844
0.855	0.0376701354980469
0.858333333333334	0.026702880859375
0.861666666666667	0.02288818359375
0.865	0.0219345092773438
0.868333333333334	0.019073486328125
0.871666666666667	0.0128746032714844
0.875	0.0157356262207031
0.878333333333334	0.0238418579101563
0.881666666666667	0.0300407409667969
0.885	0.030517578125
0.888333333333334	0.030517578125
0.891666666666667	0.0367164611816406
0.895	0.0424385070800781
0.898333333333334	0.0457763671875
0.901666666666667	0.0481605529785156
0.905	0.0500679016113282
0.908333333333334	0.0510215759277344
0.911666666666667	0.0457763671875
0.915	0.0376701354980469
0.918333333333334	0.0309944152832031
0.921666666666667	0.0209808349609375
0.925	0.0119209289550781
0.928333333333334	0.00333786010742188
0.931666666666667	-0.000476837158203125
0.935	0.00238418579101563
0.938333333333334	0.00715255737304688
0.941666666666667	0.0138282775878906
0.945	0.0181198120117188
0.948333333333334	0.0205039978027344
0.951666666666667	0.0224113464355469
0.955	0.0157356262207031
0.958333333333334	0.0095367431640625
0.961666666666667	0.000476837158203125
0.965	-0.0019073486328125
0.968333333333334	-0.000476837158203125
0.971666666666667	0.000476837158203125
0.975	0.00429153442382813
0.978333333333334	0.00333786010742188
0.981666666666667	0.00429153442382813
0.985	-0.000476837158203125
0.988333333333334	-0.00143051147460938
0.991666666666667	0.00286102294921875
0.995	0.00619888305664063
0.998333333333334	0.00858306884765625
1.00166666666667	0.00715255737304688
1.005	0.0104904174804688
1.00833333333334	0.0095367431640625
1.01166666666667	0.00476837158203125
1.015	0.00286102294921875
1.01833333333334	0.0109672546386719
1.02166666666667	0.0224113464355469
1.025	0.0319480895996094
1.02833333333334	0.0391006469726563
1.03166666666667	0.0429153442382813
1.035	0.0476837158203125
1.03833333333334	0.0491142272949219
1.04166666666667	0.049591064453125
1.045	0.0443458557128906
1.04833333333334	0.0386238098144531
1.05166666666667	0.0371932983398438
1.055	0.0367164611816406
1.05833333333334	0.0314712524414063
1.06166666666667	0.0219345092773438
1.065	0.0147819519042969
1.06833333333334	0.0100135803222656
1.07166666666667	0.0057220458984375
1.075	0.00095367431640625
1.07833333333334	0.003814697265625
1.08166666666667	0.0128746032714844
1.085	0.0238418579101563
1.08833333333334	0.034332275390625
1.09166666666667	0.0376701354980469
1.095	0.0352859497070313
1.09833333333334	0.0262260437011719
1.10166666666667	0.0176429748535156
1.105	0.0100135803222656
1.10833333333334	0.00333786010742188
1.11166666666667	-0.00095367431640625
1.115	-0.00238418579101563
1.11833333333334	0.00095367431640625
1.12166666666667	0.00715255737304688
1.125	0.0162124633789063
1.12833333333334	0.0214576721191406
1.13166666666667	0.0271797180175781
1.135	0.0362396240234375
1.13833333333334	0.0443458557128906
1.14166666666667	0.0457763671875
1.145	0.0405311584472656
1.14833333333334	0.0352859497070313
1.15166666666667	0.0290870666503906
1.155	0.0214576721191406
1.15833333333334	0.0147819519042969
1.16166666666667	0.0157356262207031
1.165	0.0262260437011719
1.16833333333334	0.03814697265625
1.17166666666667	0.0500679016113282
1.175	0.0576972961425782
1.17833333333334	0.0638961791992188
1.18166666666667	0.0643730163574219
1.185	0.0586509704589844
1.18833333333334	0.0505447387695313
1.19166666666667	0.0391006469726563
1.195	0.0324249267578125
1.19833333333334	0.0329017639160156
1.20166666666667	0.0338554382324219
1.205	0.0319480895996094
1.20833333333334	0.0276565551757813
1.21166666666667	0.0338554382324219
1.215	0.0476837158203125
1.21833333333334	0.0576972961425782
1.22166666666667	0.0658035278320313
1.225	0.0748634338378907
1.22833333333334	0.0848770141601563
1.23166666666667	0.0853538513183594
1.235	0.0739097595214844
1.23833333333334	0.0553131103515625
1.24166666666667	0.0376701354980469
1.245	0.0195503234863281
1.24833333333334	0.00619888305664063
1.25166666666667	0.00095367431640625
1.255	0.00667572021484375
1.25833333333334	0.0157356262207031
1.26166666666667	0.0233650207519531
1.265	0.0290870666503906
1.26833333333334	0.0319480895996094
1.27166666666667	0.0329017639160156
1.275	0.0300407409667969
1.27833333333334	0.0319480895996094
1.28166666666667	0.0352859497070313
1.285	0.0438690185546875
1.28833333333334	0.0543594360351563
1.29166666666667	0.064849853515625
1.295	0.0658035278320313
1.29833333333334	0.0600814819335938
1.30166666666667	0.0553131103515625
1.305	0.0586509704589844
1.30833333333334	0.064849853515625
1.31166666666667	0.06866455078125
1.315	0.0758171081542969
1.31833333333334	0.0867843627929688
1.32166666666667	0.0967979431152344
1.325	0.0967979431152344
1.32833333333334	0.0882148742675781
1.33166666666667	0.080108642578125
1.335	0.0705718994140625
1.33833333333334	0.0591278076171875
1.34166666666667	0.049591064453125
1.345	0.0462532043457031
1.34833333333334	0.0514984130859375
1.35166666666667	0.0543594360351563
1.355	0.0581741333007813
1.35833333333334	0.06103515625
1.36166666666667	0.0615119934082032
1.365	0.0581741333007813
1.36833333333334	0.05340576171875
1.37166666666667	0.0557899475097657
1.375	0.06103515625
1.37833333333334	0.0638961791992188
1.38166666666667	0.0591278076171875
1.385	0.0524520874023438
1.38833333333334	0.0472068786621094
1.39166666666667	0.0414848327636719
1.395	0.0362396240234375
1.39833333333334	0.0357627868652344
1.40166666666667	0.0410079956054688
1.405	0.0491142272949219
1.40833333333334	0.0553131103515625
1.41166666666667	0.0624656677246094
1.415	0.06866455078125
1.41833333333334	0.072479248046875
1.42166666666667	0.0767707824707032
1.425	0.0810623168945313
1.42833333333334	0.0882148742675781
1.43166666666667	0.0901222229003906
1.435	0.08392333984375
1.43833333333334	0.0772476196289063
1.44166666666667	0.0729560852050782
1.445	0.0739097595214844
1.44833333333334	0.0696182250976563
1.45166666666667	0.0624656677246094
1.455	0.0548362731933594
1.45833333333334	0.0510215759277344
1.46166666666667	0.0491142272949219
1.465	0.041961669921875
1.46833333333334	0.041961669921875
1.47166666666667	0.0491142272949219
1.475	0.0605583190917969
1.47833333333334	0.064849853515625
1.48166666666667	0.0605583190917969
1.485	0.0600814819335938
1.48833333333334	0.0543594360351563
1.49166666666667	0.0491142272949219
1.495	0.0452995300292969
1.49833333333334	0.0505447387695313
1.50166666666667	0.0605583190917969
1.505	0.0677108764648438
1.50833333333334	0.0743865966796875
1.51166666666667	0.0772476196289063
1.515	0.080108642578125
1.51833333333334	0.080108642578125
1.52166666666667	0.072479248046875
1.525	0.0605583190917969
1.52833333333334	0.0448226928710938
1.53166666666667	0.0324249267578125
1.535	0.0224113464355469
1.53833333333334	0.0123977661132813
1.54166666666667	0.0119209289550781
1.545	0.0157356262207031
1.54833333333334	0.0262260437011719
1.55166666666667	0.0348091125488281
1.555	0.03814697265625
1.55833333333334	0.0371932983398438
1.56166666666667	0.0329017639160156
1.565	0.0314712524414063
1.56833333333334	0.0309944152832031
1.57166666666667	0.0314712524414063
1.575	0.0329017639160156
1.57833333333334	0.0376701354980469
1.58166666666667	0.0448226928710938
1.585	0.05340576171875
1.58833333333334	0.06103515625
1.59166666666667	0.0634193420410157
1.595	0.0624656677246094
1.59833333333334	0.0619888305664063
1.60166666666667	0.0591278076171875
1.605	0.0553131103515625
1.60833333333334	0.0524520874023438
1.61166666666667	0.0514984130859375
1.615	0.0510215759277344
1.61833333333334	0.0457763671875
1.62166666666667	0.0386238098144531
1.625	0.0295639038085938
1.62833333333334	0.0200271606445313
1.63166666666667	0.0143051147460938
1.635	0.011444091796875
1.63833333333334	0.0152587890625
1.64166666666667	0.0205039978027344
1.645	0.0271797180175781
1.64833333333334	0.030517578125
1.65166666666667	0.0324249267578125
1.655	0.034332275390625
1.65833333333334	0.0367164611816406
1.66166666666667	0.041961669921875
1.665	0.041961669921875
1.66833333333334	0.0395774841308594
1.67166666666667	0.0338554382324219
1.675	0.0333786010742188
1.67833333333334	0.0352859497070313
1.68166666666667	0.0338554382324219
1.685	0.0319480895996094
1.68833333333334	0.0352859497070313
1.69166666666667	0.0424385070800781
1.695	0.0410079956054688
1.69833333333334	0.0314712524414063
1.70166666666667	0.0257492065429688
1.705	0.0276565551757813
1.70833333333334	0.0300407409667969
1.71166666666667	0.0276565551757813
1.715	0.026702880859375
1.71833333333334	0.0295639038085938
1.72166666666667	0.0329017639160156
1.725	0.0362396240234375
1.72833333333334	0.0395774841308594
1.73166666666667	0.0438690185546875
1.735	0.0519752502441407
1.73833333333334	0.0672340393066407
1.74166666666667	0.0810623168945313
1.745	0.0896453857421875
1.74833333333334	0.0910758972167969
1.75166666666667	0.0929832458496094
1.755	0.0939369201660156
1.75833333333334	0.0834465026855469
1.76166666666667	0.0653266906738282
1.765	0.0443458557128906
1.76833333333334	0.0324249267578125
1.77166666666667	0.0281333923339844
1.775	0.0262260437011719
1.77833333333334	0.0319480895996094
1.78166666666667	0.0457763671875
1.785	0.0615119934082032
1.78833333333334	0.072479248046875
1.79166666666667	0.0758171081542969
1.795	0.0815391540527344
1.79833333333334	0.08392333984375
1.80166666666667	0.0796318054199219
1.805	0.0729560852050782
1.80833333333334	0.0672340393066407
1.81166666666667	0.06103515625
1.815	0.0510215759277344
1.81833333333334	0.041961669921875
1.82166666666667	0.041961669921875
1.825	0.0472068786621094
1.82833333333334	0.0529289245605469
1.83166666666667	0.0615119934082032
1.835	0.072479248046875
1.83833333333334	0.0824928283691406
1.84166666666667	0.0829696655273438
1.845	0.0815391540527344
1.84833333333334	0.0824928283691406
1.85166666666667	0.0848770141601563
1.855	0.080108642578125
1.85833333333334	0.0791549682617188
1.86166666666667	0.080108642578125
1.865	0.0772476196289063
1.86833333333334	0.0700950622558594
1.87166666666667	0.0576972961425782
1.875	0.0500679016113282
1.87833333333334	0.0410079956054688
1.88166666666667	0.0357627868652344
1.885	0.0376701354980469
1.88833333333334	0.0424385070800781
1.89166666666667	0.0510215759277344
1.895	0.0638961791992188
1.89833333333334	0.0767707824707032
1.90166666666667	0.0905990600585938
1.905	0.0939369201660156
1.90833333333334	0.0929832458496094
1.91166666666667	0.0863075256347656
1.915	0.0786781311035157
1.91833333333334	0.0767707824707032
1.92166666666667	0.0762939453125
1.925	0.0858306884765625
1.92833333333334	0.0977516174316406
1.93166666666667	0.112056732177735
1.935	0.117778778076172
1.93833333333334	0.113010406494141
1.94166666666667	0.103950500488281
1.945	0.0948905944824219
1.94833333333334	0.0882148742675781
1.95166666666667	0.0810623168945313
1.955	0.0777244567871094
1.95833333333334	0.0762939453125
1.96166666666667	0.0715255737304688
1.965	0.0596046447753907
1.96833333333334	0.0443458557128906
1.97166666666667	0.03814697265625
1.975	0.0414848327636719
1.97833333333334	0.0505447387695313
1.98166666666667	0.0600814819335938
1.985	0.0729560852050782
1.98833333333334	0.0872611999511719
1.99166666666667	0.0963211059570313
1.995	0.09918212890625
1.99833333333334	0.10061264038086
2.00166666666667	0.10061264038086
2.005	0.0972747802734375
2.00833333333334	0.0863075256347656
2.01166666666667	0.0748634338378907
2.015	0.0629425048828125
2.01833333333334	0.0529289245605469
2.02166666666667	0.0472068786621094
2.025	0.0443458557128906
2.02833333333334	0.0414848327636719
2.03166666666667	0.0338554382324219
2.035	0.0252723693847656
2.03833333333334	0.0152587890625
2.04166666666667	0.00476837158203125
2.045	-0.0019073486328125
2.04833333333334	-0.0057220458984375
2.05166666666667	-0.00143051147460938
2.055	0.00238418579101563
2.05833333333334	0.00905990600585938
2.06166666666667	0.0119209289550781
2.065	0.0143051147460938
2.06833333333334	0.0243186950683594
2.07166666666667	0.0338554382324219
2.075	0.0376701354980469
2.07833333333334	0.0319480895996094
2.08166666666667	0.0290870666503906
2.085	0.0262260437011719
2.08833333333334	0.0209808349609375
2.09166666666667	0.0119209289550781
2.095	0.011444091796875
2.09833333333334	0.019073486328125
2.10166666666667	0.0314712524414063
2.105	0.0405311584472656
2.10833333333334	0.0486373901367188
2.11166666666667	0.0543594360351563
2.115	0.0567436218261719
2.11833333333334	0.0529289245605469
2.12166666666667	0.0448226928710938
2.125	0.0367164611816406
2.12833333333334	0.0319480895996094
2.13166666666667	0.0281333923339844
2.135	0.0233650207519531
2.13833333333334	0.0219345092773438
2.14166666666667	0.0243186950683594
2.145	0.0286102294921875
2.14833333333334	0.030517578125
2.15166666666667	0.030517578125
2.155	0.0348091125488281
2.15833333333334	0.0324249267578125
2.16166666666667	0.0300407409667969
2.165	0.0257492065429688
2.16833333333334	0.0257492065429688
2.17166666666667	0.0300407409667969
2.175	0.030517578125
2.17833333333334	0.0333786010742188
2.18166666666667	0.0333786010742188
2.185	0.0333786010742188
2.18833333333334	0.030517578125
2.19166666666667	0.0205039978027344
2.195	0.0109672546386719
2.19833333333334	0.0057220458984375
2.20166666666667	0.00715255737304688
2.205	0.0152587890625
2.20833333333334	0.0209808349609375
2.21166666666667	0.0286102294921875
2.215	0.0371932983398438
2.21833333333334	0.0429153442382813
2.22166666666667	0.0391006469726563
2.225	0.0281333923339844
2.22833333333334	0.0262260437011719
2.23166666666667	0.0352859497070313
2.235	0.0467300415039063
2.23833333333334	0.0596046447753907
2.24166666666667	0.0739097595214844
2.245	0.0891685485839844
2.24833333333334	0.0920295715332031
2.25166666666667	0.0796318054199219
2.255	0.0624656677246094
2.25833333333334	0.0524520874023438
2.26166666666667	0.0510215759277344
2.265	0.05340576171875
2.26833333333334	0.057220458984375
2.27166666666667	0.0653266906738282
2.275	0.0696182250976563
2.27833333333334	0.0624656677246094
2.28166666666667	0.0505447387695313
2.285	0.03814697265625
2.28833333333334	0.0276565551757813
2.29166666666667	0.0171661376953125
2.295	0.0152587890625
2.29833333333334	0.0162124633789063
2.30166666666667	0.0171661376953125
2.305	0.019073486328125
2.30833333333334	0.0276565551757813
2.31166666666667	0.0391006469726563
2.315	0.0457763671875
2.31833333333334	0.049591064453125
2.32166666666667	0.0486373901367188
2.325	0.0486373901367188
2.32833333333334	0.0443458557128906
2.33166666666667	0.0400543212890625
2.335	0.0371932983398438
2.33833333333334	0.0405311584472656
2.34166666666667	0.0472068786621094
2.345	0.049591064453125
2.34833333333334	0.0500679016113282
2.35166666666667	0.0519752502441407
2.355	0.0543594360351563
2.35833333333334	0.0538825988769532
2.36166666666667	0.0519752502441407
2.365	0.0510215759277344
2.36833333333334	0.0514984130859375
2.37166666666667	0.0491142272949219
2.375	0.0443458557128906
2.37833333333334	0.0386238098144531
2.38166666666667	0.0309944152832031
2.385	0.0224113464355469
2.38833333333334	0.0171661376953125
2.39166666666667	0.0185966491699219
2.395	0.02288818359375
2.39833333333334	0.0257492065429688
2.40166666666667	0.030517578125
2.405	0.034332275390625
2.40833333333334	0.041961669921875
2.41166666666667	0.0476837158203125
2.415	0.0486373901367188
2.41833333333334	0.0462532043457031
2.42166666666667	0.041961669921875
2.425	0.0443458557128906
2.42833333333334	0.0448226928710938
2.43166666666667	0.0414848327636719
2.435	0.0400543212890625
2.43833333333334	0.0448226928710938
2.44166666666667	0.0519752502441407
2.445	0.0476837158203125
2.44833333333334	0.03814697265625
2.45166666666667	0.0314712524414063
2.455	0.0295639038085938
2.45833333333334	0.0300407409667969
2.46166666666667	0.0295639038085938
2.465	0.0352859497070313
2.46833333333334	0.0376701354980469
2.47166666666667	0.0433921813964844
2.475	0.0476837158203125
2.47833333333334	0.0481605529785156
2.48166666666667	0.0491142272949219
2.485	0.049591064453125
2.48833333333334	0.0514984130859375
2.49166666666667	0.0443458557128906
2.495	0.030517578125
2.49833333333334	0.0205039978027344
2.50166666666667	0.0152587890625
2.505	0.0162124633789063
2.50833333333334	0.0195503234863281
2.51166666666667	0.0295639038085938
2.515	0.0452995300292969
2.51833333333334	0.0543594360351563
2.52166666666667	0.0557899475097657
2.525	0.0505447387695313
2.52833333333334	0.0448226928710938
2.53166666666667	0.0367164611816406
2.535	0.026702880859375
2.53833333333334	0.0243186950683594
2.54166666666667	0.0286102294921875
2.545	0.03814697265625
2.54833333333334	0.0467300415039063
2.55166666666667	0.0529289245605469
2.555	0.057220458984375
2.55833333333334	0.0591278076171875
2.56166666666667	0.0596046447753907
2.565	0.0538825988769532
2.56833333333334	0.0452995300292969
2.57166666666667	0.0405311584472656
2.575	0.0395774841308594
2.57833333333334	0.0395774841308594
2.58166666666667	0.0395774841308594
2.585	0.0472068786621094
2.58833333333334	0.0591278076171875
2.59166666666667	0.064849853515625
2.595	0.0624656677246094
2.59833333333334	0.0576972961425782
2.60166666666667	0.0519752502441407
2.605	0.0410079956054688
2.60833333333334	0.0276565551757813
2.61166666666667	0.0171661376953125
2.615	0.0185966491699219
2.61833333333334	0.0219345092773438
2.62166666666667	0.0300407409667969
2.625	0.034332275390625
2.62833333333334	0.0362396240234375
2.63166666666667	0.0376701354980469
2.635	0.0391006469726563
2.63833333333334	0.0395774841308594
2.64166666666667	0.0367164611816406
2.645	0.0410079956054688
2.64833333333334	0.0510215759277344
2.65166666666667	0.0638961791992188
2.655	0.0729560852050782
2.65833333333334	0.08392333984375
2.66166666666667	0.0901222229003906
2.665	0.0848770141601563
2.66833333333334	0.0739097595214844
2.67166666666667	0.0638961791992188
2.675	0.0553131103515625
2.67833333333334	0.0472068786621094
2.68166666666667	0.0438690185546875
2.685	0.0519752502441407
2.68833333333334	0.064849853515625
2.69166666666667	0.0705718994140625
2.695	0.0734329223632813
2.69833333333334	0.0710487365722657
2.70166666666667	0.0696182250976563
2.705	0.064849853515625
2.70833333333334	0.0619888305664063
2.71166666666667	0.0643730163574219
2.715	0.0643730163574219
2.71833333333334	0.0624656677246094
2.72166666666667	0.0567436218261719
2.725	0.0510215759277344
2.72833333333334	0.0371932983398438
2.73166666666667	0.0181198120117188
2.735	0.0019073486328125
2.73833333333334	-0.00286102294921875
2.74166666666667	0.00095367431640625
2.745	0.00429153442382813
2.74833333333334	0.00858306884765625
2.75166666666667	0.011444091796875
2.755	0.0171661376953125
2.75833333333334	0.0162124633789063
2.76166666666667	0.00810623168945313
2.765	-0.00095367431640625
2.76833333333334	-0.00810623168945313
2.77166666666667	-0.003814697265625
2.775	0.00524520874023438
2.77833333333334	0.0133514404296875
2.78166666666667	0.0209808349609375
2.785	0.0338554382324219
2.78833333333334	0.049591064453125
2.79166666666667	0.0562667846679688
2.795	0.0562667846679688
2.79833333333334	0.0538825988769532
2.80166666666667	0.0538825988769532
2.805	0.0472068786621094
2.80833333333334	0.0357627868652344
2.81166666666667	0.0276565551757813
2.815	0.0290870666503906
2.81833333333334	0.0400543212890625
2.82166666666667	0.0486373901367188
2.825	0.0524520874023438
2.82833333333334	0.0486373901367188
2.83166666666667	0.0424385070800781
2.835	0.030517578125
2.83833333333334	0.0147819519042969
2.84166666666667	0.0019073486328125
2.845	-0.00238418579101563
2.84833333333334	0.00238418579101563
2.85166666666667	0.0104904174804688
2.855	0.0219345092773438
2.85833333333334	0.0295639038085938
2.86166666666667	0.0357627868652344
2.865	0.0414848327636719
2.86833333333334	0.049591064453125
2.87166666666667	0.0605583190917969
2.875	0.0691413879394532
2.87833333333334	0.0786781311035157
2.88166666666667	0.0829696655273438
2.885	0.0853538513183594
2.88833333333334	0.0858306884765625
2.89166666666667	0.080108642578125
2.895	0.072479248046875
2.89833333333334	0.0634193420410157
2.90166666666667	0.0576972961425782
2.905	0.0562667846679688
2.90833333333334	0.057220458984375
2.91166666666667	0.064849853515625
2.915	0.0710487365722657
2.91833333333334	0.072479248046875
2.92166666666667	0.0729560852050782
2.925	0.0715255737304688
2.92833333333334	0.0743865966796875
2.93166666666667	0.0696182250976563
2.935	0.06103515625
2.93833333333334	0.0557899475097657
2.94166666666667	0.0529289245605469
2.945	0.0510215759277344
2.94833333333334	0.0405311584472656
2.95166666666667	0.0295639038085938
2.955	0.0281333923339844
2.95833333333334	0.034332275390625
2.96166666666667	0.0443458557128906
2.965	0.049591064453125
2.96833333333334	0.0576972961425782
2.97166666666667	0.0715255737304688
2.975	0.0867843627929688
2.97833333333334	0.0958442687988281
2.98166666666667	0.0972747802734375
2.985	0.0996589660644531
2.98833333333334	0.104904174804688
2.99166666666667	0.110626220703125
2.995	0.113010406494141
2.99833333333334	0.120162963867188
3.00166666666667	0.131607055664063
3.005	0.144004821777344
3.00833333333334	0.151634216308594
3.01166666666667	0.159263610839844
3.015	0.170707702636719
3.01833333333334	0.181674957275391
3.02166666666667	0.190258026123047
3.025	0.196456909179688
3.02833333333334	0.204086303710938
3.03166666666667	0.210285186767578
3.035	0.216960906982422
3.03833333333334	0.219345092773438
3.04166666666667	0.224590301513672
3.045	0.232219696044922
3.04833333333334	0.241756439208985
3.05166666666667	0.247478485107422
3.055	0.242710113525391
3.05833333333334	0.234127044677735
3.06166666666667	0.22268295288086
3.065	0.214576721191406
3.06833333333334	0.20599365234375
3.07166666666667	0.201702117919922
3.075	0.210285186767578
3.07833333333334	0.224590301513672
3.08166666666667	0.231742858886719
3.085	0.225067138671875
3.08833333333334	0.212192535400391
3.09166666666667	0.197410583496094
3.095	0.178337097167969
3.09833333333334	0.16021728515625
3.10166666666667	0.149250030517578
3.105	0.145912170410156
3.10833333333334	0.140666961669922
3.11166666666667	0.133514404296875
3.115	0.128269195556641
3.11833333333334	0.127315521240235
3.12166666666667	0.132083892822266
3.125	0.133514404296875
3.12833333333334	0.13113021850586
3.13166666666667	0.12350082397461
3.135	0.11444091796875
3.13833333333334	0.10824203491211
3.14166666666667	0.102519989013672
3.145	0.104904174804688
3.14833333333334	0.113010406494141
3.15166666666667	0.125885009765625
3.155	0.136375427246094
3.15833333333334	0.140190124511719
3.16166666666667	0.142574310302735
3.165	0.144481658935547
3.16833333333334	0.145435333251953
3.17166666666667	0.141620635986328
3.175	0.139236450195313
3.17833333333334	0.136852264404297
3.18166666666667	0.133514404296875
3.185	0.125408172607422
3.18833333333334	0.119686126708985
3.19166666666667	0.118255615234375
3.195	0.118255615234375
3.19833333333334	0.11587142944336
3.20166666666667	0.114917755126953
3.205	0.121593475341797
3.20833333333334	0.13113021850586
3.21166666666667	0.139236450195313
3.215	0.144004821777344
3.21833333333334	0.148773193359375
3.22166666666667	0.153064727783203
3.225	0.153541564941406
3.22833333333334	0.15401840209961
3.23166666666667	0.161170959472656
3.235	0.16927719116211
3.23833333333334	0.180244445800781
3.24166666666667	0.195026397705078
3.245	0.219345092773438
3.24833333333334	0.248908996582031
3.25166666666667	0.277519226074219
3.255	0.307559967041016
3.25833333333334	0.335216522216797
3.26166666666667	0.369071960449219
3.265	0.407218933105469
3.26833333333334	0.452518463134766
3.27166666666667	0.506401062011719
3.275	0.571250915527344
3.27833333333334	0.650882720947266
3.28166666666667	0.735759735107422
3.285	0.827789306640625
3.28833333333334	0.92458724975586
3.29166666666667	1.02519989013672
3.295	1.12724304199219
3.29833333333334	1.23119354248047
3.30166666666667	1.33705139160156
3.305	1.44529342651367
3.30833333333334	1.5559196472168
3.31166666666667	1.66988372802735
3.315	1.77955627441406
3.31833333333334	1.87969207763672
3.32166666666667	1.97029113769531
3.325	2.04992294311524
3.32833333333334	2.12192535400391
3.33166666666667	2.18629837036133
3.335	2.24637985229492
3.33833333333334	2.29978561401367
3.34166666666667	2.34031677246094
3.345	2.37083435058594
3.34833333333334	2.38847732543946
3.35166666666667	2.3946762084961
3.355	2.38990783691406
3.35833333333334	2.37321853637696
3.36166666666667	2.35509872436524
3.365	2.32982635498047
3.36833333333334	2.3031234741211
3.37166666666667	2.27212905883789
3.375	2.24018096923828
3.37833333333334	2.2125244140625
3.38166666666667	2.18486785888672
3.385	2.15387344360352
3.38833333333334	2.11238861083985
3.39166666666667	2.06518173217774
3.395	2.01702117919922
3.39833333333334	1.9683837890625
3.40166666666667	1.91545486450196
3.405	1.86491012573242
3.40833333333334	1.82437896728516
3.41166666666667	1.78909301757813
3.415	1.74999237060547
3.41833333333334	1.71041488647461
3.42166666666667	1.67417526245117
3.425	1.64175033569336
3.42833333333334	1.59931182861328
3.43166666666667	1.54876708984375
3.435	1.49726867675781
3.43833333333334	1.44672393798828
3.44166666666667	1.40237808227539
3.445	1.35993957519531
3.44833333333334	1.32417678833008
3.45166666666667	1.29461288452149
3.455	1.27124786376953
3.45833333333334	1.25837326049805
3.46166666666667	1.23834609985352
3.465	1.21307373046875
3.46833333333334	1.18541717529297
3.47166666666667	1.1587142944336
3.475	1.13058090209961
3.47833333333334	1.08718872070313
3.48166666666667	1.04427337646485
3.485	1.00564956665039
3.48833333333334	0.974178314208985
3.49166666666667	0.943660736083985
3.495	0.915050506591797
3.49833333333334	0.898838043212891
3.50166666666667	0.890254974365235
3.505	0.881671905517578
3.50833333333334	0.865936279296875
3.51166666666667	0.84829330444336
3.515	0.833988189697266
3.51833333333334	0.812053680419922
3.52166666666667	0.783443450927735
3.525	0.751495361328125
3.52833333333334	0.720500946044922
3.53166666666667	0.690460205078125
3.535	0.662803649902344
3.53833333333334	0.64229965209961
3.54166666666667	0.621318817138672
3.545	0.595569610595703
3.54833333333334	0.561714172363282
3.55166666666667	0.52785873413086
3.555	0.486373901367188
3.55833333333334	0.441074371337891
3.56166666666667	0.385761260986328
3.565	0.331878662109375
3.56833333333334	0.283241271972656
3.57166666666667	0.238895416259766
3.575	0.198841094970703
3.57833333333334	0.161170959472656
3.58166666666667	0.134468078613281
3.585	0.111579895019531
3.58833333333334	0.0944137573242188
3.59166666666667	0.0772476196289063
3.595	0.0634193420410157
3.59833333333334	0.0510215759277344
3.60166666666667	0.0452995300292969
3.605	0.0553131103515625
3.60833333333334	0.0753402709960938
3.61166666666667	0.108718872070313
3.615	0.152587890625
3.61833333333334	0.21505355834961
3.62166666666667	0.29754638671875
3.625	0.388145446777344
3.62833333333334	0.485420227050781
3.63166666666667	0.5950927734375
3.635	0.724315643310547
3.63833333333334	0.872611999511719
3.64166666666667	1.03282928466797
3.645	1.21784210205078
3.64833333333334	1.43766403198242
3.65166666666667	1.68991088867188
3.655	1.9674301147461
3.65833333333334	2.27499008178711
3.66166666666667	2.6235580444336
3.665	3.00741195678711
3.66833333333334	3.41463088989258
3.67166666666667	3.84378433227539
3.675	4.30488586425781
3.67833333333334	4.79269027709961
3.68166666666667	5.29289245605469
3.685	5.80120086669922
3.68833333333334	6.31475448608399
3.69166666666667	6.83021545410157
3.695	7.33137130737305
3.69833333333334	7.80725479125977
3.70166666666667	8.24594497680664
3.705	8.64505767822266
3.70833333333334	8.99505615234375
3.71166666666667	9.28878784179688
3.715	9.51242446899414
3.71833333333334	9.65929031372071
3.72166666666667	9.73176956176758
3.725	9.73320007324219
3.72833333333334	9.67264175415039
3.73166666666667	9.54914093017578
3.735	9.36651229858399
3.73833333333334	9.1242790222168
3.74166666666667	8.83150100708008
3.745	8.49056243896485
3.74833333333334	8.10766220092774
3.75166666666667	7.69090652465821
3.755	7.25555419921875
3.75833333333334	6.81257247924805
3.76166666666667	6.36768341064453
3.765	5.92136383056641
3.76833333333334	5.48076629638672
3.77166666666667	5.04922866821289
3.775	4.63294982910156
3.77833333333334	4.2414665222168
3.78166666666667	3.87763977050781
3.785	3.54433059692383
3.78833333333334	3.23629379272461
3.79166666666667	2.95209884643555
3.795	2.69460678100586
3.79833333333334	2.46047973632813
3.80166666666667	2.25257873535156
3.805	2.06327438354492
3.80833333333334	1.88779830932617
3.81166666666667	1.73234939575196
3.815	1.59692764282227
3.81833333333334	1.47533416748047
3.82166666666667	1.35183334350586
3.825	1.23786926269531
3.82833333333334	1.14488601684571
3.83166666666667	1.06859207153321
3.835	0.997066497802735
3.83833333333334	0.932693481445313
3.84166666666667	0.882625579833985
3.845	0.841140747070313
3.84833333333334	0.80108642578125
3.85166666666667	0.763893127441407
3.855	0.732421875
3.85833333333334	0.709056854248047
3.86166666666667	0.696182250976563
3.865	0.690937042236328
3.86833333333334	0.693798065185547
3.87166666666667	0.699043273925782
3.875	0.720500946044922
3.87833333333334	0.75531005859375
3.88166666666667	0.805377960205078
3.885	0.881671905517578
3.88833333333334	0.996589660644531
3.89166666666667	1.16395950317383
3.895	1.37519836425781
3.89833333333334	1.64270401000977
3.90166666666667	1.98554992675781
3.905	2.41994857788086
3.90833333333334	2.95686721801758
3.91166666666667	3.61299514770508
3.915	4.41217422485352
3.91833333333334	5.37633895874024
3.92166666666667	6.50978088378907
3.925	7.8268051147461
3.92833333333334	9.3374252319336
3.93166666666667	11.0421180725098
3.935	12.941837310791
3.93833333333334	15.0294303894043
3.94166666666667	17.3048973083496
3.945	19.7367668151856
3.94833333333334	22.2883224487305
3.95166666666667	24.9199867248535
3.955	27.585506439209
3.95833333333334	30.2300453186035
3.96166666666667	32.7820777893067
3.965	35.1862907409668
3.96833333333334	37.3897552490235
3.97166666666667	39.3385887145996
3.975	40.9836769104004
3.97833333333334	42.2811508178711
3.98166666666667	43.2009696960449
3.985	43.7126159667969
3.98833333333334	43.8103675842285
3.99166666666667	43.4994697570801
3.995	42.7975654602051
3.99833333333334	41.7299270629883
4.00166666666667	40.3299331665039
4.005	38.6452674865723
4.00833333333334	36.7259979248047
4.01166666666667	34.6236228942871
4.015	32.3858261108399
4.01833333333334	30.0569534301758
4.02166666666667	27.6899337768555
4.025	25.327205657959
4.02833333333334	23.0069160461426
4.03166666666667	20.7538604736328
4.035	18.5956954956055
4.03833333333334	16.5486335754395
4.04166666666667	14.6317481994629
4.045	12.8574371337891
4.04833333333334	11.2276077270508
4.05166666666667	9.73749160766602
4.055	8.37469100952149
4.05833333333334	7.14492797851563
4.06166666666667	6.03914260864258
4.065	5.05447387695313
4.06833333333334	4.17518615722656
4.07166666666667	3.39269638061524
4.075	2.70366668701172
4.07833333333334	2.09856033325196
4.08166666666667	1.57022476196289
4.085	1.10530853271485
4.08833333333334	0.698566436767578
4.09166666666667	0.357627868652344
4.095	0.08392333984375
4.09833333333334	-0.13113021850586
4.10166666666667	-0.294685363769531
4.105	-0.412940979003906
4.10833333333334	-0.484466552734375
4.11166666666667	-0.516414642333985
4.115	-0.515937805175782
4.11833333333334	-0.483036041259766
4.12166666666667	-0.430583953857422
4.125	-0.364780426025391
4.12833333333334	-0.290393829345703
4.13166666666667	-0.205516815185547
4.135	-0.117301940917969
4.13833333333334	-0.0391006469726563
4.14166666666667	0.0329017639160156
4.145	0.110626220703125
4.14833333333334	0.189781188964844
4.15166666666667	0.257968902587891
4.155	0.311374664306641
4.15833333333334	0.360965728759766
4.16166666666667	0.406265258789063
4.165	0.441074371337891
4.16833333333334	0.460147857666016
4.17166666666667	0.463008880615235
4.175	0.454425811767578
4.17833333333334	0.439167022705078
4.18166666666667	0.418186187744141
4.185	0.390052795410156
4.18833333333334	0.361919403076172
4.19166666666667	0.335693359375
4.195	0.307083129882813
4.19833333333334	0.270366668701172
4.20166666666667	0.238895416259766
4.205	0.217914581298828
4.20833333333334	0.19979476928711
4.21166666666667	0.17547607421875
4.215	0.147819519042969
4.21833333333334	0.120162963867188
4.22166666666667	0.0872611999511719
4.225	0.0424385070800781
4.22833333333334	-0.0100135803222656
4.23166666666667	-0.0605583190917969
4.235	-0.10824203491211
4.23833333333334	-0.150680541992188
4.24166666666667	-0.193119049072266
4.245	-0.2288818359375
4.24833333333334	-0.258922576904297
4.25166666666667	-0.279426574707031
4.255	-0.290393829345703
4.25833333333334	-0.296592712402344
4.26166666666667	-0.298023223876953
4.265	-0.29897689819336
4.26833333333334	-0.294208526611328
4.27166666666667	-0.282764434814453
4.275	-0.261783599853516
4.27833333333334	-0.236988067626953
4.28166666666667	-0.206947326660156
4.285	-0.174522399902344
4.28833333333334	-0.146865844726563
4.29166666666667	-0.128269195556641
4.295	-0.117301940917969
4.29833333333334	-0.103950500488281
4.30166666666667	-0.0882148742675781
4.305	-0.0758171081542969
4.30833333333334	-0.0653266906738282
4.31166666666667	-0.0557899475097657
4.315	-0.0391006469726563
4.31833333333334	-0.0238418579101563
4.32166666666667	-0.0133514404296875
4.325	-0.00667572021484375
4.32833333333334	0.00619888305664063
4.33166666666667	0.0262260437011719
4.335	0.0391006469726563
4.33833333333334	0.0448226928710938
4.34166666666667	0.0486373901367188
4.345	0.0543594360351563
4.34833333333334	0.0596046447753907
4.35166666666667	0.0596046447753907
4.355	0.0596046447753907
4.35833333333334	0.0696182250976563
4.36166666666667	0.0863075256347656
4.365	0.104427337646485
4.36833333333334	0.117778778076172
4.37166666666667	0.132560729980469
4.375	0.148296356201172
4.37833333333334	0.156879425048828
4.38166666666667	0.16164779663086
4.385	0.165939331054688
4.38833333333334	0.174045562744141
4.39166666666667	0.178813934326172
4.395	0.181674957275391
4.39833333333334	0.180244445800781
4.40166666666667	0.178337097167969
4.405	0.171661376953125
4.40833333333334	0.161170959472656
4.41166666666667	0.152111053466797
4.415	0.144481658935547
4.41833333333334	0.140190124511719
4.42166666666667	0.136375427246094
4.425	0.133514404296875
4.42833333333334	0.131607055664063
4.43166666666667	0.129222869873047
4.435	0.126361846923828
4.43833333333334	0.124454498291016
4.44166666666667	0.123023986816406
4.445	0.127792358398438
4.44833333333334	0.13875961303711
4.45166666666667	0.151634216308594
4.455	0.157356262207031
4.45833333333334	0.154495239257813
4.46166666666667	0.148773193359375
4.465	0.139236450195313
4.46833333333334	0.126361846923828
4.47166666666667	0.112533569335938
4.475	0.102519989013672
4.47833333333334	0.101566314697266
4.48166666666667	0.104427337646485
4.485	0.113010406494141
4.48833333333334	0.120639801025391
4.49166666666667	0.126361846923828
4.495	0.126361846923828
4.49833333333334	0.118255615234375
4.50166666666667	0.109672546386719
4.505	0.100135803222656
4.50833333333334	0.0996589660644531
4.51166666666667	0.101566314697266
4.515	0.108718872070313
4.51833333333334	0.116825103759766
4.52166666666667	0.123023986816406
4.525	0.120639801025391
4.52833333333334	0.102519989013672
4.53166666666667	0.0767707824707032
4.535	0.0510215759277344
4.53833333333334	0.030517578125
4.54166666666667	0.0181198120117188
4.545	0.0152587890625
4.54833333333334	0.0181198120117188
4.55166666666667	0.0247955322265625
4.555	0.0319480895996094
4.55833333333334	0.0362396240234375
4.56166666666667	0.030517578125
4.565	0.0176429748535156
4.56833333333334	0.00858306884765625
4.57166666666667	0.00429153442382813
4.575	0.00238418579101563
4.57833333333334	0.003814697265625
4.58166666666667	0.00858306884765625
4.585	0.0133514404296875
4.58833333333334	0.0100135803222656
4.59166666666667	0.0057220458984375
4.595	0.00238418579101563
4.59833333333334	0.000476837158203125
4.60166666666667	0.00095367431640625
4.605	0.00667572021484375
4.60833333333334	0.0219345092773438
4.61166666666667	0.0414848327636719
4.615	0.0543594360351563
4.61833333333334	0.0596046447753907
4.62166666666667	0.0586509704589844
4.625	0.05340576171875
4.62833333333334	0.0486373901367188
4.63166666666667	0.0429153442382813
4.635	0.0457763671875
4.63833333333334	0.0557899475097657
4.64166666666667	0.0691413879394532
4.645	0.0853538513183594
4.64833333333334	0.0939369201660156
4.65166666666667	0.0967979431152344
4.655	0.0934600830078125
4.65833333333334	0.0905990600585938
4.66166666666667	0.0872611999511719
4.665	0.0810623168945313
4.66833333333334	0.0734329223632813
4.67166666666667	0.0705718994140625
4.675	0.0696182250976563
4.67833333333334	0.0681877136230469
4.68166666666667	0.064849853515625
4.685	0.0596046447753907
4.68833333333334	0.0624656677246094
4.69166666666667	0.06866455078125
4.695	0.0782012939453125
4.69833333333334	0.0858306884765625
4.70166666666667	0.0934600830078125
4.705	0.0958442687988281
4.70833333333334	0.0905990600585938
4.71166666666667	0.080108642578125
4.715	0.0720024108886719
4.71833333333334	0.0677108764648438
4.72166666666667	0.0667572021484375
4.725	0.0710487365722657
4.72833333333334	0.0767707824707032
4.73166666666667	0.0810623168945313
4.735	0.0791549682617188
4.73833333333334	0.0748634338378907
4.74166666666667	0.0715255737304688
4.745	0.0696182250976563
4.74833333333334	0.0662803649902344
4.75166666666667	0.0638961791992188
4.755	0.0638961791992188
4.75833333333334	0.0658035278320313
4.76166666666667	0.0643730163574219
4.765	0.0581741333007813
4.76833333333334	0.0538825988769532
4.77166666666667	0.0510215759277344
4.775	0.0452995300292969
4.77833333333334	0.0348091125488281
4.78166666666667	0.0290870666503906
4.785	0.0314712524414063
4.78833333333334	0.0386238098144531
4.79166666666667	0.0452995300292969
4.795	0.0529289245605469
4.79833333333334	0.0643730163574219
4.80166666666667	0.0710487365722657
4.805	0.0739097595214844
4.80833333333334	0.0743865966796875
4.81166666666667	0.0777244567871094
4.815	0.0815391540527344
4.81833333333334	0.0820159912109375
4.82166666666667	0.0815391540527344
4.825	0.080108642578125
4.82833333333334	0.0753402709960938
4.83166666666667	0.0624656677246094
4.835	0.0510215759277344
4.83833333333334	0.0486373901367188
4.84166666666667	0.0557899475097657
4.845	0.064849853515625
4.84833333333334	0.0734329223632813
4.85166666666667	0.0848770141601563
4.855	0.0963211059570313
4.85833333333334	0.104427337646485
4.86166666666667	0.1068115234375
4.865	0.105381011962891
4.86833333333334	0.102519989013672
4.87166666666667	0.0996589660644531
4.875	0.0939369201660156
4.87833333333334	0.0805854797363281
4.88166666666667	0.0634193420410157
4.885	0.0500679016113282
4.88833333333334	0.0433921813964844
4.89166666666667	0.0395774841308594
4.895	0.0362396240234375
4.89833333333334	0.0362396240234375
4.90166666666667	0.0414848327636719
4.905	0.0462532043457031
4.90833333333334	0.0500679016113282
4.91166666666667	0.0548362731933594
4.915	0.0629425048828125
4.91833333333334	0.0739097595214844
4.92166666666667	0.0772476196289063
4.925	0.0743865966796875
4.92833333333334	0.0696182250976563
4.93166666666667	0.0653266906738282
4.935	0.0581741333007813
4.93833333333334	0.0448226928710938
4.94166666666667	0.0391006469726563
4.945	0.0452995300292969
4.94833333333334	0.0624656677246094
4.95166666666667	0.0805854797363281
4.955	0.095367431640625
4.95833333333334	0.109672546386719
4.96166666666667	0.11587142944336
4.965	0.118732452392578
4.96833333333334	0.112056732177735
4.97166666666667	0.102519989013672
4.975	0.0905990600585938
4.97833333333334	0.0786781311035157
4.98166666666667	0.0748634338378907
4.985	0.0762939453125
4.98833333333334	0.0844001770019531
4.99166666666667	0.0967979431152344
4.995	0.114917755126953
4.99833333333334	0.133991241455078
5.00166666666667	0.146865844726563
5.005	0.153064727783203
5.00833333333334	0.151634216308594
5.01166666666667	0.144004821777344
5.015	0.136375427246094
5.01833333333334	0.12969970703125
5.02166666666667	0.126361846923828
5.025	0.123977661132813
5.02833333333334	0.1220703125
5.03166666666667	0.123977661132813
5.035	0.121593475341797
5.03833333333334	0.119209289550781
5.04166666666667	0.111579895019531
5.045	0.105857849121094
5.04833333333334	0.102519989013672
5.05166666666667	0.100135803222656
5.055	0.101566314697266
5.05833333333334	0.09918212890625
5.06166666666667	0.102043151855469
5.065	0.102043151855469
5.06833333333334	0.102519989013672
5.07166666666667	0.09918212890625
5.075	0.0972747802734375
5.07833333333334	0.102996826171875
5.08166666666667	0.103473663330078
5.085	0.09918212890625
5.08833333333334	0.0882148742675781
5.09166666666667	0.0848770141601563
5.095	0.08392333984375
5.09833333333334	0.0805854797363281
5.10166666666667	0.0791549682617188
5.105	0.0829696655273438
5.10833333333334	0.0905990600585938
5.11166666666667	0.0944137573242188
5.115	0.0944137573242188
5.11833333333334	0.0934600830078125
5.12166666666667	0.0934600830078125
5.125	0.0958442687988281
5.12833333333334	0.0977516174316406
5.13166666666667	0.0996589660644531
5.135	0.102996826171875
5.13833333333334	0.108718872070313
5.14166666666667	0.107765197753906
5.145	0.09918212890625
5.14833333333334	0.0844001770019531
5.15166666666667	0.0710487365722657
5.155	0.0634193420410157
5.15833333333334	0.064849853515625
5.16166666666667	0.0767707824707032
5.165	0.0920295715332031
5.16833333333334	0.104904174804688
5.17166666666667	0.11444091796875
5.175	0.11587142944336
5.17833333333334	0.111103057861328
5.18166666666667	0.09918212890625
5.185	0.0863075256347656
5.18833333333334	0.0791549682617188
5.19166666666667	0.0715255737304688
5.195	0.0658035278320313
5.19833333333334	0.0634193420410157
5.20166666666667	0.0605583190917969
5.205	0.0548362731933594
5.20833333333334	0.0510215759277344
5.21166666666667	0.0519752502441407
5.215	0.0529289245605469
5.21833333333334	0.0457763671875
5.22166666666667	0.0395774841308594
5.225	0.0395774841308594
5.22833333333334	0.0391006469726563
5.23166666666667	0.0376701354980469
5.235	0.0348091125488281
5.23833333333334	0.0338554382324219
5.24166666666667	0.0314712524414063
5.245	0.0286102294921875
5.24833333333334	0.0276565551757813
5.25166666666667	0.0238418579101563
5.255	0.0238418579101563
5.25833333333334	0.0238418579101563
5.26166666666667	0.026702880859375
5.265	0.0247955322265625
5.26833333333334	0.0233650207519531
5.27166666666667	0.0290870666503906
5.275	0.0333786010742188
5.27833333333334	0.0352859497070313
5.28166666666667	0.0352859497070313
5.285	0.0410079956054688
5.28833333333334	0.0438690185546875
5.29166666666667	0.0319480895996094
5.295	0.0171661376953125
5.29833333333334	0.00476837158203125
5.30166666666667	-0.00143051147460938
5.305	-0.00810623168945313
5.30833333333334	-0.00762939453125
5.31166666666667	0.00429153442382813
5.315	0.0209808349609375
5.31833333333334	0.0376701354980469
5.32166666666667	0.0524520874023438
5.325	0.0662803649902344
5.32833333333334	0.0758171081542969
5.33166666666667	0.0786781311035157
5.335	0.0753402709960938
5.33833333333334	0.0705718994140625
5.34166666666667	0.0658035278320313
5.345	0.0605583190917969
5.34833333333334	0.0514984130859375
5.35166666666667	0.0433921813964844
5.355	0.0405311584472656
5.35833333333334	0.0386238098144531
5.36166666666667	0.03814697265625
5.365	0.0395774841308594
5.36833333333334	0.0433921813964844
5.37166666666667	0.0457763671875
5.375	0.0462532043457031
5.37833333333334	0.0519752502441407
5.38166666666667	0.0615119934082032
5.385	0.0710487365722657
5.38833333333334	0.0762939453125
5.39166666666667	0.0786781311035157
5.395	0.0824928283691406
5.39833333333334	0.0796318054199219
5.40166666666667	0.0681877136230469
5.405	0.0538825988769532
5.40833333333334	0.0514984130859375
5.41166666666667	0.0586509704589844
5.415	0.0634193420410157
5.41833333333334	0.0705718994140625
5.42166666666667	0.0810623168945313
5.425	0.091552734375
5.42833333333334	0.0929832458496094
5.43166666666667	0.0867843627929688
5.435	0.0791549682617188
5.43833333333334	0.0667572021484375
5.44166666666667	0.0548362731933594
5.445	0.0443458557128906
5.44833333333334	0.0391006469726563
5.45166666666667	0.0391006469726563
5.455	0.041961669921875
5.45833333333334	0.0448226928710938
5.46166666666667	0.0467300415039063
5.465	0.0548362731933594
5.46833333333334	0.0662803649902344
5.47166666666667	0.0772476196289063
5.475	0.0882148742675781
5.47833333333334	0.0987052917480469
5.48166666666667	0.1068115234375
5.485	0.107765197753906
5.48833333333334	0.0996589660644531
5.49166666666667	0.0891685485839844
5.495	0.0767707824707032
5.49833333333334	0.0700950622558594
5.50166666666667	0.0672340393066407
5.505	0.064849853515625
5.50833333333334	0.0634193420410157
5.51166666666667	0.0600814819335938
5.515	0.0596046447753907
5.51833333333334	0.0591278076171875
5.52166666666667	0.0567436218261719
5.525	0.0543594360351563
5.52833333333334	0.0529289245605469
5.53166666666667	0.0557899475097657
5.535	0.0600814819335938
5.53833333333334	0.0634193420410157
5.54166666666667	0.0681877136230469
5.545	0.0729560852050782
5.54833333333334	0.0796318054199219
5.55166666666667	0.08392333984375
5.555	0.087738037109375
5.55833333333334	0.0929832458496094
5.56166666666667	0.0982284545898438
5.565	0.0987052917480469
5.56833333333334	0.0963211059570313
5.57166666666667	0.0967979431152344
5.575	0.09918212890625
5.57833333333334	0.101089477539063
5.58166666666667	0.09918212890625
5.585	0.0996589660644531
5.58833333333334	0.0944137573242188
5.59166666666667	0.0796318054199219
5.595	0.0581741333007813
5.59833333333334	0.0367164611816406
5.60166666666667	0.02288818359375
5.605	0.0166893005371094
5.60833333333334	0.0166893005371094
5.61166666666667	0.0195503234863281
5.615	0.0209808349609375
5.61833333333334	0.0214576721191406
5.62166666666667	0.0224113464355469
5.625	0.0233650207519531
5.62833333333334	0.0286102294921875
5.63166666666667	0.0410079956054688
5.635	0.0591278076171875
5.63833333333334	0.072479248046875
5.64166666666667	0.0786781311035157
5.645	0.0777244567871094
5.64833333333334	0.0791549682617188
5.65166666666667	0.0777244567871094
5.655	0.072479248046875
5.65833333333334	0.0643730163574219
5.66166666666667	0.0557899475097657
5.665	0.05340576171875
5.66833333333334	0.0476837158203125
5.67166666666667	0.03814697265625
5.675	0.0286102294921875
5.67833333333334	0.0309944152832031
5.68166666666667	0.0424385070800781
5.685	0.05340576171875
5.68833333333334	0.0605583190917969
5.69166666666667	0.0710487365722657
5.695	0.0829696655273438
5.69833333333334	0.0901222229003906
5.70166666666667	0.0872611999511719
5.705	0.0829696655273438
5.70833333333334	0.0853538513183594
5.71166666666667	0.0910758972167969
5.715	0.0972747802734375
5.71833333333334	0.102043151855469
5.72166666666667	0.10824203491211
5.725	0.109195709228516
5.72833333333334	0.103473663330078
5.73166666666667	0.0905990600585938
5.735	0.08392333984375
5.73833333333334	0.0834465026855469
5.74166666666667	0.0844001770019531
5.745	0.0815391540527344
5.74833333333334	0.0791549682617188
5.75166666666667	0.0824928283691406
5.755	0.0834465026855469
5.75833333333334	0.0762939453125
5.76166666666667	0.0672340393066407
5.765	0.0634193420410157
5.76833333333334	0.0634193420410157
5.77166666666667	0.0615119934082032
5.775	0.0600814819335938
5.77833333333334	0.0643730163574219
5.78166666666667	0.0700950622558594
5.785	0.080108642578125
5.78833333333334	0.0886917114257813
5.79166666666667	0.0967979431152344
5.795	0.102996826171875
5.79833333333334	0.108718872070313
5.80166666666667	0.114917755126953
5.805	0.11444091796875
5.80833333333334	0.107288360595703
5.81166666666667	0.0963211059570313
5.815	0.0896453857421875
5.81833333333334	0.0863075256347656
5.82166666666667	0.0872611999511719
5.825	0.0944137573242188
5.82833333333334	0.109672546386719
5.83166666666667	0.125885009765625
5.835	0.134468078613281
5.83833333333334	0.134468078613281
5.84166666666667	0.129222869873047
5.845	0.126838684082031
5.84833333333334	0.120162963867188
5.85166666666667	0.107765197753906
5.855	0.0925064086914063
5.85833333333334	0.0848770141601563
5.86166666666667	0.0848770141601563
5.865	0.0844001770019531
5.86833333333334	0.0867843627929688
5.87166666666667	0.0967979431152344
5.875	0.112056732177735
5.87833333333334	0.119686126708985
5.88166666666667	0.118732452392578
5.885	0.109195709228516
5.88833333333334	0.101566314697266
5.89166666666667	0.0925064086914063
5.895	0.0824928283691406
5.89833333333334	0.0753402709960938
5.90166666666667	0.0653266906738282
5.905	0.0624656677246094
5.90833333333334	0.0653266906738282
5.91166666666667	0.0748634338378907
5.915	0.0891685485839844
5.91833333333334	0.0967979431152344
5.92166666666667	0.107765197753906
5.925	0.117301940917969
5.92833333333334	0.122547149658203
5.93166666666667	0.120162963867188
5.935	0.113964080810547
5.93833333333334	0.115394592285156
5.94166666666667	0.120639801025391
5.945	0.126838684082031
5.94833333333334	0.132560729980469
5.95166666666667	0.138282775878906
5.955	0.14638900756836
5.95833333333334	0.150203704833985
5.96166666666667	0.147819519042969
5.965	0.139236450195313
5.96833333333334	0.12969970703125
5.97166666666667	0.116348266601563
5.975	0.0996589660644531
5.97833333333334	0.0834465026855469
5.98166666666667	0.0739097595214844
5.985	0.0753402709960938
5.98833333333334	0.0820159912109375
5.99166666666667	0.0948905944824219
5.995	0.107288360595703
5.99833333333334	0.11587142944336
6.00166666666667	0.120639801025391
6.005	0.118732452392578
6.00833333333334	0.110626220703125
6.01166666666667	0.101089477539063
6.015	0.0939369201660156
6.01833333333334	0.0905990600585938
6.02166666666667	0.087738037109375
6.025	0.0872611999511719
6.02833333333334	0.095367431640625
6.03166666666667	0.103950500488281
6.035	0.11587142944336
6.03833333333334	0.127792358398438
6.04166666666667	0.138282775878906
6.045	0.141620635986328
6.04833333333334	0.130653381347656
6.05166666666667	0.117778778076172
6.055	0.104427337646485
6.05833333333334	0.0939369201660156
6.06166666666667	0.0872611999511719
6.065	0.0886917114257813
6.06833333333334	0.0972747802734375
6.07166666666667	0.102043151855469
6.075	0.10061264038086
6.07833333333334	0.09918212890625
6.08166666666667	0.0948905944824219
6.085	0.0863075256347656
6.08833333333334	0.0753402709960938
6.09166666666667	0.0696182250976563
6.095	0.0710487365722657
6.09833333333334	0.0677108764648438
6.10166666666667	0.0643730163574219
6.105	0.0653266906738282
6.10833333333334	0.0696182250976563
6.11166666666667	0.0782012939453125
6.115	0.0824928283691406
6.11833333333334	0.0920295715332031
6.12166666666667	0.0977516174316406
6.125	0.104904174804688
6.12833333333334	0.109672546386719
6.13166666666667	0.111579895019531
6.135	0.111579895019531
6.13833333333334	0.106334686279297
6.14166666666667	0.10061264038086
6.145	0.0882148742675781
6.14833333333334	0.0748634338378907
6.15166666666667	0.064849853515625
6.155	0.0677108764648438
6.15833333333334	0.0810623168945313
6.16166666666667	0.0929832458496094
6.165	0.103950500488281
6.16833333333334	0.112533569335938
6.17166666666667	0.117778778076172
6.175	0.117301940917969
6.17833333333334	0.110626220703125
6.18166666666667	0.109195709228516
6.185	0.113010406494141
6.18833333333334	0.119686126708985
6.19166666666667	0.125408172607422
6.195	0.1220703125
6.19833333333334	0.117778778076172
6.20166666666667	0.112056732177735
6.205	0.111579895019531
6.20833333333334	0.115394592285156
6.21166666666667	0.121593475341797
6.215	0.134468078613281
6.21833333333334	0.144481658935547
6.22166666666667	0.149726867675781
6.225	0.145435333251953
6.22833333333334	0.1373291015625
6.23166666666667	0.124931335449219
6.235	0.110149383544922
6.23833333333334	0.0977516174316406
6.24166666666667	0.0901222229003906
6.245	0.0844001770019531
6.24833333333334	0.0753402709960938
6.25166666666667	0.0677108764648438
6.255	0.0691413879394532
6.25833333333334	0.0796318054199219
6.26166666666667	0.0972747802734375
6.265	0.113964080810547
6.26833333333334	0.130176544189453
6.27166666666667	0.139236450195313
6.275	0.145435333251953
6.27833333333334	0.144481658935547
6.28166666666667	0.141143798828125
6.285	0.133991241455078
6.28833333333334	0.127315521240235
6.29166666666667	0.12350082397461
6.295	0.121116638183594
6.29833333333334	0.123977661132813
6.30166666666667	0.120162963867188
6.305	0.117301940917969
6.30833333333334	0.113010406494141
6.31166666666667	0.117301940917969
6.315	0.1220703125
6.31833333333334	0.119209289550781
6.32166666666667	0.117301940917969
6.325	0.113964080810547
6.32833333333334	0.118255615234375
6.33166666666667	0.119686126708985
6.335	0.120162963867188
6.33833333333334	0.119209289550781
6.34166666666667	0.119209289550781
6.345	0.123023986816406
6.34833333333334	0.12350082397461
6.35166666666667	0.121593475341797
6.355	0.115394592285156
6.35833333333334	0.109672546386719
6.36166666666667	0.09918212890625
6.365	0.0882148742675781
6.36833333333334	0.0815391540527344
6.37166666666667	0.0772476196289063
6.375	0.0772476196289063
6.37833333333334	0.0786781311035157
6.38166666666667	0.0896453857421875
6.385	0.104904174804688
6.38833333333334	0.118732452392578
6.39166666666667	0.12969970703125
6.395	0.134944915771485
6.39833333333334	0.13875961303711
6.40166666666667	0.143051147460938
6.405	0.145435333251953
6.40833333333334	0.145435333251953
6.41166666666667	0.142097473144531
6.415	0.137805938720703
6.41833333333334	0.128746032714844
6.42166666666667	0.113010406494141
6.425	0.0925064086914063
6.42833333333334	0.0772476196289063
6.43166666666667	0.0696182250976563
6.435	0.0696182250976563
6.43833333333334	0.0748634338378907
6.44166666666667	0.0820159912109375
6.445	0.0905990600585938
6.44833333333334	0.0963211059570313
6.45166666666667	0.0996589660644531
6.455	0.101089477539063
6.45833333333334	0.101089477539063
6.46166666666667	0.101089477539063
6.465	0.103473663330078
6.46833333333334	0.106334686279297
6.47166666666667	0.105857849121094
6.475	0.104427337646485
6.47833333333334	0.103473663330078
6.48166666666667	0.103473663330078
6.485	0.09918212890625
6.48833333333334	0.0944137573242188
6.49166666666667	0.0925064086914063
6.495	0.0901222229003906
6.49833333333334	0.0882148742675781
6.50166666666667	0.0853538513183594
6.505	0.0872611999511719
6.50833333333334	0.0901222229003906
6.51166666666667	0.0934600830078125
6.515	0.101566314697266
6.51833333333334	0.109672546386719
6.52166666666667	0.113487243652344
6.525	0.1068115234375
6.52833333333334	0.0963211059570313
6.53166666666667	0.0848770141601563
6.535	0.06866455078125
6.53833333333334	0.0538825988769532
6.54166666666667	0.0476837158203125
6.545	0.0548362731933594
6.54833333333334	0.0658035278320313
6.55166666666667	0.0743865966796875
6.555	0.0786781311035157
6.55833333333334	0.0848770141601563
6.56166666666667	0.0886917114257813
6.565	0.0905990600585938
6.56833333333334	0.0891685485839844
6.57166666666667	0.0901222229003906
6.575	0.0925064086914063
6.57833333333334	0.0896453857421875
6.58166666666667	0.0815391540527344
6.585	0.072479248046875
6.58833333333334	0.0667572021484375
6.59166666666667	0.0619888305664063
6.595	0.06103515625
6.59833333333334	0.0662803649902344
6.60166666666667	0.0791549682617188
6.605	0.0958442687988281
6.60833333333334	0.106334686279297
6.61166666666667	0.1068115234375
6.615	0.100135803222656
6.61833333333334	0.0948905944824219
6.62166666666667	0.0920295715332031
6.625	0.0901222229003906
6.62833333333334	0.091552734375
6.63166666666667	0.102043151855469
6.635	0.116825103759766
6.63833333333334	0.130176544189453
6.64166666666667	0.138282775878906
6.645	0.142097473144531
6.64833333333334	0.147342681884766
6.65166666666667	0.151634216308594
6.655	0.153541564941406
6.65833333333334	0.146865844726563
6.66166666666667	0.13113021850586
6.665	0.110626220703125
[truncated: 7,007 more rows]
