# Supplementary material for: Phase-Specific Parameter Estimation in Chiral HPLC Using 1‑Site, 2‑Site Stochastic Models, and Unified Equation Approach
Source: Anal Chem. 2026 Apr 29;98(18):13925–39. doi: 10.1021/acs.analchem.6c01634 (PMC13177292; doi:10.1021/acs.analchem.6c01634)
Supplement: Supplementary file 2 [file ac6c01634_si_002.zip › SupportingInformation/01_isotherm_fit/CELL2_data/LORA_CELL2_05_10_22511.CSV]

0	0.0472068786621094
0.00333333333333334	0.0500679016113282
0.00666666666666667	0.0443458557128906
0.01	0.0352859497070313
0.0133333333333334	0.02288818359375
0.0166666666666667	0.00810623168945313
0.02	-0.00238418579101563
0.0233333333333334	-0.00524520874023438
0.0266666666666667	0.00429153442382813
0.03	0.0152587890625
0.0333333333333334	0.0171661376953125
0.0366666666666667	0.0147819519042969
0.04	0.0166893005371094
0.0433333333333334	0.0209808349609375
0.0466666666666667	0.0209808349609375
0.05	0.0195503234863281
0.0533333333333334	0.0224113464355469
0.0566666666666667	0.0276565551757813
0.06	0.0238418579101563
0.0633333333333334	0.0181198120117188
0.0666666666666667	0.0095367431640625
0.07	0
0.0733333333333334	-0.00667572021484375
0.0766666666666667	-0.00810623168945313
0.08	-0.00286102294921875
0.0833333333333334	-0.00238418579101563
0.0866666666666667	-0.00476837158203125
0.09	-0.00715255737304688
0.0933333333333334	-0.011444091796875
0.0966666666666667	-0.0209808349609375
0.1	-0.0309944152832031
0.103333333333334	-0.034332275390625
0.106666666666667	-0.0290870666503906
0.11	-0.0257492065429688
0.113333333333334	-0.0209808349609375
0.116666666666667	-0.00905990600585938
0.12	0.00810623168945313
0.123333333333334	0.0176429748535156
0.126666666666667	0.0176429748535156
0.13	0.0219345092773438
0.133333333333334	0.0295639038085938
0.136666666666667	0.0314712524414063
0.14	0.0271797180175781
0.143333333333334	0.0257492065429688
0.146666666666667	0.026702880859375
0.15	0.0195503234863281
0.153333333333334	0.00715255737304688
0.156666666666667	0
0.16	-0.00143051147460938
0.163333333333334	-0.0019073486328125
0.166666666666667	0.00143051147460938
0.17	0.00905990600585938
0.173333333333334	0.0162124633789063
0.176666666666667	0.0205039978027344
0.18	0.0233650207519531
0.183333333333334	0.0290870666503906
0.186666666666667	0.0286102294921875
0.19	0.0276565551757813
0.193333333333334	0.0257492065429688
0.196666666666667	0.0219345092773438
0.2	0.0138282775878906
0.203333333333334	0.00429153442382813
0.206666666666667	-0.00143051147460938
0.21	-0.00619888305664063
0.213333333333334	-0.0119209289550781
0.216666666666667	-0.0166893005371094
0.22	-0.0176429748535156
0.223333333333334	-0.0176429748535156
0.226666666666667	-0.0166893005371094
0.23	-0.0185966491699219
0.233333333333334	-0.0195503234863281
0.236666666666667	-0.0171661376953125
0.24	-0.0104904174804688
0.243333333333334	-0.0019073486328125
0.246666666666667	0.00619888305664063
0.25	0.0157356262207031
0.253333333333334	0.02288818359375
0.256666666666667	0.0238418579101563
0.26	0.019073486328125
0.263333333333334	0.0100135803222656
0.266666666666667	0
0.27	-0.00905990600585938
0.273333333333334	-0.00858306884765625
0.276666666666667	0.00286102294921875
0.28	0.0152587890625
0.283333333333334	0.0195503234863281
0.286666666666667	0.019073486328125
0.29	0.019073486328125
0.293333333333334	0.0238418579101563
0.296666666666667	0.0224113464355469
0.3	0.0181198120117188
0.303333333333334	0.0181198120117188
0.306666666666667	0.026702880859375
0.31	0.0352859497070313
0.313333333333334	0.0371932983398438
0.316666666666667	0.0352859497070313
0.32	0.0329017639160156
0.323333333333334	0.0300407409667969
0.326666666666667	0.0200271606445313
0.33	0.0095367431640625
0.333333333333334	-0.00524520874023438
0.336666666666667	-0.0166893005371094
0.34	-0.0281333923339844
0.343333333333334	-0.0324249267578125
0.346666666666667	-0.0329017639160156
0.35	-0.0324249267578125
0.353333333333334	-0.0295639038085938
0.356666666666667	-0.0276565551757813
0.36	-0.0219345092773438
0.363333333333334	-0.0224113464355469
0.366666666666667	-0.0252723693847656
0.37	-0.0309944152832031
0.373333333333334	-0.0319480895996094
0.376666666666667	-0.026702880859375
0.38	-0.0243186950683594
0.383333333333334	-0.0224113464355469
0.386666666666667	-0.0162124633789063
0.39	-0.0019073486328125
0.393333333333334	0.0109672546386719
0.396666666666667	0.0119209289550781
0.4	0.00667572021484375
0.403333333333334	0.0057220458984375
0.406666666666667	0.00619888305664063
0.41	0.00095367431640625
0.413333333333334	-0.00667572021484375
0.416666666666667	-0.00810623168945313
0.42	-0.00238418579101563
0.423333333333334	-0.0019073486328125
0.426666666666667	-0.00715255737304688
0.43	-0.00762939453125
0.433333333333334	-0.00667572021484375
0.436666666666667	-0.00905990600585938
0.44	-0.0147819519042969
0.443333333333334	-0.0152587890625
0.446666666666667	-0.00619888305664063
0.45	0.00143051147460938
0.453333333333334	0.00810623168945313
0.456666666666667	0.0181198120117188
0.46	0.026702880859375
0.463333333333334	0.0295639038085938
0.466666666666667	0.0257492065429688
0.47	0.0176429748535156
0.473333333333334	0.0095367431640625
0.476666666666667	-0.00143051147460938
0.48	-0.00286102294921875
0.483333333333334	0.000476837158203125
0.486666666666667	0.00619888305664063
0.49	0.0128746032714844
0.493333333333334	0.019073486328125
0.496666666666667	0.0238418579101563
0.5	0.0162124633789063
0.503333333333334	0.00286102294921875
0.506666666666667	-0.00858306884765625
0.51	-0.0181198120117188
0.513333333333334	-0.0243186950683594
0.516666666666667	-0.0247955322265625
0.52	-0.0157356262207031
0.523333333333334	0.000476837158203125
0.526666666666667	0.0123977661132813
0.53	0.0200271606445313
0.533333333333334	0.0214576721191406
0.536666666666667	0.0214576721191406
0.54	0.0166893005371094
0.543333333333334	0.00905990600585938
0.546666666666667	0.00476837158203125
0.55	0.00762939453125
0.553333333333334	0.0185966491699219
0.556666666666667	0.0224113464355469
0.56	0.019073486328125
0.563333333333334	0.0109672546386719
0.566666666666667	0.00333786010742188
0.57	-0.00476837158203125
0.573333333333334	-0.0128746032714844
0.576666666666667	-0.0128746032714844
0.58	-0.00238418579101563
0.583333333333334	0.0109672546386719
0.586666666666667	0.0214576721191406
0.59	0.0238418579101563
0.593333333333334	0.0185966491699219
0.596666666666667	0.0123977661132813
0.6	0.00810623168945313
0.603333333333334	0.00762939453125
0.606666666666667	0.011444091796875
0.61	0.0157356262207031
0.613333333333334	0.0209808349609375
0.616666666666667	0.0209808349609375
0.62	0.0200271606445313
0.623333333333334	0.0185966491699219
0.626666666666667	0.0214576721191406
0.63	0.0233650207519531
0.633333333333334	0.0257492065429688
0.636666666666667	0.0352859497070313
0.64	0.0481605529785156
0.643333333333334	0.0596046447753907
0.646666666666667	0.0615119934082032
0.65	0.0596046447753907
0.653333333333334	0.0567436218261719
0.656666666666667	0.0529289245605469
0.66	0.0452995300292969
0.663333333333334	0.041961669921875
0.666666666666667	0.0443458557128906
0.67	0.0519752502441407
0.673333333333334	0.06103515625
0.676666666666667	0.0662803649902344
0.68	0.06866455078125
0.683333333333334	0.06103515625
0.686666666666667	0.0486373901367188
0.69	0.0348091125488281
0.693333333333334	0.0281333923339844
0.696666666666667	0.0281333923339844
0.7	0.0286102294921875
0.703333333333334	0.0309944152832031
0.706666666666667	0.0376701354980469
0.71	0.049591064453125
0.713333333333334	0.0543594360351563
0.716666666666667	0.0529289245605469
0.72	0.0519752502441407
0.723333333333334	0.0543594360351563
0.726666666666667	0.0538825988769532
0.73	0.0457763671875
0.733333333333334	0.0329017639160156
0.736666666666667	0.0214576721191406
0.74	0.0095367431640625
0.743333333333334	0.00286102294921875
0.746666666666667	-0.00286102294921875
0.75	-0.000476837158203125
0.753333333333334	0.0109672546386719
0.756666666666667	0.0209808349609375
0.76	0.0262260437011719
0.763333333333334	0.0238418579101563
0.766666666666667	0.0262260437011719
0.77	0.034332275390625
0.773333333333334	0.03814697265625
0.776666666666667	0.0429153442382813
0.78	0.0438690185546875
0.783333333333334	0.0457763671875
0.786666666666667	0.0414848327636719
0.79	0.0300407409667969
0.793333333333334	0.0219345092773438
0.796666666666667	0.0162124633789063
0.8	0.0181198120117188
0.803333333333334	0.019073486328125
0.806666666666667	0.0214576721191406
0.81	0.0233650207519531
0.813333333333334	0.0209808349609375
0.816666666666667	0.0152587890625
0.82	0.00619888305664063
0.823333333333334	0.003814697265625
0.826666666666667	0.00476837158203125
0.83	0.00762939453125
0.833333333333334	0.0119209289550781
0.836666666666667	0.0157356262207031
0.84	0.0195503234863281
0.843333333333334	0.0152587890625
0.846666666666667	0.0057220458984375
0.85	-0.00715255737304688
0.853333333333334	-0.0185966491699219
0.856666666666667	-0.0247955322265625
0.86	-0.0286102294921875
0.863333333333334	-0.0262260437011719
0.866666666666667	-0.0233650207519531
0.87	-0.0200271606445313
0.873333333333334	-0.0152587890625
0.876666666666667	-0.00715255737304688
0.88	-0.00143051147460938
0.883333333333334	-0.000476837158203125
0.886666666666667	0.00143051147460938
0.89	0.00905990600585938
0.893333333333334	0.0162124633789063
0.896666666666667	0.0152587890625
0.9	0.0147819519042969
0.903333333333334	0.0176429748535156
0.906666666666667	0.0224113464355469
0.91	0.02288818359375
0.913333333333334	0.0185966491699219
0.916666666666667	0.0162124633789063
0.92	0.0133514404296875
0.923333333333334	0.0100135803222656
0.926666666666667	0.00667572021484375
0.93	0.00476837158203125
0.933333333333334	0.00476837158203125
0.936666666666667	0.00238418579101563
0.94	-0.00619888305664063
0.943333333333334	-0.0147819519042969
0.946666666666667	-0.0152587890625
0.95	-0.00858306884765625
0.953333333333334	0.00143051147460938
0.956666666666667	0.00762939453125
0.96	0.0176429748535156
0.963333333333334	0.030517578125
0.966666666666667	0.0362396240234375
0.97	0.0324249267578125
0.973333333333334	0.0219345092773438
0.976666666666667	0.0200271606445313
0.98	0.0219345092773438
0.983333333333334	0.0238418579101563
0.986666666666667	0.0290870666503906
0.99	0.0386238098144531
0.993333333333334	0.0500679016113282
0.996666666666667	0.057220458984375
1	0.0638961791992188
1.00333333333334	0.0710487365722657
1.00666666666667	0.0743865966796875
1.01	0.0710487365722657
1.01333333333334	0.0696182250976563
1.01666666666667	0.0677108764648438
1.02	0.064849853515625
1.02333333333334	0.0581741333007813
1.02666666666667	0.0476837158203125
1.03	0.0391006469726563
1.03333333333334	0.0314712524414063
1.03666666666667	0.0295639038085938
1.04	0.0233650207519531
1.04333333333334	0.0147819519042969
1.04666666666667	0.00429153442382813
1.05	-0.00476837158203125
1.05333333333334	-0.0128746032714844
1.05666666666667	-0.0147819519042969
1.06	-0.00619888305664063
1.06333333333334	0.00333786010742188
1.06666666666667	0.0123977661132813
1.07	0.0195503234863281
1.07333333333334	0.0286102294921875
1.07666666666667	0.0329017639160156
1.08	0.030517578125
1.08333333333334	0.034332275390625
1.08666666666667	0.041961669921875
1.09	0.0486373901367188
1.09333333333334	0.0476837158203125
1.09666666666667	0.0443458557128906
1.1	0.0414848327636719
1.10333333333334	0.034332275390625
1.10666666666667	0.0271797180175781
1.11	0.0224113464355469
1.11333333333334	0.0209808349609375
1.11666666666667	0.0214576721191406
1.12	0.0252723693847656
1.12333333333334	0.0286102294921875
1.12666666666667	0.0362396240234375
1.13	0.0491142272949219
1.13333333333334	0.0662803649902344
1.13666666666667	0.0762939453125
1.14	0.0753402709960938
1.14333333333334	0.0710487365722657
1.14666666666667	0.0638961791992188
1.15	0.0514984130859375
1.15333333333334	0.0309944152832031
1.15666666666667	0.0171661376953125
1.16	0.0166893005371094
1.16333333333334	0.0271797180175781
1.16666666666667	0.0367164611816406
1.17	0.0452995300292969
1.17333333333334	0.05340576171875
1.17666666666667	0.0576972961425782
1.18	0.0562667846679688
1.18333333333334	0.0462532043457031
1.18666666666667	0.0405311584472656
1.19	0.0362396240234375
1.19333333333334	0.0329017639160156
1.19666666666667	0.0329017639160156
1.2	0.0371932983398438
1.20333333333334	0.0491142272949219
1.20666666666667	0.0586509704589844
1.21	0.0624656677246094
1.21333333333334	0.0619888305664063
1.21666666666667	0.06103515625
1.22	0.0615119934082032
1.22333333333334	0.0581741333007813
1.22666666666667	0.0510215759277344
1.23	0.0481605529785156
1.23333333333334	0.0586509704589844
1.23666666666667	0.0715255737304688
1.24	0.0767707824707032
1.24333333333334	0.0705718994140625
1.24666666666667	0.0615119934082032
1.25	0.0557899475097657
1.25333333333334	0.0438690185546875
1.25666666666667	0.0276565551757813
1.26	0.0138282775878906
1.26333333333334	0.00905990600585938
1.26666666666667	0.0100135803222656
1.27	0.0095367431640625
1.27333333333334	0.0095367431640625
1.27666666666667	0.0138282775878906
1.28	0.0171661376953125
1.28333333333334	0.0195503234863281
1.28666666666667	0.0209808349609375
1.29	0.0233650207519531
1.29333333333334	0.0262260437011719
1.29666666666667	0.0252723693847656
1.3	0.0238418579101563
1.30333333333334	0.0195503234863281
1.30666666666667	0.0128746032714844
1.31	0.0057220458984375
1.31333333333334	0.00286102294921875
1.31666666666667	0.0095367431640625
1.32	0.0195503234863281
1.32333333333334	0.0352859497070313
1.32666666666667	0.0514984130859375
1.33	0.0624656677246094
1.33333333333334	0.0653266906738282
1.33666666666667	0.0600814819335938
1.34	0.05340576171875
1.34333333333334	0.0448226928710938
1.34666666666667	0.0352859497070313
1.35	0.0295639038085938
1.35333333333334	0.026702880859375
1.35666666666667	0.0300407409667969
1.36	0.034332275390625
1.36333333333334	0.0371932983398438
1.36666666666667	0.0376701354980469
1.37	0.0362396240234375
1.37333333333334	0.0338554382324219
1.37666666666667	0.0286102294921875
1.38	0.0233650207519531
1.38333333333334	0.0224113464355469
1.38666666666667	0.0281333923339844
1.39	0.0352859497070313
1.39333333333334	0.0429153442382813
1.39666666666667	0.057220458984375
1.4	0.0720024108886719
1.40333333333334	0.0824928283691406
1.40666666666667	0.0829696655273438
1.41	0.0820159912109375
1.41333333333334	0.0834465026855469
1.41666666666667	0.0786781311035157
1.42	0.0743865966796875
1.42333333333334	0.0734329223632813
1.42666666666667	0.0796318054199219
1.43	0.0805854797363281
1.43333333333334	0.0748634338378907
1.43666666666667	0.0696182250976563
1.44	0.0662803649902344
1.44333333333334	0.0600814819335938
1.44666666666667	0.0500679016113282
1.45	0.0476837158203125
1.45333333333334	0.0491142272949219
1.45666666666667	0.0467300415039063
1.46	0.0371932983398438
1.46333333333334	0.0329017639160156
1.46666666666667	0.0362396240234375
1.47	0.0391006469726563
1.47333333333334	0.0391006469726563
1.47666666666667	0.0448226928710938
1.48	0.0591278076171875
1.48333333333334	0.0743865966796875
1.48666666666667	0.0810623168945313
1.49	0.0796318054199219
1.49333333333334	0.0791549682617188
1.49666666666667	0.0772476196289063
1.5	0.0700950622558594
1.50333333333334	0.0529289245605469
1.50666666666667	0.03814697265625
1.51	0.0314712524414063
1.51333333333334	0.0319480895996094
1.51666666666667	0.034332275390625
1.52	0.0352859497070313
1.52333333333334	0.0367164611816406
1.52666666666667	0.0410079956054688
1.53	0.041961669921875
1.53333333333334	0.0338554382324219
1.53666666666667	0.0209808349609375
1.54	0.00810623168945313
1.54333333333334	0.00476837158203125
1.54666666666667	0.00619888305664063
1.55	0.0100135803222656
1.55333333333334	0.0181198120117188
1.55666666666667	0.0238418579101563
1.56	0.0276565551757813
1.56333333333334	0.0286102294921875
1.56666666666667	0.0281333923339844
1.57	0.0348091125488281
1.57333333333334	0.0386238098144531
1.57666666666667	0.0424385070800781
1.58	0.0438690185546875
1.58333333333334	0.0438690185546875
1.58666666666667	0.0424385070800781
1.59	0.0367164611816406
1.59333333333334	0.0348091125488281
1.59666666666667	0.0338554382324219
1.6	0.0338554382324219
1.60333333333334	0.0367164611816406
1.60666666666667	0.0395774841308594
1.61	0.0410079956054688
1.61333333333334	0.041961669921875
1.61666666666667	0.0457763671875
1.62	0.0576972961425782
1.62333333333334	0.0662803649902344
1.62666666666667	0.0734329223632813
1.63	0.0767707824707032
1.63333333333334	0.0767707824707032
1.63666666666667	0.0758171081542969
1.64	0.06866455078125
1.64333333333334	0.0619888305664063
1.64666666666667	0.0538825988769532
1.65	0.0457763671875
1.65333333333334	0.0410079956054688
1.65666666666667	0.0333786010742188
1.66	0.0262260437011719
1.66333333333334	0.019073486328125
1.66666666666667	0.011444091796875
1.67	0.0109672546386719
1.67333333333334	0.0123977661132813
1.67666666666667	0.0185966491699219
1.68	0.0247955322265625
1.68333333333334	0.030517578125
1.68666666666667	0.03814697265625
1.69	0.0443458557128906
1.69333333333334	0.049591064453125
1.69666666666667	0.0529289245605469
1.7	0.0529289245605469
1.70333333333334	0.0553131103515625
1.70666666666667	0.0562667846679688
1.71	0.057220458984375
1.71333333333334	0.0505447387695313
1.71666666666667	0.0414848327636719
1.72	0.034332275390625
1.72333333333334	0.0286102294921875
1.72666666666667	0.0257492065429688
1.73	0.0195503234863281
1.73333333333334	0.019073486328125
1.73666666666667	0.0257492065429688
1.74	0.0367164611816406
1.74333333333334	0.0429153442382813
1.74666666666667	0.0405311584472656
1.75	0.0371932983398438
1.75333333333334	0.0309944152832031
1.75666666666667	0.0181198120117188
1.76	0.00286102294921875
1.76333333333334	-0.00476837158203125
1.76666666666667	-0.000476837158203125
1.77	0.0100135803222656
1.77333333333334	0.0219345092773438
1.77666666666667	0.0309944152832031
1.78	0.0376701354980469
1.78333333333334	0.03814697265625
1.78666666666667	0.0386238098144531
1.79	0.034332275390625
1.79333333333334	0.0324249267578125
1.79666666666667	0.0324249267578125
1.8	0.0357627868652344
1.80333333333334	0.0405311584472656
1.80666666666667	0.0414848327636719
1.81	0.041961669921875
1.81333333333334	0.0391006469726563
1.81666666666667	0.0376701354980469
1.82	0.0386238098144531
1.82333333333334	0.0443458557128906
1.82666666666667	0.05340576171875
1.83	0.0634193420410157
1.83333333333334	0.0700950622558594
1.83666666666667	0.0743865966796875
1.84	0.0753402709960938
1.84333333333334	0.0767707824707032
1.84666666666667	0.0767707824707032
1.85	0.080108642578125
1.85333333333334	0.0872611999511719
1.85666666666667	0.0987052917480469
1.86	0.109195709228516
1.86333333333334	0.110626220703125
1.86666666666667	0.103473663330078
1.87	0.0929832458496094
1.87333333333334	0.0863075256347656
1.87666666666667	0.0810623168945313
1.88	0.0782012939453125
1.88333333333334	0.0815391540527344
1.88666666666667	0.0896453857421875
1.89	0.0939369201660156
1.89333333333334	0.0929832458496094
1.89666666666667	0.0925064086914063
1.9	0.0934600830078125
1.90333333333334	0.0901222229003906
1.90666666666667	0.0829696655273438
1.91	0.0777244567871094
1.91333333333334	0.0729560852050782
1.91666666666667	0.0653266906738282
1.92	0.0567436218261719
1.92333333333334	0.049591064453125
1.92666666666667	0.0443458557128906
1.93	0.0405311584472656
1.93333333333334	0.0405311584472656
1.93666666666667	0.0400543212890625
1.94	0.0391006469726563
1.94333333333334	0.0357627868652344
1.94666666666667	0.0348091125488281
1.95	0.03814697265625
1.95333333333334	0.041961669921875
1.95666666666667	0.0448226928710938
1.96	0.0448226928710938
1.96333333333334	0.0500679016113282
1.96666666666667	0.0605583190917969
1.97	0.0739097595214844
1.97333333333334	0.0867843627929688
1.97666666666667	0.0996589660644531
1.98	0.112056732177735
1.98333333333334	0.116348266601563
1.98666666666667	0.115394592285156
1.99	0.109195709228516
1.99333333333334	0.101089477539063
1.99666666666667	0.0905990600585938
2	0.0805854797363281
2.00333333333334	0.0739097595214844
2.00666666666667	0.0677108764648438
2.01	0.0634193420410157
2.01333333333334	0.0591278076171875
2.01666666666667	0.0596046447753907
2.02	0.0624656677246094
2.02333333333334	0.0658035278320313
2.02666666666667	0.0658035278320313
2.03	0.06103515625
2.03333333333334	0.0567436218261719
2.03666666666667	0.0529289245605469
2.04	0.0491142272949219
2.04333333333334	0.0472068786621094
2.04666666666667	0.0486373901367188
2.05	0.0529289245605469
2.05333333333334	0.0543594360351563
2.05666666666667	0.0557899475097657
2.06	0.0600814819335938
2.06333333333334	0.0624656677246094
2.06666666666667	0.0596046447753907
2.07	0.0553131103515625
2.07333333333334	0.05340576171875
2.07666666666667	0.0472068786621094
2.08	0.0391006469726563
2.08333333333334	0.0281333923339844
2.08666666666667	0.026702880859375
2.09	0.0247955322265625
2.09333333333334	0.026702880859375
2.09666666666667	0.030517578125
2.1	0.0405311584472656
2.10333333333334	0.0543594360351563
2.10666666666667	0.0638961791992188
2.11	0.072479248046875
2.11333333333334	0.0796318054199219
2.11666666666667	0.0863075256347656
2.12	0.08392333984375
2.12333333333334	0.0767707824707032
2.12666666666667	0.0653266906738282
2.13	0.0548362731933594
2.13333333333334	0.0467300415039063
2.13666666666667	0.0462532043457031
2.14	0.0524520874023438
2.14333333333334	0.0605583190917969
2.14666666666667	0.0672340393066407
2.15	0.0758171081542969
2.15333333333334	0.0834465026855469
2.15666666666667	0.0867843627929688
2.16	0.0872611999511719
2.16333333333334	0.0853538513183594
2.16666666666667	0.0863075256347656
2.17	0.0872611999511719
2.17333333333334	0.0858306884765625
2.17666666666667	0.0844001770019531
2.18	0.0858306884765625
2.18333333333334	0.0929832458496094
2.18666666666667	0.101089477539063
2.19	0.107765197753906
2.19333333333334	0.11587142944336
2.19666666666667	0.119209289550781
2.2	0.116348266601563
2.20333333333334	0.104904174804688
2.20666666666667	0.091552734375
2.21	0.0824928283691406
2.21333333333334	0.0748634338378907
2.21666666666667	0.0710487365722657
2.22	0.0677108764648438
2.22333333333334	0.06866455078125
2.22666666666667	0.0681877136230469
2.23	0.064849853515625
2.23333333333334	0.0638961791992188
2.23666666666667	0.0586509704589844
2.24	0.0562667846679688
2.24333333333334	0.0538825988769532
2.24666666666667	0.0586509704589844
2.25	0.0677108764648438
2.25333333333334	0.0743865966796875
2.25666666666667	0.0762939453125
2.26	0.0734329223632813
2.26333333333334	0.072479248046875
2.26666666666667	0.06866455078125
2.27	0.0653266906738282
2.27333333333334	0.0619888305664063
2.27666666666667	0.0677108764648438
2.28	0.0739097595214844
2.28333333333334	0.0772476196289063
2.28666666666667	0.0796318054199219
2.29	0.0772476196289063
2.29333333333334	0.06866455078125
2.29666666666667	0.0548362731933594
2.3	0.0462532043457031
2.30333333333334	0.0414848327636719
2.30666666666667	0.0367164611816406
2.31	0.0286102294921875
2.31333333333334	0.0209808349609375
2.31666666666667	0.0162124633789063
2.32	0.0143051147460938
2.32333333333334	0.0171661376953125
2.32666666666667	0.02288818359375
2.33	0.0319480895996094
2.33333333333334	0.0386238098144531
2.33666666666667	0.0438690185546875
2.34	0.0457763671875
2.34333333333334	0.0462532043457031
2.34666666666667	0.0424385070800781
2.35	0.0395774841308594
2.35333333333334	0.0414848327636719
2.35666666666667	0.0514984130859375
2.36	0.064849853515625
2.36333333333334	0.0748634338378907
2.36666666666667	0.0762939453125
2.37	0.0710487365722657
2.37333333333334	0.0705718994140625
2.37666666666667	0.0681877136230469
2.38	0.0681877136230469
2.38333333333334	0.0681877136230469
2.38666666666667	0.0805854797363281
2.39	0.0939369201660156
2.39333333333334	0.0934600830078125
2.39666666666667	0.0853538513183594
2.4	0.0762939453125
2.40333333333334	0.0762939453125
2.40666666666667	0.0767707824707032
2.41	0.0734329223632813
2.41333333333334	0.0739097595214844
2.41666666666667	0.0786781311035157
2.42	0.0863075256347656
2.42333333333334	0.0815391540527344
2.42666666666667	0.0696182250976563
2.43	0.064849853515625
2.43333333333334	0.0739097595214844
2.43666666666667	0.0858306884765625
2.44	0.0882148742675781
2.44333333333334	0.0901222229003906
2.44666666666667	0.0967979431152344
2.45	0.106334686279297
2.45333333333334	0.106334686279297
2.45666666666667	0.102519989013672
2.46	0.0987052917480469
2.46333333333334	0.0948905944824219
2.46666666666667	0.0820159912109375
2.47	0.0677108764648438
2.47333333333334	0.0562667846679688
2.47666666666667	0.0472068786621094
2.48	0.0352859497070313
2.48333333333334	0.026702880859375
2.48666666666667	0.0329017639160156
2.49	0.0438690185546875
2.49333333333334	0.0514984130859375
2.49666666666667	0.0543594360351563
2.5	0.0629425048828125
2.50333333333334	0.0729560852050782
2.50666666666667	0.0767707824707032
2.51	0.0782012939453125
2.51333333333334	0.0791549682617188
2.51666666666667	0.0810623168945313
2.52	0.0824928283691406
2.52333333333334	0.0820159912109375
2.52666666666667	0.080108642578125
2.53	0.0739097595214844
2.53333333333334	0.0720024108886719
2.53666666666667	0.0734329223632813
2.54	0.0734329223632813
2.54333333333334	0.0710487365722657
2.54666666666667	0.0705718994140625
2.55	0.0753402709960938
2.55333333333334	0.0777244567871094
2.55666666666667	0.0786781311035157
2.56	0.0782012939453125
2.56333333333334	0.0777244567871094
2.56666666666667	0.0762939453125
2.57	0.0729560852050782
2.57333333333334	0.0739097595214844
2.57666666666667	0.0786781311035157
2.58	0.08392333984375
2.58333333333334	0.0896453857421875
2.58666666666667	0.0920295715332031
2.59	0.0939369201660156
2.59333333333334	0.0872611999511719
2.59666666666667	0.0739097595214844
2.6	0.0619888305664063
2.60333333333334	0.0538825988769532
2.60666666666667	0.0486373901367188
2.61	0.0457763671875
2.61333333333334	0.0443458557128906
2.61666666666667	0.0448226928710938
2.62	0.0448226928710938
2.62333333333334	0.0472068786621094
2.62666666666667	0.0524520874023438
2.63	0.05340576171875
2.63333333333334	0.0505447387695313
2.63666666666667	0.0486373901367188
2.64	0.0543594360351563
2.64333333333334	0.0596046447753907
2.64666666666667	0.06103515625
2.65	0.0581741333007813
2.65333333333334	0.0596046447753907
2.65666666666667	0.0629425048828125
2.66	0.0634193420410157
2.66333333333334	0.0576972961425782
2.66666666666667	0.0543594360351563
2.67	0.06103515625
2.67333333333334	0.0720024108886719
2.67666666666667	0.0810623168945313
2.68	0.087738037109375
2.68333333333334	0.095367431640625
2.68666666666667	0.0977516174316406
2.69	0.0944137573242188
2.69333333333334	0.0863075256347656
2.69666666666667	0.0782012939453125
2.7	0.0667572021484375
2.70333333333334	0.0581741333007813
2.70666666666667	0.05340576171875
2.71	0.049591064453125
2.71333333333334	0.0467300415039063
2.71666666666667	0.0424385070800781
2.72	0.041961669921875
2.72333333333334	0.0391006469726563
2.72666666666667	0.0410079956054688
2.73	0.0424385070800781
2.73333333333334	0.0467300415039063
2.73666666666667	0.0491142272949219
2.74	0.0524520874023438
2.74333333333334	0.0605583190917969
2.74666666666667	0.0634193420410157
2.75	0.0638961791992188
2.75333333333334	0.0638961791992188
2.75666666666667	0.0705718994140625
2.76	0.0729560852050782
2.76333333333334	0.0705718994140625
2.76666666666667	0.0715255737304688
2.77	0.0791549682617188
2.77333333333334	0.0872611999511719
2.77666666666667	0.0910758972167969
2.78	0.0958442687988281
2.78333333333334	0.0996589660644531
2.78666666666667	0.0958442687988281
2.79	0.0886917114257813
2.79333333333334	0.0815391540527344
2.79666666666667	0.0782012939453125
2.8	0.0677108764648438
2.80333333333334	0.0605583190917969
2.80666666666667	0.0600814819335938
2.81	0.0605583190917969
2.81333333333334	0.0586509704589844
2.81666666666667	0.0548362731933594
2.82	0.0581741333007813
2.82333333333334	0.0596046447753907
2.82666666666667	0.057220458984375
2.83	0.0500679016113282
2.83333333333334	0.0443458557128906
2.83666666666667	0.0400543212890625
2.84	0.0376701354980469
2.84333333333334	0.0395774841308594
2.84666666666667	0.0433921813964844
2.85	0.0529289245605469
2.85333333333334	0.0667572021484375
2.85666666666667	0.0810623168945313
2.86	0.0920295715332031
2.86333333333334	0.0982284545898438
2.86666666666667	0.102043151855469
2.87	0.102519989013672
2.87333333333334	0.101566314697266
2.87666666666667	0.10061264038086
2.88	0.101089477539063
2.88333333333334	0.0987052917480469
2.88666666666667	0.0925064086914063
2.89	0.0844001770019531
2.89333333333334	0.0734329223632813
2.89666666666667	0.0629425048828125
2.9	0.0557899475097657
2.90333333333334	0.0581741333007813
2.90666666666667	0.0681877136230469
2.91	0.0767707824707032
2.91333333333334	0.0848770141601563
2.91666666666667	0.0858306884765625
2.92	0.0786781311035157
2.92333333333334	0.064849853515625
2.92666666666667	0.057220458984375
2.93	0.0553131103515625
2.93333333333334	0.0553131103515625
2.93666666666667	0.0567436218261719
2.94	0.0662803649902344
2.94333333333334	0.0820159912109375
2.94666666666667	0.091552734375
2.95	0.0944137573242188
2.95333333333334	0.091552734375
2.95666666666667	0.0882148742675781
2.96	0.08392333984375
2.96333333333334	0.0743865966796875
2.96666666666667	0.0681877136230469
2.97	0.0700950622558594
2.97333333333334	0.0815391540527344
2.97666666666667	0.0944137573242188
2.98	0.103950500488281
2.98333333333334	0.121116638183594
2.98666666666667	0.139713287353516
2.99	0.150203704833985
2.99333333333334	0.149726867675781
2.99666666666667	0.148296356201172
3	0.149250030517578
3.00333333333334	0.144481658935547
3.00666666666667	0.134468078613281
3.01	0.128269195556641
3.01333333333334	0.127315521240235
3.01666666666667	0.124931335449219
3.02	0.120639801025391
3.02333333333334	0.117778778076172
3.02666666666667	0.11444091796875
3.03	0.110149383544922
3.03333333333334	0.108718872070313
3.03666666666667	0.112056732177735
3.04	0.117778778076172
3.04333333333334	0.124454498291016
3.04666666666667	0.131607055664063
3.05	0.132083892822266
3.05333333333334	0.125408172607422
3.05666666666667	0.118732452392578
3.06	0.112533569335938
3.06333333333334	0.109672546386719
3.06666666666667	0.109195709228516
3.07	0.11587142944336
3.07333333333334	0.127792358398438
3.07666666666667	0.1373291015625
3.08	0.142574310302735
3.08333333333334	0.140190124511719
3.08666666666667	0.134468078613281
3.09	0.130176544189453
3.09333333333334	0.132560729980469
3.09666666666667	0.136852264404297
3.1	0.14495849609375
3.10333333333334	0.153541564941406
3.10666666666667	0.158309936523438
3.11	0.153541564941406
3.11333333333334	0.140666961669922
3.11666666666667	0.132083892822266
3.12	0.128269195556641
3.12333333333334	0.124454498291016
3.12666666666667	0.118732452392578
3.13	0.117778778076172
3.13333333333334	0.12350082397461
3.13666666666667	0.127315521240235
3.14	0.124454498291016
3.14333333333334	0.12350082397461
3.14666666666667	0.130176544189453
3.15	0.137805938720703
3.15333333333334	0.140190124511719
3.15666666666667	0.140666961669922
3.16	0.138282775878906
3.16333333333334	0.137805938720703
3.16666666666667	0.134468078613281
3.17	0.133037567138672
3.17333333333334	0.136852264404297
3.17666666666667	0.144004821777344
3.18	0.152587890625
3.18333333333334	0.157356262207031
3.18666666666667	0.160694122314453
3.19	0.162601470947266
3.19333333333334	0.156879425048828
3.19666666666667	0.140190124511719
3.2	0.118732452392578
3.20333333333334	0.104904174804688
3.20666666666667	0.0987052917480469
3.21	0.095367431640625
3.21333333333334	0.091552734375
3.21666666666667	0.0948905944824219
3.22	0.101089477539063
3.22333333333334	0.102043151855469
3.22666666666667	0.09918212890625
3.23	0.0996589660644531
3.23333333333334	0.105857849121094
3.23666666666667	0.111579895019531
3.24	0.114917755126953
3.24333333333334	0.114917755126953
3.24666666666667	0.106334686279297
3.25	0.0920295715332031
3.25333333333334	0.0782012939453125
3.25666666666667	0.0715255737304688
3.26	0.0705718994140625
3.26333333333334	0.0786781311035157
3.26666666666667	0.0958442687988281
3.27	0.113010406494141
3.27333333333334	0.1220703125
3.27666666666667	0.1220703125
3.28	0.121593475341797
3.28333333333334	0.126838684082031
3.28666666666667	0.135421752929688
3.29	0.148296356201172
3.29333333333334	0.169754028320313
3.29666666666667	0.193595886230469
3.3	0.213146209716797
3.30333333333334	0.217437744140625
3.30666666666667	0.216960906982422
3.31	0.22125244140625
3.31333333333334	0.232219696044922
3.31666666666667	0.249385833740235
3.32	0.273227691650391
3.32333333333334	0.308513641357422
3.32666666666667	0.349998474121094
3.33	0.385761260986328
3.33333333333334	0.408649444580078
3.33666666666667	0.423431396484375
3.34	0.440597534179688
3.34333333333334	0.459671020507813
3.34666666666667	0.479221343994141
3.35	0.498771667480469
3.35333333333334	0.520706176757813
3.35666666666667	0.542163848876953
3.36	0.559329986572266
3.36333333333334	0.578403472900391
3.36666666666667	0.599384307861328
3.37	0.623703002929688
3.37333333333334	0.649452209472657
3.37666666666667	0.679492950439453
3.38	0.711441040039063
3.38333333333334	0.737190246582032
3.38666666666667	0.752449035644532
3.39	0.758647918701172
3.39333333333334	0.76436996459961
3.39666666666667	0.771522521972657
3.4	0.777244567871094
3.40333333333334	0.7781982421875
3.40666666666667	0.780582427978516
3.41	0.786781311035157
3.41333333333334	0.797748565673828
3.41666666666667	0.798702239990235
3.42	0.78725814819336
3.42333333333334	0.767707824707032
3.42666666666667	0.751972198486328
3.43	0.74005126953125
3.43333333333334	0.72622299194336
3.43666666666667	0.713825225830078
3.44	0.704765319824219
3.44333333333334	0.703811645507813
3.44666666666667	0.697135925292969
3.45	0.685691833496094
3.45333333333334	0.665664672851563
3.45666666666667	0.650405883789063
3.46	0.641345977783203
3.46333333333334	0.63467025756836
3.46666666666667	0.626087188720703
3.47	0.618934631347657
3.47333333333334	0.613212585449219
3.47666666666667	0.606536865234375
3.48	0.59652328491211
3.48333333333334	0.586986541748047
3.48666666666667	0.58126449584961
3.49	0.573158264160157
3.49333333333334	0.566482543945313
3.49666666666667	0.557899475097657
3.5	0.546455383300782
3.50333333333334	0.530719757080078
3.50666666666667	0.509262084960938
3.51	0.48828125
3.51333333333334	0.468730926513672
3.51666666666667	0.455379486083985
3.52	0.445842742919922
3.52333333333334	0.438213348388672
3.52666666666667	0.432491302490235
3.53	0.423431396484375
3.53333333333334	0.410079956054688
3.53666666666667	0.385284423828125
3.54	0.353813171386719
3.54333333333334	0.310897827148438
3.54666666666667	0.262737274169922
3.55	0.208854675292969
3.55333333333334	0.148296356201172
3.55666666666667	0.0848770141601563
3.56	0.0157356262207031
3.56333333333334	-0.0510215759277344
3.56666666666667	-0.117778778076172
3.57	-0.17690658569336
3.57333333333334	-0.230789184570313
3.57666666666667	-0.278949737548828
3.58	-0.319480895996094
3.58333333333334	-0.35238265991211
3.58666666666667	-0.374794006347656
3.59	-0.392913818359375
3.59333333333334	-0.401973724365235
3.59666666666667	-0.397682189941406
3.6	-0.380992889404297
3.60333333333334	-0.355243682861328
3.60666666666667	-0.329017639160156
3.61	-0.290393829345703
3.61333333333334	-0.233650207519531
3.61666666666667	-0.158309936523438
3.62	-0.0634193420410157
3.62333333333334	0.0557899475097657
3.62666666666667	0.201702117919922
3.63	0.362873077392578
3.63333333333334	0.539302825927735
3.63666666666667	0.727653503417969
3.64	0.931262969970703
3.64333333333334	1.14679336547852
3.64666666666667	1.38616561889649
3.65	1.65891647338867
3.65333333333334	1.96313858032227
3.65666666666667	2.29883193969727
3.66	2.66551971435547
3.66333333333334	3.06987762451172
3.66666666666667	3.50522994995117
3.67	3.96490097045899
3.67333333333334	4.44126129150391
3.67666666666667	4.93288040161133
3.68	5.43785095214844
3.68333333333334	5.94806671142578
3.68666666666667	6.45160675048828
3.69	6.93941116333008
3.69333333333334	7.40718841552735
3.69666666666667	7.85446166992188
3.7	8.26787948608399
3.70333333333334	8.63838195800781
3.70666666666667	8.95452499389649
3.71	9.21010971069336
3.71333333333334	9.40084457397461
3.71666666666667	9.51910018920899
3.72	9.56821441650391
3.72333333333334	9.54341888427735
3.72666666666667	9.44995880126953
3.73	9.2916488647461
3.73333333333334	9.0780258178711
3.73666666666667	8.81099700927735
3.74	8.49199295043946
3.74333333333334	8.12673568725586
3.74666666666667	7.72762298583985
3.75	7.30562210083008
3.75333333333334	6.86264038085938
3.75666666666667	6.4082145690918
3.76	5.95140457153321
3.76333333333334	5.50603866577149
3.76666666666667	5.07402420043946
3.77	4.65965270996094
3.77333333333334	4.26721572875977
3.77666666666667	3.89575958251953
3.78	3.54528427124024
3.78333333333334	3.21722030639649
3.78666666666667	2.92253494262696
3.79	2.66170501708985
3.79333333333334	2.42900848388672
3.79666666666667	2.21538543701172
3.8	2.02035903930664
3.80333333333334	1.84965133666992
3.80666666666667	1.70230865478516
3.81	1.5711784362793
3.81333333333334	1.4495849609375
3.81666666666667	1.34325027465821
3.82	1.25312805175781
3.82333333333334	1.16872787475586
3.82666666666667	1.0828971862793
3.83	0.99945068359375
3.83333333333334	0.925540924072266
3.83666666666667	0.863075256347656
3.84	0.819206237792969
3.84333333333334	0.788211822509766
3.84666666666667	0.763416290283203
3.85	0.729560852050782
3.85333333333334	0.697612762451172
3.85666666666667	0.670433044433594
3.86	0.644683837890625
3.86333333333334	0.630855560302735
3.86666666666667	0.633716583251953
3.87	0.662803649902344
3.87333333333334	0.70333480834961
3.87666666666667	0.75674057006836
3.88	0.830173492431641
3.88333333333334	0.926494598388672
3.88666666666667	1.05571746826172
3.89	1.22785568237305
3.89333333333334	1.46484375
3.89666666666667	1.77335739135742
3.9	2.16531753540039
3.90333333333334	2.65216827392578
3.90666666666667	3.25202941894531
3.91	3.9825439453125
3.91333333333334	4.86373901367188
3.91666666666667	5.90991973876953
3.92	7.12871551513672
3.92333333333334	8.53824615478516
3.92666666666667	10.1494789123535
3.93	11.9700431823731
3.93333333333334	13.9851570129395
3.93666666666667	16.1857604980469
3.94	18.5575485229492
3.94333333333334	21.0733413696289
3.94666666666667	23.6897468566895
3.95	26.3633728027344
3.95333333333334	29.0470123291016
3.95666666666667	31.6801071166992
3.96	34.203052520752
3.96333333333334	36.5457534790039
3.96666666666667	38.6576652526856
3.97	40.4787063598633
3.97333333333334	41.9602394104004
3.97666666666667	43.0712699890137
3.98	43.783187866211
3.98333333333334	44.0936088562012
3.98666666666667	43.9801216125488
3.99	43.459415435791
3.99333333333334	42.5558090209961
3.99666666666667	41.3055419921875
4	39.7434234619141
4.00333333333334	37.9080772399903
4.00666666666667	35.8629226684571
4.01	33.6565971374512
4.01333333333334	31.343936920166
4.01666666666667	28.9654731750488
4.02	26.5717506408692
4.02333333333334	24.202823638916
4.02666666666667	21.8930244445801
4.03	19.6747779846192
4.03333333333334	17.5633430480957
4.03666666666667	15.5820846557617
4.04	13.7400627136231
4.04333333333334	12.044906616211
4.04666666666667	10.4942321777344
4.05	9.07993316650391
4.05333333333334	7.79771804809571
4.05666666666667	6.63995742797852
4.06	5.59854507446289
4.06333333333334	4.66632843017578
4.06666666666667	3.83520126342774
4.07	3.09848785400391
4.07333333333334	2.45046615600586
4.07666666666667	1.88970565795899
4.08	1.41096115112305
4.08333333333334	1.00517272949219
4.08666666666667	0.661849975585938
4.09	0.37527084350586
4.09333333333334	0.14638900756836
4.09666666666667	-0.0314712524414063
4.1	-0.164985656738281
4.10333333333334	-0.2593994140625
4.10666666666667	-0.31280517578125
4.11	-0.325679779052735
4.11333333333334	-0.310420989990235
4.11666666666667	-0.277996063232422
4.12	-0.233173370361328
4.12333333333334	-0.168323516845703
4.12666666666667	-0.0910758972167969
4.13	-0.00858306884765625
4.13333333333334	0.0729560852050782
4.13666666666667	0.155448913574219
4.14	0.236988067626953
4.14333333333334	0.305652618408203
4.14666666666667	0.36764144897461
4.15	0.422000885009766
4.15333333333334	0.472068786621094
4.15666666666667	0.510692596435547
4.16	0.536918640136719
4.16333333333334	0.554084777832032
4.16666666666667	0.559806823730469
4.17	0.554084777832032
4.17333333333334	0.543594360351563
4.17666666666667	0.529289245605469
4.18	0.514984130859375
4.18333333333334	0.498294830322266
4.18666666666667	0.474929809570313
4.19	0.448703765869141
4.19333333333334	0.411033630371094
4.19666666666667	0.370979309082031
4.2	0.327110290527344
4.20333333333334	0.280380249023438
4.20666666666667	0.232219696044922
4.21	0.182151794433594
4.21333333333334	0.132560729980469
4.21666666666667	0.0786781311035157
4.22	0.0257492065429688
4.22333333333334	-0.02288818359375
4.22666666666667	-0.0638961791992188
4.23	-0.101566314697266
4.23333333333334	-0.128269195556641
4.23666666666667	-0.143527984619141
4.24	-0.153541564941406
4.24333333333334	-0.166416168212891
4.24666666666667	-0.182151794433594
4.25	-0.194072723388672
4.25333333333334	-0.201702117919922
4.25666666666667	-0.205516815185547
4.26	-0.206470489501953
4.26333333333334	-0.205039978027344
4.26666666666667	-0.195980072021485
4.27	-0.179767608642578
4.27333333333334	-0.162124633789063
4.27666666666667	-0.150203704833985
4.28	-0.140666961669922
4.28333333333334	-0.12350082397461
4.28666666666667	-0.101566314697266
4.29	-0.08392333984375
4.29333333333334	-0.0705718994140625
4.29666666666667	-0.0548362731933594
4.3	-0.0314712524414063
4.30333333333334	-0.00762939453125
4.30666666666667	0.0133514404296875
4.31	0.0352859497070313
4.31333333333334	0.0619888305664063
4.31666666666667	0.0901222229003906
4.32	0.113487243652344
4.32333333333334	0.132083892822266
4.32666666666667	0.147342681884766
4.33	0.159740447998047
4.33333333333334	0.170230865478516
4.33666666666667	0.183582305908203
4.34	0.196933746337891
4.34333333333334	0.210762023925781
4.34666666666667	0.218868255615235
4.35	0.219821929931641
4.35333333333334	0.212669372558594
4.35666666666667	0.200748443603516
4.36	0.191688537597656
4.36333333333334	0.187873840332031
4.36666666666667	0.19216537475586
4.37	0.201702117919922
4.37333333333334	0.214099884033203
4.37666666666667	0.22268295288086
4.38	0.226020812988281
4.38333333333334	0.223636627197266
4.38666666666667	0.21505355834961
4.39	0.20599365234375
4.39333333333334	0.19979476928711
4.39666666666667	0.195980072021485
4.4	0.194072723388672
4.40333333333334	0.187873840332031
4.40666666666667	0.185012817382813
4.41	0.18453598022461
4.41333333333334	0.193119049072266
4.41666666666667	0.201702117919922
4.42	0.203132629394531
4.42333333333334	0.20742416381836
4.42666666666667	0.217914581298828
4.43	0.228404998779297
4.43333333333334	0.226497650146485
4.43666666666667	0.216484069824219
4.44	0.217437744140625
4.44333333333334	0.223636627197266
4.44666666666667	0.226974487304688
4.45	0.23031234741211
4.45333333333334	0.235080718994141
4.45666666666667	0.241756439208985
4.46	0.236988067626953
4.46333333333334	0.222206115722656
4.46666666666667	0.1983642578125
4.47	0.170707702636719
4.47333333333334	0.148296356201172
4.47666666666667	0.134944915771485
4.48	0.129222869873047
4.48333333333334	0.130176544189453
4.48666666666667	0.135898590087891
4.49	0.139236450195313
4.49333333333334	0.136852264404297
4.49666666666667	0.12969970703125
4.5	0.123977661132813
4.50333333333334	0.117778778076172
4.50666666666667	0.111579895019531
4.51	0.113964080810547
4.51333333333334	0.119209289550781
4.51666666666667	0.126361846923828
4.52	0.125885009765625
4.52333333333334	0.127315521240235
4.52666666666667	0.136375427246094
4.53	0.14495849609375
4.53333333333334	0.151634216308594
4.53666666666667	0.150680541992188
4.54	0.153064727783203
4.54333333333334	0.150680541992188
4.54666666666667	0.135898590087891
4.55	0.111579895019531
4.55333333333334	0.0882148742675781
4.55666666666667	0.0777244567871094
4.56	0.0729560852050782
4.56333333333334	0.0715255737304688
4.56666666666667	0.0753402709960938
4.57	0.0810623168945313
4.57333333333334	0.0872611999511719
4.57666666666667	0.0882148742675781
4.58	0.0863075256347656
4.58333333333334	0.0844001770019531
4.58666666666667	0.0820159912109375
4.59	0.0820159912109375
4.59333333333334	0.0824928283691406
4.59666666666667	0.0867843627929688
4.6	0.0939369201660156
4.60333333333334	0.0982284545898438
4.60666666666667	0.101566314697266
4.61	0.105857849121094
4.61333333333334	0.112056732177735
4.61666666666667	0.115394592285156
4.62	0.115394592285156
4.62333333333334	0.116348266601563
4.62666666666667	0.11444091796875
4.63	0.106334686279297
4.63333333333334	0.0972747802734375
4.63666666666667	0.0925064086914063
4.64	0.0920295715332031
4.64333333333334	0.0977516174316406
4.64666666666667	0.111579895019531
4.65	0.13113021850586
4.65333333333334	0.148773193359375
4.65666666666667	0.159263610839844
4.66	0.166416168212891
4.66333333333334	0.166893005371094
4.66666666666667	0.165462493896485
4.67	0.166416168212891
4.67333333333334	0.169754028320313
4.67666666666667	0.16927719116211
4.68	0.166893005371094
4.68333333333334	0.164985656738281
4.68666666666667	0.163078308105469
4.69	0.154495239257813
4.69333333333334	0.14495849609375
4.69666666666667	0.140190124511719
4.7	0.143051147460938
4.70333333333334	0.151157379150391
4.70666666666667	0.156879425048828
4.71	0.16164779663086
4.71333333333334	0.164985656738281
4.71666666666667	0.1678466796875
4.72	0.168800354003906
4.72333333333334	0.172615051269531
4.72666666666667	0.17690658569336
4.73	0.184059143066406
4.73333333333334	0.188827514648438
4.73666666666667	0.191688537597656
4.74	0.187397003173828
4.74333333333334	0.174045562744141
4.74666666666667	0.164508819580078
4.75	0.162601470947266
4.75333333333334	0.170707702636719
4.75666666666667	0.180244445800781
4.76	0.189304351806641
4.76333333333334	0.195980072021485
4.76666666666667	0.196933746337891
4.77	0.193595886230469
4.77333333333334	0.183582305908203
4.77666666666667	0.175952911376953
4.78	0.173568725585938
4.78333333333334	0.173568725585938
4.78666666666667	0.174522399902344
4.79	0.170707702636719
4.79333333333334	0.170230865478516
4.79666666666667	0.163555145263672
4.8	0.154972076416016
4.80333333333334	0.151157379150391
4.80666666666667	0.15401840209961
4.81	0.161170959472656
4.81333333333334	0.164031982421875
4.81666666666667	0.16927719116211
4.82	0.177860260009766
4.82333333333334	0.188350677490235
4.82666666666667	0.194072723388672
4.83	0.195980072021485
4.83333333333334	0.195026397705078
4.83666666666667	0.193119049072266
4.84	0.18453598022461
4.84333333333334	0.171661376953125
4.84666666666667	0.155925750732422
4.85	0.145435333251953
4.85333333333334	0.13875961303711
4.85666666666667	0.1373291015625
4.86	0.139236450195313
4.86333333333334	0.142097473144531
4.86666666666667	0.147342681884766
4.87	0.152111053466797
4.87333333333334	0.155925750732422
4.87666666666667	0.153541564941406
4.88	0.146865844726563
4.88333333333334	0.13875961303711
4.88666666666667	0.135421752929688
4.89	0.135421752929688
4.89333333333334	0.13875961303711
4.89666666666667	0.143051147460938
4.9	0.14495849609375
4.90333333333334	0.147342681884766
4.90666666666667	0.147342681884766
4.91	0.149250030517578
4.91333333333334	0.15401840209961
4.91666666666667	0.156402587890625
4.92	0.164985656738281
4.92333333333334	0.174045562744141
4.92666666666667	0.185012817382813
4.93	0.187397003173828
4.93333333333334	0.185489654541016
4.93666666666667	0.187397003173828
4.94	0.193119049072266
4.94333333333334	0.205039978027344
4.94666666666667	0.214099884033203
4.95	0.220298767089844
4.95333333333334	0.216484069824219
4.95666666666667	0.208854675292969
4.96	0.197410583496094
4.96333333333334	0.183582305908203
4.96666666666667	0.166893005371094
4.97	0.150203704833985
4.97333333333334	0.143051147460938
4.97666666666667	0.140190124511719
4.98	0.140666961669922
4.98333333333334	0.140190124511719
4.98666666666667	0.145435333251953
4.99	0.157356262207031
4.99333333333334	0.167369842529297
4.99666666666667	0.173568725585938
5	0.174999237060547
5.00333333333334	0.180244445800781
5.00666666666667	0.185489654541016
5.01	0.188827514648438
5.01333333333334	0.191211700439453
5.01666666666667	0.195026397705078
5.02	0.201225280761719
5.02333333333334	0.20599365234375
5.02666666666667	0.207901000976563
5.03	0.203132629394531
5.03333333333334	0.201225280761719
5.03666666666667	0.197887420654297
5.04	0.195026397705078
5.04333333333334	0.188827514648438
5.04666666666667	0.18310546875
5.05	0.180721282958985
5.05333333333334	0.174999237060547
5.05666666666667	0.171661376953125
5.06	0.170707702636719
5.06333333333334	0.171184539794922
5.06666666666667	0.171661376953125
5.07	0.16927719116211
5.07333333333334	0.16927719116211
5.07666666666667	0.168323516845703
5.08	0.166893005371094
5.08333333333334	0.16164779663086
5.08666666666667	0.155448913574219
5.09	0.148296356201172
5.09333333333334	0.139236450195313
5.09666666666667	0.134944915771485
5.1	0.134468078613281
5.10333333333334	0.143527984619141
5.10666666666667	0.154495239257813
5.11	0.168800354003906
5.11333333333334	0.182628631591797
5.11666666666667	0.19073486328125
5.12	0.193119049072266
5.12333333333334	0.18310546875
5.12666666666667	0.168800354003906
5.13	0.150680541992188
5.13333333333334	0.135898590087891
5.13666666666667	0.129222869873047
5.14	0.130176544189453
5.14333333333334	0.136852264404297
5.14666666666667	0.143527984619141
5.15	0.153064727783203
5.15333333333334	0.160694122314453
5.15666666666667	0.157833099365235
5.16	0.148296356201172
5.16333333333334	0.136375427246094
5.16666666666667	0.125408172607422
5.17	0.118732452392578
5.17333333333334	0.116348266601563
5.17666666666667	0.126361846923828
5.18	0.137805938720703
5.18333333333334	0.151634216308594
5.18666666666667	0.164508819580078
5.19	0.171184539794922
5.19333333333334	0.169754028320313
5.19666666666667	0.161170959472656
5.2	0.150680541992188
5.20333333333334	0.140666961669922
5.20666666666667	0.134468078613281
5.21	0.135898590087891
5.21333333333334	0.150203704833985
5.21666666666667	0.166416168212891
5.22	0.174522399902344
5.22333333333334	0.173568725585938
5.22666666666667	0.169754028320313
5.23	0.163555145263672
5.23333333333334	0.149250030517578
5.23666666666667	0.128269195556641
5.24	0.115394592285156
5.24333333333334	0.113010406494141
5.24666666666667	0.119686126708985
5.25	0.130176544189453
5.25333333333334	0.139713287353516
5.25666666666667	0.149726867675781
5.26	0.162124633789063
5.26333333333334	0.172615051269531
5.26666666666667	0.178337097167969
5.27	0.179767608642578
5.27333333333334	0.186443328857422
5.27666666666667	0.192642211914063
5.28	0.189304351806641
5.28333333333334	0.182151794433594
5.28666666666667	0.177383422851563
5.29	0.173568725585938
5.29333333333334	0.164985656738281
5.29666666666667	0.158309936523438
5.3	0.158309936523438
5.30333333333334	0.157356262207031
5.30666666666667	0.148296356201172
5.31	0.132560729980469
5.31333333333334	0.112056732177735
5.31666666666667	0.095367431640625
5.32	0.08392333984375
5.32333333333334	0.0834465026855469
5.32666666666667	0.0905990600585938
5.33	0.102996826171875
5.33333333333334	0.119686126708985
5.33666666666667	0.136852264404297
5.34	0.153541564941406
5.34333333333334	0.169754028320313
5.34666666666667	0.184059143066406
5.35	0.193119049072266
5.35333333333334	0.202178955078125
5.35666666666667	0.201702117919922
5.36	0.195503234863281
5.36333333333334	0.178337097167969
5.36666666666667	0.159263610839844
5.37	0.145435333251953
5.37333333333334	0.139713287353516
5.37666666666667	0.144004821777344
5.38	0.147819519042969
5.38333333333334	0.155925750732422
5.38666666666667	0.165462493896485
5.39	0.172138214111328
5.39333333333334	0.170707702636719
5.39666666666667	0.165462493896485
5.4	0.168323516845703
5.40333333333334	0.173568725585938
5.40666666666667	0.171184539794922
5.41	0.159740447998047
5.41333333333334	0.148773193359375
5.41666666666667	0.14638900756836
5.42	0.143051147460938
5.42333333333334	0.141143798828125
5.42666666666667	0.141620635986328
5.43	0.148773193359375
5.43333333333334	0.154972076416016
5.43666666666667	0.152587890625
5.44	0.145435333251953
5.44333333333334	0.136852264404297
5.44666666666667	0.129222869873047
5.45	0.123023986816406
5.45333333333334	0.119686126708985
5.45666666666667	0.121116638183594
5.46	0.126361846923828
5.46333333333334	0.12969970703125
5.46666666666667	0.129222869873047
5.47	0.127792358398438
5.47333333333334	0.126838684082031
5.47666666666667	0.131607055664063
5.48	0.134468078613281
5.48333333333334	0.136375427246094
5.48666666666667	0.134944915771485
5.49	0.136852264404297
5.49333333333334	0.13875961303711
5.49666666666667	0.131607055664063
5.5	0.117301940917969
5.50333333333334	0.101566314697266
5.50666666666667	0.0934600830078125
5.51	0.087738037109375
5.51333333333334	0.0815391540527344
5.51666666666667	0.0767707824707032
5.52	0.080108642578125
5.52333333333334	0.0920295715332031
5.52666666666667	0.104904174804688
5.53	0.112056732177735
5.53333333333334	0.11587142944336
5.53666666666667	0.120162963867188
5.54	0.1220703125
5.54333333333334	0.118732452392578
5.54666666666667	0.113964080810547
5.55	0.116825103759766
5.55333333333334	0.129222869873047
5.55666666666667	0.140190124511719
5.56	0.144004821777344
5.56333333333334	0.136852264404297
5.56666666666667	0.133037567138672
5.57	0.130653381347656
5.57333333333334	0.134944915771485
5.57666666666667	0.13875961303711
5.58	0.143051147460938
5.58333333333334	0.149726867675781
5.58666666666667	0.153541564941406
5.59	0.152111053466797
5.59333333333334	0.137805938720703
5.59666666666667	0.125408172607422
5.6	0.1220703125
5.60333333333334	0.127792358398438
5.60666666666667	0.131607055664063
5.61	0.136852264404297
5.61333333333334	0.139236450195313
5.61666666666667	0.133514404296875
5.62	0.124454498291016
5.62333333333334	0.123023986816406
5.62666666666667	0.133991241455078
5.63	0.143527984619141
5.63333333333334	0.150680541992188
5.63666666666667	0.159263610839844
5.64	0.168323516845703
5.64333333333334	0.167369842529297
5.64666666666667	0.158309936523438
5.65	0.147342681884766
5.65333333333334	0.141620635986328
5.65666666666667	0.136375427246094
5.66	0.13113021850586
5.66333333333334	0.12969970703125
5.66666666666667	0.133037567138672
5.67	0.143051147460938
5.67333333333334	0.156402587890625
5.67666666666667	0.174999237060547
5.68	0.189781188964844
5.68333333333334	0.196933746337891
5.68666666666667	0.194549560546875
5.69	0.189304351806641
5.69333333333334	0.184059143066406
5.69666666666667	0.179290771484375
5.7	0.175952911376953
5.70333333333334	0.174045562744141
5.70666666666667	0.17547607421875
5.71	0.17547607421875
5.71333333333334	0.172138214111328
5.71666666666667	0.166893005371094
5.72	0.166893005371094
5.72333333333334	0.17547607421875
5.72666666666667	0.185012817382813
5.73	0.195980072021485
5.73333333333334	0.206947326660156
5.73666666666667	0.212192535400391
5.74	0.20742416381836
5.74333333333334	0.191211700439453
5.74666666666667	0.173568725585938
5.75	0.161170959472656
5.75333333333334	0.156402587890625
5.75666666666667	0.159740447998047
5.76	0.164508819580078
5.76333333333334	0.172138214111328
5.76666666666667	0.180244445800781
5.77	0.184059143066406
5.77333333333334	0.181198120117188
5.77666666666667	0.174045562744141
5.78	0.171184539794922
5.78333333333334	0.16927719116211
5.78666666666667	0.170230865478516
5.79	0.170707702636719
5.79333333333334	0.172138214111328
5.79666666666667	0.174045562744141
5.8	0.179290771484375
5.80333333333334	0.188827514648438
5.80666666666667	0.198841094970703
5.81	0.206947326660156
5.81333333333334	0.214099884033203
5.81666666666667	0.216484069824219
5.82	0.209808349609375
5.82333333333334	0.197887420654297
5.82666666666667	0.186443328857422
5.83	0.179767608642578
5.83333333333334	0.172138214111328
5.83666666666667	0.165939331054688
5.84	0.163555145263672
5.84333333333334	0.164985656738281
5.84666666666667	0.165462493896485
5.85	0.164031982421875
5.85333333333334	0.166893005371094
5.85666666666667	0.171661376953125
5.86	0.181674957275391
5.86333333333334	0.189304351806641
5.86666666666667	0.194072723388672
5.87	0.196933746337891
5.87333333333334	0.202178955078125
5.87666666666667	0.209331512451172
5.88	0.212669372558594
5.88333333333334	0.20742416381836
5.88666666666667	0.202178955078125
5.89	0.195503234863281
5.89333333333334	0.185012817382813
5.89666666666667	0.172615051269531
5.9	0.162601470947266
5.90333333333334	0.163555145263672
5.90666666666667	0.164508819580078
5.91	0.170230865478516
5.91333333333334	0.17547607421875
5.91666666666667	0.180244445800781
5.92	0.176429748535156
5.92333333333334	0.162124633789063
5.92666666666667	0.146865844726563
5.93	0.136852264404297
5.93333333333334	0.135421752929688
5.93666666666667	0.133991241455078
5.94	0.1373291015625
5.94333333333334	0.14495849609375
5.94666666666667	0.158309936523438
5.95	0.164985656738281
5.95333333333334	0.164508819580078
5.95666666666667	0.1678466796875
5.96	0.168323516845703
5.96333333333334	0.166893005371094
5.96666666666667	0.156879425048828
5.97	0.149250030517578
5.97333333333334	0.141620635986328
5.97666666666667	0.135421752929688
5.98	0.138282775878906
5.98333333333334	0.148296356201172
5.98666666666667	0.161170959472656
5.99	0.164031982421875
5.99333333333334	0.163078308105469
5.99666666666667	0.162124633789063
6	0.166416168212891
6.00333333333334	0.169754028320313
6.00666666666667	0.174999237060547
6.01	0.185489654541016
6.01333333333334	0.195980072021485
6.01666666666667	0.199317932128906
6.02	0.194072723388672
6.02333333333334	0.187873840332031
6.02666666666667	0.175952911376953
6.03	0.165939331054688
6.03333333333334	0.157356262207031
6.03666666666667	0.155448913574219
6.04	0.154972076416016
6.04333333333334	0.158309936523438
6.04666666666667	0.168800354003906
6.05	0.177383422851563
6.05333333333334	0.187397003173828
6.05666666666667	0.192642211914063
6.06	0.200748443603516
6.06333333333334	0.202655792236328
6.06666666666667	0.202178955078125
6.07	0.202655792236328
6.07333333333334	0.203132629394531
6.07666666666667	0.205039978027344
6.08	0.205516815185547
6.08333333333334	0.20599365234375
6.08666666666667	0.205516815185547
6.09	0.200271606445313
6.09333333333334	0.197410583496094
6.09666666666667	0.196933746337891
6.1	0.196933746337891
6.10333333333334	0.196456909179688
6.10666666666667	0.201702117919922
6.11	0.216007232666016
6.11333333333334	0.228404998779297
6.11666666666667	0.231742858886719
6.12	0.232219696044922
6.12333333333334	0.231266021728516
6.12666666666667	0.226974487304688
6.13	0.218391418457031
6.13333333333334	0.208377838134766
6.13666666666667	0.201702117919922
6.14	0.197887420654297
6.14333333333334	0.195980072021485
6.14666666666667	0.195026397705078
6.15	0.193595886230469
6.15333333333334	0.196933746337891
6.15666666666667	0.202655792236328
6.16	0.208854675292969
6.16333333333334	0.215530395507813
6.16666666666667	0.218868255615235
6.17	0.21505355834961
6.17333333333334	0.206470489501953
6.17666666666667	0.199317932128906
6.18	0.194072723388672
6.18333333333334	0.188350677490235
6.18666666666667	0.186920166015625
6.19	0.194072723388672
6.19333333333334	0.196456909179688
6.19666666666667	0.192642211914063
6.2	0.186920166015625
6.20333333333334	0.186443328857422
6.20666666666667	0.188827514648438
6.21	0.19216537475586
6.21333333333334	0.206947326660156
6.21666666666667	0.224113464355469
6.22	0.239372253417969
6.22333333333334	0.243663787841797
6.22666666666667	0.242233276367188
6.23	0.236034393310547
6.23333333333334	0.222206115722656
6.23666666666667	0.204563140869141
6.24	0.185489654541016
6.24333333333334	0.171661376953125
6.24666666666667	0.156879425048828
6.25	0.148773193359375
6.25333333333334	0.147819519042969
6.25666666666667	0.15401840209961
6.26	0.160694122314453
6.26333333333334	0.167369842529297
6.26666666666667	0.17547607421875
6.27	0.179290771484375
6.27333333333334	0.174999237060547
6.27666666666667	0.169754028320313
6.28	0.166893005371094
6.28333333333334	0.164031982421875
6.28666666666667	0.16021728515625
6.29	0.154972076416016
6.29333333333334	0.151634216308594
6.29666666666667	0.14638900756836
6.3	0.14495849609375
6.30333333333334	0.14638900756836
6.30666666666667	0.145435333251953
6.31	0.147342681884766
6.31333333333334	0.149726867675781
6.31666666666667	0.157356262207031
6.32	0.164031982421875
6.32333333333334	0.168323516845703
6.32666666666667	0.171184539794922
6.33	0.173091888427735
6.33333333333334	0.171661376953125
6.33666666666667	0.161170959472656
6.34	0.145912170410156
6.34333333333334	0.130176544189453
6.34666666666667	0.1220703125
6.35	0.120639801025391
6.35333333333334	0.12969970703125
6.35666666666667	0.145912170410156
6.36	0.164031982421875
6.36333333333334	0.182151794433594
6.36666666666667	0.193595886230469
6.37	0.195026397705078
6.37333333333334	0.184059143066406
6.37666666666667	0.172615051269531
6.38	0.167369842529297
6.38333333333334	0.165939331054688
6.38666666666667	0.164985656738281
6.39	0.167369842529297
6.39333333333334	0.175952911376953
6.39666666666667	0.186443328857422
6.4	0.194072723388672
6.40333333333334	0.197410583496094
6.40666666666667	0.201702117919922
6.41	0.204563140869141
6.41333333333334	0.20599365234375
6.41666666666667	0.203609466552735
6.42	0.194072723388672
6.42333333333334	0.17547607421875
6.42666666666667	0.154972076416016
6.43	0.13875961303711
6.43333333333334	0.126838684082031
6.43666666666667	0.119686126708985
6.44	0.120639801025391
6.44333333333334	0.130176544189453
6.44666666666667	0.138282775878906
6.45	0.143051147460938
6.45333333333334	0.147819519042969
6.45666666666667	0.152111053466797
6.46	0.154972076416016
6.46333333333334	0.155925750732422
6.46666666666667	0.165462493896485
6.47	0.179767608642578
6.47333333333334	0.189304351806641
6.47666666666667	0.192642211914063
6.48	0.191688537597656
6.48333333333334	0.192642211914063
6.48666666666667	0.192642211914063
6.49	0.185489654541016
6.49333333333334	0.177860260009766
6.49666666666667	0.173091888427735
6.5	0.172138214111328
6.50333333333334	0.171184539794922
6.50666666666667	0.1678466796875
6.51	0.171184539794922
6.51333333333334	0.178813934326172
6.51666666666667	0.187397003173828
6.52	0.190258026123047
6.52333333333334	0.190258026123047
6.52666666666667	0.187873840332031
6.53	0.183582305908203
6.53333333333334	0.180721282958985
6.53666666666667	0.17690658569336
6.54	0.174999237060547
6.54333333333334	0.175952911376953
6.54666666666667	0.181198120117188
6.55	0.19073486328125
6.55333333333334	0.191688537597656
6.55666666666667	0.188350677490235
6.56	0.187397003173828
6.56333333333334	0.193595886230469
6.56666666666667	0.19979476928711
6.57	0.195503234863281
6.57333333333334	0.194072723388672
6.57666666666667	0.198841094970703
6.58	0.197410583496094
6.58333333333334	0.182628631591797
6.58666666666667	0.16164779663086
6.59	0.148296356201172
6.59333333333334	0.143527984619141
6.59666666666667	0.140666961669922
6.6	0.143527984619141
6.60333333333334	0.152587890625
6.60666666666667	0.167369842529297
6.61	0.181198120117188
6.61333333333334	0.194072723388672
6.61666666666667	0.20742416381836
6.62	0.219345092773438
6.62333333333334	0.228404998779297
6.62666666666667	0.233173370361328
6.63	0.235557556152344
6.63333333333334	0.232219696044922
6.63666666666667	0.224113464355469
6.64	0.216007232666016
6.64333333333334	0.211715698242188
6.64666666666667	0.211715698242188
6.65	0.209331512451172
6.65333333333334	0.201225280761719
6.65666666666667	0.191211700439453
6.66	0.179767608642578
6.66333333333334	0.169754028320313
[truncated: 7,006 more rows]
