# Supplementary material for: Phase-Specific Parameter Estimation in Chiral HPLC Using 1‑Site, 2‑Site Stochastic Models, and Unified Equation Approach
Source: Anal Chem. 2026 Apr 29;98(18):13925–39. doi: 10.1021/acs.analchem.6c01634 (PMC13177292; doi:10.1021/acs.analchem.6c01634)
Supplement: Supplementary file 2 [file ac6c01634_si_002.zip › SupportingInformation/01_isotherm_fit/CELL2_data/LORA_CELL2_05_10_22512.CSV]

0.00233333333333334	0.0357627868652344
0.00566666666666667	0.0538825988769532
0.009	0.0643730163574219
0.0123333333333334	0.064849853515625
0.0156666666666667	0.0615119934082032
0.019	0.0543594360351563
0.0223333333333334	0.0443458557128906
0.0256666666666667	0.0333786010742188
0.029	0.026702880859375
0.0323333333333334	0.0286102294921875
0.0356666666666667	0.0376701354980469
0.039	0.0448226928710938
0.0423333333333334	0.049591064453125
0.0456666666666667	0.0505447387695313
0.049	0.057220458984375
0.0523333333333334	0.064849853515625
0.0556666666666667	0.06866455078125
0.059	0.0710487365722657
0.0623333333333334	0.0720024108886719
0.0656666666666667	0.0777244567871094
0.069	0.0782012939453125
0.0723333333333334	0.0796318054199219
0.0756666666666667	0.0782012939453125
0.079	0.0762939453125
0.0823333333333334	0.064849853515625
0.0856666666666667	0.0452995300292969
0.089	0.0286102294921875
0.0923333333333334	0.0176429748535156
0.0956666666666667	0.0133514404296875
0.099	0.0171661376953125
0.102333333333334	0.026702880859375
0.105666666666667	0.0438690185546875
0.109	0.0514984130859375
0.112333333333334	0.0553131103515625
0.115666666666667	0.0591278076171875
0.119	0.0624656677246094
0.122333333333334	0.0629425048828125
0.125666666666667	0.0562667846679688
0.129	0.0519752502441407
0.132333333333334	0.0476837158203125
0.135666666666667	0.0410079956054688
0.139	0.0300407409667969
0.142333333333334	0.0214576721191406
0.145666666666667	0.0171661376953125
0.149	0.0171661376953125
0.152333333333334	0.0166893005371094
0.155666666666667	0.0205039978027344
0.159	0.0209808349609375
0.162333333333334	0.0171661376953125
0.165666666666667	0.0147819519042969
0.169	0.0128746032714844
0.172333333333334	0.0143051147460938
0.175666666666667	0.0123977661132813
0.179	0.0128746032714844
0.182333333333334	0.019073486328125
0.185666666666667	0.0214576721191406
0.189	0.019073486328125
0.192333333333334	0.011444091796875
0.195666666666667	0.0019073486328125
0.199	-0.00810623168945313
0.202333333333334	-0.0138282775878906
0.205666666666667	-0.0123977661132813
0.209	-0.00858306884765625
0.212333333333334	-0.00762939453125
0.215666666666667	-0.00286102294921875
0.219	0.00858306884765625
0.222333333333334	0.0209808349609375
0.225666666666667	0.0281333923339844
0.229	0.0333786010742188
0.232333333333334	0.0395774841308594
0.235666666666667	0.0395774841308594
0.239	0.0314712524414063
0.242333333333334	0.0205039978027344
0.245666666666667	0.0109672546386719
0.249	0.00762939453125
0.252333333333334	0.00619888305664063
0.255666666666667	0.00667572021484375
0.259	0.00858306884765625
0.262333333333334	0.00858306884765625
0.265666666666667	0.00762939453125
0.269	0.00810623168945313
0.272333333333334	0.0147819519042969
0.275666666666667	0.0252723693847656
0.279	0.0329017639160156
0.282333333333334	0.0338554382324219
0.285666666666667	0.0338554382324219
0.289	0.0314712524414063
0.292333333333334	0.0224113464355469
0.295666666666667	0.0119209289550781
0.299	0.0119209289550781
0.302333333333334	0.0247955322265625
0.305666666666667	0.0367164611816406
0.309	0.0448226928710938
0.312333333333334	0.0524520874023438
0.315666666666667	0.0624656677246094
0.319	0.0629425048828125
0.322333333333334	0.0500679016113282
0.325666666666667	0.0333786010742188
0.329	0.0233650207519531
0.332333333333334	0.0205039978027344
0.335666666666667	0.0185966491699219
0.339	0.019073486328125
0.342333333333334	0.0257492065429688
0.345666666666667	0.0371932983398438
0.349	0.0438690185546875
0.352333333333334	0.0472068786621094
0.355666666666667	0.0524520874023438
0.359	0.0619888305664063
0.362333333333334	0.0696182250976563
0.365666666666667	0.0743865966796875
0.369	0.0810623168945313
0.372333333333334	0.0844001770019531
0.375666666666667	0.0844001770019531
0.379	0.0786781311035157
0.382333333333334	0.0696182250976563
0.385666666666667	0.0567436218261719
0.389	0.0405311584472656
0.392333333333334	0.0247955322265625
0.395666666666667	0.0104904174804688
0.399	0.00095367431640625
0.402333333333334	-0.00238418579101563
0.405666666666667	-0.00524520874023438
0.409	-0.00905990600585938
0.412333333333334	-0.0185966491699219
0.415666666666667	-0.0252723693847656
0.419	-0.0262260437011719
0.422333333333334	-0.0195503234863281
0.425666666666667	-0.0109672546386719
0.429	-0.00858306884765625
0.432333333333334	-0.00143051147460938
0.435666666666667	0.00143051147460938
0.439	0.00429153442382813
0.442333333333334	-0.00143051147460938
0.445666666666667	-0.00476837158203125
0.449	-0.000476837158203125
0.452333333333334	0.00143051147460938
0.455666666666667	0.00333786010742188
0.459	0.00524520874023438
0.462333333333334	0.0152587890625
0.465666666666667	0.0281333923339844
0.469	0.03814697265625
0.472333333333334	0.0486373901367188
0.475666666666667	0.0591278076171875
0.479	0.0600814819335938
0.482333333333334	0.0510215759277344
0.485666666666667	0.0338554382324219
0.489	0.0233650207519531
0.492333333333334	0.0181198120117188
0.495666666666667	0.0162124633789063
0.499	0.0162124633789063
0.502333333333334	0.0200271606445313
0.505666666666667	0.0333786010742188
0.509	0.0438690185546875
0.512333333333334	0.0519752502441407
0.515666666666667	0.0519752502441407
0.519	0.0510215759277344
0.522333333333334	0.0457763671875
0.525666666666667	0.0414848327636719
0.529	0.0424385070800781
0.532333333333334	0.0448226928710938
0.535666666666667	0.0462532043457031
0.539	0.0433921813964844
0.542333333333334	0.0433921813964844
0.545666666666667	0.0400543212890625
0.549	0.0333786010742188
0.552333333333334	0.0243186950683594
0.555666666666667	0.0233650207519531
0.559	0.0309944152832031
0.562333333333334	0.0433921813964844
0.565666666666667	0.0557899475097657
0.569	0.0672340393066407
0.572333333333334	0.0791549682617188
0.575666666666667	0.0872611999511719
0.579	0.0853538513183594
0.582333333333334	0.0767707824707032
0.585666666666667	0.0653266906738282
0.589	0.0596046447753907
0.592333333333334	0.0600814819335938
0.595666666666667	0.0615119934082032
0.599	0.072479248046875
0.602333333333334	0.0853538513183594
0.605666666666667	0.0982284545898438
0.609	0.100135803222656
0.612333333333334	0.0920295715332031
0.615666666666667	0.0791549682617188
0.619	0.06103515625
0.622333333333334	0.0462532043457031
0.625666666666667	0.0405311584472656
0.629	0.0429153442382813
0.632333333333334	0.0519752502441407
0.635666666666667	0.0591278076171875
0.639	0.0605583190917969
0.642333333333334	0.0600814819335938
0.645666666666667	0.0562667846679688
0.649	0.0562667846679688
0.652333333333334	0.049591064453125
0.655666666666667	0.0457763671875
0.659	0.0510215759277344
0.662333333333334	0.0596046447753907
0.665666666666667	0.06103515625
0.669	0.0486373901367188
0.672333333333334	0.0410079956054688
0.675666666666667	0.0438690185546875
0.679	0.0491142272949219
0.682333333333334	0.05340576171875
0.685666666666667	0.0619888305664063
0.689	0.0782012939453125
0.692333333333334	0.0939369201660156
0.695666666666667	0.0967979431152344
0.699	0.0920295715332031
0.702333333333334	0.0829696655273438
0.705666666666667	0.072479248046875
0.709	0.0600814819335938
0.712333333333334	0.0472068786621094
0.715666666666667	0.0429153442382813
0.719	0.0448226928710938
0.722333333333334	0.0481605529785156
0.725666666666667	0.0514984130859375
0.729	0.0591278076171875
0.732333333333334	0.0700950622558594
0.735666666666667	0.0782012939453125
0.739	0.080108642578125
0.742333333333334	0.0772476196289063
0.745666666666667	0.0662803649902344
0.749	0.0500679016113282
0.752333333333334	0.0352859497070313
0.755666666666667	0.0243186950683594
0.759	0.0171661376953125
0.762333333333334	0.0147819519042969
0.765666666666667	0.019073486328125
0.769	0.0252723693847656
0.772333333333334	0.0276565551757813
0.775666666666667	0.026702880859375
0.779	0.0290870666503906
0.782333333333334	0.0357627868652344
0.785666666666667	0.0452995300292969
0.789	0.0514984130859375
0.792333333333334	0.0510215759277344
0.795666666666667	0.0481605529785156
0.799	0.0443458557128906
0.802333333333334	0.0400543212890625
0.805666666666667	0.0371932983398438
0.809	0.03814697265625
0.812333333333334	0.0462532043457031
0.815666666666667	0.05340576171875
0.819	0.0562667846679688
0.822333333333334	0.049591064453125
0.825666666666667	0.0386238098144531
0.829	0.0314712524414063
0.832333333333334	0.0319480895996094
0.835666666666667	0.0400543212890625
0.839	0.0476837158203125
0.842333333333334	0.0548362731933594
0.845666666666667	0.057220458984375
0.849	0.0553131103515625
0.852333333333334	0.0448226928710938
0.855666666666667	0.0319480895996094
0.859	0.0257492065429688
0.862333333333334	0.0314712524414063
0.865666666666667	0.0433921813964844
0.869	0.057220458984375
0.872333333333334	0.0739097595214844
0.875666666666667	0.0886917114257813
0.879	0.0929832458496094
0.882333333333334	0.0834465026855469
0.885666666666667	0.0729560852050782
0.889	0.0658035278320313
0.892333333333334	0.0638961791992188
0.895666666666667	0.0634193420410157
0.899	0.0748634338378907
0.902333333333334	0.0929832458496094
0.905666666666667	0.107288360595703
0.909	0.107288360595703
0.912333333333334	0.0977516174316406
0.915666666666667	0.0867843627929688
0.919	0.0696182250976563
0.922333333333334	0.0519752502441407
0.925666666666667	0.0391006469726563
0.929	0.0367164611816406
0.932333333333334	0.0333786010742188
0.935666666666667	0.0314712524414063
0.939	0.0295639038085938
0.942333333333334	0.0376701354980469
0.945666666666667	0.0472068786621094
0.949	0.0586509704589844
0.952333333333334	0.0753402709960938
0.955666666666667	0.0905990600585938
0.959	0.103473663330078
0.962333333333334	0.108718872070313
0.965666666666667	0.107288360595703
0.969	0.107765197753906
0.972333333333334	0.109672546386719
0.975666666666667	0.109195709228516
0.979	0.10061264038086
0.982333333333334	0.0844001770019531
0.985666666666667	0.0734329223632813
0.989	0.0629425048828125
0.992333333333334	0.0586509704589844
0.995666666666667	0.0605583190917969
0.999	0.0691413879394532
1.00233333333334	0.0796318054199219
1.00566666666667	0.0872611999511719
1.009	0.0929832458496094
1.01233333333334	0.0891685485839844
1.01566666666667	0.0782012939453125
1.019	0.0667572021484375
1.02233333333334	0.0605583190917969
1.02566666666667	0.0553131103515625
1.029	0.0514984130859375
1.03233333333334	0.05340576171875
1.03566666666667	0.06103515625
1.039	0.0691413879394532
1.04233333333334	0.0782012939453125
1.04566666666667	0.0844001770019531
1.049	0.0844001770019531
1.05233333333334	0.0762939453125
1.05566666666667	0.0638961791992188
1.059	0.0576972961425782
1.06233333333334	0.0557899475097657
1.06566666666667	0.0581741333007813
1.069	0.0629425048828125
1.07233333333334	0.0743865966796875
1.07566666666667	0.0844001770019531
1.079	0.0901222229003906
1.08233333333334	0.087738037109375
1.08566666666667	0.0863075256347656
1.089	0.0863075256347656
1.09233333333334	0.0844001770019531
1.09566666666667	0.0867843627929688
1.099	0.0948905944824219
1.10233333333334	0.109195709228516
1.10566666666667	0.120639801025391
1.109	0.123977661132813
1.11233333333334	0.119686126708985
1.11566666666667	0.10824203491211
1.119	0.0929832458496094
1.12233333333334	0.0820159912109375
1.12566666666667	0.0753402709960938
1.129	0.0753402709960938
1.13233333333334	0.0786781311035157
1.13566666666667	0.0820159912109375
1.139	0.0858306884765625
1.14233333333334	0.0882148742675781
1.14566666666667	0.0901222229003906
1.149	0.0867843627929688
1.15233333333334	0.0858306884765625
1.15566666666667	0.087738037109375
1.159	0.0920295715332031
1.16233333333334	0.0901222229003906
1.16566666666667	0.0853538513183594
1.169	0.0844001770019531
1.17233333333334	0.0796318054199219
1.17566666666667	0.0710487365722657
1.179	0.0596046447753907
1.18233333333334	0.0553131103515625
1.18566666666667	0.0538825988769532
1.189	0.0519752502441407
1.19233333333334	0.0576972961425782
1.19566666666667	0.0710487365722657
1.199	0.0853538513183594
1.20233333333334	0.0920295715332031
1.20566666666667	0.0934600830078125
1.209	0.0948905944824219
1.21233333333334	0.0929832458496094
1.21566666666667	0.0867843627929688
1.219	0.0820159912109375
1.22233333333334	0.0867843627929688
1.22566666666667	0.0982284545898438
1.229	0.104427337646485
1.23233333333334	0.110149383544922
1.23566666666667	0.116348266601563
1.239	0.123977661132813
1.24233333333334	0.1220703125
1.24566666666667	0.113964080810547
1.249	0.112056732177735
1.25233333333334	0.113010406494141
1.25566666666667	0.115394592285156
1.259	0.112056732177735
1.26233333333334	0.110149383544922
1.26566666666667	0.10824203491211
1.269	0.103473663330078
1.27233333333334	0.0987052917480469
1.27566666666667	0.0963211059570313
1.279	0.0944137573242188
1.28233333333334	0.0886917114257813
1.28566666666667	0.0858306884765625
1.289	0.091552734375
1.29233333333334	0.0967979431152344
1.29566666666667	0.0948905944824219
1.299	0.0929832458496094
1.30233333333334	0.0977516174316406
1.30566666666667	0.0987052917480469
1.309	0.0901222229003906
1.31233333333334	0.0820159912109375
1.31566666666667	0.08392333984375
1.319	0.0891685485839844
1.32233333333334	0.0939369201660156
1.32566666666667	0.101566314697266
1.329	0.111579895019531
1.33233333333334	0.119209289550781
1.33566666666667	0.121593475341797
1.339	0.118255615234375
1.34233333333334	0.113964080810547
1.34566666666667	0.112056732177735
1.349	0.112533569335938
1.35233333333334	0.117301940917969
1.35566666666667	0.117778778076172
1.359	0.119686126708985
1.36233333333334	0.11444091796875
1.36566666666667	0.105857849121094
1.369	0.0977516174316406
1.37233333333334	0.091552734375
1.37566666666667	0.0934600830078125
1.379	0.10061264038086
1.38233333333334	0.111579895019531
1.38566666666667	0.11587142944336
1.389	0.112533569335938
1.39233333333334	0.106334686279297
1.39566666666667	0.10061264038086
1.399	0.0929832458496094
1.40233333333334	0.0882148742675781
1.40566666666667	0.0886917114257813
1.409	0.0967979431152344
1.41233333333334	0.100135803222656
1.41566666666667	0.0996589660644531
1.419	0.0982284545898438
1.42233333333334	0.095367431640625
1.42566666666667	0.0891685485839844
1.429	0.0805854797363281
1.43233333333334	0.0782012939453125
1.43566666666667	0.0815391540527344
1.439	0.0834465026855469
1.44233333333334	0.0829696655273438
1.44566666666667	0.0834465026855469
1.449	0.0820159912109375
1.45233333333334	0.0758171081542969
1.45566666666667	0.0643730163574219
1.459	0.0529289245605469
1.46233333333334	0.0452995300292969
1.46566666666667	0.0376701354980469
1.469	0.03814697265625
1.47233333333334	0.0443458557128906
1.47566666666667	0.0557899475097657
1.479	0.0677108764648438
1.48233333333334	0.0824928283691406
1.48566666666667	0.0967979431152344
1.489	0.1068115234375
1.49233333333334	0.109672546386719
1.49566666666667	0.103473663330078
1.499	0.095367431640625
1.50233333333334	0.0886917114257813
1.50566666666667	0.0853538513183594
1.509	0.0863075256347656
1.51233333333334	0.0867843627929688
1.51566666666667	0.0934600830078125
1.519	0.102043151855469
1.52233333333334	0.110149383544922
1.52566666666667	0.120639801025391
1.529	0.123977661132813
1.53233333333334	0.127792358398438
1.53566666666667	0.123977661132813
1.539	0.111579895019531
1.54233333333334	0.0948905944824219
1.54566666666667	0.0805854797363281
1.549	0.0710487365722657
1.55233333333334	0.0629425048828125
1.55566666666667	0.0538825988769532
1.559	0.0524520874023438
1.56233333333334	0.0557899475097657
1.56566666666667	0.0557899475097657
1.569	0.05340576171875
1.57233333333334	0.05340576171875
1.57566666666667	0.0619888305664063
1.579	0.0734329223632813
1.58233333333334	0.0791549682617188
1.58566666666667	0.0810623168945313
1.589	0.0772476196289063
1.59233333333334	0.0696182250976563
1.59566666666667	0.0600814819335938
1.599	0.0491142272949219
1.60233333333334	0.0414848327636719
1.60566666666667	0.0386238098144531
1.609	0.0429153442382813
1.61233333333334	0.0505447387695313
1.61566666666667	0.0548362731933594
1.619	0.0553131103515625
1.62233333333334	0.0562667846679688
1.62566666666667	0.0615119934082032
1.629	0.0710487365722657
1.63233333333334	0.0805854797363281
1.63566666666667	0.0905990600585938
1.639	0.0996589660644531
1.64233333333334	0.109672546386719
1.64566666666667	0.111103057861328
1.649	0.102996826171875
1.65233333333334	0.0882148742675781
1.65566666666667	0.0710487365722657
1.659	0.0567436218261719
1.66233333333334	0.0429153442382813
1.66566666666667	0.0400543212890625
1.669	0.0462532043457031
1.67233333333334	0.05340576171875
1.67566666666667	0.06103515625
1.679	0.0696182250976563
1.68233333333334	0.080108642578125
1.68566666666667	0.0844001770019531
1.689	0.0867843627929688
1.69233333333334	0.0929832458496094
1.69566666666667	0.09918212890625
1.699	0.102996826171875
1.70233333333334	0.103473663330078
1.70566666666667	0.10824203491211
1.709	0.110626220703125
1.71233333333334	0.110149383544922
1.71566666666667	0.109195709228516
1.719	0.111103057861328
1.72233333333334	0.112056732177735
1.72566666666667	0.105381011962891
1.729	0.0934600830078125
1.73233333333334	0.0872611999511719
1.73566666666667	0.0896453857421875
1.739	0.0977516174316406
1.74233333333334	0.104904174804688
1.74566666666667	0.107288360595703
1.749	0.11444091796875
1.75233333333334	0.117301940917969
1.75566666666667	0.112533569335938
1.759	0.101566314697266
1.76233333333334	0.0891685485839844
1.76566666666667	0.0848770141601563
1.769	0.0820159912109375
1.77233333333334	0.0858306884765625
1.77566666666667	0.0977516174316406
1.779	0.109672546386719
1.78233333333334	0.118732452392578
1.78566666666667	0.120162963867188
1.789	0.121593475341797
1.79233333333334	0.121593475341797
1.79566666666667	0.117301940917969
1.799	0.108718872070313
1.80233333333334	0.101089477539063
1.80566666666667	0.0987052917480469
1.809	0.101089477539063
1.81233333333334	0.101566314697266
1.81566666666667	0.104904174804688
1.819	0.113010406494141
1.82233333333334	0.127315521240235
1.82566666666667	0.1373291015625
1.829	0.134944915771485
1.83233333333334	0.126361846923828
1.83566666666667	0.113010406494141
1.839	0.0987052917480469
1.84233333333334	0.0882148742675781
1.84566666666667	0.0863075256347656
1.849	0.0910758972167969
1.85233333333334	0.0982284545898438
1.85566666666667	0.103950500488281
1.859	0.112056732177735
1.86233333333334	0.11444091796875
1.86566666666667	0.114917755126953
1.869	0.113964080810547
1.87233333333334	0.11587142944336
1.87566666666667	0.121116638183594
1.879	0.127315521240235
1.88233333333334	0.129222869873047
1.88566666666667	0.124931335449219
1.889	0.120639801025391
1.89233333333334	0.120162963867188
1.89566666666667	0.117301940917969
1.899	0.113010406494141
1.90233333333334	0.113964080810547
1.90566666666667	0.1220703125
1.909	0.13113021850586
1.91233333333334	0.132083892822266
1.91566666666667	0.13113021850586
1.919	0.130653381347656
1.92233333333334	0.130653381347656
1.92566666666667	0.12969970703125
1.929	0.131607055664063
1.93233333333334	0.139236450195313
1.93566666666667	0.14638900756836
1.939	0.150680541992188
1.94233333333334	0.156402587890625
1.94566666666667	0.160694122314453
1.949	0.162601470947266
1.95233333333334	0.163078308105469
1.95566666666667	0.164031982421875
1.959	0.164985656738281
1.96233333333334	0.162124633789063
1.96566666666667	0.16021728515625
1.969	0.159740447998047
1.97233333333334	0.157833099365235
1.97566666666667	0.152587890625
1.979	0.143051147460938
1.98233333333334	0.134468078613281
1.98566666666667	0.124931335449219
1.989	0.117301940917969
1.99233333333334	0.111579895019531
1.99566666666667	0.110149383544922
1.999	0.115394592285156
2.00233333333334	0.122547149658203
2.00566666666667	0.13113021850586
2.009	0.138282775878906
2.01233333333334	0.144481658935547
2.01566666666667	0.149250030517578
2.019	0.149726867675781
2.02233333333334	0.144481658935547
2.02566666666667	0.135421752929688
2.029	0.124931335449219
2.03233333333334	0.115394592285156
2.03566666666667	0.111579895019531
2.039	0.113010406494141
2.04233333333334	0.120162963867188
2.04566666666667	0.126361846923828
2.049	0.126838684082031
2.05233333333334	0.129222869873047
2.05566666666667	0.130653381347656
2.059	0.132560729980469
2.06233333333334	0.128269195556641
2.06566666666667	0.127315521240235
2.069	0.134944915771485
2.07233333333334	0.139236450195313
2.07566666666667	0.139236450195313
2.079	0.134468078613281
2.08233333333334	0.132560729980469
2.08566666666667	0.129222869873047
2.089	0.12350082397461
2.09233333333334	0.118255615234375
2.09566666666667	0.113010406494141
2.099	0.110149383544922
2.10233333333334	0.113964080810547
2.10566666666667	0.122547149658203
2.109	0.126838684082031
2.11233333333334	0.125885009765625
2.11566666666667	0.127315521240235
2.119	0.12969970703125
2.12233333333334	0.126838684082031
2.12566666666667	0.11444091796875
2.129	0.106334686279297
2.13233333333334	0.105857849121094
2.13566666666667	0.112056732177735
2.139	0.116348266601563
2.14233333333334	0.116825103759766
2.14566666666667	0.112056732177735
2.149	0.102043151855469
2.15233333333334	0.0905990600585938
2.15566666666667	0.0777244567871094
2.159	0.0720024108886719
2.16233333333334	0.0710487365722657
2.16566666666667	0.0829696655273438
2.169	0.10061264038086
2.17233333333334	0.114917755126953
2.17566666666667	0.121593475341797
2.179	0.117778778076172
2.18233333333334	0.113010406494141
2.18566666666667	0.106334686279297
2.189	0.0996589660644531
2.19233333333334	0.0958442687988281
2.19566666666667	0.0972747802734375
2.199	0.0996589660644531
2.20233333333334	0.101566314697266
2.20566666666667	0.102996826171875
2.209	0.103950500488281
2.21233333333334	0.103473663330078
2.21566666666667	0.0996589660644531
2.219	0.0977516174316406
2.22233333333334	0.0996589660644531
2.22566666666667	0.101089477539063
2.229	0.1068115234375
2.23233333333334	0.120162963867188
2.23566666666667	0.1373291015625
2.239	0.157356262207031
2.24233333333334	0.169754028320313
2.24566666666667	0.180721282958985
2.249	0.179290771484375
2.25233333333334	0.172615051269531
2.25566666666667	0.166416168212891
2.259	0.16164779663086
2.26233333333334	0.157833099365235
2.26566666666667	0.152111053466797
2.269	0.150680541992188
2.27233333333334	0.149250030517578
2.27566666666667	0.144004821777344
2.279	0.134944915771485
2.28233333333334	0.123023986816406
2.28566666666667	0.111579895019531
2.289	0.103950500488281
2.29233333333334	0.101089477539063
2.29566666666667	0.104427337646485
2.299	0.10824203491211
2.30233333333334	0.117778778076172
2.30566666666667	0.126361846923828
2.309	0.128746032714844
2.31233333333334	0.119209289550781
2.31566666666667	0.102043151855469
2.319	0.0901222229003906
2.32233333333334	0.0815391540527344
2.32566666666667	0.0777244567871094
2.329	0.0791549682617188
2.33233333333334	0.0891685485839844
2.33566666666667	0.103473663330078
2.339	0.111579895019531
2.34233333333334	0.113487243652344
2.34566666666667	0.113487243652344
2.349	0.113487243652344
2.35233333333334	0.110626220703125
2.35566666666667	0.106334686279297
2.359	0.106334686279297
2.36233333333334	0.104427337646485
2.36566666666667	0.09918212890625
2.369	0.0863075256347656
2.37233333333334	0.0782012939453125
2.37566666666667	0.0786781311035157
2.379	0.0815391540527344
2.38233333333334	0.0882148742675781
2.38566666666667	0.0967979431152344
2.389	0.110149383544922
2.39233333333334	0.119686126708985
2.39566666666667	0.119209289550781
2.399	0.113010406494141
2.40233333333334	0.103473663330078
2.40566666666667	0.0967979431152344
2.409	0.0948905944824219
2.41233333333334	0.0982284545898438
2.41566666666667	0.103950500488281
2.419	0.10824203491211
2.42233333333334	0.108718872070313
2.42566666666667	0.107288360595703
2.429	0.104427337646485
2.43233333333334	0.106334686279297
2.43566666666667	0.109195709228516
2.439	0.112056732177735
2.44233333333334	0.11587142944336
2.44566666666667	0.1220703125
2.449	0.127792358398438
2.45233333333334	0.126838684082031
2.45566666666667	0.125885009765625
2.459	0.128746032714844
2.46233333333334	0.134944915771485
2.46566666666667	0.1373291015625
2.469	0.134944915771485
2.47233333333334	0.128746032714844
2.47566666666667	0.118732452392578
2.479	0.111579895019531
2.48233333333334	0.105857849121094
2.48566666666667	0.09918212890625
2.489	0.0925064086914063
2.49233333333334	0.0901222229003906
2.49566666666667	0.0934600830078125
2.499	0.0958442687988281
2.50233333333334	0.0967979431152344
2.50566666666667	0.100135803222656
2.509	0.10824203491211
2.51233333333334	0.11587142944336
2.51566666666667	0.11444091796875
2.519	0.107288360595703
2.52233333333334	0.0982284545898438
2.52566666666667	0.0901222229003906
2.529	0.0844001770019531
2.53233333333334	0.0815391540527344
2.53566666666667	0.0891685485839844
2.539	0.104427337646485
2.54233333333334	0.124931335449219
2.54566666666667	0.146865844726563
2.549	0.162124633789063
2.55233333333334	0.168800354003906
2.55566666666667	0.167369842529297
2.559	0.165939331054688
2.56233333333334	0.162124633789063
2.56566666666667	0.155925750732422
2.569	0.148773193359375
2.57233333333334	0.14495849609375
2.57566666666667	0.145912170410156
2.579	0.143051147460938
2.58233333333334	0.140190124511719
2.58566666666667	0.134944915771485
2.589	0.134944915771485
2.59233333333334	0.137805938720703
2.59566666666667	0.143527984619141
2.599	0.148773193359375
2.60233333333334	0.150680541992188
2.60566666666667	0.156402587890625
2.609	0.160694122314453
2.61233333333334	0.158309936523438
2.61566666666667	0.146865844726563
2.619	0.136852264404297
2.62233333333334	0.13113021850586
2.62566666666667	0.127315521240235
2.629	0.117778778076172
2.63233333333334	0.109672546386719
2.63566666666667	0.106334686279297
2.639	0.1068115234375
2.64233333333334	0.1068115234375
2.64566666666667	0.108718872070313
2.649	0.117778778076172
2.65233333333334	0.128746032714844
2.65566666666667	0.133514404296875
2.659	0.132560729980469
2.66233333333334	0.133037567138672
2.66566666666667	0.135421752929688
2.669	0.1373291015625
2.67233333333334	0.135898590087891
2.67566666666667	0.132083892822266
2.679	0.124454498291016
2.68233333333334	0.120639801025391
2.68566666666667	0.117301940917969
2.689	0.114917755126953
2.69233333333334	0.111103057861328
2.69566666666667	0.116825103759766
2.699	0.128746032714844
2.70233333333334	0.136852264404297
2.70566666666667	0.139713287353516
2.709	0.143527984619141
2.71233333333334	0.15401840209961
2.71566666666667	0.159263610839844
2.719	0.158309936523438
2.72233333333334	0.150203704833985
2.72566666666667	0.142574310302735
2.729	0.134468078613281
2.73233333333334	0.123977661132813
2.73566666666667	0.11444091796875
2.739	0.111103057861328
2.74233333333334	0.114917755126953
2.74566666666667	0.115394592285156
2.749	0.110149383544922
2.75233333333334	0.104904174804688
2.75566666666667	0.105857849121094
2.759	0.10824203491211
2.76233333333334	0.108718872070313
2.76566666666667	0.10824203491211
2.769	0.10824203491211
2.77233333333334	0.106334686279297
2.77566666666667	0.0972747802734375
2.779	0.0882148742675781
2.78233333333334	0.0791549682617188
2.78566666666667	0.0772476196289063
2.789	0.0796318054199219
2.79233333333334	0.0901222229003906
2.79566666666667	0.107288360595703
2.799	0.118732452392578
2.80233333333334	0.120162963867188
2.80566666666667	0.112056732177735
2.809	0.101566314697266
2.81233333333334	0.0901222229003906
2.81566666666667	0.0848770141601563
2.819	0.0882148742675781
2.82233333333334	0.106334686279297
2.82566666666667	0.125885009765625
2.829	0.143051147460938
2.83233333333334	0.146865844726563
2.83566666666667	0.144004821777344
2.839	0.1373291015625
2.84233333333334	0.128746032714844
2.84566666666667	0.124931335449219
2.849	0.127315521240235
2.85233333333334	0.140666961669922
2.85566666666667	0.151634216308594
2.859	0.160694122314453
2.86233333333334	0.161170959472656
2.86566666666667	0.159263610839844
2.869	0.153064727783203
2.87233333333334	0.141620635986328
2.87566666666667	0.128746032714844
2.879	0.118732452392578
2.88233333333334	0.120162963867188
2.88566666666667	0.128269195556641
2.889	0.135421752929688
2.89233333333334	0.141143798828125
2.89566666666667	0.147819519042969
2.899	0.15401840209961
2.90233333333334	0.157356262207031
2.90566666666667	0.162124633789063
2.909	0.171661376953125
2.91233333333334	0.178813934326172
2.91566666666667	0.182151794433594
2.919	0.17690658569336
2.92233333333334	0.164985656738281
2.92566666666667	0.147342681884766
2.929	0.135421752929688
2.93233333333334	0.12969970703125
2.93566666666667	0.133037567138672
2.939	0.139713287353516
2.94233333333334	0.145435333251953
2.94566666666667	0.151634216308594
2.949	0.153064727783203
2.95233333333334	0.162124633789063
2.95566666666667	0.172138214111328
2.959	0.184059143066406
2.96233333333334	0.196456909179688
2.96566666666667	0.206470489501953
2.969	0.213146209716797
2.97233333333334	0.215530395507813
2.97566666666667	0.213146209716797
2.979	0.212669372558594
2.98233333333334	0.214576721191406
2.98566666666667	0.220298767089844
2.989	0.226020812988281
2.99233333333334	0.226497650146485
2.99566666666667	0.225067138671875
2.999	0.223159790039063
3.00233333333334	0.225543975830078
3.00566666666667	0.232219696044922
3.009	0.245094299316406
3.01233333333334	0.261783599853516
3.01566666666667	0.280380249023438
3.019	0.301361083984375
3.02233333333334	0.319480895996094
3.02566666666667	0.331878662109375
3.029	0.336647033691406
3.03233333333334	0.343799591064453
3.03566666666667	0.352859497070313
3.039	0.360965728759766
3.04233333333334	0.369071960449219
3.04566666666667	0.380992889404297
3.049	0.397205352783203
3.05233333333334	0.410556793212891
3.05566666666667	0.418663024902344
3.059	0.416278839111328
3.06233333333334	0.410079956054688
3.06566666666667	0.401020050048828
3.069	0.38909912109375
3.07233333333334	0.377655029296875
3.07566666666667	0.371932983398438
3.079	0.373363494873047
3.08233333333334	0.377178192138672
3.08566666666667	0.373363494873047
3.089	0.364780426025391
3.09233333333334	0.345706939697266
3.09566666666667	0.326156616210938
3.099	0.309467315673828
3.10233333333334	0.294685363769531
3.10566666666667	0.281810760498047
3.109	0.271320343017578
3.11233333333334	0.274658203125
3.11566666666667	0.283241271972656
3.119	0.290393829345703
3.12233333333334	0.292778015136719
3.12566666666667	0.291824340820313
3.129	0.288963317871094
3.13233333333334	0.277042388916016
3.13566666666667	0.256538391113281
3.139	0.23651123046875
3.14233333333334	0.226974487304688
3.14566666666667	0.232219696044922
3.149	0.235557556152344
3.15233333333334	0.240802764892578
3.15566666666667	0.246524810791016
3.159	0.256538391113281
3.16233333333334	0.261306762695313
3.16566666666667	0.257492065429688
3.169	0.254154205322266
3.17233333333334	0.254154205322266
3.17566666666667	0.257492065429688
3.179	0.254631042480469
3.18233333333334	0.250339508056641
3.18566666666667	0.248908996582031
3.189	0.249385833740235
3.19233333333334	0.250339508056641
3.19566666666667	0.250339508056641
3.199	0.251293182373047
3.20233333333334	0.25177001953125
3.20566666666667	0.254154205322266
3.209	0.255107879638672
3.21233333333334	0.257492065429688
3.21566666666667	0.256061553955078
3.219	0.255584716796875
3.22233333333334	0.2593994140625
3.22566666666667	0.268936157226563
3.229	0.28371810913086
3.23233333333334	0.296115875244141
3.23566666666667	0.311851501464844
3.239	0.329017639160156
3.24233333333334	0.351905822753906
3.24566666666667	0.382423400878906
3.249	0.426292419433594
3.25233333333334	0.487804412841797
3.25566666666667	0.561714172363282
3.259	0.650405883789063
3.26233333333334	0.750541687011719
3.26566666666667	0.859737396240235
3.269	0.973224639892578
3.27233333333334	1.09672546386719
3.27566666666667	1.24025344848633
3.279	1.39713287353516
3.28233333333334	1.56354904174805
3.28566666666667	1.74093246459961
3.289	1.93262100219727
3.29233333333334	2.13050842285156
3.29566666666667	2.32744216918946
3.299	2.52485275268555
3.30233333333334	2.71892547607422
3.30566666666667	2.90107727050781
3.309	3.06844711303711
3.31233333333334	3.22437286376953
3.31566666666667	3.36694717407227
3.319	3.48997116088867
3.32233333333334	3.59821319580078
3.32566666666667	3.6921501159668
3.329	3.7684440612793
3.33233333333334	3.82232666015625
3.33566666666667	3.85236740112305
3.339	3.87048721313477
3.34233333333334	3.87430191040039
3.34566666666667	3.86285781860352
3.349	3.83520126342774
3.35233333333334	3.79610061645508
3.35566666666667	3.75699996948242
3.359	3.71026992797852
3.36233333333334	3.65924835205078
3.36566666666667	3.6005973815918
3.369	3.54099273681641
3.37233333333334	3.47614288330078
3.37566666666667	3.40604782104492
3.379	3.33309173583985
3.38233333333334	3.25298309326172
3.38566666666667	3.17478179931641
3.389	3.0970573425293
3.39233333333334	3.02648544311524
3.39566666666667	2.95734405517578
3.399	2.88820266723633
3.40233333333334	2.82478332519531
3.40566666666667	2.76041030883789
3.409	2.69556045532227
3.41233333333334	2.62880325317383
3.41566666666667	2.5634765625
3.419	2.50053405761719
3.42233333333334	2.43711471557617
3.42566666666667	2.37321853637696
3.429	2.31313705444336
3.43233333333334	2.26163864135742
3.43566666666667	2.21300125122071
3.439	2.16197967529297
3.44233333333334	2.10905075073242
3.44566666666667	2.06375122070313
3.449	2.01797485351563
3.45233333333334	1.96313858032227
3.45566666666667	1.90401077270508
3.459	1.84774398803711
3.46233333333334	1.79910659790039
3.46566666666667	1.74808502197266
3.469	1.69897079467774
3.47233333333334	1.65271759033203
3.47566666666667	1.60741806030274
3.479	1.55782699584961
3.48233333333334	1.50632858276367
3.48566666666667	1.46150588989258
3.489	1.42574310302735
3.49233333333334	1.39427185058594
3.49566666666667	1.36566162109375
3.499	1.34086608886719
3.50233333333334	1.31988525390625
3.50566666666667	1.29795074462891
3.509	1.26886367797852
3.51233333333334	1.23691558837891
3.51566666666667	1.20306015014649
3.519	1.16968154907227
3.52233333333334	1.13630294799805
3.52566666666667	1.10054016113281
3.529	1.06954574584961
3.53233333333334	1.04522705078125
3.53566666666667	1.02758407592774
3.539	1.00851058959961
3.54233333333334	0.984668731689453
3.54566666666667	0.959396362304688
3.549	0.933647155761719
3.55233333333334	0.908851623535156
3.55566666666667	0.87881088256836
3.559	0.844478607177735
3.56233333333334	0.809669494628906
3.56566666666667	0.773429870605469
3.569	0.739097595214844
3.57233333333334	0.700950622558594
3.57566666666667	0.666618347167969
3.579	0.63467025756836
3.58233333333334	0.605583190917969
3.58566666666667	0.586032867431641
3.589	0.564098358154297
3.59233333333334	0.540256500244141
3.59566666666667	0.517845153808594
3.599	0.505447387695313
3.60233333333334	0.505924224853516
3.60566666666667	0.504493713378907
3.609	0.51259994506836
3.61233333333334	0.535011291503907
3.61566666666667	0.569820404052735
3.619	0.613212585449219
3.62233333333334	0.66518783569336
3.62566666666667	0.734329223632813
3.629	0.817298889160156
3.63233333333334	0.914573669433594
3.63566666666667	1.03616714477539
3.639	1.18446350097656
3.64233333333334	1.35993957519531
3.64566666666667	1.55448913574219
3.649	1.77383422851563
3.65233333333334	2.02512741088867
3.65566666666667	2.31027603149414
3.659	2.62641906738281
3.66233333333334	2.96831130981446
3.66566666666667	3.34787368774414
3.669	3.76653671264649
3.67233333333334	4.21905517578125
3.67566666666667	4.68873977661133
3.679	5.17654418945313
3.68233333333334	5.68103790283203
3.68566666666667	6.19983673095703
3.689	6.71672821044922
3.69233333333334	7.21788406372071
3.69566666666667	7.69996643066407
3.699	8.15868377685547
3.70233333333334	8.58449935913086
3.70566666666667	8.96692276000977
3.709	9.29403305053711
3.71233333333334	9.56821441650391
3.71566666666667	9.77706909179688
3.719	9.91678237915039
3.72233333333334	9.98210906982422
3.72566666666667	9.97495651245117
3.729	9.90104675292969
3.73233333333334	9.76228713989258
3.73566666666667	9.56535339355469
3.739	9.30929183959961
3.74233333333334	9.002685546875
3.74566666666667	8.6517333984375
3.749	8.26549530029297
3.75233333333334	7.85255432128907
3.75566666666667	7.41910934448242
3.759	6.97183609008789
3.76233333333334	6.52217864990235
3.76566666666667	6.07538223266602
3.769	5.63621520996094
3.77233333333334	5.20896911621094
3.77566666666667	4.80413436889649
3.779	4.42028045654297
3.78233333333334	4.05502319335938
3.78566666666667	3.71026992797852
3.789	3.39651107788086
3.79233333333334	3.11422348022461
3.79566666666667	2.85148620605469
3.799	2.61068344116211
3.80233333333334	2.39610671997071
3.80566666666667	2.21586227416992
3.809	2.05469131469727
3.81233333333334	1.90496444702149
3.81566666666667	1.76477432250977
3.819	1.64127349853516
3.82233333333334	1.53589248657227
3.82566666666667	1.43718719482422
3.829	1.34372711181641
3.83233333333334	1.25980377197266
3.83566666666667	1.19352340698242
3.839	1.13821029663086
3.84233333333334	1.08861923217774
3.84566666666667	1.03998184204102
3.849	0.997066497802735
3.85233333333334	0.958442687988281
3.85566666666667	0.924110412597656
3.859	0.895977020263672
3.86233333333334	0.877857208251953
3.86566666666667	0.872135162353516
3.869	0.87118148803711
3.87233333333334	0.876426696777344
3.87566666666667	0.893115997314453
3.879	0.926494598388672
3.88233333333334	0.982284545898438
3.88566666666667	1.06620788574219
3.889	1.19066238403321
3.89233333333334	1.36470794677735
3.89566666666667	1.59263610839844
3.899	1.88207626342774
3.90233333333334	2.24924087524414
3.90566666666667	2.71368026733399
3.909	3.29303741455078
3.91233333333334	4.00066375732422
3.91566666666667	4.85420227050781
3.919	5.87224960327149
3.92233333333334	7.0643424987793
3.92566666666667	8.4376335144043
3.929	10.0021362304688
3.93233333333334	11.775016784668
3.93566666666667	13.758659362793
3.939	15.9454345703125
3.94233333333334	18.312931060791
3.94566666666667	20.8353996276856
3.949	23.4823226928711
3.95233333333334	26.2026786804199
3.95566666666667	28.9425849914551
3.959	31.6405296325684
3.96233333333334	34.2378616333008
3.96566666666667	36.679744720459
3.969	38.900375366211
3.97233333333334	40.8492088317871
3.97566666666667	42.4737930297852
3.979	43.7326431274414
3.98233333333334	44.5976257324219
3.98566666666667	45.0429916381836
3.989	45.0716018676758
3.99233333333334	44.6791648864746
3.99566666666667	43.886661529541
3.999	42.7250862121582
4.00233333333334	41.2340164184571
4.00566666666667	39.4606590270996
4.009	37.4493598937988
4.01233333333334	35.2535247802735
4.01566666666667	32.9251289367676
4.019	30.5185317993164
4.02233333333334	28.0833244323731
4.02566666666667	25.658130645752
4.029	23.2725143432617
4.03233333333334	20.9636688232422
4.03566666666667	18.7625885009766
4.039	16.6845321655274
4.04233333333334	14.735221862793
4.04566666666667	12.9284858703613
4.049	11.2748146057129
4.05233333333334	9.76991653442383
4.05566666666667	8.40520858764649
4.059	7.1711540222168
4.06233333333334	6.06489181518555
4.06566666666667	5.07497787475586
4.069	4.19282913208008
4.07233333333334	3.40843200683594
4.07566666666667	2.71701812744141
4.079	2.11477279663086
4.08233333333334	1.59597396850586
4.08566666666667	1.15489959716797
4.089	0.780105590820313
4.09233333333334	0.468254089355469
4.09566666666667	0.212669372558594
4.099	0.0166893005371094
4.10233333333334	-0.129222869873047
4.10566666666667	-0.229835510253906
4.109	-0.291824340820313
4.11233333333334	-0.316143035888672
4.11566666666667	-0.30660629272461
4.119	-0.278949737548828
4.12233333333334	-0.234603881835938
4.12566666666667	-0.178337097167969
4.129	-0.102519989013672
4.13233333333334	-0.02288818359375
4.13566666666667	0.0581741333007813
4.139	0.138282775878906
4.14233333333334	0.218391418457031
4.14566666666667	0.296592712402344
4.149	0.362873077392578
4.15233333333334	0.425338745117188
4.15566666666667	0.473499298095703
4.159	0.514507293701172
4.16233333333334	0.545024871826172
4.16566666666667	0.569820404052735
4.169	0.58746337890625
4.17233333333334	0.594139099121094
4.17566666666667	0.597953796386719
4.179	0.597476959228516
4.18233333333334	0.58889389038086
4.18566666666667	0.568389892578125
4.189	0.538349151611328
4.19233333333334	0.505447387695313
4.19566666666667	0.471115112304688
4.199	0.433444976806641
4.20233333333334	0.397682189941406
4.20566666666667	0.362873077392578
4.209	0.327587127685547
4.21233333333334	0.286102294921875
4.21566666666667	0.237464904785156
4.219	0.188827514648438
4.22233333333334	0.138282775878906
4.22566666666667	0.0958442687988281
4.229	0.0581741333007813
4.23233333333334	0.026702880859375
4.23566666666667	0.0019073486328125
4.239	-0.0238418579101563
4.24233333333334	-0.0476837158203125
4.24566666666667	-0.0791549682617188
4.249	-0.105857849121094
4.25233333333334	-0.133991241455078
4.25566666666667	-0.159740447998047
4.259	-0.178813934326172
4.26233333333334	-0.185012817382813
4.26566666666667	-0.182151794433594
4.269	-0.177860260009766
4.27233333333334	-0.164508819580078
4.27566666666667	-0.142574310302735
4.279	-0.115394592285156
4.28233333333334	-0.095367431640625
4.28566666666667	-0.0772476196289063
4.289	-0.0557899475097657
4.29233333333334	-0.0314712524414063
4.29566666666667	-0.00858306884765625
4.299	0.011444091796875
4.30233333333334	0.0329017639160156
4.30566666666667	0.0600814819335938
4.309	0.0853538513183594
4.31233333333334	0.100135803222656
4.31566666666667	0.113010406494141
4.319	0.12969970703125
4.32233333333334	0.149250030517578
4.32566666666667	0.163078308105469
4.329	0.173568725585938
4.33233333333334	0.185489654541016
4.33566666666667	0.195503234863281
4.339	0.205516815185547
4.34233333333334	0.216484069824219
4.34566666666667	0.225067138671875
4.349	0.235080718994141
4.35233333333334	0.240325927734375
4.35566666666667	0.24557113647461
4.359	0.244617462158203
4.36233333333334	0.238895416259766
4.36566666666667	0.235557556152344
4.369	0.235080718994141
4.37233333333334	0.243663787841797
4.37566666666667	0.256538391113281
4.379	0.270366668701172
4.38233333333334	0.28228759765625
4.38566666666667	0.289440155029297
4.389	0.292301177978516
4.39233333333334	0.2899169921875
4.39566666666667	0.285625457763672
4.399	0.276565551757813
4.40233333333334	0.26702880859375
4.40566666666667	0.258922576904297
4.409	0.254154205322266
4.41233333333334	0.255107879638672
4.41566666666667	0.258445739746094
4.419	0.262737274169922
4.42233333333334	0.262260437011719
4.42566666666667	0.256061553955078
4.429	0.247955322265625
4.43233333333334	0.240325927734375
4.43566666666667	0.235557556152344
4.439	0.235557556152344
4.44233333333334	0.241756439208985
4.44566666666667	0.255584716796875
4.449	0.270843505859375
4.45233333333334	0.280380249023438
4.45566666666667	0.277519226074219
4.459	0.271320343017578
4.46233333333334	0.26702880859375
4.46566666666667	0.265121459960938
4.469	0.262260437011719
4.47233333333334	0.264644622802735
4.47566666666667	0.277042388916016
4.479	0.288963317871094
4.48233333333334	0.296115875244141
4.48566666666667	0.295162200927735
4.489	0.29134750366211
4.49233333333334	0.277996063232422
4.49566666666667	0.260353088378906
4.499	0.242710113525391
4.50233333333334	0.229358673095703
4.50566666666667	0.221729278564453
4.509	0.218868255615235
4.51233333333334	0.220775604248047
4.51566666666667	0.22125244140625
4.519	0.226974487304688
4.52233333333334	0.232696533203125
4.52566666666667	0.235080718994141
4.529	0.230789184570313
4.53233333333334	0.228404998779297
4.53566666666667	0.23031234741211
4.539	0.2288818359375
4.54233333333334	0.223159790039063
4.54566666666667	0.218391418457031
4.549	0.216484069824219
4.55233333333334	0.211715698242188
4.55566666666667	0.206947326660156
4.559	0.200748443603516
4.56233333333334	0.202178955078125
4.56566666666667	0.200748443603516
4.569	0.201225280761719
4.57233333333334	0.1983642578125
4.57566666666667	0.196933746337891
4.579	0.201225280761719
4.58233333333334	0.206470489501953
4.58566666666667	0.212669372558594
4.589	0.213146209716797
4.59233333333334	0.212192535400391
4.59566666666667	0.20742416381836
4.599	0.201225280761719
4.60233333333334	0.194072723388672
4.60566666666667	0.190258026123047
4.609	0.19216537475586
4.61233333333334	0.200271606445313
4.61566666666667	0.203132629394531
4.619	0.200271606445313
4.62233333333334	0.194072723388672
4.62566666666667	0.197410583496094
4.629	0.209808349609375
4.63233333333334	0.223636627197266
4.63566666666667	0.238895416259766
4.639	0.250816345214844
4.64233333333334	0.260353088378906
4.64566666666667	0.258922576904297
4.649	0.252723693847656
4.65233333333334	0.244140625
4.65566666666667	0.239372253417969
4.659	0.235080718994141
4.66233333333334	0.231266021728516
4.66566666666667	0.224113464355469
4.669	0.214099884033203
4.67233333333334	0.20599365234375
4.67566666666667	0.19979476928711
4.679	0.201702117919922
4.68233333333334	0.208854675292969
4.68566666666667	0.222206115722656
4.689	0.235557556152344
4.69233333333334	0.244140625
4.69566666666667	0.250816345214844
4.699	0.253677368164063
4.70233333333334	0.256061553955078
4.70566666666667	0.256538391113281
4.709	0.257015228271485
4.71233333333334	0.257015228271485
4.71566666666667	0.255107879638672
4.719	0.251293182373047
4.72233333333334	0.248432159423828
4.72566666666667	0.244140625
4.729	0.241279602050781
4.73233333333334	0.239849090576172
4.73566666666667	0.239372253417969
4.739	0.243663787841797
4.74233333333334	0.246524810791016
4.74566666666667	0.252246856689453
4.749	0.258922576904297
4.75233333333334	0.265121459960938
4.75566666666667	0.273704528808594
4.759	0.277996063232422
4.76233333333334	0.277996063232422
4.76566666666667	0.272750854492188
4.769	0.265121459960938
4.77233333333334	0.258445739746094
4.77566666666667	0.249385833740235
4.779	0.240802764892578
4.78233333333334	0.235557556152344
4.78566666666667	0.235080718994141
4.789	0.236988067626953
4.79233333333334	0.238418579101563
4.79566666666667	0.243663787841797
4.799	0.248908996582031
4.80233333333334	0.249862670898438
4.80566666666667	0.243663787841797
4.809	0.236988067626953
4.81233333333334	0.227928161621094
4.81566666666667	0.220775604248047
4.819	0.219345092773438
4.82233333333334	0.223636627197266
4.82566666666667	0.238418579101563
4.829	0.252723693847656
4.83233333333334	0.273227691650391
4.83566666666667	0.283241271972656
4.839	0.282764434814453
4.84233333333334	0.275611877441406
4.84566666666667	0.263690948486328
4.849	0.257968902587891
4.85233333333334	0.253677368164063
4.85566666666667	0.258445739746094
4.859	0.272274017333985
4.86233333333334	0.287055969238281
4.86566666666667	0.292301177978516
4.869	0.280857086181641
4.87233333333334	0.264167785644531
4.87566666666667	0.253677368164063
4.879	0.248432159423828
4.88233333333334	0.248432159423828
4.88566666666667	0.254154205322266
4.889	0.265121459960938
4.89233333333334	0.272274017333985
4.89566666666667	0.268936157226563
4.899	0.257492065429688
4.90233333333334	0.247001647949219
4.90566666666667	0.238895416259766
4.909	0.236034393310547
4.91233333333334	0.239372253417969
4.91566666666667	0.238895416259766
4.919	0.242233276367188
4.92233333333334	0.246047973632813
4.92566666666667	0.254154205322266
4.929	0.2593994140625
4.93233333333334	0.257968902587891
4.93566666666667	0.261306762695313
4.939	0.263690948486328
4.94233333333334	0.263690948486328
4.94566666666667	0.259876251220703
4.949	0.257015228271485
4.95233333333334	0.262737274169922
4.95566666666667	0.270366668701172
4.959	0.276565551757813
4.96233333333334	0.28228759765625
4.96566666666667	0.286102294921875
4.969	0.284194946289063
4.97233333333334	0.271320343017578
4.97566666666667	0.26082992553711
4.979	0.254631042480469
4.98233333333334	0.247478485107422
4.98566666666667	0.242710113525391
4.989	0.243186950683594
4.99233333333334	0.26082992553711
4.99566666666667	0.276565551757813
4.999	0.287532806396485
5.00233333333334	0.296115875244141
5.00566666666667	0.301361083984375
5.009	0.304698944091797
5.01233333333334	0.297069549560547
5.01566666666667	0.290393829345703
5.019	0.288486480712891
5.02233333333334	0.292301177978516
5.02566666666667	0.293254852294922
5.029	0.293254852294922
5.03233333333334	0.298023223876953
5.03566666666667	0.303745269775391
5.039	0.303745269775391
5.04233333333334	0.294208526611328
5.04566666666667	0.28228759765625
5.049	0.271797180175781
5.05233333333334	0.263214111328125
5.05566666666667	0.257015228271485
5.059	0.250339508056641
5.06233333333334	0.249862670898438
5.06566666666667	0.257015228271485
5.069	0.272274017333985
5.07233333333334	0.285625457763672
5.07566666666667	0.294208526611328
5.079	0.298500061035156
5.08233333333334	0.301837921142578
5.08566666666667	0.300407409667969
5.089	0.29134750366211
5.09233333333334	0.281810760498047
5.09566666666667	0.275611877441406
5.099	0.274181365966797
5.10233333333334	0.275135040283203
5.10566666666667	0.273704528808594
5.109	0.268936157226563
5.11233333333334	0.258922576904297
5.11566666666667	0.240325927734375
5.119	0.218868255615235
5.12233333333334	0.205039978027344
5.12566666666667	0.211715698242188
5.129	0.226974487304688
5.13233333333334	0.244617462158203
5.13566666666667	0.262737274169922
5.139	0.279426574707031
5.14233333333334	0.285148620605469
5.14566666666667	0.277519226074219
5.149	0.269889831542969
5.15233333333334	0.265121459960938
5.15566666666667	0.265121459960938
5.159	0.26702880859375
5.16233333333334	0.272274017333985
5.16566666666667	0.271320343017578
5.169	0.261783599853516
5.17233333333334	0.248908996582031
5.17566666666667	0.236988067626953
5.179	0.22268295288086
5.18233333333334	0.209331512451172
5.18566666666667	0.20599365234375
5.189	0.216484069824219
5.19233333333334	0.230789184570313
5.19566666666667	0.241756439208985
5.199	0.257492065429688
5.20233333333334	0.269889831542969
5.20566666666667	0.275611877441406
5.209	0.273704528808594
5.21233333333334	0.278949737548828
5.21566666666667	0.288009643554688
5.219	0.288963317871094
5.22233333333334	0.285625457763672
5.22566666666667	0.279903411865235
5.229	0.269889831542969
5.23233333333334	0.248908996582031
5.23566666666667	0.230789184570313
5.239	0.220298767089844
5.24233333333334	0.217914581298828
5.24566666666667	0.219345092773438
5.249	0.227451324462891
5.25233333333334	0.238418579101563
5.25566666666667	0.243186950683594
5.259	0.241756439208985
5.26233333333334	0.240325927734375
5.26566666666667	0.241279602050781
5.269	0.242233276367188
5.27233333333334	0.243663787841797
5.27566666666667	0.247478485107422
5.279	0.255584716796875
5.28233333333334	0.262260437011719
5.28566666666667	0.265598297119141
5.289	0.263214111328125
5.29233333333334	0.257968902587891
5.29566666666667	0.254631042480469
5.299	0.251293182373047
5.30233333333334	0.243186950683594
5.30566666666667	0.227451324462891
5.309	0.214576721191406
5.31233333333334	0.212192535400391
5.31566666666667	0.215530395507813
5.319	0.217914581298828
5.32233333333334	0.223159790039063
5.32566666666667	0.236034393310547
5.329	0.246524810791016
5.33233333333334	0.247478485107422
5.33566666666667	0.238895416259766
5.339	0.230789184570313
5.34233333333334	0.226974487304688
5.34566666666667	0.223636627197266
5.349	0.223636627197266
5.35233333333334	0.227451324462891
5.35566666666667	0.231742858886719
5.359	0.235557556152344
5.36233333333334	0.239849090576172
5.36566666666667	0.245094299316406
5.369	0.246524810791016
5.37233333333334	0.246047973632813
5.37566666666667	0.248908996582031
5.379	0.252723693847656
5.38233333333334	0.254631042480469
5.38566666666667	0.254631042480469
5.389	0.256538391113281
5.39233333333334	0.260353088378906
5.39566666666667	0.265121459960938
5.399	0.273704528808594
5.40233333333334	0.28371810913086
5.40566666666667	0.290870666503906
5.409	0.294685363769531
5.41233333333334	0.296115875244141
5.41566666666667	0.293254852294922
5.419	0.28371810913086
5.42233333333334	0.274181365966797
5.42566666666667	0.270366668701172
5.429	0.272274017333985
5.43233333333334	0.271797180175781
5.43566666666667	0.265121459960938
5.439	0.256538391113281
5.44233333333334	0.248908996582031
5.44566666666667	0.23794174194336
5.449	0.224113464355469
5.45233333333334	0.21505355834961
5.45566666666667	0.212192535400391
5.459	0.213146209716797
5.46233333333334	0.218868255615235
5.46566666666667	0.227928161621094
5.469	0.23794174194336
5.47233333333334	0.247955322265625
5.47566666666667	0.261306762695313
5.479	0.27608871459961
5.48233333333334	0.283241271972656
5.48566666666667	0.286102294921875
5.489	0.286579132080078
5.49233333333334	0.285625457763672
5.49566666666667	0.280380249023438
5.499	0.272274017333985
5.50233333333334	0.263690948486328
5.50566666666667	0.257492065429688
5.509	0.250816345214844
5.51233333333334	0.247478485107422
5.51566666666667	0.244140625
5.519	0.246047973632813
5.52233333333334	0.249862670898438
5.52566666666667	0.254631042480469
5.529	0.257968902587891
5.53233333333334	0.2593994140625
5.53566666666667	0.261783599853516
5.539	0.259876251220703
5.54233333333334	0.255107879638672
5.54566666666667	0.245094299316406
5.549	0.239849090576172
5.55233333333334	0.23651123046875
5.55566666666667	0.23651123046875
5.559	0.240802764892578
5.56233333333334	0.251293182373047
5.56566666666667	0.263214111328125
5.569	0.270843505859375
5.57233333333334	0.273227691650391
5.57566666666667	0.275135040283203
5.579	0.276565551757813
5.58233333333334	0.275135040283203
5.58566666666667	0.278949737548828
5.589	0.286102294921875
5.59233333333334	0.292778015136719
5.59566666666667	0.292778015136719
5.599	0.288963317871094
5.60233333333334	0.292778015136719
5.60566666666667	0.296592712402344
5.609	0.300407409667969
5.61233333333334	0.296592712402344
5.61566666666667	0.285625457763672
5.619	0.271320343017578
5.62233333333334	0.255107879638672
5.62566666666667	0.243186950683594
5.629	0.234603881835938
5.63233333333334	0.232219696044922
5.63566666666667	0.238418579101563
5.639	0.247478485107422
5.64233333333334	0.25320053100586
5.64566666666667	0.249862670898438
5.649	0.240802764892578
5.65233333333334	0.231742858886719
5.65566666666667	0.227451324462891
5.659	0.221729278564453
5.66233333333334	0.217437744140625
5.66566666666667	0.218868255615235
5.669	0.226974487304688
5.67233333333334	0.239849090576172
5.67566666666667	0.250816345214844
5.679	0.264644622802735
5.68233333333334	0.271797180175781
5.68566666666667	0.27608871459961
5.689	0.275611877441406
5.69233333333334	0.274181365966797
5.69566666666667	0.273227691650391
5.699	0.273227691650391
5.70233333333334	0.277519226074219
5.70566666666667	0.277042388916016
5.709	0.273227691650391
5.71233333333334	0.265598297119141
5.71566666666667	0.265598297119141
5.719	0.264167785644531
5.72233333333334	0.258445739746094
5.72566666666667	0.255584716796875
5.729	0.261306762695313
5.73233333333334	0.270843505859375
5.73566666666667	0.267505645751953
5.739	0.255107879638672
5.74233333333334	0.244140625
5.74566666666667	0.238418579101563
5.749	0.232696533203125
5.75233333333334	0.231266021728516
5.75566666666667	0.237464904785156
5.759	0.258922576904297
5.76233333333334	0.283241271972656
5.76566666666667	0.298500061035156
5.769	0.302314758300781
5.77233333333334	0.298023223876953
5.77566666666667	0.288963317871094
5.779	0.273227691650391
5.78233333333334	0.258445739746094
5.78566666666667	0.247001647949219
5.789	0.242233276367188
5.79233333333334	0.240802764892578
5.79566666666667	0.243663787841797
5.799	0.244617462158203
5.80233333333334	0.243663787841797
5.80566666666667	0.244617462158203
5.809	0.245094299316406
5.81233333333334	0.244140625
5.81566666666667	0.240802764892578
5.819	0.242710113525391
5.82233333333334	0.251293182373047
5.82566666666667	0.260353088378906
5.829	0.267982482910156
5.83233333333334	0.27608871459961
5.83566666666667	0.285148620605469
5.839	0.295639038085938
5.84233333333334	0.303745269775391
5.84566666666667	0.31423568725586
5.849	0.324249267578125
5.85233333333334	0.32949447631836
5.85566666666667	0.328540802001953
5.859	0.323295593261719
5.86233333333334	0.319957733154297
5.86566666666667	0.310897827148438
5.869	0.299930572509766
5.87233333333334	0.290870666503906
5.87566666666667	0.289440155029297
5.879	0.285148620605469
5.88233333333334	0.273227691650391
5.88566666666667	0.265121459960938
5.889	0.26702880859375
5.89233333333334	0.275135040283203
5.89566666666667	0.281810760498047
5.899	0.290393829345703
5.90233333333334	0.307083129882813
5.90566666666667	0.320911407470703
5.909	0.325679779052735
5.91233333333334	0.322818756103516
5.91566666666667	0.318527221679688
5.919	0.316619873046875
5.92233333333334	0.308513641357422
5.92566666666667	0.301837921142578
5.929	0.296115875244141
5.93233333333334	0.297069549560547
5.93566666666667	0.299453735351563
5.939	0.304222106933594
5.94233333333334	0.309467315673828
5.94566666666667	0.310897827148438
5.949	0.31280517578125
5.95233333333334	0.310897827148438
5.95566666666667	0.308990478515625
5.959	0.304698944091797
5.96233333333334	0.299930572509766
5.96566666666667	0.29754638671875
5.969	0.293731689453125
5.97233333333334	0.289440155029297
5.97566666666667	0.28228759765625
5.979	0.273704528808594
5.98233333333334	0.270366668701172
5.98566666666667	0.272750854492188
5.989	0.286102294921875
5.99233333333334	0.301837921142578
5.99566666666667	0.317573547363281
5.999	0.32949447631836
6.00233333333334	0.335216522216797
6.00566666666667	0.33712387084961
6.009	0.333786010742188
6.01233333333334	0.326633453369141
6.01566666666667	0.318050384521485
6.019	0.310897827148438
6.02233333333334	0.305652618408203
6.02566666666667	0.300407409667969
6.029	0.293254852294922
6.03233333333334	0.289440155029297
6.03566666666667	0.287532806396485
6.039	0.290870666503906
6.04233333333334	0.292778015136719
6.04566666666667	0.293731689453125
6.049	0.294208526611328
6.05233333333334	0.297069549560547
6.05566666666667	0.299453735351563
6.059	0.299930572509766
6.06233333333334	0.304222106933594
6.06566666666667	0.314712524414063
6.069	0.326633453369141
6.07233333333334	0.333309173583985
6.07566666666667	0.334739685058594
6.079	0.336647033691406
6.08233333333334	0.342369079589844
6.08566666666667	0.348567962646485
6.089	0.357151031494141
6.09233333333334	0.363349914550781
6.09566666666667	0.369548797607422
6.099	0.372886657714844
6.10233333333334	0.373363494873047
6.10566666666667	0.365734100341797
6.109	0.355243682861328
6.11233333333334	0.345706939697266
6.11566666666667	0.33712387084961
6.119	0.32949447631836
6.12233333333334	0.322818756103516
6.12566666666667	0.321388244628906
6.129	0.322818756103516
6.13233333333334	0.329971313476563
6.13566666666667	0.335216522216797
6.139	0.340461730957031
6.14233333333334	0.339508056640625
6.14566666666667	0.335693359375
6.149	0.333309173583985
6.15233333333334	0.332832336425781
6.15566666666667	0.339508056640625
6.159	0.342845916748047
6.16233333333334	0.340938568115235
6.16566666666667	0.330924987792969
6.169	0.315666198730469
6.17233333333334	0.301837921142578
6.17566666666667	0.293731689453125
6.179	0.294685363769531
6.18233333333334	0.303268432617188
6.18566666666667	0.313282012939453
6.189	0.322818756103516
6.19233333333334	0.326633453369141
6.19566666666667	0.327587127685547
6.199	0.325679779052735
6.20233333333334	0.320911407470703
6.20566666666667	0.320911407470703
6.209	0.326633453369141
6.21233333333334	0.336647033691406
6.21566666666667	0.33712387084961
6.219	0.329971313476563
6.22233333333334	0.325202941894531
6.22566666666667	0.32806396484375
6.229	0.332832336425781
6.23233333333334	0.339031219482422
6.23566666666667	0.347614288330078
6.239	0.36001205444336
6.24233333333334	0.364303588867188
6.24566666666667	0.360488891601563
6.249	0.350475311279297
6.25233333333334	0.346183776855469
6.25566666666667	0.341892242431641
6.259	0.338554382324219
6.26233333333334	0.340461730957031
6.26566666666667	0.3509521484375
6.269	0.363349914550781
6.27233333333334	0.36001205444336
6.27566666666667	0.348567962646485
6.279	0.336647033691406
6.28233333333334	0.331878662109375
6.28566666666667	0.327587127685547
6.289	0.32186508178711
6.29233333333334	0.321388244628906
6.29566666666667	0.327110290527344
6.299	0.337600708007813
6.30233333333334	0.343799591064453
6.30566666666667	0.342845916748047
6.309	0.338554382324219
6.31233333333334	0.333309173583985
6.31566666666667	0.330924987792969
6.319	0.322818756103516
6.32233333333334	0.315189361572266
6.32566666666667	0.307559967041016
6.329	0.303745269775391
6.33233333333334	0.303268432617188
6.33566666666667	0.307083129882813
6.339	0.316143035888672
6.34233333333334	0.329017639160156
6.34566666666667	0.342369079589844
6.349	0.349521636962891
6.35233333333334	0.35238265991211
6.35566666666667	0.352859497070313
6.359	0.35238265991211
6.36233333333334	0.348091125488281
6.36566666666667	0.340938568115235
6.369	0.33712387084961
6.37233333333334	0.341415405273438
6.37566666666667	0.34475326538086
6.379	0.342369079589844
6.38233333333334	0.33712387084961
6.38566666666667	0.334739685058594
6.389	0.334739685058594
6.39233333333334	0.331878662109375
6.39566666666667	0.326156616210938
6.399	0.324249267578125
6.40233333333334	0.323772430419922
6.40566666666667	0.3204345703125
6.409	0.315189361572266
6.41233333333334	0.310897827148438
6.41566666666667	0.311374664306641
6.419	0.310897827148438
6.42233333333334	0.307083129882813
6.42566666666667	0.30660629272461
6.429	0.30517578125
6.43233333333334	0.302314758300781
6.43566666666667	0.298500061035156
6.439	0.296592712402344
6.44233333333334	0.301837921142578
6.44566666666667	0.303268432617188
6.449	0.305652618408203
6.45233333333334	0.306129455566406
6.45566666666667	0.304222106933594
6.459	0.304698944091797
6.46233333333334	0.301837921142578
6.46566666666667	0.302314758300781
6.469	0.30517578125
6.47233333333334	0.311374664306641
6.47566666666667	0.313758850097656
6.479	0.308036804199219
6.48233333333334	0.30517578125
6.48566666666667	0.30660629272461
6.489	0.309944152832031
6.49233333333334	0.310897827148438
6.49566666666667	0.313758850097656
6.499	0.317573547363281
6.50233333333334	0.319004058837891
6.50566666666667	0.315189361572266
6.509	0.309944152832031
6.51233333333334	0.301361083984375
6.51566666666667	0.293254852294922
6.519	0.288486480712891
6.52233333333334	0.283241271972656
6.52566666666667	0.281810760498047
6.529	0.277042388916016
6.53233333333334	0.278472900390625
6.53566666666667	0.281810760498047
6.539	0.285625457763672
6.54233333333334	0.296592712402344
6.54566666666667	0.301361083984375
6.549	0.30517578125
6.55233333333334	0.305652618408203
6.55566666666667	0.308990478515625
6.559	0.313758850097656
6.56233333333334	0.308036804199219
6.56566666666667	0.298023223876953
6.569	0.290870666503906
6.57233333333334	0.28371810913086
6.57566666666667	0.273227691650391
6.579	0.259876251220703
6.58233333333334	0.255107879638672
6.58566666666667	0.262260437011719
6.589	0.264167785644531
6.59233333333334	0.264644622802735
6.59566666666667	0.263690948486328
6.599	0.26845932006836
6.60233333333334	0.275135040283203
6.60566666666667	0.280857086181641
6.609	0.290870666503906
6.61233333333334	0.300884246826172
6.61566666666667	0.308990478515625
6.619	0.316143035888672
6.62233333333334	0.322341918945313
6.62566666666667	0.322341918945313
6.629	0.318050384521485
6.63233333333334	0.311374664306641
6.63566666666667	0.307559967041016
6.639	0.303745269775391
6.64233333333334	0.295162200927735
6.64566666666667	0.290870666503906
6.649	0.291824340820313
6.65233333333334	0.301837921142578
6.65566666666667	0.314712524414063
6.659	0.322341918945313
6.66233333333334	0.330924987792969
6.66566666666667	0.334739685058594
[truncated: 7,007 more rows]
