# Supplementary material for: Phase-Specific Parameter Estimation in Chiral HPLC Using 1‑Site, 2‑Site Stochastic Models, and Unified Equation Approach
Source: Anal Chem. 2026 Apr 29;98(18):13925–39. doi: 10.1021/acs.analchem.6c01634 (PMC13177292; doi:10.1021/acs.analchem.6c01634)
Supplement: Supplementary file 2 [file ac6c01634_si_002.zip › SupportingInformation/01_isotherm_fit/CELL2_data/LORA_CELL2_05_10_25402.CSV]

0.00266666666666667	-0.0147819519042969
0.006	-0.0147819519042969
0.00933333333333334	-0.0109672546386719
0.0126666666666667	-0.00333786010742188
0.016	0.00333786010742188
0.0193333333333334	0.00715255737304688
0.0226666666666667	0.0109672546386719
0.026	0.0181198120117188
0.0293333333333334	0.02288818359375
0.0326666666666667	0.0233650207519531
0.036	0.0176429748535156
0.0393333333333334	0.0157356262207031
0.0426666666666667	0.0143051147460938
0.046	0.0095367431640625
0.0493333333333334	0.003814697265625
0.0526666666666667	-0.000476837158203125
0.056	0.000476837158203125
0.0593333333333334	0.003814697265625
0.0626666666666667	0.003814697265625
0.066	0.00095367431640625
0.0693333333333334	0.000476837158203125
0.0726666666666667	0.00429153442382813
0.076	0.00905990600585938
0.0793333333333334	0.00858306884765625
0.0826666666666667	0.00429153442382813
0.086	0.003814697265625
0.0893333333333334	0.00476837158203125
0.0926666666666667	0.00476837158203125
0.096	0.00095367431640625
0.0993333333333334	-0.00286102294921875
0.102666666666667	-0.00333786010742188
0.106	-0.003814697265625
0.109333333333334	-0.00715255737304688
0.112666666666667	-0.0128746032714844
0.116	-0.0181198120117188
0.119333333333334	-0.0209808349609375
0.122666666666667	-0.0224113464355469
0.126	-0.0219345092773438
0.129333333333334	-0.0185966491699219
0.132666666666667	-0.0147819519042969
0.136	-0.0171661376953125
0.139333333333334	-0.0219345092773438
0.142666666666667	-0.0281333923339844
0.146	-0.0309944152832031
0.149333333333334	-0.0357627868652344
0.152666666666667	-0.0391006469726563
0.156	-0.0357627868652344
0.159333333333334	-0.0276565551757813
0.162666666666667	-0.0176429748535156
0.166	-0.0138282775878906
0.169333333333334	-0.0143051147460938
0.172666666666667	-0.0128746032714844
0.176	-0.0100135803222656
0.179333333333334	-0.0104904174804688
0.182666666666667	-0.0143051147460938
0.186	-0.0185966491699219
0.189333333333334	-0.0181198120117188
0.192666666666667	-0.0176429748535156
0.196	-0.0195503234863281
0.199333333333334	-0.0176429748535156
0.202666666666667	-0.0147819519042969
0.206	-0.00810623168945313
0.209333333333334	-0.00333786010742188
0.212666666666667	0
0.216	0.00333786010742188
0.219333333333334	0.00667572021484375
0.222666666666667	0.0119209289550781
0.226	0.0152587890625
0.229333333333334	0.0157356262207031
0.232666666666667	0.0138282775878906
0.236	0.0104904174804688
0.239333333333334	0.00619888305664063
0.242666666666667	0.0019073486328125
0.246	0.00143051147460938
0.249333333333334	0.00238418579101563
0.252666666666667	0.00476837158203125
0.256	0.00524520874023438
0.259333333333334	0.00762939453125
0.262666666666667	0.00905990600585938
0.266	0.00858306884765625
0.269333333333334	0.00810623168945313
0.272666666666667	0.00619888305664063
0.276	0.00762939453125
0.279333333333334	0.00524520874023438
0.282666666666667	0.00333786010742188
0.286	-0.00095367431640625
0.289333333333334	-0.00619888305664063
0.292666666666667	-0.0109672546386719
0.296	-0.0162124633789063
0.299333333333334	-0.0195503234863281
0.302666666666667	-0.0238418579101563
0.306	-0.0290870666503906
0.309333333333334	-0.0324249267578125
0.312666666666667	-0.0367164611816406
0.316	-0.0391006469726563
0.319333333333334	-0.0429153442382813
0.322666666666667	-0.0443458557128906
0.326	-0.0410079956054688
0.329333333333334	-0.0357627868652344
0.332666666666667	-0.0295639038085938
0.336	-0.0271797180175781
0.339333333333334	-0.0257492065429688
0.342666666666667	-0.0271797180175781
0.346	-0.0314712524414063
0.349333333333334	-0.0352859497070313
0.352666666666667	-0.0376701354980469
0.356	-0.0367164611816406
0.359333333333334	-0.034332275390625
0.362666666666667	-0.0309944152832031
0.366	-0.026702880859375
0.369333333333334	-0.0219345092773438
0.372666666666667	-0.0219345092773438
0.376	-0.0257492065429688
0.379333333333334	-0.0290870666503906
0.382666666666667	-0.0286102294921875
0.386	-0.0252723693847656
0.389333333333334	-0.0257492065429688
0.392666666666667	-0.0286102294921875
0.396	-0.030517578125
0.399333333333334	-0.0281333923339844
0.402666666666667	-0.0257492065429688
0.406	-0.0252723693847656
0.409333333333334	-0.0247955322265625
0.412666666666667	-0.0205039978027344
0.416	-0.0128746032714844
0.419333333333334	-0.00715255737304688
0.422666666666667	-0.00619888305664063
0.426	-0.00858306884765625
0.429333333333334	-0.011444091796875
0.432666666666667	-0.0133514404296875
0.436	-0.0152587890625
0.439333333333334	-0.0205039978027344
0.442666666666667	-0.0262260437011719
0.446	-0.0290870666503906
0.449333333333334	-0.0262260437011719
0.452666666666667	-0.0209808349609375
0.456	-0.0200271606445313
0.459333333333334	-0.0185966491699219
0.462666666666667	-0.0147819519042969
0.466	-0.00905990600585938
0.469333333333334	-0.00858306884765625
0.472666666666667	-0.0104904174804688
0.476	-0.00905990600585938
0.479333333333334	-0.00762939453125
0.482666666666667	-0.0109672546386719
0.486	-0.019073486328125
0.489333333333334	-0.0233650207519531
0.492666666666667	-0.0233650207519531
0.496	-0.0247955322265625
0.499333333333334	-0.0309944152832031
0.502666666666667	-0.0357627868652344
0.506	-0.0371932983398438
0.509333333333334	-0.0386238098144531
0.512666666666667	-0.0414848327636719
0.516	-0.0405311584472656
0.519333333333334	-0.0329017639160156
0.522666666666667	-0.0233650207519531
0.526	-0.0176429748535156
0.529333333333334	-0.0133514404296875
0.532666666666667	-0.0100135803222656
0.536	-0.011444091796875
0.539333333333334	-0.0181198120117188
0.542666666666667	-0.0271797180175781
0.546	-0.0319480895996094
0.549333333333334	-0.0362396240234375
0.552666666666667	-0.0395774841308594
0.556	-0.0410079956054688
0.559333333333334	-0.0386238098144531
0.562666666666667	-0.0329017639160156
0.566	-0.0286102294921875
0.569333333333334	-0.02288818359375
0.572666666666667	-0.019073486328125
0.576	-0.019073486328125
0.579333333333334	-0.0195503234863281
0.582666666666667	-0.0224113464355469
0.586	-0.0233650207519531
0.589333333333334	-0.0247955322265625
0.592666666666667	-0.0238418579101563
0.596	-0.0219345092773438
0.599333333333334	-0.0219345092773438
0.602666666666667	-0.0233650207519531
0.606	-0.0247955322265625
0.609333333333334	-0.0257492065429688
0.612666666666667	-0.026702880859375
0.616	-0.0281333923339844
0.619333333333334	-0.0300407409667969
0.622666666666667	-0.0309944152832031
0.626	-0.0295639038085938
0.629333333333334	-0.0257492065429688
0.632666666666667	-0.0205039978027344
0.636	-0.0157356262207031
0.639333333333334	-0.0119209289550781
0.642666666666667	-0.00810623168945313
0.646	-0.0104904174804688
0.649333333333334	-0.0143051147460938
0.652666666666667	-0.0214576721191406
0.656	-0.0247955322265625
0.659333333333334	-0.0262260437011719
0.662666666666667	-0.0271797180175781
0.666	-0.0247955322265625
0.669333333333334	-0.02288818359375
0.672666666666667	-0.0181198120117188
0.676	-0.0152587890625
0.679333333333334	-0.0109672546386719
0.682666666666667	-0.00476837158203125
0.686	0.0019073486328125
0.689333333333334	0.00905990600585938
0.692666666666667	0.0104904174804688
0.696	0.0104904174804688
0.699333333333334	0.00810623168945313
0.702666666666667	0.00286102294921875
0.706	-0.003814697265625
0.709333333333334	-0.0152587890625
0.712666666666667	-0.0238418579101563
0.716	-0.0314712524414063
0.719333333333334	-0.0376701354980469
0.722666666666667	-0.0448226928710938
0.726	-0.0500679016113282
0.729333333333334	-0.049591064453125
0.732666666666667	-0.0467300415039063
0.736	-0.0438690185546875
0.739333333333334	-0.0405311584472656
0.742666666666667	-0.0338554382324219
0.746	-0.0276565551757813
0.749333333333334	-0.0214576721191406
0.752666666666667	-0.0143051147460938
0.756	-0.00524520874023438
0.759333333333334	0.003814697265625
0.762666666666667	0.00619888305664063
0.766	0.00619888305664063
0.769333333333334	0.003814697265625
0.772666666666667	0
0.776	-0.00619888305664063
0.779333333333334	-0.0123977661132813
0.782666666666667	-0.0123977661132813
0.786	-0.011444091796875
0.789333333333334	-0.0109672546386719
0.792666666666667	-0.0128746032714844
0.796	-0.0152587890625
0.799333333333334	-0.0205039978027344
0.802666666666667	-0.0276565551757813
0.806	-0.0348091125488281
0.809333333333334	-0.0371932983398438
0.812666666666667	-0.0367164611816406
0.816	-0.034332275390625
0.819333333333334	-0.0286102294921875
0.822666666666667	-0.0205039978027344
0.826	-0.0138282775878906
0.829333333333334	-0.0143051147460938
0.832666666666667	-0.0209808349609375
0.836	-0.0290870666503906
0.839333333333334	-0.0376701354980469
0.842666666666667	-0.0438690185546875
0.846	-0.0457763671875
0.849333333333334	-0.0424385070800781
0.852666666666667	-0.0357627868652344
0.856	-0.030517578125
0.859333333333334	-0.0252723693847656
0.862666666666667	-0.0185966491699219
0.866	-0.0128746032714844
0.869333333333334	-0.0109672546386719
0.872666666666667	-0.0095367431640625
0.876	-0.00762939453125
0.879333333333334	-0.00762939453125
0.882666666666667	-0.0133514404296875
0.886	-0.0243186950683594
0.889333333333334	-0.034332275390625
0.892666666666667	-0.0424385070800781
0.896	-0.0467300415039063
0.899333333333334	-0.0481605529785156
0.902666666666667	-0.0472068786621094
0.906	-0.0410079956054688
0.909333333333334	-0.0324249267578125
0.912666666666667	-0.0271797180175781
0.916	-0.0233650207519531
0.919333333333334	-0.0224113464355469
0.922666666666667	-0.0166893005371094
0.926	-0.0138282775878906
0.929333333333334	-0.0133514404296875
0.932666666666667	-0.011444091796875
0.936	-0.011444091796875
0.939333333333334	-0.011444091796875
0.942666666666667	-0.0185966491699219
0.946	-0.0257492065429688
0.949333333333334	-0.0314712524414063
0.952666666666667	-0.0329017639160156
0.956	-0.0281333923339844
0.959333333333334	-0.0200271606445313
0.962666666666667	-0.011444091796875
0.966	-0.00619888305664063
0.969333333333334	-0.00524520874023438
0.972666666666667	-0.00667572021484375
0.976	-0.0104904174804688
0.979333333333334	-0.0152587890625
0.982666666666667	-0.0162124633789063
0.986	-0.0152587890625
0.989333333333334	-0.0100135803222656
0.992666666666667	-0.0095367431640625
0.996	-0.0119209289550781
0.999333333333334	-0.0181198120117188
1.00266666666667	-0.0276565551757813
1.006	-0.0367164611816406
1.00933333333334	-0.041961669921875
1.01266666666667	-0.0395774841308594
1.016	-0.0338554382324219
1.01933333333334	-0.0290870666503906
1.02266666666667	-0.0243186950683594
1.026	-0.0200271606445313
1.02933333333334	-0.0181198120117188
1.03266666666667	-0.0209808349609375
1.036	-0.0238418579101563
1.03933333333334	-0.0243186950683594
1.04266666666667	-0.0233650207519531
1.046	-0.0205039978027344
1.04933333333334	-0.0205039978027344
1.05266666666667	-0.0205039978027344
1.056	-0.0214576721191406
1.05933333333334	-0.0238418579101563
1.06266666666667	-0.026702880859375
1.066	-0.0295639038085938
1.06933333333334	-0.0290870666503906
1.07266666666667	-0.0271797180175781
1.076	-0.0262260437011719
1.07933333333334	-0.0257492065429688
1.08266666666667	-0.0243186950683594
1.086	-0.0185966491699219
1.08933333333334	-0.0147819519042969
1.09266666666667	-0.0128746032714844
1.096	-0.0123977661132813
1.09933333333334	-0.0100135803222656
1.10266666666667	-0.00715255737304688
1.106	-0.00810623168945313
1.10933333333334	-0.00619888305664063
1.11266666666667	-0.00715255737304688
1.116	-0.0057220458984375
1.11933333333334	-0.00619888305664063
1.12266666666667	-0.0057220458984375
1.126	-0.0057220458984375
1.12933333333334	-0.00858306884765625
1.13266666666667	-0.00810623168945313
1.136	-0.00810623168945313
1.13933333333334	-0.0104904174804688
1.14266666666667	-0.0195503234863281
1.146	-0.0262260437011719
1.14933333333334	-0.0281333923339844
1.15266666666667	-0.0309944152832031
1.156	-0.034332275390625
1.15933333333334	-0.0338554382324219
1.16266666666667	-0.0290870666503906
1.166	-0.0286102294921875
1.16933333333334	-0.0338554382324219
1.17266666666667	-0.0395774841308594
1.176	-0.0410079956054688
1.17933333333334	-0.0410079956054688
1.18266666666667	-0.0414848327636719
1.186	-0.0405311584472656
1.18933333333334	-0.0376701354980469
1.19266666666667	-0.0324249267578125
1.196	-0.0290870666503906
1.19933333333334	-0.026702880859375
1.20266666666667	-0.0247955322265625
1.206	-0.02288818359375
1.20933333333334	-0.0209808349609375
1.21266666666667	-0.0224113464355469
1.216	-0.0238418579101563
1.21933333333334	-0.0214576721191406
1.22266666666667	-0.019073486328125
1.226	-0.0205039978027344
1.22933333333334	-0.0247955322265625
1.23266666666667	-0.0257492065429688
1.236	-0.0276565551757813
1.23933333333334	-0.0319480895996094
1.24266666666667	-0.03814697265625
1.246	-0.0414848327636719
1.24933333333334	-0.0410079956054688
1.25266666666667	-0.0414848327636719
1.256	-0.0410079956054688
1.25933333333334	-0.0424385070800781
1.26266666666667	-0.0452995300292969
1.266	-0.0476837158203125
1.26933333333334	-0.0481605529785156
1.27266666666667	-0.0462532043457031
1.276	-0.0429153442382813
1.27933333333334	-0.0348091125488281
1.28266666666667	-0.0214576721191406
1.286	-0.00715255737304688
1.28933333333334	0.00238418579101563
1.29266666666667	0.00905990600585938
1.296	0.0133514404296875
1.29933333333334	0.0138282775878906
1.30266666666667	0.0100135803222656
1.306	0.00524520874023438
1.30933333333334	0.00762939453125
1.31266666666667	0.0100135803222656
1.316	0.011444091796875
1.31933333333334	0.0100135803222656
1.32266666666667	0.0100135803222656
1.326	0.00762939453125
1.32933333333334	0.00143051147460938
1.33266666666667	-0.00524520874023438
1.336	-0.0100135803222656
1.33933333333334	-0.0128746032714844
1.34266666666667	-0.0166893005371094
1.346	-0.0205039978027344
1.34933333333334	-0.0243186950683594
1.35266666666667	-0.0295639038085938
1.356	-0.0357627868652344
1.35933333333334	-0.0410079956054688
1.36266666666667	-0.0438690185546875
1.366	-0.0424385070800781
1.36933333333334	-0.0395774841308594
1.37266666666667	-0.034332275390625
1.376	-0.0286102294921875
1.37933333333334	-0.02288818359375
1.38266666666667	-0.0219345092773438
1.386	-0.0233650207519531
1.38933333333334	-0.0243186950683594
1.39266666666667	-0.02288818359375
1.396	-0.0219345092773438
1.39933333333334	-0.0219345092773438
1.40266666666667	-0.02288818359375
1.406	-0.0276565551757813
1.40933333333334	-0.0333786010742188
1.41266666666667	-0.0395774841308594
1.416	-0.0457763671875
1.41933333333334	-0.0529289245605469
1.42266666666667	-0.0543594360351563
1.426	-0.0491142272949219
1.42933333333334	-0.0400543212890625
1.43266666666667	-0.0338554382324219
1.436	-0.0338554382324219
1.43933333333334	-0.0309944152832031
1.44266666666667	-0.0262260437011719
1.446	-0.0200271606445313
1.44933333333334	-0.0185966491699219
1.45266666666667	-0.0200271606445313
1.456	-0.0219345092773438
1.45933333333334	-0.0271797180175781
1.46266666666667	-0.030517578125
1.466	-0.0357627868652344
1.46933333333334	-0.0386238098144531
1.47266666666667	-0.0395774841308594
1.476	-0.03814697265625
1.47933333333334	-0.0319480895996094
1.48266666666667	-0.030517578125
1.486	-0.0276565551757813
1.48933333333334	-0.0247955322265625
1.49266666666667	-0.0185966491699219
1.496	-0.00858306884765625
1.49933333333334	-0.00286102294921875
1.50266666666667	0.000476837158203125
1.506	-0.00143051147460938
1.50933333333334	-0.00286102294921875
1.51266666666667	-0.00286102294921875
1.516	-0.0019073486328125
1.51933333333334	0.00095367431640625
1.52266666666667	0.0057220458984375
1.526	0.0104904174804688
1.52933333333334	0.0100135803222656
1.53266666666667	0.00333786010742188
1.536	-0.003814697265625
1.53933333333334	-0.0100135803222656
1.54266666666667	-0.0138282775878906
1.546	-0.0166893005371094
1.54933333333334	-0.0176429748535156
1.55266666666667	-0.0152587890625
1.556	-0.0123977661132813
1.55933333333334	-0.00810623168945313
1.56266666666667	-0.00429153442382813
1.566	-0.00143051147460938
1.56933333333334	0.000476837158203125
1.57266666666667	0.00095367431640625
1.576	0.0019073486328125
1.57933333333334	0.000476837158203125
1.58266666666667	-0.003814697265625
1.586	-0.0104904174804688
1.58933333333334	-0.0157356262207031
1.59266666666667	-0.0214576721191406
1.596	-0.0319480895996094
1.59933333333334	-0.0429153442382813
1.60266666666667	-0.0500679016113282
1.606	-0.0500679016113282
1.60933333333334	-0.0448226928710938
1.61266666666667	-0.0391006469726563
1.616	-0.0309944152832031
1.61933333333334	-0.0214576721191406
1.62266666666667	-0.0109672546386719
1.626	-0.00429153442382813
1.62933333333334	-0.00238418579101563
1.63266666666667	-0.0019073486328125
1.636	0.000476837158203125
1.63933333333334	0.00429153442382813
1.64266666666667	0.00667572021484375
1.646	0.00905990600585938
1.64933333333334	0.0119209289550781
1.65266666666667	0.0128746032714844
1.656	0.0104904174804688
1.65933333333334	0.00429153442382813
1.66266666666667	-0.00238418579101563
1.666	-0.00429153442382813
1.66933333333334	-0.00429153442382813
1.67266666666667	-0.00524520874023438
1.676	-0.00858306884765625
1.67933333333334	-0.0119209289550781
1.68266666666667	-0.0147819519042969
1.686	-0.0200271606445313
1.68933333333334	-0.0233650207519531
1.69266666666667	-0.0243186950683594
1.696	-0.019073486328125
1.69933333333334	-0.0100135803222656
1.70266666666667	-0.00619888305664063
1.706	-0.00905990600585938
1.70933333333334	-0.0185966491699219
1.71266666666667	-0.0257492065429688
1.716	-0.0329017639160156
1.71933333333334	-0.0391006469726563
1.72266666666667	-0.0433921813964844
1.726	-0.0448226928710938
1.72933333333334	-0.0438690185546875
1.73266666666667	-0.0433921813964844
1.736	-0.0457763671875
1.73933333333334	-0.049591064453125
1.74266666666667	-0.0505447387695313
1.746	-0.0452995300292969
1.74933333333334	-0.0371932983398438
1.75266666666667	-0.0295639038085938
1.756	-0.0209808349609375
1.75933333333334	-0.0147819519042969
1.76266666666667	-0.0119209289550781
1.766	-0.0147819519042969
1.76933333333334	-0.0185966491699219
1.77266666666667	-0.0233650207519531
1.776	-0.0300407409667969
1.77933333333334	-0.0357627868652344
1.78266666666667	-0.0386238098144531
1.786	-0.0367164611816406
1.78933333333334	-0.034332275390625
1.79266666666667	-0.0290870666503906
1.796	-0.0224113464355469
1.79933333333334	-0.0138282775878906
1.80266666666667	-0.00715255737304688
1.806	-0.0019073486328125
1.80933333333334	0
1.81266666666667	0
1.816	0.000476837158203125
1.81933333333334	0.0019073486328125
1.82266666666667	0.00143051147460938
1.826	-0.00095367431640625
1.82933333333334	-0.000476837158203125
1.83266666666667	0.00238418579101563
1.836	0.0057220458984375
1.83933333333334	0.00810623168945313
1.84266666666667	0.0133514404296875
1.846	0.019073486328125
1.84933333333334	0.0224113464355469
1.85266666666667	0.0224113464355469
1.856	0.0214576721191406
1.85933333333334	0.0200271606445313
1.86266666666667	0.0181198120117188
1.866	0.0162124633789063
1.86933333333334	0.0147819519042969
1.87266666666667	0.0147819519042969
1.876	0.0147819519042969
1.87933333333334	0.0143051147460938
1.88266666666667	0.0147819519042969
1.886	0.0166893005371094
1.88933333333334	0.0181198120117188
1.89266666666667	0.0195503234863281
1.896	0.0195503234863281
1.89933333333334	0.019073486328125
1.90266666666667	0.0147819519042969
1.906	0.0104904174804688
1.90933333333334	0.0100135803222656
1.91266666666667	0.0095367431640625
1.916	0.0104904174804688
1.91933333333334	0.00905990600585938
1.92266666666667	0.0100135803222656
1.926	0.00667572021484375
1.92933333333334	-0.000476837158203125
1.93266666666667	-0.00619888305664063
1.936	-0.0100135803222656
1.93933333333334	-0.011444091796875
1.94266666666667	-0.0152587890625
1.946	-0.0157356262207031
1.94933333333334	-0.0138282775878906
1.95266666666667	-0.0138282775878906
1.956	-0.0181198120117188
1.95933333333334	-0.0224113464355469
1.96266666666667	-0.0185966491699219
1.966	-0.0147819519042969
1.96933333333334	-0.011444091796875
1.97266666666667	-0.00667572021484375
1.976	0.00095367431640625
1.97933333333334	0.00667572021484375
1.98266666666667	0.00524520874023438
1.986	0.00333786010742188
1.98933333333334	0.00143051147460938
1.99266666666667	-0.00143051147460938
1.996	-0.00762939453125
1.99933333333334	-0.0133514404296875
2.00266666666667	-0.0133514404296875
2.006	-0.0100135803222656
2.00933333333334	-0.00715255737304688
2.01266666666667	-0.00715255737304688
2.016	-0.00524520874023438
2.01933333333334	-0.00095367431640625
2.02266666666667	0.00429153442382813
2.026	0.00333786010742188
2.02933333333334	-0.00333786010742188
2.03266666666667	-0.0104904174804688
2.036	-0.0147819519042969
2.03933333333334	-0.0171661376953125
2.04266666666667	-0.019073486328125
2.046	-0.0185966491699219
2.04933333333334	-0.0166893005371094
2.05266666666667	-0.0138282775878906
2.056	-0.0147819519042969
2.05933333333334	-0.0176429748535156
2.06266666666667	-0.0238418579101563
2.066	-0.030517578125
2.06933333333334	-0.034332275390625
2.07266666666667	-0.0309944152832031
2.076	-0.0233650207519531
2.07933333333334	-0.0200271606445313
2.08266666666667	-0.0205039978027344
2.086	-0.0219345092773438
2.08933333333334	-0.0224113464355469
2.09266666666667	-0.0247955322265625
2.096	-0.0286102294921875
2.09933333333334	-0.0319480895996094
2.10266666666667	-0.0309944152832031
2.106	-0.0276565551757813
2.10933333333334	-0.0219345092773438
2.11266666666667	-0.0181198120117188
2.116	-0.0152587890625
2.11933333333334	-0.0128746032714844
2.12266666666667	-0.0123977661132813
2.126	-0.0162124633789063
2.12933333333334	-0.02288818359375
2.13266666666667	-0.0281333923339844
2.136	-0.0309944152832031
2.13933333333334	-0.0348091125488281
2.14266666666667	-0.0371932983398438
2.146	-0.0357627868652344
2.14933333333334	-0.0319480895996094
2.15266666666667	-0.0295639038085938
2.156	-0.0333786010742188
2.15933333333334	-0.0371932983398438
2.16266666666667	-0.0405311584472656
2.166	-0.0443458557128906
2.16933333333334	-0.0500679016113282
2.17266666666667	-0.05340576171875
2.176	-0.0481605529785156
2.17933333333334	-0.0391006469726563
2.18266666666667	-0.0319480895996094
2.186	-0.0276565551757813
2.18933333333334	-0.02288818359375
2.19266666666667	-0.0209808349609375
2.196	-0.0224113464355469
2.19933333333334	-0.0262260437011719
2.20266666666667	-0.026702880859375
2.206	-0.0233650207519531
2.20933333333334	-0.0219345092773438
2.21266666666667	-0.0205039978027344
2.216	-0.0205039978027344
2.21933333333334	-0.0195503234863281
2.22266666666667	-0.0181198120117188
2.226	-0.0205039978027344
2.22933333333334	-0.0243186950683594
2.23266666666667	-0.0281333923339844
2.236	-0.0295639038085938
2.23933333333334	-0.0314712524414063
2.24266666666667	-0.0376701354980469
2.246	-0.0395774841308594
2.24933333333334	-0.0386238098144531
2.25266666666667	-0.0319480895996094
2.256	-0.0238418579101563
2.25933333333334	-0.0133514404296875
2.26266666666667	0.000476837158203125
2.266	0.0128746032714844
2.26933333333334	0.0200271606445313
2.27266666666667	0.0205039978027344
2.276	0.0157356262207031
2.27933333333334	0.00858306884765625
2.28266666666667	-0.00238418579101563
2.286	-0.0128746032714844
2.28933333333334	-0.0214576721191406
2.29266666666667	-0.0271797180175781
2.296	-0.0286102294921875
2.29933333333334	-0.026702880859375
2.30266666666667	-0.0224113464355469
2.306	-0.0219345092773438
2.30933333333334	-0.02288818359375
2.31266666666667	-0.0224113464355469
2.316	-0.0219345092773438
2.31933333333334	-0.0224113464355469
2.32266666666667	-0.0257492065429688
2.326	-0.0219345092773438
2.32933333333334	-0.0171661376953125
2.33266666666667	-0.0157356262207031
2.336	-0.0209808349609375
2.33933333333334	-0.0262260437011719
2.34266666666667	-0.0281333923339844
2.346	-0.0295639038085938
2.34933333333334	-0.0300407409667969
2.35266666666667	-0.0290870666503906
2.356	-0.026702880859375
2.35933333333334	-0.0262260437011719
2.36266666666667	-0.0300407409667969
2.366	-0.034332275390625
2.36933333333334	-0.0391006469726563
2.37266666666667	-0.0405311584472656
2.376	-0.0367164611816406
2.37933333333334	-0.0309944152832031
2.38266666666667	-0.0252723693847656
2.386	-0.0238418579101563
2.38933333333334	-0.0247955322265625
2.39266666666667	-0.0247955322265625
2.396	-0.0252723693847656
2.39933333333334	-0.0262260437011719
2.40266666666667	-0.0271797180175781
2.406	-0.0243186950683594
2.40933333333334	-0.019073486328125
2.41266666666667	-0.0171661376953125
2.416	-0.0200271606445313
2.41933333333334	-0.0238418579101563
2.42266666666667	-0.0252723693847656
2.426	-0.0281333923339844
2.42933333333334	-0.0333786010742188
2.43266666666667	-0.0424385070800781
2.436	-0.0486373901367188
2.43933333333334	-0.0543594360351563
2.44266666666667	-0.0591278076171875
2.446	-0.0619888305664063
2.44933333333334	-0.0600814819335938
2.45266666666667	-0.0529289245605469
2.456	-0.0443458557128906
2.45933333333334	-0.0352859497070313
2.46266666666667	-0.0271797180175781
2.466	-0.0224113464355469
2.46933333333334	-0.0224113464355469
2.47266666666667	-0.0252723693847656
2.476	-0.0276565551757813
2.47933333333334	-0.0300407409667969
2.48266666666667	-0.034332275390625
2.486	-0.0352859497070313
2.48933333333334	-0.0329017639160156
2.49266666666667	-0.0276565551757813
2.496	-0.0224113464355469
2.49933333333334	-0.0185966491699219
2.50266666666667	-0.0138282775878906
2.506	-0.0100135803222656
2.50933333333334	-0.00858306884765625
2.51266666666667	-0.0104904174804688
2.516	-0.0133514404296875
2.51933333333334	-0.0133514404296875
2.52266666666667	-0.00858306884765625
2.526	-0.00524520874023438
2.52933333333334	-0.00333786010742188
2.53266666666667	-0.00143051147460938
2.536	0.00095367431640625
2.53933333333334	0.00333786010742188
2.54266666666667	0
2.546	-0.003814697265625
2.54933333333334	-0.00858306884765625
2.55266666666667	-0.0104904174804688
2.556	-0.0119209289550781
2.55933333333334	-0.0128746032714844
2.56266666666667	-0.0143051147460938
2.566	-0.0157356262207031
2.56933333333334	-0.0152587890625
2.57266666666667	-0.0147819519042969
2.576	-0.0133514404296875
2.57933333333334	-0.0152587890625
2.58266666666667	-0.0166893005371094
2.586	-0.0138282775878906
2.58933333333334	-0.00762939453125
2.59266666666667	-0.00333786010742188
2.596	-0.00286102294921875
2.59933333333334	-0.0019073486328125
2.60266666666667	-0.00143051147460938
2.606	-0.00095367431640625
2.60933333333334	-0.00333786010742188
2.61266666666667	-0.00238418579101563
2.616	-0.0019073486328125
2.61933333333334	0.000476837158203125
2.62266666666667	0
2.626	-0.003814697265625
2.62933333333334	-0.0100135803222656
2.63266666666667	-0.0185966491699219
2.636	-0.0262260437011719
2.63933333333334	-0.0348091125488281
2.64266666666667	-0.0400543212890625
2.646	-0.0414848327636719
2.64933333333334	-0.03814697265625
2.65266666666667	-0.0357627868652344
2.656	-0.0329017639160156
2.65933333333334	-0.0333786010742188
2.66266666666667	-0.0333786010742188
2.666	-0.0338554382324219
2.66933333333334	-0.0314712524414063
2.67266666666667	-0.0252723693847656
2.676	-0.0205039978027344
2.67933333333334	-0.0128746032714844
2.68266666666667	-0.00667572021484375
2.686	0.000476837158203125
2.68933333333334	0.00429153442382813
2.69266666666667	0.00429153442382813
2.696	0.0057220458984375
2.69933333333334	0.00619888305664063
2.70266666666667	0.0095367431640625
2.706	0.0123977661132813
2.70933333333334	0.0128746032714844
2.71266666666667	0.0119209289550781
2.716	0.011444091796875
2.71933333333334	0.0100135803222656
2.72266666666667	0.00429153442382813
2.726	-0.00286102294921875
2.72933333333334	-0.00667572021484375
2.73266666666667	-0.00667572021484375
2.736	-0.00667572021484375
2.73933333333334	-0.00429153442382813
2.74266666666667	-0.00238418579101563
2.746	-0.000476837158203125
2.74933333333334	-0.00286102294921875
2.75266666666667	-0.00524520874023438
2.756	-0.00667572021484375
2.75933333333334	-0.0095367431640625
2.76266666666667	-0.0138282775878906
2.766	-0.0195503234863281
2.76933333333334	-0.0214576721191406
2.77266666666667	-0.0238418579101563
2.776	-0.0271797180175781
2.77933333333334	-0.0309944152832031
2.78266666666667	-0.0319480895996094
2.786	-0.0286102294921875
2.78933333333334	-0.0238418579101563
2.79266666666667	-0.0200271606445313
2.796	-0.019073486328125
2.79933333333334	-0.0185966491699219
2.80266666666667	-0.0181198120117188
2.806	-0.0157356262207031
2.80933333333334	-0.0162124633789063
2.81266666666667	-0.0166893005371094
2.816	-0.0171661376953125
2.81933333333334	-0.0143051147460938
2.82266666666667	-0.0100135803222656
2.826	-0.00715255737304688
2.82933333333334	-0.00667572021484375
2.83266666666667	-0.0104904174804688
2.836	-0.0143051147460938
2.83933333333334	-0.0209808349609375
2.84266666666667	-0.0281333923339844
2.846	-0.034332275390625
2.84933333333334	-0.03814697265625
2.85266666666667	-0.0376701354980469
2.856	-0.0333786010742188
2.85933333333334	-0.0252723693847656
2.86266666666667	-0.0200271606445313
2.866	-0.0195503234863281
2.86933333333334	-0.0214576721191406
2.87266666666667	-0.0214576721191406
2.876	-0.0195503234863281
2.87933333333334	-0.0162124633789063
2.88266666666667	-0.0109672546386719
2.886	-0.00619888305664063
2.88933333333334	-0.00667572021484375
2.89266666666667	-0.0109672546386719
2.896	-0.0166893005371094
2.89933333333334	-0.0252723693847656
2.90266666666667	-0.0371932983398438
2.906	-0.0481605529785156
2.90933333333334	-0.0505447387695313
2.91266666666667	-0.0500679016113282
2.916	-0.0505447387695313
2.91933333333334	-0.049591064453125
2.92266666666667	-0.0457763671875
2.926	-0.0414848327636719
2.92933333333334	-0.0376701354980469
2.93266666666667	-0.0319480895996094
2.936	-0.0276565551757813
2.93933333333334	-0.0276565551757813
2.94266666666667	-0.0281333923339844
2.946	-0.0271797180175781
2.94933333333334	-0.0262260437011719
2.95266666666667	-0.0262260437011719
2.956	-0.0281333923339844
2.95933333333334	-0.0290870666503906
2.96266666666667	-0.0300407409667969
2.966	-0.026702880859375
2.96933333333334	-0.0219345092773438
2.97266666666667	-0.0171661376953125
2.976	-0.00905990600585938
2.97933333333334	-0.00286102294921875
2.98266666666667	0.00333786010742188
2.986	0.003814697265625
2.98933333333334	-0.000476837158203125
2.99266666666667	-0.00762939453125
2.996	-0.0147819519042969
2.99933333333334	-0.0171661376953125
3.00266666666667	-0.0209808349609375
3.006	-0.0209808349609375
3.00933333333334	-0.0200271606445313
3.01266666666667	-0.0157356262207031
3.016	-0.0152587890625
3.01933333333334	-0.0128746032714844
3.02266666666667	-0.00715255737304688
3.026	-0.00286102294921875
3.02933333333334	-0.00095367431640625
3.03266666666667	-0.00619888305664063
3.036	-0.0095367431640625
3.03933333333334	-0.0143051147460938
3.04266666666667	-0.0205039978027344
3.046	-0.026702880859375
3.04933333333334	-0.0262260437011719
3.05266666666667	-0.0171661376953125
3.056	-0.0057220458984375
3.05933333333334	0.00333786010742188
3.06266666666667	0.00810623168945313
3.066	0.011444091796875
3.06933333333334	0.011444091796875
3.07266666666667	0.00762939453125
3.076	0.00333786010742188
3.07933333333334	0
3.08266666666667	0.00143051147460938
3.086	0.00667572021484375
3.08933333333334	0.0109672546386719
3.09266666666667	0.0109672546386719
3.096	0.00667572021484375
3.09933333333334	0.00286102294921875
3.10266666666667	-0.000476837158203125
3.106	-0.00524520874023438
3.10933333333334	-0.0119209289550781
3.11266666666667	-0.0176429748535156
3.116	-0.0185966491699219
3.11933333333334	-0.0171661376953125
3.12266666666667	-0.0166893005371094
3.126	-0.0176429748535156
3.12933333333334	-0.0181198120117188
3.13266666666667	-0.0157356262207031
3.136	-0.0152587890625
3.13933333333334	-0.0166893005371094
3.14266666666667	-0.0209808349609375
3.146	-0.0243186950683594
3.14933333333334	-0.0247955322265625
3.15266666666667	-0.0214576721191406
3.156	-0.0166893005371094
3.15933333333334	-0.0123977661132813
3.16266666666667	-0.00715255737304688
3.166	-0.00286102294921875
3.16933333333334	-0.00286102294921875
3.17266666666667	-0.00762939453125
3.176	-0.0143051147460938
3.17933333333334	-0.0214576721191406
3.18266666666667	-0.0262260437011719
3.186	-0.0286102294921875
3.18933333333334	-0.0262260437011719
3.19266666666667	-0.0219345092773438
3.196	-0.0162124633789063
3.19933333333334	-0.00858306884765625
3.20266666666667	0
3.206	0.00619888305664063
3.20933333333334	0.0057220458984375
3.21266666666667	0.0019073486328125
3.216	-0.000476837158203125
3.21933333333334	-0.0057220458984375
3.22266666666667	-0.0138282775878906
3.226	-0.0219345092773438
3.22933333333334	-0.0243186950683594
3.23266666666667	-0.0219345092773438
3.236	-0.0238418579101563
3.23933333333334	-0.0286102294921875
3.24266666666667	-0.0309944152832031
3.246	-0.0300407409667969
3.24933333333334	-0.026702880859375
3.25266666666667	-0.0252723693847656
3.256	-0.02288818359375
3.25933333333334	-0.0157356262207031
3.26266666666667	-0.00858306884765625
3.266	-0.00095367431640625
3.26933333333334	0.00476837158203125
3.27266666666667	0.00858306884765625
3.276	0.011444091796875
3.27933333333334	0.0128746032714844
3.28266666666667	0.0147819519042969
3.286	0.0138282775878906
3.28933333333334	0.011444091796875
3.29266666666667	0.011444091796875
3.296	0.0138282775878906
3.29933333333334	0.0166893005371094
3.30266666666667	0.019073486328125
3.306	0.0252723693847656
3.30933333333334	0.0338554382324219
3.31266666666667	0.041961669921875
3.316	0.0481605529785156
3.31933333333334	0.0514984130859375
3.32266666666667	0.0529289245605469
3.326	0.0514984130859375
3.32933333333334	0.0472068786621094
3.33266666666667	0.041961669921875
3.336	0.03814697265625
3.33933333333334	0.0391006469726563
3.34266666666667	0.0400543212890625
3.346	0.0414848327636719
3.34933333333334	0.0448226928710938
3.35266666666667	0.0500679016113282
3.356	0.0553131103515625
3.35933333333334	0.0596046447753907
3.36266666666667	0.0653266906738282
3.366	0.0705718994140625
3.36933333333334	0.0729560852050782
3.37266666666667	0.0696182250976563
3.376	0.0691413879394532
3.37933333333334	0.0681877136230469
3.38266666666667	0.064849853515625
3.386	0.057220458984375
3.38933333333334	0.0505447387695313
3.39266666666667	0.0500679016113282
3.396	0.0514984130859375
3.39933333333334	0.0505447387695313
3.40266666666667	0.0472068786621094
3.406	0.0472068786621094
3.40933333333334	0.0467300415039063
3.41266666666667	0.0448226928710938
3.416	0.0371932983398438
3.41933333333334	0.0333786010742188
3.42266666666667	0.0295639038085938
3.426	0.0257492065429688
3.42933333333334	0.0214576721191406
3.43266666666667	0.0200271606445313
3.436	0.0224113464355469
3.43933333333334	0.0247955322265625
3.44266666666667	0.0252723693847656
3.446	0.0247955322265625
3.44933333333334	0.0243186950683594
3.45266666666667	0.0185966491699219
3.456	0.0104904174804688
3.45933333333334	0.00333786010742188
3.46266666666667	0.00095367431640625
3.466	-0.000476837158203125
3.46933333333334	-0.000476837158203125
3.47266666666667	0.00286102294921875
3.476	0.00524520874023438
3.47933333333334	0.00619888305664063
3.48266666666667	0.00619888305664063
3.486	0.0057220458984375
3.48933333333334	0.00619888305664063
3.49266666666667	0.00286102294921875
3.496	0.00143051147460938
3.49933333333334	0.000476837158203125
3.50266666666667	0.00095367431640625
3.506	0.00095367431640625
3.50933333333334	0.00095367431640625
3.51266666666667	0.00333786010742188
3.516	0.00476837158203125
3.51933333333334	0.00476837158203125
3.52266666666667	0.00095367431640625
3.526	-0.003814697265625
3.52933333333334	-0.0119209289550781
3.53266666666667	-0.02288818359375
3.536	-0.0324249267578125
3.53933333333334	-0.0386238098144531
3.54266666666667	-0.0424385070800781
3.546	-0.0462532043457031
3.54933333333334	-0.0481605529785156
3.55266666666667	-0.0491142272949219
3.556	-0.0486373901367188
3.55933333333334	-0.0467300415039063
3.56266666666667	-0.0433921813964844
3.566	-0.03814697265625
3.56933333333334	-0.0352859497070313
3.57266666666667	-0.0333786010742188
3.576	-0.0348091125488281
3.57933333333334	-0.0371932983398438
3.58266666666667	-0.0362396240234375
3.586	-0.0314712524414063
3.58933333333334	-0.0224113464355469
3.59266666666667	-0.0138282775878906
3.596	-0.00619888305664063
3.59933333333334	0.000476837158203125
3.60266666666667	0.00619888305664063
3.606	0.0128746032714844
3.60933333333334	0.019073486328125
3.61266666666667	0.0276565551757813
3.616	0.0371932983398438
3.61933333333334	0.0486373901367188
3.62266666666667	0.0605583190917969
3.626	0.06866455078125
3.62933333333334	0.0758171081542969
3.63266666666667	0.0844001770019531
3.636	0.0967979431152344
3.63933333333334	0.110149383544922
3.64266666666667	0.121593475341797
3.646	0.133991241455078
3.64933333333334	0.148773193359375
3.65266666666667	0.1678466796875
3.656	0.188350677490235
3.65933333333334	0.20599365234375
3.66266666666667	0.224590301513672
3.666	0.246047973632813
3.66933333333334	0.268936157226563
3.67266666666667	0.292301177978516
3.676	0.316143035888672
3.67933333333334	0.345706939697266
3.68266666666667	0.377655029296875
3.686	0.410079956054688
3.68933333333334	0.444412231445313
3.69266666666667	0.478267669677735
3.696	0.508308410644532
3.69933333333334	0.536918640136719
3.70266666666667	0.56600570678711
3.706	0.59652328491211
3.70933333333334	0.622749328613282
3.71266666666667	0.644207000732422
3.716	0.66375732421875
3.71933333333334	0.678539276123047
3.72266666666667	0.689506530761719
3.726	0.689983367919922
3.72933333333334	0.682353973388672
3.73266666666667	0.670433044433594
3.736	0.6561279296875
3.73933333333334	0.638008117675782
3.74266666666667	0.614643096923828
3.746	0.589370727539063
3.74933333333334	0.565052032470703
3.75266666666667	0.540256500244141
3.756	0.514507293701172
3.75933333333334	0.48828125
3.76266666666667	0.455379486083985
3.766	0.418186187744141
3.76933333333334	0.38290023803711
3.77266666666667	0.352859497070313
3.776	0.32186508178711
3.77933333333334	0.288963317871094
3.78266666666667	0.263214111328125
3.786	0.243186950683594
3.78933333333334	0.221729278564453
3.79266666666667	0.197887420654297
3.796	0.178813934326172
3.79933333333334	0.164985656738281
3.80266666666667	0.150680541992188
3.806	0.133514404296875
3.80933333333334	0.116348266601563
3.81266666666667	0.0987052917480469
3.816	0.0786781311035157
3.81933333333334	0.0605583190917969
3.82266666666667	0.0467300415039063
3.826	0.0414848327636719
3.82933333333334	0.0400543212890625
3.83266666666667	0.0395774841308594
3.836	0.0405311584472656
3.83933333333334	0.0391006469726563
3.84266666666667	0.0371932983398438
3.846	0.034332275390625
3.84933333333334	0.0300407409667969
3.85266666666667	0.0252723693847656
3.856	0.0219345092773438
3.85933333333334	0.0200271606445313
3.86266666666667	0.0181198120117188
3.866	0.0143051147460938
3.86933333333334	0.0128746032714844
3.87266666666667	0.0123977661132813
3.876	0.011444091796875
3.87933333333334	0.0128746032714844
3.88266666666667	0.0147819519042969
3.886	0.0171661376953125
3.88933333333334	0.0181198120117188
3.89266666666667	0.0252723693847656
3.896	0.0348091125488281
3.89933333333334	0.0438690185546875
3.90266666666667	0.0548362731933594
3.906	0.0700950622558594
3.90933333333334	0.0925064086914063
3.91266666666667	0.119209289550781
3.916	0.150680541992188
3.91933333333334	0.189781188964844
3.92266666666667	0.234127044677735
3.926	0.287055969238281
3.92933333333334	0.345706939697266
3.93266666666667	0.408649444580078
3.936	0.478744506835938
3.93933333333334	0.556468963623047
3.94266666666667	0.645637512207032
3.946	0.741004943847657
3.94933333333334	0.84066390991211
3.95266666666667	0.946044921875
3.956	1.05428695678711
3.95933333333334	1.16157531738281
3.96266666666667	1.26409530639649
3.966	1.36327743530274
3.96933333333334	1.45912170410156
3.97266666666667	1.54161453247071
3.976	1.60741806030274
3.97933333333334	1.65653228759766
3.98266666666667	1.6937255859375
3.986	1.71422958374024
3.98933333333334	1.72042846679688
3.99266666666667	1.71327590942383
3.996	1.69181823730469
3.99933333333334	1.65462493896485
4.00266666666667	1.59931182861328
4.006	1.53112411499024
4.00933333333334	1.45053863525391
4.01266666666667	1.36089324951172
4.016	1.26457214355469
4.01933333333334	1.16634368896485
4.02266666666667	1.07002258300781
4.026	0.974178314208985
4.02933333333334	0.87881088256836
4.03266666666667	0.788211822509766
4.036	0.707149505615235
4.03933333333334	0.63467025756836
4.04266666666667	0.5645751953125
4.046	0.49734115600586
4.04933333333334	0.438213348388672
4.05266666666667	0.387668609619141
4.056	0.340938568115235
4.05933333333334	0.298500061035156
4.06266666666667	0.263214111328125
4.066	0.233173370361328
4.06933333333334	0.205516815185547
4.07266666666667	0.176429748535156
4.076	0.146865844726563
4.07933333333334	0.118255615234375
4.08266666666667	0.0901222229003906
4.086	0.0677108764648438
4.08933333333334	0.0467300415039063
4.09266666666667	0.0300407409667969
4.096	0.0138282775878906
4.09933333333334	-0.00238418579101563
4.10266666666667	-0.0162124633789063
4.106	-0.0290870666503906
4.10933333333334	-0.0410079956054688
4.11266666666667	-0.0562667846679688
4.116	-0.0672340393066407
4.11933333333334	-0.0705718994140625
4.12266666666667	-0.0705718994140625
4.126	-0.0715255737304688
4.12933333333334	-0.0700950622558594
4.13266666666667	-0.0634193420410157
4.136	-0.0576972961425782
4.13933333333334	-0.0567436218261719
4.14266666666667	-0.0576972961425782
4.146	-0.0586509704589844
4.14933333333333	-0.0596046447753907
4.15266666666667	-0.0619888305664063
4.156	-0.0615119934082032
4.15933333333334	-0.0615119934082032
4.16266666666667	-0.0629425048828125
4.166	-0.0638961791992188
4.16933333333334	-0.0624656677246094
4.17266666666667	-0.0600814819335938
4.176	-0.0638961791992188
4.17933333333334	-0.0691413879394532
4.18266666666667	-0.072479248046875
4.186	-0.0705718994140625
4.18933333333334	-0.0681877136230469
4.19266666666667	-0.0672340393066407
4.196	-0.0653266906738282
4.19933333333334	-0.0624656677246094
4.20266666666667	-0.0624656677246094
4.206	-0.0672340393066407
4.20933333333334	-0.0720024108886719
4.21266666666667	-0.0753402709960938
4.216	-0.0753402709960938
4.21933333333334	-0.0705718994140625
4.22266666666667	-0.06103515625
4.226	-0.0519752502441407
4.22933333333334	-0.0462532043457031
4.23266666666667	-0.0400543212890625
4.236	-0.0314712524414063
4.23933333333334	-0.0252723693847656
4.24266666666667	-0.0247955322265625
4.246	-0.0290870666503906
4.24933333333334	-0.0367164611816406
4.25266666666667	-0.0467300415039063
4.256	-0.0576972961425782
4.25933333333334	-0.064849853515625
4.26266666666667	-0.0667572021484375
4.266	-0.06103515625
4.26933333333334	-0.0519752502441407
4.27266666666667	-0.0405311584472656
4.276	-0.0309944152832031
4.27933333333334	-0.0233650207519531
4.28266666666667	-0.0176429748535156
4.286	-0.0176429748535156
4.28933333333334	-0.0133514404296875
4.29266666666667	-0.00810623168945313
4.296	0
4.29933333333334	0.00524520874023438
4.30266666666667	0.00810623168945313
4.306	0.011444091796875
4.30933333333334	0.0100135803222656
4.31266666666667	0.00238418579101563
4.316	-0.00810623168945313
4.31933333333334	-0.0162124633789063
4.32266666666667	-0.0238418579101563
4.326	-0.0276565551757813
4.32933333333334	-0.0271797180175781
4.33266666666667	-0.0243186950683594
4.336	-0.0243186950683594
4.33933333333334	-0.0233650207519531
4.34266666666667	-0.0181198120117188
4.346	-0.0133514404296875
4.34933333333334	-0.011444091796875
4.35266666666667	-0.0119209289550781
4.356	-0.011444091796875
4.35933333333334	-0.0128746032714844
4.36266666666667	-0.0157356262207031
4.366	-0.0185966491699219
4.36933333333334	-0.0209808349609375
4.37266666666667	-0.0214576721191406
4.376	-0.0200271606445313
4.37933333333334	-0.0171661376953125
4.38266666666667	-0.0157356262207031
4.386	-0.0171661376953125
4.38933333333334	-0.0181198120117188
4.39266666666667	-0.0185966491699219
4.396	-0.0185966491699219
4.39933333333334	-0.0209808349609375
4.40266666666667	-0.0247955322265625
4.406	-0.0262260437011719
4.40933333333334	-0.0262260437011719
4.41266666666667	-0.0257492065429688
4.416	-0.026702880859375
4.41933333333334	-0.0276565551757813
4.42266666666667	-0.0247955322265625
4.426	-0.0219345092773438
4.42933333333334	-0.0238418579101563
4.43266666666667	-0.0319480895996094
4.436	-0.0410079956054688
4.43933333333334	-0.0443458557128906
4.44266666666667	-0.0472068786621094
4.446	-0.0486373901367188
4.44933333333334	-0.0462532043457031
4.45266666666667	-0.0367164611816406
4.456	-0.0276565551757813
4.45933333333334	-0.0252723693847656
4.46266666666667	-0.026702880859375
4.466	-0.026702880859375
4.46933333333334	-0.0257492065429688
4.47266666666667	-0.026702880859375
4.476	-0.0271797180175781
4.47933333333334	-0.026702880859375
4.48266666666667	-0.0281333923339844
4.486	-0.034332275390625
4.48933333333334	-0.041961669921875
4.49266666666667	-0.0452995300292969
4.496	-0.0438690185546875
4.49933333333334	-0.0410079956054688
4.50266666666667	-0.0367164611816406
4.506	-0.0314712524414063
4.50933333333334	-0.0247955322265625
4.51266666666667	-0.0247955322265625
4.516	-0.0276565551757813
4.51933333333334	-0.0324249267578125
4.52266666666667	-0.0338554382324219
4.526	-0.0352859497070313
4.52933333333334	-0.0367164611816406
4.53266666666667	-0.034332275390625
4.536	-0.0324249267578125
4.53933333333334	-0.0295639038085938
4.54266666666667	-0.0290870666503906
4.546	-0.0290870666503906
4.54933333333334	-0.0314712524414063
4.55266666666667	-0.0367164611816406
4.556	-0.0405311584472656
4.55933333333334	-0.0448226928710938
4.56266666666667	-0.0481605529785156
4.566	-0.0500679016113282
4.56933333333334	-0.0481605529785156
4.57266666666667	-0.0452995300292969
4.576	-0.0433921813964844
4.57933333333334	-0.041961669921875
4.58266666666667	-0.0391006469726563
4.586	-0.0362396240234375
4.58933333333334	-0.0338554382324219
4.59266666666667	-0.0348091125488281
4.596	-0.0352859497070313
4.59933333333334	-0.0338554382324219
4.60266666666667	-0.0329017639160156
4.606	-0.0352859497070313
4.60933333333334	-0.041961669921875
4.61266666666667	-0.0486373901367188
4.616	-0.0562667846679688
4.61933333333334	-0.0653266906738282
4.62266666666667	-0.0720024108886719
4.626	-0.0715255737304688
4.62933333333334	-0.064849853515625
4.63266666666667	-0.0586509704589844
4.636	-0.0519752502441407
4.63933333333334	-0.0448226928710938
4.64266666666667	-0.0395774841308594
4.646	-0.041961669921875
4.64933333333334	-0.0467300415039063
4.65266666666667	-0.0452995300292969
4.656	-0.0386238098144531
4.65933333333334	-0.0324249267578125
4.66266666666667	-0.0295639038085938
4.666	-0.0271797180175781
4.66933333333334	-0.0243186950683594
4.67266666666667	-0.0262260437011719
4.676	-0.0338554382324219
4.67933333333334	-0.0429153442382813
4.68266666666667	-0.0467300415039063
4.686	-0.0448226928710938
4.68933333333334	-0.0400543212890625
4.69266666666667	-0.0338554382324219
4.696	-0.0271797180175781
4.69933333333334	-0.02288818359375
4.70266666666667	-0.0224113464355469
4.706	-0.0262260437011719
4.70933333333334	-0.0319480895996094
4.71266666666667	-0.0391006469726563
4.716	-0.0443458557128906
4.71933333333334	-0.0472068786621094
4.72266666666667	-0.0462532043457031
4.726	-0.0433921813964844
4.72933333333334	-0.0414848327636719
4.73266666666667	-0.0395774841308594
4.736	-0.0362396240234375
4.73933333333334	-0.0314712524414063
4.74266666666667	-0.0295639038085938
4.746	-0.0329017639160156
4.74933333333334	-0.0376701354980469
4.75266666666667	-0.041961669921875
4.756	-0.0472068786621094
4.75933333333334	-0.05340576171875
4.76266666666667	-0.0576972961425782
4.766	-0.0586509704589844
4.76933333333334	-0.0576972961425782
4.77266666666667	-0.0538825988769532
4.776	-0.0467300415039063
4.77933333333334	-0.0371932983398438
4.78266666666667	-0.0281333923339844
4.786	-0.0181198120117188
4.78933333333334	-0.00858306884765625
4.79266666666667	-0.00333786010742188
4.796	-0.00524520874023438
4.79933333333334	-0.0119209289550781
4.80266666666667	-0.0209808349609375
4.806	-0.0286102294921875
4.80933333333334	-0.0357627868652344
4.81266666666667	-0.0410079956054688
4.816	-0.0424385070800781
4.81933333333334	-0.0386238098144531
4.82266666666667	-0.0314712524414063
4.826	-0.0271797180175781
4.82933333333334	-0.0281333923339844
4.83266666666667	-0.0309944152832031
4.836	-0.0324249267578125
4.83933333333334	-0.0371932983398438
4.84266666666667	-0.0438690185546875
4.846	-0.0486373901367188
4.84933333333334	-0.0462532043457031
4.85266666666667	-0.0405311584472656
4.856	-0.0362396240234375
4.85933333333334	-0.0309944152832031
4.86266666666667	-0.0262260437011719
4.866	-0.0233650207519531
4.86933333333334	-0.0252723693847656
4.87266666666667	-0.030517578125
4.876	-0.0362396240234375
4.87933333333334	-0.041961669921875
4.88266666666667	-0.0452995300292969
4.886	-0.0467300415039063
4.88933333333334	-0.0457763671875
4.89266666666667	-0.0414848327636719
4.896	-0.034332275390625
4.89933333333334	-0.0271797180175781
4.90266666666667	-0.0205039978027344
4.906	-0.0138282775878906
4.90933333333334	-0.00858306884765625
4.91266666666667	-0.00715255737304688
4.916	-0.0123977661132813
4.91933333333334	-0.019073486328125
4.92266666666667	-0.0252723693847656
4.926	-0.0295639038085938
4.92933333333334	-0.0333786010742188
4.93266666666667	-0.0371932983398438
4.936	-0.0400543212890625
4.93933333333334	-0.0405311584472656
4.94266666666667	-0.041961669921875
4.946	-0.0443458557128906
4.94933333333334	-0.0443458557128906
4.95266666666667	-0.0414848327636719
4.956	-0.0386238098144531
4.95933333333334	-0.0386238098144531
4.96266666666667	-0.0391006469726563
4.966	-0.0405311584472656
4.96933333333334	-0.0433921813964844
4.97266666666667	-0.0452995300292969
4.976	-0.0452995300292969
4.97933333333334	-0.0429153442382813
4.98266666666667	-0.0414848327636719
4.986	-0.041961669921875
4.98933333333334	-0.0433921813964844
4.99266666666667	-0.0433921813964844
4.996	-0.0457763671875
4.99933333333334	-0.0486373901367188
5.00266666666667	-0.0510215759277344
5.006	-0.0524520874023438
5.00933333333334	-0.0553131103515625
5.01266666666667	-0.06103515625
5.016	-0.0643730163574219
5.01933333333334	-0.0667572021484375
5.02266666666667	-0.0662803649902344
5.026	-0.0643730163574219
5.02933333333334	-0.0605583190917969
5.03266666666667	-0.0567436218261719
5.036	-0.0529289245605469
5.03933333333334	-0.0486373901367188
5.04266666666667	-0.0457763671875
5.046	-0.0457763671875
5.04933333333334	-0.0443458557128906
5.05266666666667	-0.0424385070800781
5.056	-0.0405311584472656
5.05933333333334	-0.0410079956054688
5.06266666666667	-0.0424385070800781
5.066	-0.0424385070800781
5.06933333333334	-0.0443458557128906
5.07266666666667	-0.0486373901367188
5.076	-0.0548362731933594
5.07933333333334	-0.0586509704589844
5.08266666666667	-0.0576972961425782
5.086	-0.0538825988769532
5.08933333333334	-0.0462532043457031
5.09266666666667	-0.0371932983398438
5.096	-0.0300407409667969
5.09933333333334	-0.0262260437011719
5.10266666666667	-0.0262260437011719
5.106	-0.026702880859375
5.10933333333334	-0.0295639038085938
5.11266666666667	-0.0324249267578125
5.116	-0.0324249267578125
5.11933333333334	-0.0281333923339844
5.12266666666667	-0.0224113464355469
5.126	-0.0200271606445313
5.12933333333334	-0.0185966491699219
5.13266666666667	-0.0224113464355469
5.136	-0.0238418579101563
5.13933333333334	-0.0238418579101563
5.14266666666667	-0.0238418579101563
5.146	-0.0257492065429688
5.14933333333334	-0.0286102294921875
5.15266666666667	-0.0257492065429688
5.156	-0.02288818359375
5.15933333333334	-0.0219345092773438
5.16266666666667	-0.0252723693847656
5.166	-0.026702880859375
5.16933333333334	-0.0271797180175781
5.17266666666667	-0.0276565551757813
5.176	-0.030517578125
5.17933333333334	-0.0348091125488281
5.18266666666667	-0.0391006469726563
5.186	-0.0433921813964844
5.18933333333334	-0.0452995300292969
5.19266666666667	-0.0438690185546875
5.196	-0.0414848327636719
5.19933333333334	-0.0429153442382813
5.20266666666667	-0.0476837158203125
5.206	-0.0486373901367188
5.20933333333334	-0.0457763671875
5.21266666666667	-0.0448226928710938
5.216	-0.0452995300292969
5.21933333333334	-0.0395774841308594
5.22266666666667	-0.0257492065429688
5.226	-0.0119209289550781
5.22933333333334	-0.00476837158203125
5.23266666666667	-0.00143051147460938
5.236	0.00143051147460938
5.23933333333334	0.000476837158203125
5.24266666666667	-0.0057220458984375
5.246	-0.0133514404296875
5.24933333333334	-0.0181198120117188
5.25266666666667	-0.0205039978027344
5.256	-0.0195503234863281
5.25933333333334	-0.019073486328125
5.26266666666667	-0.0214576721191406
5.266	-0.0257492065429688
5.26933333333334	-0.0300407409667969
5.27266666666667	-0.0324249267578125
5.276	-0.0352859497070313
5.27933333333334	-0.0371932983398438
5.28266666666667	-0.0371932983398438
5.286	-0.0333786010742188
5.28933333333334	-0.030517578125
5.29266666666667	-0.0319480895996094
5.296	-0.0371932983398438
5.29933333333334	-0.0386238098144531
5.30266666666667	-0.0333786010742188
5.306	-0.0314712524414063
5.30933333333334	-0.0324249267578125
5.31266666666667	-0.0333786010742188
5.316	-0.0290870666503906
5.31933333333334	-0.0271797180175781
5.32266666666667	-0.030517578125
5.326	-0.0324249267578125
5.32933333333334	-0.0314712524414063
5.33266666666667	-0.030517578125
5.336	-0.0324249267578125
5.33933333333334	-0.0338554382324219
5.34266666666667	-0.0362396240234375
5.346	-0.0400543212890625
5.34933333333334	-0.0443458557128906
5.35266666666667	-0.0448226928710938
5.356	-0.0443458557128906
5.35933333333334	-0.0457763671875
5.36266666666667	-0.0457763671875
5.366	-0.0433921813964844
5.36933333333334	-0.0395774841308594
5.37266666666667	-0.0376701354980469
5.376	-0.0338554382324219
5.37933333333334	-0.0262260437011719
5.38266666666667	-0.0162124633789063
5.386	-0.0095367431640625
5.38933333333334	-0.00905990600585938
5.39266666666667	-0.0143051147460938
5.396	-0.0200271606445313
5.39933333333334	-0.0271797180175781
5.40266666666667	-0.0338554382324219
5.406	-0.0395774841308594
5.40933333333334	-0.041961669921875
5.41266666666667	-0.0376701354980469
5.416	-0.0348091125488281
5.41933333333334	-0.030517578125
5.42266666666667	-0.0281333923339844
5.426	-0.0233650207519531
5.42933333333334	-0.0181198120117188
5.43266666666667	-0.0152587890625
5.436	-0.0119209289550781
5.43933333333334	-0.0100135803222656
5.44266666666667	-0.0104904174804688
5.446	-0.0143051147460938
5.44933333333334	-0.0171661376953125
5.45266666666667	-0.0162124633789063
5.456	-0.0162124633789063
5.45933333333334	-0.0214576721191406
5.46266666666667	-0.0314712524414063
5.466	-0.0400543212890625
5.46933333333334	-0.0457763671875
5.47266666666667	-0.0519752502441407
5.476	-0.0576972961425782
5.47933333333334	-0.0557899475097657
5.48266666666667	-0.0448226928710938
5.486	-0.0314712524414063
5.48933333333334	-0.0257492065429688
5.49266666666667	-0.0233650207519531
5.496	-0.0224113464355469
5.49933333333334	-0.0209808349609375
5.50266666666667	-0.0233650207519531
5.506	-0.0281333923339844
5.50933333333334	-0.0295639038085938
5.51266666666667	-0.0290870666503906
5.516	-0.026702880859375
5.51933333333334	-0.0281333923339844
5.52266666666667	-0.0286102294921875
5.526	-0.0290870666503906
5.52933333333334	-0.0300407409667969
5.53266666666667	-0.0319480895996094
5.536	-0.0338554382324219
5.53933333333334	-0.0329017639160156
5.54266666666667	-0.0338554382324219
5.546	-0.0348091125488281
5.54933333333334	-0.0329017639160156
5.55266666666667	-0.0314712524414063
5.556	-0.0295639038085938
5.55933333333334	-0.0290870666503906
5.56266666666667	-0.0271797180175781
5.566	-0.0252723693847656
5.56933333333334	-0.026702880859375
5.57266666666667	-0.0281333923339844
5.576	-0.0300407409667969
5.57933333333334	-0.034332275390625
5.58266666666667	-0.03814697265625
5.586	-0.03814697265625
5.58933333333334	-0.0352859497070313
5.59266666666667	-0.0338554382324219
5.596	-0.0333786010742188
5.59933333333334	-0.0295639038085938
5.60266666666667	-0.0247955322265625
5.606	-0.0243186950683594
5.60933333333334	-0.0286102294921875
5.61266666666667	-0.0333786010742188
5.616	-0.0348091125488281
5.61933333333334	-0.0352859497070313
5.62266666666667	-0.0376701354980469
5.626	-0.0410079956054688
5.62933333333334	-0.0424385070800781
5.63266666666667	-0.0433921813964844
5.636	-0.0457763671875
5.63933333333334	-0.0524520874023438
5.64266666666667	-0.0581741333007813
5.646	-0.0600814819335938
5.64933333333334	-0.0548362731933594
5.65266666666667	-0.049591064453125
5.656	-0.0472068786621094
5.65933333333334	-0.0462532043457031
5.66266666666667	-0.0486373901367188
5.666	-0.0529289245605469
5.66933333333334	-0.0581741333007813
5.67266666666667	-0.0629425048828125
5.676	-0.064849853515625
5.67933333333334	-0.0634193420410157
5.68266666666667	-0.0586509704589844
5.686	-0.0519752502441407
5.68933333333334	-0.049591064453125
5.69266666666667	-0.0476837158203125
5.696	-0.0462532043457031
5.69933333333334	-0.0443458557128906
5.70266666666667	-0.0410079956054688
5.706	-0.0362396240234375
5.70933333333334	-0.0300407409667969
5.71266666666667	-0.0262260437011719
5.716	-0.0257492065429688
5.71933333333334	-0.026702880859375
5.72266666666667	-0.0286102294921875
5.726	-0.0300407409667969
5.72933333333334	-0.030517578125
5.73266666666667	-0.0276565551757813
5.736	-0.0205039978027344
5.73933333333334	-0.0138282775878906
5.74266666666667	-0.0133514404296875
5.746	-0.0171661376953125
5.74933333333334	-0.0224113464355469
5.75266666666667	-0.0276565551757813
5.756	-0.0314712524414063
5.75933333333334	-0.0348091125488281
5.76266666666667	-0.0329017639160156
5.766	-0.0300407409667969
5.76933333333334	-0.0281333923339844
5.77266666666667	-0.0286102294921875
5.776	-0.0319480895996094
5.77933333333334	-0.034332275390625
5.78266666666667	-0.0391006469726563
5.786	-0.0405311584472656
5.78933333333334	-0.0371932983398438
5.79266666666667	-0.0300407409667969
5.796	-0.0238418579101563
5.79933333333334	-0.0214576721191406
5.80266666666667	-0.0214576721191406
5.806	-0.0257492065429688
5.80933333333334	-0.0367164611816406
5.81266666666667	-0.0505447387695313
5.816	-0.0619888305664063
5.81933333333334	-0.0653266906738282
5.82266666666667	-0.0643730163574219
5.826	-0.0600814819335938
5.82933333333334	-0.0553131103515625
5.83266666666667	-0.0524520874023438
5.836	-0.049591064453125
5.83933333333334	-0.0481605529785156
5.84266666666667	-0.0467300415039063
5.846	-0.0481605529785156
5.84933333333334	-0.0467300415039063
5.85266666666667	-0.0448226928710938
5.856	-0.0433921813964844
5.85933333333334	-0.0457763671875
5.86266666666667	-0.0514984130859375
5.866	-0.0553131103515625
5.86933333333334	-0.0581741333007813
5.87266666666667	-0.06103515625
5.876	-0.0615119934082032
5.87933333333334	-0.0581741333007813
5.88266666666667	-0.0505447387695313
5.886	-0.0438690185546875
5.88933333333334	-0.0395774841308594
5.89266666666667	-0.0362396240234375
5.896	-0.0314712524414063
5.89933333333334	-0.026702880859375
5.90266666666667	-0.0233650207519531
5.906	-0.0205039978027344
5.90933333333334	-0.0143051147460938
5.91266666666667	-0.00715255737304688
5.916	-0.0019073486328125
5.91933333333334	-0.00143051147460938
5.92266666666667	-0.00715255737304688
5.926	-0.0133514404296875
5.92933333333334	-0.0195503234863281
5.93266666666667	-0.0247955322265625
5.936	-0.030517578125
5.93933333333334	-0.0362396240234375
5.94266666666667	-0.0376701354980469
5.946	-0.0386238098144531
5.94933333333334	-0.0386238098144531
5.95266666666667	-0.0386238098144531
5.956	-0.0371932983398438
5.95933333333334	-0.0309944152832031
5.96266666666667	-0.0233650207519531
5.966	-0.0147819519042969
5.96933333333334	-0.0057220458984375
5.97266666666667	-0.000476837158203125
5.976	0.00143051147460938
5.97933333333334	0.00095367431640625
5.98266666666667	0
5.986	-0.00333786010742188
5.98933333333334	-0.0104904174804688
5.99266666666667	-0.0157356262207031
5.996	-0.0185966491699219
5.99933333333334	-0.0200271606445313
6.00266666666667	-0.0224113464355469
6.006	-0.0247955322265625
6.00933333333334	-0.0257492065429688
6.01266666666667	-0.0238418579101563
6.016	-0.0219345092773438
6.01933333333334	-0.0214576721191406
6.02266666666667	-0.0233650207519531
6.026	-0.0252723693847656
6.02933333333334	-0.0238418579101563
6.03266666666667	-0.0233650207519531
6.036	-0.0262260437011719
6.03933333333334	-0.0290870666503906
6.04266666666667	-0.0271797180175781
6.046	-0.0219345092773438
6.04933333333334	-0.0214576721191406
6.05266666666667	-0.0247955322265625
6.056	-0.0262260437011719
6.05933333333334	-0.0243186950683594
6.06266666666667	-0.0233650207519531
6.066	-0.0271797180175781
6.06933333333334	-0.030517578125
6.07266666666667	-0.0324249267578125
6.076	-0.0348091125488281
6.07933333333334	-0.0386238098144531
6.08266666666667	-0.0395774841308594
6.086	-0.0376701354980469
6.08933333333334	-0.0333786010742188
6.09266666666667	-0.0276565551757813
6.096	-0.02288818359375
6.09933333333334	-0.0233650207519531
6.10266666666667	-0.0271797180175781
6.106	-0.0324249267578125
6.10933333333334	-0.0371932983398438
6.11266666666667	-0.0457763671875
6.116	-0.0553131103515625
6.11933333333334	-0.0596046447753907
6.12266666666667	-0.0600814819335938
6.126	-0.0581741333007813
6.12933333333334	-0.05340576171875
6.13266666666667	-0.0414848327636719
6.136	-0.0257492065429688
6.13933333333334	-0.0152587890625
6.14266666666667	-0.0128746032714844
6.146	-0.0143051147460938
6.14933333333334	-0.0176429748535156
6.15266666666667	-0.0257492065429688
6.156	-0.0391006469726563
6.15933333333334	-0.0491142272949219
6.16266666666667	-0.0514984130859375
6.166	-0.0519752502441407
6.16933333333334	-0.0510215759277344
6.17266666666667	-0.0500679016113282
6.176	-0.0443458557128906
6.17933333333334	-0.0386238098144531
6.18266666666667	-0.0348091125488281
6.186	-0.0314712524414063
6.18933333333334	-0.0319480895996094
6.19266666666667	-0.0324249267578125
6.196	-0.0324249267578125
6.19933333333334	-0.0300407409667969
6.20266666666667	-0.0286102294921875
6.206	-0.0290870666503906
6.20933333333334	-0.0300407409667969
6.21266666666667	-0.0357627868652344
6.216	-0.0443458557128906
6.21933333333334	-0.0553131103515625
6.22266666666667	-0.064849853515625
6.226	-0.0700950622558594
6.22933333333334	-0.0705718994140625
6.23266666666667	-0.0667572021484375
6.236	-0.0596046447753907
6.23933333333334	-0.0519752502441407
6.24266666666667	-0.0457763671875
6.246	-0.0433921813964844
6.24933333333334	-0.0443458557128906
6.25266666666667	-0.0448226928710938
6.256	-0.0448226928710938
6.25933333333334	-0.0438690185546875
6.26266666666667	-0.0400543212890625
6.266	-0.0367164611816406
6.26933333333334	-0.034332275390625
6.27266666666667	-0.0352859497070313
6.276	-0.0395774841308594
6.27933333333334	-0.0433921813964844
6.28266666666667	-0.049591064453125
6.286	-0.0519752502441407
6.28933333333334	-0.0491142272949219
6.29266666666667	-0.0414848327636719
6.296	-0.030517578125
6.29933333333334	-0.0247955322265625
6.30266666666667	-0.0195503234863281
6.306	-0.0157356262207031
6.30933333333334	-0.0133514404296875
6.31266666666667	-0.0119209289550781
6.316	-0.0128746032714844
6.31933333333334	-0.0123977661132813
6.32266666666667	-0.0100135803222656
6.326	-0.0100135803222656
6.32933333333334	-0.0109672546386719
6.33266666666667	-0.0157356262207031
6.336	-0.0171661376953125
6.33933333333334	-0.0185966491699219
6.34266666666667	-0.02288818359375
6.346	-0.0281333923339844
6.34933333333334	-0.0362396240234375
6.35266666666667	-0.0410079956054688
6.356	-0.0448226928710938
6.35933333333334	-0.0448226928710938
6.36266666666667	-0.0438690185546875
6.366	-0.0405311584472656
6.36933333333334	-0.0352859497070313
6.37266666666667	-0.0319480895996094
6.376	-0.0324249267578125
6.37933333333334	-0.0371932983398438
6.38266666666667	-0.0433921813964844
6.386	-0.0481605529785156
6.38933333333334	-0.0529289245605469
6.39266666666667	-0.0567436218261719
6.396	-0.0562667846679688
6.39933333333334	-0.0514984130859375
6.40266666666667	-0.0410079956054688
6.406	-0.0319480895996094
6.40933333333334	-0.0252723693847656
6.41266666666667	-0.02288818359375
6.416	-0.0290870666503906
6.41933333333334	-0.0386238098144531
6.42266666666667	-0.0486373901367188
6.426	-0.05340576171875
6.42933333333334	-0.0529289245605469
6.43266666666667	-0.0467300415039063
6.436	-0.0362396240234375
6.43933333333334	-0.0247955322265625
6.44266666666667	-0.0205039978027344
6.446	-0.0195503234863281
6.44933333333334	-0.0238418579101563
6.45266666666667	-0.0333786010742188
6.456	-0.0443458557128906
6.45933333333334	-0.05340576171875
6.46266666666667	-0.0581741333007813
6.466	-0.0653266906738282
6.46933333333334	-0.0700950622558594
6.47266666666667	-0.0681877136230469
6.476	-0.0615119934082032
6.47933333333334	-0.0548362731933594
6.48266666666667	-0.049591064453125
6.486	-0.0424385070800781
6.48933333333334	-0.034332275390625
6.49266666666667	-0.0290870666503906
6.496	-0.0290870666503906
6.49933333333334	-0.0286102294921875
6.50266666666667	-0.0257492065429688
6.506	-0.0219345092773438
6.50933333333334	-0.0238418579101563
6.51266666666667	-0.0271797180175781
6.516	-0.0271797180175781
6.51933333333334	-0.0262260437011719
6.52266666666667	-0.0295639038085938
6.526	-0.0357627868652344
6.52933333333334	-0.0400543212890625
6.53266666666667	-0.0443458557128906
6.536	-0.049591064453125
6.53933333333334	-0.05340576171875
6.54266666666667	-0.0538825988769532
6.546	-0.0524520874023438
6.54933333333334	-0.0467300415039063
6.55266666666667	-0.0395774841308594
6.556	-0.0357627868652344
6.55933333333334	-0.0391006469726563
6.56266666666667	-0.0433921813964844
6.566	-0.0462532043457031
6.56933333333334	-0.0481605529785156
6.57266666666667	-0.0500679016113282
6.576	-0.049591064453125
6.57933333333334	-0.0472068786621094
6.58266666666667	-0.0452995300292969
6.586	-0.0429153442382813
6.58933333333334	-0.0391006469726563
6.59266666666667	-0.0357627868652344
6.596	-0.0362396240234375
6.59933333333334	-0.034332275390625
6.60266666666667	-0.0309944152832031
6.606	-0.0281333923339844
6.60933333333334	-0.0271797180175781
6.61266666666667	-0.0247955322265625
6.616	-0.0200271606445313
6.61933333333334	-0.0181198120117188
6.62266666666667	-0.0209808349609375
6.626	-0.0262260437011719
6.62933333333334	-0.0314712524414063
6.63266666666667	-0.0376701354980469
6.636	-0.0472068786621094
6.63933333333334	-0.0548362731933594
6.64266666666667	-0.057220458984375
6.646	-0.0576972961425782
6.64933333333334	-0.057220458984375
6.65266666666667	-0.0567436218261719
6.656	-0.0514984130859375
6.65933333333334	-0.0462532043457031
6.66266666666667	-0.0429153442382813
6.666	-0.0414848327636719
[truncated: 7,007 more rows]
