# Supplementary material for: Phase-Specific Parameter Estimation in Chiral HPLC Using 1‑Site, 2‑Site Stochastic Models, and Unified Equation Approach
Source: Anal Chem. 2026 Apr 29;98(18):13925–39. doi: 10.1021/acs.analchem.6c01634 (PMC13177292; doi:10.1021/acs.analchem.6c01634)
Supplement: Supplementary file 2 [file ac6c01634_si_002.zip › SupportingInformation/01_isotherm_fit/CELL2_data/LORA_CELL2_05_10_25404.CSV]

0.003	0.0295639038085938
0.00633333333333334	0.0410079956054688
0.00966666666666667	0.0462532043457031
0.013	0.0429153442382813
0.0163333333333334	0.03814697265625
0.0196666666666667	0.0333786010742188
0.023	0.0309944152832031
0.0263333333333334	0.0281333923339844
0.0296666666666667	0.0290870666503906
0.033	0.034332275390625
0.0363333333333334	0.041961669921875
0.0396666666666667	0.0462532043457031
0.043	0.0486373901367188
0.0463333333333334	0.0491142272949219
0.0496666666666667	0.0491142272949219
0.053	0.0481605529785156
0.0563333333333334	0.0429153442382813
0.0596666666666667	0.03814697265625
0.063	0.0352859497070313
0.0663333333333334	0.0352859497070313
0.0696666666666667	0.0324249267578125
0.073	0.0286102294921875
0.0763333333333334	0.0276565551757813
0.0796666666666667	0.0286102294921875
0.083	0.0290870666503906
0.0863333333333334	0.0300407409667969
0.0896666666666667	0.0329017639160156
0.093	0.0367164611816406
0.0963333333333334	0.0357627868652344
0.0996666666666667	0.0329017639160156
0.103	0.0286102294921875
0.106333333333334	0.0257492065429688
0.109666666666667	0.0247955322265625
0.113	0.0252723693847656
0.116333333333334	0.0290870666503906
0.119666666666667	0.0324249267578125
0.123	0.0314712524414063
0.126333333333334	0.0257492065429688
0.129666666666667	0.0181198120117188
0.133	0.0138282775878906
0.136333333333334	0.0157356262207031
0.139666666666667	0.019073486328125
0.143	0.0205039978027344
0.146333333333334	0.02288818359375
0.149666666666667	0.0252723693847656
0.153	0.0233650207519531
0.156333333333334	0.0152587890625
0.159666666666667	0.0057220458984375
0.163	0.00286102294921875
0.166333333333334	0.00286102294921875
0.169666666666667	0.0019073486328125
0.173	0.00143051147460938
0.176333333333334	0.00429153442382813
0.179666666666667	0.00762939453125
0.183	0.0104904174804688
0.186333333333334	0.0100135803222656
0.189666666666667	0.0109672546386719
0.193	0.0133514404296875
0.196333333333334	0.0176429748535156
0.199666666666667	0.0214576721191406
0.203	0.0252723693847656
0.206333333333334	0.0309944152832031
0.209666666666667	0.0386238098144531
0.213	0.0443458557128906
0.216333333333334	0.0467300415039063
0.219666666666667	0.0476837158203125
0.223	0.0457763671875
0.226333333333334	0.0405311584472656
0.229666666666667	0.0338554382324219
0.233	0.0276565551757813
0.236333333333334	0.0219345092773438
0.239666666666667	0.0166893005371094
0.243	0.0128746032714844
0.246333333333334	0.0123977661132813
0.249666666666667	0.0138282775878906
0.253	0.0195503234863281
0.256333333333334	0.026702880859375
0.259666666666667	0.0333786010742188
0.263	0.0367164611816406
0.266333333333334	0.0391006469726563
0.269666666666667	0.0410079956054688
0.273	0.0400543212890625
0.276333333333334	0.0371932983398438
0.279666666666667	0.0319480895996094
0.283	0.0286102294921875
0.286333333333334	0.0243186950683594
0.289666666666667	0.0195503234863281
0.293	0.0133514404296875
0.296333333333334	0.0057220458984375
0.299666666666667	-0.00095367431640625
0.303	-0.00858306884765625
0.306333333333334	-0.0166893005371094
0.309666666666667	-0.0224113464355469
0.313	-0.0238418579101563
0.316333333333334	-0.0214576721191406
0.319666666666667	-0.0171661376953125
0.323	-0.00905990600585938
0.326333333333334	0.00476837158203125
0.329666666666667	0.0152587890625
0.333	0.0185966491699219
0.336333333333334	0.0166893005371094
0.339666666666667	0.0128746032714844
0.343	0.00858306884765625
0.346333333333334	0.0019073486328125
0.349666666666667	-0.0019073486328125
0.353	-0.000476837158203125
0.356333333333334	0.00429153442382813
0.359666666666667	0.00858306884765625
0.363	0.0100135803222656
0.366333333333334	0.00810623168945313
0.369666666666667	0.00476837158203125
0.373	0.00333786010742188
0.376333333333334	0.00095367431640625
0.379666666666667	-0.0019073486328125
0.383	-0.00286102294921875
0.386333333333334	0.00095367431640625
0.389666666666667	0.00619888305664063
0.393	0.00762939453125
0.396333333333334	0.0095367431640625
0.399666666666667	0.0143051147460938
0.403	0.0181198120117188
0.406333333333334	0.0181198120117188
0.409666666666667	0.0152587890625
0.413	0.0147819519042969
0.416333333333334	0.0128746032714844
0.419666666666667	0.0095367431640625
0.423	0.00762939453125
0.426333333333334	0.0123977661132813
0.429666666666667	0.0214576721191406
0.433	0.0290870666503906
0.436333333333334	0.0338554382324219
0.439666666666667	0.0376701354980469
0.443	0.0400543212890625
0.446333333333334	0.0367164611816406
0.449666666666667	0.0271797180175781
0.453	0.0171661376953125
0.456333333333334	0.00905990600585938
0.459666666666667	0.00143051147460938
0.463	-0.0057220458984375
0.466333333333334	-0.0109672546386719
0.469666666666667	-0.0128746032714844
0.473	-0.0133514404296875
0.476333333333334	-0.0100135803222656
0.479666666666667	-0.00476837158203125
0.483	0.00286102294921875
0.486333333333334	0.0100135803222656
0.489666666666667	0.0152587890625
0.493	0.0209808349609375
0.496333333333334	0.0247955322265625
0.499666666666667	0.030517578125
0.503	0.0324249267578125
0.506333333333334	0.0348091125488281
0.509666666666667	0.0367164611816406
0.513	0.0371932983398438
0.516333333333334	0.0352859497070313
0.519666666666667	0.0286102294921875
0.523	0.0224113464355469
0.526333333333334	0.0147819519042969
0.529666666666667	0.00858306884765625
0.533	0.00238418579101563
0.536333333333334	-0.000476837158203125
0.539666666666667	-0.000476837158203125
0.543	0.00095367431640625
0.546333333333334	0.00429153442382813
0.549666666666667	0.0119209289550781
0.553	0.0214576721191406
0.556333333333334	0.0300407409667969
0.559666666666667	0.0324249267578125
0.563	0.030517578125
0.566333333333334	0.0243186950683594
0.569666666666667	0.0138282775878906
0.573	0.00333786010742188
0.576333333333334	-0.00333786010742188
0.579666666666667	-0.00476837158203125
0.583	-0.003814697265625
0.586333333333334	-0.000476837158203125
0.589666666666667	0.003814697265625
0.593	0.00858306884765625
0.596333333333334	0.00858306884765625
0.599666666666667	0.00715255737304688
0.603	0.0057220458984375
0.606333333333334	0.00333786010742188
0.609666666666667	0.00143051147460938
0.613	0.000476837158203125
0.616333333333334	0.00286102294921875
0.619666666666667	0.00762939453125
0.623	0.0162124633789063
0.626333333333334	0.02288818359375
0.629666666666667	0.0276565551757813
0.633	0.0262260437011719
0.636333333333334	0.0243186950683594
0.639666666666667	0.0209808349609375
0.643	0.0157356262207031
0.646333333333334	0.0100135803222656
0.649666666666667	0.0057220458984375
0.653	0.00619888305664063
0.656333333333334	0.00810623168945313
0.659666666666667	0.0104904174804688
0.663	0.0119209289550781
0.666333333333334	0.0143051147460938
0.669666666666667	0.0138282775878906
0.673	0.0104904174804688
0.676333333333334	0.00524520874023438
0.679666666666667	0.00476837158203125
0.683	0.00762939453125
0.686333333333334	0.0100135803222656
0.689666666666667	0.0100135803222656
0.693	0.011444091796875
0.696333333333334	0.0138282775878906
0.699666666666667	0.0138282775878906
0.703	0.0119209289550781
0.706333333333334	0.011444091796875
0.709666666666667	0.0176429748535156
0.713	0.0233650207519531
0.716333333333334	0.0252723693847656
0.719666666666667	0.0252723693847656
0.723	0.0247955322265625
0.726333333333334	0.0247955322265625
0.729666666666667	0.0219345092773438
0.733	0.0176429748535156
0.736333333333334	0.0095367431640625
0.739666666666667	0.00095367431640625
0.743	-0.00429153442382813
0.746333333333334	-0.00476837158203125
0.749666666666667	-0.00143051147460938
0.753	0.00143051147460938
0.756333333333334	0.00762939453125
0.759666666666667	0.0152587890625
0.763	0.0233650207519531
0.766333333333334	0.026702880859375
0.769666666666667	0.026702880859375
0.773	0.0271797180175781
0.776333333333334	0.0281333923339844
0.779666666666667	0.0290870666503906
0.783	0.0252723693847656
0.786333333333334	0.0209808349609375
0.789666666666667	0.0166893005371094
0.793	0.0138282775878906
0.796333333333334	0.0109672546386719
0.799666666666667	0.0100135803222656
0.803	0.0104904174804688
0.806333333333334	0.011444091796875
0.809666666666667	0.0123977661132813
0.813	0.0133514404296875
0.816333333333334	0.0157356262207031
0.819666666666667	0.0176429748535156
0.823	0.019073486328125
0.826333333333334	0.0205039978027344
0.829666666666667	0.0233650207519531
0.833	0.0243186950683594
0.836333333333334	0.0252723693847656
0.839666666666667	0.0290870666503906
0.843	0.034332275390625
0.846333333333334	0.03814697265625
0.849666666666667	0.0391006469726563
0.853	0.0410079956054688
0.856333333333334	0.0391006469726563
0.859666666666667	0.0314712524414063
0.863	0.0200271606445313
0.866333333333334	0.0119209289550781
0.869666666666667	0.00858306884765625
0.873	0.0100135803222656
0.876333333333334	0.0147819519042969
0.879666666666667	0.0214576721191406
0.883	0.0276565551757813
0.886333333333334	0.0300407409667969
0.889666666666667	0.0276565551757813
0.893	0.0243186950683594
0.896333333333334	0.0224113464355469
0.899666666666667	0.0176429748535156
0.903	0.0123977661132813
0.906333333333334	0.0104904174804688
0.909666666666667	0.0133514404296875
0.913	0.0123977661132813
0.916333333333334	0.00810623168945313
0.919666666666667	0.00619888305664063
0.923	0.011444091796875
0.926333333333334	0.0195503234863281
0.929666666666667	0.026702880859375
0.933	0.0314712524414063
0.936333333333334	0.0352859497070313
0.939666666666667	0.0367164611816406
0.943	0.0338554382324219
0.946333333333334	0.0271797180175781
0.949666666666667	0.0219345092773438
0.953	0.0181198120117188
0.956333333333334	0.0138282775878906
0.959666666666667	0.0100135803222656
0.963	0.00762939453125
0.966333333333334	0.00476837158203125
0.969666666666667	0.000476837158203125
0.973	-0.00238418579101563
0.976333333333334	0.00238418579101563
0.979666666666667	0.0104904174804688
0.983	0.0152587890625
0.986333333333334	0.0171661376953125
0.989666666666667	0.0162124633789063
0.993	0.0147819519042969
0.996333333333334	0.00905990600585938
0.999666666666667	0.00333786010742188
1.003	-0.000476837158203125
1.00633333333334	0
1.00966666666667	0.00619888305664063
1.013	0.0157356262207031
1.01633333333334	0.0262260437011719
1.01966666666667	0.0357627868652344
1.023	0.0414848327636719
1.02633333333334	0.0414848327636719
1.02966666666667	0.0352859497070313
1.033	0.0233650207519531
1.03633333333334	0.00858306884765625
1.03966666666667	-0.00476837158203125
1.043	-0.0152587890625
1.04633333333334	-0.0195503234863281
1.04966666666667	-0.0209808349609375
1.053	-0.0162124633789063
1.05633333333334	-0.00524520874023438
1.05966666666667	0.00762939453125
1.063	0.0162124633789063
1.06633333333334	0.0185966491699219
1.06966666666667	0.0195503234863281
1.073	0.019073486328125
1.07633333333334	0.0157356262207031
1.07966666666667	0.0157356262207031
1.083	0.0205039978027344
1.08633333333334	0.0286102294921875
1.08966666666667	0.0357627868652344
1.093	0.0405311584472656
1.09633333333334	0.0400543212890625
1.09966666666667	0.0333786010742188
1.103	0.0252723693847656
1.10633333333334	0.0195503234863281
1.10966666666667	0.0181198120117188
1.113	0.0157356262207031
1.11633333333334	0.0171661376953125
1.11966666666667	0.0214576721191406
1.123	0.0262260437011719
1.12633333333334	0.0295639038085938
1.12966666666667	0.0309944152832031
1.133	0.0333786010742188
1.13633333333334	0.0295639038085938
1.13966666666667	0.0219345092773438
1.143	0.011444091796875
1.14633333333334	-0.000476837158203125
1.14966666666667	-0.0123977661132813
1.153	-0.0214576721191406
1.15633333333334	-0.0219345092773438
1.15966666666667	-0.0171661376953125
1.163	-0.0109672546386719
1.16633333333334	-0.00619888305664063
1.16966666666667	0
1.173	0.00667572021484375
1.17633333333334	0.0138282775878906
1.17966666666667	0.0166893005371094
1.183	0.0176429748535156
1.18633333333334	0.0200271606445313
1.18966666666667	0.0233650207519531
1.193	0.0238418579101563
1.19633333333334	0.0200271606445313
1.19966666666667	0.0171661376953125
1.203	0.0138282775878906
1.20633333333334	0.0100135803222656
1.20966666666667	0.00286102294921875
1.213	-0.0019073486328125
1.21633333333334	-0.0019073486328125
1.21966666666667	0.00286102294921875
1.223	0.0104904174804688
1.22633333333334	0.0200271606445313
1.22966666666667	0.034332275390625
1.233	0.0472068786621094
1.23633333333334	0.0524520874023438
1.23966666666667	0.0514984130859375
1.243	0.0472068786621094
1.24633333333334	0.0424385070800781
1.24966666666667	0.0329017639160156
1.253	0.0195503234863281
1.25633333333334	0.0100135803222656
1.25966666666667	0.00524520874023438
1.263	0.00715255737304688
1.26633333333334	0.00810623168945313
1.26966666666667	0.0128746032714844
1.273	0.019073486328125
1.27633333333334	0.0262260437011719
1.27966666666667	0.0314712524414063
1.283	0.0329017639160156
1.28633333333334	0.0348091125488281
1.28966666666667	0.0357627868652344
1.293	0.0362396240234375
1.29633333333334	0.0338554382324219
1.29966666666667	0.0324249267578125
1.303	0.0329017639160156
1.30633333333334	0.0348091125488281
1.30966666666667	0.0333786010742188
1.313	0.0309944152832031
1.31633333333334	0.0309944152832031
1.31966666666667	0.030517578125
1.323	0.0281333923339844
1.32633333333334	0.0262260437011719
1.32966666666667	0.0243186950683594
1.333	0.0219345092773438
1.33633333333334	0.0171661376953125
1.33966666666667	0.0104904174804688
1.343	0.0057220458984375
1.34633333333334	0.003814697265625
1.34966666666667	0.00762939453125
1.353	0.0138282775878906
1.35633333333334	0.0200271606445313
1.35966666666667	0.0271797180175781
1.363	0.0319480895996094
1.36633333333334	0.0300407409667969
1.36966666666667	0.0233650207519531
1.373	0.0176429748535156
1.37633333333334	0.0176429748535156
1.37966666666667	0.0195503234863281
1.383	0.019073486328125
1.38633333333334	0.0214576721191406
1.38966666666667	0.0252723693847656
1.393	0.0300407409667969
1.39633333333334	0.0319480895996094
1.39966666666667	0.0352859497070313
1.403	0.0400543212890625
1.40633333333334	0.0410079956054688
1.40966666666667	0.0376701354980469
1.413	0.0309944152832031
1.41633333333334	0.026702880859375
1.41966666666667	0.0195503234863281
1.423	0.0123977661132813
1.42633333333334	0.00762939453125
1.42966666666667	0.00715255737304688
1.433	0.003814697265625
1.43633333333334	-0.00286102294921875
1.43966666666667	-0.00905990600585938
1.443	-0.0095367431640625
1.44633333333334	-0.00476837158203125
1.44966666666667	0
1.453	0.00715255737304688
1.45633333333334	0.0143051147460938
1.45966666666667	0.0205039978027344
1.463	0.0214576721191406
1.46633333333334	0.0162124633789063
1.46966666666667	0.0095367431640625
1.473	0.00238418579101563
1.47633333333334	-0.0019073486328125
1.47966666666667	-0.00429153442382813
1.483	-0.00667572021484375
1.48633333333334	-0.00476837158203125
1.48966666666667	-0.00095367431640625
1.493	0.00619888305664063
1.49633333333334	0.0133514404296875
1.49966666666667	0.0200271606445313
1.503	0.0276565551757813
1.50633333333334	0.0333786010742188
1.50966666666667	0.0391006469726563
1.513	0.0395774841308594
1.51633333333334	0.03814697265625
1.51966666666667	0.0352859497070313
1.523	0.0324249267578125
1.52633333333334	0.0319480895996094
1.52966666666667	0.0309944152832031
1.533	0.0324249267578125
1.53633333333334	0.0329017639160156
1.53966666666667	0.0314712524414063
1.543	0.026702880859375
1.54633333333334	0.0200271606445313
1.54966666666667	0.0138282775878906
1.553	0.0119209289550781
1.55633333333334	0.0138282775878906
1.55966666666667	0.0195503234863281
1.563	0.0257492065429688
1.56633333333334	0.0309944152832031
1.56966666666667	0.0333786010742188
1.573	0.0333786010742188
1.57633333333334	0.0276565551757813
1.57966666666667	0.019073486328125
1.583	0.0133514404296875
1.58633333333334	0.0123977661132813
1.58966666666667	0.011444091796875
1.593	0.0119209289550781
1.59633333333334	0.0162124633789063
1.59966666666667	0.0224113464355469
1.603	0.02288818359375
1.60633333333334	0.019073486328125
1.60966666666667	0.0152587890625
1.613	0.0119209289550781
1.61633333333334	0.00619888305664063
1.61966666666667	0.00095367431640625
1.623	0.0019073486328125
1.62633333333334	0.00619888305664063
1.62966666666667	0.0109672546386719
1.633	0.0147819519042969
1.63633333333334	0.0195503234863281
1.63966666666667	0.0262260437011719
1.643	0.0309944152832031
1.64633333333334	0.0333786010742188
1.64966666666667	0.0314712524414063
1.653	0.0257492065429688
1.65633333333334	0.0185966491699219
1.65966666666667	0.00667572021484375
1.663	-0.00476837158203125
1.66633333333334	-0.0133514404296875
1.66966666666667	-0.0138282775878906
1.673	-0.00667572021484375
1.67633333333334	0.00095367431640625
1.67966666666667	0.011444091796875
1.683	0.02288818359375
1.68633333333334	0.030517578125
1.68966666666667	0.0324249267578125
1.693	0.0271797180175781
1.69633333333334	0.0219345092773438
1.69966666666667	0.0147819519042969
1.703	0.00429153442382813
1.70633333333334	-0.00524520874023438
1.70966666666667	-0.0152587890625
1.713	-0.02288818359375
1.71633333333334	-0.0247955322265625
1.71966666666667	-0.02288818359375
1.723	-0.0166893005371094
1.72633333333334	-0.0109672546386719
1.72966666666667	-0.00667572021484375
1.733	-0.003814697265625
1.73633333333334	-0.00429153442382813
1.73966666666667	-0.00524520874023438
1.743	-0.00762939453125
1.74633333333334	-0.0095367431640625
1.74966666666667	-0.00715255737304688
1.753	-0.000476837158203125
1.75633333333334	0.00762939453125
1.75966666666667	0.0162124633789063
1.763	0.0262260437011719
1.76633333333334	0.0371932983398438
1.76966666666667	0.0457763671875
1.773	0.0486373901367188
1.77633333333334	0.0448226928710938
1.77966666666667	0.034332275390625
1.783	0.0233650207519531
1.78633333333334	0.0133514404296875
1.78966666666667	0.00762939453125
1.793	-0.000476837158203125
1.79633333333334	-0.00524520874023438
1.79966666666667	-0.00619888305664063
1.803	-0.00476837158203125
1.80633333333334	-0.00476837158203125
1.80966666666667	-0.00715255737304688
1.813	-0.0019073486328125
1.81633333333334	0.00667572021484375
1.81966666666667	0.0166893005371094
1.823	0.0233650207519531
1.82633333333334	0.0309944152832031
1.82966666666667	0.03814697265625
1.833	0.0410079956054688
1.83633333333334	0.0391006469726563
1.83966666666667	0.0357627868652344
1.843	0.0367164611816406
1.84633333333334	0.0386238098144531
1.84966666666667	0.0429153442382813
1.853	0.0476837158203125
1.85633333333334	0.0538825988769532
1.85966666666667	0.057220458984375
1.863	0.0557899475097657
1.86633333333334	0.0524520874023438
1.86966666666667	0.0500679016113282
1.873	0.0500679016113282
1.87633333333334	0.0486373901367188
1.87966666666667	0.049591064453125
1.883	0.0524520874023438
1.88633333333334	0.0553131103515625
1.88966666666667	0.0524520874023438
1.893	0.0462532043457031
1.89633333333334	0.0438690185546875
1.89966666666667	0.0462532043457031
1.903	0.0491142272949219
1.90633333333334	0.0510215759277344
1.90966666666667	0.0529289245605469
1.913	0.0567436218261719
1.91633333333334	0.0596046447753907
1.91966666666667	0.0576972961425782
1.923	0.0586509704589844
1.92633333333334	0.0605583190917969
1.92966666666667	0.0653266906738282
1.933	0.064849853515625
1.93633333333334	0.0591278076171875
1.93966666666667	0.0557899475097657
1.943	0.0543594360351563
1.94633333333334	0.05340576171875
1.94966666666667	0.0514984130859375
1.953	0.0529289245605469
1.95633333333334	0.0615119934082032
1.95966666666667	0.0662803649902344
1.963	0.0667572021484375
1.96633333333334	0.0638961791992188
1.96966666666667	0.0634193420410157
1.973	0.0629425048828125
1.97633333333334	0.0600814819335938
1.97966666666667	0.0586509704589844
1.983	0.057220458984375
1.98633333333334	0.0567436218261719
1.98966666666667	0.0548362731933594
1.993	0.0524520874023438
1.99633333333334	0.0476837158203125
1.99966666666667	0.0424385070800781
2.003	0.0348091125488281
2.00633333333334	0.026702880859375
2.00966666666667	0.0214576721191406
2.013	0.0176429748535156
2.01633333333334	0.0147819519042969
2.01966666666667	0.0104904174804688
2.023	0.0100135803222656
2.02633333333334	0.0152587890625
2.02966666666667	0.0200271606445313
2.033	0.0243186950683594
2.03633333333334	0.0295639038085938
2.03966666666667	0.0376701354980469
2.043	0.0448226928710938
2.04633333333334	0.0438690185546875
2.04966666666667	0.0391006469726563
2.053	0.0352859497070313
2.05633333333334	0.0309944152832031
2.05966666666667	0.0257492065429688
2.063	0.0214576721191406
2.06633333333334	0.02288818359375
2.06966666666667	0.0281333923339844
2.073	0.0319480895996094
2.07633333333334	0.0319480895996094
2.07966666666667	0.0300407409667969
2.083	0.0281333923339844
2.08633333333334	0.0238418579101563
2.08966666666667	0.0147819519042969
2.093	0.00762939453125
2.09633333333334	0.00762939453125
2.09966666666667	0.0109672546386719
2.103	0.0133514404296875
2.10633333333334	0.0143051147460938
2.10966666666667	0.0219345092773438
2.113	0.026702880859375
2.11633333333334	0.0262260437011719
2.11966666666667	0.0205039978027344
2.123	0.0128746032714844
2.12633333333334	0.003814697265625
2.12966666666667	-0.00715255737304688
2.133	-0.011444091796875
2.13633333333334	-0.0100135803222656
2.13966666666667	-0.00333786010742188
2.143	0.00429153442382813
2.14633333333334	0.0123977661132813
2.14966666666667	0.0209808349609375
2.153	0.0281333923339844
2.15633333333334	0.0314712524414063
2.15966666666667	0.0314712524414063
2.163	0.0319480895996094
2.16633333333334	0.0324249267578125
2.16966666666667	0.0295639038085938
2.173	0.0233650207519531
2.17633333333334	0.0205039978027344
2.17966666666667	0.0219345092773438
2.183	0.0252723693847656
2.18633333333334	0.0262260437011719
2.18966666666667	0.0257492065429688
2.193	0.0238418579101563
2.19633333333334	0.0185966491699219
2.19966666666667	0.011444091796875
2.203	0.003814697265625
2.20633333333334	0.000476837158203125
2.20966666666667	0.00095367431640625
2.213	0.00429153442382813
2.21633333333334	0.00619888305664063
2.21966666666667	0.00476837158203125
2.223	-0.00143051147460938
2.22633333333334	-0.00524520874023438
2.22966666666667	-0.0095367431640625
2.233	-0.0104904174804688
2.23633333333334	-0.0095367431640625
2.23966666666667	-0.0057220458984375
2.243	0.000476837158203125
2.24633333333334	0.00095367431640625
2.24966666666667	-0.000476837158203125
2.253	-0.00476837158203125
2.25633333333334	-0.00715255737304688
2.25966666666667	-0.00762939453125
2.263	-0.00810623168945313
2.26633333333334	-0.00715255737304688
2.26966666666667	-0.00238418579101563
2.273	0.00333786010742188
2.27633333333334	0.00429153442382813
2.27966666666667	0.00333786010742188
2.283	0.00476837158203125
2.28633333333334	0.0123977661132813
2.28966666666667	0.0181198120117188
2.293	0.0195503234863281
2.29633333333334	0.0209808349609375
2.29966666666667	0.0205039978027344
2.303	0.0185966491699219
2.30633333333334	0.0109672546386719
2.30966666666667	0.0019073486328125
2.313	-0.0019073486328125
2.31633333333334	0
2.31966666666667	0.00238418579101563
2.323	0.00333786010742188
2.32633333333334	0.00238418579101563
2.32966666666667	0.00238418579101563
2.333	-0.00095367431640625
2.33633333333334	-0.00524520874023438
2.33966666666667	-0.00524520874023438
2.343	-0.00429153442382813
2.34633333333334	-0.00476837158203125
2.34966666666667	-0.0019073486328125
2.353	0.00333786010742188
2.35633333333334	0.0100135803222656
2.35966666666667	0.0119209289550781
2.363	0.0157356262207031
2.36633333333334	0.0233650207519531
2.36966666666667	0.030517578125
2.373	0.0324249267578125
2.37633333333334	0.0262260437011719
2.37966666666667	0.0195503234863281
2.383	0.0128746032714844
2.38633333333334	0.00762939453125
2.38966666666667	0.00333786010742188
2.393	0.00286102294921875
2.39633333333334	0.00619888305664063
2.39966666666667	0.0100135803222656
2.403	0.0147819519042969
2.40633333333334	0.0171661376953125
2.40966666666667	0.0181198120117188
2.413	0.0185966491699219
2.41633333333334	0.019073486328125
2.41966666666667	0.019073486328125
2.423	0.0185966491699219
2.42633333333334	0.0209808349609375
2.42966666666667	0.02288818359375
2.433	0.0233650207519531
2.43633333333334	0.0224113464355469
2.43966666666667	0.0233650207519531
2.443	0.0224113464355469
2.44633333333334	0.019073486328125
2.44966666666667	0.0166893005371094
2.453	0.0147819519042969
2.45633333333334	0.0162124633789063
2.45966666666667	0.0166893005371094
2.463	0.0195503234863281
2.46633333333334	0.0205039978027344
2.46966666666667	0.0200271606445313
2.473	0.0162124633789063
2.47633333333334	0.0119209289550781
2.47966666666667	0.00905990600585938
2.483	0.00524520874023438
2.48633333333334	0.003814697265625
2.48966666666667	0.0019073486328125
2.493	0.0019073486328125
2.49633333333334	0.0019073486328125
2.49966666666667	0.003814697265625
2.503	0.00810623168945313
2.50633333333334	0.0109672546386719
2.50966666666667	0.0128746032714844
2.513	0.0143051147460938
2.51633333333334	0.0152587890625
2.51966666666667	0.0128746032714844
2.523	0.0100135803222656
2.52633333333334	0.00762939453125
2.52966666666667	0.00524520874023438
2.533	0.00619888305664063
2.53633333333334	0.00905990600585938
2.53966666666667	0.0119209289550781
2.543	0.011444091796875
2.54633333333334	0.0104904174804688
2.54966666666667	0.0100135803222656
2.553	0.0123977661132813
2.55633333333334	0.0104904174804688
2.55966666666667	0.0100135803222656
2.563	0.0109672546386719
2.56633333333334	0.0171661376953125
2.56966666666667	0.0219345092773438
2.573	0.0257492065429688
2.57633333333334	0.0324249267578125
2.57966666666667	0.0362396240234375
2.583	0.0371932983398438
2.58633333333334	0.0333786010742188
2.58966666666667	0.0295639038085938
2.593	0.0209808349609375
2.59633333333334	0.0109672546386719
2.59966666666667	0.00619888305664063
2.603	0.0057220458984375
2.60633333333334	0.00667572021484375
2.60966666666667	0.00667572021484375
2.613	0.0109672546386719
2.61633333333334	0.0171661376953125
2.61966666666667	0.0171661376953125
2.623	0.011444091796875
2.62633333333334	0.00333786010742188
2.62966666666667	-0.000476837158203125
2.633	-0.000476837158203125
2.63633333333334	-0.000476837158203125
2.63966666666667	-0.00333786010742188
2.643	-0.00286102294921875
2.64633333333334	0.0019073486328125
2.64966666666667	0.00619888305664063
2.653	0.00476837158203125
2.65633333333334	0.003814697265625
2.65966666666667	0.0109672546386719
2.663	0.0195503234863281
2.66633333333334	0.0252723693847656
2.66966666666667	0.0252723693847656
2.673	0.0243186950683594
2.67633333333334	0.0209808349609375
2.67966666666667	0.0143051147460938
2.683	0.00858306884765625
2.68633333333334	0.0057220458984375
2.68966666666667	0.00619888305664063
2.693	0.00810623168945313
2.69633333333334	0.0123977661132813
2.69966666666667	0.0181198120117188
2.703	0.0233650207519531
2.70633333333334	0.0257492065429688
2.70966666666667	0.0290870666503906
2.713	0.0338554382324219
2.71633333333334	0.0395774841308594
2.71966666666667	0.0405311584472656
2.723	0.0371932983398438
2.72633333333334	0.0352859497070313
2.72966666666667	0.0371932983398438
2.733	0.03814697265625
2.73633333333334	0.0386238098144531
2.73966666666667	0.0391006469726563
2.743	0.0400543212890625
2.74633333333334	0.0386238098144531
2.74966666666667	0.0324249267578125
2.753	0.0290870666503906
2.75633333333334	0.0257492065429688
2.75966666666667	0.0238418579101563
2.763	0.0214576721191406
2.76633333333334	0.0209808349609375
2.76966666666667	0.0233650207519531
2.773	0.0252723693847656
2.77633333333334	0.0238418579101563
2.77966666666667	0.0219345092773438
2.783	0.0200271606445313
2.78633333333334	0.0171661376953125
2.78966666666667	0.0133514404296875
2.793	0.00762939453125
2.79633333333334	0.00715255737304688
2.79966666666667	0.0119209289550781
2.803	0.0205039978027344
2.80633333333334	0.0276565551757813
2.80966666666667	0.0329017639160156
2.813	0.0376701354980469
2.81633333333334	0.0414848327636719
2.81966666666667	0.0386238098144531
2.823	0.0295639038085938
2.82633333333334	0.019073486328125
2.82966666666667	0.0138282775878906
2.833	0.011444091796875
2.83633333333334	0.00667572021484375
2.83966666666667	0.00238418579101563
2.843	0.00143051147460938
2.84633333333334	0.00333786010742188
2.84966666666667	0.00476837158203125
2.853	0.00619888305664063
2.85633333333334	0.00429153442382813
2.85966666666667	0.00095367431640625
2.863	0.000476837158203125
2.86633333333334	0.00524520874023438
2.86966666666667	0.0109672546386719
2.873	0.0100135803222656
2.87633333333334	0.0109672546386719
2.87966666666667	0.0162124633789063
2.883	0.0233650207519531
2.88633333333334	0.0233650207519531
2.88966666666667	0.0205039978027344
2.893	0.0205039978027344
2.89633333333334	0.0195503234863281
2.89966666666667	0.0147819519042969
2.903	0.00524520874023438
2.90633333333334	-0.00143051147460938
2.90966666666667	-0.00762939453125
2.913	-0.0104904174804688
2.91633333333334	-0.011444091796875
2.91966666666667	-0.0100135803222656
2.923	-0.00667572021484375
2.92633333333334	-0.00238418579101563
2.92966666666667	0.00333786010742188
2.933	0.00810623168945313
2.93633333333334	0.0119209289550781
2.93966666666667	0.0157356262207031
2.943	0.0176429748535156
2.94633333333334	0.0176429748535156
2.94966666666667	0.0181198120117188
2.953	0.0181198120117188
2.95633333333334	0.0195503234863281
2.95966666666667	0.0195503234863281
2.963	0.0209808349609375
2.96633333333334	0.0209808349609375
2.96966666666667	0.0205039978027344
2.973	0.0205039978027344
2.97633333333334	0.0200271606445313
2.97966666666667	0.0214576721191406
2.983	0.0209808349609375
2.98633333333334	0.0214576721191406
2.98966666666667	0.0200271606445313
2.993	0.0195503234863281
2.99633333333334	0.0185966491699219
2.99966666666667	0.0181198120117188
3.003	0.0209808349609375
3.00633333333334	0.026702880859375
3.00966666666667	0.0329017639160156
3.013	0.0376701354980469
3.01633333333334	0.0376701354980469
3.01966666666667	0.0324249267578125
3.023	0.0247955322265625
3.02633333333334	0.0185966491699219
3.02966666666667	0.0133514404296875
3.033	0.00715255737304688
3.03633333333334	0.00333786010742188
3.03966666666667	0.00476837158203125
3.043	0.00715255737304688
3.04633333333334	0.00715255737304688
3.04966666666667	0.0057220458984375
3.053	0.00619888305664063
3.05633333333334	0.011444091796875
3.05966666666667	0.0195503234863281
3.063	0.0262260437011719
3.06633333333334	0.0290870666503906
3.06966666666667	0.0276565551757813
3.073	0.0262260437011719
3.07633333333334	0.02288818359375
3.07966666666667	0.0209808349609375
3.083	0.0224113464355469
3.08633333333334	0.0257492065429688
3.08966666666667	0.0309944152832031
3.093	0.034332275390625
3.09633333333334	0.0352859497070313
3.09966666666667	0.0309944152832031
3.103	0.02288818359375
3.10633333333334	0.0162124633789063
3.10966666666667	0.0128746032714844
3.113	0.0104904174804688
3.11633333333334	0.0100135803222656
3.11966666666667	0.0109672546386719
3.123	0.0157356262207031
3.12633333333334	0.0195503234863281
3.12966666666667	0.0219345092773438
3.133	0.0224113464355469
3.13633333333334	0.0214576721191406
3.13966666666667	0.0205039978027344
3.143	0.0209808349609375
3.14633333333334	0.0195503234863281
3.14966666666667	0.0162124633789063
3.153	0.0157356262207031
3.15633333333334	0.0181198120117188
3.15966666666667	0.019073486328125
3.163	0.0181198120117188
3.16633333333334	0.0176429748535156
3.16966666666667	0.0166893005371094
3.173	0.0152587890625
3.17633333333334	0.0152587890625
3.17966666666667	0.0209808349609375
3.183	0.0257492065429688
3.18633333333334	0.0281333923339844
3.18966666666667	0.0314712524414063
3.193	0.0357627868652344
3.19633333333334	0.0386238098144531
3.19966666666667	0.0348091125488281
3.203	0.026702880859375
3.20633333333334	0.0209808349609375
3.20966666666667	0.0176429748535156
3.213	0.0181198120117188
3.21633333333334	0.0195503234863281
3.21966666666667	0.0224113464355469
3.223	0.0290870666503906
3.22633333333334	0.03814697265625
3.22966666666667	0.0448226928710938
3.233	0.0467300415039063
3.23633333333334	0.0438690185546875
3.23966666666667	0.041961669921875
3.243	0.0410079956054688
3.24633333333334	0.0405311584472656
3.24966666666667	0.0391006469726563
3.253	0.0386238098144531
3.25633333333334	0.041961669921875
3.25966666666667	0.0433921813964844
3.263	0.041961669921875
3.26633333333334	0.0376701354980469
3.26966666666667	0.0338554382324219
3.273	0.0290870666503906
3.27633333333334	0.0243186950683594
3.27966666666667	0.0200271606445313
3.283	0.0166893005371094
3.28633333333334	0.0123977661132813
3.28966666666667	0.00810623168945313
3.293	0.00524520874023438
3.29633333333334	0.00476837158203125
3.29966666666667	0.00429153442382813
3.303	0.00667572021484375
3.30633333333334	0.0109672546386719
3.30966666666667	0.0138282775878906
3.313	0.0138282775878906
3.31633333333334	0.0104904174804688
3.31966666666667	0.00810623168945313
3.323	0.00905990600585938
3.32633333333334	0.0104904174804688
3.32966666666667	0.0143051147460938
3.333	0.0181198120117188
3.33633333333334	0.0214576721191406
3.33966666666667	0.0243186950683594
3.343	0.0224113464355469
3.34633333333334	0.0166893005371094
3.34966666666667	0.0147819519042969
3.353	0.0209808349609375
3.35633333333334	0.0300407409667969
3.35966666666667	0.0319480895996094
3.363	0.0329017639160156
3.36633333333334	0.0362396240234375
3.36966666666667	0.0386238098144531
3.373	0.0357627868652344
3.37633333333334	0.0319480895996094
3.37966666666667	0.0367164611816406
3.383	0.0448226928710938
3.38633333333334	0.0467300415039063
3.38966666666667	0.0443458557128906
3.393	0.0438690185546875
3.39633333333334	0.0472068786621094
3.39966666666667	0.0491142272949219
3.403	0.0486373901367188
3.40633333333334	0.0524520874023438
3.40966666666667	0.06103515625
3.413	0.0662803649902344
3.41633333333334	0.0658035278320313
3.41966666666667	0.0605583190917969
3.423	0.0557899475097657
3.42633333333334	0.0538825988769532
3.42966666666667	0.0514984130859375
3.433	0.0500679016113282
3.43633333333334	0.0462532043457031
3.43966666666667	0.0467300415039063
3.443	0.0472068786621094
3.44633333333334	0.0476837158203125
3.44966666666667	0.0452995300292969
3.453	0.0424385070800781
3.45633333333334	0.0376701354980469
3.45966666666667	0.0290870666503906
3.463	0.0214576721191406
3.46633333333334	0.0133514404296875
3.46966666666667	0.0095367431640625
3.473	0.00762939453125
3.47633333333334	0.0138282775878906
3.47966666666667	0.0205039978027344
3.483	0.026702880859375
3.48633333333334	0.030517578125
3.48966666666667	0.0329017639160156
3.493	0.0362396240234375
3.49633333333334	0.0362396240234375
3.49966666666667	0.0391006469726563
3.503	0.0410079956054688
3.50633333333334	0.041961669921875
3.50966666666667	0.0410079956054688
3.513	0.0348091125488281
3.51633333333334	0.0262260437011719
3.51966666666667	0.0166893005371094
3.523	0.0104904174804688
3.52633333333334	0.00810623168945313
3.52966666666667	0.00905990600585938
3.533	0.011444091796875
3.53633333333334	0.0152587890625
3.53966666666667	0.0133514404296875
3.543	0.0057220458984375
3.54633333333334	-0.00715255737304688
3.54966666666667	-0.026702880859375
3.553	-0.0505447387695313
3.55633333333334	-0.0777244567871094
3.55966666666667	-0.102996826171875
3.563	-0.125885009765625
3.56633333333334	-0.150680541992188
3.56966666666667	-0.17690658569336
3.573	-0.202655792236328
3.57633333333334	-0.227928161621094
3.57966666666667	-0.25177001953125
3.583	-0.273227691650391
3.58633333333334	-0.288009643554688
3.58966666666667	-0.298023223876953
3.593	-0.300407409667969
3.59633333333334	-0.291824340820313
3.59966666666667	-0.273704528808594
3.603	-0.248908996582031
3.60633333333334	-0.219345092773438
3.60966666666667	-0.181674957275391
3.613	-0.139713287353516
3.61633333333334	-0.0963211059570313
3.61966666666667	-0.0519752502441407
3.623	-0.00762939453125
3.62633333333334	0.03814697265625
3.62966666666667	0.0848770141601563
3.633	0.129222869873047
3.63633333333334	0.1678466796875
3.63966666666667	0.201225280761719
3.643	0.230789184570313
3.64633333333334	0.25177001953125
3.64966666666667	0.266551971435547
3.653	0.280380249023438
3.65633333333334	0.295639038085938
3.65966666666667	0.314712524414063
3.663	0.337600708007813
3.66633333333334	0.364303588867188
3.66966666666667	0.38909912109375
3.673	0.4119873046875
3.67633333333334	0.43487548828125
3.67966666666667	0.456333160400391
3.683	0.478744506835938
3.68633333333334	0.503063201904297
3.68966666666667	0.529766082763672
3.693	0.555038452148438
3.69633333333334	0.579357147216797
3.69966666666667	0.601291656494141
3.703	0.61798095703125
3.70633333333334	0.630378723144532
3.70966666666667	0.644683837890625
3.713	0.660896301269532
3.71633333333334	0.670909881591797
3.71966666666667	0.67281723022461
3.723	0.671863555908203
3.72633333333334	0.668525695800782
3.72966666666667	0.660896301269532
3.733	0.647068023681641
3.73633333333334	0.631332397460938
3.73966666666667	0.617027282714844
3.743	0.599861145019532
3.74633333333334	0.579357147216797
3.74966666666667	0.552654266357422
3.753	0.523567199707032
3.75633333333334	0.493049621582031
3.75966666666667	0.464916229248047
3.763	0.440120697021485
3.76633333333334	0.41341781616211
3.76966666666667	0.385284423828125
3.773	0.354766845703125
3.77633333333334	0.325679779052735
3.77966666666667	0.294685363769531
3.783	0.262737274169922
3.78633333333334	0.231742858886719
3.78966666666667	0.207901000976563
3.793	0.189781188964844
3.79633333333334	0.175952911376953
3.79966666666667	0.16164779663086
3.803	0.149250030517578
3.80633333333334	0.139236450195313
3.80966666666667	0.126838684082031
3.813	0.113964080810547
3.81633333333334	0.100135803222656
3.81966666666667	0.0886917114257813
3.823	0.0791549682617188
3.82633333333334	0.0696182250976563
3.82966666666667	0.0624656677246094
3.833	0.0586509704589844
3.83633333333334	0.0581741333007813
3.83966666666667	0.0591278076171875
3.843	0.0586509704589844
3.84633333333334	0.0591278076171875
3.84966666666667	0.0581741333007813
3.853	0.057220458984375
3.85633333333334	0.0519752502441407
3.85966666666667	0.0467300415039063
3.863	0.0400543212890625
3.86633333333334	0.0338554382324219
3.86966666666667	0.030517578125
3.873	0.0286102294921875
3.87633333333334	0.0300407409667969
3.87966666666667	0.0319480895996094
3.883	0.0367164611816406
3.88633333333334	0.0410079956054688
3.88966666666667	0.0424385070800781
3.893	0.0462532043457031
3.89633333333334	0.0557899475097657
3.89966666666667	0.072479248046875
3.903	0.0901222229003906
3.90633333333334	0.110149383544922
3.90966666666667	0.13875961303711
3.913	0.172615051269531
3.91633333333334	0.20742416381836
3.91966666666667	0.239849090576172
3.923	0.278949737548828
3.92633333333334	0.327110290527344
3.92966666666667	0.382423400878906
3.933	0.445842742919922
3.93633333333334	0.518798828125
3.93966666666667	0.599384307861328
3.943	0.68807601928711
3.94633333333334	0.783920288085938
3.94966666666667	0.885963439941406
3.953	0.9918212890625
3.95633333333334	1.10006332397461
3.95966666666667	1.20782852172852
3.963	1.30701065063477
3.96633333333334	1.39951705932617
3.96966666666667	1.48200988769531
3.973	1.55496597290039
3.97633333333334	1.61457061767578
3.97966666666667	1.66177749633789
3.983	1.69658660888672
3.98633333333334	1.72090530395508
3.98966666666667	1.73330307006836
3.993	1.72662734985352
3.99633333333334	1.69706344604492
3.99966666666667	1.64985656738281
4.003	1.59120559692383
4.00633333333334	1.52397155761719
4.00966666666667	1.44624710083008
4.013	1.36423110961914
4.01633333333334	1.28364562988281
4.01966666666667	1.20162963867188
4.023	1.11436843872071
4.02633333333334	1.0218620300293
4.02966666666667	0.926494598388672
4.033	0.833988189697266
4.03633333333334	0.745773315429688
4.03966666666667	0.666141510009766
4.043	0.595569610595703
4.04633333333334	0.528335571289063
4.04966666666667	0.463962554931641
4.053	0.403881072998047
4.05633333333334	0.348091125488281
4.05966666666667	0.29754638671875
4.063	0.25177001953125
4.06633333333334	0.213146209716797
4.06966666666667	0.185489654541016
4.073	0.165462493896485
4.07633333333334	0.152111053466797
4.07966666666667	0.138282775878906
4.083	0.125885009765625
4.08633333333334	0.111103057861328
4.08966666666667	0.0944137573242188
4.093	0.0739097595214844
4.09633333333334	0.0529289245605469
4.09966666666667	0.0395774841308594
4.103	0.0309944152832031
4.10633333333334	0.0290870666503906
4.10966666666667	0.0262260437011719
4.113	0.0262260437011719
4.11633333333334	0.0243186950683594
4.11966666666667	0.0195503234863281
4.123	0.0100135803222656
4.12633333333334	-0.003814697265625
4.12966666666667	-0.0176429748535156
4.133	-0.0309944152832031
4.13633333333334	-0.0405311584472656
4.13966666666667	-0.0514984130859375
4.143	-0.0586509704589844
4.14633333333334	-0.0615119934082032
4.14966666666667	-0.06103515625
4.153	-0.0557899475097657
4.15633333333334	-0.0510215759277344
4.15966666666667	-0.0438690185546875
4.163	-0.03814697265625
4.16633333333334	-0.0314712524414063
4.16966666666667	-0.02288818359375
4.173	-0.0185966491699219
4.17633333333334	-0.0147819519042969
4.17966666666667	-0.0128746032714844
4.183	-0.0109672546386719
4.18633333333334	-0.0128746032714844
4.18966666666667	-0.0171661376953125
4.193	-0.02288818359375
4.19633333333334	-0.026702880859375
4.19966666666667	-0.0300407409667969
4.203	-0.0319480895996094
4.20633333333334	-0.0314712524414063
4.20966666666667	-0.0314712524414063
4.213	-0.0295639038085938
4.21633333333334	-0.0300407409667969
4.21966666666667	-0.026702880859375
4.223	-0.0271797180175781
4.22633333333334	-0.030517578125
4.22966666666667	-0.0357627868652344
4.233	-0.0371932983398438
4.23633333333334	-0.0376701354980469
4.23966666666667	-0.0429153442382813
4.243	-0.0457763671875
4.24633333333334	-0.0438690185546875
4.24966666666667	-0.0367164611816406
4.253	-0.0329017639160156
4.25633333333334	-0.0295639038085938
4.25966666666667	-0.0209808349609375
4.263	-0.00810623168945313
4.26633333333334	0.0019073486328125
4.26966666666667	0.00619888305664063
4.273	0.00476837158203125
4.27633333333334	0.000476837158203125
4.27966666666667	-0.00762939453125
4.283	-0.0185966491699219
4.28633333333334	-0.0290870666503906
4.28966666666667	-0.03814697265625
4.293	-0.0414848327636719
4.29633333333334	-0.0395774841308594
4.29966666666667	-0.0324249267578125
4.303	-0.0247955322265625
4.30633333333334	-0.0157356262207031
4.30966666666667	-0.00667572021484375
4.313	0.00286102294921875
4.31633333333334	0.00858306884765625
4.31966666666667	0.011444091796875
4.323	0.0176429748535156
4.32633333333334	0.0233650207519531
4.32966666666667	0.0271797180175781
4.333	0.0238418579101563
4.33633333333334	0.0209808349609375
4.33966666666667	0.0185966491699219
4.343	0.0143051147460938
4.34633333333334	0.0095367431640625
4.34966666666667	0.00762939453125
4.353	0.00858306884765625
4.35633333333334	0.0095367431640625
4.35966666666667	0.00762939453125
4.363	0.00476837158203125
4.36633333333334	0.0019073486328125
4.36966666666667	-0.000476837158203125
4.373	-0.000476837158203125
4.37633333333334	0.00238418579101563
4.37966666666667	0.00762939453125
4.383	0.0133514404296875
4.38633333333334	0.0181198120117188
4.38966666666667	0.0200271606445313
4.393	0.0243186950683594
4.39633333333334	0.0286102294921875
4.39966666666667	0.0300407409667969
4.403	0.0281333923339844
4.40633333333334	0.0238418579101563
4.40966666666667	0.02288818359375
4.413	0.0195503234863281
4.41633333333334	0.0138282775878906
4.41966666666667	0.00762939453125
4.423	0.00476837158203125
4.42633333333334	0.0057220458984375
4.42966666666667	0.00858306884765625
4.433	0.0095367431640625
4.43633333333334	0.0095367431640625
4.43966666666667	0.003814697265625
4.443	-0.00476837158203125
4.44633333333334	-0.0143051147460938
4.44966666666667	-0.0243186950683594
4.453	-0.0281333923339844
4.45633333333334	-0.0300407409667969
4.45966666666667	-0.0262260437011719
4.463	-0.0171661376953125
4.46633333333334	-0.00715255737304688
4.46966666666667	0.00143051147460938
4.473	0.00619888305664063
4.47633333333334	0.0109672546386719
4.47966666666667	0.0157356262207031
4.483	0.019073486328125
4.48633333333334	0.0209808349609375
4.48966666666667	0.0209808349609375
4.493	0.0181198120117188
4.49633333333334	0.0157356262207031
4.49966666666667	0.0128746032714844
4.503	0.00905990600585938
4.50633333333334	0.00286102294921875
4.50966666666667	-0.00238418579101563
4.513	-0.00619888305664063
4.51633333333334	-0.00858306884765625
4.51966666666667	-0.011444091796875
4.523	-0.0133514404296875
4.52633333333334	-0.0128746032714844
4.52966666666667	-0.0095367431640625
4.533	-0.00619888305664063
4.53633333333334	-0.00667572021484375
4.53966666666667	-0.00762939453125
4.543	-0.00858306884765625
4.54633333333334	-0.00715255737304688
4.54966666666667	-0.00524520874023438
4.553	-0.00333786010742188
4.55633333333334	-0.00286102294921875
4.55966666666667	-0.00524520874023438
4.563	-0.00762939453125
4.56633333333334	-0.00905990600585938
4.56966666666667	-0.00762939453125
4.573	-0.00524520874023438
4.57633333333334	-0.00476837158203125
4.57966666666667	-0.00429153442382813
4.583	-0.00715255737304688
4.58633333333334	-0.0119209289550781
4.58966666666667	-0.0162124633789063
4.593	-0.0224113464355469
4.59633333333334	-0.0262260437011719
4.59966666666667	-0.0276565551757813
4.603	-0.0257492065429688
4.60633333333334	-0.0214576721191406
4.60966666666667	-0.0181198120117188
4.613	-0.0119209289550781
4.61633333333334	-0.00333786010742188
4.61966666666667	0.00619888305664063
4.623	0.0119209289550781
4.62633333333334	0.0109672546386719
4.62966666666667	0.00286102294921875
4.633	-0.0057220458984375
4.63633333333334	-0.0133514404296875
4.63966666666667	-0.019073486328125
4.643	-0.0233650207519531
4.64633333333334	-0.0252723693847656
4.64966666666667	-0.0233650207519531
4.653	-0.0205039978027344
4.65633333333334	-0.0181198120117188
4.65966666666667	-0.0157356262207031
4.663	-0.0133514404296875
4.66633333333334	-0.011444091796875
4.66966666666667	-0.011444091796875
4.673	-0.0138282775878906
4.67633333333334	-0.0147819519042969
4.67966666666667	-0.0166893005371094
4.683	-0.0166893005371094
4.68633333333334	-0.0166893005371094
4.68966666666667	-0.0138282775878906
4.693	-0.00667572021484375
4.69633333333334	0
4.69966666666667	0.003814697265625
4.703	0.00238418579101563
4.70633333333334	0.00143051147460938
4.70966666666667	0.0019073486328125
4.713	-0.00095367431640625
4.71633333333334	-0.00715255737304688
4.71966666666667	-0.0123977661132813
4.723	-0.0119209289550781
4.72633333333334	-0.0119209289550781
4.72966666666667	-0.0138282775878906
4.733	-0.0143051147460938
4.73633333333334	-0.00905990600585938
4.73966666666667	-0.00333786010742188
4.743	-0.000476837158203125
4.74633333333334	-0.000476837158203125
4.74966666666667	-0.0019073486328125
4.753	-0.0057220458984375
4.75633333333334	-0.0119209289550781
4.75966666666667	-0.0157356262207031
4.763	-0.0143051147460938
4.76633333333334	-0.00619888305664063
4.76966666666667	0.003814697265625
4.773	0.0095367431640625
4.77633333333334	0.00858306884765625
4.77966666666667	0.003814697265625
4.783	-0.0019073486328125
4.78633333333334	-0.00715255737304688
4.78966666666667	-0.011444091796875
4.793	-0.0119209289550781
4.79633333333334	-0.00810623168945313
4.79966666666667	-0.0019073486328125
4.803	0.00238418579101563
4.80633333333334	0.00095367431640625
4.80966666666667	-0.00524520874023438
4.813	-0.0128746032714844
4.81633333333334	-0.019073486328125
4.81966666666667	-0.026702880859375
4.823	-0.0329017639160156
4.82633333333334	-0.0367164611816406
4.82966666666667	-0.0348091125488281
4.833	-0.0324249267578125
4.83633333333334	-0.026702880859375
4.83966666666667	-0.0181198120117188
4.843	-0.00476837158203125
4.84633333333334	0.00476837158203125
4.84966666666667	0.011444091796875
4.853	0.0157356262207031
4.85633333333334	0.0162124633789063
4.85966666666667	0.0123977661132813
4.863	0.00286102294921875
4.86633333333334	-0.00143051147460938
4.86966666666667	-0.0019073486328125
4.873	0.0019073486328125
4.87633333333334	0.0057220458984375
4.87966666666667	0.0133514404296875
4.883	0.0200271606445313
4.88633333333334	0.0214576721191406
4.88966666666667	0.0185966491699219
4.893	0.0119209289550781
4.89633333333334	0.0057220458984375
4.89966666666667	0.00095367431640625
4.903	-0.00143051147460938
4.90633333333334	-0.00333786010742188
4.90966666666667	-0.00762939453125
4.913	-0.0109672546386719
4.91633333333334	-0.011444091796875
4.91966666666667	-0.0109672546386719
4.923	-0.0128746032714844
4.92633333333334	-0.0166893005371094
4.92966666666667	-0.0162124633789063
4.933	-0.0143051147460938
4.93633333333334	-0.0119209289550781
4.93966666666667	-0.0133514404296875
4.943	-0.0147819519042969
4.94633333333334	-0.0157356262207031
4.94966666666667	-0.0157356262207031
4.953	-0.0147819519042969
4.95633333333334	-0.0138282775878906
4.95966666666667	-0.0138282775878906
4.963	-0.0119209289550781
4.96633333333334	-0.00715255737304688
4.96966666666667	-0.00286102294921875
4.973	-0.0019073486328125
4.97633333333334	-0.003814697265625
4.97966666666667	-0.00715255737304688
4.983	-0.0109672546386719
4.98633333333334	-0.0119209289550781
4.98966666666667	-0.00715255737304688
4.993	0.0019073486328125
4.99633333333334	0.0109672546386719
4.99966666666667	0.0200271606445313
5.003	0.0271797180175781
5.00633333333334	0.0295639038085938
5.00966666666667	0.0262260437011719
5.013	0.0219345092773438
5.01633333333334	0.0147819519042969
5.01966666666667	0.0100135803222656
5.023	0.00476837158203125
5.02633333333334	0.00333786010742188
5.02966666666667	0.00143051147460938
5.033	-0.00476837158203125
5.03633333333334	-0.0100135803222656
5.03966666666667	-0.0157356262207031
5.043	-0.0195503234863281
5.04633333333334	-0.0257492065429688
5.04966666666667	-0.0295639038085938
5.053	-0.0281333923339844
5.05633333333334	-0.0238418579101563
5.05966666666667	-0.0181198120117188
5.063	-0.0143051147460938
5.06633333333334	-0.011444091796875
5.06966666666667	-0.0119209289550781
5.073	-0.0133514404296875
5.07633333333334	-0.0152587890625
5.07966666666667	-0.0171661376953125
5.083	-0.0157356262207031
5.08633333333334	-0.0123977661132813
5.08966666666667	-0.00810623168945313
5.093	-0.0057220458984375
5.09633333333334	-0.00333786010742188
5.09966666666667	-0.00238418579101563
5.103	-0.00524520874023438
5.10633333333334	-0.00858306884765625
5.10966666666667	-0.0104904174804688
5.113	-0.0119209289550781
5.11633333333334	-0.0157356262207031
5.11966666666667	-0.0176429748535156
5.123	-0.0147819519042969
5.12633333333334	-0.0104904174804688
5.12966666666667	-0.0057220458984375
5.133	-0.000476837158203125
5.13633333333334	0.00333786010742188
5.13966666666667	0.00524520874023438
5.143	0.003814697265625
5.14633333333334	0.00333786010742188
5.14966666666667	0.00143051147460938
5.153	-0.00095367431640625
5.15633333333334	-0.0019073486328125
5.15966666666667	-0.00143051147460938
5.163	-0.000476837158203125
5.16633333333334	-0.00286102294921875
5.16966666666667	-0.00715255737304688
5.173	-0.0109672546386719
5.17633333333334	-0.0133514404296875
5.17966666666667	-0.0143051147460938
5.183	-0.0119209289550781
5.18633333333334	-0.00810623168945313
5.18966666666667	-0.0019073486328125
5.193	0.00333786010742188
5.19633333333334	0.0123977661132813
5.19966666666667	0.0200271606445313
5.203	0.0205039978027344
5.20633333333334	0.0138282775878906
5.20966666666667	0.00858306884765625
5.213	0.00667572021484375
5.21633333333334	0.0057220458984375
5.21966666666667	0.00238418579101563
5.223	0.000476837158203125
5.22633333333334	0.0019073486328125
5.22966666666667	0.0019073486328125
5.233	-0.000476837158203125
5.23633333333334	-0.00476837158203125
5.23966666666667	-0.00619888305664063
5.243	-0.003814697265625
5.24633333333334	0.00095367431640625
5.24966666666667	0.00476837158203125
5.253	0.00858306884765625
5.25633333333334	0.0104904174804688
5.25966666666667	0.00810623168945313
5.263	0.00524520874023438
5.26633333333334	0.00333786010742188
5.26966666666667	0.00333786010742188
5.273	0.00095367431640625
5.27633333333334	-0.003814697265625
5.27966666666667	-0.00476837158203125
5.283	-0.00524520874023438
5.28633333333334	-0.00667572021484375
5.28966666666667	-0.00858306884765625
5.293	-0.00905990600585938
5.29633333333334	-0.00667572021484375
5.29966666666667	-0.00619888305664063
5.303	-0.0057220458984375
5.30633333333334	-0.00238418579101563
5.30966666666667	0.00143051147460938
5.313	0.00286102294921875
5.31633333333334	0.0019073486328125
5.31966666666667	0.0019073486328125
5.323	0.0019073486328125
5.32633333333334	0.00238418579101563
5.32966666666667	0.003814697265625
5.333	0.00905990600585938
5.33633333333334	0.0147819519042969
5.33966666666667	0.0195503234863281
5.343	0.0200271606445313
5.34633333333334	0.0152587890625
5.34966666666667	0.00619888305664063
5.353	-0.00429153442382813
5.35633333333334	-0.0109672546386719
5.35966666666667	-0.0162124633789063
5.363	-0.0205039978027344
5.36633333333334	-0.0238418579101563
5.36966666666667	-0.0205039978027344
5.373	-0.0152587890625
5.37633333333334	-0.011444091796875
5.37966666666667	-0.0100135803222656
5.383	-0.00667572021484375
5.38633333333334	-0.00333786010742188
5.38966666666667	-0.0019073486328125
5.393	-0.00476837158203125
5.39633333333334	-0.00810623168945313
5.39966666666667	-0.00905990600585938
5.403	-0.00762939453125
5.40633333333334	-0.00524520874023438
5.40966666666667	-0.00476837158203125
5.413	-0.0057220458984375
5.41633333333334	-0.00619888305664063
5.41966666666667	-0.00715255737304688
5.423	-0.0109672546386719
5.42633333333334	-0.0195503234863281
5.42966666666667	-0.0252723693847656
5.433	-0.0243186950683594
5.43633333333334	-0.0166893005371094
5.43966666666667	-0.00476837158203125
5.443	0.00810623168945313
5.44633333333334	0.0214576721191406
5.44966666666667	0.0309944152832031
5.453	0.0352859497070313
5.45633333333334	0.0319480895996094
5.45966666666667	0.0247955322265625
5.463	0.0138282775878906
5.46633333333334	0.00429153442382813
5.46966666666667	-0.00333786010742188
5.473	-0.00858306884765625
5.47633333333334	-0.0109672546386719
5.47966666666667	-0.0162124633789063
5.483	-0.0200271606445313
5.48633333333334	-0.0224113464355469
5.48966666666667	-0.0233650207519531
5.493	-0.0238418579101563
5.49633333333334	-0.0262260437011719
5.49966666666667	-0.0238418579101563
5.503	-0.0176429748535156
5.50633333333334	-0.0128746032714844
5.50966666666667	-0.0095367431640625
5.513	-0.00667572021484375
5.51633333333334	-0.0019073486328125
5.51966666666667	-0.00095367431640625
5.523	-0.00715255737304688
5.52633333333334	-0.0157356262207031
5.52966666666667	-0.02288818359375
5.533	-0.0262260437011719
5.53633333333334	-0.0271797180175781
5.53966666666667	-0.0219345092773438
5.543	-0.0109672546386719
5.54633333333334	0.00095367431640625
5.54966666666667	0.00810623168945313
5.553	0.00762939453125
5.55633333333334	0.003814697265625
5.55966666666667	-0.00238418579101563
5.563	-0.00810623168945313
5.56633333333334	-0.0104904174804688
5.56966666666667	-0.00715255737304688
5.573	-0.00333786010742188
5.57633333333334	-0.00095367431640625
5.57966666666667	0
5.583	0.000476837158203125
5.58633333333334	-0.003814697265625
5.58966666666667	-0.0119209289550781
5.593	-0.0166893005371094
5.59633333333334	-0.0157356262207031
5.59966666666667	-0.0162124633789063
5.603	-0.0195503234863281
5.60633333333334	-0.019073486328125
5.60966666666667	-0.0138282775878906
5.613	-0.0133514404296875
5.61633333333334	-0.0176429748535156
5.61966666666667	-0.019073486328125
5.623	-0.0138282775878906
5.62633333333334	-0.00667572021484375
5.62966666666667	-0.00333786010742188
5.633	-0.000476837158203125
5.63633333333334	0.00095367431640625
5.63966666666667	0.00143051147460938
5.643	-0.00286102294921875
5.64633333333334	-0.0095367431640625
5.64966666666667	-0.0152587890625
5.653	-0.0209808349609375
5.65633333333334	-0.0276565551757813
5.65966666666667	-0.0367164611816406
5.663	-0.0438690185546875
5.66633333333334	-0.0481605529785156
5.66966666666667	-0.0510215759277344
5.673	-0.0510215759277344
5.67633333333334	-0.0462532043457031
5.67966666666667	-0.0376701354980469
5.683	-0.0300407409667969
5.68633333333334	-0.0290870666503906
5.68966666666667	-0.0286102294921875
5.693	-0.0276565551757813
5.69633333333334	-0.0262260437011719
5.69966666666667	-0.0257492065429688
5.703	-0.0286102294921875
5.70633333333334	-0.0300407409667969
5.70966666666667	-0.0362396240234375
5.713	-0.0438690185546875
5.71633333333334	-0.0524520874023438
5.71966666666667	-0.0567436218261719
5.723	-0.0543594360351563
5.72633333333334	-0.049591064453125
5.72966666666667	-0.0391006469726563
5.733	-0.0286102294921875
5.73633333333334	-0.0157356262207031
5.73966666666667	-0.0057220458984375
5.743	-0.00095367431640625
5.74633333333334	-0.000476837158203125
5.74966666666667	-0.00429153442382813
5.753	-0.00858306884765625
5.75633333333334	-0.0143051147460938
5.75966666666667	-0.0214576721191406
5.763	-0.0243186950683594
5.76633333333334	-0.0205039978027344
5.76966666666667	-0.0123977661132813
5.773	-0.00476837158203125
5.77633333333334	-0.00238418579101563
5.77966666666667	-0.003814697265625
5.783	-0.00905990600585938
5.78633333333334	-0.0166893005371094
5.78966666666667	-0.02288818359375
5.793	-0.0247955322265625
5.79633333333334	-0.0214576721191406
5.79966666666667	-0.0143051147460938
5.803	-0.00667572021484375
5.80633333333334	0
5.80966666666667	0.0019073486328125
5.813	-0.00095367431640625
5.81633333333334	-0.00619888305664063
5.81966666666667	-0.0100135803222656
5.823	-0.011444091796875
5.82633333333334	-0.0095367431640625
5.82966666666667	-0.00476837158203125
5.833	-0.00143051147460938
5.83633333333334	0.00095367431640625
5.83966666666667	0.00286102294921875
5.843	0.00476837158203125
5.84633333333334	0.003814697265625
5.84966666666667	0
5.853	-0.00143051147460938
5.85633333333334	-0.0019073486328125
5.85966666666667	-0.00476837158203125
5.863	-0.0109672546386719
5.86633333333334	-0.0162124633789063
5.86966666666667	-0.0214576721191406
5.873	-0.0252723693847656
5.87633333333334	-0.0286102294921875
5.87966666666667	-0.0309944152832031
5.883	-0.0338554382324219
5.88633333333334	-0.0333786010742188
5.88966666666667	-0.0281333923339844
5.893	-0.0176429748535156
5.89633333333334	-0.00524520874023438
5.89966666666667	0.00429153442382813
5.903	0.0100135803222656
5.90633333333334	0.00715255737304688
5.90966666666667	0.00238418579101563
5.913	-0.00429153442382813
5.91633333333334	-0.011444091796875
5.91966666666667	-0.0195503234863281
5.923	-0.0238418579101563
5.92633333333334	-0.0205039978027344
5.92966666666667	-0.0157356262207031
5.933	-0.0143051147460938
5.93633333333334	-0.0162124633789063
5.93966666666667	-0.0162124633789063
5.943	-0.0152587890625
5.94633333333334	-0.0143051147460938
5.94966666666667	-0.0157356262207031
5.953	-0.0176429748535156
5.95633333333334	-0.0171661376953125
5.95966666666667	-0.0166893005371094
5.963	-0.0166893005371094
5.96633333333334	-0.0205039978027344
5.96966666666667	-0.0262260437011719
5.973	-0.0319480895996094
5.97633333333334	-0.03814697265625
5.97966666666667	-0.0429153442382813
5.983	-0.0438690185546875
5.98633333333334	-0.0386238098144531
5.98966666666667	-0.0309944152832031
5.993	-0.0214576721191406
5.99633333333334	-0.0119209289550781
5.99966666666667	-0.0057220458984375
6.003	-0.00524520874023438
6.00633333333334	-0.0100135803222656
6.00966666666667	-0.0143051147460938
6.013	-0.0185966491699219
6.01633333333334	-0.02288818359375
6.01966666666667	-0.0224113464355469
6.023	-0.0185966491699219
6.02633333333334	-0.0138282775878906
6.02966666666667	-0.0128746032714844
6.033	-0.0143051147460938
6.03633333333334	-0.0181198120117188
6.03966666666667	-0.0233650207519531
6.043	-0.0262260437011719
6.04633333333334	-0.0247955322265625
6.04966666666667	-0.0200271606445313
6.053	-0.0166893005371094
6.05633333333334	-0.0138282775878906
6.05966666666667	-0.0138282775878906
6.063	-0.0143051147460938
6.06633333333334	-0.0152587890625
6.06966666666667	-0.0157356262207031
6.073	-0.0133514404296875
6.07633333333334	-0.00858306884765625
6.07966666666667	-0.00333786010742188
6.083	-0.00095367431640625
6.08633333333334	-0.00238418579101563
6.08966666666667	-0.0057220458984375
6.093	-0.0104904174804688
6.09633333333334	-0.0166893005371094
6.09966666666667	-0.0200271606445313
6.103	-0.019073486328125
6.10633333333334	-0.0157356262207031
6.10966666666667	-0.0162124633789063
6.113	-0.0171661376953125
6.11633333333334	-0.0119209289550781
6.11966666666667	-0.00286102294921875
6.123	0.00333786010742188
6.12633333333334	0.0100135803222656
6.12966666666667	0.0181198120117188
6.133	0.0252723693847656
6.13633333333334	0.0262260437011719
6.13966666666667	0.0247955322265625
6.143	0.0243186950683594
6.14633333333334	0.0233650207519531
6.14966666666667	0.02288818359375
6.153	0.0224113464355469
6.15633333333334	0.0219345092773438
6.15966666666667	0.0171661376953125
6.163	0.00762939453125
6.16633333333334	-0.00429153442382813
6.16966666666667	-0.0143051147460938
6.173	-0.0224113464355469
6.17633333333334	-0.0276565551757813
6.17966666666667	-0.0309944152832031
6.183	-0.0319480895996094
6.18633333333334	-0.0314712524414063
6.18966666666667	-0.030517578125
6.193	-0.0276565551757813
6.19633333333334	-0.0247955322265625
6.19966666666667	-0.0209808349609375
6.203	-0.0171661376953125
6.20633333333334	-0.0119209289550781
6.20966666666667	-0.00858306884765625
6.213	-0.00762939453125
6.21633333333334	-0.00476837158203125
6.21966666666667	-0.00095367431640625
6.223	0
6.22633333333334	-0.00524520874023438
6.22966666666667	-0.00905990600585938
6.233	-0.0095367431640625
6.23633333333334	-0.0100135803222656
6.23966666666667	-0.0109672546386719
6.243	-0.00810623168945313
6.24633333333334	0.000476837158203125
6.24966666666667	0.00715255737304688
6.253	0.00905990600585938
6.25633333333334	0.0095367431640625
6.25966666666667	0.0104904174804688
6.263	0.0119209289550781
6.26633333333334	0.0123977661132813
6.26966666666667	0.0100135803222656
6.273	0.00858306884765625
6.27633333333334	0.00715255737304688
6.27966666666667	0.00524520874023438
6.283	0.00238418579101563
6.28633333333334	0
6.28966666666667	-0.00095367431640625
6.293	-0.00143051147460938
6.29633333333334	-0.0019073486328125
6.29966666666667	-0.00286102294921875
6.303	-0.00524520874023438
6.30633333333334	-0.00810623168945313
6.30966666666667	-0.011444091796875
6.313	-0.0119209289550781
6.31633333333334	-0.00905990600585938
6.31966666666667	-0.0057220458984375
6.323	-0.00286102294921875
6.32633333333334	-0.00238418579101563
6.32966666666667	-0.00286102294921875
6.333	-0.0057220458984375
6.33633333333334	-0.0109672546386719
6.33966666666667	-0.0166893005371094
6.343	-0.0214576721191406
6.34633333333334	-0.0219345092773438
6.34966666666667	-0.0171661376953125
6.353	-0.0100135803222656
6.35633333333334	-0.0057220458984375
6.35966666666667	-0.00619888305664063
6.363	-0.00715255737304688
6.36633333333334	-0.00858306884765625
6.36966666666667	-0.00858306884765625
6.373	-0.00810623168945313
6.37633333333334	-0.00524520874023438
6.37966666666667	-0.00095367431640625
6.383	0.0019073486328125
6.38633333333334	0.00333786010742188
6.38966666666667	0.00095367431640625
6.393	-0.00619888305664063
6.39633333333334	-0.0147819519042969
6.39966666666667	-0.0195503234863281
6.403	-0.0181198120117188
6.40633333333334	-0.0138282775878906
6.40966666666667	-0.00715255737304688
6.413	0.000476837158203125
6.41633333333334	0.00715255737304688
6.41966666666667	0.0109672546386719
6.423	0.00810623168945313
6.42633333333334	0.00095367431640625
6.42966666666667	-0.00619888305664063
6.433	-0.011444091796875
6.43633333333334	-0.0152587890625
6.43966666666667	-0.0157356262207031
6.443	-0.0123977661132813
6.44633333333334	-0.00762939453125
6.44966666666667	-0.003814697265625
6.453	-0.003814697265625
6.45633333333334	-0.00524520874023438
6.45966666666667	-0.00667572021484375
6.463	-0.00905990600585938
6.46633333333334	-0.0100135803222656
6.46966666666667	-0.0104904174804688
6.473	-0.0104904174804688
6.47633333333334	-0.0095367431640625
6.47966666666667	-0.00905990600585938
6.483	-0.00810623168945313
6.48633333333334	-0.0095367431640625
6.48966666666667	-0.0119209289550781
6.493	-0.0128746032714844
6.49633333333334	-0.011444091796875
6.49966666666667	-0.00858306884765625
6.503	-0.00858306884765625
6.50633333333334	-0.00762939453125
6.50966666666667	-0.003814697265625
6.513	0.0019073486328125
6.51633333333334	0.00476837158203125
6.51966666666667	0.00715255737304688
6.523	0.0095367431640625
6.52633333333334	0.0138282775878906
6.52966666666667	0.0147819519042969
6.533	0.0152587890625
6.53633333333334	0.0152587890625
6.53966666666667	0.0152587890625
6.543	0.0152587890625
6.54633333333334	0.011444091796875
6.54966666666667	0.00810623168945313
6.553	0.00143051147460938
6.55633333333334	-0.003814697265625
6.55966666666667	-0.0100135803222656
6.563	-0.0162124633789063
6.56633333333334	-0.0181198120117188
6.56966666666667	-0.0157356262207031
6.573	-0.0128746032714844
6.57633333333334	-0.0119209289550781
6.57966666666667	-0.0100135803222656
6.583	-0.00715255737304688
6.58633333333334	-0.00667572021484375
6.58966666666667	-0.00810623168945313
6.593	-0.00905990600585938
6.59633333333334	-0.0119209289550781
6.59966666666667	-0.0185966491699219
6.603	-0.0219345092773438
6.60633333333334	-0.02288818359375
6.60966666666667	-0.0224113464355469
6.613	-0.0257492065429688
6.61633333333334	-0.0271797180175781
6.61966666666667	-0.0224113464355469
6.623	-0.0185966491699219
6.62633333333334	-0.0138282775878906
6.62966666666667	-0.0147819519042969
6.633	-0.0138282775878906
6.63633333333334	-0.0133514404296875
6.63966666666667	-0.0138282775878906
6.643	-0.0128746032714844
6.64633333333334	-0.0143051147460938
6.64966666666667	-0.011444091796875
6.653	-0.0104904174804688
6.65633333333334	-0.0100135803222656
6.65966666666667	-0.0100135803222656
6.663	-0.0128746032714844
6.66633333333334	-0.0152587890625
[truncated: 7,007 more rows]
