# Supplementary material for: Phase-Specific Parameter Estimation in Chiral HPLC Using 1‑Site, 2‑Site Stochastic Models, and Unified Equation Approach
Source: Anal Chem. 2026 Apr 29;98(18):13925–39. doi: 10.1021/acs.analchem.6c01634 (PMC13177292; doi:10.1021/acs.analchem.6c01634)
Supplement: Supplementary file 2 [file ac6c01634_si_002.zip › SupportingInformation/01_isotherm_fit/CELL2_data/LORA_CELL2_05_10_25405.CSV]

0.00233333333333334	-0.0019073486328125
0.00566666666666667	0.00619888305664063
0.009	0.00810623168945313
0.0123333333333334	0.00143051147460938
0.0156666666666667	-0.00333786010742188
0.019	-0.00524520874023438
0.0223333333333334	-0.00524520874023438
0.0256666666666667	-0.00619888305664063
0.029	-0.00858306884765625
0.0323333333333334	-0.00667572021484375
0.0356666666666667	-0.00429153442382813
0.039	-0.00286102294921875
0.0423333333333334	-0.00524520874023438
0.0456666666666667	-0.00905990600585938
0.049	-0.00762939453125
0.0523333333333334	-0.0057220458984375
0.0556666666666667	-0.00429153442382813
0.059	-0.0057220458984375
0.0623333333333334	-0.00524520874023438
0.0656666666666667	-0.00238418579101563
0.069	0.000476837158203125
0.0723333333333334	0.0019073486328125
0.0756666666666667	0.00143051147460938
0.079	0.000476837158203125
0.0823333333333334	0.00143051147460938
0.0856666666666667	0.00476837158203125
0.089	0.00667572021484375
0.0923333333333334	0.00667572021484375
0.0956666666666667	0.00667572021484375
0.099	0.0095367431640625
0.102333333333334	0.0119209289550781
0.105666666666667	0.00905990600585938
0.109	0.00524520874023438
0.112333333333334	0.0057220458984375
0.115666666666667	0.0095367431640625
0.119	0.0128746032714844
0.122333333333334	0.00810623168945313
0.125666666666667	0
0.129	-0.00524520874023438
0.132333333333334	-0.00810623168945313
0.135666666666667	-0.0100135803222656
0.139	-0.0119209289550781
0.142333333333334	-0.0104904174804688
0.145666666666667	-0.00762939453125
0.149	-0.00667572021484375
0.152333333333334	-0.0119209289550781
0.155666666666667	-0.0185966491699219
0.159	-0.0233650207519531
0.162333333333334	-0.0238418579101563
0.165666666666667	-0.0252723693847656
0.169	-0.0271797180175781
0.172333333333334	-0.0276565551757813
0.175666666666667	-0.030517578125
0.179	-0.0352859497070313
0.182333333333334	-0.0391006469726563
0.185666666666667	-0.0371932983398438
0.189	-0.0300407409667969
0.192333333333334	-0.0219345092773438
0.195666666666667	-0.0119209289550781
0.199	-0.000476837158203125
0.202333333333334	0.00858306884765625
0.205666666666667	0.0138282775878906
0.209	0.0143051147460938
0.212333333333334	0.0147819519042969
0.215666666666667	0.0162124633789063
0.219	0.0171661376953125
0.222333333333334	0.0176429748535156
0.225666666666667	0.0185966491699219
0.229	0.0233650207519531
0.232333333333334	0.0247955322265625
0.235666666666667	0.02288818359375
0.239	0.0185966491699219
0.242333333333334	0.0133514404296875
0.245666666666667	0.011444091796875
0.249	0.00905990600585938
0.252333333333334	0.00810623168945313
0.255666666666667	0.00619888305664063
0.259	0.00524520874023438
0.262333333333334	0.00619888305664063
0.265666666666667	0.00524520874023438
0.269	0.00143051147460938
0.272333333333334	-0.00476837158203125
0.275666666666667	-0.00905990600585938
0.279	-0.0104904174804688
0.282333333333334	-0.0104904174804688
0.285666666666667	-0.00810623168945313
0.289	-0.00238418579101563
0.292333333333334	-0.000476837158203125
0.295666666666667	-0.0019073486328125
0.299	-0.00476837158203125
0.302333333333334	-0.00429153442382813
0.305666666666667	-0.00238418579101563
0.309	-0.00524520874023438
0.312333333333334	-0.0057220458984375
0.315666666666667	-0.00762939453125
0.319	-0.0109672546386719
0.322333333333334	-0.019073486328125
0.325666666666667	-0.0290870666503906
0.329	-0.0348091125488281
0.332333333333334	-0.0362396240234375
0.335666666666667	-0.034332275390625
0.339	-0.0309944152832031
0.342333333333334	-0.0276565551757813
0.345666666666667	-0.0247955322265625
0.349	-0.0243186950683594
0.352333333333334	-0.0243186950683594
0.355666666666667	-0.0252723693847656
0.359	-0.0295639038085938
0.362333333333334	-0.034332275390625
0.365666666666667	-0.03814697265625
0.369	-0.0357627868652344
0.372333333333334	-0.0333786010742188
0.375666666666667	-0.0314712524414063
0.379	-0.0309944152832031
0.382333333333334	-0.0276565551757813
0.385666666666667	-0.026702880859375
0.389	-0.0290870666503906
0.392333333333334	-0.0324249267578125
0.395666666666667	-0.0338554382324219
0.399	-0.030517578125
0.402333333333334	-0.0252723693847656
0.405666666666667	-0.0200271606445313
0.409	-0.0185966491699219
0.412333333333334	-0.0181198120117188
0.415666666666667	-0.0176429748535156
0.419	-0.0171661376953125
0.422333333333334	-0.0162124633789063
0.425666666666667	-0.0162124633789063
0.429	-0.0171661376953125
0.432333333333334	-0.0185966491699219
0.435666666666667	-0.019073486328125
0.439	-0.0157356262207031
0.442333333333334	-0.0157356262207031
0.445666666666667	-0.0157356262207031
0.449	-0.0162124633789063
0.452333333333334	-0.0104904174804688
0.455666666666667	-0.00238418579101563
0.459	0.00333786010742188
0.462333333333334	0.0104904174804688
0.465666666666667	0.0181198120117188
0.469	0.0247955322265625
0.472333333333334	0.0257492065429688
0.475666666666667	0.0233650207519531
0.479	0.0209808349609375
0.482333333333334	0.0171661376953125
0.485666666666667	0.0109672546386719
0.489	0.00476837158203125
0.492333333333334	0.000476837158203125
0.495666666666667	-0.00143051147460938
0.499	-0.00715255737304688
0.502333333333334	-0.0147819519042969
0.505666666666667	-0.0214576721191406
0.509	-0.0257492065429688
0.512333333333334	-0.026702880859375
0.515666666666667	-0.0262260437011719
0.519	-0.0224113464355469
0.522333333333334	-0.0157356262207031
0.525666666666667	-0.00762939453125
0.529	0
0.532333333333334	0.00238418579101563
0.535666666666667	0
0.539	-0.00238418579101563
0.542333333333334	-0.00333786010742188
0.545666666666667	-0.0019073486328125
0.549	0.00238418579101563
0.552333333333334	0.00905990600585938
0.555666666666667	0.0152587890625
0.559	0.0185966491699219
0.562333333333334	0.019073486328125
0.565666666666667	0.0181198120117188
0.569	0.0138282775878906
0.572333333333334	0.00905990600585938
0.575666666666667	0.0095367431640625
0.579	0.0123977661132813
0.582333333333334	0.0143051147460938
0.585666666666667	0.0095367431640625
0.589	0.0019073486328125
0.592333333333334	-0.00524520874023438
0.595666666666667	-0.011444091796875
0.599	-0.0157356262207031
0.602333333333334	-0.0157356262207031
0.605666666666667	-0.0095367431640625
0.609	-0.0019073486328125
0.612333333333334	0
0.615666666666667	-0.00286102294921875
0.619	-0.00858306884765625
0.622333333333334	-0.0138282775878906
0.625666666666667	-0.019073486328125
0.629	-0.0171661376953125
0.632333333333334	-0.00905990600585938
0.635666666666667	0.00095367431640625
0.639	0.00858306884765625
0.642333333333334	0.0123977661132813
0.645666666666667	0.0166893005371094
0.649	0.0181198120117188
0.652333333333334	0.0176429748535156
0.655666666666667	0.0143051147460938
0.659	0.0109672546386719
0.662333333333334	0.00762939453125
0.665666666666667	0.0019073486328125
0.669	-0.00524520874023438
0.672333333333334	-0.00905990600585938
0.675666666666667	-0.00858306884765625
0.679	-0.00524520874023438
0.682333333333334	0
0.685666666666667	0.00476837158203125
0.689	0.0095367431640625
0.692333333333334	0.0109672546386719
0.695666666666667	0.00762939453125
0.699	0.00143051147460938
0.702333333333334	-0.00619888305664063
0.705666666666667	-0.00905990600585938
0.709	-0.0123977661132813
0.712333333333334	-0.019073486328125
0.715666666666667	-0.0243186950683594
0.719	-0.0286102294921875
0.722333333333334	-0.0314712524414063
0.725666666666667	-0.0362396240234375
0.729	-0.0405311584472656
0.732333333333334	-0.0371932983398438
0.735666666666667	-0.0281333923339844
0.739	-0.0181198120117188
0.742333333333334	-0.0119209289550781
0.745666666666667	-0.00667572021484375
0.749	-0.0019073486328125
0.752333333333334	-0.000476837158203125
0.755666666666667	-0.0019073486328125
0.759	-0.00333786010742188
0.762333333333334	-0.00095367431640625
0.765666666666667	0.00143051147460938
0.769	0.0019073486328125
0.772333333333334	0.000476837158203125
0.775666666666667	-0.00238418579101563
0.779	-0.00810623168945313
0.782333333333334	-0.0162124633789063
0.785666666666667	-0.02288818359375
0.789	-0.0271797180175781
0.792333333333334	-0.0252723693847656
0.795666666666667	-0.019073486328125
0.799	-0.0119209289550781
0.802333333333334	-0.00810623168945313
0.805666666666667	-0.00858306884765625
0.809	-0.0100135803222656
0.812333333333334	-0.0152587890625
0.815666666666667	-0.0243186950683594
0.819	-0.0338554382324219
0.822333333333334	-0.0400543212890625
0.825666666666667	-0.0424385070800781
0.829	-0.0433921813964844
0.832333333333334	-0.0429153442382813
0.835666666666667	-0.0414848327636719
0.839	-0.0400543212890625
0.842333333333334	-0.0371932983398438
0.845666666666667	-0.0324249267578125
0.849	-0.0276565551757813
0.852333333333334	-0.0257492065429688
0.855666666666667	-0.0233650207519531
0.859	-0.0185966491699219
0.862333333333334	-0.0147819519042969
0.865666666666667	-0.0119209289550781
0.869	-0.0100135803222656
0.872333333333334	-0.0057220458984375
0.875666666666667	-0.00143051147460938
0.879	0.000476837158203125
0.882333333333334	0
0.885666666666667	-0.00333786010742188
0.889	-0.0095367431640625
0.892333333333334	-0.0181198120117188
0.895666666666667	-0.0281333923339844
0.899	-0.0357627868652344
0.902333333333334	-0.03814697265625
0.905666666666667	-0.0405311584472656
0.909	-0.0400543212890625
0.912333333333334	-0.041961669921875
0.915666666666667	-0.0400543212890625
0.919	-0.0376701354980469
0.922333333333334	-0.0357627868652344
0.925666666666667	-0.0319480895996094
0.929	-0.0262260437011719
0.932333333333334	-0.0147819519042969
0.935666666666667	-0.00715255737304688
0.939	-0.00238418579101563
0.942333333333334	0.000476837158203125
0.945666666666667	0.00238418579101563
0.949	0.00095367431640625
0.952333333333334	-0.00238418579101563
0.955666666666667	-0.00524520874023438
0.959	-0.00286102294921875
0.962333333333334	-0.00333786010742188
0.965666666666667	-0.00524520874023438
0.969	-0.00619888305664063
0.972333333333334	-0.00762939453125
0.975666666666667	-0.0104904174804688
0.979	-0.0166893005371094
0.982333333333334	-0.0233650207519531
0.985666666666667	-0.0300407409667969
0.989	-0.0367164611816406
0.992333333333334	-0.0410079956054688
0.995666666666667	-0.0448226928710938
0.999	-0.0481605529785156
1.00233333333334	-0.0481605529785156
1.00566666666667	-0.0457763671875
1.009	-0.0395774841308594
1.01233333333334	-0.0333786010742188
1.01566666666667	-0.0286102294921875
1.019	-0.0247955322265625
1.02233333333334	-0.0209808349609375
1.02566666666667	-0.0162124633789063
1.029	-0.0143051147460938
1.03233333333334	-0.0119209289550781
1.03566666666667	-0.00715255737304688
1.039	-0.00143051147460938
1.04233333333334	0.00238418579101563
1.04566666666667	0.00333786010742188
1.049	0.00333786010742188
1.05233333333334	0.000476837158203125
1.05566666666667	-0.00905990600585938
1.059	-0.0209808349609375
1.06233333333334	-0.0295639038085938
1.06566666666667	-0.0338554382324219
1.069	-0.034332275390625
1.07233333333334	-0.0357627868652344
1.07566666666667	-0.0333786010742188
1.079	-0.0324249267578125
1.08233333333334	-0.0319480895996094
1.08566666666667	-0.0324249267578125
1.089	-0.0348091125488281
1.09233333333334	-0.0357627868652344
1.09566666666667	-0.0367164611816406
1.099	-0.034332275390625
1.10233333333334	-0.0329017639160156
1.10566666666667	-0.0314712524414063
1.109	-0.0271797180175781
1.11233333333334	-0.0209808349609375
1.11566666666667	-0.0162124633789063
1.119	-0.0138282775878906
1.12233333333334	-0.0147819519042969
1.12566666666667	-0.0166893005371094
1.129	-0.0219345092773438
1.13233333333334	-0.0271797180175781
1.13566666666667	-0.030517578125
1.139	-0.0290870666503906
1.14233333333334	-0.0247955322265625
1.14566666666667	-0.0214576721191406
1.149	-0.019073486328125
1.15233333333334	-0.0152587890625
1.15566666666667	-0.00858306884765625
1.159	-0.00524520874023438
1.16233333333334	-0.00333786010742188
1.16566666666667	-0.00095367431640625
1.169	0.00238418579101563
1.17233333333334	0.0019073486328125
1.17566666666667	-0.00333786010742188
1.179	-0.00715255737304688
1.18233333333334	-0.00905990600585938
1.18566666666667	-0.011444091796875
1.189	-0.0181198120117188
1.19233333333334	-0.0247955322265625
1.19566666666667	-0.0286102294921875
1.199	-0.034332275390625
1.20233333333334	-0.0410079956054688
1.20566666666667	-0.0448226928710938
1.209	-0.0448226928710938
1.21233333333334	-0.0429153442382813
1.21566666666667	-0.0391006469726563
1.219	-0.0295639038085938
1.22233333333334	-0.0162124633789063
1.22566666666667	-0.00476837158203125
1.229	0.00429153442382813
1.23233333333334	0.0123977661132813
1.23566666666667	0.019073486328125
1.239	0.0252723693847656
1.24233333333334	0.0271797180175781
1.24566666666667	0.0295639038085938
1.249	0.0338554382324219
1.25233333333334	0.0367164611816406
1.25566666666667	0.0352859497070313
1.259	0.0290870666503906
1.26233333333334	0.0243186950683594
1.26566666666667	0.0166893005371094
1.269	0.00619888305664063
1.27233333333334	-0.00667572021484375
1.27566666666667	-0.0152587890625
1.279	-0.0176429748535156
1.28233333333334	-0.0176429748535156
1.28566666666667	-0.0162124633789063
1.289	-0.0143051147460938
1.29233333333334	-0.00858306884765625
1.29566666666667	-0.00143051147460938
1.299	0.000476837158203125
1.30233333333334	-0.00286102294921875
1.30566666666667	-0.00810623168945313
1.309	-0.0119209289550781
1.31233333333334	-0.0171661376953125
1.31566666666667	-0.0243186950683594
1.319	-0.0319480895996094
1.32233333333334	-0.0357627868652344
1.32566666666667	-0.0391006469726563
1.329	-0.0386238098144531
1.33233333333334	-0.0357627868652344
1.33566666666667	-0.0324249267578125
1.339	-0.0281333923339844
1.34233333333334	-0.0252723693847656
1.34566666666667	-0.0205039978027344
1.349	-0.0162124633789063
1.35233333333334	-0.0119209289550781
1.35566666666667	-0.00762939453125
1.359	-0.00524520874023438
1.36233333333334	-0.00429153442382813
1.36566666666667	-0.00333786010742188
1.369	-0.0019073486328125
1.37233333333334	-0.00143051147460938
1.37566666666667	-0.00143051147460938
1.379	-0.00095367431640625
1.38233333333334	0.00095367431640625
1.38566666666667	0.00238418579101563
1.389	0.00333786010742188
1.39233333333334	0.00667572021484375
1.39566666666667	0.0109672546386719
1.399	0.0166893005371094
1.40233333333334	0.0224113464355469
1.40566666666667	0.026702880859375
1.409	0.0276565551757813
1.41233333333334	0.0233650207519531
1.41566666666667	0.0171661376953125
1.419	0.0123977661132813
1.42233333333334	0.00667572021484375
1.42566666666667	0.00095367431640625
1.429	-0.00524520874023438
1.43233333333334	-0.0100135803222656
1.43566666666667	-0.0157356262207031
1.439	-0.02288818359375
1.44233333333334	-0.0247955322265625
1.44566666666667	-0.0224113464355469
1.449	-0.0166893005371094
1.45233333333334	-0.0143051147460938
1.45566666666667	-0.0104904174804688
1.459	-0.00715255737304688
1.46233333333334	-0.00524520874023438
1.46566666666667	-0.0104904174804688
1.469	-0.0214576721191406
1.47233333333334	-0.030517578125
1.47566666666667	-0.0333786010742188
1.479	-0.0300407409667969
1.48233333333334	-0.0286102294921875
1.48566666666667	-0.0286102294921875
1.489	-0.026702880859375
1.49233333333334	-0.0238418579101563
1.49566666666667	-0.0247955322265625
1.499	-0.0319480895996094
1.50233333333334	-0.03814697265625
1.50566666666667	-0.0391006469726563
1.509	-0.0362396240234375
1.51233333333334	-0.030517578125
1.51566666666667	-0.0224113464355469
1.519	-0.0128746032714844
1.52233333333334	-0.00619888305664063
1.52566666666667	-0.00524520874023438
1.529	-0.00715255737304688
1.53233333333334	-0.00762939453125
1.53566666666667	-0.0100135803222656
1.539	-0.011444091796875
1.54233333333334	-0.0123977661132813
1.54566666666667	-0.00810623168945313
1.549	-0.00476837158203125
1.55233333333334	-0.00476837158203125
1.55566666666667	-0.00858306884765625
1.559	-0.0176429748535156
1.56233333333334	-0.026702880859375
1.56566666666667	-0.0352859497070313
1.569	-0.0410079956054688
1.57233333333334	-0.0457763671875
1.57566666666667	-0.0462532043457031
1.579	-0.03814697265625
1.58233333333334	-0.026702880859375
1.58566666666667	-0.0162124633789063
1.589	-0.00905990600585938
1.59233333333334	-0.00143051147460938
1.59566666666667	0.003814697265625
1.599	0.00667572021484375
1.60233333333334	0.0095367431640625
1.60566666666667	0.0138282775878906
1.609	0.0209808349609375
1.61233333333334	0.0276565551757813
1.61566666666667	0.0295639038085938
1.619	0.026702880859375
1.62233333333334	0.0214576721191406
1.62566666666667	0.0185966491699219
1.629	0.0133514404296875
1.63233333333334	0.0057220458984375
1.63566666666667	0
1.639	-0.000476837158203125
1.64233333333334	0.00143051147460938
1.64566666666667	-0.000476837158203125
1.649	-0.00238418579101563
1.65233333333334	-0.00286102294921875
1.65566666666667	0
1.659	0.00095367431640625
1.66233333333334	-0.00095367431640625
1.66566666666667	-0.00476837158203125
1.669	-0.00762939453125
1.67233333333334	-0.00905990600585938
1.67566666666667	-0.0100135803222656
1.679	-0.0123977661132813
1.68233333333334	-0.0166893005371094
1.68566666666667	-0.0205039978027344
1.689	-0.0219345092773438
1.69233333333334	-0.0224113464355469
1.69566666666667	-0.0238418579101563
1.699	-0.0238418579101563
1.70233333333334	-0.02288818359375
1.70566666666667	-0.0195503234863281
1.709	-0.0200271606445313
1.71233333333334	-0.0243186950683594
1.71566666666667	-0.0295639038085938
1.719	-0.0329017639160156
1.72233333333334	-0.0333786010742188
1.72566666666667	-0.0319480895996094
1.729	-0.030517578125
1.73233333333334	-0.030517578125
1.73566666666667	-0.0314712524414063
1.739	-0.030517578125
1.74233333333334	-0.0281333923339844
1.74566666666667	-0.0252723693847656
1.749	-0.0219345092773438
1.75233333333334	-0.0166893005371094
1.75566666666667	-0.0095367431640625
1.759	-0.00667572021484375
1.76233333333334	-0.00762939453125
1.76566666666667	-0.0119209289550781
1.769	-0.0162124633789063
1.77233333333334	-0.0209808349609375
1.77566666666667	-0.0257492065429688
1.779	-0.0290870666503906
1.78233333333334	-0.0329017639160156
1.78566666666667	-0.0367164611816406
1.789	-0.0376701354980469
1.79233333333334	-0.0367164611816406
1.79566666666667	-0.0367164611816406
1.799	-0.0391006469726563
1.80233333333334	-0.0400543212890625
1.80566666666667	-0.0410079956054688
1.809	-0.0414848327636719
1.81233333333334	-0.0433921813964844
1.81566666666667	-0.0443458557128906
1.819	-0.0433921813964844
1.82233333333334	-0.0405311584472656
1.82566666666667	-0.0352859497070313
1.829	-0.0295639038085938
1.83233333333334	-0.0233650207519531
1.83566666666667	-0.0152587890625
1.839	-0.00476837158203125
1.84233333333334	0.00715255737304688
1.84566666666667	0.0152587890625
1.849	0.0200271606445313
1.85233333333334	0.02288818359375
1.85566666666667	0.0224113464355469
1.859	0.0200271606445313
1.86233333333334	0.0181198120117188
1.86566666666667	0.0185966491699219
1.869	0.0209808349609375
1.87233333333334	0.0195503234863281
1.87566666666667	0.0143051147460938
1.879	0.00810623168945313
1.88233333333334	0.00095367431640625
1.88566666666667	-0.00667572021484375
1.889	-0.0152587890625
1.89233333333334	-0.0200271606445313
1.89566666666667	-0.0209808349609375
1.899	-0.0162124633789063
1.90233333333334	-0.0104904174804688
1.90566666666667	-0.00429153442382813
1.909	0.00524520874023438
1.91233333333334	0.0128746032714844
1.91566666666667	0.019073486328125
1.919	0.0162124633789063
1.92233333333334	0.0095367431640625
1.92566666666667	0
1.929	-0.0109672546386719
1.93233333333334	-0.0181198120117188
1.93566666666667	-0.02288818359375
1.939	-0.0257492065429688
1.94233333333334	-0.0247955322265625
1.94566666666667	-0.0195503234863281
1.949	-0.011444091796875
1.95233333333334	-0.00476837158203125
1.95566666666667	-0.000476837158203125
1.959	0.00095367431640625
1.96233333333334	-0.00143051147460938
1.96566666666667	-0.00905990600585938
1.969	-0.0166893005371094
1.97233333333334	-0.0205039978027344
1.97566666666667	-0.02288818359375
1.979	-0.0214576721191406
1.98233333333334	-0.0209808349609375
1.98566666666667	-0.0171661376953125
1.989	-0.0152587890625
1.99233333333334	-0.0157356262207031
1.99566666666667	-0.0138282775878906
1.999	-0.0128746032714844
2.00233333333334	-0.00905990600585938
2.00566666666667	-0.0104904174804688
2.009	-0.0133514404296875
2.01233333333334	-0.0138282775878906
2.01566666666667	-0.0147819519042969
2.019	-0.0138282775878906
2.02233333333334	-0.0143051147460938
2.02566666666667	-0.0109672546386719
2.029	-0.00762939453125
2.03233333333334	-0.00619888305664063
2.03566666666667	-0.00619888305664063
2.039	-0.00619888305664063
2.04233333333334	-0.00810623168945313
2.04566666666667	-0.0133514404296875
2.049	-0.0200271606445313
2.05233333333334	-0.0243186950683594
2.05566666666667	-0.0295639038085938
2.059	-0.034332275390625
2.06233333333334	-0.034332275390625
2.06566666666667	-0.0295639038085938
2.069	-0.0243186950683594
2.07233333333334	-0.0224113464355469
2.07566666666667	-0.0195503234863281
2.079	-0.0181198120117188
2.08233333333334	-0.019073486328125
2.08566666666667	-0.0219345092773438
2.089	-0.0195503234863281
2.09233333333334	-0.0171661376953125
2.09566666666667	-0.0162124633789063
2.099	-0.0166893005371094
2.10233333333334	-0.0152587890625
2.10566666666667	-0.0138282775878906
2.109	-0.0162124633789063
2.11233333333334	-0.019073486328125
2.11566666666667	-0.0185966491699219
2.119	-0.0138282775878906
2.12233333333334	-0.0100135803222656
2.12566666666667	-0.00762939453125
2.129	-0.00810623168945313
2.13233333333334	-0.00905990600585938
2.13566666666667	-0.0138282775878906
2.139	-0.0214576721191406
2.14233333333334	-0.0300407409667969
2.14566666666667	-0.0352859497070313
2.149	-0.0376701354980469
2.15233333333334	-0.03814697265625
2.15566666666667	-0.0371932983398438
2.159	-0.034332275390625
2.16233333333334	-0.0309944152832031
2.16566666666667	-0.0281333923339844
2.169	-0.0238418579101563
2.17233333333334	-0.0195503234863281
2.17566666666667	-0.0166893005371094
2.179	-0.0176429748535156
2.18233333333334	-0.0200271606445313
2.18566666666667	-0.0209808349609375
2.189	-0.0238418579101563
2.19233333333334	-0.0257492065429688
2.19566666666667	-0.0243186950683594
2.199	-0.0171661376953125
2.20233333333334	-0.0100135803222656
2.20566666666667	-0.0095367431640625
2.209	-0.0138282775878906
2.21233333333334	-0.0195503234863281
2.21566666666667	-0.0262260437011719
2.219	-0.0338554382324219
2.22233333333334	-0.03814697265625
2.22566666666667	-0.0348091125488281
2.229	-0.0247955322265625
2.23233333333334	-0.0143051147460938
2.23566666666667	-0.00619888305664063
2.239	0.0019073486328125
2.24233333333334	0.00762939453125
2.24566666666667	0.00810623168945313
2.249	0.00333786010742188
2.25233333333334	-0.00476837158203125
2.25566666666667	-0.0119209289550781
2.259	-0.0185966491699219
2.26233333333334	-0.0238418579101563
2.26566666666667	-0.0252723693847656
2.269	-0.0238418579101563
2.27233333333334	-0.019073486328125
2.27566666666667	-0.0157356262207031
2.279	-0.0162124633789063
2.28233333333334	-0.019073486328125
2.28566666666667	-0.0195503234863281
2.289	-0.0171661376953125
2.29233333333334	-0.0152587890625
2.29566666666667	-0.0138282775878906
2.299	-0.0123977661132813
2.30233333333334	-0.0128746032714844
2.30566666666667	-0.0152587890625
2.309	-0.019073486328125
2.31233333333334	-0.0209808349609375
2.31566666666667	-0.0214576721191406
2.319	-0.0200271606445313
2.32233333333334	-0.0176429748535156
2.32566666666667	-0.0157356262207031
2.329	-0.0157356262207031
2.33233333333334	-0.0181198120117188
2.33566666666667	-0.0219345092773438
2.339	-0.0247955322265625
2.34233333333334	-0.0257492065429688
2.34566666666667	-0.0224113464355469
2.349	-0.019073486328125
2.35233333333334	-0.0171661376953125
2.35566666666667	-0.0152587890625
2.359	-0.0123977661132813
2.36233333333334	-0.0095367431640625
2.36566666666667	-0.0104904174804688
2.369	-0.0095367431640625
2.37233333333334	-0.00858306884765625
2.37566666666667	-0.00715255737304688
2.379	-0.0104904174804688
2.38233333333334	-0.0171661376953125
2.38566666666667	-0.0257492065429688
2.389	-0.0371932983398438
2.39233333333334	-0.0481605529785156
2.39566666666667	-0.0557899475097657
2.399	-0.0576972961425782
2.40233333333334	-0.0567436218261719
2.40566666666667	-0.0557899475097657
2.409	-0.0514984130859375
2.41233333333334	-0.0410079956054688
2.41566666666667	-0.0290870666503906
2.419	-0.0200271606445313
2.42233333333334	-0.0143051147460938
2.42566666666667	-0.0119209289550781
2.429	-0.011444091796875
2.43233333333334	-0.0143051147460938
2.43566666666667	-0.0181198120117188
2.439	-0.0219345092773438
2.44233333333334	-0.0262260437011719
2.44566666666667	-0.0257492065429688
2.449	-0.0238418579101563
2.45233333333334	-0.0214576721191406
2.45566666666667	-0.0214576721191406
2.459	-0.0200271606445313
2.46233333333334	-0.0171661376953125
2.46566666666667	-0.0157356262207031
2.469	-0.0176429748535156
2.47233333333334	-0.0233650207519531
2.47566666666667	-0.0290870666503906
2.479	-0.0338554382324219
2.48233333333334	-0.0348091125488281
2.48566666666667	-0.0338554382324219
2.489	-0.0309944152832031
2.49233333333334	-0.0281333923339844
2.49566666666667	-0.0252723693847656
2.499	-0.0224113464355469
2.50233333333334	-0.0224113464355469
2.50566666666667	-0.0224113464355469
2.509	-0.0219345092773438
2.51233333333334	-0.0195503234863281
2.51566666666667	-0.0195503234863281
2.519	-0.02288818359375
2.52233333333334	-0.0281333923339844
2.52566666666667	-0.0333786010742188
2.529	-0.0367164611816406
2.53233333333334	-0.0376701354980469
2.53566666666667	-0.0348091125488281
2.539	-0.0295639038085938
2.54233333333334	-0.02288818359375
2.54566666666667	-0.0162124633789063
2.549	-0.0109672546386719
2.55233333333334	-0.00762939453125
2.55566666666667	-0.00762939453125
2.559	-0.00715255737304688
2.56233333333334	-0.00476837158203125
2.56566666666667	-0.000476837158203125
2.569	0.00286102294921875
2.57233333333334	0.0057220458984375
2.57566666666667	0.00858306884765625
2.579	0.00667572021484375
2.58233333333334	-0.0019073486328125
2.58566666666667	-0.0166893005371094
2.589	-0.026702880859375
2.59233333333334	-0.0319480895996094
2.59566666666667	-0.0314712524414063
2.599	-0.0286102294921875
2.60233333333334	-0.0224113464355469
2.60566666666667	-0.0133514404296875
2.609	-0.0119209289550781
2.61233333333334	-0.0166893005371094
2.61566666666667	-0.0243186950683594
2.619	-0.0276565551757813
2.62233333333334	-0.030517578125
2.62566666666667	-0.0357627868652344
2.629	-0.0367164611816406
2.63233333333334	-0.0357627868652344
2.63566666666667	-0.0324249267578125
2.639	-0.0329017639160156
2.64233333333334	-0.0352859497070313
2.64566666666667	-0.0348091125488281
2.649	-0.0329017639160156
2.65233333333334	-0.0281333923339844
2.65566666666667	-0.0262260437011719
2.659	-0.0262260437011719
2.66233333333334	-0.0243186950683594
2.66566666666667	-0.0224113464355469
2.669	-0.0181198120117188
2.67233333333334	-0.0157356262207031
2.67566666666667	-0.0104904174804688
2.679	-0.00286102294921875
2.68233333333334	0.003814697265625
2.68566666666667	0.00762939453125
2.689	0.00619888305664063
2.69233333333334	0.00238418579101563
2.69566666666667	-0.00810623168945313
2.699	-0.0195503234863281
2.70233333333334	-0.0324249267578125
2.70566666666667	-0.0410079956054688
2.709	-0.0472068786621094
2.71233333333334	-0.0500679016113282
2.71566666666667	-0.0448226928710938
2.719	-0.034332275390625
2.72233333333334	-0.0209808349609375
2.72566666666667	-0.0133514404296875
2.729	-0.0104904174804688
2.73233333333334	-0.0109672546386719
2.73566666666667	-0.0143051147460938
2.739	-0.0166893005371094
2.74233333333334	-0.0181198120117188
2.74566666666667	-0.0181198120117188
2.749	-0.0185966491699219
2.75233333333334	-0.0200271606445313
2.75566666666667	-0.0219345092773438
2.759	-0.0286102294921875
2.76233333333334	-0.0386238098144531
2.76566666666667	-0.0486373901367188
2.769	-0.0524520874023438
2.77233333333334	-0.0519752502441407
2.77566666666667	-0.0486373901367188
2.779	-0.0472068786621094
2.78233333333334	-0.0443458557128906
2.78566666666667	-0.0424385070800781
2.789	-0.041961669921875
2.79233333333334	-0.0438690185546875
2.79566666666667	-0.0467300415039063
2.799	-0.0481605529785156
2.80233333333334	-0.0481605529785156
2.80566666666667	-0.0457763671875
2.809	-0.0452995300292969
2.81233333333334	-0.0467300415039063
2.81566666666667	-0.0491142272949219
2.819	-0.0448226928710938
2.82233333333334	-0.0357627868652344
2.82566666666667	-0.0295639038085938
2.829	-0.0233650207519531
2.83233333333334	-0.0152587890625
2.83566666666667	-0.00619888305664063
2.839	-0.00429153442382813
2.84233333333334	-0.00905990600585938
2.84566666666667	-0.0138282775878906
2.849	-0.0176429748535156
2.85233333333334	-0.02288818359375
2.85566666666667	-0.0309944152832031
2.859	-0.0376701354980469
2.86233333333334	-0.0400543212890625
2.86566666666667	-0.0400543212890625
2.869	-0.0371932983398438
2.87233333333334	-0.0295639038085938
2.87566666666667	-0.0176429748535156
2.879	-0.00667572021484375
2.88233333333334	-0.00286102294921875
2.88566666666667	-0.00238418579101563
2.889	-0.00238418579101563
2.89233333333334	-0.00333786010742188
2.89566666666667	-0.00762939453125
2.899	-0.0109672546386719
2.90233333333334	-0.00762939453125
2.90566666666667	-0.000476837158203125
2.909	0.00429153442382813
2.91233333333334	0.00286102294921875
2.91566666666667	0.00143051147460938
2.919	-0.00143051147460938
2.92233333333334	-0.00524520874023438
2.92566666666667	-0.0138282775878906
2.929	-0.0238418579101563
2.93233333333334	-0.0333786010742188
2.93566666666667	-0.0452995300292969
2.939	-0.0538825988769532
2.94233333333334	-0.0600814819335938
2.94566666666667	-0.0591278076171875
2.949	-0.0543594360351563
2.95233333333334	-0.0472068786621094
2.95566666666667	-0.0367164611816406
2.959	-0.026702880859375
2.96233333333334	-0.0162124633789063
2.96566666666667	-0.0095367431640625
2.969	-0.00286102294921875
2.97233333333334	0.003814697265625
2.97566666666667	0.0119209289550781
2.979	0.0162124633789063
2.98233333333334	0.0162124633789063
2.98566666666667	0.0157356262207031
2.989	0.019073486328125
2.99233333333334	0.0257492065429688
2.99566666666667	0.0319480895996094
2.999	0.0391006469726563
3.00233333333334	0.0467300415039063
3.00566666666667	0.0557899475097657
3.009	0.0624656677246094
3.01233333333334	0.0619888305664063
3.01566666666667	0.0596046447753907
3.019	0.0581741333007813
3.02233333333334	0.0576972961425782
3.02566666666667	0.0567436218261719
3.029	0.0562667846679688
3.03233333333334	0.0600814819335938
3.03566666666667	0.064849853515625
3.039	0.0677108764648438
3.04233333333334	0.0667572021484375
3.04566666666667	0.0624656677246094
3.049	0.0548362731933594
3.05233333333334	0.0467300415039063
3.05566666666667	0.0433921813964844
3.059	0.0429153442382813
3.06233333333334	0.0457763671875
3.06566666666667	0.0510215759277344
3.069	0.057220458984375
3.07233333333334	0.0629425048828125
3.07566666666667	0.0624656677246094
3.079	0.0591278076171875
3.08233333333334	0.0524520874023438
3.08566666666667	0.0457763671875
3.089	0.0414848327636719
3.09233333333334	0.0357627868652344
3.09566666666667	0.0290870666503906
3.099	0.0200271606445313
3.10233333333334	0.0143051147460938
3.10566666666667	0.0100135803222656
3.109	0.0057220458984375
3.11233333333334	-0.000476837158203125
3.11566666666667	-0.00476837158203125
3.119	-0.003814697265625
3.12233333333334	-0.00095367431640625
3.12566666666667	0.0019073486328125
3.129	0.003814697265625
3.13233333333334	0.0100135803222656
3.13566666666667	0.0162124633789063
3.139	0.0200271606445313
3.14233333333334	0.0209808349609375
3.14566666666667	0.0181198120117188
3.149	0.0123977661132813
3.15233333333334	0.003814697265625
3.15566666666667	-0.00429153442382813
3.159	-0.011444091796875
3.16233333333334	-0.0162124633789063
3.16566666666667	-0.0200271606445313
3.169	-0.0200271606445313
3.17233333333334	-0.0200271606445313
3.17566666666667	-0.0205039978027344
3.179	-0.019073486328125
3.18233333333334	-0.0157356262207031
3.18566666666667	-0.0100135803222656
3.189	-0.00476837158203125
3.19233333333334	0.00286102294921875
3.19566666666667	0.00715255737304688
3.199	0.00858306884765625
3.20233333333334	0.00667572021484375
3.20566666666667	0.0095367431640625
3.209	0.0157356262207031
3.21233333333334	0.0224113464355469
3.21566666666667	0.0300407409667969
3.219	0.0429153442382813
3.22233333333334	0.0576972961425782
3.22566666666667	0.0710487365722657
3.229	0.08392333984375
3.23233333333334	0.0996589660644531
3.23566666666667	0.119686126708985
3.239	0.138282775878906
3.24233333333334	0.158309936523438
3.24566666666667	0.178337097167969
3.249	0.200748443603516
3.25233333333334	0.223636627197266
3.25566666666667	0.248432159423828
3.259	0.273227691650391
3.26233333333334	0.29754638671875
3.26566666666667	0.320911407470703
3.269	0.343799591064453
3.27233333333334	0.367164611816406
3.27566666666667	0.391006469726563
3.279	0.414848327636719
3.28233333333334	0.437259674072266
3.28566666666667	0.453948974609375
3.289	0.46682357788086
3.29233333333334	0.47445297241211
3.29566666666667	0.478267669677735
3.299	0.48065185546875
3.30233333333334	0.48065185546875
3.30566666666667	0.479698181152344
3.309	0.4730224609375
3.31233333333334	0.464916229248047
3.31566666666667	0.456809997558594
3.319	0.450611114501953
3.32233333333334	0.442028045654297
3.32566666666667	0.433444976806641
3.329	0.427722930908203
3.33233333333334	0.424861907958985
3.33566666666667	0.417232513427735
3.339	0.402450561523438
3.34233333333334	0.387191772460938
3.34566666666667	0.379085540771485
3.349	0.376701354980469
3.35233333333334	0.370979309082031
3.35566666666667	0.362873077392578
3.359	0.354766845703125
3.36233333333334	0.349044799804688
3.36566666666667	0.33712387084961
3.369	0.318527221679688
3.37233333333334	0.300407409667969
3.37566666666667	0.288963317871094
3.379	0.28371810913086
3.38233333333334	0.277042388916016
3.38566666666667	0.270843505859375
3.389	0.265598297119141
3.39233333333334	0.257968902587891
3.39566666666667	0.247001647949219
3.399	0.236034393310547
3.40233333333334	0.228404998779297
3.40566666666667	0.224113464355469
3.409	0.223159790039063
3.41233333333334	0.223159790039063
3.41566666666667	0.223636627197266
3.419	0.220775604248047
3.42233333333334	0.214099884033203
3.42566666666667	0.204563140869141
3.429	0.19216537475586
3.43233333333334	0.181198120117188
3.43566666666667	0.172615051269531
3.439	0.169754028320313
3.44233333333334	0.169754028320313
3.44566666666667	0.169754028320313
3.449	0.169754028320313
3.45233333333334	0.171661376953125
3.45566666666667	0.17547607421875
3.459	0.170230865478516
3.46233333333334	0.159740447998047
3.46566666666667	0.146865844726563
3.469	0.137805938720703
3.47233333333334	0.128746032714844
3.47566666666667	0.116825103759766
3.479	0.10824203491211
3.48233333333334	0.101566314697266
3.48566666666667	0.10061264038086
3.489	0.100135803222656
3.49233333333334	0.0982284545898438
3.49566666666667	0.0996589660644531
3.499	0.103473663330078
3.50233333333334	0.10824203491211
3.50566666666667	0.10824203491211
3.509	0.103950500488281
3.51233333333334	0.09918212890625
3.51566666666667	0.0905990600585938
3.519	0.0810623168945313
3.52233333333334	0.0715255737304688
3.52566666666667	0.0624656677246094
3.529	0.0557899475097657
3.53233333333334	0.049591064453125
3.53566666666667	0.0462532043457031
3.539	0.0443458557128906
3.54233333333334	0.0395774841308594
3.54566666666667	0.0357627868652344
3.549	0.0329017639160156
3.55233333333334	0.0309944152832031
3.55566666666667	0.0276565551757813
3.559	0.0247955322265625
3.56233333333334	0.0252723693847656
3.56566666666667	0.0257492065429688
3.569	0.0243186950683594
3.57233333333334	0.0185966491699219
3.57566666666667	0.0119209289550781
3.579	0.003814697265625
3.58233333333334	-0.00429153442382813
3.58566666666667	-0.0109672546386719
3.589	-0.0162124633789063
3.59233333333334	-0.0185966491699219
3.59566666666667	-0.0200271606445313
3.599	-0.0166893005371094
3.60233333333334	-0.0100135803222656
3.60566666666667	0.00095367431640625
3.609	0.0109672546386719
3.61233333333334	0.0209808349609375
3.61566666666667	0.0319480895996094
3.619	0.0448226928710938
3.62233333333334	0.0605583190917969
3.62566666666667	0.0753402709960938
3.629	0.0939369201660156
3.63233333333334	0.112533569335938
3.63566666666667	0.128746032714844
3.639	0.142097473144531
3.64233333333334	0.152111053466797
3.64566666666667	0.162124633789063
3.649	0.171184539794922
3.65233333333334	0.18310546875
3.65566666666667	0.19979476928711
3.659	0.219821929931641
3.66233333333334	0.239849090576172
3.66566666666667	0.263214111328125
3.669	0.2899169921875
3.67233333333334	0.319480895996094
3.67566666666667	0.347137451171875
3.679	0.372409820556641
3.68233333333334	0.399112701416016
3.68566666666667	0.42867660522461
3.689	0.461101531982422
3.69233333333334	0.494003295898438
3.69566666666667	0.529766082763672
3.699	0.56600570678711
3.70233333333334	0.60272216796875
3.70566666666667	0.629901885986328
3.709	0.648021697998047
3.71233333333334	0.662326812744141
3.71566666666667	0.673770904541016
3.719	0.682830810546875
3.72233333333334	0.6866455078125
3.72566666666667	0.6866455078125
3.729	0.687599182128907
3.73233333333334	0.685214996337891
3.73566666666667	0.681400299072266
3.739	0.67281723022461
3.74233333333334	0.6561279296875
3.74566666666667	0.635147094726563
3.749	0.604629516601563
3.75233333333334	0.568866729736328
3.75566666666667	0.524520874023438
3.759	0.477313995361328
3.76233333333334	0.433921813964844
3.76566666666667	0.395774841308594
3.769	0.3662109375
3.77233333333334	0.337600708007813
3.77566666666667	0.308990478515625
3.779	0.285148620605469
3.78233333333334	0.267505645751953
3.78566666666667	0.253677368164063
3.789	0.236034393310547
3.79233333333334	0.216007232666016
3.79566666666667	0.198841094970703
3.799	0.180721282958985
3.80233333333334	0.16021728515625
3.80566666666667	0.137805938720703
3.809	0.121116638183594
3.81233333333334	0.110626220703125
3.81566666666667	0.102519989013672
3.819	0.0958442687988281
3.82233333333334	0.087738037109375
3.82566666666667	0.0786781311035157
3.829	0.0691413879394532
3.83233333333334	0.0596046447753907
3.83566666666667	0.0548362731933594
3.839	0.0514984130859375
3.84233333333334	0.0529289245605469
3.84566666666667	0.0557899475097657
3.849	0.057220458984375
3.85233333333334	0.0576972961425782
3.85566666666667	0.0538825988769532
3.859	0.0491142272949219
3.86233333333334	0.0438690185546875
3.86566666666667	0.0414848327636719
3.869	0.0400543212890625
3.87233333333334	0.0386238098144531
3.87566666666667	0.0371932983398438
3.879	0.03814697265625
3.88233333333334	0.0405311584472656
3.88566666666667	0.0429153442382813
3.889	0.0486373901367188
3.89233333333334	0.0576972961425782
3.89566666666667	0.0677108764648438
3.899	0.0748634338378907
3.90233333333334	0.0810623168945313
3.90566666666667	0.0939369201660156
3.909	0.116348266601563
3.91233333333334	0.145912170410156
3.91566666666667	0.179290771484375
3.919	0.220298767089844
3.92233333333334	0.26845932006836
3.92566666666667	0.318527221679688
3.929	0.369548797607422
3.93233333333334	0.430107116699219
3.93566666666667	0.506401062011719
3.939	0.593185424804688
3.94233333333334	0.687122344970703
3.94566666666667	0.784873962402344
3.949	0.890731811523438
3.95233333333334	1.00040435791016
3.95566666666667	1.10673904418946
3.959	1.20925903320313
3.96233333333334	1.312255859375
3.96566666666667	1.41429901123047
3.969	1.50489807128906
3.97233333333334	1.57690048217774
3.97566666666667	1.63841247558594
3.979	1.69229507446289
3.98233333333334	1.72853469848633
3.98566666666667	1.74808502197266
3.989	1.75333023071289
3.99233333333334	1.74665451049805
3.99566666666667	1.7242431640625
3.999	1.68418884277344
4.00233333333334	1.63459777832031
4.00566666666667	1.57213211059571
4.009	1.49774551391602
4.01233333333334	1.41477584838867
4.01566666666667	1.32179260253906
4.019	1.2202262878418
4.02233333333334	1.1138916015625
4.02566666666667	1.01184844970703
4.029	0.916481018066406
4.03233333333334	0.826835632324219
4.03566666666667	0.746726989746094
4.039	0.675678253173828
4.04233333333334	0.606536865234375
4.04566666666667	0.534534454345703
4.049	0.462055206298828
4.05233333333334	0.396728515625
4.05566666666667	0.339031219482422
4.059	0.288963317871094
4.06233333333334	0.246524810791016
4.06566666666667	0.213146209716797
4.069	0.19073486328125
4.07233333333334	0.169754028320313
4.07566666666667	0.148296356201172
4.079	0.125885009765625
4.08233333333334	0.1068115234375
4.08566666666667	0.0891685485839844
4.089	0.0681877136230469
4.09233333333334	0.0481605529785156
4.09566666666667	0.030517578125
4.099	0.0166893005371094
4.10233333333334	0.0057220458984375
4.10566666666667	-0.00524520874023438
4.109	-0.0171661376953125
4.11233333333334	-0.0295639038085938
4.11566666666667	-0.0405311584472656
4.119	-0.049591064453125
4.12233333333334	-0.06103515625
4.12566666666667	-0.0681877136230469
4.129	-0.0681877136230469
4.13233333333334	-0.0638961791992188
4.13566666666667	-0.06103515625
4.139	-0.0600814819335938
4.14233333333334	-0.0576972961425782
4.14566666666667	-0.0557899475097657
4.149	-0.0586509704589844
4.15233333333334	-0.0653266906738282
4.15566666666667	-0.06866455078125
4.159	-0.0700950622558594
4.16233333333334	-0.0715255737304688
4.16566666666667	-0.0758171081542969
4.169	-0.0824928283691406
4.17233333333334	-0.0863075256347656
4.17566666666667	-0.0886917114257813
4.179	-0.0882148742675781
4.18233333333334	-0.0858306884765625
4.18566666666667	-0.0824928283691406
4.189	-0.0743865966796875
4.19233333333334	-0.0667572021484375
4.19566666666667	-0.057220458984375
4.199	-0.0510215759277344
4.20233333333334	-0.0452995300292969
4.20566666666667	-0.0429153442382813
4.209	-0.0438690185546875
4.21233333333334	-0.0448226928710938
4.21566666666667	-0.0486373901367188
4.219	-0.0524520874023438
4.22233333333334	-0.0562667846679688
4.22566666666667	-0.0586509704589844
4.229	-0.0605583190917969
4.23233333333334	-0.0619888305664063
4.23566666666667	-0.0677108764648438
4.239	-0.0762939453125
4.24233333333334	-0.0853538513183594
4.24566666666667	-0.0872611999511719
4.249	-0.0834465026855469
4.25233333333334	-0.0777244567871094
4.25566666666667	-0.0700950622558594
4.259	-0.0643730163574219
4.26233333333334	-0.0596046447753907
4.26566666666667	-0.0543594360351563
4.269	-0.0500679016113282
4.27233333333334	-0.049591064453125
4.27566666666667	-0.0557899475097657
4.279	-0.0600814819335938
4.28233333333334	-0.0629425048828125
4.28566666666667	-0.0662803649902344
4.289	-0.072479248046875
4.29233333333334	-0.0772476196289063
4.29566666666667	-0.0748634338378907
4.299	-0.0691413879394532
4.30233333333334	-0.0653266906738282
4.30566666666667	-0.0662803649902344
4.309	-0.0700950622558594
4.31233333333334	-0.0739097595214844
4.31566666666667	-0.0739097595214844
4.319	-0.0720024108886719
4.32233333333334	-0.0681877136230469
4.32566666666667	-0.0624656677246094
4.329	-0.0514984130859375
4.33233333333334	-0.0405311584472656
4.33566666666667	-0.0362396240234375
4.339	-0.0371932983398438
4.34233333333334	-0.0414848327636719
4.34566666666667	-0.0452995300292969
4.349	-0.0505447387695313
4.35233333333334	-0.0519752502441407
4.35566666666667	-0.0505447387695313
4.359	-0.0472068786621094
4.36233333333334	-0.0414848327636719
4.36566666666667	-0.0352859497070313
4.369	-0.0300407409667969
4.37233333333334	-0.026702880859375
4.37566666666667	-0.0252723693847656
4.379	-0.0281333923339844
4.38233333333334	-0.0371932983398438
4.38566666666667	-0.0486373901367188
4.389	-0.0562667846679688
4.39233333333334	-0.0624656677246094
4.39566666666667	-0.0677108764648438
4.399	-0.0677108764648438
4.40233333333334	-0.0605583190917969
4.40566666666667	-0.0524520874023438
4.409	-0.0476837158203125
4.41233333333334	-0.041961669921875
4.41566666666667	-0.0314712524414063
4.419	-0.0219345092773438
4.42233333333334	-0.0157356262207031
4.42566666666667	-0.0104904174804688
4.429	-0.0100135803222656
4.43233333333334	-0.0143051147460938
4.43566666666667	-0.0209808349609375
4.439	-0.0247955322265625
4.44233333333334	-0.0271797180175781
4.44566666666667	-0.030517578125
4.449	-0.0295639038085938
4.45233333333334	-0.030517578125
4.45566666666667	-0.0324249267578125
4.459	-0.0376701354980469
4.46233333333334	-0.0395774841308594
4.46566666666667	-0.0367164611816406
4.469	-0.034332275390625
4.47233333333334	-0.0290870666503906
4.47566666666667	-0.02288818359375
4.479	-0.0157356262207031
4.48233333333334	-0.0123977661132813
4.48566666666667	-0.0123977661132813
4.489	-0.0104904174804688
4.49233333333334	-0.00810623168945313
4.49566666666667	-0.00715255737304688
4.499	-0.0109672546386719
4.50233333333334	-0.0171661376953125
4.50566666666667	-0.0209808349609375
4.509	-0.0271797180175781
4.51233333333334	-0.0338554382324219
4.51566666666667	-0.0405311584472656
4.519	-0.0452995300292969
4.52233333333334	-0.0448226928710938
4.52566666666667	-0.0452995300292969
4.529	-0.0433921813964844
4.53233333333334	-0.0429153442382813
4.53566666666667	-0.0405311584472656
4.539	-0.0367164611816406
4.54233333333334	-0.0338554382324219
4.54566666666667	-0.0295639038085938
4.549	-0.0262260437011719
4.55233333333334	-0.0224113464355469
4.55566666666667	-0.0171661376953125
4.559	-0.0152587890625
4.56233333333334	-0.0133514404296875
4.56566666666667	-0.0171661376953125
4.569	-0.02288818359375
4.57233333333334	-0.0286102294921875
4.57566666666667	-0.0319480895996094
4.579	-0.0338554382324219
4.58233333333334	-0.0371932983398438
4.58566666666667	-0.03814697265625
4.589	-0.0348091125488281
4.59233333333334	-0.0300407409667969
4.59566666666667	-0.0295639038085938
4.599	-0.030517578125
4.60233333333334	-0.0295639038085938
4.60566666666667	-0.0281333923339844
4.609	-0.0257492065429688
4.61233333333334	-0.0257492065429688
4.61566666666667	-0.0238418579101563
4.619	-0.0205039978027344
4.62233333333334	-0.0147819519042969
4.62566666666667	-0.00858306884765625
4.629	-0.00429153442382813
4.63233333333334	-0.0019073486328125
4.63566666666667	-0.0019073486328125
4.639	-0.003814697265625
4.64233333333334	-0.0123977661132813
4.64566666666667	-0.0224113464355469
4.649	-0.0300407409667969
4.65233333333334	-0.0319480895996094
4.65566666666667	-0.0300407409667969
4.659	-0.0262260437011719
4.66233333333334	-0.0205039978027344
4.66566666666667	-0.0152587890625
4.669	-0.0143051147460938
4.67233333333334	-0.0185966491699219
4.67566666666667	-0.0224113464355469
4.679	-0.0257492065429688
4.68233333333334	-0.0295639038085938
4.68566666666667	-0.0338554382324219
4.689	-0.03814697265625
4.69233333333334	-0.0443458557128906
4.69566666666667	-0.0514984130859375
4.699	-0.0538825988769532
4.70233333333334	-0.0543594360351563
4.70566666666667	-0.05340576171875
4.709	-0.0514984130859375
4.71233333333334	-0.0481605529785156
4.71566666666667	-0.0448226928710938
4.719	-0.0481605529785156
4.72233333333334	-0.0486373901367188
4.72566666666667	-0.0481605529785156
4.729	-0.0452995300292969
4.73233333333334	-0.0410079956054688
4.73566666666667	-0.0376701354980469
4.739	-0.0329017639160156
4.74233333333334	-0.0319480895996094
4.74566666666667	-0.0309944152832031
4.749	-0.0300407409667969
4.75233333333334	-0.0290870666503906
4.75566666666667	-0.0281333923339844
4.759	-0.0281333923339844
4.76233333333334	-0.0262260437011719
4.76566666666667	-0.0243186950683594
4.769	-0.0238418579101563
4.77233333333334	-0.0243186950683594
4.77566666666667	-0.0262260437011719
4.779	-0.0252723693847656
4.78233333333334	-0.0247955322265625
4.78566666666667	-0.0233650207519531
4.789	-0.0233650207519531
4.79233333333334	-0.0233650207519531
4.79566666666667	-0.0247955322265625
4.799	-0.026702880859375
4.80233333333334	-0.0300407409667969
4.80566666666667	-0.0319480895996094
4.809	-0.0338554382324219
4.81233333333334	-0.0338554382324219
4.81566666666667	-0.0295639038085938
4.819	-0.0238418579101563
4.82233333333334	-0.0200271606445313
4.82566666666667	-0.0209808349609375
4.829	-0.0238418579101563
4.83233333333334	-0.0290870666503906
4.83566666666667	-0.0376701354980469
4.839	-0.0472068786621094
4.84233333333334	-0.0505447387695313
4.84566666666667	-0.0476837158203125
4.849	-0.0395774841308594
4.85233333333334	-0.030517578125
4.85566666666667	-0.0214576721191406
4.859	-0.0138282775878906
4.86233333333334	-0.0100135803222656
4.86566666666667	-0.0109672546386719
4.869	-0.0152587890625
4.87233333333334	-0.0171661376953125
4.87566666666667	-0.0171661376953125
4.879	-0.0185966491699219
4.88233333333334	-0.0219345092773438
4.88566666666667	-0.0247955322265625
4.889	-0.026702880859375
4.89233333333334	-0.0295639038085938
4.89566666666667	-0.0352859497070313
4.899	-0.0395774841308594
4.90233333333334	-0.0410079956054688
4.90566666666667	-0.0429153442382813
4.909	-0.0476837158203125
4.91233333333334	-0.0529289245605469
4.91566666666667	-0.0519752502441407
4.919	-0.0481605529785156
4.92233333333334	-0.0433921813964844
4.92566666666667	-0.0362396240234375
4.929	-0.0257492065429688
4.93233333333334	-0.0152587890625
4.93566666666667	-0.011444091796875
4.939	-0.011444091796875
4.94233333333334	-0.0123977661132813
4.94566666666667	-0.0138282775878906
4.949	-0.0185966491699219
4.95233333333334	-0.0247955322265625
4.95566666666667	-0.0290870666503906
4.959	-0.0333786010742188
4.96233333333334	-0.0371932983398438
4.96566666666667	-0.0438690185546875
4.969	-0.0486373901367188
4.97233333333334	-0.0543594360351563
4.97566666666667	-0.0586509704589844
4.979	-0.0591278076171875
4.98233333333334	-0.0600814819335938
4.98566666666667	-0.0600814819335938
4.989	-0.0624656677246094
4.99233333333334	-0.06103515625
4.99566666666667	-0.057220458984375
4.999	-0.0519752502441407
5.00233333333334	-0.0481605529785156
5.00566666666667	-0.0443458557128906
5.009	-0.0391006469726563
5.01233333333334	-0.0357627868652344
5.01566666666667	-0.0367164611816406
5.019	-0.0429153442382813
5.02233333333334	-0.0481605529785156
5.02566666666667	-0.0500679016113282
5.029	-0.0510215759277344
5.03233333333334	-0.0529289245605469
5.03566666666667	-0.0500679016113282
5.039	-0.0452995300292969
5.04233333333334	-0.0414848327636719
5.04566666666667	-0.0395774841308594
5.049	-0.03814697265625
5.05233333333334	-0.0352859497070313
5.05566666666667	-0.0333786010742188
5.059	-0.0300407409667969
5.06233333333334	-0.0224113464355469
5.06566666666667	-0.0162124633789063
5.069	-0.0143051147460938
5.07233333333334	-0.0147819519042969
5.07566666666667	-0.0171661376953125
5.079	-0.0209808349609375
5.08233333333334	-0.0286102294921875
5.08566666666667	-0.0319480895996094
5.089	-0.030517578125
5.09233333333334	-0.0276565551757813
5.09566666666667	-0.0247955322265625
5.099	-0.0252723693847656
5.10233333333334	-0.0257492065429688
5.10566666666667	-0.0276565551757813
5.109	-0.0300407409667969
5.11233333333334	-0.0338554382324219
5.11566666666667	-0.0371932983398438
5.119	-0.0391006469726563
5.12233333333334	-0.0395774841308594
5.12566666666667	-0.0443458557128906
5.129	-0.0529289245605469
5.13233333333334	-0.0605583190917969
5.13566666666667	-0.0653266906738282
5.139	-0.0662803649902344
5.14233333333334	-0.06866455078125
5.14566666666667	-0.0677108764648438
5.149	-0.0653266906738282
5.15233333333334	-0.0619888305664063
5.15566666666667	-0.0596046447753907
5.159	-0.0567436218261719
5.16233333333334	-0.0543594360351563
5.16566666666667	-0.0538825988769532
5.169	-0.0510215759277344
5.17233333333334	-0.0476837158203125
5.17566666666667	-0.0452995300292969
5.179	-0.0443458557128906
5.18233333333334	-0.041961669921875
5.18566666666667	-0.0391006469726563
5.189	-0.0386238098144531
5.19233333333334	-0.0414848327636719
5.19566666666667	-0.0433921813964844
5.199	-0.0443458557128906
5.20233333333334	-0.0457763671875
5.20566666666667	-0.0443458557128906
5.209	-0.041961669921875
5.21233333333334	-0.0376701354980469
5.21566666666667	-0.0324249267578125
5.219	-0.026702880859375
5.22233333333334	-0.0200271606445313
5.22566666666667	-0.0157356262207031
5.229	-0.0128746032714844
5.23233333333334	-0.0095367431640625
5.23566666666667	-0.0095367431640625
5.239	-0.0138282775878906
5.24233333333334	-0.0209808349609375
5.24566666666667	-0.0295639038085938
5.249	-0.0333786010742188
5.25233333333334	-0.0386238098144531
5.25566666666667	-0.0424385070800781
5.259	-0.0438690185546875
5.26233333333334	-0.0405311584472656
5.26566666666667	-0.0338554382324219
5.269	-0.030517578125
5.27233333333334	-0.0300407409667969
5.27566666666667	-0.0295639038085938
5.279	-0.0309944152832031
5.28233333333334	-0.034332275390625
5.28566666666667	-0.0400543212890625
5.289	-0.0443458557128906
5.29233333333334	-0.0462532043457031
5.29566666666667	-0.0476837158203125
5.299	-0.0476837158203125
5.30233333333334	-0.0481605529785156
5.30566666666667	-0.0476837158203125
5.309	-0.0467300415039063
5.31233333333334	-0.0433921813964844
5.31566666666667	-0.0386238098144531
5.319	-0.0348091125488281
5.32233333333334	-0.0295639038085938
5.32566666666667	-0.0257492065429688
5.329	-0.0247955322265625
5.33233333333334	-0.026702880859375
5.33566666666667	-0.0300407409667969
5.339	-0.0338554382324219
5.34233333333334	-0.0414848327636719
5.34566666666667	-0.0491142272949219
5.349	-0.0538825988769532
5.35233333333334	-0.0519752502441407
5.35566666666667	-0.0467300415039063
5.359	-0.041961669921875
5.36233333333334	-0.0371932983398438
5.36566666666667	-0.0348091125488281
5.369	-0.0352859497070313
5.37233333333334	-0.041961669921875
5.37566666666667	-0.0500679016113282
5.379	-0.0553131103515625
5.38233333333334	-0.0581741333007813
5.38566666666667	-0.0605583190917969
5.389	-0.0615119934082032
5.39233333333334	-0.0634193420410157
5.39566666666667	-0.0658035278320313
5.399	-0.0720024108886719
5.40233333333334	-0.0762939453125
5.40566666666667	-0.0743865966796875
5.409	-0.0658035278320313
5.41233333333334	-0.0557899475097657
5.41566666666667	-0.0476837158203125
5.419	-0.0414848327636719
5.42233333333334	-0.0376701354980469
5.42566666666667	-0.0386238098144531
5.429	-0.0433921813964844
5.43233333333334	-0.0452995300292969
5.43566666666667	-0.0433921813964844
5.439	-0.03814697265625
5.44233333333334	-0.0338554382324219
5.44566666666667	-0.0295639038085938
5.449	-0.0257492065429688
5.45233333333334	-0.0252723693847656
5.45566666666667	-0.0276565551757813
5.459	-0.030517578125
5.46233333333334	-0.0333786010742188
5.46566666666667	-0.03814697265625
5.469	-0.0433921813964844
5.47233333333334	-0.0452995300292969
5.47566666666667	-0.0429153442382813
5.479	-0.0405311584472656
5.48233333333334	-0.0395774841308594
5.48566666666667	-0.034332275390625
5.489	-0.0300407409667969
5.49233333333334	-0.0290870666503906
5.49566666666667	-0.0329017639160156
5.499	-0.0352859497070313
5.50233333333334	-0.0348091125488281
5.50566666666667	-0.0386238098144531
5.509	-0.0457763671875
5.51233333333334	-0.05340576171875
5.51566666666667	-0.0538825988769532
5.519	-0.0510215759277344
5.52233333333334	-0.0443458557128906
5.52566666666667	-0.0371932983398438
5.529	-0.0271797180175781
5.53233333333334	-0.0157356262207031
5.53566666666667	-0.0104904174804688
5.539	-0.0109672546386719
5.54233333333334	-0.0152587890625
5.54566666666667	-0.0157356262207031
5.549	-0.0152587890625
5.55233333333334	-0.0181198120117188
5.55566666666667	-0.0219345092773438
5.559	-0.026702880859375
5.56233333333334	-0.0309944152832031
5.56566666666667	-0.0391006469726563
5.569	-0.0486373901367188
5.57233333333334	-0.0529289245605469
5.57566666666667	-0.0529289245605469
5.579	-0.0481605529785156
5.58233333333334	-0.0429153442382813
5.58566666666667	-0.0352859497070313
5.589	-0.0295639038085938
5.59233333333334	-0.0281333923339844
5.59566666666667	-0.0309944152832031
5.599	-0.0348091125488281
5.60233333333334	-0.0362396240234375
5.60566666666667	-0.0348091125488281
5.609	-0.0319480895996094
5.61233333333334	-0.0271797180175781
5.61566666666667	-0.0219345092773438
5.619	-0.0171661376953125
5.62233333333334	-0.0147819519042969
5.62566666666667	-0.0157356262207031
5.629	-0.0166893005371094
5.63233333333334	-0.0181198120117188
5.63566666666667	-0.0166893005371094
5.639	-0.0166893005371094
5.64233333333334	-0.0185966491699219
5.64566666666667	-0.0181198120117188
5.649	-0.0143051147460938
5.65233333333334	-0.0095367431640625
5.65566666666667	-0.00810623168945313
5.659	-0.00810623168945313
5.66233333333334	-0.00810623168945313
5.66566666666667	-0.011444091796875
5.669	-0.0214576721191406
5.67233333333334	-0.0309944152832031
5.67566666666667	-0.0357627868652344
5.679	-0.0357627868652344
5.68233333333334	-0.0333786010742188
5.68566666666667	-0.0295639038085938
5.689	-0.0257492065429688
5.69233333333334	-0.026702880859375
5.69566666666667	-0.0324249267578125
5.699	-0.0391006469726563
5.70233333333334	-0.0457763671875
5.70566666666667	-0.0529289245605469
5.709	-0.057220458984375
5.71233333333334	-0.0557899475097657
5.71566666666667	-0.0519752502441407
5.719	-0.0500679016113282
5.72233333333334	-0.0491142272949219
5.72566666666667	-0.0472068786621094
5.729	-0.0424385070800781
5.73233333333334	-0.0376701354980469
5.73566666666667	-0.0329017639160156
5.739	-0.0319480895996094
5.74233333333334	-0.034332275390625
5.74566666666667	-0.0352859497070313
5.749	-0.0357627868652344
5.75233333333334	-0.0348091125488281
5.75566666666667	-0.0348091125488281
5.759	-0.030517578125
5.76233333333334	-0.0243186950683594
5.76566666666667	-0.0185966491699219
5.769	-0.0147819519042969
5.77233333333334	-0.0162124633789063
5.77566666666667	-0.019073486328125
5.779	-0.026702880859375
5.78233333333334	-0.0371932983398438
5.78566666666667	-0.0491142272949219
5.789	-0.06103515625
5.79233333333334	-0.06866455078125
5.79566666666667	-0.0734329223632813
5.799	-0.0748634338378907
5.80233333333334	-0.0729560852050782
5.80566666666667	-0.0677108764648438
5.809	-0.0615119934082032
5.81233333333334	-0.0586509704589844
5.81566666666667	-0.0581741333007813
5.819	-0.057220458984375
5.82233333333334	-0.0562667846679688
5.82566666666667	-0.0581741333007813
5.829	-0.0615119934082032
5.83233333333334	-0.06103515625
5.83566666666667	-0.0553131103515625
5.839	-0.0491142272949219
5.84233333333334	-0.0476837158203125
5.84566666666667	-0.0472068786621094
5.849	-0.0448226928710938
5.85233333333334	-0.0452995300292969
5.85566666666667	-0.0472068786621094
5.859	-0.0486373901367188
5.86233333333334	-0.0452995300292969
5.86566666666667	-0.0405311584472656
5.869	-0.0367164611816406
5.87233333333334	-0.0329017639160156
5.87566666666667	-0.030517578125
5.879	-0.0300407409667969
5.88233333333334	-0.0314712524414063
5.88566666666667	-0.0338554382324219
5.889	-0.0357627868652344
5.89233333333334	-0.03814697265625
5.89566666666667	-0.0414848327636719
5.899	-0.0452995300292969
5.90233333333334	-0.0472068786621094
5.90566666666667	-0.0448226928710938
5.909	-0.041961669921875
5.91233333333334	-0.041961669921875
5.91566666666667	-0.0438690185546875
5.919	-0.0424385070800781
5.92233333333334	-0.0376701354980469
5.92566666666667	-0.0357627868652344
5.929	-0.0357627868652344
5.93233333333334	-0.0348091125488281
5.93566666666667	-0.0324249267578125
5.939	-0.0333786010742188
5.94233333333334	-0.0405311584472656
5.94566666666667	-0.0472068786621094
5.949	-0.0505447387695313
5.95233333333334	-0.0505447387695313
5.95566666666667	-0.0524520874023438
5.959	-0.0543594360351563
5.96233333333334	-0.0529289245605469
5.96566666666667	-0.0491142272949219
5.969	-0.0457763671875
5.97233333333334	-0.0438690185546875
5.97566666666667	-0.0424385070800781
5.979	-0.0395774841308594
5.98233333333334	-0.0371932983398438
5.98566666666667	-0.0367164611816406
5.989	-0.0362396240234375
5.99233333333334	-0.0391006469726563
5.99566666666667	-0.0410079956054688
5.999	-0.041961669921875
6.00233333333334	-0.0410079956054688
6.00566666666667	-0.0410079956054688
6.009	-0.0438690185546875
6.01233333333334	-0.0452995300292969
6.01566666666667	-0.0438690185546875
6.019	-0.0391006469726563
6.02233333333334	-0.0352859497070313
6.02566666666667	-0.0338554382324219
6.029	-0.0329017639160156
6.03233333333334	-0.0329017639160156
6.03566666666667	-0.0329017639160156
6.039	-0.0329017639160156
6.04233333333334	-0.034332275390625
6.04566666666667	-0.034332275390625
6.049	-0.0371932983398438
6.05233333333334	-0.041961669921875
6.05566666666667	-0.0481605529785156
6.059	-0.0548362731933594
6.06233333333334	-0.0591278076171875
6.06566666666667	-0.0615119934082032
6.069	-0.0586509704589844
6.07233333333334	-0.0500679016113282
6.07566666666667	-0.0410079956054688
6.079	-0.0352859497070313
6.08233333333334	-0.030517578125
6.08566666666667	-0.0262260437011719
6.089	-0.0219345092773438
6.09233333333334	-0.0219345092773438
6.09566666666667	-0.0238418579101563
6.099	-0.0281333923339844
6.10233333333334	-0.0319480895996094
6.10566666666667	-0.0367164611816406
6.109	-0.0429153442382813
6.11233333333334	-0.0476837158203125
6.11566666666667	-0.049591064453125
6.119	-0.0476837158203125
6.12233333333334	-0.0467300415039063
6.12566666666667	-0.0476837158203125
6.129	-0.049591064453125
6.13233333333334	-0.0472068786621094
6.13566666666667	-0.0429153442382813
6.139	-0.0395774841308594
6.14233333333334	-0.0371932983398438
6.14566666666667	-0.0357627868652344
6.149	-0.0329017639160156
6.15233333333334	-0.0357627868652344
6.15566666666667	-0.0395774841308594
6.159	-0.0433921813964844
6.16233333333334	-0.0443458557128906
6.16566666666667	-0.0438690185546875
6.169	-0.0452995300292969
6.17233333333334	-0.041961669921875
6.17566666666667	-0.0376701354980469
6.179	-0.0352859497070313
6.18233333333334	-0.0348091125488281
6.18566666666667	-0.030517578125
6.189	-0.0252723693847656
6.19233333333334	-0.0214576721191406
6.19566666666667	-0.0214576721191406
6.199	-0.0200271606445313
6.20233333333334	-0.0185966491699219
6.20566666666667	-0.0200271606445313
6.209	-0.0200271606445313
6.21233333333334	-0.0205039978027344
6.21566666666667	-0.0214576721191406
6.219	-0.0262260437011719
6.22233333333334	-0.034332275390625
6.22566666666667	-0.0391006469726563
6.229	-0.0424385070800781
6.23233333333334	-0.0433921813964844
6.23566666666667	-0.0433921813964844
6.239	-0.0405311584472656
6.24233333333334	-0.0362396240234375
6.24566666666667	-0.0348091125488281
6.249	-0.0348091125488281
6.25233333333334	-0.0376701354980469
6.25566666666667	-0.0391006469726563
6.259	-0.0410079956054688
6.26233333333334	-0.041961669921875
6.26566666666667	-0.041961669921875
6.269	-0.0405311584472656
6.27233333333334	-0.0386238098144531
6.27566666666667	-0.0371932983398438
6.279	-0.0352859497070313
6.28233333333334	-0.0333786010742188
6.28566666666667	-0.0319480895996094
6.289	-0.0319480895996094
6.29233333333334	-0.034332275390625
6.29566666666667	-0.0371932983398438
6.299	-0.0395774841308594
6.30233333333334	-0.0405311584472656
6.30566666666667	-0.0395774841308594
6.309	-0.0386238098144531
6.31233333333334	-0.0376701354980469
6.31566666666667	-0.0391006469726563
6.319	-0.0429153442382813
6.32233333333334	-0.0462532043457031
6.32566666666667	-0.0486373901367188
6.329	-0.0500679016113282
6.33233333333334	-0.0505447387695313
6.33566666666667	-0.0472068786621094
6.339	-0.0386238098144531
6.34233333333334	-0.0314712524414063
6.34566666666667	-0.0295639038085938
6.349	-0.0309944152832031
6.35233333333334	-0.0309944152832031
6.35566666666667	-0.0300407409667969
6.359	-0.0319480895996094
6.36233333333334	-0.0319480895996094
6.36566666666667	-0.0276565551757813
6.369	-0.0247955322265625
6.37233333333334	-0.0233650207519531
6.37566666666667	-0.0252723693847656
6.379	-0.0219345092773438
6.38233333333334	-0.0195503234863281
6.38566666666667	-0.0185966491699219
6.389	-0.019073486328125
6.39233333333334	-0.019073486328125
6.39566666666667	-0.0185966491699219
6.399	-0.0262260437011719
6.40233333333334	-0.0376701354980469
6.40566666666667	-0.0510215759277344
6.409	-0.0576972961425782
6.41233333333334	-0.0576972961425782
6.41566666666667	-0.0543594360351563
6.419	-0.0448226928710938
6.42233333333334	-0.0329017639160156
6.42566666666667	-0.0205039978027344
6.429	-0.0152587890625
6.43233333333334	-0.0152587890625
6.43566666666667	-0.0195503234863281
6.439	-0.0276565551757813
6.44233333333334	-0.0348091125488281
6.44566666666667	-0.0386238098144531
6.449	-0.0367164611816406
6.45233333333334	-0.0357627868652344
6.45566666666667	-0.03814697265625
6.459	-0.0405311584472656
6.46233333333334	-0.0400543212890625
6.46566666666667	-0.0386238098144531
6.469	-0.0391006469726563
6.47233333333334	-0.0395774841308594
6.47566666666667	-0.0357627868652344
6.479	-0.0314712524414063
6.48233333333334	-0.0271797180175781
6.48566666666667	-0.0262260437011719
6.489	-0.0271797180175781
6.49233333333334	-0.0300407409667969
6.49566666666667	-0.0329017639160156
6.499	-0.0348091125488281
6.50233333333334	-0.0362396240234375
6.50566666666667	-0.0357627868652344
6.509	-0.0333786010742188
6.51233333333334	-0.030517578125
6.51566666666667	-0.0295639038085938
6.519	-0.0338554382324219
6.52233333333334	-0.0410079956054688
6.52566666666667	-0.0500679016113282
6.529	-0.0529289245605469
6.53233333333334	-0.0500679016113282
6.53566666666667	-0.041961669921875
6.539	-0.0319480895996094
6.54233333333334	-0.0214576721191406
6.54566666666667	-0.0143051147460938
6.549	-0.0171661376953125
6.55233333333334	-0.026702880859375
6.55566666666667	-0.0352859497070313
6.559	-0.0414848327636719
6.56233333333334	-0.0462532043457031
6.56566666666667	-0.049591064453125
6.569	-0.0491142272949219
6.57233333333334	-0.0476837158203125
6.57566666666667	-0.0491142272949219
6.579	-0.0505447387695313
6.58233333333334	-0.0491142272949219
6.58566666666667	-0.0433921813964844
6.589	-0.0376701354980469
6.59233333333334	-0.0333786010742188
6.59566666666667	-0.0309944152832031
6.599	-0.0295639038085938
6.60233333333334	-0.0295639038085938
6.60566666666667	-0.0338554382324219
6.609	-0.0371932983398438
6.61233333333334	-0.0376701354980469
6.61566666666667	-0.0362396240234375
6.619	-0.0367164611816406
6.62233333333334	-0.0400543212890625
6.62566666666667	-0.0438690185546875
6.629	-0.0476837158203125
6.63233333333334	-0.0519752502441407
6.63566666666667	-0.0553131103515625
6.639	-0.0553131103515625
6.64233333333334	-0.0514984130859375
6.64566666666667	-0.0452995300292969
6.649	-0.0400543212890625
6.65233333333334	-0.034332275390625
6.65566666666667	-0.0295639038085938
6.659	-0.0238418579101563
6.66233333333334	-0.0181198120117188
6.66566666666667	-0.0147819519042969
[truncated: 7,007 more rows]
