# Supplementary material for: Phase-Specific Parameter Estimation in Chiral HPLC Using 1‑Site, 2‑Site Stochastic Models, and Unified Equation Approach
Source: Anal Chem. 2026 Apr 29;98(18):13925–39. doi: 10.1021/acs.analchem.6c01634 (PMC13177292; doi:10.1021/acs.analchem.6c01634)
Supplement: Supplementary file 2 [file ac6c01634_si_002.zip › SupportingInformation/01_isotherm_fit/CELL2_data/LORA_CELL2_05_10_25406.CSV]

0.000166666666666667	-0.0200271606445313
0.0035	-0.02288818359375
0.00683333333333334	-0.0233650207519531
0.0101666666666667	-0.0195503234863281
0.0135	-0.0128746032714844
0.0168333333333334	-0.0100135803222656
0.0201666666666667	-0.011444091796875
0.0235	-0.0128746032714844
0.0268333333333334	-0.0143051147460938
0.0301666666666667	-0.0119209289550781
0.0335	-0.0100135803222656
0.0368333333333334	-0.00810623168945313
0.0401666666666667	-0.00333786010742188
0.0435	0.00095367431640625
0.0468333333333334	0.00429153442382813
0.0501666666666667	0.00524520874023438
0.0535	0.00667572021484375
0.0568333333333334	0.00905990600585938
0.0601666666666667	0.011444091796875
0.0635	0.0157356262207031
0.0668333333333333	0.0219345092773438
0.0701666666666667	0.02288818359375
0.0735	0.0219345092773438
0.0768333333333334	0.0195503234863281
0.0801666666666667	0.0157356262207031
0.0835	0.0104904174804688
0.0868333333333334	0.0019073486328125
0.0901666666666667	-0.00286102294921875
0.0935	-0.00524520874023438
0.0968333333333334	-0.00667572021484375
0.100166666666667	-0.00286102294921875
0.1035	-0.00238418579101563
0.106833333333334	-0.00429153442382813
0.110166666666667	-0.00667572021484375
0.1135	-0.0057220458984375
0.116833333333334	-0.00238418579101563
0.120166666666667	-0.00762939453125
0.1235	-0.0109672546386719
0.126833333333334	-0.0119209289550781
0.130166666666667	-0.0095367431640625
0.1335	-0.00905990600585938
0.136833333333334	-0.0123977661132813
0.140166666666667	-0.0095367431640625
0.1435	-0.0057220458984375
0.146833333333334	-0.00429153442382813
0.150166666666667	-0.0057220458984375
0.1535	-0.00524520874023438
0.156833333333334	0.000476837158203125
0.160166666666667	0.00715255737304688
0.1635	0.0133514404296875
0.166833333333334	0.0214576721191406
0.170166666666667	0.0309944152832031
0.1735	0.0391006469726563
0.176833333333334	0.0405311584472656
0.180166666666667	0.0362396240234375
0.1835	0.0290870666503906
0.186833333333334	0.0205039978027344
0.190166666666667	0.0123977661132813
0.1935	0.003814697265625
0.196833333333334	-0.00429153442382813
0.200166666666667	-0.0104904174804688
0.2035	-0.0123977661132813
0.206833333333334	-0.0100135803222656
0.210166666666667	-0.00810623168945313
0.2135	-0.00810623168945313
0.216833333333334	-0.00762939453125
0.220166666666667	-0.0057220458984375
0.2235	-0.00715255737304688
0.226833333333334	-0.011444091796875
0.230166666666667	-0.0128746032714844
0.2335	-0.0104904174804688
0.236833333333334	-0.003814697265625
0.240166666666667	0.00095367431640625
0.2435	0.003814697265625
0.246833333333334	0.00619888305664063
0.250166666666667	0.0095367431640625
0.2535	0.011444091796875
0.256833333333334	0.0095367431640625
0.260166666666667	0.00429153442382813
0.2635	0.00238418579101563
0.266833333333334	0.00429153442382813
0.270166666666667	0.00715255737304688
0.2735	0.00858306884765625
0.276833333333334	0.00762939453125
0.280166666666667	0.011444091796875
0.2835	0.0143051147460938
0.286833333333334	0.0100135803222656
0.290166666666667	-0.0019073486328125
0.2935	-0.0147819519042969
0.296833333333334	-0.0214576721191406
0.300166666666667	-0.0276565551757813
0.3035	-0.0329017639160156
0.306833333333334	-0.0333786010742188
0.310166666666667	-0.0295639038085938
0.3135	-0.0233650207519531
0.316833333333334	-0.0200271606445313
0.320166666666667	-0.0152587890625
0.3235	-0.00667572021484375
0.326833333333334	0.00095367431640625
0.330166666666667	0.0057220458984375
0.3335	0.00667572021484375
0.336833333333334	0.00619888305664063
0.340166666666667	0.003814697265625
0.3435	-0.00333786010742188
0.346833333333334	-0.00524520874023438
0.350166666666667	-0.00429153442382813
0.3535	-0.00143051147460938
0.356833333333334	0.00143051147460938
0.360166666666667	0.000476837158203125
0.3635	0.0019073486328125
0.366833333333334	-0.00333786010742188
0.370166666666667	-0.0109672546386719
0.3735	-0.0171661376953125
0.376833333333334	-0.0185966491699219
0.380166666666667	-0.0123977661132813
0.3835	-0.00619888305664063
0.386833333333334	0
0.390166666666667	0.00429153442382813
0.3935	0.00905990600585938
0.396833333333334	0.0143051147460938
0.400166666666667	0.0166893005371094
0.4035	0.0152587890625
0.406833333333334	0.0119209289550781
0.410166666666667	0.011444091796875
0.4135	0.0109672546386719
0.416833333333334	0.00715255737304688
0.420166666666667	0.00143051147460938
0.4235	-0.0019073486328125
0.426833333333334	-0.003814697265625
0.430166666666667	-0.00858306884765625
0.4335	-0.0138282775878906
0.436833333333334	-0.0205039978027344
0.440166666666667	-0.0257492065429688
0.4435	-0.0314712524414063
0.446833333333334	-0.0333786010742188
0.450166666666667	-0.034332275390625
0.4535	-0.0367164611816406
0.456833333333334	-0.03814697265625
0.460166666666667	-0.0371932983398438
0.4635	-0.0333786010742188
0.466833333333334	-0.0295639038085938
0.470166666666667	-0.02288818359375
0.4735	-0.0143051147460938
0.476833333333334	-0.00762939453125
0.480166666666667	-0.00238418579101563
0.4835	0.00238418579101563
0.486833333333334	0.00476837158203125
0.490166666666667	0.003814697265625
0.4935	0.00143051147460938
0.496833333333334	-0.00333786010742188
0.500166666666667	-0.011444091796875
0.5035	-0.019073486328125
0.506833333333334	-0.0238418579101563
0.510166666666667	-0.0252723693847656
0.5135	-0.0257492065429688
0.516833333333334	-0.0233650207519531
0.520166666666667	-0.019073486328125
0.5235	-0.0157356262207031
0.526833333333334	-0.0123977661132813
0.530166666666667	-0.00810623168945313
0.5335	-0.00429153442382813
0.536833333333334	-0.00143051147460938
0.540166666666667	0.003814697265625
0.5435	0.00858306884765625
0.546833333333334	0.0100135803222656
0.550166666666667	0.00429153442382813
0.5535	-0.00143051147460938
0.556833333333334	-0.00619888305664063
0.560166666666667	-0.0119209289550781
0.5635	-0.0162124633789063
0.566833333333334	-0.0185966491699219
0.570166666666667	-0.0128746032714844
0.5735	-0.00858306884765625
0.576833333333334	-0.0057220458984375
0.580166666666667	-0.003814697265625
0.5835	-0.00476837158203125
0.586833333333334	-0.0057220458984375
0.590166666666667	-0.0100135803222656
0.5935	-0.0143051147460938
0.596833333333334	-0.0176429748535156
0.600166666666667	-0.0219345092773438
0.6035	-0.0257492065429688
0.606833333333334	-0.0290870666503906
0.610166666666667	-0.0309944152832031
0.6135	-0.0295639038085938
0.616833333333334	-0.02288818359375
0.620166666666667	-0.0128746032714844
0.6235	-0.00667572021484375
0.626833333333334	-0.003814697265625
0.630166666666667	-0.003814697265625
0.6335	-0.0057220458984375
0.636833333333334	-0.00858306884765625
0.640166666666667	-0.0138282775878906
0.6435	-0.0166893005371094
0.646833333333334	-0.0224113464355469
0.650166666666667	-0.0276565551757813
0.6535	-0.0314712524414063
0.656833333333334	-0.0329017639160156
0.660166666666667	-0.0333786010742188
0.6635	-0.030517578125
0.666833333333334	-0.0238418579101563
0.670166666666667	-0.0133514404296875
0.6735	-0.00715255737304688
0.676833333333334	-0.00762939453125
0.680166666666667	-0.00810623168945313
0.6835	-0.0109672546386719
0.686833333333334	-0.0133514404296875
0.690166666666667	-0.0209808349609375
0.6935	-0.026702880859375
0.696833333333334	-0.0247955322265625
0.700166666666667	-0.0224113464355469
0.7035	-0.0195503234863281
0.706833333333334	-0.0195503234863281
0.710166666666667	-0.0171661376953125
0.7135	-0.0181198120117188
0.716833333333334	-0.0271797180175781
0.720166666666667	-0.0376701354980469
0.7235	-0.0452995300292969
0.726833333333334	-0.0467300415039063
0.730166666666667	-0.0443458557128906
0.7335	-0.0367164611816406
0.736833333333334	-0.0286102294921875
0.740166666666667	-0.0181198120117188
0.7435	-0.00905990600585938
0.746833333333334	-0.00476837158203125
0.750166666666667	-0.0019073486328125
0.7535	-0.00429153442382813
0.756833333333334	-0.00143051147460938
0.760166666666667	-0.00095367431640625
0.7635	-0.00524520874023438
0.766833333333334	-0.0123977661132813
0.770166666666667	-0.0209808349609375
0.7735	-0.0252723693847656
0.776833333333334	-0.0271797180175781
0.780166666666667	-0.0281333923339844
0.7835	-0.02288818359375
0.786833333333334	-0.0152587890625
0.790166666666667	-0.00667572021484375
0.7935	0
0.796833333333334	0.000476837158203125
0.800166666666667	0.00238418579101563
0.8035	-0.000476837158203125
0.806833333333334	-0.0019073486328125
0.810166666666667	-0.00429153442382813
0.8135	-0.011444091796875
0.816833333333334	-0.0176429748535156
0.820166666666667	-0.0276565551757813
0.8235	-0.0338554382324219
0.826833333333334	-0.0410079956054688
0.830166666666667	-0.0462532043457031
0.8335	-0.0452995300292969
0.836833333333334	-0.0452995300292969
0.840166666666667	-0.0429153442382813
0.8435	-0.0410079956054688
0.846833333333334	-0.0395774841308594
0.850166666666667	-0.0386238098144531
0.8535	-0.0410079956054688
0.856833333333334	-0.0391006469726563
0.860166666666667	-0.0352859497070313
0.8635	-0.0338554382324219
0.866833333333334	-0.034332275390625
0.870166666666667	-0.0352859497070313
0.8735	-0.0309944152832031
0.876833333333334	-0.0252723693847656
0.880166666666667	-0.02288818359375
0.8835	-0.0181198120117188
0.886833333333334	-0.0152587890625
0.890166666666667	-0.0123977661132813
0.8935	-0.0123977661132813
0.896833333333334	-0.0157356262207031
0.900166666666667	-0.0152587890625
0.9035	-0.0181198120117188
0.906833333333334	-0.0181198120117188
0.910166666666667	-0.0166893005371094
0.9135	-0.0157356262207031
0.916833333333334	-0.0119209289550781
0.920166666666667	-0.0104904174804688
0.9235	-0.00810623168945313
0.926833333333334	-0.003814697265625
0.930166666666667	0
0.9335	0.00333786010742188
0.936833333333334	0.00143051147460938
0.940166666666667	0.000476837158203125
0.9435	0.00143051147460938
0.946833333333334	0.00143051147460938
0.950166666666667	0.00143051147460938
0.9535	0.000476837158203125
0.956833333333334	-0.00286102294921875
0.960166666666667	-0.00858306884765625
0.9635	-0.0143051147460938
0.966833333333334	-0.0200271606445313
0.970166666666667	-0.02288818359375
0.9735	-0.0247955322265625
0.976833333333334	-0.02288818359375
0.980166666666667	-0.0176429748535156
0.9835	-0.0166893005371094
0.986833333333334	-0.0171661376953125
0.990166666666667	-0.0195503234863281
0.9935	-0.02288818359375
0.996833333333334	-0.0257492065429688
1.00016666666667	-0.0295639038085938
1.0035	-0.0309944152832031
1.00683333333334	-0.0262260437011719
1.01016666666667	-0.0224113464355469
1.0135	-0.0185966491699219
1.01683333333334	-0.0171661376953125
1.02016666666667	-0.0185966491699219
1.0235	-0.0185966491699219
1.02683333333334	-0.02288818359375
1.03016666666667	-0.0247955322265625
1.0335	-0.026702880859375
1.03683333333334	-0.0324249267578125
1.04016666666667	-0.034332275390625
1.0435	-0.0362396240234375
1.04683333333334	-0.0371932983398438
1.05016666666667	-0.0376701354980469
1.0535	-0.0400543212890625
1.05683333333334	-0.0333786010742188
1.06016666666667	-0.0262260437011719
1.0635	-0.0205039978027344
1.06683333333334	-0.0162124633789063
1.07016666666667	-0.0143051147460938
1.0735	-0.0104904174804688
1.07683333333334	-0.0100135803222656
1.08016666666667	-0.0119209289550781
1.0835	-0.0171661376953125
1.08683333333334	-0.0262260437011719
1.09016666666667	-0.0333786010742188
1.0935	-0.0376701354980469
1.09683333333334	-0.041961669921875
1.10016666666667	-0.0481605529785156
1.1035	-0.0529289245605469
1.10683333333334	-0.0553131103515625
1.11016666666667	-0.0553131103515625
1.1135	-0.0553131103515625
1.11683333333334	-0.05340576171875
1.12016666666667	-0.0491142272949219
1.1235	-0.0433921813964844
1.12683333333334	-0.0371932983398438
1.13016666666667	-0.0338554382324219
1.1335	-0.030517578125
1.13683333333334	-0.0295639038085938
1.14016666666667	-0.0276565551757813
1.1435	-0.0262260437011719
1.14683333333334	-0.026702880859375
1.15016666666667	-0.0238418579101563
1.1535	-0.02288818359375
1.15683333333334	-0.0247955322265625
1.16016666666667	-0.026702880859375
1.1635	-0.0257492065429688
1.16683333333334	-0.0238418579101563
1.17016666666667	-0.0233650207519531
1.1735	-0.0252723693847656
1.17683333333334	-0.0257492065429688
1.18016666666667	-0.0262260437011719
1.1835	-0.0271797180175781
1.18683333333334	-0.0276565551757813
1.19016666666667	-0.0286102294921875
1.1935	-0.0333786010742188
1.19683333333334	-0.0362396240234375
1.20016666666667	-0.0367164611816406
1.2035	-0.0367164611816406
1.20683333333334	-0.0362396240234375
1.21016666666667	-0.0367164611816406
1.2135	-0.0333786010742188
1.21683333333334	-0.0295639038085938
1.22016666666667	-0.026702880859375
1.2235	-0.0233650207519531
1.22683333333334	-0.0224113464355469
1.23016666666667	-0.0238418579101563
1.2335	-0.0252723693847656
1.23683333333334	-0.026702880859375
1.24016666666667	-0.026702880859375
1.2435	-0.0257492065429688
1.24683333333334	-0.0247955322265625
1.25016666666667	-0.019073486328125
1.2535	-0.0157356262207031
1.25683333333334	-0.0157356262207031
1.26016666666667	-0.0181198120117188
1.2635	-0.0219345092773438
1.26683333333334	-0.02288818359375
1.27016666666667	-0.0243186950683594
1.2735	-0.0209808349609375
1.27683333333334	-0.0143051147460938
1.28016666666667	-0.00905990600585938
1.2835	-0.0057220458984375
1.28683333333334	-0.003814697265625
1.29016666666667	-0.00762939453125
1.2935	-0.0152587890625
1.29683333333334	-0.0257492065429688
1.30016666666667	-0.0319480895996094
1.3035	-0.0338554382324219
1.30683333333334	-0.0367164611816406
1.31016666666667	-0.0362396240234375
1.3135	-0.0290870666503906
1.31683333333334	-0.0166893005371094
1.32016666666667	-0.00476837158203125
1.3235	0
1.32683333333334	0.00476837158203125
1.33016666666667	0.00762939453125
1.3335	0.00286102294921875
1.33683333333334	-0.00762939453125
1.34016666666667	-0.0200271606445313
1.3435	-0.0300407409667969
1.34683333333334	-0.034332275390625
1.35016666666667	-0.0352859497070313
1.3535	-0.0329017639160156
1.35683333333334	-0.0286102294921875
1.36016666666667	-0.0290870666503906
1.3635	-0.026702880859375
1.36683333333334	-0.0281333923339844
1.37016666666667	-0.0295639038085938
1.3735	-0.0286102294921875
1.37683333333334	-0.0290870666503906
1.38016666666667	-0.0224113464355469
1.3835	-0.0171661376953125
1.38683333333334	-0.0128746032714844
1.39016666666667	-0.0133514404296875
1.3935	-0.0185966491699219
1.39683333333334	-0.0200271606445313
1.40016666666667	-0.0247955322265625
1.4035	-0.030517578125
1.40683333333334	-0.0338554382324219
1.41016666666667	-0.034332275390625
1.4135	-0.0309944152832031
1.41683333333334	-0.0329017639160156
1.42016666666667	-0.0386238098144531
1.4235	-0.0443458557128906
1.42683333333334	-0.0481605529785156
1.43016666666667	-0.0486373901367188
1.4335	-0.0457763671875
1.43683333333334	-0.0395774841308594
1.44016666666667	-0.0300407409667969
1.4435	-0.02288818359375
1.44683333333334	-0.0214576721191406
1.45016666666667	-0.0257492065429688
1.4535	-0.030517578125
1.45683333333334	-0.0333786010742188
1.46016666666667	-0.0309944152832031
1.4635	-0.0309944152832031
1.46683333333334	-0.0319480895996094
1.47016666666667	-0.030517578125
1.4735	-0.0300407409667969
1.47683333333334	-0.0309944152832031
1.48016666666667	-0.0329017639160156
1.4835	-0.0295639038085938
1.48683333333334	-0.0209808349609375
1.49016666666667	-0.011444091796875
1.4935	-0.00286102294921875
1.49683333333334	0.00286102294921875
1.50016666666667	0
1.5035	-0.00858306884765625
1.50683333333334	-0.0195503234863281
1.51016666666667	-0.0309944152832031
1.5135	-0.0386238098144531
1.51683333333334	-0.0433921813964844
1.52016666666667	-0.0433921813964844
1.5235	-0.0371932983398438
1.52683333333334	-0.0309944152832031
1.53016666666667	-0.0247955322265625
1.5335	-0.0214576721191406
1.53683333333334	-0.0214576721191406
1.54016666666667	-0.0200271606445313
1.5435	-0.0195503234863281
1.54683333333334	-0.0195503234863281
1.55016666666667	-0.0200271606445313
1.5535	-0.0243186950683594
1.55683333333334	-0.0252723693847656
1.56016666666667	-0.0257492065429688
1.5635	-0.0281333923339844
1.56683333333334	-0.0290870666503906
1.57016666666667	-0.0295639038085938
1.5735	-0.0262260437011719
1.57683333333334	-0.0214576721191406
1.58016666666667	-0.019073486328125
1.5835	-0.0152587890625
1.58683333333334	-0.0128746032714844
1.59016666666667	-0.011444091796875
1.5935	-0.0133514404296875
1.59683333333334	-0.019073486328125
1.60016666666667	-0.0238418579101563
1.6035	-0.0233650207519531
1.60683333333334	-0.0200271606445313
1.61016666666667	-0.0171661376953125
1.6135	-0.0123977661132813
1.61683333333334	-0.003814697265625
1.62016666666667	0.0095367431640625
1.6235	0.0157356262207031
1.62683333333334	0.0147819519042969
1.63016666666667	0.0128746032714844
1.6335	0.0133514404296875
1.63683333333334	0.0100135803222656
1.64016666666667	0
1.6435	-0.0128746032714844
1.64683333333334	-0.0185966491699219
1.65016666666667	-0.0200271606445313
1.6535	-0.0247955322265625
1.65683333333334	-0.0295639038085938
1.66016666666667	-0.0300407409667969
1.6635	-0.0271797180175781
1.66683333333334	-0.0247955322265625
1.67016666666667	-0.0257492065429688
1.6735	-0.0214576721191406
1.67683333333334	-0.0162124633789063
1.68016666666667	-0.0147819519042969
1.6835	-0.0138282775878906
1.68683333333334	-0.0157356262207031
1.69016666666667	-0.0143051147460938
1.6935	-0.0195503234863281
1.69683333333334	-0.0276565551757813
1.70016666666667	-0.0324249267578125
1.7035	-0.0376701354980469
1.70683333333334	-0.0395774841308594
1.71016666666667	-0.0438690185546875
1.7135	-0.0457763671875
1.71683333333334	-0.0410079956054688
1.72016666666667	-0.0338554382324219
1.7235	-0.0252723693847656
1.72683333333334	-0.019073486328125
1.73016666666667	-0.0166893005371094
1.7335	-0.0133514404296875
1.73683333333334	-0.0138282775878906
1.74016666666667	-0.0143051147460938
1.7435	-0.0138282775878906
1.74683333333334	-0.0119209289550781
1.75016666666667	-0.00762939453125
1.7535	-0.00238418579101563
1.75683333333334	-0.00238418579101563
1.76016666666667	-0.00619888305664063
1.7635	-0.0171661376953125
1.76683333333334	-0.0286102294921875
1.77016666666667	-0.0348091125488281
1.7735	-0.0376701354980469
1.77683333333334	-0.0338554382324219
1.78016666666667	-0.0281333923339844
1.7835	-0.0195503234863281
1.78683333333334	-0.0104904174804688
1.79016666666667	-0.00715255737304688
1.7935	-0.00905990600585938
1.79683333333334	-0.0138282775878906
1.80016666666667	-0.0181198120117188
1.8035	-0.0233650207519531
1.80683333333334	-0.0276565551757813
1.81016666666667	-0.0300407409667969
1.8135	-0.0290870666503906
1.81683333333334	-0.02288818359375
1.82016666666667	-0.0181198120117188
1.8235	-0.0109672546386719
1.82683333333334	-0.00762939453125
1.83016666666667	-0.00095367431640625
1.8335	0.0057220458984375
1.83683333333334	0.0109672546386719
1.84016666666667	0.0152587890625
1.8435	0.0195503234863281
1.84683333333334	0.0276565551757813
1.85016666666667	0.0329017639160156
1.8535	0.0319480895996094
1.85683333333334	0.0243186950683594
1.86016666666667	0.0200271606445313
1.8635	0.0195503234863281
1.86683333333334	0.0209808349609375
1.87016666666667	0.019073486328125
1.8735	0.0200271606445313
1.87683333333334	0.0238418579101563
1.88016666666667	0.0252723693847656
1.8835	0.0209808349609375
1.88683333333334	0.0138282775878906
1.89016666666667	0.00858306884765625
1.8935	0.00333786010742188
1.89683333333334	-0.0019073486328125
1.90016666666667	-0.00524520874023438
1.9035	-0.00715255737304688
1.90683333333334	-0.00715255737304688
1.91016666666667	-0.00762939453125
1.9135	-0.00858306884765625
1.91683333333334	-0.0100135803222656
1.92016666666667	-0.00762939453125
1.9235	-0.00286102294921875
1.92683333333334	0.00095367431640625
1.93016666666667	0.00286102294921875
1.9335	0.0019073486328125
1.93683333333334	0.00238418579101563
1.94016666666667	-0.000476837158203125
1.9435	-0.003814697265625
1.94683333333334	-0.0095367431640625
1.95016666666667	-0.0123977661132813
1.9535	-0.0128746032714844
1.95683333333334	-0.0123977661132813
1.96016666666667	-0.0133514404296875
1.9635	-0.0152587890625
1.96683333333334	-0.0133514404296875
1.97016666666667	-0.0119209289550781
1.9735	-0.0133514404296875
1.97683333333334	-0.0166893005371094
1.98016666666667	-0.0205039978027344
1.9835	-0.02288818359375
1.98683333333334	-0.026702880859375
1.99016666666667	-0.0286102294921875
1.9935	-0.0243186950683594
1.99683333333334	-0.0195503234863281
2.00016666666667	-0.011444091796875
2.0035	-0.0095367431640625
2.00683333333334	-0.0109672546386719
2.01016666666667	-0.0138282775878906
2.0135	-0.0214576721191406
2.01683333333334	-0.0252723693847656
2.02016666666667	-0.0286102294921875
2.0235	-0.0281333923339844
2.02683333333334	-0.0271797180175781
2.03016666666667	-0.0262260437011719
2.0335	-0.0209808349609375
2.03683333333334	-0.019073486328125
2.04016666666667	-0.0209808349609375
2.0435	-0.0224113464355469
2.04683333333334	-0.0200271606445313
2.05016666666667	-0.0152587890625
2.0535	-0.0123977661132813
2.05683333333334	-0.0123977661132813
2.06016666666667	-0.011444091796875
2.0635	-0.0138282775878906
2.06683333333334	-0.0166893005371094
2.07016666666667	-0.0205039978027344
2.0735	-0.0243186950683594
2.07683333333334	-0.0262260437011719
2.08016666666667	-0.0276565551757813
2.0835	-0.0290870666503906
2.08683333333334	-0.0333786010742188
2.09016666666667	-0.0376701354980469
2.0935	-0.0424385070800781
2.09683333333334	-0.0462532043457031
2.10016666666667	-0.0519752502441407
2.1035	-0.0524520874023438
2.10683333333334	-0.0476837158203125
2.11016666666667	-0.03814697265625
2.1135	-0.0295639038085938
2.11683333333334	-0.0243186950683594
2.12016666666667	-0.0224113464355469
2.1235	-0.0233650207519531
2.12683333333334	-0.0252723693847656
2.13016666666667	-0.0333786010742188
2.1335	-0.0395774841308594
2.13683333333334	-0.0410079956054688
2.14016666666667	-0.034332275390625
2.1435	-0.0257492065429688
2.14683333333334	-0.0205039978027344
2.15016666666667	-0.0166893005371094
2.1535	-0.0095367431640625
2.15683333333334	-0.00762939453125
2.16016666666667	-0.00810623168945313
2.1635	-0.0100135803222656
2.16683333333334	-0.0123977661132813
2.17016666666667	-0.0123977661132813
2.1735	-0.0185966491699219
2.17683333333334	-0.0233650207519531
2.18016666666667	-0.030517578125
2.1835	-0.0357627868652344
2.18683333333334	-0.0386238098144531
2.19016666666667	-0.0400543212890625
2.1935	-0.0424385070800781
2.19683333333334	-0.0433921813964844
2.20016666666667	-0.0443458557128906
2.2035	-0.0481605529785156
2.20683333333334	-0.0510215759277344
2.21016666666667	-0.0538825988769532
2.2135	-0.0505447387695313
2.21683333333334	-0.0467300415039063
2.22016666666667	-0.0429153442382813
2.2235	-0.0371932983398438
2.22683333333334	-0.030517578125
2.23016666666667	-0.0252723693847656
2.2335	-0.0233650207519531
2.23683333333334	-0.0243186950683594
2.24016666666667	-0.0276565551757813
2.2435	-0.0309944152832031
2.24683333333334	-0.0362396240234375
2.25016666666667	-0.0395774841308594
2.2535	-0.0405311584472656
2.25683333333334	-0.0400543212890625
2.26016666666667	-0.0348091125488281
2.2635	-0.0309944152832031
2.26683333333334	-0.0286102294921875
2.27016666666667	-0.0257492065429688
2.2735	-0.0233650207519531
2.27683333333334	-0.019073486328125
2.28016666666667	-0.0166893005371094
2.2835	-0.0181198120117188
2.28683333333334	-0.0176429748535156
2.29016666666667	-0.0195503234863281
2.2935	-0.0181198120117188
2.29683333333334	-0.0176429748535156
2.30016666666667	-0.0205039978027344
2.3035	-0.0181198120117188
2.30683333333334	-0.0152587890625
2.31016666666667	-0.00905990600585938
2.3135	-0.00858306884765625
2.31683333333334	-0.0104904174804688
2.32016666666667	-0.00810623168945313
2.3235	-0.00905990600585938
2.32683333333334	-0.0104904174804688
2.33016666666667	-0.0181198120117188
2.3335	-0.0224113464355469
2.33683333333334	-0.0262260437011719
2.34016666666667	-0.0309944152832031
2.3435	-0.0319480895996094
2.34683333333334	-0.0338554382324219
2.35016666666667	-0.0319480895996094
2.3535	-0.0348091125488281
2.35683333333334	-0.0386238098144531
2.36016666666667	-0.0410079956054688
2.3635	-0.0443458557128906
2.36683333333334	-0.0424385070800781
2.37016666666667	-0.0438690185546875
2.3735	-0.0410079956054688
2.37683333333334	-0.0371932983398438
2.38016666666667	-0.0348091125488281
2.3835	-0.0333786010742188
2.38683333333334	-0.0386238098144531
2.39016666666667	-0.0405311584472656
2.3935	-0.041961669921875
2.39683333333334	-0.0448226928710938
2.40016666666667	-0.0467300415039063
2.4035	-0.0481605529785156
2.40683333333334	-0.0467300415039063
2.41016666666667	-0.0462532043457031
2.4135	-0.0467300415039063
2.41683333333334	-0.0410079956054688
2.42016666666667	-0.034332275390625
2.4235	-0.0286102294921875
2.42683333333334	-0.0262260437011719
2.43016666666667	-0.0271797180175781
2.4335	-0.026702880859375
2.43683333333334	-0.0314712524414063
2.44016666666667	-0.0357627868652344
2.4435	-0.03814697265625
2.44683333333334	-0.0400543212890625
2.45016666666667	-0.0352859497070313
2.4535	-0.0314712524414063
2.45683333333334	-0.0243186950683594
2.46016666666667	-0.0200271606445313
2.4635	-0.0219345092773438
2.46683333333334	-0.02288818359375
2.47016666666667	-0.0286102294921875
2.4735	-0.0319480895996094
2.47683333333334	-0.034332275390625
2.48016666666667	-0.0371932983398438
2.4835	-0.0338554382324219
2.48683333333334	-0.0319480895996094
2.49016666666667	-0.0295639038085938
2.4935	-0.0295639038085938
2.49683333333334	-0.0348091125488281
2.50016666666667	-0.0348091125488281
2.5035	-0.034332275390625
2.50683333333334	-0.0314712524414063
2.51016666666667	-0.0290870666503906
2.5135	-0.0286102294921875
2.51683333333334	-0.0257492065429688
2.52016666666667	-0.0247955322265625
2.5235	-0.0271797180175781
2.52683333333334	-0.0286102294921875
2.53016666666667	-0.0281333923339844
2.5335	-0.0238418579101563
2.53683333333334	-0.0200271606445313
2.54016666666667	-0.019073486328125
2.5435	-0.0205039978027344
2.54683333333334	-0.0214576721191406
2.55016666666667	-0.0205039978027344
2.5535	-0.02288818359375
2.55683333333334	-0.0319480895996094
2.56016666666667	-0.03814697265625
2.5635	-0.0371932983398438
2.56683333333334	-0.0333786010742188
2.57016666666667	-0.030517578125
2.5735	-0.0286102294921875
2.57683333333334	-0.0243186950683594
2.58016666666667	-0.019073486328125
2.5835	-0.0181198120117188
2.58683333333334	-0.0219345092773438
2.59016666666667	-0.0290870666503906
2.5935	-0.0348091125488281
2.59683333333334	-0.0357627868652344
2.60016666666667	-0.0362396240234375
2.6035	-0.0333786010742188
2.60683333333334	-0.0290870666503906
2.61016666666667	-0.0247955322265625
2.6135	-0.0243186950683594
2.61683333333334	-0.0271797180175781
2.62016666666667	-0.0309944152832031
2.6235	-0.0333786010742188
2.62683333333334	-0.0362396240234375
2.63016666666667	-0.0367164611816406
2.6335	-0.0333786010742188
2.63683333333334	-0.0319480895996094
2.64016666666667	-0.0329017639160156
2.6435	-0.0376701354980469
2.64683333333334	-0.0405311584472656
2.65016666666667	-0.0414848327636719
2.6535	-0.0424385070800781
2.65683333333334	-0.0395774841308594
2.66016666666667	-0.0348091125488281
2.6635	-0.0319480895996094
2.66683333333334	-0.0295639038085938
2.67016666666667	-0.0309944152832031
2.6735	-0.0300407409667969
2.67683333333334	-0.0271797180175781
2.68016666666667	-0.0247955322265625
2.6835	-0.0205039978027344
2.68683333333334	-0.0238418579101563
2.69016666666667	-0.0271797180175781
2.6935	-0.0314712524414063
2.69683333333334	-0.0400543212890625
2.70016666666667	-0.0472068786621094
2.7035	-0.0543594360351563
2.70683333333334	-0.0514984130859375
2.71016666666667	-0.0472068786621094
2.7135	-0.0462532043457031
2.71683333333334	-0.0433921813964844
2.72016666666667	-0.0405311584472656
2.7235	-0.0362396240234375
2.72683333333334	-0.0319480895996094
2.73016666666667	-0.0271797180175781
2.7335	-0.0209808349609375
2.73683333333334	-0.0185966491699219
2.74016666666667	-0.0176429748535156
2.7435	-0.0157356262207031
2.74683333333334	-0.0171661376953125
2.75016666666667	-0.02288818359375
2.7535	-0.0276565551757813
2.75683333333334	-0.0271797180175781
2.76016666666667	-0.0224113464355469
2.7635	-0.0181198120117188
2.76683333333334	-0.0181198120117188
2.77016666666667	-0.019073486328125
2.7735	-0.0219345092773438
2.77683333333334	-0.0247955322265625
2.78016666666667	-0.0290870666503906
2.7835	-0.0348091125488281
2.78683333333334	-0.0348091125488281
2.79016666666667	-0.0324249267578125
2.7935	-0.0290870666503906
2.79683333333334	-0.02288818359375
2.80016666666667	-0.0200271606445313
2.8035	-0.0176429748535156
2.80683333333334	-0.0195503234863281
2.81016666666667	-0.0205039978027344
2.8135	-0.019073486328125
2.81683333333334	-0.0233650207519531
2.82016666666667	-0.0247955322265625
2.8235	-0.0281333923339844
2.82683333333334	-0.026702880859375
2.83016666666667	-0.0257492065429688
2.8335	-0.0290870666503906
2.83683333333334	-0.0314712524414063
2.84016666666667	-0.0348091125488281
2.8435	-0.0333786010742188
2.84683333333334	-0.0309944152832031
2.85016666666667	-0.0309944152832031
2.8535	-0.0262260437011719
2.85683333333334	-0.0224113464355469
2.86016666666667	-0.0166893005371094
2.8635	-0.0138282775878906
2.86683333333334	-0.0138282775878906
2.87016666666667	-0.0100135803222656
2.8735	-0.0109672546386719
2.87683333333334	-0.00858306884765625
2.88016666666667	-0.0123977661132813
2.8835	-0.0205039978027344
2.88683333333334	-0.0286102294921875
2.89016666666667	-0.0352859497070313
2.8935	-0.0338554382324219
2.89683333333334	-0.0324249267578125
2.90016666666667	-0.0271797180175781
2.9035	-0.0171661376953125
2.90683333333334	-0.00524520874023438
2.91016666666667	0.003814697265625
2.9135	0.00667572021484375
2.91683333333334	0.00333786010742188
2.92016666666667	-0.000476837158203125
2.9235	-0.00715255737304688
2.92683333333334	-0.0128746032714844
2.93016666666667	-0.0176429748535156
2.9335	-0.0238418579101563
2.93683333333334	-0.0257492065429688
2.94016666666667	-0.0295639038085938
2.9435	-0.0333786010742188
2.94683333333334	-0.0357627868652344
2.95016666666667	-0.0386238098144531
2.9535	-0.0391006469726563
2.95683333333334	-0.0395774841308594
2.96016666666667	-0.03814697265625
2.9635	-0.0314712524414063
2.96683333333334	-0.0247955322265625
2.97016666666667	-0.0176429748535156
2.9735	-0.0123977661132813
2.97683333333334	-0.00858306884765625
2.98016666666667	-0.00619888305664063
2.9835	-0.00476837158203125
2.98683333333334	-0.0057220458984375
2.99016666666667	-0.00762939453125
2.9935	-0.00333786010742188
2.99683333333334	0.00667572021484375
3.00016666666667	0.0219345092773438
3.0035	0.0314712524414063
3.00683333333334	0.0414848327636719
3.01016666666667	0.0543594360351563
3.0135	0.0624656677246094
3.01683333333334	0.0634193420410157
3.02016666666667	0.0567436218261719
3.0235	0.0514984130859375
3.02683333333334	0.0476837158203125
3.03016666666667	0.0424385070800781
3.0335	0.0376701354980469
3.03683333333334	0.0367164611816406
3.04016666666667	0.0405311584472656
3.0435	0.0429153442382813
3.04683333333334	0.0414848327636719
3.05016666666667	0.0367164611816406
3.0535	0.0319480895996094
3.05683333333334	0.026702880859375
3.06016666666667	0.0171661376953125
3.0635	0.00905990600585938
3.06683333333334	0.00715255737304688
3.07016666666667	0.00715255737304688
3.0735	0.00476837158203125
3.07683333333334	-0.00143051147460938
3.08016666666667	-0.00476837158203125
3.0835	-0.003814697265625
3.08683333333334	-0.00429153442382813
3.09016666666667	-0.00476837158203125
3.0935	-0.000476837158203125
3.09683333333334	0.0057220458984375
3.10016666666667	0.011444091796875
3.1035	0.0133514404296875
3.10683333333334	0.00858306884765625
3.11016666666667	0.00238418579101563
3.1135	-0.00667572021484375
3.11683333333334	-0.0133514404296875
3.12016666666667	-0.0157356262207031
3.1235	-0.019073486328125
3.12683333333334	-0.0181198120117188
3.13016666666667	-0.0128746032714844
3.1335	-0.00858306884765625
3.13683333333334	-0.000476837158203125
3.14016666666667	0.00667572021484375
3.1435	0.0200271606445313
3.14683333333334	0.0314712524414063
3.15016666666667	0.0367164611816406
3.1535	0.03814697265625
3.15683333333334	0.0309944152832031
3.16016666666667	0.0209808349609375
3.1635	0.00715255737304688
3.16683333333334	-0.00429153442382813
3.17016666666667	-0.0109672546386719
3.1735	-0.0123977661132813
3.17683333333334	-0.00905990600585938
3.18016666666667	-0.00333786010742188
3.1835	0
3.18683333333334	-0.00333786010742188
3.19016666666667	-0.00762939453125
3.1935	-0.0123977661132813
3.19683333333334	-0.0166893005371094
3.20016666666667	-0.0185966491699219
3.2035	-0.0171661376953125
3.20683333333334	-0.00858306884765625
3.21016666666667	0.00238418579101563
3.2135	0.0133514404296875
3.21683333333334	0.0257492065429688
3.22016666666667	0.0352859497070313
3.2235	0.0438690185546875
3.22683333333334	0.0514984130859375
3.23016666666667	0.0596046447753907
3.2335	0.0739097595214844
3.23683333333334	0.0867843627929688
3.24016666666667	0.104904174804688
3.2435	0.12969970703125
3.24683333333334	0.155448913574219
3.25016666666667	0.179767608642578
3.2535	0.199317932128906
3.25683333333334	0.223159790039063
3.26016666666667	0.249862670898438
3.2635	0.274181365966797
3.26683333333334	0.29897689819336
3.27016666666667	0.32186508178711
3.2735	0.345706939697266
3.27683333333334	0.369071960449219
3.28016666666667	0.387668609619141
3.2835	0.40578842163086
3.28683333333334	0.419139862060547
3.29016666666667	0.43487548828125
3.2935	0.45156478881836
3.29683333333334	0.464916229248047
3.30016666666667	0.470161437988281
3.3035	0.468254089355469
3.30683333333334	0.463485717773438
3.31016666666667	0.458240509033203
3.3135	0.449657440185547
3.31683333333334	0.438213348388672
3.32016666666667	0.432491302490235
3.3235	0.427722930908203
3.32683333333334	0.421524047851563
3.33016666666667	0.410079956054688
3.3335	0.397205352783203
3.33683333333334	0.38909912109375
3.34016666666667	0.3814697265625
3.3435	0.371932983398438
3.34683333333334	0.363349914550781
3.35016666666667	0.35858154296875
3.3535	0.35858154296875
3.35683333333334	0.357627868652344
3.36016666666667	0.353336334228516
3.3635	0.35238265991211
3.36683333333334	0.353813171386719
3.37016666666667	0.355720520019531
3.3735	0.35238265991211
3.37683333333334	0.342845916748047
3.38016666666667	0.329017639160156
3.3835	0.31280517578125
3.38683333333334	0.295162200927735
3.39016666666667	0.277519226074219
3.3935	0.262737274169922
3.39683333333334	0.250339508056641
3.40016666666667	0.244617462158203
3.4035	0.237464904785156
3.40683333333334	0.231266021728516
3.41016666666667	0.223159790039063
3.4135	0.216484069824219
3.41683333333334	0.208854675292969
3.42016666666667	0.1983642578125
3.4235	0.189304351806641
3.42683333333334	0.181198120117188
3.43016666666667	0.175952911376953
3.4335	0.164985656738281
3.43683333333334	0.150680541992188
3.44016666666667	0.134468078613281
3.4435	0.12350082397461
3.44683333333334	0.118255615234375
3.45016666666667	0.114917755126953
3.4535	0.113010406494141
3.45683333333334	0.11444091796875
3.46016666666667	0.118255615234375
3.4635	0.118255615234375
3.46683333333334	0.116348266601563
3.47016666666667	0.109195709228516
3.4735	0.103473663330078
3.47683333333334	0.0977516174316406
3.48016666666667	0.0948905944824219
3.4835	0.0934600830078125
3.48683333333334	0.0920295715332031
3.49016666666667	0.0920295715332031
3.4935	0.095367431640625
3.49683333333334	0.0987052917480469
3.50016666666667	0.103473663330078
3.5035	0.108718872070313
3.50683333333334	0.110626220703125
3.51016666666667	0.109672546386719
3.5135	0.103950500488281
3.51683333333334	0.0987052917480469
3.52016666666667	0.0901222229003906
3.5235	0.0762939453125
3.52683333333334	0.0600814819335938
3.53016666666667	0.0486373901367188
3.5335	0.0424385070800781
3.53683333333334	0.03814697265625
3.54016666666667	0.0348091125488281
3.5435	0.0333786010742188
3.54683333333334	0.0367164611816406
3.55016666666667	0.0376701354980469
3.5535	0.0362396240234375
3.55683333333334	0.0300407409667969
3.56016666666667	0.0219345092773438
3.5635	0.0104904174804688
3.56683333333334	-0.00286102294921875
3.57016666666667	-0.0147819519042969
3.5735	-0.0262260437011719
3.57683333333334	-0.0338554382324219
3.58016666666667	-0.0386238098144531
3.5835	-0.0391006469726563
3.58683333333334	-0.034332275390625
3.59016666666667	-0.0295639038085938
3.5935	-0.0257492065429688
3.59683333333334	-0.0224113464355469
3.60016666666667	-0.019073486328125
3.6035	-0.0133514404296875
3.60683333333334	-0.00524520874023438
3.61016666666667	0.00762939453125
3.6135	0.0300407409667969
3.61683333333334	0.0557899475097657
3.62016666666667	0.0815391540527344
3.6235	0.102519989013672
3.62683333333334	0.119209289550781
3.63016666666667	0.132560729980469
3.6335	0.143051147460938
3.63683333333334	0.155925750732422
3.64016666666667	0.175952911376953
3.6435	0.19979476928711
3.64683333333334	0.22125244140625
3.65016666666667	0.240325927734375
3.6535	0.256538391113281
3.65683333333334	0.272274017333985
3.66016666666667	0.284194946289063
3.6635	0.295639038085938
3.66683333333334	0.313758850097656
3.67016666666667	0.335693359375
3.6735	0.35858154296875
3.67683333333334	0.379085540771485
3.68016666666667	0.403404235839844
3.6835	0.433444976806641
3.68683333333334	0.468730926513672
3.69016666666667	0.507831573486328
3.6935	0.551700592041016
3.69683333333334	0.597476959228516
3.70016666666667	0.638008117675782
3.7035	0.673770904541016
3.70683333333334	0.699043273925782
3.71016666666667	0.714302062988282
3.7135	0.721931457519532
3.71683333333334	0.721931457519532
3.72016666666667	0.719547271728516
3.7235	0.713348388671875
3.72683333333334	0.701427459716797
3.73016666666667	0.689983367919922
3.7335	0.678539276123047
3.73683333333334	0.664234161376953
3.74016666666667	0.644207000732422
3.7435	0.618934631347657
3.74683333333334	0.5950927734375
3.75016666666667	0.569343566894532
3.7535	0.535011291503907
3.75683333333334	0.497817993164063
3.76016666666667	0.460624694824219
3.7635	0.425338745117188
3.76683333333334	0.388622283935547
3.77016666666667	0.353813171386719
3.7735	0.326156616210938
3.77683333333334	0.301837921142578
3.78016666666667	0.277042388916016
3.7835	0.249862670898438
3.78683333333334	0.225067138671875
3.79016666666667	0.199317932128906
3.7935	0.168800354003906
3.79683333333334	0.13875961303711
3.80016666666667	0.11587142944336
3.8035	0.102996826171875
3.80683333333334	0.0925064086914063
3.81016666666667	0.0824928283691406
3.8135	0.0767707824707032
3.81683333333334	0.0748634338378907
3.82016666666667	0.0715255737304688
3.8235	0.0634193420410157
3.82683333333334	0.0553131103515625
3.83016666666667	0.0491142272949219
3.8335	0.0433921813964844
3.83683333333334	0.0362396240234375
3.84016666666667	0.0295639038085938
3.8435	0.0271797180175781
3.84683333333334	0.0276565551757813
3.85016666666667	0.0290870666503906
3.8535	0.030517578125
3.85683333333334	0.0338554382324219
3.86016666666667	0.03814697265625
3.8635	0.0405311584472656
3.86683333333334	0.0371932983398438
3.87016666666667	0.0309944152832031
3.8735	0.0262260437011719
3.87683333333334	0.02288818359375
3.88016666666667	0.0209808349609375
3.8835	0.0205039978027344
3.88683333333334	0.0281333923339844
3.89016666666667	0.0386238098144531
3.8935	0.0524520874023438
3.89683333333334	0.0691413879394532
3.90016666666667	0.087738037109375
3.9035	0.108718872070313
3.90683333333334	0.12969970703125
3.91016666666667	0.154495239257813
3.9135	0.185489654541016
3.91683333333334	0.22268295288086
3.92016666666667	0.269412994384766
3.9235	0.326633453369141
3.92683333333334	0.391483306884766
3.93016666666667	0.463485717773438
3.9335	0.546932220458985
3.93683333333334	0.641822814941407
3.94016666666667	0.742912292480469
3.9435	0.845909118652344
3.94683333333334	0.95510482788086
3.95016666666667	1.07145309448242
3.9535	1.18541717529297
3.95683333333334	1.29270553588867
3.96016666666667	1.39331817626953
3.9635	1.49202346801758
3.96683333333334	1.58262252807617
3.97016666666667	1.66368484497071
3.9735	1.73044204711914
3.97683333333334	1.78384780883789
3.98016666666667	1.82485580444336
3.9835	1.85108184814453
3.98683333333334	1.85680389404297
3.99016666666667	1.84345245361328
3.9935	1.81150436401367
3.99683333333334	1.76525115966797
4.00016666666667	1.70040130615235
4.0035	1.62076950073242
4.00683333333334	1.53350830078125
4.01016666666667	1.44243240356446
4.0135	1.34754180908203
4.01683333333334	1.24740600585938
4.02016666666667	1.14679336547852
4.0235	1.04951858520508
4.02683333333334	0.955581665039063
4.03016666666667	0.861644744873047
4.0335	0.768184661865235
4.03683333333334	0.680923461914063
4.04016666666667	0.601768493652344
4.0435	0.530719757080078
4.04683333333334	0.464439392089844
4.05016666666667	0.403404235839844
4.0535	0.349521636962891
4.05683333333334	0.304698944091797
4.06016666666667	0.265598297119141
4.0635	0.231266021728516
4.06683333333334	0.19979476928711
4.07016666666667	0.174522399902344
4.0735	0.154972076416016
4.07683333333334	0.135898590087891
4.08016666666667	0.11444091796875
4.0835	0.0891685485839844
4.08683333333334	0.0653266906738282
4.09016666666667	0.0448226928710938
4.0935	0.0276565551757813
4.09683333333334	0.0123977661132813
4.10016666666667	-0.000476837158203125
4.1035	-0.0119209289550781
4.10683333333334	-0.0205039978027344
4.11016666666667	-0.026702880859375
4.1135	-0.0333786010742188
4.11683333333334	-0.0410079956054688
4.12016666666667	-0.0500679016113282
4.1235	-0.0557899475097657
4.12683333333334	-0.0596046447753907
4.13016666666667	-0.0662803649902344
4.1335	-0.0739097595214844
4.13683333333334	-0.0786781311035157
4.14016666666667	-0.0815391540527344
4.1435	-0.0829696655273438
4.14683333333334	-0.0824928283691406
4.15016666666667	-0.080108642578125
4.1535	-0.0786781311035157
4.15683333333334	-0.0786781311035157
4.16016666666667	-0.0753402709960938
4.1635	-0.0743865966796875
4.16683333333334	-0.0748634338378907
4.17016666666667	-0.0758171081542969
4.1735	-0.0729560852050782
4.17683333333334	-0.0691413879394532
4.18016666666667	-0.06866455078125
4.1835	-0.0715255737304688
4.18683333333334	-0.0739097595214844
4.19016666666667	-0.0748634338378907
4.1935	-0.0753402709960938
4.19683333333334	-0.0743865966796875
4.20016666666667	-0.0700950622558594
4.2035	-0.0624656677246094
4.20683333333334	-0.0586509704589844
4.21016666666667	-0.057220458984375
4.2135	-0.0553131103515625
4.21683333333334	-0.0553131103515625
4.22016666666667	-0.0567436218261719
4.2235	-0.0581741333007813
4.22683333333334	-0.0581741333007813
4.23016666666667	-0.0615119934082032
4.2335	-0.0658035278320313
4.23683333333334	-0.06866455078125
4.24016666666667	-0.0696182250976563
4.2435	-0.06866455078125
4.24683333333334	-0.0662803649902344
4.25016666666667	-0.0638961791992188
4.2535	-0.0638961791992188
4.25683333333334	-0.0629425048828125
4.26016666666667	-0.0605583190917969
4.2635	-0.0615119934082032
4.26683333333334	-0.0653266906738282
4.27016666666667	-0.0643730163574219
4.2735	-0.06103515625
4.27683333333334	-0.0548362731933594
4.28016666666667	-0.049591064453125
4.2835	-0.0438690185546875
4.28683333333334	-0.03814697265625
4.29016666666667	-0.0309944152832031
4.2935	-0.0200271606445313
4.29683333333334	-0.0128746032714844
4.30016666666667	-0.00858306884765625
4.3035	-0.0057220458984375
4.30683333333334	-0.003814697265625
4.31016666666667	-0.00619888305664063
4.3135	-0.0104904174804688
4.31683333333334	-0.0181198120117188
4.32016666666667	-0.0262260437011719
4.3235	-0.0286102294921875
4.32683333333334	-0.0252723693847656
4.33016666666667	-0.0233650207519531
4.3335	-0.026702880859375
4.33683333333334	-0.0238418579101563
4.34016666666667	-0.0195503234863281
4.3435	-0.0200271606445313
4.34683333333334	-0.0238418579101563
4.35016666666667	-0.0238418579101563
4.3535	-0.0247955322265625
4.35683333333334	-0.0338554382324219
4.36016666666667	-0.0438690185546875
4.3635	-0.0486373901367188
4.36683333333334	-0.0514984130859375
4.37016666666667	-0.0529289245605469
4.3735	-0.0472068786621094
4.37683333333334	-0.0338554382324219
4.38016666666667	-0.0233650207519531
4.3835	-0.0157356262207031
4.38683333333334	-0.0119209289550781
4.39016666666667	-0.0147819519042969
4.3935	-0.0219345092773438
4.39683333333334	-0.030517578125
4.40016666666667	-0.0376701354980469
4.4035	-0.0424385070800781
4.40683333333334	-0.0424385070800781
4.41016666666667	-0.03814697265625
4.4135	-0.034332275390625
4.41683333333334	-0.0319480895996094
4.42016666666667	-0.0290870666503906
4.4235	-0.0314712524414063
4.42683333333334	-0.0367164611816406
4.43016666666667	-0.0410079956054688
4.4335	-0.0391006469726563
4.43683333333334	-0.0338554382324219
4.44016666666667	-0.0290870666503906
4.4435	-0.0257492065429688
4.44683333333334	-0.0224113464355469
4.45016666666667	-0.0181198120117188
4.4535	-0.0176429748535156
4.45683333333334	-0.0209808349609375
4.46016666666667	-0.0238418579101563
4.4635	-0.0214576721191406
4.46683333333334	-0.0157356262207031
4.47016666666667	-0.011444091796875
4.4735	-0.00429153442382813
4.47683333333334	0.0019073486328125
4.48016666666667	0.003814697265625
4.4835	0.00238418579101563
4.48683333333334	0.00095367431640625
4.49016666666667	-0.0019073486328125
4.4935	-0.0057220458984375
4.49683333333334	-0.00667572021484375
4.50016666666667	-0.00619888305664063
4.5035	-0.0057220458984375
4.50683333333334	-0.00476837158203125
4.51016666666667	-0.00143051147460938
4.5135	-0.000476837158203125
4.51683333333334	-0.003814697265625
4.52016666666667	-0.00429153442382813
4.5235	-0.00238418579101563
4.52683333333334	-0.003814697265625
4.53016666666667	-0.00858306884765625
4.5335	-0.0104904174804688
4.53683333333334	-0.00858306884765625
4.54016666666667	-0.0095367431640625
4.5435	-0.0100135803222656
4.54683333333334	-0.00715255737304688
4.55016666666667	-0.0057220458984375
4.5535	-0.00667572021484375
4.55683333333334	-0.011444091796875
4.56016666666667	-0.0162124633789063
4.5635	-0.0238418579101563
4.56683333333334	-0.0338554382324219
4.57016666666667	-0.0400543212890625
4.5735	-0.0452995300292969
4.57683333333334	-0.0472068786621094
4.58016666666667	-0.0457763671875
4.5835	-0.0391006469726563
4.58683333333334	-0.034332275390625
4.59016666666667	-0.0338554382324219
4.5935	-0.0338554382324219
4.59683333333334	-0.0352859497070313
4.60016666666667	-0.0410079956054688
4.6035	-0.0467300415039063
4.60683333333334	-0.0481605529785156
4.61016666666667	-0.0443458557128906
4.6135	-0.0391006469726563
4.61683333333334	-0.030517578125
4.62016666666667	-0.0185966491699219
4.6235	-0.0100135803222656
4.62683333333334	-0.00524520874023438
4.63016666666667	-0.00667572021484375
4.6335	-0.0138282775878906
4.63683333333334	-0.0252723693847656
4.64016666666667	-0.0367164611816406
4.6435	-0.0452995300292969
4.64683333333334	-0.0491142272949219
4.65016666666667	-0.0472068786621094
4.6535	-0.0386238098144531
4.65683333333334	-0.0314712524414063
4.66016666666667	-0.026702880859375
4.6635	-0.0214576721191406
4.66683333333334	-0.0200271606445313
4.67016666666667	-0.0224113464355469
4.6735	-0.0247955322265625
4.67683333333334	-0.02288818359375
4.68016666666667	-0.0224113464355469
4.6835	-0.0247955322265625
4.68683333333334	-0.0276565551757813
4.69016666666667	-0.030517578125
4.6935	-0.0362396240234375
4.69683333333334	-0.0410079956054688
4.70016666666667	-0.0414848327636719
4.7035	-0.0429153442382813
4.70683333333334	-0.0424385070800781
4.71016666666667	-0.0400543212890625
4.7135	-0.0352859497070313
4.71683333333334	-0.0348091125488281
4.72016666666667	-0.0357627868652344
4.7235	-0.0357627868652344
4.72683333333334	-0.03814697265625
4.73016666666667	-0.0443458557128906
4.7335	-0.0524520874023438
4.73683333333334	-0.0596046447753907
4.74016666666667	-0.064849853515625
4.7435	-0.064849853515625
4.74683333333334	-0.0596046447753907
4.75016666666667	-0.0553131103515625
4.7535	-0.0491142272949219
4.75683333333334	-0.0400543212890625
4.76016666666667	-0.0319480895996094
4.7635	-0.0333786010742188
4.76683333333334	-0.0362396240234375
4.77016666666667	-0.030517578125
4.7735	-0.026702880859375
4.77683333333334	-0.0300407409667969
4.78016666666667	-0.0391006469726563
4.7835	-0.0414848327636719
4.78683333333334	-0.0424385070800781
4.79016666666667	-0.0472068786621094
4.7935	-0.0462532043457031
4.79683333333334	-0.0391006469726563
4.80016666666667	-0.026702880859375
4.8035	-0.0185966491699219
4.80683333333334	-0.0100135803222656
4.81016666666667	-0.00524520874023438
4.8135	-0.0119209289550781
4.81683333333334	-0.0214576721191406
4.82016666666667	-0.0271797180175781
4.8235	-0.0290870666503906
4.82683333333334	-0.0367164611816406
4.83016666666667	-0.0443458557128906
4.8335	-0.0400543212890625
4.83683333333334	-0.0300407409667969
4.84016666666667	-0.0281333923339844
4.8435	-0.030517578125
4.84683333333334	-0.0276565551757813
4.85016666666667	-0.0224113464355469
4.8535	-0.0243186950683594
4.85683333333334	-0.0286102294921875
4.86016666666667	-0.0286102294921875
4.8635	-0.0300407409667969
4.86683333333334	-0.0367164611816406
4.87016666666667	-0.0429153442382813
4.8735	-0.0424385070800781
4.87683333333334	-0.0462532043457031
4.88016666666667	-0.0514984130859375
4.8835	-0.05340576171875
4.88683333333334	-0.0457763671875
4.89016666666667	-0.0405311584472656
4.8935	-0.0410079956054688
4.89683333333334	-0.0410079956054688
4.90016666666667	-0.0391006469726563
4.9035	-0.0362396240234375
4.90683333333334	-0.0333786010742188
4.91016666666667	-0.030517578125
4.9135	-0.0290870666503906
4.91683333333334	-0.0262260437011719
4.92016666666667	-0.0252723693847656
4.9235	-0.0286102294921875
4.92683333333334	-0.0371932983398438
4.93016666666667	-0.0448226928710938
4.9335	-0.0510215759277344
4.93683333333334	-0.0557899475097657
4.94016666666667	-0.0548362731933594
4.9435	-0.0472068786621094
4.94683333333334	-0.0414848327636719
4.95016666666667	-0.0405311584472656
4.9535	-0.0400543212890625
4.95683333333334	-0.0414848327636719
4.96016666666667	-0.0467300415039063
4.9635	-0.0500679016113282
4.96683333333334	-0.0476837158203125
4.97016666666667	-0.0424385070800781
4.9735	-0.0371932983398438
4.97683333333334	-0.0300407409667969
4.98016666666667	-0.0209808349609375
4.9835	-0.0133514404296875
4.98683333333334	-0.0100135803222656
4.99016666666667	-0.0095367431640625
4.9935	-0.00905990600585938
4.99683333333334	-0.0095367431640625
5.00016666666667	-0.0123977661132813
5.0035	-0.0200271606445313
5.00683333333334	-0.0281333923339844
5.01016666666667	-0.034332275390625
5.0135	-0.0386238098144531
5.01683333333334	-0.0400543212890625
5.02016666666667	-0.0410079956054688
5.0235	-0.0400543212890625
5.02683333333334	-0.03814697265625
5.03016666666667	-0.0362396240234375
5.0335	-0.0357627868652344
5.03683333333334	-0.0386238098144531
5.04016666666667	-0.03814697265625
5.0435	-0.034332275390625
5.04683333333334	-0.034332275390625
5.05016666666667	-0.034332275390625
5.0535	-0.0309944152832031
5.05683333333334	-0.0262260437011719
5.06016666666667	-0.026702880859375
5.0635	-0.030517578125
5.06683333333334	-0.0333786010742188
5.07016666666667	-0.0357627868652344
5.0735	-0.0386238098144531
5.07683333333334	-0.0400543212890625
5.08016666666667	-0.0414848327636719
5.0835	-0.0433921813964844
5.08683333333334	-0.041961669921875
5.09016666666667	-0.0367164611816406
5.0935	-0.0309944152832031
5.09683333333334	-0.0276565551757813
5.10016666666667	-0.0252723693847656
5.1035	-0.0219345092773438
5.10683333333334	-0.0185966491699219
5.11016666666667	-0.0181198120117188
5.1135	-0.0176429748535156
5.11683333333334	-0.019073486328125
5.12016666666667	-0.0171661376953125
5.1235	-0.0185966491699219
5.12683333333334	-0.0224113464355469
5.13016666666667	-0.0281333923339844
5.1335	-0.0386238098144531
5.13683333333334	-0.0467300415039063
5.14016666666667	-0.05340576171875
5.1435	-0.0562667846679688
5.14683333333334	-0.057220458984375
5.15016666666667	-0.0543594360351563
5.1535	-0.0452995300292969
5.15683333333334	-0.0395774841308594
5.16016666666667	-0.0367164611816406
5.1635	-0.0371932983398438
5.16683333333334	-0.0400543212890625
5.17016666666667	-0.0429153442382813
5.1735	-0.0476837158203125
5.17683333333334	-0.0476837158203125
5.18016666666667	-0.0462532043457031
5.1835	-0.0424385070800781
5.18683333333334	-0.0391006469726563
5.19016666666667	-0.0357627868652344
5.1935	-0.030517578125
5.19683333333334	-0.0271797180175781
5.20016666666667	-0.026702880859375
5.2035	-0.0290870666503906
5.20683333333334	-0.0314712524414063
5.21016666666667	-0.0348091125488281
5.2135	-0.03814697265625
5.21683333333334	-0.0405311584472656
5.22016666666667	-0.0410079956054688
5.2235	-0.03814697265625
5.22683333333334	-0.034332275390625
5.23016666666667	-0.0295639038085938
5.2335	-0.0286102294921875
5.23683333333334	-0.0295639038085938
5.24016666666667	-0.0286102294921875
5.2435	-0.0276565551757813
5.24683333333334	-0.0257492065429688
5.25016666666667	-0.0271797180175781
5.2535	-0.0276565551757813
5.25683333333334	-0.026702880859375
5.26016666666667	-0.0262260437011719
5.2635	-0.0276565551757813
5.26683333333334	-0.0314712524414063
5.27016666666667	-0.0309944152832031
5.2735	-0.0290870666503906
5.27683333333334	-0.0286102294921875
5.28016666666667	-0.0290870666503906
5.2835	-0.0286102294921875
5.28683333333334	-0.0286102294921875
5.29016666666667	-0.0295639038085938
5.2935	-0.030517578125
5.29683333333334	-0.0319480895996094
5.30016666666667	-0.0352859497070313
5.3035	-0.03814697265625
5.30683333333334	-0.0338554382324219
5.31016666666667	-0.0314712524414063
5.3135	-0.0319480895996094
5.31683333333334	-0.030517578125
5.32016666666667	-0.0281333923339844
5.3235	-0.0262260437011719
5.32683333333334	-0.0286102294921875
5.33016666666667	-0.030517578125
5.3335	-0.0300407409667969
5.33683333333334	-0.0300407409667969
5.34016666666667	-0.0290870666503906
5.3435	-0.0286102294921875
5.34683333333334	-0.030517578125
5.35016666666667	-0.0324249267578125
5.3535	-0.0362396240234375
5.35683333333334	-0.0376701354980469
5.36016666666667	-0.0371932983398438
5.3635	-0.0371932983398438
5.36683333333334	-0.0367164611816406
5.37016666666667	-0.0362396240234375
5.3735	-0.0348091125488281
5.37683333333334	-0.0348091125488281
5.38016666666667	-0.0333786010742188
5.3835	-0.0290870666503906
5.38683333333334	-0.0262260437011719
5.39016666666667	-0.0276565551757813
5.3935	-0.0286102294921875
5.39683333333334	-0.0271797180175781
5.40016666666667	-0.0243186950683594
5.4035	-0.0238418579101563
5.40683333333334	-0.02288818359375
5.41016666666667	-0.0209808349609375
5.4135	-0.0200271606445313
5.41683333333334	-0.0224113464355469
5.42016666666667	-0.0281333923339844
5.4235	-0.0319480895996094
5.42683333333334	-0.0314712524414063
5.43016666666667	-0.0276565551757813
5.4335	-0.02288818359375
5.43683333333334	-0.0205039978027344
5.44016666666667	-0.0205039978027344
5.4435	-0.0219345092773438
5.44683333333334	-0.0262260437011719
5.45016666666667	-0.0314712524414063
5.4535	-0.0348091125488281
5.45683333333334	-0.0314712524414063
5.46016666666667	-0.0271797180175781
5.4635	-0.0281333923339844
5.46683333333334	-0.0271797180175781
5.47016666666667	-0.026702880859375
5.4735	-0.026702880859375
5.47683333333334	-0.0300407409667969
5.48016666666667	-0.0309944152832031
5.4835	-0.0262260437011719
5.48683333333334	-0.0200271606445313
5.49016666666667	-0.0143051147460938
5.4935	-0.0128746032714844
5.49683333333334	-0.0138282775878906
5.50016666666667	-0.0181198120117188
5.5035	-0.0252723693847656
5.50683333333334	-0.0319480895996094
5.51016666666667	-0.0319480895996094
5.5135	-0.0281333923339844
5.51683333333334	-0.0209808349609375
5.52016666666667	-0.0143051147460938
5.5235	-0.011444091796875
5.52683333333334	-0.0104904174804688
5.53016666666667	-0.0119209289550781
5.5335	-0.0138282775878906
5.53683333333334	-0.0195503234863281
5.54016666666667	-0.0238418579101563
5.5435	-0.0243186950683594
5.54683333333334	-0.0247955322265625
5.55016666666667	-0.0276565551757813
5.5535	-0.0314712524414063
5.55683333333334	-0.0324249267578125
5.56016666666667	-0.0333786010742188
5.5635	-0.0338554382324219
5.56683333333334	-0.0314712524414063
5.57016666666667	-0.0281333923339844
5.5735	-0.0262260437011719
5.57683333333334	-0.0262260437011719
5.58016666666667	-0.0286102294921875
5.5835	-0.0324249267578125
5.58683333333334	-0.0357627868652344
5.59016666666667	-0.0376701354980469
5.5935	-0.0386238098144531
5.59683333333334	-0.0376701354980469
5.60016666666667	-0.0362396240234375
5.6035	-0.0324249267578125
5.60683333333334	-0.0319480895996094
5.61016666666667	-0.0352859497070313
5.6135	-0.0395774841308594
5.61683333333334	-0.0438690185546875
5.62016666666667	-0.0472068786621094
5.6235	-0.0491142272949219
5.62683333333334	-0.049591064453125
5.63016666666667	-0.0486373901367188
5.6335	-0.0491142272949219
5.63683333333334	-0.0505447387695313
5.64016666666667	-0.0491142272949219
5.6435	-0.0472068786621094
5.64683333333334	-0.0433921813964844
5.65016666666667	-0.03814697265625
5.6535	-0.0319480895996094
5.65683333333334	-0.0252723693847656
5.66016666666667	-0.0209808349609375
5.6635	-0.02288818359375
5.66683333333334	-0.0262260437011719
5.67016666666667	-0.030517578125
5.6735	-0.0376701354980469
5.67683333333334	-0.0462532043457031
5.68016666666667	-0.0510215759277344
5.6835	-0.0481605529785156
5.68683333333334	-0.0438690185546875
5.69016666666667	-0.03814697265625
5.6935	-0.030517578125
5.69683333333334	-0.0224113464355469
5.70016666666667	-0.0219345092773438
5.7035	-0.0286102294921875
5.70683333333334	-0.0376701354980469
5.71016666666667	-0.0438690185546875
5.7135	-0.0491142272949219
5.71683333333334	-0.0519752502441407
5.72016666666667	-0.0514984130859375
5.7235	-0.0467300415039063
5.72683333333334	-0.0448226928710938
5.73016666666667	-0.0438690185546875
5.7335	-0.0448226928710938
5.73683333333334	-0.0429153442382813
5.74016666666667	-0.0391006469726563
5.7435	-0.0371932983398438
5.74683333333334	-0.0338554382324219
5.75016666666667	-0.0329017639160156
5.7535	-0.0333786010742188
5.75683333333334	-0.03814697265625
5.76016666666667	-0.0472068786621094
5.7635	-0.0553131103515625
5.76683333333334	-0.0615119934082032
5.77016666666667	-0.0658035278320313
5.7735	-0.0658035278320313
5.77683333333334	-0.0615119934082032
5.78016666666667	-0.0548362731933594
5.7835	-0.049591064453125
5.78683333333334	-0.0462532043457031
5.79016666666667	-0.0452995300292969
5.7935	-0.0481605529785156
5.79683333333334	-0.0562667846679688
5.80016666666667	-0.0643730163574219
5.8035	-0.0705718994140625
5.80683333333334	-0.0739097595214844
5.81016666666667	-0.0767707824707032
5.8135	-0.0743865966796875
5.81683333333334	-0.0672340393066407
5.82016666666667	-0.0586509704589844
5.8235	-0.0548362731933594
5.82683333333334	-0.057220458984375
5.83016666666667	-0.0615119934082032
5.8335	-0.0643730163574219
5.83683333333334	-0.0667572021484375
5.84016666666667	-0.0667572021484375
5.8435	-0.0615119934082032
5.84683333333334	-0.0505447387695313
5.85016666666667	-0.0386238098144531
5.8535	-0.0333786010742188
5.85683333333334	-0.034332275390625
5.86016666666667	-0.03814697265625
5.8635	-0.0429153442382813
5.86683333333334	-0.0481605529785156
5.87016666666667	-0.0529289245605469
5.8735	-0.0529289245605469
5.87683333333334	-0.0500679016113282
5.88016666666667	-0.0462532043457031
5.8835	-0.041961669921875
5.88683333333334	-0.0376701354980469
5.89016666666667	-0.0357627868652344
5.8935	-0.0352859497070313
5.89683333333334	-0.034332275390625
5.90016666666667	-0.0338554382324219
5.9035	-0.034332275390625
5.90683333333334	-0.0329017639160156
5.91016666666667	-0.030517578125
5.9135	-0.0300407409667969
5.91683333333334	-0.0309944152832031
5.92016666666667	-0.0319480895996094
5.9235	-0.0352859497070313
5.92683333333334	-0.0395774841308594
5.93016666666667	-0.0395774841308594
5.9335	-0.0362396240234375
5.93683333333334	-0.0333786010742188
5.94016666666667	-0.0290870666503906
5.9435	-0.02288818359375
5.94683333333334	-0.0176429748535156
5.95016666666667	-0.0152587890625
5.9535	-0.0123977661132813
5.95683333333334	-0.0095367431640625
5.96016666666667	-0.0095367431640625
5.9635	-0.0128746032714844
5.96683333333334	-0.0157356262207031
5.97016666666667	-0.0176429748535156
5.9735	-0.0205039978027344
5.97683333333334	-0.0238418579101563
5.98016666666667	-0.0233650207519531
5.9835	-0.0214576721191406
5.98683333333334	-0.0209808349609375
5.99016666666667	-0.0224113464355469
5.9935	-0.0224113464355469
5.99683333333334	-0.0209808349609375
6.00016666666667	-0.0209808349609375
6.0035	-0.0176429748535156
6.00683333333334	-0.0123977661132813
6.01016666666667	-0.00905990600585938
6.0135	-0.0138282775878906
6.01683333333334	-0.02288818359375
6.02016666666667	-0.030517578125
6.0235	-0.0395774841308594
6.02683333333334	-0.0500679016113282
6.03016666666667	-0.0596046447753907
6.0335	-0.0653266906738282
6.03683333333334	-0.0677108764648438
6.04016666666667	-0.0681877136230469
6.0435	-0.06866455078125
6.04683333333334	-0.06866455078125
6.05016666666667	-0.064849853515625
6.0535	-0.0591278076171875
6.05683333333334	-0.0538825988769532
6.06016666666667	-0.0519752502441407
6.0635	-0.0505447387695313
6.06683333333334	-0.0481605529785156
6.07016666666667	-0.0467300415039063
6.0735	-0.0457763671875
6.07683333333334	-0.0467300415039063
6.08016666666667	-0.0462532043457031
6.0835	-0.0448226928710938
6.08683333333334	-0.0472068786621094
6.09016666666667	-0.0476837158203125
6.0935	-0.0476837158203125
6.09683333333334	-0.0433921813964844
6.10016666666667	-0.0405311584472656
6.1035	-0.0367164611816406
6.10683333333334	-0.0319480895996094
6.11016666666667	-0.0281333923339844
6.1135	-0.0257492065429688
6.11683333333334	-0.0281333923339844
6.12016666666667	-0.030517578125
6.1235	-0.0324249267578125
6.12683333333334	-0.0338554382324219
6.13016666666667	-0.0376701354980469
6.1335	-0.0424385070800781
6.13683333333334	-0.0443458557128906
6.14016666666667	-0.0457763671875
6.1435	-0.0467300415039063
6.14683333333334	-0.0443458557128906
6.15016666666667	-0.0400543212890625
6.1535	-0.0357627868652344
6.15683333333334	-0.0338554382324219
6.16016666666667	-0.0319480895996094
6.1635	-0.0314712524414063
6.16683333333334	-0.0338554382324219
6.17016666666667	-0.0357627868652344
6.1735	-0.0376701354980469
6.17683333333334	-0.03814697265625
6.18016666666667	-0.0391006469726563
6.1835	-0.0405311584472656
6.18683333333334	-0.0405311584472656
6.19016666666667	-0.0400543212890625
6.1935	-0.0386238098144531
6.19683333333334	-0.0391006469726563
6.20016666666667	-0.0414848327636719
6.2035	-0.041961669921875
6.20683333333334	-0.0410079956054688
6.21016666666667	-0.0410079956054688
6.2135	-0.0424385070800781
6.21683333333334	-0.0433921813964844
6.22016666666667	-0.0448226928710938
6.2235	-0.0505447387695313
6.22683333333334	-0.0576972961425782
6.23016666666667	-0.0605583190917969
6.2335	-0.0591278076171875
6.23683333333334	-0.0543594360351563
6.24016666666667	-0.0467300415039063
6.2435	-0.0348091125488281
6.24683333333334	-0.0214576721191406
6.25016666666667	-0.0128746032714844
6.2535	-0.00667572021484375
6.25683333333334	-0.0019073486328125
6.26016666666667	-0.00333786010742188
6.2635	-0.0104904174804688
6.26683333333334	-0.0205039978027344
6.27016666666667	-0.0257492065429688
6.2735	-0.0314712524414063
6.27683333333334	-0.0352859497070313
6.28016666666667	-0.0338554382324219
6.2835	-0.0309944152832031
6.28683333333334	-0.0324249267578125
6.29016666666667	-0.0333786010742188
6.2935	-0.0314712524414063
6.29683333333334	-0.0314712524414063
6.30016666666667	-0.0329017639160156
6.3035	-0.0309944152832031
6.30683333333334	-0.0238418579101563
6.31016666666667	-0.0219345092773438
6.3135	-0.0233650207519531
6.31683333333334	-0.026702880859375
6.32016666666667	-0.0290870666503906
6.3235	-0.0295639038085938
6.32683333333334	-0.0295639038085938
6.33016666666667	-0.0286102294921875
6.3335	-0.0281333923339844
6.33683333333334	-0.0290870666503906
6.34016666666667	-0.0333786010742188
6.3435	-0.0400543212890625
6.34683333333334	-0.0481605529785156
6.35016666666667	-0.0543594360351563
6.3535	-0.0557899475097657
6.35683333333334	-0.0510215759277344
6.36016666666667	-0.0414848327636719
6.3635	-0.0329017639160156
6.36683333333334	-0.0243186950683594
6.37016666666667	-0.0205039978027344
6.3735	-0.0214576721191406
6.37683333333334	-0.02288818359375
6.38016666666667	-0.0252723693847656
6.3835	-0.0276565551757813
6.38683333333334	-0.030517578125
6.39016666666667	-0.0247955322265625
6.3935	-0.0181198120117188
6.39683333333334	-0.0152587890625
6.40016666666667	-0.0181198120117188
6.4035	-0.0219345092773438
6.40683333333334	-0.0271797180175781
6.41016666666667	-0.0338554382324219
6.4135	-0.03814697265625
6.41683333333334	-0.0405311584472656
6.42016666666667	-0.0386238098144531
6.4235	-0.0395774841308594
6.42683333333334	-0.0405311584472656
6.43016666666667	-0.0438690185546875
6.4335	-0.0467300415039063
6.43683333333334	-0.0472068786621094
6.44016666666667	-0.0472068786621094
6.4435	-0.0433921813964844
6.44683333333334	-0.0400543212890625
6.45016666666667	-0.0352859497070313
6.4535	-0.0319480895996094
6.45683333333334	-0.0329017639160156
6.46016666666667	-0.0333786010742188
6.4635	-0.0290870666503906
6.46683333333334	-0.0238418579101563
6.47016666666667	-0.0243186950683594
6.4735	-0.0286102294921875
6.47683333333334	-0.0367164611816406
6.48016666666667	-0.0505447387695313
6.4835	-0.0672340393066407
6.48683333333334	-0.0772476196289063
6.49016666666667	-0.0815391540527344
6.4935	-0.0815391540527344
6.49683333333334	-0.0729560852050782
6.50016666666667	-0.0576972961425782
6.5035	-0.0457763671875
6.50683333333334	-0.0405311584472656
6.51016666666667	-0.03814697265625
6.5135	-0.0395774841308594
6.51683333333334	-0.0438690185546875
6.52016666666667	-0.0472068786621094
6.5235	-0.049591064453125
6.52683333333334	-0.0500679016113282
6.53016666666667	-0.0462532043457031
6.5335	-0.0348091125488281
6.53683333333334	-0.0252723693847656
6.54016666666667	-0.02288818359375
6.5435	-0.0171661376953125
6.54683333333334	-0.0104904174804688
6.55016666666667	-0.00810623168945313
6.5535	-0.0128746032714844
6.55683333333334	-0.0185966491699219
6.56016666666667	-0.0233650207519531
6.5635	-0.0314712524414063
6.56683333333334	-0.0386238098144531
6.57016666666667	-0.0414848327636719
6.5735	-0.0410079956054688
6.57683333333334	-0.0400543212890625
6.58016666666667	-0.0376701354980469
6.5835	-0.03814697265625
6.58683333333334	-0.0414848327636719
6.59016666666667	-0.0452995300292969
6.5935	-0.0472068786621094
6.59683333333334	-0.0448226928710938
6.60016666666667	-0.0438690185546875
6.6035	-0.0376701354980469
6.60683333333334	-0.0286102294921875
6.61016666666667	-0.0262260437011719
6.6135	-0.0309944152832031
6.61683333333334	-0.0371932983398438
6.62016666666667	-0.0376701354980469
6.6235	-0.0395774841308594
6.62683333333334	-0.0448226928710938
6.63016666666667	-0.0467300415039063
6.6335	-0.0452995300292969
6.63683333333334	-0.0443458557128906
6.64016666666667	-0.0457763671875
6.6435	-0.0433921813964844
6.64683333333334	-0.0371932983398438
6.65016666666667	-0.0324249267578125
6.6535	-0.0314712524414063
6.65683333333334	-0.026702880859375
6.66016666666667	-0.0233650207519531
6.6635	-0.0224113464355469
[truncated: 7,006 more rows]
