# Supplementary material for: Phase-Specific Parameter Estimation in Chiral HPLC Using 1‑Site, 2‑Site Stochastic Models, and Unified Equation Approach
Source: Anal Chem. 2026 Apr 29;98(18):13925–39. doi: 10.1021/acs.analchem.6c01634 (PMC13177292; doi:10.1021/acs.analchem.6c01634)
Supplement: Supplementary file 2 [file ac6c01634_si_002.zip › SupportingInformation/01_isotherm_fit/CELL2_data/LORA_CELL2_05_10_25407.CSV]

0.00283333333333334	-0.0567436218261719
0.00616666666666667	-0.0481605529785156
0.0095	-0.041961669921875
0.0128333333333334	-0.0443458557128906
0.0161666666666667	-0.0510215759277344
0.0195	-0.0538825988769532
0.0228333333333334	-0.05340576171875
0.0261666666666667	-0.0524520874023438
0.0295	-0.0505447387695313
0.0328333333333334	-0.0448226928710938
0.0361666666666667	-0.0371932983398438
0.0395	-0.0309944152832031
0.0428333333333334	-0.0271797180175781
0.0461666666666667	-0.0262260437011719
0.0495	-0.0276565551757813
0.0528333333333334	-0.0309944152832031
0.0561666666666667	-0.0309944152832031
0.0595	-0.0271797180175781
0.0628333333333334	-0.0243186950683594
0.0661666666666667	-0.0276565551757813
0.0695	-0.0400543212890625
0.0728333333333334	-0.0476837158203125
0.0761666666666667	-0.0491142272949219
0.0795	-0.0481605529785156
0.0828333333333334	-0.0476837158203125
0.0861666666666667	-0.0448226928710938
0.0895	-0.0319480895996094
0.0928333333333334	-0.0214576721191406
0.0961666666666667	-0.0205039978027344
0.0995	-0.0295639038085938
0.102833333333334	-0.0391006469726563
0.106166666666667	-0.0448226928710938
0.1095	-0.0529289245605469
0.112833333333334	-0.0629425048828125
0.116166666666667	-0.0653266906738282
0.1195	-0.0553131103515625
0.122833333333334	-0.041961669921875
0.126166666666667	-0.034332275390625
0.1295	-0.0338554382324219
0.132833333333334	-0.0324249267578125
0.136166666666667	-0.0309944152832031
0.1395	-0.0352859497070313
0.142833333333334	-0.0457763671875
0.146166666666667	-0.0586509704589844
0.1495	-0.0643730163574219
0.152833333333334	-0.0634193420410157
0.156166666666667	-0.0624656677246094
0.1595	-0.0619888305664063
0.162833333333334	-0.0605583190917969
0.166166666666667	-0.0529289245605469
0.1695	-0.0433921813964844
0.172833333333334	-0.0348091125488281
0.176166666666667	-0.0286102294921875
0.1795	-0.0257492065429688
0.182833333333334	-0.0247955322265625
0.186166666666667	-0.0257492065429688
0.1895	-0.0262260437011719
0.192833333333334	-0.0314712524414063
0.196166666666667	-0.0438690185546875
0.1995	-0.05340576171875
0.202833333333334	-0.0538825988769532
0.206166666666667	-0.0505447387695313
0.2095	-0.0529289245605469
0.212833333333334	-0.0576972961425782
0.216166666666667	-0.0562667846679688
0.2195	-0.049591064453125
0.222833333333334	-0.0448226928710938
0.226166666666667	-0.0457763671875
0.2295	-0.0448226928710938
0.232833333333334	-0.0443458557128906
0.236166666666667	-0.0443458557128906
0.2395	-0.0476837158203125
0.242833333333334	-0.0505447387695313
0.246166666666667	-0.0519752502441407
0.2495	-0.0529289245605469
0.252833333333334	-0.0500679016113282
0.256166666666667	-0.0438690185546875
0.2595	-0.0357627868652344
0.262833333333334	-0.0314712524414063
0.266166666666667	-0.0286102294921875
0.2695	-0.0271797180175781
0.272833333333334	-0.0290870666503906
0.276166666666667	-0.0338554382324219
0.2795	-0.0414848327636719
0.282833333333334	-0.0491142272949219
0.286166666666667	-0.0548362731933594
0.2895	-0.0591278076171875
0.292833333333334	-0.0562667846679688
0.296166666666667	-0.0505447387695313
0.2995	-0.041961669921875
0.302833333333334	-0.0400543212890625
0.306166666666667	-0.0429153442382813
0.3095	-0.0414848327636719
0.312833333333334	-0.0362396240234375
0.316166666666667	-0.0324249267578125
0.3195	-0.0400543212890625
0.322833333333334	-0.0491142272949219
0.326166666666667	-0.0529289245605469
0.3295	-0.0548362731933594
0.332833333333334	-0.06103515625
0.336166666666667	-0.0653266906738282
0.3395	-0.0653266906738282
0.342833333333334	-0.057220458984375
0.346166666666667	-0.049591064453125
0.3495	-0.0472068786621094
0.352833333333334	-0.0491142272949219
0.356166666666667	-0.0567436218261719
0.3595	-0.06103515625
0.362833333333334	-0.0596046447753907
0.366166666666667	-0.0553131103515625
0.3695	-0.0553131103515625
0.372833333333334	-0.0576972961425782
0.376166666666667	-0.057220458984375
0.3795	-0.0529289245605469
0.382833333333334	-0.0510215759277344
0.386166666666667	-0.0548362731933594
0.3895	-0.0576972961425782
0.392833333333334	-0.0562667846679688
0.396166666666667	-0.0486373901367188
0.3995	-0.0438690185546875
0.402833333333334	-0.0448226928710938
0.406166666666667	-0.0467300415039063
0.4095	-0.0452995300292969
0.412833333333334	-0.0405311584472656
0.416166666666667	-0.0452995300292969
0.4195	-0.0567436218261719
0.422833333333334	-0.0638961791992188
0.426166666666667	-0.0634193420410157
0.4295	-0.0605583190917969
0.432833333333334	-0.0619888305664063
0.436166666666667	-0.0591278076171875
0.4395	-0.0500679016113282
0.442833333333334	-0.0386238098144531
0.446166666666667	-0.0314712524414063
0.4495	-0.0286102294921875
0.452833333333334	-0.026702880859375
0.456166666666667	-0.0238418579101563
0.4595	-0.0214576721191406
0.462833333333334	-0.0238418579101563
0.466166666666667	-0.030517578125
0.4695	-0.03814697265625
0.472833333333334	-0.0395774841308594
0.476166666666667	-0.0391006469726563
0.4795	-0.041961669921875
0.482833333333334	-0.0491142272949219
0.486166666666667	-0.0562667846679688
0.4895	-0.0596046447753907
0.492833333333334	-0.064849853515625
0.496166666666667	-0.0758171081542969
0.4995	-0.0844001770019531
0.502833333333334	-0.0848770141601563
0.506166666666667	-0.0796318054199219
0.5095	-0.0758171081542969
0.512833333333334	-0.0748634338378907
0.516166666666667	-0.0715255737304688
0.5195	-0.0658035278320313
0.522833333333334	-0.0596046447753907
0.526166666666667	-0.0557899475097657
0.5295	-0.0553131103515625
0.532833333333334	-0.0576972961425782
0.536166666666667	-0.0596046447753907
0.5395	-0.0615119934082032
0.542833333333334	-0.0653266906738282
0.546166666666667	-0.0691413879394532
0.5495	-0.0658035278320313
0.552833333333334	-0.0591278076171875
0.556166666666667	-0.0600814819335938
0.5595	-0.0672340393066407
0.562833333333334	-0.0696182250976563
0.566166666666667	-0.0672340393066407
0.5695	-0.0677108764648438
0.572833333333334	-0.0710487365722657
0.576166666666667	-0.0653266906738282
0.5795	-0.0514984130859375
0.582833333333334	-0.0400543212890625
0.586166666666667	-0.0319480895996094
0.5895	-0.0238418579101563
0.592833333333334	-0.0123977661132813
0.596166666666667	-0.00858306884765625
0.5995	-0.011444091796875
0.602833333333334	-0.0171661376953125
0.606166666666667	-0.0205039978027344
0.6095	-0.0243186950683594
0.612833333333334	-0.0290870666503906
0.616166666666667	-0.0271797180175781
0.6195	-0.019073486328125
0.622833333333334	-0.0138282775878906
0.626166666666667	-0.0147819519042969
0.6295	-0.0162124633789063
0.632833333333334	-0.0147819519042969
0.636166666666667	-0.0195503234863281
0.6395	-0.0295639038085938
0.642833333333334	-0.0338554382324219
0.646166666666667	-0.0333786010742188
0.6495	-0.0324249267578125
0.652833333333334	-0.0357627868652344
0.656166666666667	-0.0329017639160156
0.6595	-0.0295639038085938
0.662833333333334	-0.0357627868652344
0.666166666666667	-0.0433921813964844
0.6695	-0.0491142272949219
0.672833333333334	-0.0524520874023438
0.676166666666667	-0.0619888305664063
0.6795	-0.0700950622558594
0.682833333333334	-0.06866455078125
0.686166666666667	-0.0681877136230469
0.6895	-0.0700950622558594
0.692833333333334	-0.0715255737304688
0.696166666666667	-0.0643730163574219
0.6995	-0.0514984130859375
0.702833333333334	-0.0429153442382813
0.706166666666667	-0.0348091125488281
0.7095	-0.0257492065429688
0.712833333333334	-0.019073486328125
0.716166666666667	-0.02288818359375
0.7195	-0.0319480895996094
0.722833333333334	-0.0400543212890625
0.726166666666667	-0.0472068786621094
0.7295	-0.05340576171875
0.732833333333334	-0.057220458984375
0.736166666666667	-0.0553131103515625
0.7395	-0.05340576171875
0.742833333333334	-0.0505447387695313
0.746166666666667	-0.0476837158203125
0.7495	-0.0462532043457031
0.752833333333334	-0.0491142272949219
0.756166666666667	-0.0548362731933594
0.7595	-0.0548362731933594
0.762833333333334	-0.0543594360351563
0.766166666666667	-0.05340576171875
0.7695	-0.049591064453125
0.772833333333334	-0.0414848327636719
0.776166666666667	-0.0367164611816406
0.7795	-0.0424385070800781
0.782833333333334	-0.0486373901367188
0.786166666666667	-0.0543594360351563
0.7895	-0.0581741333007813
0.792833333333334	-0.0615119934082032
0.796166666666667	-0.0538825988769532
0.7995	-0.041961669921875
0.802833333333334	-0.0357627868652344
0.806166666666667	-0.0357627868652344
0.8095	-0.03814697265625
0.812833333333334	-0.0424385070800781
0.816166666666667	-0.0524520874023438
0.8195	-0.0596046447753907
0.822833333333334	-0.0581741333007813
0.826166666666667	-0.0553131103515625
0.8295	-0.0557899475097657
0.832833333333334	-0.0557899475097657
0.836166666666667	-0.0529289245605469
0.8395	-0.0505447387695313
0.842833333333334	-0.057220458984375
0.846166666666667	-0.06103515625
0.8495	-0.0581741333007813
0.852833333333334	-0.0524520874023438
0.856166666666667	-0.0524520874023438
0.8595	-0.0543594360351563
0.862833333333334	-0.0486373901367188
0.866166666666667	-0.0429153442382813
0.8695	-0.0462532043457031
0.872833333333334	-0.0543594360351563
0.876166666666667	-0.0562667846679688
0.8795	-0.0538825988769532
0.882833333333334	-0.0596046447753907
0.886166666666667	-0.0710487365722657
0.8895	-0.0739097595214844
0.892833333333334	-0.0681877136230469
0.896166666666667	-0.064849853515625
0.8995	-0.0700950622558594
0.902833333333334	-0.0710487365722657
0.906166666666667	-0.0638961791992188
0.9095	-0.0596046447753907
0.912833333333334	-0.0658035278320313
0.916166666666667	-0.0734329223632813
0.9195	-0.0739097595214844
0.922833333333334	-0.0739097595214844
0.926166666666667	-0.0777244567871094
0.9295	-0.0772476196289063
0.932833333333334	-0.0662803649902344
0.936166666666667	-0.0548362731933594
0.9395	-0.0519752502441407
0.942833333333334	-0.049591064453125
0.946166666666667	-0.0472068786621094
0.9495	-0.0510215759277344
0.952833333333334	-0.0591278076171875
0.956166666666667	-0.0638961791992188
0.9595	-0.0624656677246094
0.962833333333334	-0.0619888305664063
0.966166666666667	-0.0629425048828125
0.9695	-0.0605583190917969
0.972833333333334	-0.0600814819335938
0.976166666666667	-0.0672340393066407
0.9795	-0.0739097595214844
0.982833333333334	-0.0748634338378907
0.986166666666667	-0.0710487365722657
0.9895	-0.0691413879394532
0.992833333333334	-0.0634193420410157
0.996166666666667	-0.0486373901367188
0.9995	-0.0352859497070313
1.00283333333334	-0.0314712524414063
1.00616666666667	-0.0338554382324219
1.0095	-0.0338554382324219
1.01283333333334	-0.0367164611816406
1.01616666666667	-0.0476837158203125
1.0195	-0.0567436218261719
1.02283333333334	-0.0543594360351563
1.02616666666667	-0.0514984130859375
1.0295	-0.049591064453125
1.03283333333334	-0.0448226928710938
1.03616666666667	-0.0357627868652344
1.0395	-0.0309944152832031
1.04283333333334	-0.0357627868652344
1.04616666666667	-0.0405311584472656
1.0495	-0.0452995300292969
1.05283333333334	-0.0505447387695313
1.05616666666667	-0.0543594360351563
1.0595	-0.0553131103515625
1.06283333333334	-0.0529289245605469
1.06616666666667	-0.0491142272949219
1.0695	-0.0452995300292969
1.07283333333334	-0.0462532043457031
1.07616666666667	-0.0505447387695313
1.0795	-0.0543594360351563
1.08283333333334	-0.057220458984375
1.08616666666667	-0.0581741333007813
1.0895	-0.0596046447753907
1.09283333333334	-0.0615119934082032
1.09616666666667	-0.0662803649902344
1.0995	-0.072479248046875
1.10283333333334	-0.0734329223632813
1.10616666666667	-0.072479248046875
1.1095	-0.0720024108886719
1.11283333333334	-0.0681877136230469
1.11616666666667	-0.0600814819335938
1.1195	-0.0500679016113282
1.12283333333334	-0.0462532043457031
1.12616666666667	-0.0457763671875
1.1295	-0.0472068786621094
1.13283333333334	-0.0529289245605469
1.13616666666667	-0.0581741333007813
1.1395	-0.0624656677246094
1.14283333333334	-0.06866455078125
1.14616666666667	-0.0782012939453125
1.1495	-0.0844001770019531
1.15283333333334	-0.0834465026855469
1.15616666666667	-0.0834465026855469
1.1595	-0.0848770141601563
1.16283333333334	-0.0824928283691406
1.16616666666667	-0.0743865966796875
1.1695	-0.0691413879394532
1.17283333333334	-0.0672340393066407
1.17616666666667	-0.0624656677246094
1.1795	-0.0576972961425782
1.18283333333334	-0.0538825988769532
1.18616666666667	-0.0519752502441407
1.1895	-0.0481605529785156
1.19283333333334	-0.0457763671875
1.19616666666667	-0.0443458557128906
1.1995	-0.0410079956054688
1.20283333333334	-0.0376701354980469
1.20616666666667	-0.034332275390625
1.2095	-0.0309944152832031
1.21283333333334	-0.0286102294921875
1.21616666666667	-0.0290870666503906
1.2195	-0.030517578125
1.22283333333334	-0.0309944152832031
1.22616666666667	-0.0309944152832031
1.2295	-0.0319480895996094
1.23283333333334	-0.0295639038085938
1.23616666666667	-0.0286102294921875
1.2395	-0.0319480895996094
1.24283333333334	-0.0357627868652344
1.24616666666667	-0.0357627868652344
1.2495	-0.03814697265625
1.25283333333334	-0.0452995300292969
1.25616666666667	-0.05340576171875
1.2595	-0.0576972961425782
1.26283333333334	-0.0615119934082032
1.26616666666667	-0.0672340393066407
1.2695	-0.06866455078125
1.27283333333334	-0.0677108764648438
1.27616666666667	-0.0629425048828125
1.2795	-0.0557899475097657
1.28283333333334	-0.049591064453125
1.28616666666667	-0.0438690185546875
1.2895	-0.0400543212890625
1.29283333333334	-0.0376701354980469
1.29616666666667	-0.0376701354980469
1.2995	-0.0424385070800781
1.30283333333334	-0.0462532043457031
1.30616666666667	-0.0510215759277344
1.3095	-0.0510215759277344
1.31283333333334	-0.0462532043457031
1.31616666666667	-0.0386238098144531
1.3195	-0.0324249267578125
1.32283333333334	-0.0281333923339844
1.32616666666667	-0.026702880859375
1.3295	-0.0309944152832031
1.33283333333334	-0.0400543212890625
1.33616666666667	-0.0486373901367188
1.3395	-0.0543594360351563
1.34283333333334	-0.0591278076171875
1.34616666666667	-0.0615119934082032
1.3495	-0.0638961791992188
1.35283333333334	-0.0662803649902344
1.35616666666667	-0.0658035278320313
1.3595	-0.0619888305664063
1.36283333333334	-0.0615119934082032
1.36616666666667	-0.0634193420410157
1.3695	-0.0629425048828125
1.37283333333334	-0.0581741333007813
1.37616666666667	-0.0586509704589844
1.3795	-0.0624656677246094
1.38283333333334	-0.0638961791992188
1.38616666666667	-0.0638961791992188
1.3895	-0.06103515625
1.39283333333334	-0.0557899475097657
1.39616666666667	-0.0500679016113282
1.3995	-0.0472068786621094
1.40283333333334	-0.0457763671875
1.40616666666667	-0.0457763671875
1.4095	-0.0505447387695313
1.41283333333334	-0.0576972961425782
1.41616666666667	-0.0629425048828125
1.4195	-0.0624656677246094
1.42283333333334	-0.0586509704589844
1.42616666666667	-0.0491142272949219
1.4295	-0.0357627868652344
1.43283333333334	-0.0219345092773438
1.43616666666667	-0.0138282775878906
1.4395	-0.0123977661132813
1.44283333333334	-0.0119209289550781
1.44616666666667	-0.0138282775878906
1.4495	-0.0219345092773438
1.45283333333334	-0.030517578125
1.45616666666667	-0.0348091125488281
1.4595	-0.0357627868652344
1.46283333333334	-0.0386238098144531
1.46616666666667	-0.0414848327636719
1.4695	-0.0386238098144531
1.47283333333334	-0.0367164611816406
1.47616666666667	-0.0386238098144531
1.4795	-0.041961669921875
1.48283333333334	-0.0433921813964844
1.48616666666667	-0.0467300415039063
1.4895	-0.0538825988769532
1.49283333333334	-0.0605583190917969
1.49616666666667	-0.0658035278320313
1.4995	-0.0667572021484375
1.50283333333334	-0.0667572021484375
1.50616666666667	-0.06866455078125
1.5095	-0.0734329223632813
1.51283333333334	-0.0758171081542969
1.51616666666667	-0.0739097595214844
1.5195	-0.0710487365722657
1.52283333333334	-0.0700950622558594
1.52616666666667	-0.0681877136230469
1.5295	-0.0634193420410157
1.53283333333334	-0.0591278076171875
1.53616666666667	-0.0600814819335938
1.5395	-0.0634193420410157
1.54283333333334	-0.0643730163574219
1.54616666666667	-0.0653266906738282
1.5495	-0.064849853515625
1.55283333333334	-0.0634193420410157
1.55616666666667	-0.0591278076171875
1.5595	-0.0538825988769532
1.56283333333334	-0.049591064453125
1.56616666666667	-0.0452995300292969
1.5695	-0.0457763671875
1.57283333333334	-0.0486373901367188
1.57616666666667	-0.0524520874023438
1.5795	-0.0557899475097657
1.58283333333334	-0.0586509704589844
1.58616666666667	-0.0624656677246094
1.5895	-0.0653266906738282
1.59283333333334	-0.0705718994140625
1.59616666666667	-0.0748634338378907
1.5995	-0.0791549682617188
1.60283333333334	-0.0791549682617188
1.60616666666667	-0.0767707824707032
1.6095	-0.0743865966796875
1.61283333333334	-0.0696182250976563
1.61616666666667	-0.0653266906738282
1.6195	-0.0615119934082032
1.62283333333334	-0.0619888305664063
1.62616666666667	-0.0596046447753907
1.6295	-0.0562667846679688
1.63283333333334	-0.0524520874023438
1.63616666666667	-0.0500679016113282
1.6395	-0.0486373901367188
1.64283333333334	-0.0462532043457031
1.64616666666667	-0.0452995300292969
1.6495	-0.0443458557128906
1.65283333333334	-0.0467300415039063
1.65616666666667	-0.049591064453125
1.6595	-0.0538825988769532
1.66283333333334	-0.0596046447753907
1.66616666666667	-0.0672340393066407
1.6695	-0.0743865966796875
1.67283333333334	-0.0762939453125
1.67616666666667	-0.0739097595214844
1.6795	-0.0705718994140625
1.68283333333334	-0.0667572021484375
1.68616666666667	-0.0624656677246094
1.6895	-0.0591278076171875
1.69283333333334	-0.0591278076171875
1.69616666666667	-0.0634193420410157
1.6995	-0.0667572021484375
1.70283333333334	-0.0677108764648438
1.70616666666667	-0.0638961791992188
1.7095	-0.0600814819335938
1.71283333333334	-0.0619888305664063
1.71616666666667	-0.0672340393066407
1.7195	-0.0700950622558594
1.72283333333334	-0.0672340393066407
1.72616666666667	-0.0653266906738282
1.7295	-0.0638961791992188
1.73283333333334	-0.0600814819335938
1.73616666666667	-0.0562667846679688
1.7395	-0.0586509704589844
1.74283333333334	-0.0667572021484375
1.74616666666667	-0.0734329223632813
1.7495	-0.0734329223632813
1.75283333333334	-0.0696182250976563
1.75616666666667	-0.0677108764648438
1.7595	-0.0667572021484375
1.76283333333334	-0.0691413879394532
1.76616666666667	-0.0705718994140625
1.7695	-0.0734329223632813
1.77283333333334	-0.0772476196289063
1.77616666666667	-0.0758171081542969
1.7795	-0.0700950622558594
1.78283333333334	-0.0615119934082032
1.78616666666667	-0.0567436218261719
1.7895	-0.0615119934082032
1.79283333333334	-0.06866455078125
1.79616666666667	-0.0734329223632813
1.7995	-0.0734329223632813
1.80283333333334	-0.072479248046875
1.80616666666667	-0.0743865966796875
1.8095	-0.0734329223632813
1.81283333333334	-0.0710487365722657
1.81616666666667	-0.0710487365722657
1.8195	-0.0753402709960938
1.82283333333334	-0.0805854797363281
1.82616666666667	-0.0848770141601563
1.8295	-0.0853538513183594
1.83283333333334	-0.0815391540527344
1.83616666666667	-0.0729560852050782
1.8395	-0.0629425048828125
1.84283333333334	-0.05340576171875
1.84616666666667	-0.0443458557128906
1.8495	-0.03814697265625
1.85283333333334	-0.0309944152832031
1.85616666666667	-0.0243186950683594
1.8595	-0.0195503234863281
1.86283333333334	-0.0185966491699219
1.86616666666667	-0.019073486328125
1.8695	-0.0200271606445313
1.87283333333334	-0.0243186950683594
1.87616666666667	-0.030517578125
1.8795	-0.0348091125488281
1.88283333333334	-0.0333786010742188
1.88616666666667	-0.0314712524414063
1.8895	-0.0286102294921875
1.89283333333334	-0.0271797180175781
1.89616666666667	-0.0276565551757813
1.8995	-0.0309944152832031
1.90283333333334	-0.03814697265625
1.90616666666667	-0.0429153442382813
1.9095	-0.0462532043457031
1.91283333333334	-0.0448226928710938
1.91616666666667	-0.0410079956054688
1.9195	-0.0352859497070313
1.92283333333334	-0.0324249267578125
1.92616666666667	-0.0300407409667969
1.9295	-0.0276565551757813
1.93283333333334	-0.0286102294921875
1.93616666666667	-0.0333786010742188
1.9395	-0.0395774841308594
1.94283333333334	-0.0443458557128906
1.94616666666667	-0.0476837158203125
1.9495	-0.0500679016113282
1.95283333333334	-0.0500679016113282
1.95616666666667	-0.0481605529785156
1.9595	-0.0472068786621094
1.96283333333334	-0.0438690185546875
1.96616666666667	-0.0414848327636719
1.9695	-0.041961669921875
1.97283333333334	-0.0452995300292969
1.97616666666667	-0.0491142272949219
1.9795	-0.0500679016113282
1.98283333333334	-0.0514984130859375
1.98616666666667	-0.0519752502441407
1.9895	-0.0529289245605469
1.99283333333334	-0.0500679016113282
1.99616666666667	-0.0457763671875
1.9995	-0.0462532043457031
2.00283333333334	-0.0491142272949219
2.00616666666667	-0.0519752502441407
2.0095	-0.0548362731933594
2.01283333333334	-0.0624656677246094
2.01616666666667	-0.0739097595214844
2.0195	-0.0810623168945313
2.02283333333334	-0.0791549682617188
2.02616666666667	-0.0753402709960938
2.0295	-0.06866455078125
2.03283333333334	-0.0624656677246094
2.03616666666667	-0.0538825988769532
2.0395	-0.0467300415039063
2.04283333333334	-0.0457763671875
2.04616666666667	-0.0491142272949219
2.0495	-0.0557899475097657
2.05283333333334	-0.057220458984375
2.05616666666667	-0.0543594360351563
2.0595	-0.0519752502441407
2.06283333333334	-0.0519752502441407
2.06616666666667	-0.0510215759277344
2.0695	-0.049591064453125
2.07283333333334	-0.0505447387695313
2.07616666666667	-0.05340576171875
2.0795	-0.0548362731933594
2.08283333333334	-0.0538825988769532
2.08616666666667	-0.0529289245605469
2.0895	-0.0519752502441407
2.09283333333334	-0.0514984130859375
2.09616666666667	-0.0500679016113282
2.0995	-0.0500679016113282
2.10283333333334	-0.0481605529785156
2.10616666666667	-0.0424385070800781
2.1095	-0.0348091125488281
2.11283333333334	-0.0290870666503906
2.11616666666667	-0.0262260437011719
2.1195	-0.0257492065429688
2.12283333333334	-0.0271797180175781
2.12616666666667	-0.030517578125
2.1295	-0.0367164611816406
2.13283333333334	-0.0424385070800781
2.13616666666667	-0.0500679016113282
2.1395	-0.0543594360351563
2.14283333333334	-0.057220458984375
2.14616666666667	-0.0576972961425782
2.1495	-0.0543594360351563
2.15283333333334	-0.0467300415039063
2.15616666666667	-0.0376701354980469
2.1595	-0.0309944152832031
2.16283333333334	-0.026702880859375
2.16616666666667	-0.0247955322265625
2.1695	-0.0257492065429688
2.17283333333334	-0.0300407409667969
2.17616666666667	-0.0352859497070313
2.1795	-0.0386238098144531
2.18283333333334	-0.0391006469726563
2.18616666666667	-0.0391006469726563
2.1895	-0.0400543212890625
2.19283333333334	-0.0400543212890625
2.19616666666667	-0.0386238098144531
2.1995	-0.0410079956054688
2.20283333333334	-0.0467300415039063
2.20616666666667	-0.0510215759277344
2.2095	-0.0548362731933594
2.21283333333334	-0.0605583190917969
2.21616666666667	-0.0667572021484375
2.2195	-0.0691413879394532
2.22283333333334	-0.0696182250976563
2.22616666666667	-0.0691413879394532
2.2295	-0.0700950622558594
2.23283333333334	-0.0710487365722657
2.23616666666667	-0.0696182250976563
2.2395	-0.06866455078125
2.24283333333334	-0.0691413879394532
2.24616666666667	-0.0739097595214844
2.2495	-0.0786781311035157
2.25283333333334	-0.0820159912109375
2.25616666666667	-0.0834465026855469
2.2595	-0.0820159912109375
2.26283333333334	-0.0791549682617188
2.26616666666667	-0.0729560852050782
2.2695	-0.0662803649902344
2.27283333333334	-0.06103515625
2.27616666666667	-0.0581741333007813
2.2795	-0.0567436218261719
2.28283333333334	-0.0591278076171875
2.28616666666667	-0.0629425048828125
2.2895	-0.0638961791992188
2.29283333333334	-0.0615119934082032
2.29616666666667	-0.0591278076171875
2.2995	-0.0581741333007813
2.30283333333334	-0.0567436218261719
2.30616666666667	-0.0548362731933594
2.3095	-0.0557899475097657
2.31283333333334	-0.0567436218261719
2.31616666666667	-0.0562667846679688
2.3195	-0.0524520874023438
2.32283333333334	-0.0457763671875
2.32616666666667	-0.0395774841308594
2.3295	-0.034332275390625
2.33283333333334	-0.0357627868652344
2.33616666666667	-0.0405311584472656
2.3395	-0.0472068786621094
2.34283333333334	-0.0567436218261719
2.34616666666667	-0.0634193420410157
2.3495	-0.064849853515625
2.35283333333334	-0.0600814819335938
2.35616666666667	-0.05340576171875
2.3595	-0.0486373901367188
2.36283333333334	-0.0443458557128906
2.36616666666667	-0.0410079956054688
2.3695	-0.0448226928710938
2.37283333333334	-0.0514984130859375
2.37616666666667	-0.0586509704589844
2.3795	-0.0638961791992188
2.38283333333334	-0.0672340393066407
2.38616666666667	-0.0700950622558594
2.3895	-0.06866455078125
2.39283333333334	-0.0634193420410157
2.39616666666667	-0.0548362731933594
2.3995	-0.0452995300292969
2.40283333333334	-0.0376701354980469
2.40616666666667	-0.0357627868652344
2.4095	-0.0362396240234375
2.41283333333334	-0.0371932983398438
2.41616666666667	-0.0410079956054688
2.4195	-0.0457763671875
2.42283333333334	-0.0481605529785156
2.42616666666667	-0.0457763671875
2.4295	-0.041961669921875
2.43283333333334	-0.0386238098144531
2.43616666666667	-0.0376701354980469
2.4395	-0.0362396240234375
2.44283333333334	-0.0362396240234375
2.44616666666667	-0.0348091125488281
2.4495	-0.0324249267578125
2.45283333333334	-0.0309944152832031
2.45616666666667	-0.030517578125
2.4595	-0.0319480895996094
2.46283333333334	-0.0352859497070313
2.46616666666667	-0.0414848327636719
2.4695	-0.0491142272949219
2.47283333333334	-0.0562667846679688
2.47616666666667	-0.0596046447753907
2.4795	-0.0586509704589844
2.48283333333334	-0.0543594360351563
2.48616666666667	-0.0500679016113282
2.4895	-0.0472068786621094
2.49283333333334	-0.0457763671875
2.49616666666667	-0.0457763671875
2.4995	-0.0448226928710938
2.50283333333334	-0.0448226928710938
2.50616666666667	-0.0467300415039063
2.5095	-0.0524520874023438
2.51283333333334	-0.0586509704589844
2.51616666666667	-0.0643730163574219
2.5195	-0.0691413879394532
2.52283333333334	-0.0758171081542969
2.52616666666667	-0.0805854797363281
2.5295	-0.0796318054199219
2.53283333333334	-0.0767707824707032
2.53616666666667	-0.0753402709960938
2.5395	-0.0758171081542969
2.54283333333334	-0.0729560852050782
2.54616666666667	-0.0700950622558594
2.5495	-0.0667572021484375
2.55283333333334	-0.0643730163574219
2.55616666666667	-0.0615119934082032
2.5595	-0.06103515625
2.56283333333334	-0.0624656677246094
2.56616666666667	-0.0638961791992188
2.5695	-0.0638961791992188
2.57283333333334	-0.0629425048828125
2.57616666666667	-0.0638961791992188
2.5795	-0.0681877136230469
2.58283333333334	-0.0720024108886719
2.58616666666667	-0.0748634338378907
2.5895	-0.0796318054199219
2.59283333333334	-0.0844001770019531
2.59616666666667	-0.0872611999511719
2.5995	-0.0863075256347656
2.60283333333334	-0.0848770141601563
2.60616666666667	-0.0786781311035157
2.6095	-0.0700950622558594
2.61283333333334	-0.0658035278320313
2.61616666666667	-0.0653266906738282
2.6195	-0.0634193420410157
2.62283333333334	-0.0557899475097657
2.62616666666667	-0.0510215759277344
2.6295	-0.0491142272949219
2.63283333333334	-0.0457763671875
2.63616666666667	-0.0391006469726563
2.6395	-0.0333786010742188
2.64283333333334	-0.0362396240234375
2.64616666666667	-0.0467300415039063
2.6495	-0.0581741333007813
2.65283333333334	-0.0634193420410157
2.65616666666667	-0.0658035278320313
2.6595	-0.0696182250976563
2.66283333333334	-0.0705718994140625
2.66616666666667	-0.06866455078125
2.6695	-0.0643730163574219
2.67283333333334	-0.0638961791992188
2.67616666666667	-0.0643730163574219
2.6795	-0.06103515625
2.68283333333334	-0.0576972961425782
2.68616666666667	-0.0538825988769532
2.6895	-0.049591064453125
2.69283333333334	-0.0452995300292969
2.69616666666667	-0.0438690185546875
2.6995	-0.0452995300292969
2.70283333333334	-0.0472068786621094
2.70616666666667	-0.0472068786621094
2.7095	-0.0505447387695313
2.71283333333334	-0.0538825988769532
2.71616666666667	-0.0519752502441407
2.7195	-0.049591064453125
2.72283333333334	-0.0486373901367188
2.72616666666667	-0.0486373901367188
2.7295	-0.0472068786621094
2.73283333333334	-0.0457763671875
2.73616666666667	-0.049591064453125
2.7395	-0.0543594360351563
2.74283333333334	-0.0586509704589844
2.74616666666667	-0.0615119934082032
2.7495	-0.0643730163574219
2.75283333333334	-0.0653266906738282
2.75616666666667	-0.0653266906738282
2.7595	-0.0634193420410157
2.76283333333334	-0.0619888305664063
2.76616666666667	-0.0634193420410157
2.7695	-0.0615119934082032
2.77283333333334	-0.0562667846679688
2.77616666666667	-0.0500679016113282
2.7795	-0.0467300415039063
2.78283333333334	-0.041961669921875
2.78616666666667	-0.0367164611816406
2.7895	-0.0329017639160156
2.79283333333334	-0.0348091125488281
2.79616666666667	-0.0357627868652344
2.7995	-0.0352859497070313
2.80283333333334	-0.0371932983398438
2.80616666666667	-0.0410079956054688
2.8095	-0.0462532043457031
2.81283333333334	-0.0505447387695313
2.81616666666667	-0.0519752502441407
2.8195	-0.0553131103515625
2.82283333333334	-0.0591278076171875
2.82616666666667	-0.06103515625
2.8295	-0.0586509704589844
2.83283333333334	-0.0576972961425782
2.83616666666667	-0.0605583190917969
2.8395	-0.0653266906738282
2.84283333333334	-0.0662803649902344
2.84616666666667	-0.0658035278320313
2.8495	-0.0681877136230469
2.85283333333334	-0.06866455078125
2.85616666666667	-0.06866455078125
2.8595	-0.0662803649902344
2.86283333333334	-0.0667572021484375
2.86616666666667	-0.0681877136230469
2.8695	-0.0700950622558594
2.87283333333334	-0.0691413879394532
2.87616666666667	-0.0643730163574219
2.8795	-0.0586509704589844
2.88283333333334	-0.0543594360351563
2.88616666666667	-0.0510215759277344
2.8895	-0.0457763671875
2.89283333333334	-0.041961669921875
2.89616666666667	-0.0433921813964844
2.8995	-0.0457763671875
2.90283333333334	-0.0462532043457031
2.90616666666667	-0.0472068786621094
2.9095	-0.0491142272949219
2.91283333333334	-0.049591064453125
2.91616666666667	-0.0510215759277344
2.9195	-0.0486373901367188
2.92283333333334	-0.0467300415039063
2.92616666666667	-0.0429153442382813
2.9295	-0.041961669921875
2.93283333333334	-0.0467300415039063
2.93616666666667	-0.0486373901367188
2.9395	-0.0510215759277344
2.94283333333334	-0.0467300415039063
2.94616666666667	-0.0448226928710938
2.9495	-0.0410079956054688
2.95283333333334	-0.0357627868652344
2.95616666666667	-0.0314712524414063
2.9595	-0.0300407409667969
2.96283333333334	-0.0309944152832031
2.96616666666667	-0.0333786010742188
2.9695	-0.0357627868652344
2.97283333333334	-0.0362396240234375
2.97616666666667	-0.0348091125488281
2.9795	-0.0329017639160156
2.98283333333334	-0.0357627868652344
2.98616666666667	-0.0391006469726563
2.9895	-0.041961669921875
2.99283333333334	-0.0443458557128906
2.99616666666667	-0.0481605529785156
2.9995	-0.049591064453125
3.00283333333334	-0.0472068786621094
3.00616666666667	-0.0429153442382813
3.0095	-0.0405311584472656
3.01283333333334	-0.0410079956054688
3.01616666666667	-0.0405311584472656
3.0195	-0.03814697265625
3.02283333333334	-0.0362396240234375
3.02616666666667	-0.0410079956054688
3.0295	-0.0462532043457031
3.03283333333334	-0.0491142272949219
3.03616666666667	-0.0500679016113282
3.0395	-0.0529289245605469
3.04283333333334	-0.0591278076171875
3.04616666666667	-0.0567436218261719
3.0495	-0.0505447387695313
3.05283333333334	-0.0452995300292969
3.05616666666667	-0.0424385070800781
3.0595	-0.0414848327636719
3.06283333333334	-0.0367164611816406
3.06616666666667	-0.0295639038085938
3.0695	-0.0243186950683594
3.07283333333334	-0.019073486328125
3.07616666666667	-0.0162124633789063
3.0795	-0.0157356262207031
3.08283333333334	-0.0185966491699219
3.08616666666667	-0.0247955322265625
3.0895	-0.0338554382324219
3.09283333333334	-0.0462532043457031
3.09616666666667	-0.0591278076171875
3.0995	-0.06866455078125
3.10283333333334	-0.0734329223632813
3.10616666666667	-0.0762939453125
3.1095	-0.0762939453125
3.11283333333334	-0.0710487365722657
3.11616666666667	-0.0667572021484375
3.1195	-0.0619888305664063
3.12283333333334	-0.0591278076171875
3.12616666666667	-0.0567436218261719
3.1295	-0.0524520874023438
3.13283333333334	-0.0486373901367188
3.13616666666667	-0.0414848327636719
3.1395	-0.0367164611816406
3.14283333333334	-0.0362396240234375
3.14616666666667	-0.0400543212890625
3.1495	-0.0491142272949219
3.15283333333334	-0.0576972961425782
3.15616666666667	-0.0662803649902344
3.1595	-0.0758171081542969
3.16283333333334	-0.0805854797363281
3.16616666666667	-0.0815391540527344
3.1695	-0.0758171081542969
3.17283333333334	-0.0705718994140625
3.17616666666667	-0.0696182250976563
3.1795	-0.0681877136230469
3.18283333333334	-0.0672340393066407
3.18616666666667	-0.0653266906738282
3.1895	-0.06866455078125
3.19283333333334	-0.0710487365722657
3.19616666666667	-0.072479248046875
3.1995	-0.0729560852050782
3.20283333333334	-0.0715255737304688
3.20616666666667	-0.0700950622558594
3.2095	-0.0672340393066407
3.21283333333334	-0.0672340393066407
3.21616666666667	-0.0696182250976563
3.2195	-0.0691413879394532
3.22283333333334	-0.0677108764648438
3.22616666666667	-0.0658035278320313
3.2295	-0.064849853515625
3.23283333333334	-0.0638961791992188
3.23616666666667	-0.0591278076171875
3.2395	-0.0567436218261719
3.24283333333334	-0.0581741333007813
3.24616666666667	-0.0624656677246094
3.2495	-0.0658035278320313
3.25283333333334	-0.0600814819335938
3.25616666666667	-0.0553131103515625
3.2595	-0.0491142272949219
3.26283333333334	-0.0472068786621094
3.26616666666667	-0.0462532043457031
3.2695	-0.0443458557128906
3.27283333333334	-0.0481605529785156
3.27616666666667	-0.0514984130859375
3.2795	-0.0548362731933594
3.28283333333334	-0.0548362731933594
3.28616666666667	-0.049591064453125
3.2895	-0.0462532043457031
3.29283333333334	-0.0424385070800781
3.29616666666667	-0.0391006469726563
3.2995	-0.0352859497070313
3.30283333333334	-0.0295639038085938
3.30616666666667	-0.0324249267578125
3.3095	-0.034332275390625
3.31283333333334	-0.03814697265625
3.31616666666667	-0.0429153442382813
3.3195	-0.0472068786621094
3.32283333333334	-0.0524520874023438
3.32616666666667	-0.0500679016113282
3.3295	-0.0467300415039063
3.33283333333334	-0.0429153442382813
3.33616666666667	-0.0395774841308594
3.3395	-0.0400543212890625
3.34283333333334	-0.0371932983398438
3.34616666666667	-0.0367164611816406
3.3495	-0.0324249267578125
3.35283333333334	-0.0257492065429688
3.35616666666667	-0.0219345092773438
3.3595	-0.0147819519042969
3.36283333333334	-0.0095367431640625
3.36616666666667	-0.00143051147460938
3.3695	0.003814697265625
3.37283333333334	0.00667572021484375
3.37616666666667	0.0119209289550781
3.3795	0.0133514404296875
3.38283333333334	0.0143051147460938
3.38616666666667	0.0104904174804688
3.3895	0.00238418579101563
3.39283333333334	-0.00429153442382813
3.39616666666667	-0.011444091796875
3.3995	-0.011444091796875
3.40283333333334	-0.0143051147460938
3.40616666666667	-0.0147819519042969
3.4095	-0.0104904174804688
3.41283333333334	-0.00858306884765625
3.41616666666667	-0.00619888305664063
3.4195	-0.0109672546386719
3.42283333333334	-0.0104904174804688
3.42616666666667	-0.0123977661132813
3.4295	-0.0147819519042969
3.43283333333334	-0.0143051147460938
3.43616666666667	-0.0119209289550781
3.4395	-0.000476837158203125
3.44283333333334	0.00524520874023438
3.44616666666667	0.00858306884765625
3.4495	0.00715255737304688
3.45283333333334	0.00143051147460938
3.45616666666667	-0.003814697265625
3.4595	-0.0123977661132813
3.46283333333334	-0.0143051147460938
3.46616666666667	-0.0128746032714844
3.4695	-0.0104904174804688
3.47283333333334	-0.00715255737304688
3.47616666666667	-0.00810623168945313
3.4795	-0.00762939453125
3.48283333333334	-0.0123977661132813
3.48616666666667	-0.0171661376953125
3.4895	-0.0209808349609375
3.49283333333334	-0.026702880859375
3.49616666666667	-0.030517578125
3.4995	-0.0357627868652344
3.50283333333334	-0.0352859497070313
3.50616666666667	-0.0367164611816406
3.5095	-0.0395774841308594
3.51283333333334	-0.041961669921875
3.51616666666667	-0.0438690185546875
3.5195	-0.0443458557128906
3.52283333333334	-0.0510215759277344
3.52616666666667	-0.0548362731933594
3.5295	-0.0586509704589844
3.53283333333334	-0.0596046447753907
3.53616666666667	-0.0643730163574219
3.5395	-0.0748634338378907
3.54283333333334	-0.0858306884765625
3.54616666666667	-0.100135803222656
3.5495	-0.113964080810547
3.55283333333334	-0.132083892822266
3.55616666666667	-0.149726867675781
3.5595	-0.168323516845703
3.56283333333334	-0.19216537475586
3.56616666666667	-0.223159790039063
3.5695	-0.255107879638672
3.57283333333334	-0.284671783447266
3.57616666666667	-0.308513641357422
3.5795	-0.330448150634766
3.58283333333334	-0.347614288330078
3.58616666666667	-0.355243682861328
3.5895	-0.359535217285156
3.59283333333334	-0.357151031494141
3.59616666666667	-0.352859497070313
3.5995	-0.338077545166016
3.60283333333334	-0.31423568725586
3.60616666666667	-0.281810760498047
3.6095	-0.241756439208985
3.61283333333334	-0.196456909179688
3.61616666666667	-0.148773193359375
3.6195	-0.103950500488281
3.62283333333334	-0.0619888305664063
3.62616666666667	-0.0219345092773438
3.6295	0.0185966491699219
3.63283333333334	0.0562667846679688
3.63616666666667	0.0925064086914063
3.6395	0.125408172607422
3.64283333333334	0.157833099365235
3.64616666666667	0.188827514648438
3.6495	0.219345092773438
3.65283333333334	0.243663787841797
3.65616666666667	0.264644622802735
3.6595	0.280380249023438
3.66283333333334	0.294685363769531
3.66616666666667	0.309467315673828
3.6695	0.3204345703125
3.67283333333334	0.333786010742188
3.67616666666667	0.346660614013672
3.6795	0.369548797607422
3.68283333333334	0.391483306884766
3.68616666666667	0.41341781616211
3.6895	0.436782836914063
3.69283333333334	0.461578369140625
3.69616666666667	0.488758087158203
3.6995	0.508308410644532
3.70283333333334	0.531196594238282
3.70616666666667	0.552654266357422
3.7095	0.574111938476563
3.71283333333334	0.591754913330078
3.71616666666667	0.607013702392578
3.7195	0.625133514404297
3.72283333333334	0.637054443359375
3.72616666666667	0.640869140625
3.7295	0.634193420410157
3.73283333333334	0.623703002929688
3.73616666666667	0.608444213867188
3.7395	0.585556030273438
3.74283333333334	0.555515289306641
3.74616666666667	0.524520874023438
3.7495	0.49591064453125
3.75283333333334	0.465869903564453
3.75616666666667	0.431537628173828
3.7595	0.395298004150391
3.76283333333334	0.363826751708985
3.76616666666667	0.334262847900391
3.7695	0.30517578125
3.77283333333334	0.272274017333985
3.77616666666667	0.242233276367188
3.7795	0.216007232666016
3.78283333333334	0.190258026123047
3.78616666666667	0.165939331054688
3.7895	0.139236450195313
3.79283333333334	0.117301940917969
3.79616666666667	0.0958442687988281
3.7995	0.0758171081542969
3.80283333333334	0.0553131103515625
3.80616666666667	0.034332275390625
3.8095	0.0143051147460938
3.81283333333334	0
3.81616666666667	-0.0104904174804688
3.8195	-0.0162124633789063
3.82283333333334	-0.0181198120117188
3.82616666666667	-0.019073486328125
3.8295	-0.0152587890625
3.83283333333334	-0.0147819519042969
3.83616666666667	-0.0138282775878906
3.8395	-0.0162124633789063
3.84283333333334	-0.0152587890625
3.84616666666667	-0.011444091796875
3.8495	-0.00810623168945313
3.85283333333334	-0.0104904174804688
3.85616666666667	-0.0171661376953125
3.8595	-0.0209808349609375
3.86283333333334	-0.0247955322265625
3.86616666666667	-0.0290870666503906
3.8695	-0.0391006469726563
3.87283333333334	-0.0433921813964844
3.87616666666667	-0.0433921813964844
3.8795	-0.0386238098144531
3.88283333333334	-0.0357627868652344
3.88616666666667	-0.0295639038085938
3.8895	-0.0176429748535156
3.89283333333334	-0.00095367431640625
3.89616666666667	0.0133514404296875
3.8995	0.0247955322265625
3.90283333333334	0.0357627868652344
3.90616666666667	0.0486373901367188
3.9095	0.0638961791992188
3.91283333333334	0.0848770141601563
3.91616666666667	0.115394592285156
3.9195	0.154972076416016
3.92283333333334	0.203132629394531
3.92616666666667	0.256061553955078
3.9295	0.316143035888672
3.93283333333334	0.378608703613281
3.93616666666667	0.447750091552735
3.9395	0.519752502441407
3.94283333333334	0.601768493652344
3.94616666666667	0.690460205078125
3.9495	0.790119171142578
3.95283333333334	0.893115997314453
3.95616666666667	0.996589660644531
3.9595	1.10149383544922
3.96283333333334	1.20306015014649
3.96616666666667	1.29985809326172
3.9695	1.38282775878906
3.97283333333334	1.45816802978516
3.97616666666667	1.52206420898438
3.9795	1.57403945922852
3.98283333333334	1.60837173461914
3.98616666666667	1.62553787231446
3.9895	1.62792205810547
3.99283333333334	1.61314010620117
3.99616666666667	1.58452987670899
3.9995	1.53970718383789
4.00283333333334	1.48582458496094
4.00616666666667	1.41954421997071
4.0095	1.34801864624024
4.01283333333334	1.26934051513672
4.01616666666667	1.18255615234375
4.0195	1.09004974365235
4.02283333333334	0.991344451904297
4.02616666666667	0.897407531738281
4.0295	0.804424285888672
4.03283333333334	0.71859359741211
4.03616666666667	0.639915466308594
4.0395	0.570774078369141
4.04283333333334	0.509738922119141
4.04616666666667	0.449180603027344
4.0495	0.395298004150391
4.05283333333334	0.342845916748047
4.05616666666667	0.298023223876953
4.0595	0.255107879638672
4.06283333333334	0.218868255615235
4.06616666666667	0.185966491699219
4.0695	0.154495239257813
4.07283333333334	0.124931335449219
4.07616666666667	0.0925064086914063
4.0795	0.0605583190917969
4.08283333333334	0.0286102294921875
4.08616666666667	0.0057220458984375
4.0895	-0.0109672546386719
4.09283333333334	-0.0224113464355469
4.09616666666667	-0.0314712524414063
4.0995	-0.0391006469726563
4.10283333333334	-0.0433921813964844
4.10616666666667	-0.049591064453125
4.1095	-0.0543594360351563
4.11283333333334	-0.0605583190917969
4.11616666666667	-0.0643730163574219
4.1195	-0.0705718994140625
4.12283333333334	-0.0772476196289063
4.12616666666667	-0.0834465026855469
4.1295	-0.0886917114257813
4.13283333333334	-0.0925064086914063
4.13616666666667	-0.0929832458496094
4.1395	-0.0886917114257813
4.14283333333334	-0.0867843627929688
4.14616666666667	-0.0896453857421875
4.1495	-0.0967979431152344
4.15283333333334	-0.103950500488281
4.15616666666667	-0.114917755126953
4.1595	-0.124454498291016
4.16283333333334	-0.130176544189453
4.16616666666667	-0.127792358398438
4.1695	-0.121593475341797
4.17283333333334	-0.119686126708985
4.17616666666667	-0.117778778076172
4.1795	-0.116825103759766
4.18283333333334	-0.112056732177735
4.18616666666667	-0.11444091796875
4.1895	-0.117778778076172
4.19283333333334	-0.118255615234375
4.19616666666667	-0.11444091796875
4.1995	-0.1068115234375
4.20283333333334	-0.101089477539063
4.20616666666667	-0.0896453857421875
4.2095	-0.0810623168945313
4.21283333333334	-0.0739097595214844
4.21616666666667	-0.072479248046875
4.2195	-0.0743865966796875
4.22283333333334	-0.0762939453125
4.22616666666667	-0.0824928283691406
4.2295	-0.0863075256347656
4.23283333333334	-0.0939369201660156
4.23616666666667	-0.0987052917480469
4.2395	-0.1068115234375
4.24283333333334	-0.116825103759766
4.24616666666667	-0.123023986816406
4.2495	-0.124454498291016
4.25283333333334	-0.116825103759766
4.25616666666667	-0.110626220703125
4.2595	-0.103950500488281
4.26283333333334	-0.0977516174316406
4.26616666666667	-0.0958442687988281
4.2695	-0.095367431640625
4.27283333333334	-0.100135803222656
4.27616666666667	-0.102043151855469
4.2795	-0.101089477539063
4.28283333333334	-0.0982284545898438
4.28616666666667	-0.0934600830078125
4.2895	-0.0905990600585938
4.29283333333334	-0.0844001770019531
4.29616666666667	-0.0805854797363281
4.2995	-0.0762939453125
4.30283333333334	-0.0734329223632813
4.30616666666667	-0.0739097595214844
4.3095	-0.0758171081542969
4.31283333333334	-0.0834465026855469
4.31616666666667	-0.0886917114257813
4.3195	-0.0934600830078125
4.32283333333334	-0.0939369201660156
4.32616666666667	-0.0939369201660156
4.3295	-0.0958442687988281
4.33283333333334	-0.0939369201660156
4.33616666666667	-0.0886917114257813
4.3395	-0.0824928283691406
4.34283333333334	-0.0782012939453125
4.34616666666667	-0.0777244567871094
4.3495	-0.0753402709960938
4.35283333333334	-0.0748634338378907
4.35616666666667	-0.0791549682617188
4.3595	-0.0848770141601563
4.36283333333334	-0.0925064086914063
4.36616666666667	-0.0939369201660156
4.3695	-0.0967979431152344
4.37283333333334	-0.0963211059570313
4.37616666666667	-0.0929832458496094
4.3795	-0.091552734375
4.38283333333334	-0.091552734375
4.38616666666667	-0.091552734375
4.3895	-0.0901222229003906
4.39283333333334	-0.0920295715332031
4.39616666666667	-0.0977516174316406
4.3995	-0.102043151855469
4.40283333333334	-0.102043151855469
4.40616666666667	-0.101089477539063
4.4095	-0.0987052917480469
4.41283333333334	-0.0920295715332031
4.41616666666667	-0.0815391540527344
4.4195	-0.0739097595214844
4.42283333333334	-0.0720024108886719
4.42616666666667	-0.0782012939453125
4.4295	-0.0834465026855469
4.43283333333334	-0.0863075256347656
4.43616666666667	-0.0867843627929688
4.4395	-0.0844001770019531
4.44283333333334	-0.0772476196289063
4.44616666666667	-0.0629425048828125
4.4495	-0.0505447387695313
4.45283333333334	-0.0438690185546875
4.45616666666667	-0.0438690185546875
4.4595	-0.0467300415039063
4.46283333333334	-0.0514984130859375
4.46616666666667	-0.057220458984375
4.4695	-0.0667572021484375
4.47283333333334	-0.0777244567871094
4.47616666666667	-0.0844001770019531
4.4795	-0.0891685485839844
4.48283333333334	-0.091552734375
4.48616666666667	-0.0920295715332031
4.4895	-0.0882148742675781
4.49283333333334	-0.0824928283691406
4.49616666666667	-0.0762939453125
4.4995	-0.072479248046875
4.50283333333334	-0.0677108764648438
4.50616666666667	-0.0696182250976563
4.5095	-0.0734329223632813
4.51283333333334	-0.0782012939453125
4.51616666666667	-0.0805854797363281
4.5195	-0.080108642578125
4.52283333333334	-0.0824928283691406
4.52616666666667	-0.0810623168945313
4.5295	-0.0767707824707032
4.53283333333334	-0.0720024108886719
4.53616666666667	-0.0700950622558594
4.5395	-0.0743865966796875
4.54283333333334	-0.0739097595214844
4.54616666666667	-0.0715255737304688
4.5495	-0.0658035278320313
4.55283333333334	-0.0586509704589844
4.55616666666667	-0.0519752502441407
4.5595	-0.0433921813964844
4.56283333333334	-0.0405311584472656
4.56616666666667	-0.0410079956054688
4.5695	-0.0462532043457031
4.57283333333334	-0.0605583190917969
4.57616666666667	-0.0720024108886719
4.5795	-0.0815391540527344
4.58283333333334	-0.0863075256347656
4.58616666666667	-0.091552734375
4.5895	-0.0939369201660156
4.59283333333334	-0.08392333984375
4.59616666666667	-0.0700950622558594
4.5995	-0.06103515625
4.60283333333334	-0.0591278076171875
4.60616666666667	-0.0591278076171875
4.6095	-0.0557899475097657
4.61283333333334	-0.0576972961425782
4.61616666666667	-0.0634193420410157
4.6195	-0.0653266906738282
4.62283333333334	-0.0615119934082032
4.62616666666667	-0.0553131103515625
4.6295	-0.0543594360351563
4.63283333333334	-0.0581741333007813
4.63616666666667	-0.0624656677246094
4.6395	-0.0667572021484375
4.64283333333334	-0.0739097595214844
4.64616666666667	-0.0805854797363281
4.6495	-0.0834465026855469
4.65283333333334	-0.0824928283691406
4.65616666666667	-0.0815391540527344
4.6595	-0.0815391540527344
4.66283333333334	-0.0805854797363281
4.66616666666667	-0.0777244567871094
4.6695	-0.0786781311035157
4.67283333333334	-0.0820159912109375
4.67616666666667	-0.0872611999511719
4.6795	-0.0934600830078125
4.68283333333334	-0.0987052917480469
4.68616666666667	-0.104904174804688
4.6895	-0.107765197753906
4.69283333333334	-0.105857849121094
4.69616666666667	-0.101089477539063
4.6995	-0.095367431640625
4.70283333333334	-0.0867843627929688
4.70616666666667	-0.0805854797363281
4.7095	-0.0805854797363281
4.71283333333334	-0.0834465026855469
4.71616666666667	-0.0891685485839844
4.7195	-0.0901222229003906
4.72283333333334	-0.091552734375
4.72616666666667	-0.091552734375
4.7295	-0.0848770141601563
4.73283333333334	-0.0791549682617188
4.73616666666667	-0.0720024108886719
4.7395	-0.0681877136230469
4.74283333333334	-0.0700950622558594
4.74616666666667	-0.0710487365722657
4.7495	-0.072479248046875
4.75283333333334	-0.0710487365722657
4.75616666666667	-0.0739097595214844
4.7595	-0.0824928283691406
4.76283333333334	-0.0882148742675781
4.76616666666667	-0.0905990600585938
4.7695	-0.0944137573242188
4.77283333333334	-0.095367431640625
4.77616666666667	-0.091552734375
4.7795	-0.0815391540527344
4.78283333333334	-0.0705718994140625
4.78616666666667	-0.06103515625
4.7895	-0.0529289245605469
4.79283333333334	-0.0543594360351563
4.79616666666667	-0.0591278076171875
4.7995	-0.0638961791992188
4.80283333333334	-0.06866455078125
4.80616666666667	-0.0739097595214844
4.8095	-0.0762939453125
4.81283333333334	-0.072479248046875
4.81616666666667	-0.0662803649902344
4.8195	-0.0638961791992188
4.82283333333334	-0.0643730163574219
4.82616666666667	-0.0638961791992188
4.8295	-0.0634193420410157
4.83283333333334	-0.0634193420410157
4.83616666666667	-0.0662803649902344
4.8395	-0.0705718994140625
4.84283333333334	-0.0720024108886719
4.84616666666667	-0.0743865966796875
4.8495	-0.0772476196289063
4.85283333333334	-0.0796318054199219
4.85616666666667	-0.0805854797363281
4.8595	-0.0786781311035157
4.86283333333334	-0.0762939453125
4.86616666666667	-0.0729560852050782
4.8695	-0.0700950622558594
4.87283333333334	-0.0700950622558594
4.87616666666667	-0.0681877136230469
4.8795	-0.0658035278320313
4.88283333333334	-0.0658035278320313
4.88616666666667	-0.0658035278320313
4.8895	-0.0629425048828125
4.89283333333334	-0.0600814819335938
4.89616666666667	-0.0557899475097657
4.8995	-0.0553131103515625
4.90283333333334	-0.0510215759277344
4.90616666666667	-0.049591064453125
4.9095	-0.0514984130859375
4.91283333333334	-0.0529289245605469
4.91616666666667	-0.0586509704589844
4.9195	-0.0619888305664063
4.92283333333334	-0.0667572021484375
4.92616666666667	-0.0696182250976563
4.9295	-0.0729560852050782
4.93283333333334	-0.080108642578125
4.93616666666667	-0.0848770141601563
4.9395	-0.0886917114257813
4.94283333333334	-0.0886917114257813
4.94616666666667	-0.0858306884765625
4.9495	-0.0815391540527344
4.95283333333334	-0.0729560852050782
4.95616666666667	-0.0638961791992188
4.9595	-0.0576972961425782
4.96283333333334	-0.0562667846679688
4.96616666666667	-0.0605583190917969
4.9695	-0.064849853515625
4.97283333333334	-0.0710487365722657
4.97616666666667	-0.0748634338378907
4.9795	-0.0758171081542969
4.98283333333334	-0.0772476196289063
4.98616666666667	-0.0729560852050782
4.9895	-0.06866455078125
4.99283333333334	-0.0615119934082032
4.99616666666667	-0.0600814819335938
4.9995	-0.0658035278320313
5.00283333333334	-0.0696182250976563
5.00616666666667	-0.0743865966796875
5.0095	-0.0772476196289063
5.01283333333334	-0.080108642578125
5.01616666666667	-0.080108642578125
5.0195	-0.0720024108886719
5.02283333333334	-0.06866455078125
5.02616666666667	-0.0667572021484375
5.0295	-0.0681877136230469
5.03283333333334	-0.0677108764648438
5.03616666666667	-0.0638961791992188
5.0395	-0.0638961791992188
5.04283333333334	-0.0619888305664063
5.04616666666667	-0.0605583190917969
5.0495	-0.0596046447753907
5.05283333333334	-0.0638961791992188
5.05616666666667	-0.0705718994140625
5.0595	-0.0796318054199219
5.06283333333334	-0.0872611999511719
5.06616666666667	-0.091552734375
5.0695	-0.0934600830078125
5.07283333333334	-0.0920295715332031
5.07616666666667	-0.0896453857421875
5.0795	-0.0844001770019531
5.08283333333334	-0.0791549682617188
5.08616666666667	-0.0791549682617188
5.0895	-0.0772476196289063
5.09283333333334	-0.0753402709960938
5.09616666666667	-0.0705718994140625
5.0995	-0.0681877136230469
5.10283333333334	-0.0672340393066407
5.10616666666667	-0.0629425048828125
5.1095	-0.0643730163574219
5.11283333333334	-0.0667572021484375
5.11616666666667	-0.0700950622558594
5.1195	-0.0734329223632813
5.12283333333334	-0.0734329223632813
5.12616666666667	-0.0767707824707032
5.1295	-0.0758171081542969
5.13283333333334	-0.0782012939453125
5.13616666666667	-0.0810623168945313
5.1395	-0.0834465026855469
5.14283333333334	-0.0844001770019531
5.14616666666667	-0.080108642578125
5.1495	-0.0796318054199219
5.15283333333334	-0.0753402709960938
5.15616666666667	-0.072479248046875
5.1595	-0.0658035278320313
5.16283333333334	-0.0615119934082032
5.16616666666667	-0.0624656677246094
5.1695	-0.0605583190917969
5.17283333333334	-0.0567436218261719
5.17616666666667	-0.0505447387695313
5.1795	-0.0462532043457031
5.18283333333334	-0.0448226928710938
5.18616666666667	-0.0429153442382813
5.1895	-0.0481605529785156
5.19283333333334	-0.057220458984375
5.19616666666667	-0.06866455078125
5.1995	-0.0782012939453125
5.20283333333334	-0.0844001770019531
5.20616666666667	-0.0901222229003906
5.2095	-0.0886917114257813
5.21283333333334	-0.0853538513183594
5.21616666666667	-0.0805854797363281
5.2195	-0.0758171081542969
5.22283333333334	-0.0729560852050782
5.22616666666667	-0.0662803649902344
5.2295	-0.0634193420410157
5.23283333333334	-0.0596046447753907
5.23616666666667	-0.057220458984375
5.2395	-0.0596046447753907
5.24283333333334	-0.0596046447753907
5.24616666666667	-0.0629425048828125
5.2495	-0.0619888305664063
5.25283333333334	-0.0615119934082032
5.25616666666667	-0.0619888305664063
5.2595	-0.0605583190917969
5.26283333333334	-0.0653266906738282
5.26616666666667	-0.06866455078125
5.2695	-0.0739097595214844
5.27283333333334	-0.0743865966796875
5.27616666666667	-0.0696182250976563
5.2795	-0.0629425048828125
5.28283333333334	-0.0524520874023438
5.28616666666667	-0.0491142272949219
5.2895	-0.0500679016113282
5.29283333333334	-0.05340576171875
5.29616666666667	-0.0553131103515625
5.2995	-0.0557899475097657
5.30283333333334	-0.0591278076171875
5.30616666666667	-0.0596046447753907
5.3095	-0.0591278076171875
5.31283333333334	-0.0615119934082032
5.31616666666667	-0.0667572021484375
5.3195	-0.0758171081542969
5.32283333333334	-0.0805854797363281
5.32616666666667	-0.0824928283691406
5.3295	-0.0815391540527344
5.33283333333334	-0.0782012939453125
5.33616666666667	-0.0772476196289063
5.3395	-0.0748634338378907
5.34283333333334	-0.0758171081542969
5.34616666666667	-0.0748634338378907
5.3495	-0.0729560852050782
5.35283333333334	-0.0734329223632813
5.35616666666667	-0.0715255737304688
5.3595	-0.0720024108886719
5.36283333333334	-0.064849853515625
5.36616666666667	-0.0596046447753907
5.3695	-0.0562667846679688
5.37283333333334	-0.0553131103515625
5.37616666666667	-0.0596046447753907
5.3795	-0.0634193420410157
5.38283333333334	-0.072479248046875
5.38616666666667	-0.0805854797363281
5.3895	-0.0844001770019531
5.39283333333334	-0.0834465026855469
5.39616666666667	-0.080108642578125
5.3995	-0.0791549682617188
5.40283333333334	-0.0796318054199219
5.40616666666667	-0.0796318054199219
5.4095	-0.0777244567871094
5.41283333333334	-0.0762939453125
5.41616666666667	-0.0743865966796875
5.4195	-0.0681877136230469
5.42283333333334	-0.0591278076171875
5.42616666666667	-0.0524520874023438
5.4295	-0.0553131103515625
5.43283333333334	-0.06103515625
5.43616666666667	-0.064849853515625
5.4395	-0.0696182250976563
5.44283333333334	-0.0720024108886719
5.44616666666667	-0.072479248046875
5.4495	-0.0677108764648438
5.45283333333334	-0.0634193420410157
5.45616666666667	-0.06103515625
5.4595	-0.0596046447753907
5.46283333333334	-0.0624656677246094
5.46616666666667	-0.0653266906738282
5.4695	-0.0705718994140625
5.47283333333334	-0.0700950622558594
5.47616666666667	-0.0677108764648438
5.4795	-0.0629425048828125
5.48283333333334	-0.057220458984375
5.48616666666667	-0.0519752502441407
5.4895	-0.0429153442382813
5.49283333333334	-0.0362396240234375
5.49616666666667	-0.0352859497070313
5.4995	-0.0391006469726563
5.50283333333334	-0.0410079956054688
5.50616666666667	-0.0424385070800781
5.5095	-0.0410079956054688
5.51283333333334	-0.0452995300292969
5.51616666666667	-0.0448226928710938
5.5195	-0.0443458557128906
5.52283333333334	-0.0438690185546875
5.52616666666667	-0.0467300415039063
5.5295	-0.0529289245605469
5.53283333333334	-0.05340576171875
5.53616666666667	-0.0557899475097657
5.5395	-0.0529289245605469
5.54283333333334	-0.0524520874023438
5.54616666666667	-0.0505447387695313
5.5495	-0.0505447387695313
5.55283333333334	-0.0567436218261719
5.55616666666667	-0.0615119934082032
5.5595	-0.0696182250976563
5.56283333333334	-0.0729560852050782
5.56616666666667	-0.0753402709960938
5.5695	-0.0772476196289063
5.57283333333334	-0.0767707824707032
5.57616666666667	-0.0820159912109375
5.5795	-0.0872611999511719
5.58283333333334	-0.0977516174316406
5.58616666666667	-0.106334686279297
5.5895	-0.110626220703125
5.59283333333334	-0.111579895019531
5.59616666666667	-0.105381011962891
5.5995	-0.102519989013672
5.60283333333334	-0.0948905944824219
5.60616666666667	-0.0872611999511719
5.6095	-0.0791549682617188
5.61283333333334	-0.0729560852050782
5.61616666666667	-0.0762939453125
5.6195	-0.0753402709960938
5.62283333333334	-0.0758171081542969
5.62616666666667	-0.0753402709960938
5.6295	-0.080108642578125
5.63283333333334	-0.0829696655273438
5.63616666666667	-0.0767707824707032
5.6395	-0.0720024108886719
5.64283333333334	-0.06866455078125
5.64616666666667	-0.0729560852050782
5.6495	-0.0739097595214844
5.65283333333334	-0.0753402709960938
5.65616666666667	-0.0748634338378907
5.6595	-0.0705718994140625
5.66283333333334	-0.0667572021484375
5.66616666666667	-0.0658035278320313
5.6695	-0.0681877136230469
5.67283333333334	-0.0729560852050782
5.67616666666667	-0.0791549682617188
5.6795	-0.0858306884765625
5.68283333333334	-0.0886917114257813
5.68616666666667	-0.08392333984375
5.6895	-0.0796318054199219
5.69283333333334	-0.0715255737304688
5.69616666666667	-0.0667572021484375
5.6995	-0.0624656677246094
5.70283333333334	-0.0619888305664063
5.70616666666667	-0.0643730163574219
5.7095	-0.0667572021484375
5.71283333333334	-0.0748634338378907
5.71616666666667	-0.0829696655273438
5.7195	-0.0910758972167969
5.72283333333334	-0.0944137573242188
5.72616666666667	-0.0967979431152344
5.7295	-0.101566314697266
5.73283333333334	-0.09918212890625
5.73616666666667	-0.0939369201660156
5.7395	-0.08392333984375
5.74283333333334	-0.0786781311035157
5.74616666666667	-0.0782012939453125
5.7495	-0.0720024108886719
5.75283333333334	-0.06866455078125
5.75616666666667	-0.06866455078125
5.7595	-0.0772476196289063
5.76283333333334	-0.0844001770019531
5.76616666666667	-0.0848770141601563
5.7695	-0.0882148742675781
5.77283333333334	-0.0896453857421875
5.77616666666667	-0.0920295715332031
5.7795	-0.0882148742675781
5.78283333333334	-0.08392333984375
5.78616666666667	-0.0829696655273438
5.7895	-0.0777244567871094
5.79283333333334	-0.0758171081542969
5.79616666666667	-0.072479248046875
5.7995	-0.0758171081542969
5.80283333333334	-0.0810623168945313
5.80616666666667	-0.0867843627929688
5.8095	-0.0958442687988281
5.81283333333334	-0.0967979431152344
5.81616666666667	-0.0977516174316406
5.8195	-0.0910758972167969
5.82283333333334	-0.0853538513183594
5.82616666666667	-0.0753402709960938
5.8295	-0.0696182250976563
5.83283333333334	-0.072479248046875
5.83616666666667	-0.0767707824707032
5.8395	-0.0824928283691406
5.84283333333334	-0.0824928283691406
5.84616666666667	-0.0872611999511719
5.8495	-0.0910758972167969
5.85283333333334	-0.0910758972167969
5.85616666666667	-0.0882148742675781
5.8595	-0.0863075256347656
5.86283333333334	-0.0891685485839844
5.86616666666667	-0.087738037109375
5.8695	-0.0820159912109375
5.87283333333334	-0.0715255737304688
5.87616666666667	-0.0643730163574219
5.8795	-0.0619888305664063
5.88283333333334	-0.0576972961425782
5.88616666666667	-0.0505447387695313
5.8895	-0.041961669921875
5.89283333333334	-0.0410079956054688
5.89616666666667	-0.0391006469726563
5.8995	-0.03814697265625
5.90283333333334	-0.0362396240234375
5.90616666666667	-0.0424385070800781
5.9095	-0.0538825988769532
5.91283333333334	-0.0619888305664063
5.91616666666667	-0.0691413879394532
5.9195	-0.0715255737304688
5.92283333333334	-0.0748634338378907
5.92616666666667	-0.0734329223632813
5.9295	-0.0710487365722657
5.93283333333334	-0.0710487365722657
5.93616666666667	-0.0700950622558594
5.9395	-0.0710487365722657
5.94283333333334	-0.072479248046875
5.94616666666667	-0.0720024108886719
5.9495	-0.0729560852050782
5.95283333333334	-0.072479248046875
5.95616666666667	-0.0777244567871094
5.9595	-0.08392333984375
5.96283333333334	-0.0863075256347656
5.96616666666667	-0.0925064086914063
5.9695	-0.0958442687988281
5.97283333333334	-0.0977516174316406
5.97616666666667	-0.0948905944824219
5.9795	-0.0910758972167969
5.98283333333334	-0.0905990600585938
5.98616666666667	-0.0886917114257813
5.9895	-0.0920295715332031
5.99283333333334	-0.0958442687988281
5.99616666666667	-0.0972747802734375
5.9995	-0.0967979431152344
6.00283333333334	-0.087738037109375
6.00616666666667	-0.0786781311035157
6.0095	-0.0662803649902344
6.01283333333334	-0.0591278076171875
6.01616666666667	-0.0557899475097657
6.0195	-0.0557899475097657
6.02283333333334	-0.0581741333007813
6.02616666666667	-0.0605583190917969
6.0295	-0.0662803649902344
6.03283333333334	-0.06866455078125
6.03616666666667	-0.06866455078125
6.0395	-0.0634193420410157
6.04283333333334	-0.06103515625
6.04616666666667	-0.0596046447753907
6.0495	-0.0576972961425782
6.05283333333334	-0.0548362731933594
6.05616666666667	-0.0524520874023438
6.0595	-0.0576972961425782
6.06283333333334	-0.0619888305664063
6.06616666666667	-0.064849853515625
6.0695	-0.0624656677246094
6.07283333333334	-0.0619888305664063
6.07616666666667	-0.0653266906738282
6.0795	-0.0677108764648438
6.08283333333334	-0.0710487365722657
6.08616666666667	-0.0743865966796875
6.0895	-0.0810623168945313
6.09283333333334	-0.087738037109375
6.09616666666667	-0.0886917114257813
6.0995	-0.0910758972167969
6.10283333333334	-0.0910758972167969
6.10616666666667	-0.0920295715332031
6.1095	-0.0896453857421875
6.11283333333334	-0.08392333984375
6.11616666666667	-0.08392333984375
6.1195	-0.080108642578125
6.12283333333334	-0.0777244567871094
6.12616666666667	-0.072479248046875
6.1295	-0.0715255737304688
6.13283333333334	-0.072479248046875
6.13616666666667	-0.0700950622558594
6.1395	-0.0677108764648438
6.14283333333334	-0.0629425048828125
6.14616666666667	-0.0615119934082032
6.1495	-0.0615119934082032
6.15283333333334	-0.0624656677246094
6.15616666666667	-0.0658035278320313
6.1595	-0.0677108764648438
6.16283333333334	-0.0710487365722657
6.16616666666667	-0.0705718994140625
6.1695	-0.0681877136230469
6.17283333333334	-0.0624656677246094
6.17616666666667	-0.0557899475097657
6.1795	-0.0500679016113282
6.18283333333334	-0.0505447387695313
6.18616666666667	-0.0581741333007813
6.1895	-0.0677108764648438
6.19283333333334	-0.0739097595214844
6.19616666666667	-0.0739097595214844
6.1995	-0.0743865966796875
6.20283333333334	-0.0705718994140625
6.20616666666667	-0.0658035278320313
6.2095	-0.0581741333007813
6.21283333333334	-0.0553131103515625
6.21616666666667	-0.0567436218261719
6.2195	-0.06103515625
6.22283333333334	-0.0696182250976563
6.22616666666667	-0.0767707824707032
6.2295	-0.0858306884765625
6.23283333333334	-0.0910758972167969
6.23616666666667	-0.0948905944824219
6.2395	-0.0977516174316406
6.24283333333334	-0.0967979431152344
6.24616666666667	-0.0972747802734375
6.2495	-0.0929832458496094
6.25283333333334	-0.0896453857421875
6.25616666666667	-0.087738037109375
6.2595	-0.0882148742675781
6.26283333333334	-0.0886917114257813
6.26616666666667	-0.0848770141601563
6.2695	-0.0863075256347656
6.27283333333334	-0.0872611999511719
6.27616666666667	-0.0858306884765625
6.2795	-0.0810623168945313
6.28283333333334	-0.072479248046875
6.28616666666667	-0.0662803649902344
6.2895	-0.0576972961425782
6.29283333333334	-0.0505447387695313
6.29616666666667	-0.0457763671875
6.2995	-0.0452995300292969
6.30283333333334	-0.0486373901367188
6.30616666666667	-0.0519752502441407
6.3095	-0.0543594360351563
6.31283333333334	-0.0615119934082032
6.31616666666667	-0.0700950622558594
6.3195	-0.0767707824707032
6.32283333333334	-0.0786781311035157
6.32616666666667	-0.0805854797363281
6.3295	-0.0858306884765625
6.33283333333334	-0.0872611999511719
6.33616666666667	-0.0834465026855469
6.3395	-0.0844001770019531
6.34283333333334	-0.0886917114257813
6.34616666666667	-0.0925064086914063
6.3495	-0.0905990600585938
6.35283333333334	-0.0882148742675781
6.35616666666667	-0.0896453857421875
6.3595	-0.08392333984375
6.36283333333334	-0.0739097595214844
6.36616666666667	-0.0658035278320313
6.3695	-0.064849853515625
6.37283333333334	-0.0677108764648438
6.37616666666667	-0.0681877136230469
6.3795	-0.0691413879394532
6.38283333333334	-0.072479248046875
6.38616666666667	-0.0729560852050782
6.3895	-0.0700950622558594
6.39283333333334	-0.064849853515625
6.39616666666667	-0.0634193420410157
6.3995	-0.0662803649902344
6.40283333333334	-0.0710487365722657
6.40616666666667	-0.080108642578125
6.4095	-0.0896453857421875
6.41283333333334	-0.095367431640625
6.41616666666667	-0.0963211059570313
6.4195	-0.0939369201660156
6.42283333333334	-0.0948905944824219
6.42616666666667	-0.0939369201660156
6.4295	-0.0920295715332031
6.43283333333334	-0.095367431640625
6.43616666666667	-0.09918212890625
6.4395	-0.101089477539063
6.44283333333334	-0.0972747802734375
6.44616666666667	-0.0905990600585938
6.4495	-0.0882148742675781
6.45283333333334	-0.0848770141601563
6.45616666666667	-0.0863075256347656
6.4595	-0.0905990600585938
6.46283333333334	-0.0944137573242188
6.46616666666667	-0.0996589660644531
6.4695	-0.103473663330078
6.47283333333334	-0.107288360595703
6.47616666666667	-0.108718872070313
6.4795	-0.104427337646485
6.48283333333334	-0.101089477539063
6.48616666666667	-0.0963211059570313
6.4895	-0.0891685485839844
6.49283333333334	-0.0834465026855469
6.49616666666667	-0.0758171081542969
6.4995	-0.0786781311035157
6.50283333333334	-0.0848770141601563
6.50616666666667	-0.0929832458496094
6.5095	-0.0996589660644531
6.51283333333334	-0.101566314697266
6.51616666666667	-0.0996589660644531
6.5195	-0.0929832458496094
6.52283333333334	-0.0820159912109375
6.52616666666667	-0.0739097595214844
6.5295	-0.0643730163574219
6.53283333333334	-0.0557899475097657
6.53616666666667	-0.0553131103515625
6.5395	-0.0600814819335938
6.54283333333334	-0.0696182250976563
6.54616666666667	-0.0782012939453125
6.5495	-0.0867843627929688
6.55283333333334	-0.0977516174316406
6.55616666666667	-0.10061264038086
6.5595	-0.0958442687988281
6.56283333333334	-0.087738037109375
6.56616666666667	-0.0796318054199219
6.5695	-0.0762939453125
6.57283333333334	-0.0753402709960938
6.57616666666667	-0.0758171081542969
6.5795	-0.0815391540527344
6.58283333333334	-0.087738037109375
6.58616666666667	-0.0929832458496094
6.5895	-0.0982284545898438
6.59283333333334	-0.09918212890625
6.59616666666667	-0.101566314697266
6.5995	-0.0982284545898438
6.60283333333334	-0.0934600830078125
6.60616666666667	-0.0872611999511719
6.6095	-0.0777244567871094
6.61283333333334	-0.0720024108886719
6.61616666666667	-0.0653266906738282
6.6195	-0.0634193420410157
6.62283333333334	-0.0605583190917969
6.62616666666667	-0.0638961791992188
6.6295	-0.0720024108886719
6.63283333333334	-0.0786781311035157
6.63616666666667	-0.0844001770019531
6.6395	-0.0858306884765625
6.64283333333334	-0.0901222229003906
6.64616666666667	-0.0882148742675781
6.6495	-0.0834465026855469
6.65283333333334	-0.0753402709960938
6.65616666666667	-0.06866455078125
6.6595	-0.0629425048828125
6.66283333333334	-0.0553131103515625
6.66616666666667	-0.0481605529785156
[truncated: 7,007 more rows]
