# Supplementary material for: Phase-Specific Parameter Estimation in Chiral HPLC Using 1‑Site, 2‑Site Stochastic Models, and Unified Equation Approach
Source: Anal Chem. 2026 Apr 29;98(18):13925–39. doi: 10.1021/acs.analchem.6c01634 (PMC13177292; doi:10.1021/acs.analchem.6c01634)
Supplement: Supplementary file 2 [file ac6c01634_si_002.zip › SupportingInformation/01_isotherm_fit/CELL2_data/LORA_CELL2_05_10_25409.CSV]

0.000166666666666667	-0.0185966491699219
0.0035	-0.0200271606445313
0.00683333333333334	-0.0233650207519531
0.0101666666666667	-0.0243186950683594
0.0135	-0.0205039978027344
0.0168333333333334	-0.0214576721191406
0.0201666666666667	-0.0209808349609375
0.0235	-0.0171661376953125
0.0268333333333334	-0.00810623168945313
0.0301666666666667	0.00143051147460938
0.0335	0.00333786010742188
0.0368333333333334	0.00238418579101563
0.0401666666666667	0.003814697265625
0.0435	0.00905990600585938
0.0468333333333334	0.0147819519042969
0.0501666666666667	0.0166893005371094
0.0535	0.019073486328125
0.0568333333333334	0.0233650207519531
0.0601666666666667	0.0252723693847656
0.0635	0.026702880859375
0.0668333333333333	0.0243186950683594
0.0701666666666667	0.0219345092773438
0.0735	0.0205039978027344
0.0768333333333334	0.0200271606445313
0.0801666666666667	0.0214576721191406
0.0835	0.0205039978027344
0.0868333333333334	0.0195503234863281
0.0901666666666667	0.0157356262207031
0.0935	0.00762939453125
0.0968333333333334	-0.00238418579101563
0.100166666666667	-0.0095367431640625
0.1035	-0.0109672546386719
0.106833333333334	-0.0119209289550781
0.110166666666667	-0.0123977661132813
0.1135	-0.0123977661132813
0.116833333333334	-0.0133514404296875
0.120166666666667	-0.0138282775878906
0.1235	-0.0143051147460938
0.126833333333334	-0.0143051147460938
0.130166666666667	-0.0138282775878906
0.1335	-0.0138282775878906
0.136833333333334	-0.011444091796875
0.140166666666667	-0.0109672546386719
0.1435	-0.0138282775878906
0.146833333333334	-0.0176429748535156
0.150166666666667	-0.0224113464355469
0.1535	-0.0238418579101563
0.156833333333334	-0.0238418579101563
0.160166666666667	-0.0224113464355469
0.1635	-0.02288818359375
0.166833333333334	-0.0281333923339844
0.170166666666667	-0.0314712524414063
0.1735	-0.0295639038085938
0.176833333333334	-0.0243186950683594
0.180166666666667	-0.0195503234863281
0.1835	-0.0176429748535156
0.186833333333334	-0.0157356262207031
0.190166666666667	-0.0119209289550781
0.1935	-0.0128746032714844
0.196833333333334	-0.019073486328125
0.200166666666667	-0.0309944152832031
0.2035	-0.0405311584472656
0.206833333333334	-0.0472068786621094
0.210166666666667	-0.0524520874023438
0.2135	-0.0529289245605469
0.216833333333334	-0.049591064453125
0.220166666666667	-0.041961669921875
0.2235	-0.0376701354980469
0.226833333333334	-0.0324249267578125
0.230166666666667	-0.0271797180175781
0.2335	-0.0181198120117188
0.236833333333334	-0.0109672546386719
0.240166666666667	-0.00715255737304688
0.2435	-0.00095367431640625
0.246833333333334	0.0057220458984375
0.250166666666667	0.0100135803222656
0.2535	0.00524520874023438
0.256833333333334	0.000476837158203125
0.260166666666667	0.000476837158203125
0.2635	0.00143051147460938
0.266833333333334	0.003814697265625
0.270166666666667	0.00333786010742188
0.2735	0.00238418579101563
0.276833333333334	-0.00333786010742188
0.280166666666667	-0.0119209289550781
0.2835	-0.0181198120117188
0.286833333333334	-0.0195503234863281
0.290166666666667	-0.0157356262207031
0.2935	-0.0123977661132813
0.296833333333334	-0.0100135803222656
0.300166666666667	-0.00619888305664063
0.3035	-0.00143051147460938
0.306833333333334	-0.000476837158203125
0.310166666666667	-0.00619888305664063
0.3135	-0.0104904174804688
0.316833333333334	-0.00810623168945313
0.320166666666667	-0.00476837158203125
0.3235	-0.003814697265625
0.326833333333334	-0.0057220458984375
0.330166666666667	-0.00858306884765625
0.3335	-0.011444091796875
0.336833333333334	-0.0152587890625
0.340166666666667	-0.0181198120117188
0.3435	-0.0205039978027344
0.346833333333334	-0.0243186950683594
0.350166666666667	-0.0257492065429688
0.3535	-0.026702880859375
0.356833333333334	-0.02288818359375
0.360166666666667	-0.0181198120117188
0.3635	-0.0147819519042969
0.366833333333334	-0.0109672546386719
0.370166666666667	-0.00858306884765625
0.3735	-0.00429153442382813
0.376833333333334	-0.0057220458984375
0.380166666666667	-0.00810623168945313
0.3835	-0.0109672546386719
0.386833333333334	-0.00762939453125
0.390166666666667	-0.00095367431640625
0.3935	0.00429153442382813
0.396833333333334	0.00619888305664063
0.400166666666667	0.003814697265625
0.4035	0.00429153442382813
0.406833333333334	0.00333786010742188
0.410166666666667	-0.00143051147460938
0.4135	-0.00858306884765625
0.416833333333334	-0.0133514404296875
0.420166666666667	-0.0128746032714844
0.4235	-0.0143051147460938
0.426833333333334	-0.0195503234863281
0.430166666666667	-0.0238418579101563
0.4335	-0.0233650207519531
0.436833333333334	-0.0214576721191406
0.440166666666667	-0.0200271606445313
0.4435	-0.0181198120117188
0.446833333333334	-0.0133514404296875
0.450166666666667	-0.0104904174804688
0.4535	-0.0100135803222656
0.456833333333334	-0.00905990600585938
0.460166666666667	-0.011444091796875
0.4635	-0.0181198120117188
0.466833333333334	-0.0252723693847656
0.470166666666667	-0.0314712524414063
0.4735	-0.0371932983398438
0.476833333333334	-0.0448226928710938
0.480166666666667	-0.0486373901367188
0.4835	-0.0467300415039063
0.486833333333334	-0.0438690185546875
0.490166666666667	-0.0395774841308594
0.4935	-0.0371932983398438
0.496833333333334	-0.0338554382324219
0.500166666666667	-0.0319480895996094
0.5035	-0.0281333923339844
0.506833333333334	-0.0252723693847656
0.510166666666667	-0.0214576721191406
0.5135	-0.0162124633789063
0.516833333333334	-0.0109672546386719
0.520166666666667	-0.00524520874023438
0.5235	-0.00333786010742188
0.526833333333334	-0.00429153442382813
0.530166666666667	-0.011444091796875
0.5335	-0.0185966491699219
0.536833333333334	-0.0224113464355469
0.540166666666667	-0.0247955322265625
0.5435	-0.0262260437011719
0.546833333333334	-0.0295639038085938
0.550166666666667	-0.0238418579101563
0.5535	-0.0166893005371094
0.556833333333334	-0.0128746032714844
0.560166666666667	-0.0157356262207031
0.5635	-0.0214576721191406
0.566833333333334	-0.0209808349609375
0.570166666666667	-0.0224113464355469
0.5735	-0.0243186950683594
0.576833333333334	-0.0243186950683594
0.580166666666667	-0.0209808349609375
0.5835	-0.0185966491699219
0.586833333333334	-0.0233650207519531
0.590166666666667	-0.0271797180175781
0.5935	-0.0290870666503906
0.596833333333334	-0.0324249267578125
0.600166666666667	-0.0400543212890625
0.6035	-0.0443458557128906
0.606833333333334	-0.0424385070800781
0.610166666666667	-0.0405311584472656
0.6135	-0.041961669921875
0.616833333333334	-0.0448226928710938
0.620166666666667	-0.0452995300292969
0.6235	-0.0443458557128906
0.626833333333334	-0.0405311584472656
0.630166666666667	-0.03814697265625
0.6335	-0.0395774841308594
0.636833333333334	-0.0438690185546875
0.640166666666667	-0.0448226928710938
0.6435	-0.0438690185546875
0.646833333333334	-0.0443458557128906
0.650166666666667	-0.0452995300292969
0.6535	-0.041961669921875
0.656833333333334	-0.0362396240234375
0.660166666666667	-0.0290870666503906
0.6635	-0.0247955322265625
0.666833333333334	-0.0247955322265625
0.670166666666667	-0.0262260437011719
0.6735	-0.0295639038085938
0.676833333333334	-0.0281333923339844
0.680166666666667	-0.0286102294921875
0.6835	-0.0333786010742188
0.686833333333334	-0.0391006469726563
0.690166666666667	-0.0429153442382813
0.6935	-0.0410079956054688
0.696833333333334	-0.0386238098144531
0.700166666666667	-0.034332275390625
0.7035	-0.0295639038085938
0.706833333333334	-0.0257492065429688
0.710166666666667	-0.0257492065429688
0.7135	-0.0300407409667969
0.716833333333334	-0.0357627868652344
0.720166666666667	-0.0410079956054688
0.7235	-0.0424385070800781
0.726833333333334	-0.0376701354980469
0.730166666666667	-0.0300407409667969
0.7335	-0.0262260437011719
0.736833333333334	-0.0271797180175781
0.740166666666667	-0.0281333923339844
0.7435	-0.0257492065429688
0.746833333333334	-0.02288818359375
0.750166666666667	-0.0214576721191406
0.7535	-0.0205039978027344
0.756833333333334	-0.0185966491699219
0.760166666666667	-0.0171661376953125
0.7635	-0.0200271606445313
0.766833333333334	-0.0257492065429688
0.770166666666667	-0.0314712524414063
0.7735	-0.0286102294921875
0.776833333333334	-0.0219345092773438
0.780166666666667	-0.019073486328125
0.7835	-0.0219345092773438
0.786833333333334	-0.0243186950683594
0.790166666666667	-0.0205039978027344
0.7935	-0.0181198120117188
0.796833333333334	-0.0176429748535156
0.800166666666667	-0.0185966491699219
0.8035	-0.0176429748535156
0.806833333333334	-0.0185966491699219
0.810166666666667	-0.026702880859375
0.8135	-0.034332275390625
0.816833333333334	-0.0414848327636719
0.820166666666667	-0.0462532043457031
0.8235	-0.0481605529785156
0.826833333333334	-0.0462532043457031
0.830166666666667	-0.0405311584472656
0.8335	-0.0357627868652344
0.836833333333334	-0.0314712524414063
0.840166666666667	-0.026702880859375
0.8435	-0.0200271606445313
0.846833333333334	-0.0147819519042969
0.850166666666667	-0.011444091796875
0.8535	-0.0100135803222656
0.856833333333334	-0.011444091796875
0.860166666666667	-0.0152587890625
0.8635	-0.0219345092773438
0.866833333333334	-0.0281333923339844
0.870166666666667	-0.0324249267578125
0.8735	-0.0348091125488281
0.876833333333334	-0.0367164611816406
0.880166666666667	-0.0386238098144531
0.8835	-0.0357627868652344
0.886833333333334	-0.0309944152832031
0.890166666666667	-0.0257492065429688
0.8935	-0.0214576721191406
0.896833333333334	-0.0133514404296875
0.900166666666667	-0.00667572021484375
0.9035	-0.003814697265625
0.906833333333334	-0.0057220458984375
0.910166666666667	-0.0095367431640625
0.9135	-0.0138282775878906
0.916833333333334	-0.0171661376953125
0.920166666666667	-0.0176429748535156
0.9235	-0.0200271606445313
0.926833333333334	-0.0233650207519531
0.930166666666667	-0.0262260437011719
0.9335	-0.0252723693847656
0.936833333333334	-0.026702880859375
0.940166666666667	-0.0281333923339844
0.9435	-0.0243186950683594
0.946833333333334	-0.0171661376953125
0.950166666666667	-0.00905990600585938
0.9535	-0.0057220458984375
0.956833333333334	-0.00286102294921875
0.960166666666667	-0.00286102294921875
0.9635	-0.003814697265625
0.966833333333334	-0.00476837158203125
0.970166666666667	-0.00858306884765625
0.9735	-0.0181198120117188
0.976833333333334	-0.0286102294921875
0.980166666666667	-0.0362396240234375
0.9835	-0.041961669921875
0.986833333333334	-0.0491142272949219
0.990166666666667	-0.05340576171875
0.9935	-0.0476837158203125
0.996833333333334	-0.0371932983398438
1.00016666666667	-0.0295639038085938
1.0035	-0.026702880859375
1.00683333333334	-0.0238418579101563
1.01016666666667	-0.0224113464355469
1.0135	-0.0224113464355469
1.01683333333334	-0.02288818359375
1.02016666666667	-0.0224113464355469
1.0235	-0.0200271606445313
1.02683333333334	-0.0205039978027344
1.03016666666667	-0.0219345092773438
1.0335	-0.02288818359375
1.03683333333334	-0.0247955322265625
1.04016666666667	-0.0309944152832031
1.0435	-0.0338554382324219
1.04683333333334	-0.0348091125488281
1.05016666666667	-0.030517578125
1.0535	-0.0286102294921875
1.05683333333334	-0.0290870666503906
1.06016666666667	-0.0252723693847656
1.0635	-0.0214576721191406
1.06683333333334	-0.0176429748535156
1.07016666666667	-0.0238418579101563
1.0735	-0.0319480895996094
1.07683333333334	-0.03814697265625
1.08016666666667	-0.0400543212890625
1.0835	-0.041961669921875
1.08683333333334	-0.0433921813964844
1.09016666666667	-0.0424385070800781
1.0935	-0.0395774841308594
1.09683333333334	-0.0367164611816406
1.10016666666667	-0.03814697265625
1.1035	-0.0424385070800781
1.10683333333334	-0.0438690185546875
1.11016666666667	-0.0391006469726563
1.1135	-0.0357627868652344
1.11683333333334	-0.0357627868652344
1.12016666666667	-0.0391006469726563
1.1235	-0.0400543212890625
1.12683333333334	-0.0429153442382813
1.13016666666667	-0.049591064453125
1.1335	-0.0519752502441407
1.13683333333334	-0.0476837158203125
1.14016666666667	-0.041961669921875
1.1435	-0.03814697265625
1.14683333333334	-0.0367164611816406
1.15016666666667	-0.0338554382324219
1.1535	-0.0329017639160156
1.15683333333334	-0.0357627868652344
1.16016666666667	-0.03814697265625
1.1635	-0.0391006469726563
1.16683333333334	-0.034332275390625
1.17016666666667	-0.030517578125
1.1735	-0.0286102294921875
1.17683333333334	-0.0309944152832031
1.18016666666667	-0.0338554382324219
1.1835	-0.0357627868652344
1.18683333333334	-0.0414848327636719
1.19016666666667	-0.0472068786621094
1.1935	-0.0500679016113282
1.19683333333334	-0.0467300415039063
1.20016666666667	-0.0391006469726563
1.2035	-0.0338554382324219
1.20683333333334	-0.0281333923339844
1.21016666666667	-0.0233650207519531
1.2135	-0.0195503234863281
1.21683333333334	-0.0181198120117188
1.22016666666667	-0.0209808349609375
1.2235	-0.0243186950683594
1.22683333333334	-0.0314712524414063
1.23016666666667	-0.0367164611816406
1.2335	-0.0400543212890625
1.23683333333334	-0.041961669921875
1.24016666666667	-0.0433921813964844
1.2435	-0.0457763671875
1.24683333333334	-0.0443458557128906
1.25016666666667	-0.0405311584472656
1.2535	-0.0348091125488281
1.25683333333334	-0.0309944152832031
1.26016666666667	-0.0262260437011719
1.2635	-0.0200271606445313
1.26683333333334	-0.0166893005371094
1.27016666666667	-0.0181198120117188
1.2735	-0.0224113464355469
1.27683333333334	-0.0214576721191406
1.28016666666667	-0.0209808349609375
1.2835	-0.0286102294921875
1.28683333333334	-0.0357627868652344
1.29016666666667	-0.0352859497070313
1.2935	-0.0295639038085938
1.29683333333334	-0.030517578125
1.30016666666667	-0.0367164611816406
1.3035	-0.0367164611816406
1.30683333333334	-0.030517578125
1.31016666666667	-0.0276565551757813
1.3135	-0.0309944152832031
1.31683333333334	-0.0352859497070313
1.32016666666667	-0.0357627868652344
1.3235	-0.0290870666503906
1.32683333333334	-0.0224113464355469
1.33016666666667	-0.0171661376953125
1.3335	-0.0176429748535156
1.33683333333334	-0.0181198120117188
1.34016666666667	-0.0147819519042969
1.3435	-0.011444091796875
1.34683333333334	-0.0104904174804688
1.35016666666667	-0.0123977661132813
1.3535	-0.0133514404296875
1.35683333333334	-0.0157356262207031
1.36016666666667	-0.0181198120117188
1.3635	-0.0252723693847656
1.36683333333334	-0.0309944152832031
1.37016666666667	-0.0367164611816406
1.3735	-0.0400543212890625
1.37683333333334	-0.0405311584472656
1.38016666666667	-0.0414848327636719
1.3835	-0.0429153442382813
1.38683333333334	-0.0486373901367188
1.39016666666667	-0.0524520874023438
1.3935	-0.0505447387695313
1.39683333333334	-0.0429153442382813
1.40016666666667	-0.0376701354980469
1.4035	-0.0357627868652344
1.40683333333334	-0.034332275390625
1.41016666666667	-0.0319480895996094
1.4135	-0.0319480895996094
1.41683333333334	-0.0333786010742188
1.42016666666667	-0.0333786010742188
1.4235	-0.0276565551757813
1.42683333333334	-0.0195503234863281
1.43016666666667	-0.0133514404296875
1.4335	-0.0109672546386719
1.43683333333334	-0.0138282775878906
1.44016666666667	-0.0171661376953125
1.4435	-0.02288818359375
1.44683333333334	-0.026702880859375
1.45016666666667	-0.030517578125
1.4535	-0.0333786010742188
1.45683333333334	-0.0357627868652344
1.46016666666667	-0.034332275390625
1.4635	-0.0290870666503906
1.46683333333334	-0.026702880859375
1.47016666666667	-0.0300407409667969
1.4735	-0.0348091125488281
1.47683333333334	-0.0352859497070313
1.48016666666667	-0.0329017639160156
1.4835	-0.0309944152832031
1.48683333333334	-0.0286102294921875
1.49016666666667	-0.0252723693847656
1.4935	-0.0200271606445313
1.49683333333334	-0.0181198120117188
1.50016666666667	-0.02288818359375
1.5035	-0.0329017639160156
1.50683333333334	-0.0410079956054688
1.51016666666667	-0.0410079956054688
1.5135	-0.0348091125488281
1.51683333333334	-0.0314712524414063
1.52016666666667	-0.0348091125488281
1.5235	-0.03814697265625
1.52683333333334	-0.03814697265625
1.53016666666667	-0.0391006469726563
1.5335	-0.0481605529785156
1.53683333333334	-0.0553131103515625
1.54016666666667	-0.0538825988769532
1.5435	-0.0448226928710938
1.54683333333334	-0.0371932983398438
1.55016666666667	-0.0324249267578125
1.5535	-0.0276565551757813
1.55683333333334	-0.0219345092773438
1.56016666666667	-0.0195503234863281
1.5635	-0.0243186950683594
1.56683333333334	-0.0352859497070313
1.57016666666667	-0.0448226928710938
1.5735	-0.0467300415039063
1.57683333333334	-0.0438690185546875
1.58016666666667	-0.03814697265625
1.5835	-0.0324249267578125
1.58683333333334	-0.0252723693847656
1.59016666666667	-0.0224113464355469
1.5935	-0.0243186950683594
1.59683333333334	-0.0319480895996094
1.60016666666667	-0.041961669921875
1.6035	-0.0486373901367188
1.60683333333334	-0.0529289245605469
1.61016666666667	-0.0524520874023438
1.6135	-0.0524520874023438
1.61683333333334	-0.0486373901367188
1.62016666666667	-0.0448226928710938
1.6235	-0.0405311584472656
1.62683333333334	-0.0338554382324219
1.63016666666667	-0.026702880859375
1.6335	-0.0200271606445313
1.63683333333334	-0.019073486328125
1.64016666666667	-0.0214576721191406
1.6435	-0.0233650207519531
1.64683333333334	-0.026702880859375
1.65016666666667	-0.0290870666503906
1.6535	-0.0314712524414063
1.65683333333334	-0.0319480895996094
1.66016666666667	-0.0262260437011719
1.6635	-0.019073486328125
1.66683333333334	-0.0119209289550781
1.67016666666667	-0.0095367431640625
1.6735	-0.00858306884765625
1.67683333333334	-0.00619888305664063
1.68016666666667	-0.003814697265625
1.6835	-0.000476837158203125
1.68683333333334	0.00286102294921875
1.69016666666667	0.00619888305664063
1.6935	0.00667572021484375
1.69683333333334	0.00238418579101563
1.70016666666667	-0.00524520874023438
1.7035	-0.0128746032714844
1.70683333333334	-0.0176429748535156
1.71016666666667	-0.0185966491699219
1.7135	-0.0143051147460938
1.71683333333334	-0.00762939453125
1.72016666666667	-0.0019073486328125
1.7235	-0.0019073486328125
1.72683333333334	-0.00667572021484375
1.73016666666667	-0.0128746032714844
1.7335	-0.0162124633789063
1.73683333333334	-0.0185966491699219
1.74016666666667	-0.0195503234863281
1.7435	-0.0185966491699219
1.74683333333334	-0.0176429748535156
1.75016666666667	-0.0195503234863281
1.7535	-0.0243186950683594
1.75683333333334	-0.0276565551757813
1.76016666666667	-0.0295639038085938
1.7635	-0.0319480895996094
1.76683333333334	-0.0357627868652344
1.77016666666667	-0.0367164611816406
1.7735	-0.0329017639160156
1.77683333333334	-0.026702880859375
1.78016666666667	-0.0200271606445313
1.7835	-0.0147819519042969
1.78683333333334	-0.0123977661132813
1.79016666666667	-0.0152587890625
1.7935	-0.0200271606445313
1.79683333333334	-0.026702880859375
1.80016666666667	-0.0329017639160156
1.8035	-0.0367164611816406
1.80683333333334	-0.0386238098144531
1.81016666666667	-0.0371932983398438
1.8135	-0.0352859497070313
1.81683333333334	-0.030517578125
1.82016666666667	-0.02288818359375
1.8235	-0.0157356262207031
1.82683333333334	-0.0104904174804688
1.83016666666667	-0.00762939453125
1.8335	-0.0057220458984375
1.83683333333334	-0.00667572021484375
1.84016666666667	-0.011444091796875
1.8435	-0.0152587890625
1.84683333333334	-0.0157356262207031
1.85016666666667	-0.0123977661132813
1.8535	-0.00810623168945313
1.85683333333334	-0.00429153442382813
1.86016666666667	-0.00476837158203125
1.8635	-0.00810623168945313
1.86683333333334	-0.0138282775878906
1.87016666666667	-0.0166893005371094
1.8735	-0.0152587890625
1.87683333333334	-0.0147819519042969
1.88016666666667	-0.0128746032714844
1.8835	-0.0109672546386719
1.88683333333334	-0.00333786010742188
1.89016666666667	0.00667572021484375
1.8935	0.0133514404296875
1.89683333333334	0.0143051147460938
1.90016666666667	0.011444091796875
1.9035	0.0123977661132813
1.90683333333334	0.0109672546386719
1.91016666666667	0.00476837158203125
1.9135	-0.00715255737304688
1.91683333333334	-0.0133514404296875
1.92016666666667	-0.0104904174804688
1.9235	-0.00810623168945313
1.92683333333334	-0.00810623168945313
1.93016666666667	-0.0095367431640625
1.9335	-0.00333786010742188
1.93683333333334	0.003814697265625
1.94016666666667	0.00667572021484375
1.9435	0.00619888305664063
1.94683333333334	0.00762939453125
1.95016666666667	0.00762939453125
1.9535	0.00238418579101563
1.95683333333334	-0.0057220458984375
1.96016666666667	-0.0152587890625
1.9635	-0.0181198120117188
1.96683333333334	-0.0205039978027344
1.97016666666667	-0.0214576721191406
1.9735	-0.0257492065429688
1.97683333333334	-0.0276565551757813
1.98016666666667	-0.0262260437011719
1.9835	-0.0271797180175781
1.98683333333334	-0.0329017639160156
1.99016666666667	-0.0410079956054688
1.9935	-0.0400543212890625
1.99683333333334	-0.0329017639160156
2.00016666666667	-0.0214576721191406
2.0035	-0.0128746032714844
2.00683333333334	-0.00524520874023438
2.01016666666667	-0.00095367431640625
2.0135	0.000476837158203125
2.01683333333334	-0.0019073486328125
2.02016666666667	-0.00905990600585938
2.0235	-0.0181198120117188
2.02683333333334	-0.0214576721191406
2.03016666666667	-0.0176429748535156
2.0335	-0.0104904174804688
2.03683333333334	-0.00905990600585938
2.04016666666667	-0.0104904174804688
2.0435	-0.0138282775878906
2.04683333333334	-0.0171661376953125
2.05016666666667	-0.0205039978027344
2.0535	-0.0276565551757813
2.05683333333334	-0.0329017639160156
2.06016666666667	-0.0367164611816406
2.0635	-0.0338554382324219
2.06683333333334	-0.030517578125
2.07016666666667	-0.0295639038085938
2.0735	-0.0309944152832031
2.07683333333334	-0.0309944152832031
2.08016666666667	-0.0281333923339844
2.0835	-0.0257492065429688
2.08683333333334	-0.0252723693847656
2.09016666666667	-0.0262260437011719
2.0935	-0.0286102294921875
2.09683333333334	-0.0319480895996094
2.10016666666667	-0.0348091125488281
2.1035	-0.03814697265625
2.10683333333334	-0.0424385070800781
2.11016666666667	-0.0462532043457031
2.1135	-0.0481605529785156
2.11683333333334	-0.0486373901367188
2.12016666666667	-0.0505447387695313
2.1235	-0.0529289245605469
2.12683333333334	-0.05340576171875
2.13016666666667	-0.0514984130859375
2.1335	-0.0529289245605469
2.13683333333334	-0.0548362731933594
2.14016666666667	-0.0524520874023438
2.1435	-0.0462532043457031
2.14683333333334	-0.0410079956054688
2.15016666666667	-0.0391006469726563
2.1535	-0.0319480895996094
2.15683333333334	-0.0238418579101563
2.16016666666667	-0.0219345092773438
2.1635	-0.0300407409667969
2.16683333333334	-0.0352859497070313
2.17016666666667	-0.0362396240234375
2.1735	-0.0357627868652344
2.17683333333334	-0.03814697265625
2.18016666666667	-0.0391006469726563
2.1835	-0.0338554382324219
2.18683333333334	-0.0290870666503906
2.19016666666667	-0.0271797180175781
2.1935	-0.030517578125
2.19683333333334	-0.0352859497070313
2.20016666666667	-0.0376701354980469
2.2035	-0.0395774841308594
2.20683333333334	-0.0410079956054688
2.21016666666667	-0.0462532043457031
2.2135	-0.0514984130859375
2.21683333333334	-0.0538825988769532
2.22016666666667	-0.0543594360351563
2.2235	-0.05340576171875
2.22683333333334	-0.0543594360351563
2.23016666666667	-0.0553131103515625
2.2335	-0.0519752502441407
2.23683333333334	-0.0443458557128906
2.24016666666667	-0.0367164611816406
2.2435	-0.0338554382324219
2.24683333333334	-0.0333786010742188
2.25016666666667	-0.0324249267578125
2.2535	-0.0286102294921875
2.25683333333334	-0.0257492065429688
2.26016666666667	-0.0281333923339844
2.2635	-0.0309944152832031
2.26683333333334	-0.0276565551757813
2.27016666666667	-0.0176429748535156
2.2735	-0.0119209289550781
2.27683333333334	-0.0133514404296875
2.28016666666667	-0.0176429748535156
2.2835	-0.0205039978027344
2.28683333333334	-0.0238418579101563
2.29016666666667	-0.0286102294921875
2.2935	-0.0309944152832031
2.29683333333334	-0.0309944152832031
2.30016666666667	-0.0247955322265625
2.3035	-0.0195503234863281
2.30683333333334	-0.0181198120117188
2.31016666666667	-0.0219345092773438
2.3135	-0.030517578125
2.31683333333334	-0.0376701354980469
2.32016666666667	-0.0448226928710938
2.3235	-0.0467300415039063
2.32683333333334	-0.0438690185546875
2.33016666666667	-0.0395774841308594
2.3335	-0.0357627868652344
2.33683333333334	-0.0348091125488281
2.34016666666667	-0.0295639038085938
2.3435	-0.0271797180175781
2.34683333333334	-0.0290870666503906
2.35016666666667	-0.034332275390625
2.3535	-0.0371932983398438
2.35683333333334	-0.0362396240234375
2.36016666666667	-0.0400543212890625
2.3635	-0.0433921813964844
2.36683333333334	-0.0457763671875
2.37016666666667	-0.0429153442382813
2.3735	-0.0410079956054688
2.37683333333334	-0.0395774841308594
2.38016666666667	-0.0386238098144531
2.3835	-0.0405311584472656
2.38683333333334	-0.0410079956054688
2.39016666666667	-0.0414848327636719
2.3935	-0.0386238098144531
2.39683333333334	-0.0333786010742188
2.40016666666667	-0.0252723693847656
2.4035	-0.0166893005371094
2.40683333333334	-0.0128746032714844
2.41016666666667	-0.0119209289550781
2.4135	-0.011444091796875
2.41683333333334	-0.0109672546386719
2.42016666666667	-0.0119209289550781
2.4235	-0.0176429748535156
2.42683333333334	-0.02288818359375
2.43016666666667	-0.0276565551757813
2.4335	-0.0286102294921875
2.43683333333334	-0.0286102294921875
2.44016666666667	-0.0295639038085938
2.4435	-0.0295639038085938
2.44683333333334	-0.0286102294921875
2.45016666666667	-0.0281333923339844
2.4535	-0.0314712524414063
2.45683333333334	-0.0352859497070313
2.46016666666667	-0.0362396240234375
2.4635	-0.0338554382324219
2.46683333333334	-0.0295639038085938
2.47016666666667	-0.0233650207519531
2.4735	-0.0176429748535156
2.47683333333334	-0.0166893005371094
2.48016666666667	-0.019073486328125
2.4835	-0.0233650207519531
2.48683333333334	-0.0319480895996094
2.49016666666667	-0.0443458557128906
2.4935	-0.05340576171875
2.49683333333334	-0.0591278076171875
2.50016666666667	-0.0615119934082032
2.5035	-0.0600814819335938
2.50683333333334	-0.0481605529785156
2.51016666666667	-0.0309944152832031
2.5135	-0.0205039978027344
2.51683333333334	-0.0157356262207031
2.52016666666667	-0.0166893005371094
2.5235	-0.0205039978027344
2.52683333333334	-0.0281333923339844
2.53016666666667	-0.0352859497070313
2.5335	-0.0362396240234375
2.53683333333334	-0.0357627868652344
2.54016666666667	-0.0352859497070313
2.5435	-0.0329017639160156
2.54683333333334	-0.026702880859375
2.55016666666667	-0.0200271606445313
2.5535	-0.0176429748535156
2.55683333333334	-0.0162124633789063
2.56016666666667	-0.0133514404296875
2.5635	-0.00762939453125
2.56683333333334	-0.00667572021484375
2.57016666666667	-0.0100135803222656
2.5735	-0.0152587890625
2.57683333333334	-0.0162124633789063
2.58016666666667	-0.0157356262207031
2.5835	-0.0200271606445313
2.58683333333334	-0.0286102294921875
2.59016666666667	-0.0362396240234375
2.5935	-0.0429153442382813
2.59683333333334	-0.0510215759277344
2.60016666666667	-0.0581741333007813
2.6035	-0.0586509704589844
2.60683333333334	-0.0519752502441407
2.61016666666667	-0.0424385070800781
2.6135	-0.0333786010742188
2.61683333333334	-0.026702880859375
2.62016666666667	-0.0238418579101563
2.6235	-0.0257492065429688
2.62683333333334	-0.0300407409667969
2.63016666666667	-0.0357627868652344
2.6335	-0.0376701354980469
2.63683333333334	-0.034332275390625
2.64016666666667	-0.0309944152832031
2.6435	-0.0300407409667969
2.64683333333334	-0.026702880859375
2.65016666666667	-0.0205039978027344
2.6535	-0.0162124633789063
2.65683333333334	-0.0185966491699219
2.66016666666667	-0.0224113464355469
2.6635	-0.0257492065429688
2.66683333333334	-0.0309944152832031
2.67016666666667	-0.0400543212890625
2.6735	-0.049591064453125
2.67683333333334	-0.0562667846679688
2.68016666666667	-0.0596046447753907
2.6835	-0.0591278076171875
2.68683333333334	-0.0557899475097657
2.69016666666667	-0.0510215759277344
2.6935	-0.0462532043457031
2.69683333333334	-0.041961669921875
2.70016666666667	-0.0400543212890625
2.7035	-0.0386238098144531
2.70683333333334	-0.0371932983398438
2.71016666666667	-0.0362396240234375
2.7135	-0.0352859497070313
2.71683333333334	-0.034332275390625
2.72016666666667	-0.0362396240234375
2.7235	-0.0405311584472656
2.72683333333334	-0.0467300415039063
2.73016666666667	-0.0524520874023438
2.7335	-0.057220458984375
2.73683333333334	-0.0591278076171875
2.74016666666667	-0.0538825988769532
2.7435	-0.0500679016113282
2.74683333333334	-0.0510215759277344
2.75016666666667	-0.0524520874023438
2.7535	-0.0481605529785156
2.75683333333334	-0.0405311584472656
2.76016666666667	-0.0348091125488281
2.7635	-0.0329017639160156
2.76683333333334	-0.0300407409667969
2.77016666666667	-0.0295639038085938
2.7735	-0.0309944152832031
2.77683333333334	-0.034332275390625
2.78016666666667	-0.0362396240234375
2.7835	-0.0348091125488281
2.78683333333334	-0.0309944152832031
2.79016666666667	-0.0271797180175781
2.7935	-0.0247955322265625
2.79683333333334	-0.0243186950683594
2.80016666666667	-0.0257492065429688
2.8035	-0.0286102294921875
2.80683333333334	-0.0329017639160156
2.81016666666667	-0.0333786010742188
2.8135	-0.0309944152832031
2.81683333333334	-0.0262260437011719
2.82016666666667	-0.0224113464355469
2.8235	-0.0195503234863281
2.82683333333334	-0.0162124633789063
2.83016666666667	-0.0171661376953125
2.8335	-0.0214576721191406
2.83683333333334	-0.030517578125
2.84016666666667	-0.03814697265625
2.8435	-0.0405311584472656
2.84683333333334	-0.03814697265625
2.85016666666667	-0.0309944152832031
2.8535	-0.0262260437011719
2.85683333333334	-0.0224113464355469
2.86016666666667	-0.0219345092773438
2.8635	-0.0252723693847656
2.86683333333334	-0.0276565551757813
2.87016666666667	-0.0295639038085938
2.8735	-0.0286102294921875
2.87683333333334	-0.0276565551757813
2.88016666666667	-0.0233650207519531
2.8835	-0.0181198120117188
2.88683333333334	-0.0162124633789063
2.89016666666667	-0.0185966491699219
2.8935	-0.0257492065429688
2.89683333333334	-0.0329017639160156
2.90016666666667	-0.0386238098144531
2.9035	-0.0414848327636719
2.90683333333334	-0.0410079956054688
2.91016666666667	-0.0371932983398438
2.9135	-0.0290870666503906
2.91683333333334	-0.0176429748535156
2.92016666666667	-0.0100135803222656
2.9235	-0.00429153442382813
2.92683333333334	-0.0057220458984375
2.93016666666667	-0.0128746032714844
2.9335	-0.0209808349609375
2.93683333333334	-0.0262260437011719
2.94016666666667	-0.0281333923339844
2.9435	-0.0309944152832031
2.94683333333334	-0.0300407409667969
2.95016666666667	-0.0262260437011719
2.9535	-0.0252723693847656
2.95683333333334	-0.0295639038085938
2.96016666666667	-0.0333786010742188
2.9635	-0.0367164611816406
2.96683333333334	-0.03814697265625
2.97016666666667	-0.0400543212890625
2.9735	-0.0367164611816406
2.97683333333334	-0.0290870666503906
2.98016666666667	-0.02288818359375
2.9835	-0.0185966491699219
2.98683333333334	-0.0157356262207031
2.99016666666667	-0.0104904174804688
2.9935	-0.003814697265625
2.99683333333334	0.00286102294921875
3.00016666666667	0.00810623168945313
3.0035	0.0133514404296875
3.00683333333334	0.019073486328125
3.01016666666667	0.0252723693847656
3.0135	0.0276565551757813
3.01683333333334	0.0281333923339844
3.02016666666667	0.0309944152832031
3.0235	0.0371932983398438
3.02683333333334	0.0410079956054688
3.03016666666667	0.0395774841308594
3.0335	0.0376701354980469
3.03683333333334	0.0362396240234375
3.04016666666667	0.034332275390625
3.0435	0.0319480895996094
3.04683333333334	0.0309944152832031
3.05016666666667	0.0357627868652344
3.0535	0.0424385070800781
3.05683333333334	0.049591064453125
3.06016666666667	0.0519752502441407
3.0635	0.0505447387695313
3.06683333333334	0.0481605529785156
3.07016666666667	0.0424385070800781
3.0735	0.0362396240234375
3.07683333333334	0.0276565551757813
3.08016666666667	0.0233650207519531
3.0835	0.0214576721191406
3.08683333333334	0.0195503234863281
3.09016666666667	0.0176429748535156
3.0935	0.0152587890625
3.09683333333334	0.0143051147460938
3.10016666666667	0.0171661376953125
3.1035	0.0195503234863281
3.10683333333334	0.02288818359375
3.11016666666667	0.0200271606445313
3.1135	0.0143051147460938
3.11683333333334	0.00762939453125
3.12016666666667	0
3.1235	-0.00524520874023438
3.12683333333334	-0.0109672546386719
3.13016666666667	-0.0119209289550781
3.1335	-0.0100135803222656
3.13683333333334	-0.00858306884765625
3.14016666666667	-0.00858306884765625
3.1435	-0.011444091796875
3.14683333333334	-0.0133514404296875
3.15016666666667	-0.0152587890625
3.1535	-0.0176429748535156
3.15683333333334	-0.019073486328125
3.16016666666667	-0.0185966491699219
3.1635	-0.0181198120117188
3.16683333333334	-0.019073486328125
3.17016666666667	-0.0200271606445313
3.1735	-0.0205039978027344
3.17683333333334	-0.0195503234863281
3.18016666666667	-0.0209808349609375
3.1835	-0.0224113464355469
3.18683333333334	-0.0243186950683594
3.19016666666667	-0.0224113464355469
3.1935	-0.0200271606445313
3.19683333333334	-0.0185966491699219
3.20016666666667	-0.0147819519042969
3.2035	-0.00667572021484375
3.20683333333334	0.00143051147460938
3.21016666666667	0.003814697265625
3.2135	0.00286102294921875
3.21683333333334	0.00143051147460938
3.22016666666667	-0.00286102294921875
3.2235	-0.0095367431640625
3.22683333333334	-0.0109672546386719
3.23016666666667	-0.0019073486328125
3.2335	0.0147819519042969
3.23683333333334	0.0300407409667969
3.24016666666667	0.0467300415039063
3.2435	0.0619888305664063
3.24683333333334	0.0762939453125
3.25016666666667	0.087738037109375
3.2535	0.102519989013672
3.25683333333334	0.123977661132813
3.26016666666667	0.148773193359375
3.2635	0.176429748535156
3.26683333333334	0.203132629394531
3.27016666666667	0.226497650146485
3.2735	0.242710113525391
3.27683333333334	0.256538391113281
3.28016666666667	0.273704528808594
3.2835	0.297069549560547
3.28683333333334	0.323772430419922
3.29016666666667	0.353336334228516
3.2935	0.380516052246094
3.29683333333334	0.405311584472656
3.30016666666667	0.422954559326172
3.3035	0.436782836914063
3.30683333333334	0.450611114501953
3.31016666666667	0.46539306640625
3.3135	0.481128692626953
3.31683333333334	0.491142272949219
3.32016666666667	0.493526458740235
3.3235	0.486373901367188
3.32683333333334	0.472068786621094
3.33016666666667	0.453472137451172
3.3335	0.435829162597656
3.33683333333334	0.422000885009766
3.34016666666667	0.414848327636719
3.3435	0.41341781616211
3.34683333333334	0.4119873046875
3.35016666666667	0.408649444580078
3.3535	0.402450561523438
3.35683333333334	0.399112701416016
3.36016666666667	0.395298004150391
3.3635	0.385761260986328
3.36683333333334	0.370025634765625
3.37016666666667	0.349998474121094
3.3735	0.334262847900391
3.37683333333334	0.317573547363281
3.38016666666667	0.301837921142578
3.3835	0.288963317871094
3.38683333333334	0.279426574707031
3.39016666666667	0.273704528808594
3.3935	0.264644622802735
3.39683333333334	0.254154205322266
3.40016666666667	0.244140625
3.4035	0.239849090576172
3.40683333333334	0.242233276367188
3.41016666666667	0.243663787841797
3.4135	0.238895416259766
3.41683333333334	0.227928161621094
3.42016666666667	0.216960906982422
3.4235	0.20599365234375
3.42683333333334	0.193595886230469
3.43016666666667	0.181198120117188
3.4335	0.174522399902344
3.43683333333334	0.173568725585938
3.44016666666667	0.168800354003906
3.4435	0.158786773681641
3.44683333333334	0.144481658935547
3.45016666666667	0.136852264404297
3.4535	0.138282775878906
3.45683333333334	0.139236450195313
3.46016666666667	0.136375427246094
3.4635	0.13113021850586
3.46683333333334	0.129222869873047
3.47016666666667	0.125885009765625
3.4735	0.11587142944336
3.47683333333334	0.105381011962891
3.48016666666667	0.09918212890625
3.4835	0.0972747802734375
3.48683333333334	0.0910758972167969
3.49016666666667	0.0805854797363281
3.4935	0.0720024108886719
3.49683333333334	0.0681877136230469
3.50016666666667	0.0696182250976563
3.5035	0.0715255737304688
3.50683333333334	0.0748634338378907
3.51016666666667	0.080108642578125
3.5135	0.08392333984375
3.51683333333334	0.0848770141601563
3.52016666666667	0.0848770141601563
3.5235	0.0858306884765625
3.52683333333334	0.0834465026855469
3.53016666666667	0.0753402709960938
3.5335	0.0667572021484375
3.53683333333334	0.0605583190917969
3.54016666666667	0.0538825988769532
3.5435	0.0429153442382813
3.54683333333334	0.0357627868652344
3.55016666666667	0.0329017639160156
3.5535	0.0281333923339844
3.55683333333334	0.0162124633789063
3.56016666666667	0.00476837158203125
3.5635	-0.00238418579101563
3.56683333333334	-0.00905990600585938
3.57016666666667	-0.0147819519042969
3.5735	-0.0195503234863281
3.57683333333334	-0.0214576721191406
3.58016666666667	-0.0233650207519531
3.5835	-0.0257492065429688
3.58683333333334	-0.0281333923339844
3.59016666666667	-0.0276565551757813
3.5935	-0.0195503234863281
3.59683333333334	-0.00810623168945313
3.60016666666667	0.00143051147460938
3.6035	0.00715255737304688
3.60683333333334	0.0138282775878906
3.61016666666667	0.0224113464355469
3.6135	0.0262260437011719
3.61683333333334	0.030517578125
3.62016666666667	0.0424385070800781
3.6235	0.0629425048828125
3.62683333333334	0.0848770141601563
3.63016666666667	0.102519989013672
3.6335	0.120162963867188
3.63683333333334	0.139236450195313
3.64016666666667	0.157833099365235
3.6435	0.173568725585938
3.64683333333334	0.185489654541016
3.65016666666667	0.200748443603516
3.6535	0.219345092773438
3.65683333333334	0.242233276367188
3.66016666666667	0.265598297119141
3.6635	0.2899169921875
3.66683333333334	0.316143035888672
3.67016666666667	0.34332275390625
3.6735	0.370979309082031
3.67683333333334	0.397205352783203
3.68016666666667	0.424861907958985
3.6835	0.457763671875
3.68683333333334	0.498294830322266
3.69016666666667	0.54168701171875
3.6935	0.582695007324219
3.69683333333334	0.616550445556641
3.70016666666667	0.640869140625
3.7035	0.657081604003907
3.70683333333334	0.666618347167969
3.71016666666667	0.674247741699219
3.7135	0.68044662475586
3.71683333333334	0.684738159179688
3.72016666666667	0.691890716552735
3.7235	0.69427490234375
3.72683333333334	0.690937042236328
3.73016666666667	0.677585601806641
3.7335	0.656604766845703
3.73683333333334	0.633716583251953
3.74016666666667	0.607490539550782
3.7435	0.585079193115235
3.74683333333334	0.563621520996094
3.75016666666667	0.540256500244141
3.7535	0.511646270751953
3.75683333333334	0.479221343994141
3.76016666666667	0.445842742919922
3.7635	0.409126281738281
3.76683333333334	0.370979309082031
3.77016666666667	0.336647033691406
3.7735	0.304222106933594
3.77683333333334	0.273704528808594
3.78016666666667	0.240802764892578
3.7835	0.210762023925781
3.78683333333334	0.185489654541016
3.79016666666667	0.164985656738281
3.7935	0.149726867675781
3.79683333333334	0.134944915771485
3.80016666666667	0.121116638183594
3.8035	0.106334686279297
3.80683333333334	0.0929832458496094
3.81016666666667	0.0815391540527344
3.8135	0.0743865966796875
3.81683333333334	0.0734329223632813
3.82016666666667	0.0753402709960938
3.8235	0.0782012939453125
3.82683333333334	0.0782012939453125
3.83016666666667	0.072479248046875
3.8335	0.0619888305664063
3.83683333333334	0.0481605529785156
3.84016666666667	0.0362396240234375
3.8435	0.0290870666503906
3.84683333333334	0.026702880859375
3.85016666666667	0.0290870666503906
3.8535	0.0329017639160156
3.85683333333334	0.034332275390625
3.86016666666667	0.0329017639160156
3.8635	0.026702880859375
3.86683333333334	0.0181198120117188
3.87016666666667	0.011444091796875
3.8735	0.0119209289550781
3.87683333333334	0.0224113464355469
3.88016666666667	0.0352859497070313
3.8835	0.0467300415039063
3.88683333333334	0.05340576171875
3.89016666666667	0.0576972961425782
3.8935	0.0605583190917969
3.89683333333334	0.0591278076171875
3.90016666666667	0.06103515625
3.9035	0.0691413879394532
3.90683333333334	0.0886917114257813
3.91016666666667	0.119686126708985
3.9135	0.16021728515625
3.91683333333334	0.210762023925781
3.92016666666667	0.269412994384766
3.9235	0.335693359375
3.92683333333334	0.40578842163086
3.93016666666667	0.477313995361328
3.9335	0.548839569091797
3.93683333333334	0.626564025878907
3.94016666666667	0.710010528564453
3.9435	0.805854797363281
3.94683333333334	0.90932846069336
3.95016666666667	1.01709365844727
3.9535	1.12533569335938
3.95683333333334	1.23023986816406
3.96016666666667	1.33085250854492
3.9635	1.42192840576172
3.96683333333334	1.50203704833985
3.97016666666667	1.57260894775391
3.9735	1.63507461547852
3.97683333333334	1.68514251708985
3.98016666666667	1.72090530395508
3.9835	1.73807144165039
3.98683333333334	1.73807144165039
3.99016666666667	1.71899795532227
3.9935	1.68704986572266
3.99683333333334	1.64365768432617
4.00016666666667	1.5864372253418
4.0035	1.51300430297852
4.00683333333334	1.42765045166016
4.01016666666667	1.33752822875977
4.0135	1.24073028564453
4.01683333333334	1.13391876220703
4.02016666666667	1.02567672729492
4.0235	0.925540924072266
4.02683333333334	0.835418701171875
4.03016666666667	0.751495361328125
4.0335	0.670909881591797
4.03683333333334	0.600814819335938
4.04016666666667	0.541210174560547
4.0435	0.488758087158203
4.04683333333334	0.436782836914063
4.05016666666667	0.383377075195313
4.0535	0.332355499267578
4.05683333333334	0.282764434814453
4.06016666666667	0.235080718994141
4.0635	0.191688537597656
4.06683333333334	0.159263610839844
4.07016666666667	0.135421752929688
4.0735	0.116348266601563
4.07683333333334	0.10061264038086
4.08016666666667	0.0863075256347656
4.0835	0.0729560852050782
4.08683333333334	0.0553131103515625
4.09016666666667	0.03814697265625
4.0935	0.0205039978027344
4.09683333333334	0.0019073486328125
4.10016666666667	-0.0176429748535156
4.1035	-0.0367164611816406
4.10683333333334	-0.0481605529785156
4.11016666666667	-0.0519752502441407
4.1135	-0.0505447387695313
4.11683333333334	-0.0452995300292969
4.12016666666667	-0.0414848327636719
4.1235	-0.0371932983398438
4.12683333333334	-0.0376701354980469
4.13016666666667	-0.0433921813964844
4.1335	-0.0510215759277344
4.13683333333334	-0.0576972961425782
4.14016666666667	-0.06103515625
4.1435	-0.0638961791992188
4.14683333333334	-0.0667572021484375
4.15016666666667	-0.0672340393066407
4.1535	-0.0615119934082032
4.15683333333334	-0.057220458984375
4.16016666666667	-0.0562667846679688
4.1635	-0.0557899475097657
4.16683333333334	-0.05340576171875
4.17016666666667	-0.0529289245605469
4.1735	-0.0591278076171875
4.17683333333334	-0.0638961791992188
4.18016666666667	-0.0653266906738282
4.1835	-0.0643730163574219
4.18683333333334	-0.0672340393066407
4.19016666666667	-0.0705718994140625
4.1935	-0.0696182250976563
4.19683333333334	-0.064849853515625
4.20016666666667	-0.0600814819335938
4.2035	-0.0557899475097657
4.20683333333334	-0.0467300415039063
4.21016666666667	-0.0352859497070313
4.2135	-0.0290870666503906
4.21683333333334	-0.0333786010742188
4.22016666666667	-0.0405311584472656
4.2235	-0.0443458557128906
4.22683333333334	-0.0462532043457031
4.23016666666667	-0.0510215759277344
4.2335	-0.0543594360351563
4.23683333333334	-0.0529289245605469
4.24016666666667	-0.0505447387695313
4.2435	-0.0510215759277344
4.24683333333334	-0.0548362731933594
4.25016666666667	-0.057220458984375
4.2535	-0.0562667846679688
4.25683333333334	-0.0529289245605469
4.26016666666667	-0.0491142272949219
4.2635	-0.0491142272949219
4.26683333333334	-0.0514984130859375
4.27016666666667	-0.0548362731933594
4.2735	-0.0576972961425782
4.27683333333334	-0.0600814819335938
4.28016666666667	-0.0619888305664063
4.2835	-0.0586509704589844
4.28683333333334	-0.0557899475097657
4.29016666666667	-0.0562667846679688
4.2935	-0.06103515625
4.29683333333334	-0.064849853515625
4.30016666666667	-0.0619888305664063
4.3035	-0.057220458984375
4.30683333333334	-0.0500679016113282
4.31016666666667	-0.0443458557128906
4.3135	-0.0400543212890625
4.31683333333334	-0.0391006469726563
4.32016666666667	-0.0433921813964844
4.3235	-0.0472068786621094
4.32683333333334	-0.0481605529785156
4.33016666666667	-0.0467300415039063
4.3335	-0.0438690185546875
4.33683333333334	-0.0395774841308594
4.34016666666667	-0.0362396240234375
4.3435	-0.0367164611816406
4.34683333333334	-0.03814697265625
4.35016666666667	-0.0367164611816406
4.3535	-0.0352859497070313
4.35683333333334	-0.0405311584472656
4.36016666666667	-0.0505447387695313
4.3635	-0.0581741333007813
4.36683333333334	-0.0615119934082032
4.37016666666667	-0.0624656677246094
4.3735	-0.0596046447753907
4.37683333333334	-0.0500679016113282
4.38016666666667	-0.034332275390625
4.3835	-0.0252723693847656
4.38683333333334	-0.0247955322265625
4.39016666666667	-0.030517578125
4.3935	-0.0333786010742188
4.39683333333334	-0.0367164611816406
4.40016666666667	-0.0438690185546875
4.4035	-0.0524520874023438
4.40683333333334	-0.0586509704589844
4.41016666666667	-0.0567436218261719
4.4135	-0.0514984130859375
4.41683333333334	-0.0443458557128906
4.42016666666667	-0.0362396240234375
4.4235	-0.0271797180175781
4.42683333333334	-0.019073486328125
4.43016666666667	-0.019073486328125
4.4335	-0.0243186950683594
4.43683333333334	-0.0286102294921875
4.44016666666667	-0.030517578125
4.4435	-0.0314712524414063
4.44683333333334	-0.0333786010742188
4.45016666666667	-0.0333786010742188
4.4535	-0.0314712524414063
4.45683333333334	-0.030517578125
4.46016666666667	-0.0319480895996094
4.4635	-0.0324249267578125
4.46683333333334	-0.0324249267578125
4.47016666666667	-0.0348091125488281
4.4735	-0.0405311584472656
4.47683333333334	-0.0467300415039063
4.48016666666667	-0.049591064453125
4.4835	-0.0514984130859375
4.48683333333334	-0.0481605529785156
4.49016666666667	-0.0414848327636719
4.4935	-0.0352859497070313
4.49683333333334	-0.0314712524414063
4.50016666666667	-0.0276565551757813
4.5035	-0.0200271606445313
4.50683333333334	-0.0143051147460938
4.51016666666667	-0.0128746032714844
4.5135	-0.0143051147460938
4.51683333333334	-0.0147819519042969
4.52016666666667	-0.0171661376953125
4.5235	-0.0205039978027344
4.52683333333334	-0.0247955322265625
4.53016666666667	-0.0290870666503906
4.5335	-0.0295639038085938
4.53683333333334	-0.0319480895996094
4.54016666666667	-0.03814697265625
4.5435	-0.0486373901367188
4.54683333333334	-0.057220458984375
4.55016666666667	-0.0600814819335938
4.5535	-0.0581741333007813
4.55683333333334	-0.0491142272949219
4.56016666666667	-0.0376701354980469
4.5635	-0.0281333923339844
4.56683333333334	-0.0257492065429688
4.57016666666667	-0.0290870666503906
4.5735	-0.0352859497070313
4.57683333333334	-0.0414848327636719
4.58016666666667	-0.0443458557128906
4.5835	-0.0391006469726563
4.58683333333334	-0.030517578125
4.59016666666667	-0.0243186950683594
4.5935	-0.02288818359375
4.59683333333334	-0.026702880859375
4.60016666666667	-0.0352859497070313
4.6035	-0.0452995300292969
4.60683333333334	-0.0519752502441407
4.61016666666667	-0.0524520874023438
4.6135	-0.0472068786621094
4.61683333333334	-0.0391006469726563
4.62016666666667	-0.0309944152832031
4.6235	-0.0271797180175781
4.62683333333334	-0.0281333923339844
4.63016666666667	-0.0300407409667969
4.6335	-0.0362396240234375
4.63683333333334	-0.041961669921875
4.64016666666667	-0.0424385070800781
4.6435	-0.0376701354980469
4.64683333333334	-0.0295639038085938
4.65016666666667	-0.0252723693847656
4.6535	-0.0209808349609375
4.65683333333334	-0.0171661376953125
4.66016666666667	-0.0157356262207031
4.6635	-0.0185966491699219
4.66683333333334	-0.0214576721191406
4.67016666666667	-0.0205039978027344
4.6735	-0.0138282775878906
4.67683333333334	-0.0104904174804688
4.68016666666667	-0.0104904174804688
4.6835	-0.0147819519042969
4.68683333333334	-0.0224113464355469
4.69016666666667	-0.0314712524414063
4.6935	-0.0452995300292969
4.69683333333334	-0.0548362731933594
4.70016666666667	-0.0596046447753907
4.7035	-0.0576972961425782
4.70683333333334	-0.0553131103515625
4.71016666666667	-0.0548362731933594
4.7135	-0.05340576171875
4.71683333333334	-0.0519752502441407
4.72016666666667	-0.0486373901367188
4.7235	-0.0438690185546875
4.72683333333334	-0.0395774841308594
4.73016666666667	-0.0371932983398438
4.7335	-0.0371932983398438
4.73683333333334	-0.0386238098144531
4.74016666666667	-0.0414848327636719
4.7435	-0.0481605529785156
4.74683333333334	-0.0548362731933594
4.75016666666667	-0.057220458984375
4.7535	-0.0543594360351563
4.75683333333334	-0.05340576171875
4.76016666666667	-0.0524520874023438
4.7635	-0.0491142272949219
4.76683333333334	-0.0443458557128906
4.77016666666667	-0.0410079956054688
4.7735	-0.0357627868652344
4.77683333333334	-0.0271797180175781
4.78016666666667	-0.0219345092773438
4.7835	-0.0224113464355469
4.78683333333334	-0.0252723693847656
4.79016666666667	-0.0247955322265625
4.7935	-0.0281333923339844
4.79683333333334	-0.034332275390625
4.80016666666667	-0.0386238098144531
4.8035	-0.0357627868652344
4.80683333333334	-0.030517578125
4.81016666666667	-0.0286102294921875
4.8135	-0.0324249267578125
4.81683333333334	-0.03814697265625
4.82016666666667	-0.0443458557128906
4.8235	-0.0491142272949219
4.82683333333334	-0.0510215759277344
4.83016666666667	-0.0481605529785156
4.8335	-0.0400543212890625
4.83683333333334	-0.0348091125488281
4.84016666666667	-0.0319480895996094
4.8435	-0.0357627868652344
4.84683333333334	-0.0424385070800781
4.85016666666667	-0.049591064453125
4.8535	-0.0529289245605469
4.85683333333334	-0.0510215759277344
4.86016666666667	-0.0472068786621094
4.8635	-0.0424385070800781
4.86683333333334	-0.0386238098144531
4.87016666666667	-0.0410079956054688
4.8735	-0.0462532043457031
4.87683333333334	-0.0519752502441407
4.88016666666667	-0.0519752502441407
4.8835	-0.0500679016113282
4.88683333333334	-0.0467300415039063
4.89016666666667	-0.0443458557128906
4.8935	-0.0433921813964844
4.89683333333334	-0.0433921813964844
4.90016666666667	-0.0443458557128906
4.9035	-0.0429153442382813
4.90683333333334	-0.0405311584472656
4.91016666666667	-0.0348091125488281
4.9135	-0.026702880859375
4.91683333333334	-0.0219345092773438
4.92016666666667	-0.0214576721191406
4.9235	-0.0233650207519531
4.92683333333334	-0.0262260437011719
4.93016666666667	-0.0295639038085938
4.9335	-0.0367164611816406
4.93683333333334	-0.0424385070800781
4.94016666666667	-0.0438690185546875
4.9435	-0.0429153442382813
4.94683333333334	-0.0410079956054688
4.95016666666667	-0.0400543212890625
4.9535	-0.0357627868652344
4.95683333333334	-0.0324249267578125
4.96016666666667	-0.0357627868652344
4.9635	-0.0443458557128906
4.96683333333334	-0.0529289245605469
4.97016666666667	-0.0543594360351563
4.9735	-0.0543594360351563
4.97683333333334	-0.0543594360351563
4.98016666666667	-0.0567436218261719
4.9835	-0.0596046447753907
4.98683333333334	-0.0643730163574219
4.99016666666667	-0.0691413879394532
4.9935	-0.0705718994140625
4.99683333333334	-0.0638961791992188
5.00016666666667	-0.0514984130859375
5.0035	-0.0395774841308594
5.00683333333334	-0.0324249267578125
5.01016666666667	-0.0286102294921875
5.0135	-0.0257492065429688
5.01683333333334	-0.0243186950683594
5.02016666666667	-0.02288818359375
5.0235	-0.0200271606445313
5.02683333333334	-0.0133514404296875
5.03016666666667	-0.0119209289550781
5.0335	-0.0185966491699219
5.03683333333334	-0.030517578125
5.04016666666667	-0.0405311584472656
5.0435	-0.0443458557128906
5.04683333333334	-0.0452995300292969
5.05016666666667	-0.0452995300292969
5.0535	-0.0429153442382813
5.05683333333334	-0.0410079956054688
5.06016666666667	-0.0400543212890625
5.0635	-0.0443458557128906
5.06683333333334	-0.0510215759277344
5.07016666666667	-0.0519752502441407
5.0735	-0.0448226928710938
5.07683333333334	-0.0338554382324219
5.08016666666667	-0.0290870666503906
5.0835	-0.030517578125
5.08683333333334	-0.034332275390625
5.09016666666667	-0.0405311584472656
5.0935	-0.0486373901367188
5.09683333333334	-0.0567436218261719
5.10016666666667	-0.0586509704589844
5.1035	-0.057220458984375
5.10683333333334	-0.0548362731933594
5.11016666666667	-0.0543594360351563
5.1135	-0.0586509704589844
5.11683333333334	-0.0638961791992188
5.12016666666667	-0.0715255737304688
5.1235	-0.0715255737304688
5.12683333333334	-0.0653266906738282
5.13016666666667	-0.0567436218261719
5.1335	-0.0519752502441407
5.13683333333334	-0.0500679016113282
5.14016666666667	-0.0481605529785156
5.1435	-0.0481605529785156
5.14683333333334	-0.049591064453125
5.15016666666667	-0.0514984130859375
5.1535	-0.0467300415039063
5.15683333333334	-0.0414848327636719
5.16016666666667	-0.0386238098144531
5.1635	-0.0405311584472656
5.16683333333334	-0.0443458557128906
5.17016666666667	-0.0467300415039063
5.1735	-0.0486373901367188
5.17683333333334	-0.0467300415039063
5.18016666666667	-0.0414848327636719
5.1835	-0.0348091125488281
5.18683333333334	-0.0295639038085938
5.19016666666667	-0.0300407409667969
5.1935	-0.0329017639160156
5.19683333333334	-0.0376701354980469
5.20016666666667	-0.0443458557128906
5.2035	-0.0481605529785156
5.20683333333334	-0.0491142272949219
5.21016666666667	-0.0462532043457031
5.2135	-0.0452995300292969
5.21683333333334	-0.0457763671875
5.22016666666667	-0.0481605529785156
5.2235	-0.0514984130859375
5.22683333333334	-0.0553131103515625
5.23016666666667	-0.0596046447753907
5.2335	-0.06103515625
5.23683333333334	-0.0586509704589844
5.24016666666667	-0.0486373901367188
5.2435	-0.0391006469726563
5.24683333333334	-0.0324249267578125
5.25016666666667	-0.0286102294921875
5.2535	-0.026702880859375
5.25683333333334	-0.030517578125
5.26016666666667	-0.0386238098144531
5.2635	-0.0476837158203125
5.26683333333334	-0.0514984130859375
5.27016666666667	-0.05340576171875
5.2735	-0.0553131103515625
5.27683333333334	-0.0567436218261719
5.28016666666667	-0.06103515625
5.2835	-0.0634193420410157
5.28683333333334	-0.064849853515625
5.29016666666667	-0.0624656677246094
5.2935	-0.0562667846679688
5.29683333333334	-0.0481605529785156
5.30016666666667	-0.0386238098144531
5.3035	-0.0319480895996094
5.30683333333334	-0.0295639038085938
5.31016666666667	-0.0300407409667969
5.3135	-0.0362396240234375
5.31683333333334	-0.0433921813964844
5.32016666666667	-0.0481605529785156
5.3235	-0.0500679016113282
5.32683333333334	-0.0481605529785156
5.33016666666667	-0.0433921813964844
5.3335	-0.0338554382324219
5.33683333333334	-0.0209808349609375
5.34016666666667	-0.00619888305664063
5.3435	0.00286102294921875
5.34683333333334	0.00333786010742188
5.35016666666667	-0.00524520874023438
5.3535	-0.0162124633789063
5.35683333333334	-0.0257492065429688
5.36016666666667	-0.034332275390625
5.3635	-0.0386238098144531
5.36683333333334	-0.0367164611816406
5.37016666666667	-0.0314712524414063
5.3735	-0.0290870666503906
5.37683333333334	-0.0338554382324219
5.38016666666667	-0.0424385070800781
5.3835	-0.049591064453125
5.38683333333334	-0.0514984130859375
5.39016666666667	-0.0505447387695313
5.3935	-0.0500679016113282
5.39683333333334	-0.0500679016113282
5.40016666666667	-0.0514984130859375
5.4035	-0.0548362731933594
5.40683333333334	-0.0600814819335938
5.41016666666667	-0.0600814819335938
5.4135	-0.0562667846679688
5.41683333333334	-0.0457763671875
5.42016666666667	-0.0338554382324219
5.4235	-0.0238418579101563
5.42683333333334	-0.0214576721191406
5.43016666666667	-0.0257492065429688
5.4335	-0.0319480895996094
5.43683333333334	-0.0367164611816406
5.44016666666667	-0.0395774841308594
5.4435	-0.0410079956054688
5.44683333333334	-0.0386238098144531
5.45016666666667	-0.0362396240234375
5.4535	-0.0371932983398438
5.45683333333334	-0.0438690185546875
5.46016666666667	-0.0491142272949219
5.4635	-0.0519752502441407
5.46683333333334	-0.0529289245605469
5.47016666666667	-0.0524520874023438
5.4735	-0.0514984130859375
5.47683333333334	-0.0472068786621094
5.48016666666667	-0.0443458557128906
5.4835	-0.0433921813964844
5.48683333333334	-0.0405311584472656
5.49016666666667	-0.0367164611816406
5.4935	-0.0314712524414063
5.49683333333334	-0.0314712524414063
5.50016666666667	-0.0333786010742188
5.5035	-0.0333786010742188
5.50683333333334	-0.0362396240234375
5.51016666666667	-0.0414848327636719
5.5135	-0.0476837158203125
5.51683333333334	-0.0472068786621094
5.52016666666667	-0.0462532043457031
5.5235	-0.0500679016113282
5.52683333333334	-0.0548362731933594
5.53016666666667	-0.057220458984375
5.5335	-0.0562667846679688
5.53683333333334	-0.0538825988769532
5.54016666666667	-0.049591064453125
5.5435	-0.0452995300292969
5.54683333333334	-0.0391006469726563
5.55016666666667	-0.0333786010742188
5.5535	-0.0286102294921875
5.55683333333334	-0.0300407409667969
5.56016666666667	-0.0333786010742188
5.5635	-0.0376701354980469
5.56683333333334	-0.0424385070800781
5.57016666666667	-0.0486373901367188
5.5735	-0.0543594360351563
5.57683333333334	-0.0519752502441407
5.58016666666667	-0.0443458557128906
5.5835	-0.0338554382324219
5.58683333333334	-0.0281333923339844
5.59016666666667	-0.0252723693847656
5.5935	-0.0233650207519531
5.59683333333334	-0.0247955322265625
5.60016666666667	-0.0286102294921875
5.6035	-0.0362396240234375
5.60683333333334	-0.0395774841308594
5.61016666666667	-0.0410079956054688
5.6135	-0.0414848327636719
5.61683333333334	-0.0448226928710938
5.62016666666667	-0.0486373901367188
5.6235	-0.0505447387695313
5.62683333333334	-0.05340576171875
5.63016666666667	-0.0557899475097657
5.6335	-0.0586509704589844
5.63683333333334	-0.0591278076171875
5.64016666666667	-0.0591278076171875
5.6435	-0.0553131103515625
5.64683333333334	-0.0505447387695313
5.65016666666667	-0.0476837158203125
5.6535	-0.0481605529785156
5.65683333333334	-0.05340576171875
5.66016666666667	-0.0619888305664063
5.6635	-0.072479248046875
5.66683333333334	-0.0777244567871094
5.67016666666667	-0.0734329223632813
5.6735	-0.0634193420410157
5.67683333333334	-0.0524520874023438
5.68016666666667	-0.0438690185546875
5.6835	-0.0386238098144531
5.68683333333334	-0.0405311584472656
5.69016666666667	-0.049591064453125
5.6935	-0.0600814819335938
5.69683333333334	-0.064849853515625
5.70016666666667	-0.0615119934082032
5.7035	-0.0557899475097657
5.70683333333334	-0.0486373901367188
5.71016666666667	-0.0448226928710938
5.7135	-0.0391006469726563
5.71683333333334	-0.0362396240234375
5.72016666666667	-0.0371932983398438
5.7235	-0.0400543212890625
5.72683333333334	-0.0462532043457031
5.73016666666667	-0.0500679016113282
5.7335	-0.0548362731933594
5.73683333333334	-0.0586509704589844
5.74016666666667	-0.0605583190917969
5.7435	-0.0581741333007813
5.74683333333334	-0.0500679016113282
5.75016666666667	-0.0405311584472656
5.7535	-0.0357627868652344
5.75683333333334	-0.0357627868652344
5.76016666666667	-0.03814697265625
5.7635	-0.041961669921875
5.76683333333334	-0.0472068786621094
5.77016666666667	-0.049591064453125
5.7735	-0.0476837158203125
5.77683333333334	-0.0443458557128906
5.78016666666667	-0.0410079956054688
5.7835	-0.0357627868652344
5.78683333333334	-0.0309944152832031
5.79016666666667	-0.0319480895996094
5.7935	-0.0357627868652344
5.79683333333334	-0.0386238098144531
5.80016666666667	-0.0410079956054688
5.8035	-0.0472068786621094
5.80683333333334	-0.0538825988769532
5.81016666666667	-0.0562667846679688
5.8135	-0.0529289245605469
5.81683333333334	-0.0505447387695313
5.82016666666667	-0.0500679016113282
5.8235	-0.0486373901367188
5.82683333333334	-0.0448226928710938
5.83016666666667	-0.0410079956054688
5.8335	-0.041961669921875
5.83683333333334	-0.0429153442382813
5.84016666666667	-0.0429153442382813
5.8435	-0.0433921813964844
5.84683333333334	-0.0486373901367188
5.85016666666667	-0.0562667846679688
5.8535	-0.0586509704589844
5.85683333333334	-0.0543594360351563
5.86016666666667	-0.0491142272949219
5.8635	-0.0481605529785156
5.86683333333334	-0.0476837158203125
5.87016666666667	-0.0462532043457031
5.8735	-0.0491142272949219
5.87683333333334	-0.0586509704589844
5.88016666666667	-0.0667572021484375
5.8835	-0.0681877136230469
5.88683333333334	-0.064849853515625
5.89016666666667	-0.0605583190917969
5.8935	-0.0548362731933594
5.89683333333334	-0.0491142272949219
5.90016666666667	-0.0457763671875
5.9035	-0.0457763671875
5.90683333333334	-0.0472068786621094
5.91016666666667	-0.0452995300292969
5.9135	-0.03814697265625
5.91683333333334	-0.0295639038085938
5.92016666666667	-0.0224113464355469
5.9235	-0.0176429748535156
5.92683333333334	-0.0152587890625
5.93016666666667	-0.0171661376953125
5.9335	-0.02288818359375
5.93683333333334	-0.0281333923339844
5.94016666666667	-0.0286102294921875
5.9435	-0.026702880859375
5.94683333333334	-0.0243186950683594
5.95016666666667	-0.0238418579101563
5.9535	-0.0276565551757813
5.95683333333334	-0.034332275390625
5.96016666666667	-0.0410079956054688
5.9635	-0.0433921813964844
5.96683333333334	-0.0424385070800781
5.97016666666667	-0.0400543212890625
5.9735	-0.0371932983398438
5.97683333333334	-0.0348091125488281
5.98016666666667	-0.0338554382324219
5.9835	-0.0348091125488281
5.98683333333334	-0.0352859497070313
5.99016666666667	-0.034332275390625
5.9935	-0.0333786010742188
5.99683333333334	-0.0352859497070313
6.00016666666667	-0.0414848327636719
6.0035	-0.0514984130859375
6.00683333333334	-0.06103515625
6.01016666666667	-0.0667572021484375
6.0135	-0.0662803649902344
6.01683333333334	-0.0634193420410157
6.02016666666667	-0.057220458984375
6.0235	-0.05340576171875
6.02683333333334	-0.0543594360351563
6.03016666666667	-0.057220458984375
6.0335	-0.0596046447753907
6.03683333333334	-0.0576972961425782
6.04016666666667	-0.0538825988769532
6.0435	-0.0476837158203125
6.04683333333334	-0.0410079956054688
6.05016666666667	-0.0410079956054688
6.0535	-0.0448226928710938
6.05683333333334	-0.0486373901367188
6.06016666666667	-0.0481605529785156
6.0635	-0.0443458557128906
6.06683333333334	-0.0391006469726563
6.07016666666667	-0.0309944152832031
6.0735	-0.0247955322265625
6.07683333333334	-0.0219345092773438
6.08016666666667	-0.0238418579101563
6.0835	-0.0286102294921875
6.08683333333334	-0.0319480895996094
6.09016666666667	-0.0319480895996094
6.0935	-0.0309944152832031
6.09683333333334	-0.0333786010742188
6.10016666666667	-0.0333786010742188
6.1035	-0.0290870666503906
6.10683333333334	-0.026702880859375
6.11016666666667	-0.0286102294921875
6.1135	-0.0324249267578125
6.11683333333334	-0.0314712524414063
6.12016666666667	-0.0300407409667969
6.1235	-0.0329017639160156
6.12683333333334	-0.0362396240234375
6.13016666666667	-0.0410079956054688
6.1335	-0.0452995300292969
6.13683333333334	-0.0500679016113282
6.14016666666667	-0.049591064453125
6.1435	-0.0443458557128906
6.14683333333334	-0.0367164611816406
6.15016666666667	-0.0286102294921875
6.1535	-0.0200271606445313
6.15683333333334	-0.0147819519042969
6.16016666666667	-0.0176429748535156
6.1635	-0.0247955322265625
6.16683333333334	-0.0300407409667969
6.17016666666667	-0.0309944152832031
6.1735	-0.0309944152832031
6.17683333333334	-0.0319480895996094
6.18016666666667	-0.0329017639160156
6.1835	-0.0324249267578125
6.18683333333334	-0.0309944152832031
6.19016666666667	-0.0257492065429688
6.1935	-0.0209808349609375
6.19683333333334	-0.0181198120117188
6.20016666666667	-0.0181198120117188
6.2035	-0.0233650207519531
6.20683333333334	-0.030517578125
6.21016666666667	-0.0424385070800781
6.2135	-0.0486373901367188
6.21683333333334	-0.0481605529785156
6.22016666666667	-0.0438690185546875
6.2235	-0.0400543212890625
6.22683333333334	-0.0400543212890625
6.23016666666667	-0.0414848327636719
6.2335	-0.0443458557128906
6.23683333333334	-0.0448226928710938
6.24016666666667	-0.0414848327636719
6.2435	-0.034332275390625
6.24683333333334	-0.0286102294921875
6.25016666666667	-0.0247955322265625
6.2535	-0.0257492065429688
6.25683333333334	-0.0300407409667969
6.26016666666667	-0.0367164611816406
6.2635	-0.041961669921875
6.26683333333334	-0.0395774841308594
6.27016666666667	-0.0295639038085938
6.2735	-0.0214576721191406
6.27683333333334	-0.0219345092773438
6.28016666666667	-0.0252723693847656
6.2835	-0.0286102294921875
6.28683333333334	-0.0324249267578125
6.29016666666667	-0.041961669921875
6.2935	-0.0467300415039063
6.29683333333334	-0.0452995300292969
6.30016666666667	-0.0448226928710938
6.3035	-0.0500679016113282
6.30683333333334	-0.0586509704589844
6.31016666666667	-0.0624656677246094
6.3135	-0.0600814819335938
6.31683333333334	-0.0524520874023438
6.32016666666667	-0.0429153442382813
6.3235	-0.0329017639160156
6.32683333333334	-0.0286102294921875
6.33016666666667	-0.0295639038085938
6.3335	-0.0357627868652344
6.33683333333334	-0.0433921813964844
6.34016666666667	-0.0467300415039063
6.3435	-0.0457763671875
6.34683333333334	-0.0410079956054688
6.35016666666667	-0.0333786010742188
6.3535	-0.0276565551757813
6.35683333333334	-0.0252723693847656
6.36016666666667	-0.0286102294921875
6.3635	-0.0333786010742188
6.36683333333334	-0.0367164611816406
6.37016666666667	-0.0376701354980469
6.3735	-0.0357627868652344
6.37683333333334	-0.0329017639160156
6.38016666666667	-0.0290870666503906
6.3835	-0.0257492065429688
6.38683333333334	-0.0262260437011719
6.39016666666667	-0.0295639038085938
6.3935	-0.0357627868652344
6.39683333333334	-0.0410079956054688
6.40016666666667	-0.0452995300292969
6.4035	-0.0467300415039063
6.40683333333334	-0.0429153442382813
6.41016666666667	-0.0395774841308594
6.4135	-0.0376701354980469
6.41683333333334	-0.03814697265625
6.42016666666667	-0.03814697265625
6.4235	-0.0371932983398438
6.42683333333334	-0.03814697265625
6.43016666666667	-0.0357627868652344
6.4335	-0.0319480895996094
6.43683333333334	-0.0271797180175781
6.44016666666667	-0.0238418579101563
6.4435	-0.0238418579101563
6.44683333333334	-0.0243186950683594
6.45016666666667	-0.0233650207519531
6.4535	-0.0224113464355469
6.45683333333334	-0.0233650207519531
6.46016666666667	-0.0286102294921875
6.4635	-0.0324249267578125
6.46683333333334	-0.0309944152832031
6.47016666666667	-0.0300407409667969
6.4735	-0.0300407409667969
6.47683333333334	-0.0319480895996094
6.48016666666667	-0.0300407409667969
6.4835	-0.0338554382324219
6.48683333333334	-0.0472068786621094
6.49016666666667	-0.0653266906738282
6.4935	-0.0815391540527344
6.49683333333334	-0.0882148742675781
6.50016666666667	-0.0896453857421875
6.5035	-0.0829696655273438
6.50683333333334	-0.0720024108886719
6.51016666666667	-0.0576972961425782
6.5135	-0.0429153442382813
6.51683333333334	-0.0333786010742188
6.52016666666667	-0.0252723693847656
6.5235	-0.019073486328125
6.52683333333334	-0.0104904174804688
6.53016666666667	-0.00524520874023438
6.5335	-0.00858306884765625
6.53683333333334	-0.0162124633789063
6.54016666666667	-0.0262260437011719
6.5435	-0.0376701354980469
6.54683333333334	-0.0500679016113282
6.55016666666667	-0.0586509704589844
6.5535	-0.0596046447753907
6.55683333333334	-0.0562667846679688
6.56016666666667	-0.0529289245605469
6.5635	-0.049591064453125
6.56683333333334	-0.049591064453125
6.57016666666667	-0.0548362731933594
6.5735	-0.0634193420410157
6.57683333333334	-0.0696182250976563
6.58016666666667	-0.0734329223632813
6.5835	-0.0762939453125
6.58683333333334	-0.0743865966796875
6.59016666666667	-0.0653266906738282
6.5935	-0.0524520874023438
6.59683333333334	-0.041961669921875
6.60016666666667	-0.0319480895996094
6.6035	-0.0271797180175781
6.60683333333334	-0.0271797180175781
6.61016666666667	-0.0329017639160156
6.6135	-0.0424385070800781
6.61683333333334	-0.0514984130859375
6.62016666666667	-0.0591278076171875
6.6235	-0.06103515625
6.62683333333334	-0.0567436218261719
6.63016666666667	-0.0476837158203125
6.6335	-0.0352859497070313
6.63683333333334	-0.0238418579101563
6.64016666666667	-0.0176429748535156
6.6435	-0.0200271606445313
6.64683333333334	-0.030517578125
6.65016666666667	-0.0429153442382813
6.6535	-0.0543594360351563
6.65683333333334	-0.0624656677246094
6.66016666666667	-0.0667572021484375
6.6635	-0.0643730163574219
[truncated: 7,006 more rows]
