# Supplementary material for: Phase-Specific Parameter Estimation in Chiral HPLC Using 1‑Site, 2‑Site Stochastic Models, and Unified Equation Approach
Source: Anal Chem. 2026 Apr 29;98(18):13925–39. doi: 10.1021/acs.analchem.6c01634 (PMC13177292; doi:10.1021/acs.analchem.6c01634)
Supplement: Supplementary file 2 [file ac6c01634_si_002.zip › SupportingInformation/01_isotherm_fit/CELL2_data/LORA_CELL2_05_10_25410.CSV]

0.00166666666666667	-0.0214576721191406
0.005	-0.0243186950683594
0.00833333333333334	-0.0233650207519531
0.0116666666666667	-0.0209808349609375
0.015	-0.0162124633789063
0.0183333333333334	-0.00810623168945313
0.0216666666666667	0.00429153442382813
0.025	0.0166893005371094
0.0283333333333334	0.0238418579101563
0.0316666666666667	0.0233650207519531
0.035	0.0219345092773438
0.0383333333333334	0.0224113464355469
0.0416666666666667	0.0214576721191406
0.045	0.0157356262207031
0.0483333333333334	0.00524520874023438
0.0516666666666667	-0.00286102294921875
0.055	-0.0100135803222656
0.0583333333333334	-0.0176429748535156
0.0616666666666667	-0.0205039978027344
0.065	-0.019073486328125
0.0683333333333334	-0.0119209289550781
0.0716666666666667	-0.00333786010742188
0.075	0.00524520874023438
0.0783333333333334	0.0104904174804688
0.0816666666666667	0.0057220458984375
0.085	-0.00238418579101563
0.0883333333333334	-0.00762939453125
0.0916666666666667	-0.0109672546386719
0.095	-0.0152587890625
0.0983333333333334	-0.0209808349609375
0.101666666666667	-0.02288818359375
0.105	-0.02288818359375
0.108333333333334	-0.0271797180175781
0.111666666666667	-0.0300407409667969
0.115	-0.0286102294921875
0.118333333333334	-0.0205039978027344
0.121666666666667	-0.0109672546386719
0.125	-0.00238418579101563
0.128333333333334	0.00476837158203125
0.131666666666667	0.00762939453125
0.135	0.0057220458984375
0.138333333333334	0.00286102294921875
0.141666666666667	0.00238418579101563
0.145	0.00238418579101563
0.148333333333334	0.00143051147460938
0.151666666666667	0.000476837158203125
0.155	0.00286102294921875
0.158333333333334	0.003814697265625
0.161666666666667	-0.000476837158203125
0.165	-0.00429153442382813
0.168333333333334	-0.00524520874023438
0.171666666666667	-0.00238418579101563
0.175	-0.000476837158203125
0.178333333333334	0.00286102294921875
0.181666666666667	0.00810623168945313
0.185	0.0128746032714844
0.188333333333334	0.0143051147460938
0.191666666666667	0.0104904174804688
0.195	0.0057220458984375
0.198333333333334	0.00238418579101563
0.201666666666667	0.00095367431640625
0.205	-0.000476837158203125
0.208333333333334	-0.00238418579101563
0.211666666666667	-0.00286102294921875
0.215	0.000476837158203125
0.218333333333334	0.00286102294921875
0.221666666666667	0.00476837158203125
0.225	0.003814697265625
0.228333333333334	0.00333786010742188
0.231666666666667	0.00143051147460938
0.235	-0.0019073486328125
0.238333333333334	-0.0057220458984375
0.241666666666667	-0.00905990600585938
0.245	-0.0119209289550781
0.248333333333334	-0.0104904174804688
0.251666666666667	-0.0057220458984375
0.255	-0.00143051147460938
0.258333333333334	0.00143051147460938
0.261666666666667	0.00286102294921875
0.265	0.00810623168945313
0.268333333333334	0.0104904174804688
0.271666666666667	0.0104904174804688
0.275	0.00858306884765625
0.278333333333334	0.00905990600585938
0.281666666666667	0.0100135803222656
0.285	0.00810623168945313
0.288333333333334	0.00429153442382813
0.291666666666667	0.00286102294921875
0.295	0.003814697265625
0.298333333333334	0.00286102294921875
0.301666666666667	0.00143051147460938
0.305	0.00143051147460938
0.308333333333334	0.00476837158203125
0.311666666666667	0.0100135803222656
0.315	0.0166893005371094
0.318333333333334	0.0195503234863281
0.321666666666667	0.0157356262207031
0.325	0.00667572021484375
0.328333333333334	-0.00476837158203125
0.331666666666667	-0.0185966491699219
0.335	-0.0367164611816406
0.338333333333334	-0.0510215759277344
0.341666666666667	-0.0548362731933594
0.345	-0.0467300415039063
0.348333333333334	-0.0367164611816406
0.351666666666667	-0.0262260437011719
0.355	-0.0157356262207031
0.358333333333334	-0.00524520874023438
0.361666666666667	0.00286102294921875
0.365	0.00429153442382813
0.368333333333334	0.00429153442382813
0.371666666666667	0.0057220458984375
0.375	0.0119209289550781
0.378333333333334	0.0162124633789063
0.381666666666667	0.0166893005371094
0.385	0.0143051147460938
0.388333333333334	0.0109672546386719
0.391666666666667	0.003814697265625
0.395	-0.00667572021484375
0.398333333333334	-0.0157356262207031
0.401666666666667	-0.0185966491699219
0.405	-0.0162124633789063
0.408333333333334	-0.011444091796875
0.411666666666667	-0.00429153442382813
0.415	0.00333786010742188
0.418333333333334	0.0104904174804688
0.421666666666667	0.0157356262207031
0.425	0.0185966491699219
0.428333333333334	0.0200271606445313
0.431666666666667	0.0185966491699219
0.435	0.0171661376953125
0.438333333333334	0.0138282775878906
0.441666666666667	0.00905990600585938
0.445	0.0057220458984375
0.448333333333334	0.00476837158203125
0.451666666666667	0.00476837158203125
0.455	0.00095367431640625
0.458333333333334	-0.00333786010742188
0.461666666666667	-0.00715255737304688
0.465	-0.0119209289550781
0.468333333333334	-0.0157356262207031
0.471666666666667	-0.0176429748535156
0.475	-0.0152587890625
0.478333333333334	-0.011444091796875
0.481666666666667	-0.00905990600585938
0.485	-0.00715255737304688
0.488333333333334	-0.00762939453125
0.491666666666667	-0.00810623168945313
0.495	-0.00429153442382813
0.498333333333334	0.0019073486328125
0.501666666666667	0.00715255737304688
0.505	0.00858306884765625
0.508333333333334	0.0104904174804688
0.511666666666667	0.0104904174804688
0.515	0.00762939453125
0.518333333333334	0.00238418579101563
0.521666666666667	-0.0019073486328125
0.525	-0.00476837158203125
0.528333333333334	-0.00619888305664063
0.531666666666667	-0.00715255737304688
0.535	-0.00762939453125
0.538333333333334	-0.0057220458984375
0.541666666666667	0.000476837158203125
0.545	0.0104904174804688
0.548333333333334	0.0157356262207031
0.551666666666667	0.0162124633789063
0.555	0.0138282775878906
0.558333333333334	0.0123977661132813
0.561666666666667	0.00667572021484375
0.565	-0.00143051147460938
0.568333333333334	-0.00858306884765625
0.571666666666667	-0.00858306884765625
0.575	-0.00858306884765625
0.578333333333334	-0.0109672546386719
0.581666666666667	-0.0166893005371094
0.585	-0.0185966491699219
0.588333333333334	-0.0171661376953125
0.591666666666667	-0.0147819519042969
0.595	-0.011444091796875
0.598333333333334	-0.0100135803222656
0.601666666666667	-0.00858306884765625
0.605	-0.0104904174804688
0.608333333333334	-0.0119209289550781
0.611666666666667	-0.0152587890625
0.615	-0.0205039978027344
0.618333333333334	-0.0209808349609375
0.621666666666667	-0.0181198120117188
0.625	-0.011444091796875
0.628333333333334	-0.00905990600585938
0.631666666666667	-0.00667572021484375
0.635	-0.00143051147460938
0.638333333333334	0.00619888305664063
0.641666666666667	0.0119209289550781
0.645	0.0147819519042969
0.648333333333334	0.0195503234863281
0.651666666666667	0.0233650207519531
0.655	0.0214576721191406
0.658333333333334	0.0128746032714844
0.661666666666667	0.00429153442382813
0.665	-0.00095367431640625
0.668333333333334	-0.00429153442382813
0.671666666666667	-0.00667572021484375
0.675	-0.00667572021484375
0.678333333333334	-0.003814697265625
0.681666666666667	0.000476837158203125
0.685	0.00238418579101563
0.688333333333334	0.00429153442382813
0.691666666666667	0.00619888305664063
0.695	0.0109672546386719
0.698333333333334	0.0157356262207031
0.701666666666667	0.0176429748535156
0.705	0.0143051147460938
0.708333333333334	0.00810623168945313
0.711666666666667	-0.00095367431640625
0.715	-0.0100135803222656
0.718333333333334	-0.0162124633789063
0.721666666666667	-0.0181198120117188
0.725	-0.0143051147460938
0.728333333333334	-0.0119209289550781
0.731666666666667	-0.00762939453125
0.735	-0.0057220458984375
0.738333333333334	-0.00476837158203125
0.741666666666667	-0.0057220458984375
0.745	-0.00715255737304688
0.748333333333334	-0.00476837158203125
0.751666666666667	-0.00095367431640625
0.755	0.00143051147460938
0.758333333333334	0.00286102294921875
0.761666666666667	0.003814697265625
0.765	0.00667572021484375
0.768333333333334	0.00905990600585938
0.771666666666667	0.00810623168945313
0.775	0.003814697265625
0.778333333333334	-0.0019073486328125
0.781666666666667	-0.0095367431640625
0.785	-0.0157356262207031
0.788333333333334	-0.019073486328125
0.791666666666667	-0.019073486328125
0.795	-0.0133514404296875
0.798333333333334	-0.00476837158203125
0.801666666666667	0.003814697265625
0.805	0.00905990600585938
0.808333333333334	0.0133514404296875
0.811666666666667	0.0181198120117188
0.815	0.0205039978027344
0.818333333333334	0.0209808349609375
0.821666666666667	0.0224113464355469
0.825	0.0243186950683594
0.828333333333334	0.0243186950683594
0.831666666666667	0.0224113464355469
0.835	0.0185966491699219
0.838333333333334	0.0143051147460938
0.841666666666667	0.00762939453125
0.845	0
0.848333333333334	-0.00858306884765625
0.851666666666667	-0.0166893005371094
0.855	-0.019073486328125
0.858333333333334	-0.0176429748535156
0.861666666666667	-0.0123977661132813
0.865	-0.00810623168945313
0.868333333333334	-0.00143051147460938
0.871666666666667	0.00333786010742188
0.875	0.003814697265625
0.878333333333334	0.003814697265625
0.881666666666667	0.00476837158203125
0.885	0.00905990600585938
0.888333333333334	0.0109672546386719
0.891666666666667	0.0123977661132813
0.895	0.0143051147460938
0.898333333333334	0.0162124633789063
0.901666666666667	0.0157356262207031
0.905	0.00810623168945313
0.908333333333334	0.00095367431640625
0.911666666666667	-0.003814697265625
0.915	-0.0057220458984375
0.918333333333334	-0.00762939453125
0.921666666666667	-0.00810623168945313
0.925	-0.00429153442382813
0.928333333333334	-0.00143051147460938
0.931666666666667	-0.000476837158203125
0.935	-0.00286102294921875
0.938333333333334	-0.00476837158203125
0.941666666666667	-0.00762939453125
0.945	-0.0119209289550781
0.948333333333334	-0.0152587890625
0.951666666666667	-0.0176429748535156
0.955	-0.0176429748535156
0.958333333333334	-0.0166893005371094
0.961666666666667	-0.0162124633789063
0.965	-0.0162124633789063
0.968333333333334	-0.0162124633789063
0.971666666666667	-0.0176429748535156
0.975	-0.0214576721191406
0.978333333333334	-0.0271797180175781
0.981666666666667	-0.0281333923339844
0.985	-0.0247955322265625
0.988333333333334	-0.0181198120117188
0.991666666666667	-0.0100135803222656
0.995	-0.000476837158203125
0.998333333333334	0.00524520874023438
1.00166666666667	0.00238418579101563
1.005	-0.00429153442382813
1.00833333333334	-0.00905990600585938
1.01166666666667	-0.0100135803222656
1.015	-0.0057220458984375
1.01833333333334	0.00333786010742188
1.02166666666667	0.0147819519042969
1.025	0.0224113464355469
1.02833333333334	0.0247955322265625
1.03166666666667	0.0224113464355469
1.035	0.0176429748535156
1.03833333333334	0.0123977661132813
1.04166666666667	0.0095367431640625
1.045	0.0119209289550781
1.04833333333334	0.0152587890625
1.05166666666667	0.0166893005371094
1.055	0.0123977661132813
1.05833333333334	0.0057220458984375
1.06166666666667	-0.0019073486328125
1.065	-0.00858306884765625
1.06833333333334	-0.011444091796875
1.07166666666667	-0.0119209289550781
1.075	-0.0100135803222656
1.07833333333334	-0.0057220458984375
1.08166666666667	0.00333786010742188
1.085	0.0109672546386719
1.08833333333334	0.0147819519042969
1.09166666666667	0.0152587890625
1.095	0.0152587890625
1.09833333333334	0.0152587890625
1.10166666666667	0.0109672546386719
1.105	0.00667572021484375
1.10833333333334	0.003814697265625
1.11166666666667	0.00429153442382813
1.115	0.00619888305664063
1.11833333333334	0.00762939453125
1.12166666666667	0.0104904174804688
1.125	0.0128746032714844
1.12833333333334	0.00858306884765625
1.13166666666667	0.00095367431640625
1.135	-0.00762939453125
1.13833333333334	-0.0109672546386719
1.14166666666667	-0.0147819519042969
1.145	-0.0176429748535156
1.14833333333334	-0.0166893005371094
1.15166666666667	-0.0133514404296875
1.155	-0.00667572021484375
1.15833333333334	0.00095367431640625
1.16166666666667	0.00810623168945313
1.165	0.0119209289550781
1.16833333333334	0.0138282775878906
1.17166666666667	0.0133514404296875
1.175	0.00905990600585938
1.17833333333334	-0.00095367431640625
1.18166666666667	-0.00762939453125
1.185	-0.00762939453125
1.18833333333334	-0.00429153442382813
1.19166666666667	-0.00143051147460938
1.195	0.0019073486328125
1.19833333333334	0.00858306884765625
1.20166666666667	0.0100135803222656
1.205	0.00715255737304688
1.20833333333334	0.00333786010742188
1.21166666666667	0.00524520874023438
1.215	0.00810623168945313
1.21833333333334	0.00667572021484375
1.22166666666667	0.00238418579101563
1.225	-0.00238418579101563
1.22833333333334	-0.00667572021484375
1.23166666666667	-0.0119209289550781
1.235	-0.0119209289550781
1.23833333333334	-0.0100135803222656
1.24166666666667	-0.00762939453125
1.245	-0.0104904174804688
1.24833333333334	-0.0157356262207031
1.25166666666667	-0.0166893005371094
1.255	-0.0176429748535156
1.25833333333334	-0.0166893005371094
1.26166666666667	-0.0133514404296875
1.265	-0.00429153442382813
1.26833333333334	0.00715255737304688
1.27166666666667	0.0119209289550781
1.275	0.0123977661132813
1.27833333333334	0.0119209289550781
1.28166666666667	0.011444091796875
1.285	0.0128746032714844
1.28833333333334	0.0133514404296875
1.29166666666667	0.0166893005371094
1.295	0.0209808349609375
1.29833333333334	0.0257492065429688
1.30166666666667	0.0276565551757813
1.305	0.0252723693847656
1.30833333333334	0.0219345092773438
1.31166666666667	0.0181198120117188
1.315	0.0143051147460938
1.31833333333334	0.0104904174804688
1.32166666666667	0.0109672546386719
1.325	0.0152587890625
1.32833333333334	0.0214576721191406
1.33166666666667	0.0247955322265625
1.335	0.0271797180175781
1.33833333333334	0.0271797180175781
1.34166666666667	0.02288818359375
1.345	0.0171661376953125
1.34833333333334	0.0138282775878906
1.35166666666667	0.0147819519042969
1.355	0.0147819519042969
1.35833333333334	0.0143051147460938
1.36166666666667	0.0171661376953125
1.365	0.019073486328125
1.36833333333334	0.0166893005371094
1.37166666666667	0.0123977661132813
1.375	0.0100135803222656
1.37833333333334	0.00905990600585938
1.38166666666667	0.00905990600585938
1.385	0.0109672546386719
1.38833333333334	0.0176429748535156
1.39166666666667	0.02288818359375
1.395	0.0257492065429688
1.39833333333334	0.0271797180175781
1.40166666666667	0.0276565551757813
1.405	0.026702880859375
1.40833333333334	0.0243186950683594
1.41166666666667	0.0238418579101563
1.415	0.0276565551757813
1.41833333333334	0.0271797180175781
1.42166666666667	0.0257492065429688
1.425	0.0247955322265625
1.42833333333334	0.0247955322265625
1.43166666666667	0.0233650207519531
1.435	0.019073486328125
1.43833333333334	0.0152587890625
1.44166666666667	0.0109672546386719
1.445	0.00619888305664063
1.44833333333334	0.000476837158203125
1.45166666666667	-0.00476837158203125
1.455	-0.0109672546386719
1.45833333333334	-0.0123977661132813
1.46166666666667	-0.011444091796875
1.465	-0.00810623168945313
1.46833333333334	-0.00429153442382813
1.47166666666667	0.00143051147460938
1.475	0.0100135803222656
1.47833333333334	0.0166893005371094
1.48166666666667	0.0205039978027344
1.485	0.0209808349609375
1.48833333333334	0.0200271606445313
1.49166666666667	0.0181198120117188
1.495	0.0171661376953125
1.49833333333334	0.0162124633789063
1.50166666666667	0.0162124633789063
1.505	0.0181198120117188
1.50833333333334	0.0209808349609375
1.51166666666667	0.0224113464355469
1.515	0.0181198120117188
1.51833333333334	0.011444091796875
1.52166666666667	0.00619888305664063
1.525	0.00333786010742188
1.52833333333334	0.000476837158203125
1.53166666666667	-0.00286102294921875
1.535	-0.0057220458984375
1.53833333333334	-0.0100135803222656
1.54166666666667	-0.0181198120117188
1.545	-0.0271797180175781
1.54833333333334	-0.0338554382324219
1.55166666666667	-0.0329017639160156
1.555	-0.0238418579101563
1.55833333333334	-0.00905990600585938
1.56166666666667	0.00715255737304688
1.565	0.0224113464355469
1.56833333333334	0.0300407409667969
1.57166666666667	0.0286102294921875
1.575	0.0209808349609375
1.57833333333334	0.0123977661132813
1.58166666666667	0.0057220458984375
1.585	-0.0019073486328125
1.58833333333334	-0.00619888305664063
1.59166666666667	-0.0104904174804688
1.595	-0.0152587890625
1.59833333333334	-0.0200271606445313
1.60166666666667	-0.0205039978027344
1.605	-0.0152587890625
1.60833333333334	-0.0109672546386719
1.61166666666667	-0.00619888305664063
1.615	-0.0019073486328125
1.61833333333334	-0.00095367431640625
1.62166666666667	-0.00476837158203125
1.625	-0.0147819519042969
1.62833333333334	-0.0224113464355469
1.63166666666667	-0.0276565551757813
1.635	-0.030517578125
1.63833333333334	-0.0314712524414063
1.64166666666667	-0.0300407409667969
1.645	-0.0243186950683594
1.64833333333334	-0.0152587890625
1.65166666666667	-0.0057220458984375
1.655	0.0019073486328125
1.65833333333334	0.00810623168945313
1.66166666666667	0.0133514404296875
1.665	0.0147819519042969
1.66833333333334	0.0095367431640625
1.67166666666667	-0.00095367431640625
1.675	-0.00858306884765625
1.67833333333334	-0.0152587890625
1.68166666666667	-0.0205039978027344
1.685	-0.0252723693847656
1.68833333333334	-0.0276565551757813
1.69166666666667	-0.0271797180175781
1.695	-0.0295639038085938
1.69833333333334	-0.0309944152832031
1.70166666666667	-0.034332275390625
1.705	-0.034332275390625
1.70833333333334	-0.0300407409667969
1.71166666666667	-0.02288818359375
1.715	-0.0123977661132813
1.71833333333334	-0.003814697265625
1.72166666666667	0.00095367431640625
1.725	0.00143051147460938
1.72833333333334	-0.00143051147460938
1.73166666666667	-0.00333786010742188
1.735	-0.00429153442382813
1.73833333333334	-0.00286102294921875
1.74166666666667	0.0019073486328125
1.745	0.00810623168945313
1.74833333333334	0.0123977661132813
1.75166666666667	0.0123977661132813
1.755	0.011444091796875
1.75833333333334	0.00858306884765625
1.76166666666667	0.00238418579101563
1.765	-0.00715255737304688
1.76833333333334	-0.0119209289550781
1.77166666666667	-0.011444091796875
1.775	-0.00762939453125
1.77833333333334	-0.003814697265625
1.78166666666667	0
1.785	0.00238418579101563
1.78833333333334	0.0019073486328125
1.79166666666667	0.000476837158203125
1.795	-0.00476837158203125
1.79833333333334	-0.0100135803222656
1.80166666666667	-0.0109672546386719
1.805	-0.003814697265625
1.80833333333334	0.00476837158203125
1.81166666666667	0.011444091796875
1.815	0.0147819519042969
1.81833333333334	0.0171661376953125
1.82166666666667	0.0195503234863281
1.825	0.0176429748535156
1.82833333333334	0.0147819519042969
1.83166666666667	0.0133514404296875
1.835	0.0171661376953125
1.83833333333334	0.0247955322265625
1.84166666666667	0.0300407409667969
1.845	0.034332275390625
1.84833333333334	0.0357627868652344
1.85166666666667	0.034332275390625
1.855	0.0286102294921875
1.85833333333334	0.019073486328125
1.86166666666667	0.0109672546386719
1.865	0.00667572021484375
1.86833333333334	0.00619888305664063
1.87166666666667	0.0057220458984375
1.875	0.00619888305664063
1.87833333333334	0.00762939453125
1.88166666666667	0.0143051147460938
1.885	0.02288818359375
1.88833333333334	0.0262260437011719
1.89166666666667	0.0262260437011719
1.895	0.0252723693847656
1.89833333333334	0.0281333923339844
1.90166666666667	0.026702880859375
1.905	0.019073486328125
1.90833333333334	0.0143051147460938
1.91166666666667	0.019073486328125
1.915	0.0281333923339844
1.91833333333334	0.0338554382324219
1.92166666666667	0.0367164611816406
1.925	0.041961669921875
1.92833333333334	0.0467300415039063
1.93166666666667	0.0472068786621094
1.935	0.0410079956054688
1.93833333333334	0.0338554382324219
1.94166666666667	0.0271797180175781
1.945	0.0209808349609375
1.94833333333334	0.0143051147460938
1.95166666666667	0.0057220458984375
1.955	0.00238418579101563
1.95833333333334	0.00286102294921875
1.96166666666667	0.00476837158203125
1.965	0.0019073486328125
1.96833333333334	-0.0019073486328125
1.97166666666667	0.000476837158203125
1.975	0.00429153442382813
1.97833333333334	0.00429153442382813
1.98166666666667	0.000476837158203125
1.985	0.000476837158203125
1.98833333333334	0.00143051147460938
1.99166666666667	-0.0019073486328125
1.995	-0.00715255737304688
1.99833333333334	-0.00905990600585938
2.00166666666667	-0.00667572021484375
2.005	-0.00333786010742188
2.00833333333334	-0.0019073486328125
2.01166666666667	0.00238418579101563
2.015	0.00667572021484375
2.01833333333334	0.0100135803222656
2.02166666666667	0.0095367431640625
2.025	0.00810623168945313
2.02833333333334	0.00858306884765625
2.03166666666667	0.00810623168945313
2.035	0.00667572021484375
2.03833333333334	0.003814697265625
2.04166666666667	0.00143051147460938
2.045	-0.00095367431640625
2.04833333333334	-0.00286102294921875
2.05166666666667	-0.00667572021484375
2.055	-0.00858306884765625
2.05833333333334	-0.00667572021484375
2.06166666666667	0.00095367431640625
2.065	0.00667572021484375
2.06833333333334	0.0057220458984375
2.07166666666667	0.00286102294921875
2.075	0
2.07833333333334	-0.00619888305664063
2.08166666666667	-0.0152587890625
2.085	-0.0243186950683594
2.08833333333334	-0.0257492065429688
2.09166666666667	-0.0214576721191406
2.095	-0.0171661376953125
2.09833333333334	-0.0143051147460938
2.10166666666667	-0.0143051147460938
2.105	-0.0123977661132813
2.10833333333334	-0.0100135803222656
2.11166666666667	-0.00762939453125
2.115	-0.0057220458984375
2.11833333333334	-0.00333786010742188
2.12166666666667	0.00286102294921875
2.125	0.00858306884765625
2.12833333333334	0.0123977661132813
2.13166666666667	0.0104904174804688
2.135	0.0057220458984375
2.13833333333334	0.00286102294921875
2.14166666666667	0.00143051147460938
2.145	0.00095367431640625
2.14833333333334	-0.00095367431640625
2.15166666666667	-0.00238418579101563
2.155	-0.00286102294921875
2.15833333333334	-0.00429153442382813
2.16166666666667	-0.00762939453125
2.165	-0.0133514404296875
2.16833333333334	-0.0200271606445313
2.17166666666667	-0.0238418579101563
2.175	-0.0286102294921875
2.17833333333334	-0.0329017639160156
2.18166666666667	-0.0371932983398438
2.185	-0.0391006469726563
2.18833333333334	-0.0371932983398438
2.19166666666667	-0.034332275390625
2.195	-0.030517578125
2.19833333333334	-0.0286102294921875
2.20166666666667	-0.026702880859375
2.205	-0.02288818359375
2.20833333333334	-0.019073486328125
2.21166666666667	-0.0185966491699219
2.215	-0.0181198120117188
2.21833333333334	-0.0152587890625
2.22166666666667	-0.0109672546386719
2.225	-0.0095367431640625
2.22833333333334	-0.00858306884765625
2.23166666666667	-0.00715255737304688
2.235	-0.0104904174804688
2.23833333333334	-0.0143051147460938
2.24166666666667	-0.0176429748535156
2.245	-0.019073486328125
2.24833333333334	-0.0205039978027344
2.25166666666667	-0.0214576721191406
2.255	-0.019073486328125
2.25833333333334	-0.0176429748535156
2.26166666666667	-0.0147819519042969
2.265	-0.0119209289550781
2.26833333333334	-0.00858306884765625
2.27166666666667	-0.00524520874023438
2.275	-0.00143051147460938
2.27833333333334	0.00286102294921875
2.28166666666667	0.0057220458984375
2.285	0.0057220458984375
2.28833333333334	0.0057220458984375
2.29166666666667	0.00667572021484375
2.295	0.00810623168945313
2.29833333333334	0.00715255737304688
2.30166666666667	0.00524520874023438
2.305	0.0019073486328125
2.30833333333334	-0.00286102294921875
2.31166666666667	-0.0119209289550781
2.315	-0.0238418579101563
2.31833333333334	-0.0352859497070313
2.32166666666667	-0.0443458557128906
2.325	-0.0491142272949219
2.32833333333334	-0.0510215759277344
2.33166666666667	-0.0491142272949219
2.335	-0.0443458557128906
2.33833333333334	-0.0348091125488281
2.34166666666667	-0.02288818359375
2.345	-0.0152587890625
2.34833333333334	-0.0104904174804688
2.35166666666667	-0.00810623168945313
2.355	-0.00429153442382813
2.35833333333334	-0.0019073486328125
2.36166666666667	-0.003814697265625
2.365	-0.0057220458984375
2.36833333333334	-0.00429153442382813
2.37166666666667	0.000476837158203125
2.375	0.003814697265625
2.37833333333334	0.00333786010742188
2.38166666666667	0.00286102294921875
2.385	0.00143051147460938
2.38833333333334	-0.00333786010742188
2.39166666666667	-0.0109672546386719
2.395	-0.0176429748535156
2.39833333333334	-0.0205039978027344
2.40166666666667	-0.019073486328125
2.405	-0.0162124633789063
2.40833333333334	-0.00762939453125
2.41166666666667	0.000476837158203125
2.415	0.00667572021484375
2.41833333333334	0.00762939453125
2.42166666666667	0.003814697265625
2.425	0.00095367431640625
2.42833333333334	-0.00715255737304688
2.43166666666667	-0.0147819519042969
2.435	-0.0219345092773438
2.43833333333334	-0.0238418579101563
2.44166666666667	-0.0224113464355469
2.445	-0.0243186950683594
2.44833333333334	-0.0243186950683594
2.45166666666667	-0.0219345092773438
2.455	-0.019073486328125
2.45833333333334	-0.0195503234863281
2.46166666666667	-0.0224113464355469
2.465	-0.0200271606445313
2.46833333333334	-0.0176429748535156
2.47166666666667	-0.0171661376953125
2.475	-0.0185966491699219
2.47833333333334	-0.0157356262207031
2.48166666666667	-0.00762939453125
2.485	-0.00095367431640625
2.48833333333334	0.00667572021484375
2.49166666666667	0.0109672546386719
2.495	0.0119209289550781
2.49833333333334	0.00762939453125
2.50166666666667	-0.000476837158203125
2.505	-0.00810623168945313
2.50833333333334	-0.0157356262207031
2.51166666666667	-0.0176429748535156
2.515	-0.0143051147460938
2.51833333333334	-0.0057220458984375
2.52166666666667	0.00238418579101563
2.525	0.00810623168945313
2.52833333333334	0.0095367431640625
2.53166666666667	0.00858306884765625
2.535	0.00524520874023438
2.53833333333334	0.000476837158203125
2.54166666666667	-0.00619888305664063
2.545	-0.0138282775878906
2.54833333333334	-0.0162124633789063
2.55166666666667	-0.0143051147460938
2.555	-0.0133514404296875
2.55833333333334	-0.0147819519042969
2.56166666666667	-0.0171661376953125
2.565	-0.0152587890625
2.56833333333334	-0.0133514404296875
2.57166666666667	-0.0147819519042969
2.575	-0.0166893005371094
2.57833333333334	-0.0176429748535156
2.58166666666667	-0.0143051147460938
2.585	-0.0095367431640625
2.58833333333334	-0.00429153442382813
2.59166666666667	0.00143051147460938
2.595	0.0100135803222656
2.59833333333334	0.019073486328125
2.60166666666667	0.0252723693847656
2.605	0.0243186950683594
2.60833333333334	0.0214576721191406
2.61166666666667	0.0185966491699219
2.615	0.0176429748535156
2.61833333333334	0.0185966491699219
2.62166666666667	0.0185966491699219
2.625	0.0171661376953125
2.62833333333334	0.0133514404296875
2.63166666666667	0.00858306884765625
2.635	0.00333786010742188
2.63833333333334	-0.00429153442382813
2.64166666666667	-0.00905990600585938
2.645	-0.0109672546386719
2.64833333333334	-0.0128746032714844
2.65166666666667	-0.0138282775878906
2.655	-0.0171661376953125
2.65833333333334	-0.0185966491699219
2.66166666666667	-0.0233650207519531
2.665	-0.0262260437011719
2.66833333333334	-0.0252723693847656
2.67166666666667	-0.0219345092773438
2.675	-0.0195503234863281
2.67833333333334	-0.0157356262207031
2.68166666666667	-0.0104904174804688
2.685	-0.00858306884765625
2.68833333333334	-0.0133514404296875
2.69166666666667	-0.0185966491699219
2.695	-0.0205039978027344
2.69833333333334	-0.0224113464355469
2.70166666666667	-0.0233650207519531
2.705	-0.02288818359375
2.70833333333334	-0.019073486328125
2.71166666666667	-0.0166893005371094
2.715	-0.0157356262207031
2.71833333333334	-0.0123977661132813
2.72166666666667	-0.00762939453125
2.725	-0.00143051147460938
2.72833333333334	0.00286102294921875
2.73166666666667	0.00858306884765625
2.735	0.0128746032714844
2.73833333333334	0.0166893005371094
2.74166666666667	0.0195503234863281
2.745	0.0214576721191406
2.74833333333334	0.0219345092773438
2.75166666666667	0.0195503234863281
2.755	0.0181198120117188
2.75833333333334	0.0133514404296875
2.76166666666667	0.00715255737304688
2.765	-0.0019073486328125
2.76833333333334	-0.00762939453125
2.77166666666667	-0.0109672546386719
2.775	-0.0185966491699219
2.77833333333334	-0.0286102294921875
2.78166666666667	-0.0376701354980469
2.785	-0.0395774841308594
2.78833333333334	-0.0376701354980469
2.79166666666667	-0.0367164611816406
2.795	-0.034332275390625
2.79833333333334	-0.0300407409667969
2.80166666666667	-0.0233650207519531
2.805	-0.0214576721191406
2.80833333333334	-0.02288818359375
2.81166666666667	-0.02288818359375
2.815	-0.0209808349609375
2.81833333333334	-0.0209808349609375
2.82166666666667	-0.0224113464355469
2.825	-0.019073486328125
2.82833333333334	-0.0138282775878906
2.83166666666667	-0.0119209289550781
2.835	-0.0143051147460938
2.83833333333334	-0.0162124633789063
2.84166666666667	-0.0138282775878906
2.845	-0.0138282775878906
2.84833333333334	-0.0133514404296875
2.85166666666667	-0.0109672546386719
2.855	-0.00524520874023438
2.85833333333334	0.0019073486328125
2.86166666666667	0.00715255737304688
2.865	0.0109672546386719
2.86833333333334	0.0133514404296875
2.87166666666667	0.0162124633789063
2.875	0.0181198120117188
2.87833333333334	0.0152587890625
2.88166666666667	0.00858306884765625
2.885	0.00143051147460938
2.88833333333334	-0.00238418579101563
2.89166666666667	-0.00333786010742188
2.895	-0.0019073486328125
2.89833333333334	0.00238418579101563
2.90166666666667	0.00524520874023438
2.905	0.00667572021484375
2.90833333333334	0.00333786010742188
2.91166666666667	0
2.915	-0.0057220458984375
2.91833333333334	-0.00905990600585938
2.92166666666667	-0.00715255737304688
2.925	-0.0057220458984375
2.92833333333334	-0.0057220458984375
2.93166666666667	-0.00810623168945313
2.935	-0.00762939453125
2.93833333333334	-0.00715255737304688
2.94166666666667	-0.00858306884765625
2.945	-0.00905990600585938
2.94833333333334	-0.00476837158203125
2.95166666666667	0.00143051147460938
2.955	0.0057220458984375
2.95833333333334	0.0100135803222656
2.96166666666667	0.0157356262207031
2.965	0.0200271606445313
2.96833333333334	0.0209808349609375
2.97166666666667	0.0157356262207031
2.975	0.0095367431640625
2.97833333333334	0
2.98166666666667	-0.00667572021484375
2.985	-0.0100135803222656
2.98833333333334	-0.00905990600585938
2.99166666666667	-0.0057220458984375
2.995	-0.00286102294921875
2.99833333333334	0.0019073486328125
3.00166666666667	0.00715255737304688
3.005	0.0128746032714844
3.00833333333334	0.0195503234863281
3.01166666666667	0.0276565551757813
3.015	0.0371932983398438
3.01833333333334	0.0443458557128906
3.02166666666667	0.0491142272949219
3.025	0.0519752502441407
3.02833333333334	0.0538825988769532
3.03166666666667	0.0600814819335938
3.035	0.0667572021484375
3.03833333333334	0.072479248046875
3.04166666666667	0.0758171081542969
3.045	0.0767707824707032
3.04833333333334	0.0729560852050782
3.05166666666667	0.0658035278320313
3.055	0.0581741333007813
3.05833333333334	0.0538825988769532
3.06166666666667	0.0510215759277344
3.065	0.0524520874023438
3.06833333333334	0.0562667846679688
3.07166666666667	0.0562667846679688
3.075	0.05340576171875
3.07833333333334	0.0476837158203125
3.08166666666667	0.0448226928710938
3.085	0.0405311584472656
3.08833333333334	0.0352859497070313
3.09166666666667	0.030517578125
3.095	0.0281333923339844
3.09833333333334	0.0257492065429688
3.10166666666667	0.0205039978027344
3.105	0.0138282775878906
3.10833333333334	0.0100135803222656
3.11166666666667	0.00905990600585938
3.115	0.00858306884765625
3.11833333333334	0.00905990600585938
3.12166666666667	0.00762939453125
3.125	0.00715255737304688
3.12833333333334	0.00667572021484375
3.13166666666667	0.0104904174804688
3.135	0.0138282775878906
3.13833333333334	0.0143051147460938
3.14166666666667	0.0157356262207031
3.145	0.0176429748535156
3.14833333333334	0.0185966491699219
3.15166666666667	0.0157356262207031
3.155	0.0123977661132813
3.15833333333334	0.0119209289550781
3.16166666666667	0.0119209289550781
3.165	0.0104904174804688
3.16833333333334	0.00715255737304688
3.17166666666667	0.00143051147460938
3.175	-0.003814697265625
3.17833333333334	-0.00619888305664063
3.18166666666667	-0.00286102294921875
3.185	0.00095367431640625
3.18833333333334	0.00619888305664063
3.19166666666667	0.0152587890625
3.195	0.0247955322265625
3.19833333333334	0.030517578125
3.20166666666667	0.0295639038085938
3.205	0.0281333923339844
3.20833333333334	0.0252723693847656
3.21166666666667	0.02288818359375
3.215	0.0214576721191406
3.21833333333334	0.0214576721191406
3.22166666666667	0.0205039978027344
3.225	0.0143051147460938
3.22833333333334	0.0095367431640625
3.23166666666667	0.00715255737304688
3.235	0.0057220458984375
3.23833333333334	0.00429153442382813
3.24166666666667	0.00762939453125
3.245	0.0176429748535156
3.24833333333334	0.0257492065429688
3.25166666666667	0.0281333923339844
3.255	0.0281333923339844
3.25833333333334	0.0309944152832031
3.26166666666667	0.0367164611816406
3.265	0.0438690185546875
3.26833333333334	0.0519752502441407
3.27166666666667	0.0629425048828125
3.275	0.0729560852050782
3.27833333333334	0.0810623168945313
3.28166666666667	0.0863075256347656
3.285	0.091552734375
3.28833333333334	0.0996589660644531
3.29166666666667	0.10824203491211
3.295	0.119209289550781
3.29833333333334	0.127792358398438
3.30166666666667	0.139713287353516
3.305	0.154495239257813
3.30833333333334	0.171661376953125
3.31166666666667	0.187873840332031
3.315	0.202655792236328
3.31833333333334	0.219821929931641
3.32166666666667	0.235557556152344
3.325	0.245094299316406
3.32833333333334	0.250816345214844
3.33166666666667	0.257968902587891
3.335	0.26845932006836
3.33833333333334	0.27608871459961
3.34166666666667	0.280380249023438
3.345	0.284194946289063
3.34833333333334	0.287055969238281
3.35166666666667	0.288963317871094
3.355	0.287055969238281
3.35833333333334	0.286579132080078
3.36166666666667	0.285625457763672
3.365	0.285625457763672
3.36833333333334	0.285148620605469
3.37166666666667	0.281333923339844
3.375	0.278472900390625
3.37833333333334	0.274181365966797
3.38166666666667	0.271797180175781
3.385	0.266075134277344
3.38833333333334	0.256538391113281
3.39166666666667	0.246047973632813
3.395	0.235557556152344
3.39833333333334	0.227928161621094
3.40166666666667	0.218391418457031
3.405	0.211238861083985
3.40833333333334	0.206470489501953
3.41166666666667	0.203609466552735
3.415	0.204086303710938
3.41833333333334	0.204086303710938
3.42166666666667	0.204086303710938
3.425	0.203132629394531
3.42833333333334	0.204086303710938
3.43166666666667	0.205039978027344
3.435	0.19979476928711
3.43833333333334	0.191688537597656
3.44166666666667	0.185489654541016
3.445	0.18310546875
3.44833333333334	0.177860260009766
3.45166666666667	0.171661376953125
3.455	0.165939331054688
3.45833333333334	0.159740447998047
3.46166666666667	0.153064727783203
3.465	0.14495849609375
3.46833333333334	0.13875961303711
3.47166666666667	0.135421752929688
3.475	0.133037567138672
3.47833333333334	0.130176544189453
3.48166666666667	0.125885009765625
3.485	0.122547149658203
3.48833333333334	0.121116638183594
3.49166666666667	0.116825103759766
3.495	0.112533569335938
3.49833333333334	0.110149383544922
3.50166666666667	0.1068115234375
3.505	0.100135803222656
3.50833333333334	0.091552734375
3.51166666666667	0.0848770141601563
3.515	0.0810623168945313
3.51833333333334	0.0767707824707032
3.52166666666667	0.0729560852050782
3.525	0.0681877136230469
3.52833333333334	0.0624656677246094
3.53166666666667	0.0586509704589844
3.535	0.0553131103515625
3.53833333333334	0.0491142272949219
3.54166666666667	0.0410079956054688
3.545	0.034332275390625
3.54833333333334	0.0257492065429688
3.55166666666667	0.0133514404296875
3.555	-0.00524520874023438
3.55833333333334	-0.0219345092773438
3.56166666666667	-0.0367164611816406
3.565	-0.0481605529785156
3.56833333333334	-0.0591278076171875
3.57166666666667	-0.06866455078125
3.575	-0.0772476196289063
3.57833333333334	-0.0882148742675781
3.58166666666667	-0.0996589660644531
3.585	-0.112533569335938
3.58833333333334	-0.119209289550781
3.59166666666667	-0.123023986816406
3.595	-0.120639801025391
3.59833333333334	-0.113010406494141
3.60166666666667	-0.0996589660644531
3.605	-0.0824928283691406
3.60833333333334	-0.0629425048828125
3.61166666666667	-0.0376701354980469
3.615	-0.00810623168945313
3.61833333333334	0.0252723693847656
3.62166666666667	0.0553131103515625
3.625	0.0848770141601563
3.62833333333334	0.113964080810547
3.63166666666667	0.142097473144531
3.635	0.166416168212891
3.63833333333334	0.18453598022461
3.64166666666667	0.203609466552735
3.645	0.226020812988281
3.64833333333334	0.248908996582031
3.65166666666667	0.267505645751953
3.655	0.284671783447266
3.65833333333334	0.304698944091797
3.66166666666667	0.329971313476563
3.665	0.354290008544922
3.66833333333334	0.374317169189453
3.67166666666667	0.394344329833985
3.675	0.415325164794922
3.67833333333334	0.436782836914063
3.68166666666667	0.454425811767578
3.685	0.472068786621094
3.68833333333334	0.494956970214844
3.69166666666667	0.520706176757813
3.695	0.548839569091797
3.69833333333334	0.578880310058594
3.70166666666667	0.608444213867188
3.705	0.634193420410157
3.70833333333334	0.656604766845703
3.71166666666667	0.679492950439453
3.715	0.700473785400391
3.71833333333334	0.714302062988282
3.72166666666667	0.721454620361328
3.725	0.723838806152344
3.72833333333334	0.719547271728516
3.73166666666667	0.708580017089844
3.735	0.690937042236328
3.73833333333334	0.669479370117188
3.74166666666667	0.645637512207032
3.745	0.619888305664063
3.74833333333334	0.593662261962891
3.75166666666667	0.565052032470703
3.755	0.534534454345703
3.75833333333334	0.50497055053711
3.76166666666667	0.476360321044922
3.765	0.449657440185547
3.76833333333334	0.422000885009766
3.77166666666667	0.393390655517578
3.775	0.363826751708985
3.77833333333334	0.334262847900391
3.78166666666667	0.303268432617188
3.785	0.274181365966797
3.78833333333334	0.247478485107422
3.79166666666667	0.222206115722656
3.795	0.198841094970703
3.79833333333334	0.17690658569336
3.80166666666667	0.166416168212891
3.805	0.155925750732422
3.80833333333334	0.141143798828125
3.81166666666667	0.123977661132813
3.815	0.109195709228516
3.81833333333334	0.0929832458496094
3.82166666666667	0.0715255737304688
3.825	0.0529289245605469
3.82833333333334	0.0438690185546875
3.83166666666667	0.0414848327636719
3.835	0.0395774841308594
3.83833333333334	0.0438690185546875
3.84166666666667	0.05340576171875
3.845	0.06103515625
3.84833333333334	0.0624656677246094
3.85166666666667	0.0605583190917969
3.855	0.0586509704589844
3.85833333333334	0.0548362731933594
3.86166666666667	0.0472068786621094
3.865	0.0386238098144531
3.86833333333334	0.0300407409667969
3.87166666666667	0.0252723693847656
3.875	0.0276565551757813
3.87833333333334	0.0367164611816406
3.88166666666667	0.0491142272949219
3.885	0.0605583190917969
3.88833333333334	0.0729560852050782
3.89166666666667	0.0853538513183594
3.895	0.0891685485839844
3.89833333333334	0.087738037109375
3.90166666666667	0.0867843627929688
3.905	0.0948905944824219
3.90833333333334	0.112056732177735
3.91166666666667	0.13875961303711
3.915	0.17690658569336
3.91833333333334	0.223159790039063
3.92166666666667	0.273704528808594
3.925	0.325202941894531
3.92833333333334	0.380516052246094
3.93166666666667	0.439643859863281
3.935	0.508308410644532
3.93833333333334	0.586509704589844
3.94166666666667	0.675201416015625
3.945	0.77199935913086
3.94833333333334	0.876426696777344
3.95166666666667	0.985145568847656
3.955	1.09243392944336
3.95833333333334	1.20067596435547
3.96166666666667	1.30748748779297
3.965	1.41143798828125
3.96833333333334	1.50442123413086
3.97166666666667	1.58357620239258
3.975	1.64890289306641
3.97833333333334	1.70087814331055
3.98166666666667	1.73711776733399
3.985	1.75619125366211
3.98833333333334	1.75809860229492
3.99166666666667	1.74427032470703
3.995	1.71613693237305
3.99833333333334	1.67465209960938
4.00166666666667	1.61933898925781
4.005	1.55353546142578
4.00833333333334	1.48057937622071
4.01166666666667	1.39999389648438
4.015	1.31273269653321
4.01833333333334	1.21831893920899
4.02166666666667	1.11818313598633
4.025	1.01566314697266
4.02833333333334	0.91695785522461
4.03166666666667	0.828266143798828
4.035	0.746250152587891
4.03833333333334	0.667572021484375
4.04166666666667	0.593185424804688
4.045	0.52785873413086
4.04833333333334	0.473499298095703
4.05166666666667	0.423431396484375
4.055	0.378608703613281
4.05833333333334	0.337600708007813
4.06166666666667	0.300884246826172
4.065	0.264644622802735
4.06833333333334	0.2288818359375
4.07166666666667	0.196456909179688
4.075	0.171184539794922
4.07833333333334	0.151634216308594
4.08166666666667	0.134468078613281
4.085	0.116825103759766
4.08833333333334	0.0967979431152344
4.09166666666667	0.0758171081542969
4.095	0.0505447387695313
4.09833333333334	0.026702880859375
4.10166666666667	0.00810623168945313
4.105	-0.00095367431640625
4.10833333333334	-0.00524520874023438
4.11166666666667	-0.0109672546386719
4.115	-0.0181198120117188
4.11833333333334	-0.026702880859375
4.12166666666667	-0.0376701354980469
4.125	-0.0481605529785156
4.12833333333334	-0.057220458984375
4.13166666666667	-0.0596046447753907
4.135	-0.0548362731933594
4.13833333333334	-0.0448226928710938
4.14166666666667	-0.034332275390625
4.145	-0.0252723693847656
4.14833333333334	-0.0185966491699219
4.15166666666667	-0.0162124633789063
4.155	-0.0181198120117188
4.15833333333334	-0.0219345092773438
4.16166666666667	-0.0238418579101563
4.165	-0.0262260437011719
4.16833333333334	-0.0290870666503906
4.17166666666667	-0.0329017639160156
4.175	-0.0371932983398438
4.17833333333334	-0.0410079956054688
4.18166666666667	-0.0438690185546875
4.185	-0.0452995300292969
4.18833333333334	-0.0476837158203125
4.19166666666667	-0.0491142272949219
4.195	-0.0486373901367188
4.19833333333334	-0.0524520874023438
4.20166666666667	-0.0586509704589844
4.205	-0.0638961791992188
4.20833333333334	-0.0638961791992188
4.21166666666667	-0.06103515625
4.215	-0.057220458984375
4.21833333333334	-0.0519752502441407
4.22166666666667	-0.0443458557128906
4.225	-0.0362396240234375
4.22833333333334	-0.030517578125
4.23166666666667	-0.0286102294921875
4.235	-0.0309944152832031
4.23833333333334	-0.0352859497070313
4.24166666666667	-0.0391006469726563
4.245	-0.0405311584472656
4.24833333333334	-0.0424385070800781
4.25166666666667	-0.0438690185546875
4.255	-0.0424385070800781
4.25833333333334	-0.03814697265625
4.26166666666667	-0.0333786010742188
4.265	-0.0309944152832031
4.26833333333334	-0.0324249267578125
4.27166666666667	-0.0338554382324219
4.275	-0.034332275390625
4.27833333333334	-0.0371932983398438
4.28166666666667	-0.0429153442382813
4.285	-0.0514984130859375
4.28833333333334	-0.0567436218261719
4.29166666666667	-0.0619888305664063
4.295	-0.0638961791992188
4.29833333333334	-0.0619888305664063
4.30166666666667	-0.0548362731933594
4.305	-0.0448226928710938
4.30833333333334	-0.0357627868652344
4.31166666666667	-0.0243186950683594
4.315	-0.0162124633789063
4.31833333333334	-0.0095367431640625
4.32166666666667	-0.0104904174804688
4.325	-0.0109672546386719
4.32833333333334	-0.0100135803222656
4.33166666666667	-0.00905990600585938
4.335	-0.0095367431640625
4.33833333333334	-0.011444091796875
4.34166666666667	-0.0095367431640625
4.345	-0.00810623168945313
4.34833333333334	-0.0100135803222656
4.35166666666667	-0.0147819519042969
4.355	-0.0171661376953125
4.35833333333334	-0.0171661376953125
4.36166666666667	-0.0181198120117188
4.365	-0.0205039978027344
4.36833333333334	-0.0233650207519531
4.37166666666667	-0.0224113464355469
4.375	-0.0219345092773438
4.37833333333334	-0.0252723693847656
4.38166666666667	-0.026702880859375
4.385	-0.0243186950683594
4.38833333333334	-0.0152587890625
4.39166666666667	-0.00858306884765625
4.395	-0.0057220458984375
4.39833333333334	-0.00333786010742188
4.40166666666667	-0.000476837158203125
4.405	-0.0019073486328125
4.40833333333334	-0.00905990600585938
4.41166666666667	-0.0166893005371094
4.415	-0.0200271606445313
4.41833333333334	-0.0200271606445313
4.42166666666667	-0.0195503234863281
4.425	-0.0176429748535156
4.42833333333334	-0.019073486328125
4.43166666666667	-0.0209808349609375
4.435	-0.0233650207519531
4.43833333333334	-0.0262260437011719
4.44166666666667	-0.0286102294921875
4.445	-0.0276565551757813
4.44833333333334	-0.0219345092773438
4.45166666666667	-0.0143051147460938
4.455	-0.00762939453125
4.45833333333334	-0.00286102294921875
4.46166666666667	0.0019073486328125
4.465	0.0019073486328125
4.46833333333334	-0.00143051147460938
4.47166666666667	-0.00429153442382813
4.475	-0.00524520874023438
4.47833333333334	-0.00333786010742188
4.48166666666667	-0.0057220458984375
4.485	-0.00905990600585938
4.48833333333334	-0.0128746032714844
4.49166666666667	-0.0147819519042969
4.495	-0.0162124633789063
4.49833333333334	-0.0205039978027344
4.50166666666667	-0.0233650207519531
4.505	-0.0257492065429688
4.50833333333334	-0.0257492065429688
4.51166666666667	-0.0271797180175781
4.515	-0.0252723693847656
4.51833333333334	-0.0205039978027344
4.52166666666667	-0.0143051147460938
4.525	-0.0100135803222656
4.52833333333334	-0.00762939453125
4.53166666666667	-0.00715255737304688
4.535	-0.0100135803222656
4.53833333333334	-0.0138282775878906
4.54166666666667	-0.0162124633789063
4.545	-0.0171661376953125
4.54833333333334	-0.0171661376953125
4.55166666666667	-0.0176429748535156
4.555	-0.0171661376953125
4.55833333333334	-0.0181198120117188
4.56166666666667	-0.0209808349609375
4.565	-0.0257492065429688
4.56833333333334	-0.030517578125
4.57166666666667	-0.0300407409667969
4.575	-0.0271797180175781
4.57833333333334	-0.0238418579101563
4.58166666666667	-0.0219345092773438
4.585	-0.019073486328125
4.58833333333334	-0.0147819519042969
4.59166666666667	-0.0123977661132813
4.595	-0.0119209289550781
4.59833333333334	-0.0123977661132813
4.60166666666667	-0.011444091796875
4.605	-0.00762939453125
4.60833333333334	-0.00333786010742188
4.61166666666667	-0.0019073486328125
4.615	-0.00429153442382813
4.61833333333334	-0.00619888305664063
4.62166666666667	-0.003814697265625
4.625	0.00143051147460938
4.62833333333334	0.00524520874023438
4.63166666666667	0.00715255737304688
4.635	0.0100135803222656
4.63833333333334	0.0133514404296875
4.64166666666667	0.0095367431640625
4.645	0
4.64833333333334	-0.0119209289550781
4.65166666666667	-0.0195503234863281
4.655	-0.0224113464355469
4.65833333333334	-0.0247955322265625
4.66166666666667	-0.0233650207519531
4.665	-0.0200271606445313
4.66833333333334	-0.0133514404296875
4.67166666666667	-0.00810623168945313
4.675	-0.0057220458984375
4.67833333333334	-0.00476837158203125
4.68166666666667	-0.0057220458984375
4.685	-0.00810623168945313
4.68833333333334	-0.00905990600585938
4.69166666666667	-0.0123977661132813
4.695	-0.0185966491699219
4.69833333333334	-0.026702880859375
4.70166666666667	-0.0329017639160156
4.705	-0.0367164611816406
4.70833333333334	-0.041961669921875
4.71166666666667	-0.0452995300292969
4.715	-0.0414848327636719
4.71833333333334	-0.0362396240234375
4.72166666666667	-0.0314712524414063
4.725	-0.0252723693847656
4.72833333333334	-0.0157356262207031
4.73166666666667	-0.0095367431640625
4.735	-0.00905990600585938
4.73833333333334	-0.00667572021484375
4.74166666666667	-0.00333786010742188
4.745	-0.00333786010742188
4.74833333333334	-0.011444091796875
4.75166666666667	-0.0200271606445313
4.755	-0.0257492065429688
4.75833333333334	-0.0319480895996094
4.76166666666667	-0.0386238098144531
4.765	-0.0424385070800781
4.76833333333334	-0.0376701354980469
4.77166666666667	-0.0295639038085938
4.775	-0.0247955322265625
4.77833333333334	-0.0247955322265625
4.78166666666667	-0.0276565551757813
4.785	-0.0271797180175781
4.78833333333334	-0.026702880859375
4.79166666666667	-0.0252723693847656
4.795	-0.0238418579101563
4.79833333333334	-0.0209808349609375
4.80166666666667	-0.0185966491699219
4.805	-0.019073486328125
4.80833333333334	-0.019073486328125
4.81166666666667	-0.0185966491699219
4.815	-0.0185966491699219
4.81833333333334	-0.0205039978027344
4.82166666666667	-0.0209808349609375
4.825	-0.0224113464355469
4.82833333333334	-0.0243186950683594
4.83166666666667	-0.026702880859375
4.835	-0.0252723693847656
4.83833333333334	-0.0209808349609375
4.84166666666667	-0.0166893005371094
4.845	-0.0123977661132813
4.84833333333334	-0.0100135803222656
4.85166666666667	-0.0100135803222656
4.855	-0.0119209289550781
4.85833333333334	-0.0128746032714844
4.86166666666667	-0.0143051147460938
4.865	-0.0171661376953125
4.86833333333334	-0.0205039978027344
4.87166666666667	-0.0200271606445313
4.875	-0.0195503234863281
4.87833333333334	-0.0214576721191406
4.88166666666667	-0.0238418579101563
4.885	-0.0238418579101563
4.88833333333334	-0.0205039978027344
4.89166666666667	-0.0181198120117188
4.895	-0.0143051147460938
4.89833333333334	-0.00429153442382813
4.90166666666667	0.0057220458984375
4.905	0.00905990600585938
4.90833333333334	0.00429153442382813
4.91166666666667	-0.00286102294921875
4.915	-0.0095367431640625
4.91833333333334	-0.0181198120117188
4.92166666666667	-0.0252723693847656
4.925	-0.030517578125
4.92833333333334	-0.0300407409667969
4.93166666666667	-0.0271797180175781
4.935	-0.0205039978027344
4.93833333333334	-0.0143051147460938
4.94166666666667	-0.011444091796875
4.945	-0.0095367431640625
4.94833333333334	-0.0057220458984375
4.95166666666667	-0.00286102294921875
4.955	-0.00810623168945313
4.95833333333334	-0.0152587890625
4.96166666666667	-0.0185966491699219
4.965	-0.0185966491699219
4.96833333333334	-0.0219345092773438
4.97166666666667	-0.026702880859375
4.975	-0.0276565551757813
4.97833333333334	-0.0262260437011719
4.98166666666667	-0.0252723693847656
4.985	-0.0247955322265625
4.98833333333334	-0.026702880859375
4.99166666666667	-0.0290870666503906
4.995	-0.0348091125488281
4.99833333333334	-0.041961669921875
5.00166666666667	-0.0452995300292969
5.005	-0.0457763671875
5.00833333333334	-0.0400543212890625
5.01166666666667	-0.0338554382324219
5.015	-0.026702880859375
5.01833333333334	-0.019073486328125
5.02166666666667	-0.0157356262207031
5.025	-0.0162124633789063
5.02833333333334	-0.02288818359375
5.03166666666667	-0.026702880859375
5.035	-0.0271797180175781
5.03833333333334	-0.0271797180175781
5.04166666666667	-0.0276565551757813
5.045	-0.0276565551757813
5.04833333333334	-0.02288818359375
5.05166666666667	-0.0176429748535156
5.055	-0.0119209289550781
5.05833333333334	-0.00715255737304688
5.06166666666667	-0.00333786010742188
5.065	-0.00238418579101563
5.06833333333334	-0.00476837158203125
5.07166666666667	-0.00905990600585938
5.075	-0.0166893005371094
5.07833333333334	-0.0219345092773438
5.08166666666667	-0.0233650207519531
5.085	-0.02288818359375
5.08833333333334	-0.0200271606445313
5.09166666666667	-0.0138282775878906
5.095	-0.0057220458984375
5.09833333333334	-0.00095367431640625
5.10166666666667	-0.00286102294921875
5.105	-0.00286102294921875
5.10833333333334	-0.00238418579101563
5.11166666666667	-0.00715255737304688
5.115	-0.0162124633789063
5.11833333333334	-0.0262260437011719
5.12166666666667	-0.0290870666503906
5.125	-0.0333786010742188
5.12833333333334	-0.03814697265625
5.13166666666667	-0.0424385070800781
5.135	-0.0410079956054688
5.13833333333334	-0.0348091125488281
5.14166666666667	-0.0309944152832031
5.145	-0.026702880859375
5.14833333333334	-0.02288818359375
5.15166666666667	-0.0162124633789063
5.155	-0.0152587890625
5.15833333333334	-0.0181198120117188
5.16166666666667	-0.019073486328125
5.165	-0.0171661376953125
5.16833333333334	-0.0119209289550781
5.17166666666667	-0.0095367431640625
5.175	-0.00476837158203125
5.17833333333334	-0.00333786010742188
5.18166666666667	-0.00429153442382813
5.185	-0.00905990600585938
5.18833333333334	-0.0143051147460938
5.19166666666667	-0.0200271606445313
5.195	-0.0257492065429688
5.19833333333334	-0.0262260437011719
5.20166666666667	-0.0233650207519531
5.205	-0.0181198120117188
5.20833333333334	-0.0128746032714844
5.21166666666667	-0.00810623168945313
5.215	-0.00143051147460938
5.21833333333334	0.00143051147460938
5.22166666666667	0
5.225	-0.00429153442382813
5.22833333333334	-0.0119209289550781
5.23166666666667	-0.0185966491699219
5.235	-0.0243186950683594
5.23833333333334	-0.0243186950683594
5.24166666666667	-0.02288818359375
5.245	-0.0219345092773438
5.24833333333334	-0.0219345092773438
5.25166666666667	-0.0238418579101563
5.255	-0.0290870666503906
5.25833333333334	-0.03814697265625
5.26166666666667	-0.0448226928710938
5.265	-0.0448226928710938
5.26833333333334	-0.0424385070800781
5.27166666666667	-0.0395774841308594
5.275	-0.0362396240234375
5.27833333333334	-0.0290870666503906
5.28166666666667	-0.0238418579101563
5.285	-0.0252723693847656
5.28833333333334	-0.030517578125
5.29166666666667	-0.0357627868652344
5.295	-0.0371932983398438
5.29833333333334	-0.0371932983398438
5.30166666666667	-0.0367164611816406
5.305	-0.0338554382324219
5.30833333333334	-0.0271797180175781
5.31166666666667	-0.0209808349609375
5.315	-0.0209808349609375
5.31833333333334	-0.0247955322265625
5.32166666666667	-0.0276565551757813
5.325	-0.0295639038085938
5.32833333333334	-0.0319480895996094
5.33166666666667	-0.0348091125488281
5.335	-0.0348091125488281
5.33833333333334	-0.0362396240234375
5.34166666666667	-0.0410079956054688
5.345	-0.0472068786621094
5.34833333333334	-0.0514984130859375
5.35166666666667	-0.05340576171875
5.355	-0.0519752502441407
5.35833333333334	-0.0467300415039063
5.36166666666667	-0.0391006469726563
5.365	-0.0324249267578125
5.36833333333334	-0.0276565551757813
5.37166666666667	-0.0233650207519531
5.375	-0.0224113464355469
5.37833333333334	-0.02288818359375
5.38166666666667	-0.0252723693847656
5.385	-0.0247955322265625
5.38833333333334	-0.0214576721191406
5.39166666666667	-0.0200271606445313
5.395	-0.0195503234863281
5.39833333333334	-0.019073486328125
5.40166666666667	-0.0147819519042969
5.405	-0.0123977661132813
5.40833333333334	-0.0123977661132813
5.41166666666667	-0.0119209289550781
5.415	-0.011444091796875
5.41833333333334	-0.0138282775878906
5.42166666666667	-0.0209808349609375
5.425	-0.030517578125
5.42833333333334	-0.0376701354980469
5.43166666666667	-0.0438690185546875
5.435	-0.0476837158203125
5.43833333333334	-0.0472068786621094
5.44166666666667	-0.0433921813964844
5.445	-0.0371932983398438
5.44833333333334	-0.0333786010742188
5.45166666666667	-0.030517578125
5.455	-0.0286102294921875
5.45833333333334	-0.0257492065429688
5.46166666666667	-0.0243186950683594
5.465	-0.0271797180175781
5.46833333333334	-0.0314712524414063
5.47166666666667	-0.0333786010742188
5.475	-0.0324249267578125
5.47833333333334	-0.0324249267578125
5.48166666666667	-0.0324249267578125
5.485	-0.030517578125
5.48833333333334	-0.0271797180175781
5.49166666666667	-0.0243186950683594
5.495	-0.026702880859375
5.49833333333334	-0.0290870666503906
5.50166666666667	-0.030517578125
5.505	-0.0300407409667969
5.50833333333334	-0.0281333923339844
5.51166666666667	-0.0286102294921875
5.515	-0.0300407409667969
5.51833333333334	-0.0333786010742188
5.52166666666667	-0.0352859497070313
5.525	-0.0333786010742188
5.52833333333334	-0.0286102294921875
5.53166666666667	-0.0281333923339844
5.535	-0.0281333923339844
5.53833333333334	-0.0271797180175781
5.54166666666667	-0.0219345092773438
5.545	-0.0166893005371094
5.54833333333334	-0.0138282775878906
5.55166666666667	-0.00810623168945313
5.555	-0.00095367431640625
5.55833333333334	0.00476837158203125
5.56166666666667	0.0019073486328125
5.565	-0.00858306884765625
5.56833333333334	-0.0181198120117188
5.57166666666667	-0.0252723693847656
5.575	-0.0300407409667969
5.57833333333334	-0.0329017639160156
5.58166666666667	-0.0324249267578125
5.585	-0.026702880859375
5.58833333333334	-0.0233650207519531
5.59166666666667	-0.0224113464355469
5.595	-0.0257492065429688
5.59833333333334	-0.0319480895996094
5.60166666666667	-0.0362396240234375
5.605	-0.03814697265625
5.60833333333334	-0.0348091125488281
5.61166666666667	-0.0309944152832031
5.615	-0.0271797180175781
5.61833333333334	-0.0247955322265625
5.62166666666667	-0.0243186950683594
5.625	-0.0257492065429688
5.62833333333334	-0.0276565551757813
5.63166666666667	-0.026702880859375
5.635	-0.0209808349609375
5.63833333333334	-0.0143051147460938
5.64166666666667	-0.00858306884765625
5.645	-0.00476837158203125
5.64833333333334	-0.0057220458984375
5.65166666666667	-0.0100135803222656
5.655	-0.0171661376953125
5.65833333333334	-0.0214576721191406
5.66166666666667	-0.0257492065429688
5.665	-0.0290870666503906
5.66833333333334	-0.0329017639160156
5.67166666666667	-0.0352859497070313
5.675	-0.0324249267578125
5.67833333333334	-0.0281333923339844
5.68166666666667	-0.0257492065429688
5.685	-0.0290870666503906
5.68833333333334	-0.034332275390625
5.69166666666667	-0.0362396240234375
5.695	-0.0386238098144531
5.69833333333334	-0.0448226928710938
5.70166666666667	-0.0491142272949219
5.705	-0.0457763671875
5.70833333333334	-0.0367164611816406
5.71166666666667	-0.0324249267578125
5.715	-0.0314712524414063
5.71833333333334	-0.0324249267578125
5.72166666666667	-0.0367164611816406
5.725	-0.0433921813964844
5.72833333333334	-0.049591064453125
5.73166666666667	-0.0486373901367188
5.735	-0.0424385070800781
5.73833333333334	-0.0348091125488281
5.74166666666667	-0.026702880859375
5.745	-0.0200271606445313
5.74833333333334	-0.0166893005371094
5.75166666666667	-0.0176429748535156
5.755	-0.0219345092773438
5.75833333333334	-0.0262260437011719
5.76166666666667	-0.0300407409667969
5.765	-0.0319480895996094
5.76833333333334	-0.0338554382324219
5.77166666666667	-0.0348091125488281
5.775	-0.0352859497070313
5.77833333333334	-0.0338554382324219
5.78166666666667	-0.0300407409667969
5.785	-0.026702880859375
5.78833333333334	-0.0238418579101563
5.79166666666667	-0.0238418579101563
5.795	-0.0262260437011719
5.79833333333334	-0.026702880859375
5.80166666666667	-0.0252723693847656
5.805	-0.0247955322265625
5.80833333333334	-0.026702880859375
5.81166666666667	-0.0247955322265625
5.815	-0.0185966491699219
5.81833333333334	-0.0176429748535156
5.82166666666667	-0.0214576721191406
5.825	-0.02288818359375
5.82833333333334	-0.0200271606445313
5.83166666666667	-0.0195503234863281
5.835	-0.0243186950683594
5.83833333333334	-0.0276565551757813
5.84166666666667	-0.026702880859375
5.845	-0.0262260437011719
5.84833333333334	-0.0247955322265625
5.85166666666667	-0.0214576721191406
5.855	-0.0171661376953125
5.85833333333334	-0.0152587890625
5.86166666666667	-0.0166893005371094
5.865	-0.0176429748535156
5.86833333333334	-0.0162124633789063
5.87166666666667	-0.0143051147460938
5.875	-0.011444091796875
5.87833333333334	-0.00810623168945313
5.88166666666667	-0.00095367431640625
5.885	0.00524520874023438
5.88833333333334	0.0057220458984375
5.89166666666667	0.00095367431640625
5.895	-0.00715255737304688
5.89833333333334	-0.0133514404296875
5.90166666666667	-0.0166893005371094
5.905	-0.0166893005371094
5.90833333333334	-0.0162124633789063
5.91166666666667	-0.0171661376953125
5.915	-0.0119209289550781
5.91833333333334	-0.00667572021484375
5.92166666666667	-0.00476837158203125
5.925	-0.0057220458984375
5.92833333333334	-0.00762939453125
5.93166666666667	-0.0109672546386719
5.935	-0.0181198120117188
5.93833333333334	-0.0247955322265625
5.94166666666667	-0.0290870666503906
5.945	-0.0348091125488281
5.94833333333334	-0.0410079956054688
5.95166666666667	-0.0395774841308594
5.955	-0.034332275390625
5.95833333333334	-0.0295639038085938
5.96166666666667	-0.0271797180175781
5.965	-0.0247955322265625
5.96833333333334	-0.0205039978027344
5.97166666666667	-0.0171661376953125
5.975	-0.0128746032714844
5.97833333333334	-0.011444091796875
5.98166666666667	-0.0157356262207031
5.985	-0.0219345092773438
5.98833333333334	-0.026702880859375
5.99166666666667	-0.0324249267578125
5.995	-0.0429153442382813
5.99833333333334	-0.0538825988769532
6.00166666666667	-0.0600814819335938
6.005	-0.0586509704589844
6.00833333333334	-0.0543594360351563
6.01166666666667	-0.0500679016113282
6.015	-0.0424385070800781
6.01833333333334	-0.0348091125488281
6.02166666666667	-0.0276565551757813
6.025	-0.02288818359375
6.02833333333334	-0.0195503234863281
6.03166666666667	-0.0166893005371094
6.035	-0.0138282775878906
6.03833333333334	-0.00858306884765625
6.04166666666667	-0.00238418579101563
6.045	-0.0019073486328125
6.04833333333334	-0.0057220458984375
6.05166666666667	-0.0133514404296875
6.055	-0.0209808349609375
6.05833333333334	-0.0257492065429688
6.06166666666667	-0.0257492065429688
6.065	-0.0205039978027344
6.06833333333334	-0.019073486328125
6.07166666666667	-0.0185966491699219
6.075	-0.0195503234863281
6.07833333333334	-0.0219345092773438
6.08166666666667	-0.0309944152832031
6.085	-0.0424385070800781
6.08833333333334	-0.0486373901367188
6.09166666666667	-0.0491142272949219
6.095	-0.0500679016113282
6.09833333333334	-0.0505447387695313
6.10166666666667	-0.0472068786621094
6.105	-0.0391006469726563
6.10833333333334	-0.0314712524414063
6.11166666666667	-0.0276565551757813
6.115	-0.0247955322265625
6.11833333333334	-0.0219345092773438
6.12166666666667	-0.0219345092773438
6.125	-0.0233650207519531
6.12833333333334	-0.0233650207519531
6.13166666666667	-0.0185966491699219
6.135	-0.0133514404296875
6.13833333333334	-0.0109672546386719
6.14166666666667	-0.0095367431640625
6.145	-0.0095367431640625
6.14833333333334	-0.00858306884765625
6.15166666666667	-0.0109672546386719
6.155	-0.0147819519042969
6.15833333333334	-0.0233650207519531
6.16166666666667	-0.0295639038085938
6.165	-0.034332275390625
6.16833333333334	-0.0371932983398438
6.17166666666667	-0.0391006469726563
6.175	-0.0386238098144531
6.17833333333334	-0.0329017639160156
6.18166666666667	-0.026702880859375
6.185	-0.0224113464355469
6.18833333333334	-0.02288818359375
6.19166666666667	-0.0243186950683594
6.195	-0.0243186950683594
6.19833333333334	-0.0238418579101563
6.20166666666667	-0.0238418579101563
6.205	-0.0247955322265625
6.20833333333334	-0.0233650207519531
6.21166666666667	-0.0252723693847656
6.215	-0.0329017639160156
6.21833333333334	-0.0414848327636719
6.22166666666667	-0.049591064453125
6.225	-0.0562667846679688
6.22833333333334	-0.0638961791992188
6.23166666666667	-0.06866455078125
6.235	-0.0658035278320313
6.23833333333334	-0.0586509704589844
6.24166666666667	-0.0472068786621094
6.245	-0.0362396240234375
6.24833333333334	-0.0243186950683594
6.25166666666667	-0.0133514404296875
6.255	-0.00762939453125
6.25833333333334	-0.00715255737304688
6.26166666666667	-0.00810623168945313
6.265	-0.00905990600585938
6.26833333333334	-0.0104904174804688
6.27166666666667	-0.0119209289550781
6.275	-0.0123977661132813
6.27833333333334	-0.0143051147460938
6.28166666666667	-0.0219345092773438
6.285	-0.0309944152832031
6.28833333333334	-0.0376701354980469
6.29166666666667	-0.0386238098144531
6.295	-0.0410079956054688
6.29833333333334	-0.041961669921875
6.30166666666667	-0.03814697265625
6.305	-0.030517578125
6.30833333333334	-0.0247955322265625
6.31166666666667	-0.0252723693847656
6.315	-0.0257492065429688
6.31833333333334	-0.0233650207519531
6.32166666666667	-0.019073486328125
6.325	-0.0138282775878906
6.32833333333334	-0.0104904174804688
6.33166666666667	-0.00905990600585938
6.335	-0.00810623168945313
6.33833333333334	-0.0100135803222656
6.34166666666667	-0.0162124633789063
6.345	-0.0281333923339844
6.34833333333334	-0.0352859497070313
6.35166666666667	-0.0333786010742188
6.355	-0.0281333923339844
6.35833333333334	-0.0214576721191406
6.36166666666667	-0.0152587890625
6.365	-0.00858306884765625
6.36833333333334	-0.0095367431640625
6.37166666666667	-0.0152587890625
6.375	-0.0214576721191406
6.37833333333334	-0.0257492065429688
6.38166666666667	-0.0281333923339844
6.385	-0.0271797180175781
6.38833333333334	-0.0176429748535156
6.39166666666667	-0.00762939453125
6.395	-0.00143051147460938
6.39833333333334	-0.0019073486328125
6.40166666666667	-0.003814697265625
6.405	-0.00762939453125
6.40833333333334	-0.0138282775878906
6.41166666666667	-0.019073486328125
6.415	-0.0195503234863281
6.41833333333334	-0.0157356262207031
6.42166666666667	-0.0143051147460938
6.425	-0.0138282775878906
6.42833333333334	-0.0143051147460938
6.43166666666667	-0.0133514404296875
6.435	-0.0133514404296875
6.43833333333334	-0.0119209289550781
6.44166666666667	-0.00762939453125
6.445	-0.00619888305664063
6.44833333333334	-0.00715255737304688
6.45166666666667	-0.0138282775878906
6.455	-0.0214576721191406
6.45833333333334	-0.0290870666503906
6.46166666666667	-0.0333786010742188
6.465	-0.0338554382324219
6.46833333333334	-0.0324249267578125
6.47166666666667	-0.0276565551757813
6.475	-0.0224113464355469
6.47833333333334	-0.019073486328125
6.48166666666667	-0.0176429748535156
6.485	-0.0171661376953125
6.48833333333334	-0.0147819519042969
6.49166666666667	-0.0147819519042969
6.495	-0.0157356262207031
6.49833333333334	-0.0166893005371094
6.50166666666667	-0.019073486328125
6.505	-0.0214576721191406
6.50833333333334	-0.0247955322265625
6.51166666666667	-0.0257492065429688
6.515	-0.0247955322265625
6.51833333333334	-0.0243186950683594
6.52166666666667	-0.0224113464355469
6.525	-0.02288818359375
6.52833333333334	-0.0219345092773438
6.53166666666667	-0.0200271606445313
6.535	-0.0209808349609375
6.53833333333334	-0.0257492065429688
6.54166666666667	-0.030517578125
6.545	-0.0348091125488281
6.54833333333334	-0.0405311584472656
6.55166666666667	-0.0462532043457031
6.555	-0.0467300415039063
6.55833333333334	-0.0405311584472656
6.56166666666667	-0.0329017639160156
6.565	-0.0238418579101563
6.56833333333334	-0.0185966491699219
6.57166666666667	-0.0147819519042969
6.575	-0.0162124633789063
6.57833333333334	-0.0205039978027344
6.58166666666667	-0.026702880859375
6.585	-0.0333786010742188
6.58833333333334	-0.0348091125488281
6.59166666666667	-0.0329017639160156
6.595	-0.030517578125
6.59833333333334	-0.0300407409667969
6.60166666666667	-0.0295639038085938
6.605	-0.0276565551757813
6.60833333333334	-0.0281333923339844
6.61166666666667	-0.0319480895996094
6.615	-0.0357627868652344
6.61833333333334	-0.0376701354980469
6.62166666666667	-0.0376701354980469
6.625	-0.03814697265625
6.62833333333334	-0.0367164611816406
6.63166666666667	-0.0295639038085938
6.635	-0.0205039978027344
6.63833333333334	-0.0138282775878906
6.64166666666667	-0.0128746032714844
6.645	-0.0123977661132813
6.64833333333334	-0.0128746032714844
6.65166666666667	-0.0143051147460938
6.655	-0.0162124633789063
6.65833333333334	-0.0185966491699219
6.66166666666667	-0.0200271606445313
6.665	-0.0233650207519531
[truncated: 7,007 more rows]
