# Supplementary material for: Phase-Specific Parameter Estimation in Chiral HPLC Using 1‑Site, 2‑Site Stochastic Models, and Unified Equation Approach
Source: Anal Chem. 2026 Apr 29;98(18):13925–39. doi: 10.1021/acs.analchem.6c01634 (PMC13177292; doi:10.1021/acs.analchem.6c01634)
Supplement: Supplementary file 2 [file ac6c01634_si_002.zip › SupportingInformation/01_isotherm_fit/CELL2_data/LORA_CELL2_05_10_25411.CSV]

0	-0.02288818359375
0.00333333333333334	-0.0309944152832031
0.00666666666666667	-0.03814697265625
0.01	-0.0410079956054688
0.0133333333333334	-0.03814697265625
0.0166666666666667	-0.0281333923339844
0.02	-0.0171661376953125
0.0233333333333334	-0.00715255737304688
0.0266666666666667	-0.00286102294921875
0.03	-0.00143051147460938
0.0333333333333334	-0.00429153442382813
0.0366666666666667	-0.0119209289550781
0.04	-0.0185966491699219
0.0433333333333334	-0.0233650207519531
0.0466666666666667	-0.0243186950683594
0.05	-0.026702880859375
0.0533333333333334	-0.0286102294921875
0.0566666666666667	-0.0324249267578125
0.06	-0.0376701354980469
0.0633333333333334	-0.0391006469726563
0.0666666666666667	-0.0367164611816406
0.07	-0.0290870666503906
0.0733333333333334	-0.02288818359375
0.0766666666666667	-0.0152587890625
0.08	-0.0100135803222656
0.0833333333333334	-0.0057220458984375
0.0866666666666667	-0.00667572021484375
0.09	-0.0133514404296875
0.0933333333333334	-0.0205039978027344
0.0966666666666667	-0.0276565551757813
0.1	-0.0338554382324219
0.103333333333334	-0.0462532043457031
0.106666666666667	-0.0576972961425782
0.11	-0.0662803649902344
0.113333333333334	-0.0691413879394532
0.116666666666667	-0.0720024108886719
0.12	-0.072479248046875
0.123333333333334	-0.06866455078125
0.126666666666667	-0.0624656677246094
0.13	-0.0576972961425782
0.133333333333334	-0.0524520874023438
0.136666666666667	-0.0429153442382813
0.14	-0.030517578125
0.143333333333334	-0.0195503234863281
0.146666666666667	-0.0138282775878906
0.15	-0.0104904174804688
0.153333333333334	-0.0133514404296875
0.156666666666667	-0.0209808349609375
0.16	-0.0309944152832031
0.163333333333334	-0.0391006469726563
0.166666666666667	-0.0405311584472656
0.17	-0.0391006469726563
0.173333333333334	-0.0300407409667969
0.176666666666667	-0.019073486328125
0.18	-0.011444091796875
0.183333333333334	-0.0104904174804688
0.186666666666667	-0.0147819519042969
0.19	-0.0195503234863281
0.193333333333334	-0.0271797180175781
0.196666666666667	-0.034332275390625
0.2	-0.0391006469726563
0.203333333333334	-0.0410079956054688
0.206666666666667	-0.0391006469726563
0.21	-0.0333786010742188
0.213333333333334	-0.0252723693847656
0.216666666666667	-0.0176429748535156
0.22	-0.0162124633789063
0.223333333333334	-0.0185966491699219
0.226666666666667	-0.0238418579101563
0.23	-0.0338554382324219
0.233333333333334	-0.0443458557128906
0.236666666666667	-0.0519752502441407
0.24	-0.049591064453125
0.243333333333334	-0.0410079956054688
0.246666666666667	-0.0319480895996094
0.25	-0.0233650207519531
0.253333333333334	-0.019073486328125
0.256666666666667	-0.0209808349609375
0.26	-0.0276565551757813
0.263333333333334	-0.0367164611816406
0.266666666666667	-0.0462532043457031
0.27	-0.0514984130859375
0.273333333333334	-0.0548362731933594
0.276666666666667	-0.05340576171875
0.28	-0.0514984130859375
0.283333333333334	-0.0472068786621094
0.286666666666667	-0.0405311584472656
0.29	-0.0333786010742188
0.293333333333334	-0.0271797180175781
0.296666666666667	-0.0224113464355469
0.3	-0.019073486328125
0.303333333333334	-0.0162124633789063
0.306666666666667	-0.011444091796875
0.31	-0.0095367431640625
0.313333333333334	-0.0119209289550781
0.316666666666667	-0.0143051147460938
0.32	-0.0138282775878906
0.323333333333334	-0.0123977661132813
0.326666666666667	-0.0171661376953125
0.33	-0.0219345092773438
0.333333333333334	-0.0252723693847656
0.336666666666667	-0.0286102294921875
0.34	-0.0338554382324219
0.343333333333334	-0.0376701354980469
0.346666666666667	-0.0371932983398438
0.35	-0.0367164611816406
0.353333333333334	-0.0386238098144531
0.356666666666667	-0.041961669921875
0.36	-0.0462532043457031
0.363333333333334	-0.0505447387695313
0.366666666666667	-0.0529289245605469
0.37	-0.0505447387695313
0.373333333333334	-0.0433921813964844
0.376666666666667	-0.0348091125488281
0.38	-0.0276565551757813
0.383333333333334	-0.0219345092773438
0.386666666666667	-0.0200271606445313
0.39	-0.0214576721191406
0.393333333333334	-0.0243186950683594
0.396666666666667	-0.026702880859375
0.4	-0.0290870666503906
0.403333333333334	-0.0333786010742188
0.406666666666667	-0.0371932983398438
0.41	-0.0405311584472656
0.413333333333334	-0.0395774841308594
0.416666666666667	-0.0348091125488281
0.42	-0.026702880859375
0.423333333333334	-0.019073486328125
0.426666666666667	-0.0138282775878906
0.43	-0.0100135803222656
0.433333333333334	-0.00858306884765625
0.436666666666667	-0.0119209289550781
0.44	-0.019073486328125
0.443333333333334	-0.0257492065429688
0.446666666666667	-0.030517578125
0.45	-0.0357627868652344
0.453333333333334	-0.0429153442382813
0.456666666666667	-0.0486373901367188
0.46	-0.0519752502441407
0.463333333333334	-0.0553131103515625
0.466666666666667	-0.0586509704589844
0.47	-0.0615119934082032
0.473333333333334	-0.0638961791992188
0.476666666666667	-0.0662803649902344
0.48	-0.06866455078125
0.483333333333334	-0.0662803649902344
0.486666666666667	-0.0600814819335938
0.49	-0.05340576171875
0.493333333333334	-0.0486373901367188
0.496666666666667	-0.0438690185546875
0.5	-0.0400543212890625
0.503333333333334	-0.0410079956054688
0.506666666666667	-0.0433921813964844
0.51	-0.0448226928710938
0.513333333333334	-0.0410079956054688
0.516666666666667	-0.0376701354980469
0.52	-0.0324249267578125
0.523333333333334	-0.0224113464355469
0.526666666666667	-0.0138282775878906
0.53	-0.00905990600585938
0.533333333333334	-0.00810623168945313
0.536666666666667	-0.00715255737304688
0.54	-0.00858306884765625
0.543333333333334	-0.0133514404296875
0.546666666666667	-0.0176429748535156
0.55	-0.0185966491699219
0.553333333333334	-0.0200271606445313
0.556666666666667	-0.0195503234863281
0.56	-0.0176429748535156
0.563333333333334	-0.0138282775878906
0.566666666666667	-0.0138282775878906
0.57	-0.0166893005371094
0.573333333333334	-0.0181198120117188
0.576666666666667	-0.019073486328125
0.58	-0.0195503234863281
0.583333333333334	-0.0200271606445313
0.586666666666667	-0.0214576721191406
0.59	-0.0238418579101563
0.593333333333334	-0.0271797180175781
0.596666666666667	-0.0314712524414063
0.6	-0.0362396240234375
0.603333333333334	-0.0376701354980469
0.606666666666667	-0.0357627868652344
0.61	-0.0300407409667969
0.613333333333334	-0.0257492065429688
0.616666666666667	-0.0224113464355469
0.62	-0.0185966491699219
0.623333333333334	-0.0171661376953125
0.626666666666667	-0.0181198120117188
0.63	-0.0238418579101563
0.633333333333334	-0.0290870666503906
0.636666666666667	-0.034332275390625
0.64	-0.0367164611816406
0.643333333333334	-0.0367164611816406
0.646666666666667	-0.034332275390625
0.65	-0.0309944152832031
0.653333333333334	-0.0290870666503906
0.656666666666667	-0.0295639038085938
0.66	-0.0309944152832031
0.663333333333334	-0.0348091125488281
0.666666666666667	-0.0410079956054688
0.67	-0.0452995300292969
0.673333333333334	-0.0448226928710938
0.676666666666667	-0.0429153442382813
0.68	-0.0433921813964844
0.683333333333334	-0.0452995300292969
0.686666666666667	-0.0448226928710938
0.69	-0.0429153442382813
0.693333333333334	-0.0429153442382813
0.696666666666667	-0.0438690185546875
0.7	-0.0448226928710938
0.703333333333334	-0.0472068786621094
0.706666666666667	-0.0491142272949219
0.71	-0.0519752502441407
0.713333333333334	-0.0548362731933594
0.716666666666667	-0.0581741333007813
0.72	-0.0615119934082032
0.723333333333334	-0.06103515625
0.726666666666667	-0.0591278076171875
0.73	-0.0567436218261719
0.733333333333334	-0.0548362731933594
0.736666666666667	-0.0500679016113282
0.74	-0.0429153442382813
0.743333333333334	-0.0367164611816406
0.746666666666667	-0.0324249267578125
0.75	-0.0281333923339844
0.753333333333334	-0.0243186950683594
0.756666666666667	-0.0247955322265625
0.76	-0.0281333923339844
0.763333333333334	-0.0309944152832031
0.766666666666667	-0.0333786010742188
0.77	-0.0362396240234375
0.773333333333334	-0.0391006469726563
0.776666666666667	-0.0405311584472656
0.78	-0.0386238098144531
0.783333333333334	-0.0367164611816406
0.786666666666667	-0.0400543212890625
0.79	-0.0452995300292969
0.793333333333334	-0.049591064453125
0.796666666666667	-0.0491142272949219
0.8	-0.0476837158203125
0.803333333333334	-0.0491142272949219
0.806666666666667	-0.049591064453125
0.81	-0.049591064453125
0.813333333333334	-0.049591064453125
0.816666666666667	-0.0529289245605469
0.82	-0.0591278076171875
0.823333333333334	-0.0634193420410157
0.826666666666667	-0.0667572021484375
0.83	-0.0672340393066407
0.833333333333334	-0.0681877136230469
0.836666666666667	-0.0715255737304688
0.84	-0.0748634338378907
0.843333333333334	-0.0767707824707032
0.846666666666667	-0.0758171081542969
0.85	-0.0734329223632813
0.853333333333334	-0.0705718994140625
0.856666666666667	-0.0653266906738282
0.86	-0.06103515625
0.863333333333334	-0.0624656677246094
0.866666666666667	-0.0667572021484375
0.87	-0.0691413879394532
0.873333333333334	-0.0705718994140625
0.876666666666667	-0.0720024108886719
0.88	-0.0753402709960938
0.883333333333334	-0.0743865966796875
0.886666666666667	-0.0672340393066407
0.89	-0.0596046447753907
0.893333333333334	-0.057220458984375
0.896666666666667	-0.0596046447753907
0.9	-0.0605583190917969
0.903333333333334	-0.0605583190917969
0.906666666666667	-0.0658035278320313
0.91	-0.0705718994140625
0.913333333333334	-0.0662803649902344
0.916666666666667	-0.0553131103515625
0.92	-0.0443458557128906
0.923333333333334	-0.0367164611816406
0.926666666666667	-0.0300407409667969
0.93	-0.0238418579101563
0.933333333333334	-0.0200271606445313
0.936666666666667	-0.0195503234863281
0.94	-0.0262260437011719
0.943333333333334	-0.0338554382324219
0.946666666666667	-0.0362396240234375
0.95	-0.0376701354980469
0.953333333333334	-0.0424385070800781
0.956666666666667	-0.0476837158203125
0.96	-0.0476837158203125
0.963333333333334	-0.0438690185546875
0.966666666666667	-0.0429153442382813
0.97	-0.0467300415039063
0.973333333333334	-0.0510215759277344
0.976666666666667	-0.0538825988769532
0.98	-0.0538825988769532
0.983333333333334	-0.0543594360351563
0.986666666666667	-0.0576972961425782
0.99	-0.0591278076171875
0.993333333333334	-0.0624656677246094
0.996666666666667	-0.0643730163574219
1	-0.0638961791992188
1.00333333333334	-0.0596046447753907
1.00666666666667	-0.0486373901367188
1.01	-0.0376701354980469
1.01333333333334	-0.0276565551757813
1.01666666666667	-0.019073486328125
1.02	-0.0143051147460938
1.02333333333334	-0.0143051147460938
1.02666666666667	-0.0200271606445313
1.03	-0.0276565551757813
1.03333333333334	-0.0309944152832031
1.03666666666667	-0.0314712524414063
1.04	-0.0314712524414063
1.04333333333334	-0.0309944152832031
1.04666666666667	-0.0314712524414063
1.05	-0.0319480895996094
1.05333333333334	-0.0371932983398438
1.05666666666667	-0.0462532043457031
1.06	-0.0562667846679688
1.06333333333334	-0.0667572021484375
1.06666666666667	-0.0753402709960938
1.07	-0.0786781311035157
1.07333333333334	-0.0762939453125
1.07666666666667	-0.0720024108886719
1.08	-0.0681877136230469
1.08333333333334	-0.0638961791992188
1.08666666666667	-0.06103515625
1.09	-0.0600814819335938
1.09333333333334	-0.0629425048828125
1.09666666666667	-0.0634193420410157
1.1	-0.06103515625
1.10333333333334	-0.0605583190917969
1.10666666666667	-0.0605583190917969
1.11	-0.0576972961425782
1.11333333333334	-0.0491142272949219
1.11666666666667	-0.0438690185546875
1.12	-0.0424385070800781
1.12333333333334	-0.0414848327636719
1.12666666666667	-0.0410079956054688
1.13	-0.0429153442382813
1.13333333333334	-0.0472068786621094
1.13666666666667	-0.049591064453125
1.14	-0.0491142272949219
1.14333333333334	-0.0491142272949219
1.14666666666667	-0.0462532043457031
1.15	-0.0448226928710938
1.15333333333334	-0.0452995300292969
1.15666666666667	-0.0505447387695313
1.16	-0.0562667846679688
1.16333333333334	-0.0586509704589844
1.16666666666667	-0.057220458984375
1.17	-0.05340576171875
1.17333333333334	-0.0505447387695313
1.17666666666667	-0.0452995300292969
1.18	-0.0386238098144531
1.18333333333334	-0.0362396240234375
1.18666666666667	-0.0391006469726563
1.19	-0.0452995300292969
1.19333333333334	-0.0486373901367188
1.19666666666667	-0.0500679016113282
1.2	-0.05340576171875
1.20333333333334	-0.0557899475097657
1.20666666666667	-0.0562667846679688
1.21	-0.0519752502441407
1.21333333333334	-0.0486373901367188
1.21666666666667	-0.0491142272949219
1.22	-0.0491142272949219
1.22333333333334	-0.0467300415039063
1.22666666666667	-0.0443458557128906
1.23	-0.0476837158203125
1.23333333333334	-0.0543594360351563
1.23666666666667	-0.0586509704589844
1.24	-0.0591278076171875
1.24333333333334	-0.0591278076171875
1.24666666666667	-0.0586509704589844
1.25	-0.0600814819335938
1.25333333333334	-0.06103515625
1.25666666666667	-0.0624656677246094
1.26	-0.0629425048828125
1.26333333333334	-0.0634193420410157
1.26666666666667	-0.0629425048828125
1.27	-0.0581741333007813
1.27333333333334	-0.0543594360351563
1.27666666666667	-0.0500679016113282
1.28	-0.0472068786621094
1.28333333333334	-0.0467300415039063
1.28666666666667	-0.0481605529785156
1.29	-0.0491142272949219
1.29333333333334	-0.0462532043457031
1.29666666666667	-0.0424385070800781
1.3	-0.0433921813964844
1.30333333333334	-0.0457763671875
1.30666666666667	-0.0467300415039063
1.31	-0.0448226928710938
1.31333333333334	-0.0462532043457031
1.31666666666667	-0.0514984130859375
1.32	-0.0538825988769532
1.32333333333334	-0.0491142272949219
1.32666666666667	-0.0462532043457031
1.33	-0.0476837158203125
1.33333333333334	-0.049591064453125
1.33666666666667	-0.0467300415039063
1.34	-0.0438690185546875
1.34333333333334	-0.049591064453125
1.34666666666667	-0.057220458984375
1.35	-0.0629425048828125
1.35333333333334	-0.0624656677246094
1.35666666666667	-0.0619888305664063
1.36	-0.0596046447753907
1.36333333333334	-0.0591278076171875
1.36666666666667	-0.0576972961425782
1.37	-0.0548362731933594
1.37333333333334	-0.0510215759277344
1.37666666666667	-0.0476837158203125
1.38	-0.0448226928710938
1.38333333333334	-0.0376701354980469
1.38666666666667	-0.0257492065429688
1.39	-0.0133514404296875
1.39333333333334	-0.00762939453125
1.39666666666667	-0.0057220458984375
1.4	-0.00810623168945313
1.40333333333334	-0.0119209289550781
1.40666666666667	-0.0243186950683594
1.41	-0.0405311584472656
1.41333333333334	-0.0524520874023438
1.41666666666667	-0.0600814819335938
1.42	-0.0643730163574219
1.42333333333334	-0.0667572021484375
1.42666666666667	-0.0615119934082032
1.43	-0.0538825988769532
1.43333333333334	-0.0514984130859375
1.43666666666667	-0.0524520874023438
1.44	-0.0514984130859375
1.44333333333334	-0.0505447387695313
1.44666666666667	-0.0529289245605469
1.45	-0.0567436218261719
1.45333333333334	-0.0548362731933594
1.45666666666667	-0.0505447387695313
1.46	-0.0462532043457031
1.46333333333334	-0.041961669921875
1.46666666666667	-0.0338554382324219
1.47	-0.0271797180175781
1.47333333333334	-0.026702880859375
1.47666666666667	-0.0276565551757813
1.48	-0.0290870666503906
1.48333333333334	-0.0338554382324219
1.48666666666667	-0.0452995300292969
1.49	-0.0581741333007813
1.49333333333334	-0.0662803649902344
1.49666666666667	-0.0696182250976563
1.5	-0.0710487365722657
1.50333333333334	-0.0677108764648438
1.50666666666667	-0.0591278076171875
1.51	-0.0481605529785156
1.51333333333334	-0.0410079956054688
1.51666666666667	-0.0386238098144531
1.52	-0.0405311584472656
1.52333333333334	-0.0462532043457031
1.52666666666667	-0.0510215759277344
1.53	-0.0553131103515625
1.53333333333334	-0.0567436218261719
1.53666666666667	-0.0543594360351563
1.54	-0.0481605529785156
1.54333333333334	-0.0391006469726563
1.54666666666667	-0.0357627868652344
1.55	-0.0352859497070313
1.55333333333334	-0.0329017639160156
1.55666666666667	-0.0276565551757813
1.56	-0.0219345092773438
1.56333333333334	-0.0185966491699219
1.56666666666667	-0.0185966491699219
1.57	-0.0166893005371094
1.57333333333334	-0.0181198120117188
1.57666666666667	-0.0233650207519531
1.58	-0.0333786010742188
1.58333333333334	-0.0414848327636719
1.58666666666667	-0.041961669921875
1.59	-0.0414848327636719
1.59333333333334	-0.041961669921875
1.59666666666667	-0.0462532043457031
1.6	-0.0510215759277344
1.60333333333334	-0.0543594360351563
1.60666666666667	-0.0605583190917969
1.61	-0.0672340393066407
1.61333333333334	-0.0700950622558594
1.61666666666667	-0.0658035278320313
1.62	-0.0591278076171875
1.62333333333334	-0.0557899475097657
1.62666666666667	-0.0519752502441407
1.63	-0.0467300415039063
1.63333333333334	-0.0395774841308594
1.63666666666667	-0.0371932983398438
1.64	-0.0386238098144531
1.64333333333334	-0.041961669921875
1.64666666666667	-0.0457763671875
1.65	-0.0472068786621094
1.65333333333334	-0.0510215759277344
1.65666666666667	-0.0538825988769532
1.66	-0.0548362731933594
1.66333333333334	-0.0505447387695313
1.66666666666667	-0.0476837158203125
1.67	-0.0472068786621094
1.67333333333334	-0.0476837158203125
1.67666666666667	-0.0491142272949219
1.68	-0.0524520874023438
1.68333333333334	-0.0562667846679688
1.68666666666667	-0.0543594360351563
1.69	-0.0514984130859375
1.69333333333334	-0.0500679016113282
1.69666666666667	-0.0491142272949219
1.7	-0.0452995300292969
1.70333333333334	-0.0443458557128906
1.70666666666667	-0.0486373901367188
1.71	-0.0553131103515625
1.71333333333334	-0.0581741333007813
1.71666666666667	-0.0576972961425782
1.72	-0.0600814819335938
1.72333333333334	-0.0624656677246094
1.72666666666667	-0.0653266906738282
1.73	-0.0667572021484375
1.73333333333334	-0.0677108764648438
1.73666666666667	-0.0681877136230469
1.74	-0.0681877136230469
1.74333333333334	-0.0658035278320313
1.74666666666667	-0.0596046447753907
1.75	-0.0519752502441407
1.75333333333334	-0.0472068786621094
1.75666666666667	-0.0472068786621094
1.76	-0.0476837158203125
1.76333333333334	-0.049591064453125
1.76666666666667	-0.0553131103515625
1.77	-0.0653266906738282
1.77333333333334	-0.0758171081542969
1.77666666666667	-0.0829696655273438
1.78	-0.0891685485839844
1.78333333333334	-0.0929832458496094
1.78666666666667	-0.0925064086914063
1.79	-0.0872611999511719
1.79333333333334	-0.0786781311035157
1.79666666666667	-0.0720024108886719
1.8	-0.0643730163574219
1.80333333333334	-0.0557899475097657
1.80666666666667	-0.0486373901367188
1.81	-0.0438690185546875
1.81333333333334	-0.0433921813964844
1.81666666666667	-0.0414848327636719
1.82	-0.0391006469726563
1.82333333333334	-0.0357627868652344
1.82666666666667	-0.0309944152832031
1.83	-0.0257492065429688
1.83333333333334	-0.019073486328125
1.83666666666667	-0.0152587890625
1.84	-0.0128746032714844
1.84333333333334	-0.0109672546386719
1.84666666666667	-0.011444091796875
1.85	-0.0147819519042969
1.85333333333334	-0.0209808349609375
1.85666666666667	-0.02288818359375
1.86	-0.02288818359375
1.86333333333334	-0.0243186950683594
1.86666666666667	-0.0247955322265625
1.87	-0.0219345092773438
1.87333333333334	-0.0176429748535156
1.87666666666667	-0.0185966491699219
1.88	-0.0224113464355469
1.88333333333334	-0.0276565551757813
1.88666666666667	-0.0314712524414063
1.89	-0.034332275390625
1.89333333333334	-0.0338554382324219
1.89666666666667	-0.0295639038085938
1.9	-0.0247955322265625
1.90333333333334	-0.0224113464355469
1.90666666666667	-0.0219345092773438
1.91	-0.02288818359375
1.91333333333334	-0.0257492065429688
1.91666666666667	-0.0290870666503906
1.92	-0.0314712524414063
1.92333333333334	-0.0338554382324219
1.92666666666667	-0.0391006469726563
1.93	-0.0443458557128906
1.93333333333334	-0.0476837158203125
1.93666666666667	-0.0500679016113282
1.94	-0.0505447387695313
1.94333333333334	-0.0467300415039063
1.94666666666667	-0.0405311584472656
1.95	-0.0333786010742188
1.95333333333334	-0.0300407409667969
1.95666666666667	-0.0300407409667969
1.96	-0.0348091125488281
1.96333333333334	-0.041961669921875
1.96666666666667	-0.0476837158203125
1.97	-0.0519752502441407
1.97333333333334	-0.0562667846679688
1.97666666666667	-0.0567436218261719
1.98	-0.0505447387695313
1.98333333333334	-0.0433921813964844
1.98666666666667	-0.0362396240234375
1.99	-0.0324249267578125
1.99333333333334	-0.0295639038085938
1.99666666666667	-0.0281333923339844
2	-0.0324249267578125
2.00333333333334	-0.03814697265625
2.00666666666667	-0.0443458557128906
2.01	-0.0429153442382813
2.01333333333334	-0.0371932983398438
2.01666666666667	-0.0290870666503906
2.02	-0.0224113464355469
2.02333333333334	-0.019073486328125
2.02666666666667	-0.0181198120117188
2.03	-0.0209808349609375
2.03333333333334	-0.026702880859375
2.03666666666667	-0.0357627868652344
2.04	-0.0424385070800781
2.04333333333334	-0.0438690185546875
2.04666666666667	-0.0448226928710938
2.05	-0.0462532043457031
2.05333333333334	-0.0476837158203125
2.05666666666667	-0.0452995300292969
2.06	-0.0433921813964844
2.06333333333334	-0.0410079956054688
2.06666666666667	-0.0410079956054688
2.07	-0.0405311584472656
2.07333333333334	-0.0414848327636719
2.07666666666667	-0.0438690185546875
2.08	-0.0457763671875
2.08333333333334	-0.0519752502441407
2.08666666666667	-0.057220458984375
2.09	-0.0624656677246094
2.09333333333334	-0.0605583190917969
2.09666666666667	-0.0605583190917969
2.1	-0.0600814819335938
2.10333333333334	-0.0581741333007813
2.10666666666667	-0.0500679016113282
2.11	-0.0438690185546875
2.11333333333334	-0.0452995300292969
2.11666666666667	-0.0486373901367188
2.12	-0.05340576171875
2.12333333333334	-0.0562667846679688
2.12666666666667	-0.06103515625
2.13	-0.0629425048828125
2.13333333333334	-0.0634193420410157
2.13666666666667	-0.0619888305664063
2.14	-0.0605583190917969
2.14333333333334	-0.057220458984375
2.14666666666667	-0.0538825988769532
2.15	-0.0529289245605469
2.15333333333334	-0.0524520874023438
2.15666666666667	-0.0505447387695313
2.16	-0.0467300415039063
2.16333333333334	-0.0443458557128906
2.16666666666667	-0.0433921813964844
2.17	-0.0462532043457031
2.17333333333334	-0.0524520874023438
2.17666666666667	-0.0591278076171875
2.18	-0.0615119934082032
2.18333333333334	-0.0615119934082032
2.18666666666667	-0.0619888305664063
2.19	-0.0615119934082032
2.19333333333334	-0.0596046447753907
2.19666666666667	-0.0576972961425782
2.2	-0.0605583190917969
2.20333333333334	-0.0638961791992188
2.20666666666667	-0.0653266906738282
2.21	-0.0634193420410157
2.21333333333334	-0.0600814819335938
2.21666666666667	-0.0591278076171875
2.22	-0.0562667846679688
2.22333333333334	-0.05340576171875
2.22666666666667	-0.049591064453125
2.23	-0.0481605529785156
2.23333333333334	-0.0472068786621094
2.23666666666667	-0.0443458557128906
2.24	-0.0414848327636719
2.24333333333334	-0.0438690185546875
2.24666666666667	-0.0472068786621094
2.25	-0.0457763671875
2.25333333333334	-0.0405311584472656
2.25666666666667	-0.0376701354980469
2.26	-0.0395774841308594
2.26333333333334	-0.0395774841308594
2.26666666666667	-0.0410079956054688
2.27	-0.0448226928710938
2.27333333333334	-0.0514984130859375
2.27666666666667	-0.0567436218261719
2.28	-0.06103515625
2.28333333333334	-0.064849853515625
2.28666666666667	-0.0672340393066407
2.29	-0.06866455078125
2.29333333333334	-0.06866455078125
2.29666666666667	-0.0681877136230469
2.3	-0.0681877136230469
2.30333333333334	-0.0700950622558594
2.30666666666667	-0.0700950622558594
2.31	-0.0653266906738282
2.31333333333334	-0.0586509704589844
2.31666666666667	-0.0524520874023438
2.32	-0.0467300415039063
2.32333333333334	-0.0400543212890625
2.32666666666667	-0.034332275390625
2.33	-0.0319480895996094
2.33333333333334	-0.0333786010742188
2.33666666666667	-0.0367164611816406
2.34	-0.0367164611816406
2.34333333333334	-0.0357627868652344
2.34666666666667	-0.0348091125488281
2.35	-0.0371932983398438
2.35333333333334	-0.0395774841308594
2.35666666666667	-0.0424385070800781
2.36	-0.0481605529785156
2.36333333333334	-0.05340576171875
2.36666666666667	-0.0567436218261719
2.37	-0.057220458984375
2.37333333333334	-0.057220458984375
2.37666666666667	-0.0524520874023438
2.38	-0.0424385070800781
2.38333333333334	-0.0314712524414063
2.38666666666667	-0.0252723693847656
2.39	-0.0243186950683594
2.39333333333334	-0.0257492065429688
2.39666666666667	-0.0271797180175781
2.4	-0.0276565551757813
2.40333333333334	-0.0290870666503906
2.40666666666667	-0.0338554382324219
2.41	-0.03814697265625
2.41333333333334	-0.0433921813964844
2.41666666666667	-0.0510215759277344
2.42	-0.0615119934082032
2.42333333333334	-0.0705718994140625
2.42666666666667	-0.0739097595214844
2.43	-0.0720024108886719
2.43333333333334	-0.0653266906738282
2.43666666666667	-0.057220458984375
2.44	-0.0481605529785156
2.44333333333334	-0.0443458557128906
2.44666666666667	-0.0448226928710938
2.45	-0.0481605529785156
2.45333333333334	-0.05340576171875
2.45666666666667	-0.0581741333007813
2.46	-0.0629425048828125
2.46333333333334	-0.0629425048828125
2.46666666666667	-0.06103515625
2.47	-0.0586509704589844
2.47333333333334	-0.0562667846679688
2.47666666666667	-0.0576972961425782
2.48	-0.0605583190917969
2.48333333333334	-0.0672340393066407
2.48666666666667	-0.0743865966796875
2.49	-0.0791549682617188
2.49333333333334	-0.080108642578125
2.49666666666667	-0.0753402709960938
2.5	-0.0672340393066407
2.50333333333334	-0.0581741333007813
2.50666666666667	-0.0519752502441407
2.51	-0.0481605529785156
2.51333333333334	-0.0476837158203125
2.51666666666667	-0.0519752502441407
2.52	-0.0591278076171875
2.52333333333334	-0.0658035278320313
2.52666666666667	-0.0705718994140625
2.53	-0.0762939453125
2.53333333333334	-0.0824928283691406
2.53666666666667	-0.0829696655273438
2.54	-0.0796318054199219
2.54333333333334	-0.0729560852050782
2.54666666666667	-0.0662803649902344
2.55	-0.057220458984375
2.55333333333334	-0.0457763671875
2.55666666666667	-0.0395774841308594
2.56	-0.034332275390625
2.56333333333334	-0.0309944152832031
2.56666666666667	-0.0262260437011719
2.57	-0.0238418579101563
2.57333333333334	-0.026702880859375
2.57666666666667	-0.0309944152832031
2.58	-0.0357627868652344
2.58333333333334	-0.0391006469726563
2.58666666666667	-0.0452995300292969
2.59	-0.0486373901367188
2.59333333333334	-0.0514984130859375
2.59666666666667	-0.0538825988769532
2.6	-0.0576972961425782
2.60333333333334	-0.0629425048828125
2.60666666666667	-0.0667572021484375
2.61	-0.0705718994140625
2.61333333333334	-0.0715255737304688
2.61666666666667	-0.0696182250976563
2.62	-0.06866455078125
2.62333333333334	-0.0691413879394532
2.62666666666667	-0.06866455078125
2.63	-0.0634193420410157
2.63333333333334	-0.0567436218261719
2.63666666666667	-0.0548362731933594
2.64	-0.0543594360351563
2.64333333333334	-0.0553131103515625
2.64666666666667	-0.0576972961425782
2.65	-0.0658035278320313
2.65333333333334	-0.0748634338378907
2.65666666666667	-0.080108642578125
2.66	-0.0796318054199219
2.66333333333334	-0.0748634338378907
2.66666666666667	-0.0691413879394532
2.67	-0.0653266906738282
2.67333333333334	-0.0624656677246094
2.67666666666667	-0.0605583190917969
2.68	-0.0591278076171875
2.68333333333334	-0.0567436218261719
2.68666666666667	-0.0562667846679688
2.69	-0.0529289245605469
2.69333333333334	-0.0510215759277344
2.69666666666667	-0.0481605529785156
2.7	-0.0472068786621094
2.70333333333334	-0.0476837158203125
2.70666666666667	-0.0486373901367188
2.71	-0.0529289245605469
2.71333333333334	-0.057220458984375
2.71666666666667	-0.0624656677246094
2.72	-0.0667572021484375
2.72333333333334	-0.0681877136230469
2.72666666666667	-0.0653266906738282
2.73	-0.0615119934082032
2.73333333333334	-0.0591278076171875
2.73666666666667	-0.057220458984375
2.74	-0.0548362731933594
2.74333333333334	-0.0557899475097657
2.74666666666667	-0.0619888305664063
2.75	-0.0681877136230469
2.75333333333334	-0.0720024108886719
2.75666666666667	-0.0739097595214844
2.76	-0.0729560852050782
2.76333333333334	-0.0691413879394532
2.76666666666667	-0.0615119934082032
2.77	-0.0543594360351563
2.77333333333334	-0.0481605529785156
2.77666666666667	-0.0448226928710938
2.78	-0.0462532043457031
2.78333333333334	-0.0510215759277344
2.78666666666667	-0.057220458984375
2.79	-0.0596046447753907
2.79333333333334	-0.0591278076171875
2.79666666666667	-0.0567436218261719
2.8	-0.0562667846679688
2.80333333333334	-0.0600814819335938
2.80666666666667	-0.0643730163574219
2.81	-0.0720024108886719
2.81333333333334	-0.0782012939453125
2.81666666666667	-0.0853538513183594
2.82	-0.0886917114257813
2.82333333333334	-0.087738037109375
2.82666666666667	-0.0858306884765625
2.83	-0.0815391540527344
2.83333333333334	-0.0824928283691406
2.83666666666667	-0.0824928283691406
2.84	-0.0820159912109375
2.84333333333334	-0.080108642578125
2.84666666666667	-0.0782012939453125
2.85	-0.0786781311035157
2.85333333333334	-0.0772476196289063
2.85666666666667	-0.0748634338378907
2.86	-0.072479248046875
2.86333333333334	-0.0710487365722657
2.86666666666667	-0.0710487365722657
2.87	-0.0681877136230469
2.87333333333334	-0.0643730163574219
2.87666666666667	-0.0634193420410157
2.88	-0.064849853515625
2.88333333333334	-0.0662803649902344
2.88666666666667	-0.0662803649902344
2.89	-0.0658035278320313
2.89333333333334	-0.0691413879394532
2.89666666666667	-0.072479248046875
2.9	-0.0758171081542969
2.90333333333334	-0.0786781311035157
2.90666666666667	-0.0810623168945313
2.91	-0.0844001770019531
2.91333333333334	-0.0863075256347656
2.91666666666667	-0.0863075256347656
2.92	-0.0844001770019531
2.92333333333334	-0.0829696655273438
2.92666666666667	-0.080108642578125
2.93	-0.0772476196289063
2.93333333333334	-0.0705718994140625
2.93666666666667	-0.0643730163574219
2.94	-0.0619888305664063
2.94333333333334	-0.0624656677246094
2.94666666666667	-0.0629425048828125
2.95	-0.0634193420410157
2.95333333333334	-0.064849853515625
2.95666666666667	-0.064849853515625
2.96	-0.06103515625
2.96333333333334	-0.0567436218261719
2.96666666666667	-0.0562667846679688
2.97	-0.0567436218261719
2.97333333333334	-0.0581741333007813
2.97666666666667	-0.0591278076171875
2.98	-0.0624656677246094
2.98333333333334	-0.064849853515625
2.98666666666667	-0.0658035278320313
2.99	-0.0662803649902344
2.99333333333334	-0.0662803649902344
2.99666666666667	-0.0638961791992188
3	-0.0591278076171875
3.00333333333334	-0.0538825988769532
3.00666666666667	-0.0510215759277344
3.01	-0.0481605529785156
3.01333333333334	-0.0452995300292969
3.01666666666667	-0.0410079956054688
3.02	-0.0324249267578125
3.02333333333334	-0.0219345092773438
3.02666666666667	-0.011444091796875
3.03	-0.00667572021484375
3.03333333333334	-0.00905990600585938
3.03666666666667	-0.0166893005371094
3.04	-0.0243186950683594
3.04333333333334	-0.030517578125
3.04666666666667	-0.034332275390625
3.05	-0.034332275390625
3.05333333333334	-0.030517578125
3.05666666666667	-0.0271797180175781
3.06	-0.0271797180175781
3.06333333333334	-0.0300407409667969
3.06666666666667	-0.0357627868652344
3.07	-0.0414848327636719
3.07333333333334	-0.0491142272949219
3.07666666666667	-0.0543594360351563
3.08	-0.0600814819335938
3.08333333333334	-0.0643730163574219
3.08666666666667	-0.0658035278320313
3.09	-0.0629425048828125
3.09333333333334	-0.0562667846679688
3.09666666666667	-0.049591064453125
3.1	-0.0438690185546875
3.10333333333334	-0.0410079956054688
3.10666666666667	-0.0400543212890625
3.11	-0.03814697265625
3.11333333333334	-0.0367164611816406
3.11666666666667	-0.0367164611816406
3.12	-0.0395774841308594
3.12333333333334	-0.0414848327636719
3.12666666666667	-0.0414848327636719
3.13	-0.0443458557128906
3.13333333333334	-0.0457763671875
3.13666666666667	-0.0438690185546875
3.14	-0.03814697265625
3.14333333333334	-0.0333786010742188
3.14666666666667	-0.0309944152832031
3.15	-0.0309944152832031
3.15333333333334	-0.0348091125488281
3.15666666666667	-0.041961669921875
3.16	-0.0472068786621094
3.16333333333334	-0.0462532043457031
3.16666666666667	-0.0414848327636719
3.17	-0.0352859497070313
3.17333333333334	-0.0314712524414063
3.17666666666667	-0.0300407409667969
3.18	-0.0319480895996094
3.18333333333334	-0.0391006469726563
3.18666666666667	-0.0467300415039063
3.19	-0.0514984130859375
3.19333333333334	-0.0524520874023438
3.19666666666667	-0.0553131103515625
3.2	-0.06103515625
3.20333333333334	-0.0658035278320313
3.20666666666667	-0.0672340393066407
3.21	-0.06866455078125
3.21333333333334	-0.0681877136230469
3.21666666666667	-0.0619888305664063
3.22	-0.0505447387695313
3.22333333333334	-0.0414848327636719
3.22666666666667	-0.0414848327636719
3.23	-0.0462532043457031
3.23333333333334	-0.0510215759277344
3.23666666666667	-0.0519752502441407
3.24	-0.05340576171875
3.24333333333334	-0.0567436218261719
3.24666666666667	-0.0605583190917969
3.25	-0.0615119934082032
3.25333333333334	-0.0624656677246094
3.25666666666667	-0.0667572021484375
3.26	-0.0720024108886719
3.26333333333334	-0.072479248046875
3.26666666666667	-0.0658035278320313
3.27	-0.0576972961425782
3.27333333333334	-0.0514984130859375
3.27666666666667	-0.0491142272949219
3.28	-0.0467300415039063
3.28333333333334	-0.0491142272949219
3.28666666666667	-0.0529289245605469
3.29	-0.0557899475097657
3.29333333333334	-0.0557899475097657
3.29666666666667	-0.0567436218261719
3.3	-0.0562667846679688
3.30333333333334	-0.0514984130859375
3.30666666666667	-0.0457763671875
3.31	-0.0414848327636719
3.31333333333334	-0.0376701354980469
3.31666666666667	-0.0314712524414063
3.32	-0.0252723693847656
3.32333333333334	-0.0233650207519531
3.32666666666667	-0.0243186950683594
3.33	-0.0247955322265625
3.33333333333334	-0.0238418579101563
3.33666666666667	-0.0219345092773438
3.34	-0.019073486328125
3.34333333333334	-0.0147819519042969
3.34666666666667	-0.0100135803222656
3.35	-0.00333786010742188
3.35333333333334	0.003814697265625
3.35666666666667	0.00905990600585938
3.36	0.011444091796875
3.36333333333334	0.0138282775878906
3.36666666666667	0.0171661376953125
3.37	0.0166893005371094
3.37333333333334	0.0128746032714844
3.37666666666667	0.00810623168945313
3.38	0.00429153442382813
3.38333333333334	0.00143051147460938
3.38666666666667	-0.000476837158203125
3.39	-0.00286102294921875
3.39333333333334	-0.00429153442382813
3.39666666666667	-0.00286102294921875
3.4	0.00143051147460938
3.40333333333334	0.00524520874023438
3.40666666666667	0.00619888305664063
3.41	0.00858306884765625
3.41333333333334	0.011444091796875
3.41666666666667	0.0138282775878906
3.42	0.0147819519042969
3.42333333333334	0.0166893005371094
3.42666666666667	0.0205039978027344
3.43	0.0214576721191406
3.43333333333334	0.0219345092773438
3.43666666666667	0.0224113464355469
3.44	0.0247955322265625
3.44333333333334	0.0290870666503906
3.44666666666667	0.0319480895996094
3.45	0.0362396240234375
3.45333333333334	0.0371932983398438
3.45666666666667	0.0338554382324219
3.46	0.0257492065429688
3.46333333333334	0.0176429748535156
3.46666666666667	0.011444091796875
3.47	0.0057220458984375
3.47333333333334	0.0019073486328125
3.47666666666667	0
3.48	0.00095367431640625
3.48333333333334	0
3.48666666666667	0.000476837158203125
3.49	0.00286102294921875
3.49333333333334	0.003814697265625
3.49666666666667	0.00524520874023438
3.5	0.00429153442382813
3.50333333333334	0.003814697265625
3.50666666666667	0.000476837158203125
3.51	-0.00476837158203125
3.51333333333334	-0.00905990600585938
3.51666666666667	-0.0162124633789063
3.52	-0.02288818359375
3.52333333333334	-0.0329017639160156
3.52666666666667	-0.0424385070800781
3.53	-0.05340576171875
3.53333333333334	-0.0615119934082032
3.53666666666667	-0.0696182250976563
3.54	-0.0824928283691406
3.54333333333334	-0.0963211059570313
3.54666666666667	-0.110626220703125
3.55	-0.125408172607422
3.55333333333334	-0.148773193359375
3.55666666666667	-0.176429748535156
3.56	-0.201702117919922
3.56333333333334	-0.223159790039063
3.56666666666667	-0.246047973632813
3.57	-0.26845932006836
3.57333333333334	-0.286579132080078
3.57666666666667	-0.29897689819336
3.58	-0.309944152832031
3.58333333333334	-0.3204345703125
3.58666666666667	-0.326156616210938
3.59	-0.324249267578125
3.59333333333334	-0.314712524414063
3.59666666666667	-0.294208526611328
3.6	-0.264167785644531
3.60333333333334	-0.226974487304688
3.60666666666667	-0.187873840332031
3.61	-0.148773193359375
3.61333333333334	-0.1068115234375
3.61666666666667	-0.0677108764648438
3.62	-0.0276565551757813
3.62333333333334	0.0128746032714844
3.62666666666667	0.057220458984375
3.63	0.10061264038086
3.63333333333334	0.137805938720703
3.63666666666667	0.168800354003906
3.64	0.191211700439453
3.64333333333334	0.207901000976563
3.64666666666667	0.219821929931641
3.65	0.232219696044922
3.65333333333334	0.247001647949219
3.65666666666667	0.266075134277344
3.66	0.289440155029297
3.66333333333334	0.312328338623047
3.66666666666667	0.336170196533203
3.67	0.35858154296875
3.67333333333334	0.379562377929688
3.67666666666667	0.400066375732422
3.68	0.41961669921875
3.68333333333334	0.441074371337891
3.68666666666667	0.460147857666016
3.69	0.478744506835938
3.69333333333334	0.497817993164063
3.69666666666667	0.518798828125
3.7	0.539302825927735
3.70333333333334	0.562191009521485
3.70666666666667	0.586032867431641
3.71	0.608921051025391
3.71333333333334	0.624656677246094
3.71666666666667	0.636100769042969
3.72	0.643730163574219
3.72333333333334	0.643253326416016
3.72666666666667	0.633716583251953
3.73	0.618457794189453
3.73333333333334	0.603675842285157
3.73666666666667	0.585079193115235
3.74	0.561237335205078
3.74333333333334	0.532627105712891
3.74666666666667	0.503063201904297
3.75	0.471115112304688
3.75333333333334	0.436782836914063
3.75666666666667	0.399112701416016
3.76	0.363826751708985
3.76333333333334	0.333309173583985
3.76666666666667	0.307083129882813
3.77	0.280857086181641
3.77333333333334	0.252723693847656
3.77666666666667	0.223636627197266
3.78	0.195503234863281
3.78333333333334	0.166893005371094
3.78666666666667	0.140666961669922
3.79	0.119686126708985
3.79333333333334	0.102519989013672
3.79666666666667	0.0863075256347656
3.8	0.0696182250976563
3.80333333333334	0.05340576171875
3.80666666666667	0.0371932983398438
3.81	0.0238418579101563
3.81333333333334	0.0162124633789063
3.81666666666667	0.0143051147460938
3.82	0.0143051147460938
3.82333333333334	0.0133514404296875
3.82666666666667	0.0095367431640625
3.83	0.00095367431640625
3.83333333333334	-0.0104904174804688
3.83666666666667	-0.0205039978027344
3.84	-0.026702880859375
3.84333333333334	-0.0319480895996094
3.84666666666667	-0.0376701354980469
3.85	-0.0414848327636719
3.85333333333334	-0.0438690185546875
3.85666666666667	-0.0491142272949219
3.86	-0.0591278076171875
3.86333333333334	-0.0705718994140625
3.86666666666667	-0.0767707824707032
3.87	-0.0753402709960938
3.87333333333334	-0.0705718994140625
3.87666666666667	-0.0638961791992188
3.88	-0.0553131103515625
3.88333333333334	-0.0424385070800781
3.88666666666667	-0.0276565551757813
3.89	-0.0152587890625
3.89333333333334	-0.00476837158203125
3.89666666666667	0.00858306884765625
3.9	0.0286102294921875
3.90333333333334	0.049591064453125
3.90666666666667	0.0743865966796875
3.91	0.103473663330078
3.91333333333334	0.140190124511719
3.91666666666667	0.18310546875
3.92	0.231266021728516
3.92333333333334	0.290870666503906
3.92666666666667	0.35858154296875
3.93	0.430583953857422
3.93333333333334	0.506401062011719
3.93666666666667	0.586509704589844
3.94	0.674247741699219
3.94333333333334	0.766277313232422
3.94666666666667	0.864982604980469
3.95	0.969886779785156
3.95333333333334	1.08003616333008
3.95666666666667	1.19113922119141
3.96	1.2960433959961
3.96333333333334	1.39141082763672
3.96666666666667	1.47485733032227
3.97	1.54781341552735
3.97333333333334	1.60837173461914
3.97666666666667	1.65510177612305
3.98	1.68609619140625
3.98333333333334	1.70612335205078
3.98666666666667	1.71279907226563
3.99	1.70421600341797
3.99333333333334	1.67512893676758
3.99666666666667	1.62744522094727
4	1.56307220458985
4.00333333333334	1.48582458496094
4.00666666666667	1.39904022216797
4.01	1.30558013916016
4.01333333333334	1.21164321899414
4.01666666666667	1.12247467041016
4.02	1.0371208190918
4.02333333333334	0.948429107666016
4.02666666666667	0.85592269897461
4.03	0.767707824707032
4.03333333333334	0.683307647705078
4.03666666666667	0.601291656494141
4.04	0.522613525390625
4.04333333333334	0.452041625976563
4.04666666666667	0.391006469726563
4.05	0.334262847900391
4.05333333333334	0.28228759765625
4.05666666666667	0.234603881835938
4.06	0.194549560546875
4.06333333333334	0.161170959472656
4.06666666666667	0.131607055664063
4.07	0.103473663330078
4.07333333333334	0.0734329223632813
4.07666666666667	0.0467300415039063
4.08	0.0257492065429688
4.08333333333334	0.0119209289550781
4.08666666666667	-0.00286102294921875
4.09	-0.0181198120117188
4.09333333333334	-0.0290870666503906
4.09666666666667	-0.0405311584472656
4.1	-0.0514984130859375
4.10333333333334	-0.0653266906738282
4.10666666666667	-0.0772476196289063
4.11	-0.0858306884765625
4.11333333333334	-0.0920295715332031
4.11666666666667	-0.0929832458496094
4.12	-0.0944137573242188
4.12333333333334	-0.0977516174316406
4.12666666666667	-0.10061264038086
4.13	-0.0977516174316406
4.13333333333334	-0.091552734375
4.13666666666667	-0.0929832458496094
4.14	-0.0982284545898438
4.14333333333334	-0.102996826171875
4.14666666666667	-0.103473663330078
4.15	-0.1068115234375
4.15333333333334	-0.110626220703125
4.15666666666667	-0.110626220703125
4.16	-0.107765197753906
4.16333333333334	-0.102519989013672
4.16666666666667	-0.0977516174316406
4.17	-0.091552734375
4.17333333333334	-0.087738037109375
4.17666666666667	-0.0872611999511719
4.18	-0.0882148742675781
4.18333333333334	-0.0901222229003906
4.18666666666667	-0.0910758972167969
4.19	-0.091552734375
4.19333333333334	-0.0929832458496094
4.19666666666667	-0.0929832458496094
4.2	-0.0886917114257813
4.20333333333334	-0.0824928283691406
4.20666666666667	-0.0834465026855469
4.21	-0.0896453857421875
4.21333333333334	-0.0948905944824219
4.21666666666667	-0.0972747802734375
4.22	-0.103950500488281
4.22333333333334	-0.113964080810547
4.22666666666667	-0.118732452392578
4.23	-0.116825103759766
4.23333333333334	-0.111103057861328
4.23666666666667	-0.105381011962891
4.24	-0.0972747802734375
4.24333333333334	-0.0896453857421875
4.24666666666667	-0.087738037109375
4.25	-0.0901222229003906
4.25333333333334	-0.0939369201660156
4.25666666666667	-0.095367431640625
4.26	-0.0977516174316406
4.26333333333334	-0.0982284545898438
4.26666666666667	-0.0944137573242188
4.27	-0.0882148742675781
4.27333333333334	-0.0858306884765625
4.27666666666667	-0.0896453857421875
4.28	-0.0934600830078125
4.28333333333334	-0.0963211059570313
4.28666666666667	-0.09918212890625
4.29	-0.104427337646485
4.29333333333334	-0.107765197753906
4.29666666666667	-0.108718872070313
4.3	-0.107288360595703
4.30333333333334	-0.105381011962891
4.30666666666667	-0.107288360595703
4.31	-0.107765197753906
4.31333333333334	-0.105857849121094
4.31666666666667	-0.101089477539063
4.32	-0.0967979431152344
4.32333333333334	-0.0925064086914063
4.32666666666667	-0.087738037109375
4.33	-0.0872611999511719
4.33333333333334	-0.0882148742675781
4.33666666666667	-0.0896453857421875
4.34	-0.0910758972167969
4.34333333333334	-0.0934600830078125
4.34666666666667	-0.0901222229003906
4.35	-0.0815391540527344
4.35333333333334	-0.0743865966796875
4.35666666666667	-0.0720024108886719
4.36	-0.0705718994140625
4.36333333333334	-0.072479248046875
4.36666666666667	-0.0753402709960938
4.37	-0.0791549682617188
4.37333333333334	-0.080108642578125
4.37666666666667	-0.0782012939453125
4.38	-0.0748634338378907
4.38333333333334	-0.0677108764648438
4.38666666666667	-0.0615119934082032
4.39	-0.0596046447753907
4.39333333333334	-0.0605583190917969
4.39666666666667	-0.0629425048828125
4.4	-0.0643730163574219
4.40333333333334	-0.0667572021484375
4.40666666666667	-0.0681877136230469
4.41	-0.0672340393066407
4.41333333333334	-0.0667572021484375
4.41666666666667	-0.0653266906738282
4.42	-0.0677108764648438
4.42333333333334	-0.0700950622558594
4.42666666666667	-0.0720024108886719
4.43	-0.072479248046875
4.43333333333334	-0.0715255737304688
4.43666666666667	-0.0653266906738282
4.44	-0.0543594360351563
4.44333333333334	-0.0486373901367188
4.44666666666667	-0.0510215759277344
4.45	-0.057220458984375
4.45333333333334	-0.0605583190917969
4.45666666666667	-0.0662803649902344
4.46	-0.0739097595214844
4.46333333333334	-0.0805854797363281
4.46666666666667	-0.0815391540527344
4.47	-0.0810623168945313
4.47333333333334	-0.0820159912109375
4.47666666666667	-0.0834465026855469
4.48	-0.0848770141601563
4.48333333333334	-0.08392333984375
4.48666666666667	-0.0834465026855469
4.49	-0.0805854797363281
4.49333333333334	-0.0753402709960938
4.49666666666667	-0.06866455078125
4.5	-0.0605583190917969
4.50333333333334	-0.0514984130859375
4.50666666666667	-0.0448226928710938
4.51	-0.041961669921875
4.51333333333334	-0.0462532043457031
4.51666666666667	-0.0519752502441407
4.52	-0.057220458984375
4.52333333333334	-0.0605583190917969
4.52666666666667	-0.0638961791992188
4.53	-0.0653266906738282
4.53333333333334	-0.0634193420410157
4.53666666666667	-0.0591278076171875
4.54	-0.057220458984375
4.54333333333334	-0.0576972961425782
4.54666666666667	-0.0576972961425782
4.55	-0.0553131103515625
4.55333333333334	-0.0519752502441407
4.55666666666667	-0.0524520874023438
4.56	-0.0538825988769532
4.56333333333334	-0.0562667846679688
4.56666666666667	-0.0557899475097657
4.57	-0.0548362731933594
4.57333333333334	-0.057220458984375
4.57666666666667	-0.0619888305664063
4.58	-0.0643730163574219
4.58333333333334	-0.0638961791992188
4.58666666666667	-0.0643730163574219
4.59	-0.0662803649902344
4.59333333333334	-0.0658035278320313
4.59666666666667	-0.0624656677246094
4.6	-0.0591278076171875
4.60333333333334	-0.0576972961425782
4.60666666666667	-0.0548362731933594
4.61	-0.0529289245605469
4.61333333333334	-0.0524520874023438
4.61666666666667	-0.0529289245605469
4.62	-0.0548362731933594
4.62333333333334	-0.0581741333007813
4.62666666666667	-0.0638961791992188
4.63	-0.0653266906738282
4.63333333333334	-0.0643730163574219
4.63666666666667	-0.0624656677246094
4.64	-0.0600814819335938
4.64333333333334	-0.057220458984375
4.64666666666667	-0.0538825988769532
4.65	-0.0538825988769532
4.65333333333334	-0.057220458984375
4.65666666666667	-0.0658035278320313
4.66	-0.0786781311035157
4.66333333333334	-0.0901222229003906
4.66666666666667	-0.0977516174316406
4.67	-0.0996589660644531
4.67333333333334	-0.10061264038086
4.67666666666667	-0.0982284545898438
4.68	-0.0896453857421875
4.68333333333334	-0.0824928283691406
4.68666666666667	-0.0782012939453125
4.69	-0.0805854797363281
4.69333333333334	-0.0829696655273438
4.69666666666667	-0.0829696655273438
4.7	-0.080108642578125
4.70333333333334	-0.0758171081542969
4.70666666666667	-0.0753402709960938
4.71	-0.0782012939453125
4.71333333333334	-0.0834465026855469
4.71666666666667	-0.091552734375
4.72	-0.102519989013672
4.72333333333334	-0.113964080810547
4.72666666666667	-0.120162963867188
4.73	-0.114917755126953
4.73333333333334	-0.102519989013672
4.73666666666667	-0.0872611999511719
4.74	-0.0753402709960938
4.74333333333334	-0.0643730163574219
4.74666666666667	-0.0557899475097657
4.75	-0.0524520874023438
4.75333333333334	-0.0510215759277344
4.75666666666667	-0.0529289245605469
4.76	-0.0538825988769532
4.76333333333334	-0.0576972961425782
4.76666666666667	-0.0629425048828125
4.77	-0.0658035278320313
4.77333333333334	-0.06866455078125
4.77666666666667	-0.0681877136230469
4.78	-0.0662803649902344
4.78333333333334	-0.0576972961425782
4.78666666666667	-0.0486373901367188
4.79	-0.0457763671875
4.79333333333334	-0.0481605529785156
4.79666666666667	-0.0524520874023438
4.8	-0.0567436218261719
4.80333333333334	-0.0591278076171875
4.80666666666667	-0.0615119934082032
4.81	-0.0653266906738282
4.81333333333334	-0.0677108764648438
4.81666666666667	-0.0691413879394532
4.82	-0.0696182250976563
4.82333333333334	-0.0748634338378907
4.82666666666667	-0.080108642578125
4.83	-0.0796318054199219
4.83333333333334	-0.0739097595214844
4.83666666666667	-0.0662803649902344
4.84	-0.0591278076171875
4.84333333333334	-0.0510215759277344
4.84666666666667	-0.0457763671875
4.85	-0.0457763671875
4.85333333333334	-0.0500679016113282
4.85666666666667	-0.0557899475097657
4.86	-0.0615119934082032
4.86333333333334	-0.0658035278320313
4.86666666666667	-0.0662803649902344
4.87	-0.0624656677246094
4.87333333333334	-0.0600814819335938
4.87666666666667	-0.0605583190917969
4.88	-0.0605583190917969
4.88333333333334	-0.0600814819335938
4.88666666666667	-0.06103515625
4.89	-0.0653266906738282
4.89333333333334	-0.0691413879394532
4.89666666666667	-0.0720024108886719
4.9	-0.0767707824707032
4.90333333333334	-0.0824928283691406
4.90666666666667	-0.0858306884765625
4.91	-0.0834465026855469
4.91333333333334	-0.0786781311035157
4.91666666666667	-0.0734329223632813
4.92	-0.0677108764648438
4.92333333333334	-0.0624656677246094
4.92666666666667	-0.0596046447753907
4.93	-0.0586509704589844
4.93333333333334	-0.0581741333007813
4.93666666666667	-0.0581741333007813
4.94	-0.0591278076171875
4.94333333333334	-0.0615119934082032
4.94666666666667	-0.0629425048828125
4.95	-0.0638961791992188
4.95333333333334	-0.0634193420410157
4.95666666666667	-0.0619888305664063
4.96	-0.0596046447753907
4.96333333333334	-0.057220458984375
4.96666666666667	-0.0557899475097657
4.97	-0.0562667846679688
4.97333333333334	-0.0600814819335938
4.97666666666667	-0.0638961791992188
4.98	-0.0667572021484375
4.98333333333334	-0.0667572021484375
4.98666666666667	-0.0667572021484375
4.99	-0.0634193420410157
4.99333333333334	-0.0576972961425782
4.99666666666667	-0.0524520874023438
5	-0.049591064453125
5.00333333333334	-0.049591064453125
5.00666666666667	-0.0514984130859375
5.01	-0.057220458984375
5.01333333333334	-0.064849853515625
5.01666666666667	-0.0715255737304688
5.02	-0.0772476196289063
5.02333333333334	-0.0805854797363281
5.02666666666667	-0.0786781311035157
5.03	-0.0743865966796875
5.03333333333334	-0.0700950622558594
5.03666666666667	-0.0696182250976563
5.04	-0.0672340393066407
5.04333333333334	-0.0653266906738282
5.04666666666667	-0.0672340393066407
5.05	-0.0715255737304688
5.05333333333334	-0.0734329223632813
5.05666666666667	-0.0720024108886719
5.06	-0.0720024108886719
5.06333333333334	-0.0743865966796875
5.06666666666667	-0.0758171081542969
5.07	-0.0739097595214844
5.07333333333334	-0.0715255737304688
5.07666666666667	-0.0705718994140625
5.08	-0.0677108764648438
5.08333333333334	-0.0600814819335938
5.08666666666667	-0.0500679016113282
5.09	-0.0433921813964844
5.09333333333334	-0.0410079956054688
5.09666666666667	-0.0410079956054688
5.1	-0.0410079956054688
5.10333333333334	-0.0438690185546875
5.10666666666667	-0.049591064453125
5.11	-0.0543594360351563
5.11333333333334	-0.057220458984375
5.11666666666667	-0.0581741333007813
5.12	-0.057220458984375
5.12333333333334	-0.0538825988769532
5.12666666666667	-0.0481605529785156
5.13	-0.0448226928710938
5.13333333333334	-0.0429153442382813
5.13666666666667	-0.0429153442382813
5.14	-0.0457763671875
5.14333333333334	-0.0510215759277344
5.14666666666667	-0.0591278076171875
5.15	-0.0667572021484375
5.15333333333334	-0.0729560852050782
5.15666666666667	-0.0739097595214844
5.16	-0.0691413879394532
5.16333333333334	-0.0624656677246094
5.16666666666667	-0.0562667846679688
5.17	-0.0481605529785156
5.17333333333334	-0.0410079956054688
5.17666666666667	-0.0386238098144531
5.18	-0.0433921813964844
5.18333333333334	-0.0472068786621094
5.18666666666667	-0.0481605529785156
5.19	-0.0514984130859375
5.19333333333334	-0.0567436218261719
5.19666666666667	-0.0605583190917969
5.2	-0.0605583190917969
5.20333333333334	-0.06103515625
5.20666666666667	-0.064849853515625
5.21	-0.0672340393066407
5.21333333333334	-0.0681877136230469
5.21666666666667	-0.0672340393066407
5.22	-0.0643730163574219
5.22333333333334	-0.0596046447753907
5.22666666666667	-0.05340576171875
5.23	-0.0472068786621094
5.23333333333334	-0.0410079956054688
5.23666666666667	-0.0352859497070313
5.24	-0.0338554382324219
5.24333333333334	-0.0352859497070313
5.24666666666667	-0.0376701354980469
5.25	-0.0391006469726563
5.25333333333334	-0.0400543212890625
5.25666666666667	-0.0481605529785156
5.26	-0.0591278076171875
5.26333333333334	-0.0705718994140625
5.26666666666667	-0.0772476196289063
5.27	-0.0820159912109375
5.27333333333334	-0.0834465026855469
5.27666666666667	-0.0805854797363281
5.28	-0.0772476196289063
5.28333333333334	-0.0734329223632813
5.28666666666667	-0.0720024108886719
5.29	-0.0700950622558594
5.29333333333334	-0.0715255737304688
5.29666666666667	-0.0729560852050782
5.3	-0.0715255737304688
5.30333333333334	-0.0720024108886719
5.30666666666667	-0.0762939453125
5.31	-0.0805854797363281
5.31333333333334	-0.080108642578125
5.31666666666667	-0.0772476196289063
5.32	-0.0772476196289063
5.32333333333334	-0.0791549682617188
5.32666666666667	-0.0791549682617188
5.33	-0.0810623168945313
5.33333333333334	-0.0829696655273438
5.33666666666667	-0.0815391540527344
5.34	-0.0786781311035157
5.34333333333334	-0.0739097595214844
5.34666666666667	-0.0691413879394532
5.35	-0.0619888305664063
5.35333333333334	-0.0586509704589844
5.35666666666667	-0.0596046447753907
5.36	-0.06103515625
5.36333333333334	-0.0643730163574219
5.36666666666667	-0.0658035278320313
5.37	-0.0677108764648438
5.37333333333334	-0.06866455078125
5.37666666666667	-0.0734329223632813
5.38	-0.0815391540527344
5.38333333333334	-0.0858306884765625
5.38666666666667	-0.0867843627929688
5.39	-0.0863075256347656
5.39333333333334	-0.0901222229003906
5.39666666666667	-0.0948905944824219
5.4	-0.0944137573242188
5.40333333333334	-0.0925064086914063
5.40666666666667	-0.0925064086914063
5.41	-0.095367431640625
5.41333333333334	-0.0944137573242188
5.41666666666667	-0.0872611999511719
5.42	-0.0796318054199219
5.42333333333334	-0.0753402709960938
5.42666666666667	-0.0753402709960938
5.43	-0.0767707824707032
5.43333333333334	-0.0767707824707032
5.43666666666667	-0.0758171081542969
5.44	-0.0762939453125
5.44333333333334	-0.080108642578125
5.44666666666667	-0.0844001770019531
5.45	-0.0863075256347656
5.45333333333334	-0.0891685485839844
5.45666666666667	-0.0939369201660156
5.46	-0.0944137573242188
5.46333333333334	-0.0901222229003906
5.46666666666667	-0.0820159912109375
5.47	-0.0786781311035157
5.47333333333334	-0.0782012939453125
5.47666666666667	-0.0791549682617188
5.48	-0.0810623168945313
5.48333333333334	-0.0829696655273438
5.48666666666667	-0.0863075256347656
5.49	-0.0872611999511719
5.49333333333334	-0.0872611999511719
5.49666666666667	-0.0848770141601563
5.5	-0.0844001770019531
5.50333333333334	-0.0844001770019531
5.50666666666667	-0.0844001770019531
5.51	-0.0844001770019531
5.51333333333334	-0.0824928283691406
5.51666666666667	-0.0777244567871094
5.52	-0.0715255737304688
5.52333333333334	-0.0677108764648438
5.52666666666667	-0.0672340393066407
5.53	-0.0653266906738282
5.53333333333334	-0.06103515625
5.53666666666667	-0.0596046447753907
5.54	-0.0624656677246094
5.54333333333334	-0.0677108764648438
5.54666666666667	-0.0734329223632813
5.55	-0.080108642578125
5.55333333333334	-0.0858306884765625
5.55666666666667	-0.0896453857421875
5.56	-0.0896453857421875
5.56333333333334	-0.087738037109375
5.56666666666667	-0.0844001770019531
5.57	-0.0824928283691406
5.57333333333334	-0.0824928283691406
5.57666666666667	-0.0834465026855469
5.58	-0.0815391540527344
5.58333333333334	-0.0777244567871094
5.58666666666667	-0.0720024108886719
5.59	-0.0634193420410157
5.59333333333334	-0.0562667846679688
5.59666666666667	-0.05340576171875
5.6	-0.0557899475097657
5.60333333333334	-0.0576972961425782
5.60666666666667	-0.0567436218261719
5.61	-0.0567436218261719
5.61333333333334	-0.0557899475097657
5.61666666666667	-0.0529289245605469
5.62	-0.0486373901367188
5.62333333333334	-0.0476837158203125
5.62666666666667	-0.0519752502441407
5.63	-0.0591278076171875
5.63333333333334	-0.0667572021484375
5.63666666666667	-0.0772476196289063
5.64	-0.0867843627929688
5.64333333333334	-0.0948905944824219
5.64666666666667	-0.0982284545898438
5.65	-0.0948905944824219
5.65333333333334	-0.0867843627929688
5.65666666666667	-0.0782012939453125
5.66	-0.0758171081542969
5.66333333333334	-0.072479248046875
5.66666666666667	-0.06866455078125
5.67	-0.0638961791992188
5.67333333333334	-0.0615119934082032
5.67666666666667	-0.0596046447753907
5.68	-0.0557899475097657
5.68333333333334	-0.0524520874023438
5.68666666666667	-0.0500679016113282
5.69	-0.0510215759277344
5.69333333333334	-0.0519752502441407
5.69666666666667	-0.0524520874023438
5.7	-0.0500679016113282
5.70333333333334	-0.0467300415039063
5.70666666666667	-0.0462532043457031
5.71	-0.049591064453125
5.71333333333334	-0.0543594360351563
5.71666666666667	-0.06103515625
5.72	-0.06866455078125
5.72333333333334	-0.0753402709960938
5.72666666666667	-0.0762939453125
5.73	-0.0715255737304688
5.73333333333334	-0.0629425048828125
5.73666666666667	-0.0548362731933594
5.74	-0.0491142272949219
5.74333333333334	-0.0452995300292969
5.74666666666667	-0.0438690185546875
5.75	-0.0452995300292969
5.75333333333334	-0.0476837158203125
5.75666666666667	-0.0462532043457031
5.76	-0.0424385070800781
5.76333333333334	-0.0405311584472656
5.76666666666667	-0.0424385070800781
5.77	-0.0462532043457031
5.77333333333334	-0.0538825988769532
5.77666666666667	-0.0638961791992188
5.78	-0.0729560852050782
5.78333333333334	-0.0782012939453125
5.78666666666667	-0.0782012939453125
5.79	-0.0786781311035157
5.79333333333334	-0.0762939453125
5.79666666666667	-0.0762939453125
5.8	-0.0748634338378907
5.80333333333334	-0.072479248046875
5.80666666666667	-0.0681877136230469
5.81	-0.0619888305664063
5.81333333333334	-0.0591278076171875
5.81666666666667	-0.0557899475097657
5.82	-0.0553131103515625
5.82333333333334	-0.0562667846679688
5.82666666666667	-0.06103515625
5.83	-0.0662803649902344
5.83333333333334	-0.0681877136230469
5.83666666666667	-0.0672340393066407
5.84	-0.0643730163574219
5.84333333333334	-0.0634193420410157
5.84666666666667	-0.0658035278320313
5.85	-0.0677108764648438
5.85333333333334	-0.0681877136230469
5.85666666666667	-0.0696182250976563
5.86	-0.0720024108886719
5.86333333333334	-0.0743865966796875
5.86666666666667	-0.0753402709960938
5.87	-0.0777244567871094
5.87333333333334	-0.0815391540527344
5.87666666666667	-0.0844001770019531
5.88	-0.087738037109375
5.88333333333334	-0.0886917114257813
5.88666666666667	-0.0848770141601563
5.89	-0.080108642578125
5.89333333333334	-0.0758171081542969
5.89666666666667	-0.0762939453125
5.9	-0.0777244567871094
5.90333333333334	-0.0782012939453125
5.90666666666667	-0.0815391540527344
5.91	-0.08392333984375
5.91333333333334	-0.0872611999511719
5.91666666666667	-0.0848770141601563
5.92	-0.0815391540527344
5.92333333333334	-0.0786781311035157
5.92666666666667	-0.0758171081542969
5.93	-0.0782012939453125
5.93333333333334	-0.0791549682617188
5.93666666666667	-0.0805854797363281
5.94	-0.0782012939453125
5.94333333333334	-0.0758171081542969
5.94666666666667	-0.0753402709960938
5.95	-0.0748634338378907
5.95333333333334	-0.0734329223632813
5.95666666666667	-0.0715255737304688
5.96	-0.0748634338378907
5.96333333333334	-0.0834465026855469
5.96666666666667	-0.0944137573242188
5.97	-0.104427337646485
5.97333333333334	-0.111103057861328
5.97666666666667	-0.113964080810547
5.98	-0.110149383544922
5.98333333333334	-0.102519989013672
5.98666666666667	-0.0929832458496094
5.99	-0.0853538513183594
5.99333333333334	-0.0791549682617188
5.99666666666667	-0.0758171081542969
6	-0.080108642578125
6.00333333333334	-0.0882148742675781
6.00666666666667	-0.0944137573242188
6.01	-0.0972747802734375
6.01333333333334	-0.100135803222656
6.01666666666667	-0.105857849121094
6.02	-0.104427337646485
6.02333333333334	-0.0934600830078125
6.02666666666667	-0.0829696655273438
6.03	-0.0758171081542969
6.03333333333334	-0.0739097595214844
6.03666666666667	-0.0715255737304688
6.04	-0.072479248046875
6.04333333333334	-0.0777244567871094
6.04666666666667	-0.0786781311035157
6.05	-0.0786781311035157
6.05333333333334	-0.0753402709960938
6.05666666666667	-0.0734329223632813
6.06	-0.0705718994140625
6.06333333333334	-0.0696182250976563
6.06666666666667	-0.0734329223632813
6.07	-0.0805854797363281
6.07333333333334	-0.0848770141601563
6.07666666666667	-0.0853538513183594
6.08	-0.0829696655273438
6.08333333333334	-0.0791549682617188
6.08666666666667	-0.0753402709960938
6.09	-0.0734329223632813
6.09333333333334	-0.0748634338378907
6.09666666666667	-0.072479248046875
6.1	-0.0691413879394532
6.10333333333334	-0.0691413879394532
6.10666666666667	-0.0667572021484375
6.11	-0.0605583190917969
6.11333333333334	-0.0529289245605469
6.11666666666667	-0.0529289245605469
6.12	-0.0567436218261719
6.12333333333334	-0.0576972961425782
6.12666666666667	-0.0562667846679688
6.13	-0.0543594360351563
6.13333333333334	-0.0548362731933594
6.13666666666667	-0.0524520874023438
6.14	-0.0519752502441407
6.14333333333334	-0.05340576171875
6.14666666666667	-0.0600814819335938
6.15	-0.0681877136230469
6.15333333333334	-0.0739097595214844
6.15666666666667	-0.0796318054199219
6.16	-0.0829696655273438
6.16333333333334	-0.0858306884765625
6.16666666666667	-0.0858306884765625
6.17	-0.0829696655273438
6.17333333333334	-0.080108642578125
6.17666666666667	-0.0762939453125
6.18	-0.0762939453125
6.18333333333334	-0.0758171081542969
6.18666666666667	-0.0715255737304688
6.19	-0.0672340393066407
6.19333333333334	-0.0653266906738282
6.19666666666667	-0.0658035278320313
6.2	-0.0667572021484375
6.20333333333334	-0.0677108764648438
6.20666666666667	-0.0715255737304688
6.21	-0.0777244567871094
6.21333333333334	-0.080108642578125
6.21666666666667	-0.0782012939453125
6.22	-0.0710487365722657
6.22333333333334	-0.0653266906738282
6.22666666666667	-0.0638961791992188
6.23	-0.0605583190917969
6.23333333333334	-0.06103515625
6.23666666666667	-0.0629425048828125
6.24	-0.06866455078125
6.24333333333334	-0.0739097595214844
6.24666666666667	-0.0753402709960938
6.25	-0.0772476196289063
6.25333333333334	-0.0767707824707032
6.25666666666667	-0.0772476196289063
6.26	-0.0782012939453125
6.26333333333334	-0.0786781311035157
6.26666666666667	-0.080108642578125
6.27	-0.0824928283691406
6.27333333333334	-0.087738037109375
6.27666666666667	-0.0934600830078125
6.28	-0.0967979431152344
6.28333333333334	-0.0967979431152344
6.28666666666667	-0.095367431640625
6.29	-0.0958442687988281
6.29333333333334	-0.095367431640625
6.29666666666667	-0.0920295715332031
6.3	-0.0891685485839844
6.30333333333334	-0.0905990600585938
6.30666666666667	-0.0963211059570313
6.31	-0.10061264038086
6.31333333333334	-0.100135803222656
6.31666666666667	-0.0977516174316406
6.32	-0.0963211059570313
6.32333333333334	-0.0934600830078125
6.32666666666667	-0.0872611999511719
6.33	-0.0796318054199219
6.33333333333334	-0.0743865966796875
6.33666666666667	-0.0739097595214844
6.34	-0.0743865966796875
6.34333333333334	-0.0782012939453125
6.34666666666667	-0.0848770141601563
6.35	-0.0948905944824219
6.35333333333334	-0.105381011962891
6.35666666666667	-0.11444091796875
6.36	-0.119209289550781
6.36333333333334	-0.114917755126953
6.36666666666667	-0.107765197753906
6.37	-0.100135803222656
6.37333333333334	-0.095367431640625
6.37666666666667	-0.0905990600585938
6.38	-0.0872611999511719
6.38333333333334	-0.0858306884765625
6.38666666666667	-0.08392333984375
6.39	-0.08392333984375
6.39333333333334	-0.080108642578125
6.39666666666667	-0.0743865966796875
6.4	-0.0681877136230469
6.40333333333334	-0.0672340393066407
6.40666666666667	-0.0710487365722657
6.41	-0.0729560852050782
6.41333333333334	-0.0748634338378907
6.41666666666667	-0.0777244567871094
6.42	-0.0848770141601563
6.42333333333334	-0.0882148742675781
6.42666666666667	-0.0844001770019531
6.43	-0.0782012939453125
6.43333333333334	-0.0753402709960938
6.43666666666667	-0.0762939453125
6.44	-0.0743865966796875
6.44333333333334	-0.0696182250976563
6.44666666666667	-0.0677108764648438
6.45	-0.0677108764648438
6.45333333333334	-0.0672340393066407
6.45666666666667	-0.0658035278320313
6.46	-0.0662803649902344
6.46333333333334	-0.0720024108886719
6.46666666666667	-0.0758171081542969
6.47	-0.080108642578125
6.47333333333334	-0.08392333984375
6.47666666666667	-0.0920295715332031
6.48	-0.102043151855469
6.48333333333334	-0.108718872070313
6.48666666666667	-0.111103057861328
6.49	-0.108718872070313
6.49333333333334	-0.105381011962891
6.49666666666667	-0.0963211059570313
6.5	-0.0834465026855469
6.50333333333334	-0.0700950622558594
6.50666666666667	-0.0634193420410157
6.51	-0.0605583190917969
6.51333333333334	-0.0562667846679688
6.51666666666667	-0.049591064453125
6.52	-0.0448226928710938
6.52333333333334	-0.0457763671875
6.52666666666667	-0.049591064453125
6.53	-0.0524520874023438
6.53333333333334	-0.0529289245605469
6.53666666666667	-0.0562667846679688
6.54	-0.0605583190917969
6.54333333333334	-0.0629425048828125
6.54666666666667	-0.0600814819335938
6.55	-0.0562667846679688
6.55333333333334	-0.0553131103515625
6.55666666666667	-0.0543594360351563
6.56	-0.0524520874023438
6.56333333333334	-0.0529289245605469
6.56666666666667	-0.0581741333007813
6.57	-0.0672340393066407
6.57333333333334	-0.0743865966796875
6.57666666666667	-0.0796318054199219
6.58	-0.0829696655273438
6.58333333333334	-0.0820159912109375
6.58666666666667	-0.0767707824707032
6.59	-0.0720024108886719
6.59333333333334	-0.0691413879394532
6.59666666666667	-0.06866455078125
6.6	-0.0691413879394532
6.60333333333334	-0.0729560852050782
6.60666666666667	-0.0796318054199219
6.61	-0.0824928283691406
6.61333333333334	-0.0844001770019531
6.61666666666667	-0.0863075256347656
6.62	-0.0901222229003906
6.62333333333334	-0.091552734375
6.62666666666667	-0.0905990600585938
6.63	-0.0901222229003906
6.63333333333334	-0.0901222229003906
6.63666666666667	-0.0905990600585938
6.64	-0.0858306884765625
6.64333333333334	-0.080108642578125
6.64666666666667	-0.0748634338378907
6.65	-0.0729560852050782
6.65333333333334	-0.0715255737304688
6.65666666666667	-0.06866455078125
6.66	-0.072479248046875
6.66333333333334	-0.0782012939453125
[truncated: 7,006 more rows]
