# Supplementary material for: Phase-Specific Parameter Estimation in Chiral HPLC Using 1‑Site, 2‑Site Stochastic Models, and Unified Equation Approach
Source: Anal Chem. 2026 Apr 29;98(18):13925–39. doi: 10.1021/acs.analchem.6c01634 (PMC13177292; doi:10.1021/acs.analchem.6c01634)
Supplement: Supplementary file 2 [file ac6c01634_si_002.zip › SupportingInformation/01_isotherm_fit/CELL2_data/LORA_CELL2_05_10_25412.CSV]

0.00233333333333334	0.00858306884765625
0.00566666666666667	0.00905990600585938
0.009	0.00524520874023438
0.0123333333333334	0.0019073486328125
0.0156666666666667	0.00143051147460938
0.019	0.003814697265625
0.0223333333333334	0.00429153442382813
0.0256666666666667	0.003814697265625
0.029	0.00810623168945313
0.0323333333333334	0.0176429748535156
0.0356666666666667	0.0262260437011719
0.039	0.0286102294921875
0.0423333333333334	0.0247955322265625
0.0456666666666667	0.0209808349609375
0.049	0.0195503234863281
0.0523333333333334	0.0176429748535156
0.0556666666666667	0.0157356262207031
0.059	0.0133514404296875
0.0623333333333334	0.0119209289550781
0.0656666666666667	0.0128746032714844
0.069	0.0119209289550781
0.0723333333333334	0.0095367431640625
0.0756666666666667	0.00524520874023438
0.079	0.00524520874023438
0.0823333333333334	0.011444091796875
0.0856666666666667	0.0162124633789063
0.089	0.0176429748535156
0.0923333333333334	0.0166893005371094
0.0956666666666667	0.0171661376953125
0.099	0.0176429748535156
0.102333333333334	0.0152587890625
0.105666666666667	0.0104904174804688
0.109	0.0109672546386719
0.112333333333334	0.0157356262207031
0.115666666666667	0.0209808349609375
0.119	0.02288818359375
0.122333333333334	0.0219345092773438
0.125666666666667	0.02288818359375
0.129	0.0195503234863281
0.132333333333334	0.0133514404296875
0.135666666666667	0.00619888305664063
0.139	0.00286102294921875
0.142333333333334	0.00333786010742188
0.145666666666667	0.00619888305664063
0.149	0.0123977661132813
0.152333333333334	0.0185966491699219
0.155666666666667	0.02288818359375
0.159	0.0219345092773438
0.162333333333334	0.0209808349609375
0.165666666666667	0.0209808349609375
0.169	0.0233650207519531
0.172333333333334	0.0247955322265625
0.175666666666667	0.0238418579101563
0.179	0.0224113464355469
0.182333333333334	0.019073486328125
0.185666666666667	0.0138282775878906
0.189	0.0057220458984375
0.192333333333334	0
0.195666666666667	-0.00095367431640625
0.199	0.00143051147460938
0.202333333333334	0.003814697265625
0.205666666666667	0.00333786010742188
0.209	0.00143051147460938
0.212333333333334	-0.0019073486328125
0.215666666666667	-0.00619888305664063
0.219	-0.0095367431640625
0.222333333333334	-0.0128746032714844
0.225666666666667	-0.0133514404296875
0.229	-0.0095367431640625
0.232333333333334	-0.00238418579101563
0.235666666666667	0.00810623168945313
0.239	0.0166893005371094
0.242333333333334	0.0257492065429688
0.245666666666667	0.030517578125
0.249	0.0290870666503906
0.252333333333334	0.02288818359375
0.255666666666667	0.0143051147460938
0.259	0.00524520874023438
0.262333333333334	-0.00429153442382813
0.265666666666667	-0.00858306884765625
0.269	-0.00858306884765625
0.272333333333334	-0.00762939453125
0.275666666666667	-0.011444091796875
0.279	-0.0143051147460938
0.282333333333334	-0.0162124633789063
0.285666666666667	-0.0176429748535156
0.289	-0.0200271606445313
0.292333333333334	-0.0219345092773438
0.295666666666667	-0.0185966491699219
0.299	-0.0128746032714844
0.302333333333334	-0.00476837158203125
0.305666666666667	0.003814697265625
0.309	0.0119209289550781
0.312333333333334	0.0181198120117188
0.315666666666667	0.0224113464355469
0.319	0.0233650207519531
0.322333333333334	0.0205039978027344
0.325666666666667	0.0138282775878906
0.329	0.00762939453125
0.332333333333334	0.000476837158203125
0.335666666666667	-0.00667572021484375
0.339	-0.0162124633789063
0.342333333333334	-0.0214576721191406
0.345666666666667	-0.02288818359375
0.349	-0.0243186950683594
0.352333333333334	-0.0252723693847656
0.355666666666667	-0.0214576721191406
0.359	-0.0147819519042969
0.362333333333334	-0.0109672546386719
0.365666666666667	-0.0152587890625
0.369	-0.0200271606445313
0.372333333333334	-0.0219345092773438
0.375666666666667	-0.0233650207519531
0.379	-0.026702880859375
0.382333333333334	-0.0281333923339844
0.385666666666667	-0.0209808349609375
0.389	-0.0119209289550781
0.392333333333334	-0.0057220458984375
0.395666666666667	-0.00762939453125
0.399	-0.00667572021484375
0.402333333333334	-0.00524520874023438
0.405666666666667	-0.00429153442382813
0.409	-0.00715255737304688
0.412333333333334	-0.0100135803222656
0.415666666666667	-0.00905990600585938
0.419	-0.00810623168945313
0.422333333333334	-0.0057220458984375
0.425666666666667	-0.00476837158203125
0.429	-0.00476837158203125
0.432333333333334	-0.00429153442382813
0.435666666666667	-0.003814697265625
0.439	-0.00476837158203125
0.442333333333334	-0.0104904174804688
0.445666666666667	-0.019073486328125
0.449	-0.0238418579101563
0.452333333333334	-0.0262260437011719
0.455666666666667	-0.0271797180175781
0.459	-0.0281333923339844
0.462333333333334	-0.0233650207519531
0.465666666666667	-0.0162124633789063
0.469	-0.0100135803222656
0.472333333333334	-0.00476837158203125
0.475666666666667	0
0.479	0.00667572021484375
0.482333333333334	0.0095367431640625
0.485666666666667	0.0057220458984375
0.489	0
0.492333333333334	-0.00619888305664063
0.495666666666667	-0.0104904174804688
0.499	-0.0157356262207031
0.502333333333334	-0.0224113464355469
0.505666666666667	-0.0233650207519531
0.509	-0.0205039978027344
0.512333333333334	-0.011444091796875
0.515666666666667	-0.0057220458984375
0.519	-0.00238418579101563
0.522333333333334	0.00286102294921875
0.525666666666667	0.00858306884765625
0.529	0.0095367431640625
0.532333333333334	-0.00095367431640625
0.535666666666667	-0.0128746032714844
0.539	-0.0209808349609375
0.542333333333334	-0.0252723693847656
0.545666666666667	-0.0290870666503906
0.549	-0.0276565551757813
0.552333333333334	-0.0185966491699219
0.555666666666667	-0.00905990600585938
0.559	-0.00333786010742188
0.562333333333334	-0.00143051147460938
0.565666666666667	0.00286102294921875
0.569	0.00667572021484375
0.572333333333334	0.00810623168945313
0.575666666666667	0.00810623168945313
0.579	0.00619888305664063
0.582333333333334	0
0.585666666666667	-0.011444091796875
0.589	-0.0224113464355469
0.592333333333334	-0.026702880859375
0.595666666666667	-0.0247955322265625
0.599	-0.019073486328125
0.602333333333334	-0.0095367431640625
0.605666666666667	0.00143051147460938
0.609	0.0119209289550781
0.612333333333334	0.0166893005371094
0.615666666666667	0.019073486328125
0.619	0.0214576721191406
0.622333333333334	0.0219345092773438
0.625666666666667	0.0219345092773438
0.629	0.0214576721191406
0.632333333333334	0.0214576721191406
0.635666666666667	0.0214576721191406
0.639	0.02288818359375
0.642333333333334	0.0276565551757813
0.645666666666667	0.0309944152832031
0.649	0.0295639038085938
0.652333333333334	0.0262260437011719
0.655666666666667	0.0257492065429688
0.659	0.0295639038085938
0.662333333333334	0.0338554382324219
0.665666666666667	0.0352859497070313
0.669	0.0362396240234375
0.672333333333334	0.0352859497070313
0.675666666666667	0.0314712524414063
0.679	0.0224113464355469
0.682333333333334	0.0133514404296875
0.685666666666667	0.00905990600585938
0.689	0.00715255737304688
0.692333333333334	0.00619888305664063
0.695666666666667	0.003814697265625
0.699	0.00286102294921875
0.702333333333334	0.00143051147460938
0.705666666666667	-0.000476837158203125
0.709	0.000476837158203125
0.712333333333334	0.00524520874023438
0.715666666666667	0.0123977661132813
0.719	0.0176429748535156
0.722333333333334	0.0200271606445313
0.725666666666667	0.0200271606445313
0.729	0.0171661376953125
0.732333333333334	0.0133514404296875
0.735666666666667	0.00905990600585938
0.739	0.00429153442382813
0.742333333333334	0.00238418579101563
0.745666666666667	0.00333786010742188
0.749	0.00905990600585938
0.752333333333334	0.0133514404296875
0.755666666666667	0.0143051147460938
0.759	0.0147819519042969
0.762333333333334	0.0138282775878906
0.765666666666667	0.0109672546386719
0.769	0.00476837158203125
0.772333333333334	-0.00095367431640625
0.775666666666667	-0.003814697265625
0.779	-0.00715255737304688
0.782333333333334	-0.011444091796875
0.785666666666667	-0.0157356262207031
0.789	-0.0209808349609375
0.792333333333334	-0.026702880859375
0.795666666666667	-0.0348091125488281
0.799	-0.0391006469726563
0.802333333333334	-0.0424385070800781
0.805666666666667	-0.0410079956054688
0.809	-0.0386238098144531
0.812333333333334	-0.0338554382324219
0.815666666666667	-0.030517578125
0.819	-0.0290870666503906
0.822333333333334	-0.0276565551757813
0.825666666666667	-0.0276565551757813
0.829	-0.026702880859375
0.832333333333334	-0.0281333923339844
0.835666666666667	-0.0286102294921875
0.839	-0.0262260437011719
0.842333333333334	-0.0209808349609375
0.845666666666667	-0.0181198120117188
0.849	-0.0157356262207031
0.852333333333334	-0.0147819519042969
0.855666666666667	-0.0128746032714844
0.859	-0.0128746032714844
0.862333333333334	-0.0157356262207031
0.865666666666667	-0.0181198120117188
0.869	-0.0181198120117188
0.872333333333334	-0.0133514404296875
0.875666666666667	-0.0095367431640625
0.879	-0.00762939453125
0.882333333333334	-0.00905990600585938
0.885666666666667	-0.0095367431640625
0.889	-0.0119209289550781
0.892333333333334	-0.0157356262207031
0.895666666666667	-0.0205039978027344
0.899	-0.0214576721191406
0.902333333333334	-0.0176429748535156
0.905666666666667	-0.0147819519042969
0.909	-0.0128746032714844
0.912333333333334	-0.0138282775878906
0.915666666666667	-0.0147819519042969
0.919	-0.0152587890625
0.922333333333334	-0.0157356262207031
0.925666666666667	-0.0157356262207031
0.929	-0.0147819519042969
0.932333333333334	-0.0128746032714844
0.935666666666667	-0.0100135803222656
0.939	-0.00810623168945313
0.942333333333334	-0.00715255737304688
0.945666666666667	-0.00905990600585938
0.949	-0.0128746032714844
0.952333333333334	-0.0133514404296875
0.955666666666667	-0.0100135803222656
0.959	-0.00619888305664063
0.962333333333334	-0.00238418579101563
0.965666666666667	0.00095367431640625
0.969	0.00476837158203125
0.972333333333334	0.00667572021484375
0.975666666666667	0.00619888305664063
0.979	0.0057220458984375
0.982333333333334	0.00429153442382813
0.985666666666667	0.00429153442382813
0.989	0.00238418579101563
0.992333333333334	0.00143051147460938
0.995666666666667	0.00238418579101563
0.999	0.00333786010742188
1.00233333333334	0.00286102294921875
1.00566666666667	0
1.009	-0.00286102294921875
1.01233333333334	-0.0057220458984375
1.01566666666667	-0.0109672546386719
1.019	-0.0166893005371094
1.02233333333334	-0.0219345092773438
1.02566666666667	-0.0209808349609375
1.029	-0.0152587890625
1.03233333333334	-0.0104904174804688
1.03566666666667	-0.00762939453125
1.039	-0.00810623168945313
1.04233333333334	-0.0095367431640625
1.04566666666667	-0.0095367431640625
1.049	-0.0095367431640625
1.05233333333334	-0.00858306884765625
1.05566666666667	-0.00715255737304688
1.059	-0.00667572021484375
1.06233333333334	-0.00667572021484375
1.06566666666667	-0.0119209289550781
1.069	-0.0195503234863281
1.07233333333334	-0.0276565551757813
1.07566666666667	-0.0333786010742188
1.079	-0.034332275390625
1.08233333333334	-0.0376701354980469
1.08566666666667	-0.0376701354980469
1.089	-0.0357627868652344
1.09233333333334	-0.0319480895996094
1.09566666666667	-0.0295639038085938
1.099	-0.026702880859375
1.10233333333334	-0.0181198120117188
1.10566666666667	-0.00858306884765625
1.109	-0.00286102294921875
1.11233333333334	-0.00286102294921875
1.11566666666667	-0.003814697265625
1.119	-0.00667572021484375
1.12233333333334	-0.0104904174804688
1.12566666666667	-0.0143051147460938
1.129	-0.0143051147460938
1.13233333333334	-0.00905990600585938
1.13566666666667	-0.003814697265625
1.139	0.000476837158203125
1.14233333333334	0.00333786010742188
1.14566666666667	0.00524520874023438
1.149	0.00286102294921875
1.15233333333334	-0.00476837158203125
1.15566666666667	-0.0119209289550781
1.159	-0.0176429748535156
1.16233333333334	-0.0214576721191406
1.16566666666667	-0.0247955322265625
1.169	-0.02288818359375
1.17233333333334	-0.0162124633789063
1.17566666666667	-0.00667572021484375
1.179	0.0019073486328125
1.18233333333334	0.00858306884765625
1.18566666666667	0.011444091796875
1.189	0.00905990600585938
1.19233333333334	0.00429153442382813
1.19566666666667	-0.00143051147460938
1.199	-0.003814697265625
1.20233333333334	-0.00429153442382813
1.20566666666667	-0.00286102294921875
1.209	0.00095367431640625
1.21233333333334	0.00619888305664063
1.21566666666667	0.00905990600585938
1.219	0.00762939453125
1.22233333333334	0.00143051147460938
1.22566666666667	0
1.229	-0.00095367431640625
1.23233333333334	-0.00143051147460938
1.23566666666667	-0.00429153442382813
1.239	-0.00810623168945313
1.24233333333334	-0.0104904174804688
1.24566666666667	-0.0133514404296875
1.249	-0.0109672546386719
1.25233333333334	-0.00667572021484375
1.25566666666667	0.00143051147460938
1.259	0.0109672546386719
1.26233333333334	0.0185966491699219
1.26566666666667	0.0238418579101563
1.269	0.0219345092773438
1.27233333333334	0.0166893005371094
1.27566666666667	0.011444091796875
1.279	0.0095367431640625
1.28233333333334	0.0095367431640625
1.28566666666667	0.00905990600585938
1.289	0.00810623168945313
1.29233333333334	0.00858306884765625
1.29566666666667	0.00905990600585938
1.299	0.00762939453125
1.30233333333334	0.000476837158203125
1.30566666666667	-0.0095367431640625
1.309	-0.0162124633789063
1.31233333333334	-0.0209808349609375
1.31566666666667	-0.0224113464355469
1.319	-0.0219345092773438
1.32233333333334	-0.0138282775878906
1.32566666666667	-0.00238418579101563
1.329	0.0057220458984375
1.33233333333334	0.0128746032714844
1.33566666666667	0.0166893005371094
1.339	0.0162124633789063
1.34233333333334	0.0123977661132813
1.34566666666667	0.00858306884765625
1.349	0.0057220458984375
1.35233333333334	-0.000476837158203125
1.35566666666667	-0.00810623168945313
1.359	-0.011444091796875
1.36233333333334	-0.0104904174804688
1.36566666666667	-0.00858306884765625
1.369	-0.00667572021484375
1.37233333333334	-0.00524520874023438
1.37566666666667	-0.00429153442382813
1.379	-0.00715255737304688
1.38233333333334	-0.0128746032714844
1.38566666666667	-0.0219345092773438
1.389	-0.0262260437011719
1.39233333333334	-0.0238418579101563
1.39566666666667	-0.0128746032714844
1.399	-0.0019073486328125
1.40233333333334	0.0057220458984375
1.40566666666667	0.0119209289550781
1.409	0.0143051147460938
1.41233333333334	0.011444091796875
1.41566666666667	0.0019073486328125
1.419	-0.00524520874023438
1.42233333333334	-0.00619888305664063
1.42566666666667	-0.0057220458984375
1.429	-0.0057220458984375
1.43233333333334	-0.00333786010742188
1.43566666666667	0.0057220458984375
1.439	0.0128746032714844
1.44233333333334	0.0152587890625
1.44566666666667	0.0162124633789063
1.449	0.0171661376953125
1.45233333333334	0.0166893005371094
1.45566666666667	0.00810623168945313
1.459	0.00238418579101563
1.46233333333334	-0.000476837158203125
1.46566666666667	0.000476837158203125
1.469	0.00095367431640625
1.47233333333334	-0.0019073486328125
1.47566666666667	-0.00476837158203125
1.479	-0.00858306884765625
1.48233333333334	-0.0119209289550781
1.48566666666667	-0.0157356262207031
1.489	-0.0185966491699219
1.49233333333334	-0.0185966491699219
1.49566666666667	-0.0166893005371094
1.499	-0.0162124633789063
1.50233333333334	-0.0157356262207031
1.50566666666667	-0.0147819519042969
1.509	-0.0109672546386719
1.51233333333334	-0.00762939453125
1.51566666666667	-0.0057220458984375
1.519	-0.0057220458984375
1.52233333333334	-0.00667572021484375
1.52566666666667	-0.0057220458984375
1.529	-0.00524520874023438
1.53233333333334	-0.00905990600585938
1.53566666666667	-0.0147819519042969
1.539	-0.0181198120117188
1.54233333333334	-0.0171661376953125
1.54566666666667	-0.0195503234863281
1.549	-0.0271797180175781
1.55233333333334	-0.0333786010742188
1.55566666666667	-0.0348091125488281
1.559	-0.034332275390625
1.56233333333334	-0.0357627868652344
1.56566666666667	-0.0352859497070313
1.569	-0.0309944152832031
1.57233333333334	-0.0233650207519531
1.57566666666667	-0.0147819519042969
1.579	-0.00905990600585938
1.58233333333334	-0.00858306884765625
1.58566666666667	-0.0109672546386719
1.589	-0.0138282775878906
1.59233333333334	-0.0152587890625
1.59566666666667	-0.0200271606445313
1.599	-0.0247955322265625
1.60233333333334	-0.0247955322265625
1.60566666666667	-0.0200271606445313
1.609	-0.0162124633789063
1.61233333333334	-0.0166893005371094
1.61566666666667	-0.019073486328125
1.619	-0.019073486328125
1.62233333333334	-0.0185966491699219
1.62566666666667	-0.0219345092773438
1.629	-0.026702880859375
1.63233333333334	-0.0295639038085938
1.63566666666667	-0.0276565551757813
1.639	-0.0243186950683594
1.64233333333334	-0.0219345092773438
1.64566666666667	-0.019073486328125
1.649	-0.0171661376953125
1.65233333333334	-0.0162124633789063
1.65566666666667	-0.0176429748535156
1.659	-0.0219345092773438
1.66233333333334	-0.0262260437011719
1.66566666666667	-0.030517578125
1.669	-0.0319480895996094
1.67233333333334	-0.0333786010742188
1.67566666666667	-0.0329017639160156
1.679	-0.0309944152832031
1.68233333333334	-0.0281333923339844
1.68566666666667	-0.0252723693847656
1.689	-0.0233650207519531
1.69233333333334	-0.0200271606445313
1.69566666666667	-0.019073486328125
1.699	-0.0195503234863281
1.70233333333334	-0.0224113464355469
1.70566666666667	-0.0214576721191406
1.709	-0.0157356262207031
1.71233333333334	-0.00858306884765625
1.71566666666667	-0.00286102294921875
1.719	0.000476837158203125
1.72233333333334	0.00238418579101563
1.72566666666667	-0.00095367431640625
1.729	-0.00762939453125
1.73233333333334	-0.0143051147460938
1.73566666666667	-0.0152587890625
1.739	-0.0162124633789063
1.74233333333334	-0.0171661376953125
1.74566666666667	-0.0147819519042969
1.749	-0.0100135803222656
1.75233333333334	-0.00333786010742188
1.75566666666667	0.00286102294921875
1.759	0.0109672546386719
1.76233333333334	0.0205039978027344
1.76566666666667	0.0238418579101563
1.769	0.0209808349609375
1.77233333333334	0.0128746032714844
1.77566666666667	0.00286102294921875
1.779	-0.00476837158203125
1.78233333333334	-0.0104904174804688
1.78566666666667	-0.0095367431640625
1.789	-0.00429153442382813
1.79233333333334	0.00524520874023438
1.79566666666667	0.0162124633789063
1.799	0.0247955322265625
1.80233333333334	0.0314712524414063
1.80566666666667	0.0329017639160156
1.809	0.0295639038085938
1.81233333333334	0.02288818359375
1.81566666666667	0.011444091796875
1.819	0
1.82233333333334	-0.011444091796875
1.82566666666667	-0.0195503234863281
1.829	-0.0238418579101563
1.83233333333334	-0.0276565551757813
1.83566666666667	-0.0276565551757813
1.839	-0.0257492065429688
1.84233333333334	-0.0176429748535156
1.84566666666667	-0.0095367431640625
1.849	-0.00238418579101563
1.85233333333334	0.00429153442382813
1.85566666666667	0.011444091796875
1.859	0.0181198120117188
1.86233333333334	0.0157356262207031
1.86566666666667	0.0109672546386719
1.869	0.00429153442382813
1.87233333333334	0
1.87566666666667	-0.00333786010742188
1.879	-0.00762939453125
1.88233333333334	-0.00858306884765625
1.88566666666667	-0.0104904174804688
1.889	-0.0109672546386719
1.89233333333334	-0.0119209289550781
1.89566666666667	-0.0147819519042969
1.899	-0.0162124633789063
1.90233333333334	-0.0152587890625
1.90566666666667	-0.0109672546386719
1.909	-0.00715255737304688
1.91233333333334	-0.00333786010742188
1.91566666666667	0
1.919	-0.00095367431640625
1.92233333333334	-0.00762939453125
1.92566666666667	-0.0123977661132813
1.929	-0.0119209289550781
1.93233333333334	-0.00905990600585938
1.93566666666667	-0.00715255737304688
1.939	-0.00429153442382813
1.94233333333334	0.000476837158203125
1.94566666666667	0.00286102294921875
1.949	0
1.95233333333334	-0.00667572021484375
1.95566666666667	-0.0128746032714844
1.959	-0.0176429748535156
1.96233333333334	-0.0185966491699219
1.96566666666667	-0.019073486328125
1.969	-0.0157356262207031
1.97233333333334	-0.00858306884765625
1.97566666666667	0
1.979	0.00476837158203125
1.98233333333334	0.003814697265625
1.98566666666667	0.00143051147460938
1.989	-0.00095367431640625
1.99233333333334	-0.00333786010742188
1.99566666666667	-0.00619888305664063
1.999	-0.0057220458984375
2.00233333333334	-0.000476837158203125
2.00566666666667	0.00524520874023438
2.009	0.00810623168945313
2.01233333333334	0.00667572021484375
2.01566666666667	0.00238418579101563
2.019	-0.003814697265625
2.02233333333334	-0.00715255737304688
2.02566666666667	-0.00715255737304688
2.029	-0.00715255737304688
2.03233333333334	-0.00667572021484375
2.03566666666667	-0.00333786010742188
2.039	0.0019073486328125
2.04233333333334	0.00286102294921875
2.04566666666667	-0.00286102294921875
2.049	-0.0119209289550781
2.05233333333334	-0.0171661376953125
2.05566666666667	-0.0185966491699219
2.059	-0.0152587890625
2.06233333333334	-0.00858306884765625
2.06566666666667	-0.00238418579101563
2.069	0.0057220458984375
2.07233333333334	0.00858306884765625
2.07566666666667	0.00619888305664063
2.079	0.000476837158203125
2.08233333333334	-0.00715255737304688
2.08566666666667	-0.0100135803222656
2.089	-0.00762939453125
2.09233333333334	-0.00333786010742188
2.09566666666667	0.00143051147460938
2.099	0.00095367431640625
2.10233333333334	0.000476837158203125
2.10566666666667	-0.00286102294921875
2.109	-0.00810623168945313
2.11233333333334	-0.011444091796875
2.11566666666667	-0.0123977661132813
2.119	-0.0100135803222656
2.12233333333334	-0.00905990600585938
2.12566666666667	-0.00905990600585938
2.129	-0.0095367431640625
2.13233333333334	-0.0100135803222656
2.13566666666667	-0.00905990600585938
2.139	-0.0104904174804688
2.14233333333334	-0.0119209289550781
2.14566666666667	-0.0152587890625
2.149	-0.019073486328125
2.15233333333334	-0.0243186950683594
2.15566666666667	-0.0295639038085938
2.159	-0.0319480895996094
2.16233333333334	-0.030517578125
2.16566666666667	-0.0281333923339844
2.169	-0.0271797180175781
2.17233333333334	-0.0233650207519531
2.17566666666667	-0.019073486328125
2.179	-0.0152587890625
2.18233333333334	-0.0133514404296875
2.18566666666667	-0.0119209289550781
2.189	-0.00858306884765625
2.19233333333334	-0.0100135803222656
2.19566666666667	-0.0143051147460938
2.199	-0.0233650207519531
2.20233333333334	-0.0329017639160156
2.20566666666667	-0.0400543212890625
2.209	-0.0433921813964844
2.21233333333334	-0.0391006469726563
2.21566666666667	-0.030517578125
2.219	-0.0185966491699219
2.22233333333334	-0.00715255737304688
2.22566666666667	0.00286102294921875
2.229	0.0100135803222656
2.23233333333334	0.0138282775878906
2.23566666666667	0.0133514404296875
2.239	0.0109672546386719
2.24233333333334	0.00810623168945313
2.24566666666667	0.0057220458984375
2.249	0.00143051147460938
2.25233333333334	-0.00524520874023438
2.25566666666667	-0.0123977661132813
2.259	-0.0162124633789063
2.26233333333334	-0.0181198120117188
2.26566666666667	-0.0209808349609375
2.269	-0.0233650207519531
2.27233333333334	-0.0214576721191406
2.27566666666667	-0.0157356262207031
2.279	-0.0095367431640625
2.28233333333334	-0.00476837158203125
2.28566666666667	0.000476837158203125
2.289	0.0057220458984375
2.29233333333334	0.00619888305664063
2.29566666666667	0.0057220458984375
2.299	0.00143051147460938
2.30233333333334	0
2.30566666666667	0
2.309	0.00095367431640625
2.31233333333334	0.0019073486328125
2.31566666666667	0.000476837158203125
2.319	0.00143051147460938
2.32233333333334	0.00143051147460938
2.32566666666667	0.003814697265625
2.329	0.00715255737304688
2.33233333333334	0.0109672546386719
2.33566666666667	0.0128746032714844
2.339	0.0104904174804688
2.34233333333334	0.00810623168945313
2.34566666666667	0.00333786010742188
2.349	-0.003814697265625
2.35233333333334	-0.00905990600585938
2.35566666666667	-0.0138282775878906
2.359	-0.0157356262207031
2.36233333333334	-0.0200271606445313
2.36566666666667	-0.0257492065429688
2.369	-0.030517578125
2.37233333333334	-0.0357627868652344
2.37566666666667	-0.0367164611816406
2.379	-0.034332275390625
2.38233333333334	-0.0286102294921875
2.38566666666667	-0.0214576721191406
2.389	-0.0171661376953125
2.39233333333334	-0.0147819519042969
2.39566666666667	-0.0157356262207031
2.399	-0.0157356262207031
2.40233333333334	-0.0147819519042969
2.40566666666667	-0.0143051147460938
2.409	-0.0133514404296875
2.41233333333334	-0.0095367431640625
2.41566666666667	-0.00143051147460938
2.419	0.003814697265625
2.42233333333334	0.0057220458984375
2.42566666666667	0.00476837158203125
2.429	0.003814697265625
2.43233333333334	0.000476837158203125
2.43566666666667	-0.00810623168945313
2.439	-0.0147819519042969
2.44233333333334	-0.0157356262207031
2.44566666666667	-0.0119209289550781
2.449	-0.00715255737304688
2.45233333333334	-0.00238418579101563
2.45566666666667	0.00429153442382813
2.459	0.0104904174804688
2.46233333333334	0.0128746032714844
2.46566666666667	0.00858306884765625
2.469	0
2.47233333333334	-0.00905990600585938
2.47566666666667	-0.0157356262207031
2.479	-0.0238418579101563
2.48233333333334	-0.0324249267578125
2.48566666666667	-0.0405311584472656
2.489	-0.0424385070800781
2.49233333333334	-0.0391006469726563
2.49566666666667	-0.0362396240234375
2.499	-0.030517578125
2.50233333333334	-0.0276565551757813
2.50566666666667	-0.0209808349609375
2.509	-0.0147819519042969
2.51233333333334	-0.011444091796875
2.51566666666667	-0.0138282775878906
2.519	-0.0195503234863281
2.52233333333334	-0.0200271606445313
2.52566666666667	-0.0195503234863281
2.529	-0.0214576721191406
2.53233333333334	-0.0224113464355469
2.53566666666667	-0.0181198120117188
2.539	-0.0128746032714844
2.54233333333334	-0.0104904174804688
2.54566666666667	-0.011444091796875
2.549	-0.0104904174804688
2.55233333333334	-0.00905990600585938
2.55566666666667	-0.00810623168945313
2.559	-0.00667572021484375
2.56233333333334	-0.00619888305664063
2.56566666666667	-0.00524520874023438
2.569	-0.00476837158203125
2.57233333333334	-0.00476837158203125
2.57566666666667	-0.00858306884765625
2.579	-0.0157356262207031
2.58233333333334	-0.0224113464355469
2.58566666666667	-0.0247955322265625
2.589	-0.0257492065429688
2.59233333333334	-0.0243186950683594
2.59566666666667	-0.0200271606445313
2.599	-0.0133514404296875
2.60233333333334	-0.00858306884765625
2.60566666666667	-0.00524520874023438
2.609	-0.00286102294921875
2.61233333333334	0.000476837158203125
2.61566666666667	0.003814697265625
2.619	0.00619888305664063
2.62233333333334	0.0109672546386719
2.62566666666667	0.0123977661132813
2.629	0.0109672546386719
2.63233333333334	0.00429153442382813
2.63566666666667	-0.00095367431640625
2.639	-0.00476837158203125
2.64233333333334	-0.0128746032714844
2.64566666666667	-0.0233650207519531
2.649	-0.0333786010742188
2.65233333333334	-0.0371932983398438
2.65566666666667	-0.0400543212890625
2.659	-0.0448226928710938
2.66233333333334	-0.0472068786621094
2.66566666666667	-0.0452995300292969
2.669	-0.0391006469726563
2.67233333333334	-0.034332275390625
2.67566666666667	-0.0338554382324219
2.679	-0.0338554382324219
2.68233333333334	-0.0295639038085938
2.68566666666667	-0.0214576721191406
2.689	-0.0181198120117188
2.69233333333334	-0.0238418579101563
2.69566666666667	-0.0286102294921875
2.699	-0.0333786010742188
2.70233333333334	-0.0395774841308594
2.70566666666667	-0.0491142272949219
2.709	-0.05340576171875
2.71233333333334	-0.0500679016113282
2.71566666666667	-0.0452995300292969
2.719	-0.0410079956054688
2.72233333333334	-0.0391006469726563
2.72566666666667	-0.0371932983398438
2.729	-0.0357627868652344
2.73233333333334	-0.0357627868652344
2.73566666666667	-0.0376701354980469
2.739	-0.0391006469726563
2.74233333333334	-0.0371932983398438
2.74566666666667	-0.0324249267578125
2.749	-0.030517578125
2.75233333333334	-0.0300407409667969
2.75566666666667	-0.0276565551757813
2.759	-0.0247955322265625
2.76233333333334	-0.0214576721191406
2.76566666666667	-0.0209808349609375
2.769	-0.0205039978027344
2.77233333333334	-0.0214576721191406
2.77566666666667	-0.0238418579101563
2.779	-0.0252723693847656
2.78233333333334	-0.0286102294921875
2.78566666666667	-0.0319480895996094
2.789	-0.034332275390625
2.79233333333334	-0.0333786010742188
2.79566666666667	-0.030517578125
2.799	-0.0271797180175781
2.80233333333334	-0.0247955322265625
2.80566666666667	-0.0276565551757813
2.809	-0.0300407409667969
2.81233333333334	-0.034332275390625
2.81566666666667	-0.0352859497070313
2.819	-0.0357627868652344
2.82233333333334	-0.0309944152832031
2.82566666666667	-0.0200271606445313
2.829	-0.00810623168945313
2.83233333333334	0.00524520874023438
2.83566666666667	0.0128746032714844
2.839	0.0166893005371094
2.84233333333334	0.0147819519042969
2.84566666666667	0.00667572021484375
2.849	-0.0019073486328125
2.85233333333334	-0.00858306884765625
2.85566666666667	-0.011444091796875
2.859	-0.0095367431640625
2.86233333333334	-0.00238418579101563
2.86566666666667	0.00905990600585938
2.869	0.0224113464355469
2.87233333333334	0.030517578125
2.87566666666667	0.034332275390625
2.879	0.0309944152832031
2.88233333333334	0.0219345092773438
2.88566666666667	0.0109672546386719
2.889	0.000476837158203125
2.89233333333334	-0.0057220458984375
2.89566666666667	-0.011444091796875
2.899	-0.0138282775878906
2.90233333333334	-0.0109672546386719
2.90566666666667	-0.0057220458984375
2.909	0.000476837158203125
2.91233333333334	0.00524520874023438
2.91566666666667	0.0109672546386719
2.919	0.0171661376953125
2.92233333333334	0.0185966491699219
2.92566666666667	0.0133514404296875
2.929	0.0019073486328125
2.93233333333334	-0.0100135803222656
2.93566666666667	-0.0185966491699219
2.939	-0.0209808349609375
2.94233333333334	-0.0166893005371094
2.94566666666667	-0.00667572021484375
2.949	0.003814697265625
2.95233333333334	0.011444091796875
2.95566666666667	0.0128746032714844
2.959	0.00715255737304688
2.96233333333334	0.00095367431640625
2.96566666666667	-0.00476837158203125
2.969	-0.00905990600585938
2.97233333333334	-0.0147819519042969
2.97566666666667	-0.019073486328125
2.979	-0.0200271606445313
2.98233333333334	-0.0195503234863281
2.98566666666667	-0.0176429748535156
2.989	-0.0133514404296875
2.99233333333334	-0.00476837158203125
2.99566666666667	0.00619888305664063
2.999	0.0157356262207031
3.00233333333334	0.0224113464355469
3.00566666666667	0.0281333923339844
3.009	0.0314712524414063
3.01233333333334	0.0348091125488281
3.01566666666667	0.0371932983398438
3.019	0.0424385070800781
3.02233333333334	0.0486373901367188
3.02566666666667	0.0567436218261719
3.029	0.0653266906738282
3.03233333333334	0.0758171081542969
3.03566666666667	0.0853538513183594
3.039	0.0905990600585938
3.04233333333334	0.0929832458496094
3.04566666666667	0.0901222229003906
3.049	0.0858306884765625
3.05233333333334	0.0834465026855469
3.05566666666667	0.0848770141601563
3.059	0.08392333984375
3.06233333333334	0.0805854797363281
3.06566666666667	0.0753402709960938
3.069	0.0734329223632813
3.07233333333334	0.0710487365722657
3.07566666666667	0.0681877136230469
3.079	0.0658035278320313
3.08233333333334	0.0629425048828125
3.08566666666667	0.0605583190917969
3.089	0.057220458984375
3.09233333333334	0.0562667846679688
3.09566666666667	0.0562667846679688
3.099	0.0567436218261719
3.10233333333334	0.057220458984375
3.10566666666667	0.0567436218261719
3.109	0.0543594360351563
3.11233333333334	0.0472068786621094
3.11566666666667	0.0357627868652344
3.119	0.0233650207519531
3.12233333333334	0.0138282775878906
3.12566666666667	0.0095367431640625
3.129	0.00715255737304688
3.13233333333334	0.00810623168945313
3.13566666666667	0.0104904174804688
3.139	0.0143051147460938
3.14233333333334	0.0185966491699219
3.14566666666667	0.0195503234863281
3.149	0.0176429748535156
3.15233333333334	0.0128746032714844
3.15566666666667	0.0095367431640625
3.159	0.00715255737304688
3.16233333333334	0.00524520874023438
3.16566666666667	0.00286102294921875
3.169	0.00238418579101563
3.17233333333334	0.003814697265625
3.17566666666667	0.00524520874023438
3.179	0.00476837158203125
3.18233333333334	0.00429153442382813
3.18566666666667	0.00715255737304688
3.189	0.0104904174804688
3.19233333333334	0.0104904174804688
3.19566666666667	0.00810623168945313
3.199	0.00810623168945313
3.20233333333334	0.00858306884765625
3.20566666666667	0.00905990600585938
3.209	0.00858306884765625
3.21233333333334	0.0100135803222656
3.21566666666667	0.0119209289550781
3.219	0.0128746032714844
3.22233333333334	0.0133514404296875
3.22566666666667	0.0152587890625
3.229	0.0181198120117188
3.23233333333334	0.0181198120117188
3.23566666666667	0.0157356262207031
3.239	0.0109672546386719
3.24233333333334	0.0095367431640625
3.24566666666667	0.00810623168945313
3.249	0.0095367431640625
3.25233333333334	0.0152587890625
3.25566666666667	0.0290870666503906
3.259	0.0472068786621094
3.26233333333334	0.0653266906738282
3.26566666666667	0.0820159912109375
3.269	0.0977516174316406
3.27233333333334	0.112533569335938
3.27566666666667	0.127315521240235
3.279	0.143051147460938
3.28233333333334	0.160694122314453
3.28566666666667	0.179290771484375
3.289	0.199317932128906
3.29233333333334	0.219821929931641
3.29566666666667	0.241279602050781
3.299	0.267982482910156
3.30233333333334	0.296592712402344
3.30566666666667	0.325679779052735
3.309	0.349521636962891
3.31233333333334	0.371456146240235
3.31566666666667	0.391960144042969
3.319	0.406265258789063
3.32233333333334	0.416278839111328
3.32566666666667	0.423908233642578
3.329	0.431060791015625
3.33233333333334	0.435352325439453
3.33566666666667	0.43630599975586
3.339	0.439167022705078
3.34233333333334	0.44393539428711
3.34566666666667	0.447750091552735
3.349	0.451087951660156
3.35233333333334	0.454425811767578
3.35566666666667	0.456333160400391
3.359	0.453948974609375
3.36233333333334	0.447273254394531
3.36566666666667	0.437736511230469
3.369	0.424861907958985
3.37233333333334	0.411033630371094
3.37566666666667	0.399589538574219
3.379	0.391006469726563
3.38233333333334	0.381946563720703
3.38566666666667	0.373363494873047
3.389	0.364780426025391
3.39233333333334	0.35238265991211
3.39566666666667	0.338554382324219
3.399	0.32186508178711
3.40233333333334	0.30660629272461
3.40566666666667	0.293731689453125
3.409	0.28371810913086
3.41233333333334	0.278949737548828
3.41566666666667	0.273704528808594
3.419	0.26702880859375
3.42233333333334	0.260353088378906
3.42566666666667	0.256538391113281
3.429	0.255107879638672
3.43233333333334	0.254631042480469
3.43566666666667	0.254631042480469
3.439	0.25320053100586
3.44233333333334	0.247001647949219
3.44566666666667	0.238418579101563
3.449	0.2288818359375
3.45233333333334	0.220298767089844
3.45566666666667	0.212192535400391
3.459	0.20599365234375
3.46233333333334	0.19979476928711
3.46566666666667	0.19216537475586
3.469	0.181198120117188
3.47233333333334	0.16927719116211
3.47566666666667	0.161170959472656
3.479	0.157356262207031
3.48233333333334	0.156879425048828
3.48566666666667	0.158309936523438
3.489	0.16021728515625
3.49233333333334	0.16021728515625
3.49566666666667	0.154972076416016
3.499	0.145912170410156
3.50233333333334	0.135898590087891
3.50566666666667	0.127315521240235
3.509	0.119209289550781
3.51233333333334	0.112056732177735
3.51566666666667	0.105857849121094
3.519	0.101566314697266
3.52233333333334	0.100135803222656
3.52566666666667	0.0977516174316406
3.529	0.0972747802734375
3.53233333333334	0.0958442687988281
3.53566666666667	0.0967979431152344
3.539	0.0948905944824219
3.54233333333334	0.087738037109375
3.54566666666667	0.0782012939453125
3.549	0.0681877136230469
3.55233333333334	0.0605583190917969
3.55566666666667	0.0529289245605469
3.559	0.0424385070800781
3.56233333333334	0.034332275390625
3.56566666666667	0.026702880859375
3.569	0.0200271606445313
3.57233333333334	0.0133514404296875
3.57566666666667	0.00476837158203125
3.579	-0.00143051147460938
3.58233333333334	-0.00762939453125
3.58566666666667	-0.0100135803222656
3.589	-0.0095367431640625
3.59233333333334	-0.00810623168945313
3.59566666666667	-0.0057220458984375
3.599	-0.00143051147460938
3.60233333333334	0.00905990600585938
3.60566666666667	0.0200271606445313
3.609	0.0314712524414063
3.61233333333334	0.041961669921875
3.61566666666667	0.0543594360351563
3.619	0.0643730163574219
3.62233333333334	0.0715255737304688
3.62566666666667	0.0786781311035157
3.629	0.0896453857421875
3.63233333333334	0.105857849121094
3.63566666666667	0.12350082397461
3.639	0.140666961669922
3.64233333333334	0.160694122314453
3.64566666666667	0.18310546875
3.649	0.204563140869141
3.65233333333334	0.223159790039063
3.65566666666667	0.242710113525391
3.659	0.265598297119141
3.66233333333334	0.287532806396485
3.66566666666667	0.310420989990235
3.669	0.334739685058594
3.67233333333334	0.361919403076172
3.67566666666667	0.39052963256836
3.679	0.41961669921875
3.68233333333334	0.452041625976563
3.68566666666667	0.484466552734375
3.689	0.516891479492188
3.69233333333334	0.548362731933594
3.69566666666667	0.58126449584961
3.699	0.614643096923828
3.70233333333334	0.647068023681641
3.70566666666667	0.673294067382813
3.709	0.69427490234375
3.71233333333334	0.710010528564453
3.71566666666667	0.717639923095703
3.719	0.721454620361328
3.72233333333334	0.720024108886719
3.72566666666667	0.714778900146485
3.729	0.705242156982422
3.73233333333334	0.693798065185547
3.73566666666667	0.67901611328125
3.739	0.657081604003907
3.74233333333334	0.631809234619141
3.74566666666667	0.607967376708985
3.749	0.585079193115235
3.75233333333334	0.560760498046875
3.75566666666667	0.533103942871094
3.759	0.504493713378907
3.76233333333334	0.474929809570313
3.76566666666667	0.440120697021485
3.769	0.401496887207031
3.77233333333334	0.362396240234375
3.77566666666667	0.327587127685547
3.779	0.296592712402344
3.78233333333334	0.26702880859375
3.78566666666667	0.242233276367188
3.789	0.219821929931641
3.79233333333334	0.1983642578125
3.79566666666667	0.178337097167969
3.799	0.158786773681641
3.80233333333334	0.145912170410156
3.80566666666667	0.134944915771485
3.809	0.127315521240235
3.81233333333334	0.117301940917969
3.81566666666667	0.107765197753906
3.819	0.101089477539063
3.82233333333334	0.0944137573242188
3.82566666666667	0.0882148742675781
3.829	0.080108642578125
3.83233333333334	0.0772476196289063
3.83566666666667	0.0786781311035157
3.839	0.080108642578125
3.84233333333334	0.0748634338378907
3.84566666666667	0.0662803649902344
3.849	0.0615119934082032
3.85233333333334	0.0567436218261719
3.85566666666667	0.0491142272949219
3.859	0.0410079956054688
3.86233333333334	0.03814697265625
3.86566666666667	0.0405311584472656
3.869	0.041961669921875
3.87233333333334	0.0429153442382813
3.87566666666667	0.0448226928710938
3.879	0.0433921813964844
3.88233333333334	0.0391006469726563
3.88566666666667	0.034332275390625
3.889	0.0324249267578125
3.89233333333334	0.034332275390625
3.89566666666667	0.03814697265625
3.899	0.0486373901367188
3.90233333333334	0.0653266906738282
3.90566666666667	0.0882148742675781
3.909	0.110149383544922
3.91233333333334	0.134944915771485
3.91566666666667	0.166416168212891
3.919	0.206470489501953
3.92233333333334	0.254154205322266
3.92566666666667	0.308036804199219
3.929	0.372886657714844
3.93233333333334	0.446319580078125
3.93566666666667	0.532627105712891
3.939	0.62704086303711
3.94233333333334	0.728607177734375
3.94566666666667	0.835418701171875
3.949	0.946044921875
3.95233333333334	1.06096267700196
3.95566666666667	1.17349624633789
3.959	1.28316879272461
3.96233333333334	1.38521194458008
3.96566666666667	1.4801025390625
3.969	1.56736373901367
3.97233333333334	1.64508819580078
3.97566666666667	1.71089172363281
3.979	1.76000595092774
3.98233333333334	1.79243087768555
3.98566666666667	1.80864334106446
3.989	1.80768966674805
3.99233333333334	1.78623199462891
3.99566666666667	1.74903869628906
3.999	1.70087814331055
4.00233333333334	1.64508819580078
4.00566666666667	1.58214569091797
4.009	1.51348114013672
4.01233333333334	1.43718719482422
4.01566666666667	1.34754180908203
4.019	1.24788284301758
4.02233333333334	1.14727020263672
4.02566666666667	1.04665756225586
4.029	0.946044921875
4.03233333333334	0.849723815917969
4.03566666666667	0.764846801757813
4.039	0.690937042236328
4.04233333333334	0.621318817138672
4.04566666666667	0.555038452148438
4.049	0.493526458740235
4.05233333333334	0.434398651123047
4.05566666666667	0.377178192138672
4.059	0.323295593261719
4.06233333333334	0.272750854492188
4.06566666666667	0.225067138671875
4.069	0.181198120117188
4.07233333333334	0.147342681884766
4.07566666666667	0.120639801025391
4.079	0.100135803222656
4.08233333333334	0.0834465026855469
4.08566666666667	0.0691413879394532
4.089	0.0576972961425782
4.09233333333334	0.0486373901367188
4.09566666666667	0.0405311584472656
4.099	0.0319480895996094
4.10233333333334	0.02288818359375
4.10566666666667	0.0176429748535156
4.109	0.0138282775878906
4.11233333333334	0.0095367431640625
4.11566666666667	0.0057220458984375
4.119	0.000476837158203125
4.12233333333334	-0.00429153442382813
4.12566666666667	-0.0100135803222656
4.129	-0.0200271606445313
4.13233333333334	-0.0319480895996094
4.13566666666667	-0.0481605529785156
4.139	-0.0643730163574219
4.14233333333334	-0.080108642578125
4.14566666666667	-0.0925064086914063
4.149	-0.0944137573242188
4.15233333333334	-0.091552734375
4.15566666666667	-0.08392333984375
4.159	-0.0777244567871094
4.16233333333334	-0.0700950622558594
4.16566666666667	-0.0615119934082032
4.169	-0.057220458984375
4.17233333333334	-0.0557899475097657
4.17566666666667	-0.0586509704589844
4.179	-0.0591278076171875
4.18233333333334	-0.0576972961425782
4.18566666666667	-0.0567436218261719
4.189	-0.0567436218261719
4.19233333333334	-0.0548362731933594
4.19566666666667	-0.0486373901367188
4.199	-0.0391006469726563
4.20233333333334	-0.0329017639160156
4.20566666666667	-0.0300407409667969
4.209	-0.0309944152832031
4.21233333333334	-0.0348091125488281
4.21566666666667	-0.0405311584472656
4.219	-0.0472068786621094
4.22233333333334	-0.0529289245605469
4.22566666666667	-0.0553131103515625
4.229	-0.0548362731933594
4.23233333333334	-0.0505447387695313
4.23566666666667	-0.0472068786621094
4.239	-0.0467300415039063
4.24233333333334	-0.0472068786621094
4.24566666666667	-0.0491142272949219
4.249	-0.0476837158203125
4.25233333333334	-0.0467300415039063
4.25566666666667	-0.0438690185546875
4.259	-0.0410079956054688
4.26233333333334	-0.0386238098144531
4.26566666666667	-0.041961669921875
4.269	-0.0524520874023438
4.27233333333334	-0.0624656677246094
4.27566666666667	-0.0667572021484375
4.279	-0.0638961791992188
4.28233333333334	-0.0591278076171875
4.28566666666667	-0.05340576171875
4.289	-0.0486373901367188
4.29233333333334	-0.049591064453125
4.29566666666667	-0.0514984130859375
4.299	-0.0567436218261719
4.30233333333334	-0.0581741333007813
4.30566666666667	-0.0567436218261719
4.309	-0.049591064453125
4.31233333333334	-0.0376701354980469
4.31566666666667	-0.0319480895996094
4.319	-0.0319480895996094
4.32233333333334	-0.0395774841308594
4.32566666666667	-0.0486373901367188
4.329	-0.0581741333007813
4.33233333333334	-0.0667572021484375
4.33566666666667	-0.06866455078125
4.339	-0.0624656677246094
4.34233333333334	-0.0519752502441407
4.34566666666667	-0.0448226928710938
4.349	-0.0424385070800781
4.35233333333334	-0.0452995300292969
4.35566666666667	-0.0500679016113282
4.359	-0.0562667846679688
4.36233333333334	-0.0615119934082032
4.36566666666667	-0.0624656677246094
4.369	-0.0605583190917969
4.37233333333334	-0.0553131103515625
4.37566666666667	-0.0462532043457031
4.379	-0.03814697265625
4.38233333333334	-0.0309944152832031
4.38566666666667	-0.0247955322265625
4.389	-0.0181198120117188
4.39233333333334	-0.0128746032714844
4.39566666666667	-0.0128746032714844
4.399	-0.0166893005371094
4.40233333333334	-0.019073486328125
4.40566666666667	-0.0209808349609375
4.409	-0.0214576721191406
4.41233333333334	-0.0214576721191406
4.41566666666667	-0.019073486328125
4.419	-0.0133514404296875
4.42233333333334	-0.00905990600585938
4.42566666666667	-0.00524520874023438
4.429	-0.00667572021484375
4.43233333333334	-0.011444091796875
4.43566666666667	-0.0185966491699219
4.439	-0.02288818359375
4.44233333333334	-0.026702880859375
4.44566666666667	-0.0290870666503906
4.449	-0.0295639038085938
4.45233333333334	-0.0257492065429688
4.45566666666667	-0.0214576721191406
4.459	-0.0200271606445313
4.46233333333334	-0.0200271606445313
4.46566666666667	-0.02288818359375
4.469	-0.0262260437011719
4.47233333333334	-0.0276565551757813
4.47566666666667	-0.0257492065429688
4.479	-0.0233650207519531
4.48233333333334	-0.0214576721191406
4.48566666666667	-0.0181198120117188
4.489	-0.0128746032714844
4.49233333333334	-0.0100135803222656
4.49566666666667	-0.0133514404296875
4.499	-0.0185966491699219
4.50233333333334	-0.0224113464355469
4.50566666666667	-0.02288818359375
4.509	-0.0238418579101563
4.51233333333334	-0.0262260437011719
4.51566666666667	-0.0281333923339844
4.519	-0.0276565551757813
4.52233333333334	-0.0281333923339844
4.52566666666667	-0.0324249267578125
4.529	-0.0371932983398438
4.53233333333334	-0.0410079956054688
4.53566666666667	-0.0391006469726563
4.539	-0.0352859497070313
4.54233333333334	-0.0300407409667969
4.54566666666667	-0.0209808349609375
4.549	-0.011444091796875
4.55233333333334	-0.00476837158203125
4.55566666666667	-0.00476837158203125
4.559	-0.0119209289550781
4.56233333333334	-0.0195503234863281
4.56566666666667	-0.0276565551757813
4.569	-0.0319480895996094
4.57233333333334	-0.0324249267578125
4.57566666666667	-0.0290870666503906
4.579	-0.0209808349609375
4.58233333333334	-0.0147819519042969
4.58566666666667	-0.0095367431640625
4.589	-0.00476837158203125
4.59233333333334	-0.000476837158203125
4.59566666666667	0.00238418579101563
4.599	0.00095367431640625
4.60233333333334	-0.00429153442382813
4.60566666666667	-0.011444091796875
4.609	-0.0181198120117188
4.61233333333334	-0.0233650207519531
4.61566666666667	-0.0262260437011719
4.619	-0.0271797180175781
4.62233333333334	-0.0243186950683594
4.62566666666667	-0.019073486328125
4.629	-0.0147819519042969
4.63233333333334	-0.0138282775878906
4.63566666666667	-0.0138282775878906
4.639	-0.0119209289550781
4.64233333333334	-0.0119209289550781
4.64566666666667	-0.0147819519042969
4.649	-0.0152587890625
4.65233333333334	-0.0123977661132813
4.65566666666667	-0.0100135803222656
4.659	-0.011444091796875
4.66233333333334	-0.0109672546386719
4.66566666666667	-0.0095367431640625
4.669	-0.011444091796875
4.67233333333334	-0.0133514404296875
4.67566666666667	-0.0143051147460938
4.679	-0.0133514404296875
4.68233333333334	-0.0133514404296875
4.68566666666667	-0.0109672546386719
4.689	-0.0095367431640625
4.69233333333334	-0.0138282775878906
4.69566666666667	-0.0214576721191406
4.699	-0.0257492065429688
4.70233333333334	-0.0247955322265625
4.70566666666667	-0.0257492065429688
4.709	-0.0276565551757813
4.71233333333334	-0.0295639038085938
4.71566666666667	-0.0295639038085938
4.719	-0.0300407409667969
4.72233333333334	-0.0329017639160156
4.72566666666667	-0.0338554382324219
4.729	-0.0324249267578125
4.73233333333334	-0.0281333923339844
4.73566666666667	-0.0233650207519531
4.739	-0.0209808349609375
4.74233333333334	-0.0219345092773438
4.74566666666667	-0.02288818359375
4.749	-0.0214576721191406
4.75233333333334	-0.0176429748535156
4.75566666666667	-0.0143051147460938
4.759	-0.0128746032714844
4.76233333333334	-0.0123977661132813
4.76566666666667	-0.0138282775878906
4.769	-0.0166893005371094
4.77233333333334	-0.019073486328125
4.77566666666667	-0.0205039978027344
4.779	-0.0185966491699219
4.78233333333334	-0.0152587890625
4.78566666666667	-0.0119209289550781
4.789	-0.0123977661132813
4.79233333333334	-0.0181198120117188
4.79566666666667	-0.0247955322265625
4.799	-0.0324249267578125
4.80233333333334	-0.0357627868652344
4.80566666666667	-0.0367164611816406
4.809	-0.0352859497070313
4.81233333333334	-0.034332275390625
4.81566666666667	-0.0348091125488281
4.819	-0.0324249267578125
4.82233333333334	-0.0300407409667969
4.82566666666667	-0.0286102294921875
4.829	-0.0281333923339844
4.83233333333334	-0.0257492065429688
4.83566666666667	-0.0214576721191406
4.839	-0.02288818359375
4.84233333333334	-0.0262260437011719
4.84566666666667	-0.0309944152832031
4.849	-0.030517578125
4.85233333333334	-0.0271797180175781
4.85566666666667	-0.0224113464355469
4.859	-0.0162124633789063
4.86233333333334	-0.0123977661132813
4.86566666666667	-0.011444091796875
4.869	-0.0143051147460938
4.87233333333334	-0.0200271606445313
4.87566666666667	-0.0271797180175781
4.879	-0.0319480895996094
4.88233333333334	-0.0329017639160156
4.88566666666667	-0.0276565551757813
4.889	-0.02288818359375
4.89233333333334	-0.0171661376953125
4.89566666666667	-0.0133514404296875
4.899	-0.0109672546386719
4.90233333333334	-0.00715255737304688
4.90566666666667	-0.00524520874023438
4.909	-0.00238418579101563
4.91233333333334	-0.00333786010742188
4.91566666666667	-0.00715255737304688
4.919	-0.0100135803222656
4.92233333333334	-0.0128746032714844
4.92566666666667	-0.0176429748535156
4.929	-0.0247955322265625
4.93233333333334	-0.0286102294921875
4.93566666666667	-0.0257492065429688
4.939	-0.0238418579101563
4.94233333333334	-0.0238418579101563
4.94566666666667	-0.0257492065429688
4.949	-0.026702880859375
4.95233333333334	-0.0281333923339844
4.95566666666667	-0.0319480895996094
4.959	-0.0338554382324219
4.96233333333334	-0.0338554382324219
4.96566666666667	-0.0300407409667969
4.969	-0.026702880859375
4.97233333333334	-0.0238418579101563
4.97566666666667	-0.0195503234863281
4.979	-0.0152587890625
4.98233333333334	-0.0152587890625
4.98566666666667	-0.0214576721191406
4.989	-0.0290870666503906
4.99233333333334	-0.0338554382324219
4.99566666666667	-0.0371932983398438
4.999	-0.0395774841308594
5.00233333333334	-0.0386238098144531
5.00566666666667	-0.0300407409667969
5.009	-0.0200271606445313
5.01233333333334	-0.0133514404296875
5.01566666666667	-0.0128746032714844
5.019	-0.0152587890625
5.02233333333334	-0.0195503234863281
5.02566666666667	-0.0262260437011719
5.029	-0.0319480895996094
5.03233333333334	-0.034332275390625
5.03566666666667	-0.030517578125
5.039	-0.0276565551757813
5.04233333333334	-0.0281333923339844
5.04566666666667	-0.0286102294921875
5.049	-0.026702880859375
5.05233333333334	-0.0247955322265625
5.05566666666667	-0.0276565551757813
5.059	-0.0329017639160156
5.06233333333334	-0.034332275390625
5.06566666666667	-0.0314712524414063
5.069	-0.0271797180175781
5.07233333333334	-0.0257492065429688
5.07566666666667	-0.0247955322265625
5.079	-0.02288818359375
5.08233333333334	-0.0205039978027344
5.08566666666667	-0.0166893005371094
5.089	-0.0119209289550781
5.09233333333334	-0.0019073486328125
5.09566666666667	0.0100135803222656
5.099	0.0185966491699219
5.10233333333334	0.0224113464355469
5.10566666666667	0.019073486328125
5.109	0.0100135803222656
5.11233333333334	-0.00143051147460938
5.11566666666667	-0.0133514404296875
5.119	-0.02288818359375
5.12233333333334	-0.0286102294921875
5.12566666666667	-0.0300407409667969
5.129	-0.0281333923339844
5.13233333333334	-0.0238418579101563
5.13566666666667	-0.0176429748535156
5.139	-0.0095367431640625
5.14233333333334	-0.00143051147460938
5.14566666666667	0.00143051147460938
5.149	-0.00286102294921875
5.15233333333334	-0.00905990600585938
5.15566666666667	-0.0157356262207031
5.159	-0.0195503234863281
5.16233333333334	-0.0252723693847656
5.16566666666667	-0.0281333923339844
5.169	-0.0238418579101563
5.17233333333334	-0.0185966491699219
5.17566666666667	-0.0152587890625
5.179	-0.0185966491699219
5.18233333333334	-0.02288818359375
5.18566666666667	-0.0290870666503906
5.189	-0.0391006469726563
5.19233333333334	-0.0481605529785156
5.19566666666667	-0.0529289245605469
5.199	-0.0472068786621094
5.20233333333334	-0.03814697265625
5.20566666666667	-0.0295639038085938
5.209	-0.0205039978027344
5.21233333333334	-0.0119209289550781
5.21566666666667	-0.00667572021484375
5.219	-0.011444091796875
5.22233333333334	-0.0176429748535156
5.22566666666667	-0.0205039978027344
5.229	-0.02288818359375
5.23233333333334	-0.0262260437011719
5.23566666666667	-0.0286102294921875
5.239	-0.0243186950683594
5.24233333333334	-0.0166893005371094
5.24566666666667	-0.011444091796875
5.249	-0.00715255737304688
5.25233333333334	-0.00333786010742188
5.25566666666667	0.00095367431640625
5.259	0.00238418579101563
5.26233333333334	0.00238418579101563
5.26566666666667	0.00143051147460938
5.269	-0.00095367431640625
5.27233333333334	-0.00333786010742188
5.27566666666667	-0.00715255737304688
5.279	-0.011444091796875
5.28233333333334	-0.0166893005371094
5.28566666666667	-0.0171661376953125
5.289	-0.0157356262207031
5.29233333333334	-0.0147819519042969
5.29566666666667	-0.0147819519042969
5.299	-0.0147819519042969
5.30233333333334	-0.0147819519042969
5.30566666666667	-0.0138282775878906
5.309	-0.0104904174804688
5.31233333333334	-0.00524520874023438
5.31566666666667	-0.0019073486328125
5.319	0.0019073486328125
5.32233333333334	0.00858306884765625
5.32566666666667	0.0123977661132813
5.329	0.011444091796875
5.33233333333334	0.00810623168945313
5.33566666666667	0.00286102294921875
5.339	-0.0019073486328125
5.34233333333334	-0.00810623168945313
5.34566666666667	-0.0128746032714844
5.349	-0.0185966491699219
5.35233333333334	-0.0247955322265625
5.35566666666667	-0.0271797180175781
5.359	-0.026702880859375
5.36233333333334	-0.0276565551757813
5.36566666666667	-0.0281333923339844
5.369	-0.0257492065429688
5.37233333333334	-0.0214576721191406
5.37566666666667	-0.0181198120117188
5.379	-0.0171661376953125
5.38233333333334	-0.0147819519042969
5.38566666666667	-0.0133514404296875
5.389	-0.0109672546386719
5.39233333333334	-0.0104904174804688
5.39566666666667	-0.0119209289550781
5.399	-0.0128746032714844
5.40233333333334	-0.0176429748535156
5.40566666666667	-0.0214576721191406
5.409	-0.0276565551757813
5.41233333333334	-0.0329017639160156
5.41566666666667	-0.0362396240234375
5.419	-0.0348091125488281
5.42233333333334	-0.0290870666503906
5.42566666666667	-0.0214576721191406
5.429	-0.0162124633789063
5.43233333333334	-0.0157356262207031
5.43566666666667	-0.0157356262207031
5.439	-0.0152587890625
5.44233333333334	-0.0143051147460938
5.44566666666667	-0.019073486328125
5.449	-0.0214576721191406
5.45233333333334	-0.0176429748535156
5.45566666666667	-0.0119209289550781
5.459	-0.0109672546386719
5.46233333333334	-0.0133514404296875
5.46566666666667	-0.0123977661132813
5.469	-0.0104904174804688
5.47233333333334	-0.00858306884765625
5.47566666666667	-0.0057220458984375
5.479	-0.00095367431640625
5.48233333333334	0.00238418579101563
5.48566666666667	0.003814697265625
5.489	0.003814697265625
5.49233333333334	-0.000476837158203125
5.49566666666667	-0.0095367431640625
5.499	-0.0195503234863281
5.50233333333334	-0.0262260437011719
5.50566666666667	-0.030517578125
5.509	-0.0309944152832031
5.51233333333334	-0.0286102294921875
5.51566666666667	-0.0233650207519531
5.519	-0.0176429748535156
5.52233333333334	-0.0128746032714844
5.52566666666667	-0.00810623168945313
5.529	-0.00524520874023438
5.53233333333334	-0.00524520874023438
5.53566666666667	-0.00333786010742188
5.539	0.00095367431640625
5.54233333333334	0.00238418579101563
5.54566666666667	-0.00286102294921875
5.549	-0.00858306884765625
5.55233333333334	-0.0123977661132813
5.55566666666667	-0.019073486328125
5.559	-0.0295639038085938
5.56233333333334	-0.0395774841308594
5.56566666666667	-0.0443458557128906
5.569	-0.0486373901367188
5.57233333333334	-0.0500679016113282
5.57566666666667	-0.0486373901367188
5.579	-0.0443458557128906
5.58233333333334	-0.0386238098144531
5.58566666666667	-0.034332275390625
5.589	-0.0300407409667969
5.59233333333334	-0.0295639038085938
5.59566666666667	-0.0314712524414063
5.599	-0.0338554382324219
5.60233333333334	-0.0357627868652344
5.60566666666667	-0.034332275390625
5.609	-0.0290870666503906
5.61233333333334	-0.019073486328125
5.61566666666667	-0.0100135803222656
5.619	-0.0057220458984375
5.62233333333334	-0.0095367431640625
5.62566666666667	-0.0171661376953125
5.629	-0.026702880859375
5.63233333333334	-0.0376701354980469
5.63566666666667	-0.0476837158203125
5.639	-0.0519752502441407
5.64233333333334	-0.0481605529785156
5.64566666666667	-0.0414848327636719
5.649	-0.03814697265625
5.65233333333334	-0.0371932983398438
5.65566666666667	-0.0352859497070313
5.659	-0.034332275390625
5.66233333333334	-0.0352859497070313
5.66566666666667	-0.0352859497070313
5.669	-0.0324249267578125
5.67233333333334	-0.026702880859375
5.67566666666667	-0.02288818359375
5.679	-0.0205039978027344
5.68233333333334	-0.0171661376953125
5.68566666666667	-0.0133514404296875
5.689	-0.0104904174804688
5.69233333333334	-0.00810623168945313
5.69566666666667	-0.00524520874023438
5.699	-0.00095367431640625
5.70233333333334	0.0019073486328125
5.70566666666667	-0.00143051147460938
5.709	-0.00619888305664063
5.71233333333334	-0.011444091796875
5.71566666666667	-0.0119209289550781
5.719	-0.0128746032714844
5.72233333333334	-0.0152587890625
5.72566666666667	-0.0157356262207031
5.729	-0.0138282775878906
5.73233333333334	-0.011444091796875
5.73566666666667	-0.0147819519042969
5.739	-0.02288818359375
5.74233333333334	-0.0314712524414063
5.74566666666667	-0.0367164611816406
5.749	-0.041961669921875
5.75233333333334	-0.0424385070800781
5.75566666666667	-0.0386238098144531
5.759	-0.0281333923339844
5.76233333333334	-0.0185966491699219
5.76566666666667	-0.011444091796875
5.769	-0.00667572021484375
5.77233333333334	-0.00667572021484375
5.77566666666667	-0.00905990600585938
5.779	-0.0109672546386719
5.78233333333334	-0.00762939453125
5.78566666666667	-0.0019073486328125
5.789	0.00476837158203125
5.79233333333334	0.00762939453125
5.79566666666667	0.0095367431640625
5.799	0.0100135803222656
5.80233333333334	0.00762939453125
5.80566666666667	0.00333786010742188
5.809	-0.00333786010742188
5.81233333333334	-0.00667572021484375
5.81566666666667	-0.0100135803222656
5.819	-0.0147819519042969
5.82233333333334	-0.0176429748535156
5.82566666666667	-0.0200271606445313
5.829	-0.019073486328125
5.83233333333334	-0.0181198120117188
5.83566666666667	-0.0166893005371094
5.839	-0.0128746032714844
5.84233333333334	-0.0095367431640625
5.84566666666667	-0.00476837158203125
5.849	-0.00238418579101563
5.85233333333334	-0.003814697265625
5.85566666666667	-0.00619888305664063
5.859	-0.00905990600585938
5.86233333333334	-0.0100135803222656
5.86566666666667	-0.0128746032714844
5.869	-0.0157356262207031
5.87233333333334	-0.0157356262207031
5.87566666666667	-0.0166893005371094
5.879	-0.0205039978027344
5.88233333333334	-0.0276565551757813
5.88566666666667	-0.0319480895996094
5.889	-0.0309944152832031
5.89233333333334	-0.0271797180175781
5.89566666666667	-0.0224113464355469
5.899	-0.0185966491699219
5.90233333333334	-0.0147819519042969
5.90566666666667	-0.0133514404296875
5.909	-0.0138282775878906
5.91233333333334	-0.019073486328125
5.91566666666667	-0.0214576721191406
5.919	-0.0195503234863281
5.92233333333334	-0.0147819519042969
5.92566666666667	-0.0119209289550781
5.929	-0.0109672546386719
5.93233333333334	-0.0100135803222656
5.93566666666667	-0.0104904174804688
5.939	-0.0123977661132813
5.94233333333334	-0.0143051147460938
5.94566666666667	-0.0143051147460938
5.949	-0.0123977661132813
5.95233333333334	-0.011444091796875
5.95566666666667	-0.00905990600585938
5.959	-0.00715255737304688
5.96233333333334	-0.0057220458984375
5.96566666666667	-0.00476837158203125
5.969	-0.00524520874023438
5.97233333333334	-0.00476837158203125
5.97566666666667	-0.0057220458984375
5.979	-0.00762939453125
5.98233333333334	-0.00810623168945313
5.98566666666667	-0.00810623168945313
5.989	-0.00858306884765625
5.99233333333334	-0.0128746032714844
5.99566666666667	-0.0162124633789063
5.999	-0.0147819519042969
6.00233333333334	-0.0138282775878906
6.00566666666667	-0.0133514404296875
6.009	-0.0119209289550781
6.01233333333334	-0.0057220458984375
6.01566666666667	-0.000476837158203125
6.019	0.00143051147460938
6.02233333333334	0.00143051147460938
6.02566666666667	0.00333786010742188
6.029	0.00524520874023438
6.03233333333334	0.00429153442382813
6.03566666666667	0.000476837158203125
6.039	-0.003814697265625
6.04233333333334	-0.00762939453125
6.04566666666667	-0.0100135803222656
6.049	-0.0128746032714844
6.05233333333334	-0.0147819519042969
6.05566666666667	-0.0147819519042969
6.059	-0.0152587890625
6.06233333333334	-0.0157356262207031
6.06566666666667	-0.0185966491699219
6.069	-0.0181198120117188
6.07233333333334	-0.0181198120117188
6.07566666666667	-0.0171661376953125
6.079	-0.0147819519042969
6.08233333333334	-0.0109672546386719
6.08566666666667	-0.00667572021484375
6.089	-0.00286102294921875
6.09233333333334	0.00143051147460938
6.09566666666667	0.00524520874023438
6.099	0.0104904174804688
6.10233333333334	0.0133514404296875
6.10566666666667	0.0128746032714844
6.109	0.011444091796875
6.11233333333334	0.0128746032714844
6.11566666666667	0.0143051147460938
6.119	0.0109672546386719
6.12233333333334	0.00619888305664063
6.12566666666667	0.000476837158203125
6.129	-0.00619888305664063
6.13233333333334	-0.0152587890625
6.13566666666667	-0.0214576721191406
6.139	-0.0219345092773438
6.14233333333334	-0.0214576721191406
6.14566666666667	-0.0219345092773438
6.149	-0.0209808349609375
6.15233333333334	-0.0181198120117188
6.15566666666667	-0.0162124633789063
6.159	-0.0166893005371094
6.16233333333334	-0.019073486328125
6.16566666666667	-0.0219345092773438
6.169	-0.0262260437011719
6.17233333333334	-0.0295639038085938
6.17566666666667	-0.0314712524414063
6.179	-0.0348091125488281
6.18233333333334	-0.0367164611816406
6.18566666666667	-0.0352859497070313
6.189	-0.0295639038085938
6.19233333333334	-0.0243186950683594
6.19566666666667	-0.0224113464355469
6.199	-0.0219345092773438
6.20233333333334	-0.0200271606445313
6.20566666666667	-0.0166893005371094
6.209	-0.0171661376953125
6.21233333333334	-0.0205039978027344
6.21566666666667	-0.0252723693847656
6.219	-0.0271797180175781
6.22233333333334	-0.0290870666503906
6.22566666666667	-0.0319480895996094
6.229	-0.0329017639160156
6.23233333333334	-0.030517578125
6.23566666666667	-0.0257492065429688
6.239	-0.0205039978027344
6.24233333333334	-0.0152587890625
6.24566666666667	-0.00715255737304688
6.249	0.00286102294921875
6.25233333333334	0.0109672546386719
6.25566666666667	0.0147819519042969
6.259	0.0147819519042969
6.26233333333334	0.0143051147460938
6.26566666666667	0.0109672546386719
6.269	0.00429153442382813
6.27233333333334	-0.00238418579101563
6.27566666666667	-0.00238418579101563
6.279	0.00143051147460938
6.28233333333334	0.00524520874023438
6.28566666666667	0.00762939453125
6.289	0.0104904174804688
6.29233333333334	0.0128746032714844
6.29566666666667	0.0128746032714844
6.299	0.0109672546386719
6.30233333333334	0.00810623168945313
6.30566666666667	0.00667572021484375
6.309	0.0057220458984375
6.31233333333334	0.00524520874023438
6.31566666666667	0.00476837158203125
6.319	0.00524520874023438
6.32233333333334	0.00476837158203125
6.32566666666667	0.0019073486328125
6.329	0
6.33233333333334	-0.00476837158203125
6.33566666666667	-0.00905990600585938
6.339	-0.0123977661132813
6.34233333333334	-0.011444091796875
6.34566666666667	-0.00762939453125
6.349	-0.00238418579101563
6.35233333333334	0.003814697265625
6.35566666666667	0.0100135803222656
6.359	0.0133514404296875
6.36233333333334	0.0147819519042969
6.36566666666667	0.0119209289550781
6.369	0.00715255737304688
6.37233333333334	0.0019073486328125
6.37566666666667	-0.000476837158203125
6.379	-0.000476837158203125
6.38233333333334	-0.00238418579101563
6.38566666666667	-0.003814697265625
6.389	-0.00715255737304688
6.39233333333334	-0.00905990600585938
6.39566666666667	-0.0128746032714844
6.399	-0.0147819519042969
6.40233333333334	-0.0143051147460938
6.40566666666667	-0.0119209289550781
6.409	-0.0104904174804688
6.41233333333334	-0.00905990600585938
6.41566666666667	-0.00810623168945313
6.419	-0.00810623168945313
6.42233333333334	-0.00810623168945313
6.42566666666667	-0.00905990600585938
6.429	-0.00619888305664063
6.43233333333334	-0.00238418579101563
6.43566666666667	0.00238418579101563
6.439	0.00715255737304688
6.44233333333334	0.00905990600585938
6.44566666666667	0.0109672546386719
6.449	0.0104904174804688
6.45233333333334	0.011444091796875
6.45566666666667	0.0152587890625
6.459	0.0205039978027344
6.46233333333334	0.0243186950683594
6.46566666666667	0.0247955322265625
6.469	0.0252723693847656
6.47233333333334	0.0238418579101563
6.47566666666667	0.0171661376953125
6.479	0.00762939453125
6.48233333333334	0
6.48566666666667	-0.00476837158203125
6.489	-0.00810623168945313
6.49233333333334	-0.011444091796875
6.49566666666667	-0.0128746032714844
6.499	-0.0147819519042969
6.50233333333334	-0.0133514404296875
6.50566666666667	-0.00858306884765625
6.509	-0.00286102294921875
6.51233333333334	0.003814697265625
6.51566666666667	0.00858306884765625
6.519	0.0123977661132813
6.52233333333334	0.0104904174804688
6.52566666666667	0.0057220458984375
6.529	0
6.53233333333334	-0.00429153442382813
6.53566666666667	-0.00762939453125
6.539	-0.011444091796875
6.54233333333334	-0.0133514404296875
6.54566666666667	-0.0138282775878906
6.549	-0.0138282775878906
6.55233333333334	-0.0133514404296875
6.55566666666667	-0.0119209289550781
6.559	-0.00619888305664063
6.56233333333334	-0.003814697265625
6.56566666666667	-0.00429153442382813
6.569	-0.00667572021484375
6.57233333333334	-0.00810623168945313
6.57566666666667	-0.00858306884765625
6.579	-0.011444091796875
6.58233333333334	-0.0095367431640625
6.58566666666667	-0.00476837158203125
6.589	0.000476837158203125
6.59233333333334	0.0019073486328125
6.59566666666667	-0.00238418579101563
6.599	-0.00667572021484375
6.60233333333334	-0.00715255737304688
6.60566666666667	-0.00429153442382813
6.609	0.00095367431640625
6.61233333333334	0.0057220458984375
6.61566666666667	0.011444091796875
6.619	0.0147819519042969
6.62233333333334	0.0133514404296875
6.62566666666667	0.00762939453125
6.629	0.00143051147460938
6.63233333333334	-0.003814697265625
6.63566666666667	-0.00715255737304688
6.639	-0.0109672546386719
6.64233333333334	-0.0133514404296875
6.64566666666667	-0.0128746032714844
6.649	-0.0095367431640625
6.65233333333334	-0.00476837158203125
6.65566666666667	-0.00143051147460938
6.659	0.000476837158203125
6.66233333333334	0
6.66566666666667	-0.00238418579101563
[truncated: 7,007 more rows]
