# Supplementary material for: Phase-Specific Parameter Estimation in Chiral HPLC Using 1‑Site, 2‑Site Stochastic Models, and Unified Equation Approach
Source: Anal Chem. 2026 Apr 29;98(18):13925–39. doi: 10.1021/acs.analchem.6c01634 (PMC13177292; doi:10.1021/acs.analchem.6c01634)
Supplement: Supplementary file 2 [file ac6c01634_si_002.zip › SupportingInformation/01_isotherm_fit/CELL2_overload_data.csv]

file	column	wavelength	conc	t_M	s_M	t_A	t_B	w_A	w_B
LORA_CELL2_05_10_25401.CSV	CELL2	225	5	3.9885	0.035388408	9.595166667	24.83516667	0.24	0.043333333
LORA_CELL2_05_10_25402.CSV	CELL2	225	10	3.989333333	0.033972872	9.572666667	25.15266667	0.28	0.283333333
LORA_CELL2_05_10_25403.CSV	CELL2	225	20	3.987166667	0.033972872	9.543833333	25.1505	0.28	0.903333333
LORA_CELL2_05_10_25404.CSV	CELL2	225	50	3.989666667	0.033972872	9.559666667	24.923	0.28	1.173333333
LORA_CELL2_05_10_25405.CSV	CELL2	225	100	3.989	0.035388408	9.562333333	24.869	0.283333333	1.28
LORA_CELL2_05_10_25406.CSV	CELL2	225	200	3.986833333	0.033972872	9.560166667	24.91016667	0.283333333	1.39
LORA_CELL2_05_10_25407.CSV	CELL2	225	300	3.9895	0.033972872	9.566166667	24.89283333	0.283333333	1.396666667
LORA_CELL2_05_10_25408.CSV	CELL2	225	400	3.9835	0.035388408	9.5635	24.8735	0.283333333	1.436666667
LORA_CELL2_05_10_25409.CSV	CELL2	225	500	3.9835	0.035388408	9.5635	24.86016667	0.283333333	1.38
LORA_CELL2_05_10_25410.CSV	CELL2	225	1000	3.988333333	0.033972872	9.561666667	24.655	0.283333333	1.403333333
LORA_CELL2_05_10_25411.CSV	CELL2	225	1500	3.983333333	0.035388408	9.553333333	24.49333333	0.283333333	1.4
LORA_CELL2_05_10_25412.CSV	CELL2	225	2000	3.989	0.033972872	9.545666667	24.259	0.283333333	1.386666667
LORA_CELL2_05_10_22501.CSV	CELL2	254	5	3.9885	0.033972872	9.5985	24.85183333	0.243333333	0.053333333
LORA_CELL2_05_10_22502.CSV	CELL2	254	10	3.989333333	0.033972872	9.562666667	25.146	0.27	0.776666667
LORA_CELL2_05_10_22503.CSV	CELL2	254	20	3.983833333	0.035388408	9.5605	25.0005	0.283333333	0.976666667
LORA_CELL2_05_10_22504.CSV	CELL2	254	50	3.989666667	0.035388408	9.566333333	24.93966667	0.276666667	1.22
LORA_CELL2_05_10_22505.CSV	CELL2	254	100	3.989	0.035388408	9.565666667	25.01233333	0.276666667	1.316666667
LORA_CELL2_05_10_22506.CSV	CELL2	254	200	3.986833333	0.033972872	9.560166667	24.9935	0.283333333	1.383333333
LORA_CELL2_05_10_22507.CSV	CELL2	254	300	3.9895	0.033972872	9.566166667	24.87283333	0.28	1.38
LORA_CELL2_05_10_22508.CSV	CELL2	254	400	3.9835	0.033972872	9.5635	24.8235	0.28	1.4
LORA_CELL2_05_10_22509.CSV	CELL2	254	500	3.986833333	0.035388408	9.566833333	24.87683333	0.283333333	1.393333333
LORA_CELL2_05_10_22510.CSV	CELL2	254	1000	3.988333333	0.035388408	9.561666667	24.65833333	0.283333333	1.4
LORA_CELL2_05_10_22511.CSV	CELL2	254	1500	3.986666667	0.033972872	9.553333333	24.50333333	0.283333333	1.39
LORA_CELL2_05_10_22512.CSV	CELL2	254	2000	3.985666667	0.033972872	9.545666667	24.27566667	0.283333333	1.403333333
LORA_CELL2_05_10_01.CSV	CELL2	orig	100	3.979166667	0.035388408	9.4325	24.20916667	0.27	1.143333333
LORA_CELL2_05_10_02.CSV	CELL2	orig	200	3.980833333	0.035388408	9.4175	24.03416667	0.276666667	1.313333333
LORA_CELL2_05_10_03.CSV	CELL2	orig	500	3.9825	0.035388408	9.4725	24.31583333	0.276666667	1.283333333
LORA_CELL2_05_10_04.CSV	CELL2	orig	1000	3.977166667	0.035388408	9.473833333	24.17716667	0.273333333	1.306666667
LORA_CELL2_05_10_05.CSV	CELL2	orig	2000	3.977833333	0.035388408	9.4345	23.69116667	0.27	1.283333333
LORA_CELL2_05_10_06.CSV	CELL2	orig	5000	3.98	0.035388408	9.423333333	23.15666667	0.273333333	1.356666667
LORA_CELL2_05_10_07.CSV	CELL2	orig	10000	3.978	0.035388408	9.458	22.85466667	0.28	1.566666667
LORA_CELL2_05_10_08.CSV	CELL2	orig	20000	3.9795	0.035388408	9.442833333	22.04283333	0.28	1.703333333
LORA_CELL2_05_10_09.CSV	CELL2	orig	50000	3.981333333	0.035388408	9.374666667	20.538	0.303333333	1.963333333
LORA_CELL2_05_10_10.CSV	CELL2	orig	100000	3.982833333	0.035388408	9.392833333	19.56616667	0.4	2.186666667
