# Supplementary material for: Phase-Specific Parameter Estimation in Chiral HPLC Using 1‑Site, 2‑Site Stochastic Models, and Unified Equation Approach
Source: Anal Chem. 2026 Apr 29;98(18):13925–39. doi: 10.1021/acs.analchem.6c01634 (PMC13177292; doi:10.1021/acs.analchem.6c01634)
Supplement: Supplementary file 2 [file ac6c01634_si_002.zip › SupportingInformation/01_isotherm_fit/CELL3_data/LORA_CELL3_05_10_01.CSV]

0.00133333333333334	0.185012817382813
0.00466666666666667	0.1983642578125
0.008	0.209808349609375
0.0113333333333334	0.21505355834961
0.0146666666666667	0.204563140869141
0.018	0.194072723388672
0.0213333333333334	0.185966491699219
0.0246666666666667	0.182151794433594
0.028	0.175952911376953
0.0313333333333334	0.172615051269531
0.0346666666666667	0.175952911376953
0.038	0.181198120117188
0.0413333333333334	0.186920166015625
0.0446666666666667	0.192642211914063
0.048	0.202655792236328
0.0513333333333334	0.213146209716797
0.0546666666666667	0.224113464355469
0.058	0.233173370361328
0.0613333333333334	0.243186950683594
0.0646666666666667	0.250339508056641
0.068	0.25320053100586
0.0713333333333334	0.248908996582031
0.0746666666666667	0.244140625
0.078	0.232696533203125
0.0813333333333334	0.220775604248047
0.0846666666666667	0.211238861083985
0.088	0.20742416381836
0.0913333333333334	0.203132629394531
0.0946666666666667	0.191688537597656
0.098	0.185012817382813
0.101333333333334	0.181674957275391
0.104666666666667	0.184059143066406
0.108	0.184059143066406
0.111333333333334	0.189781188964844
0.114666666666667	0.1983642578125
0.118	0.206470489501953
0.121333333333334	0.211238861083985
0.124666666666667	0.211715698242188
0.128	0.212192535400391
0.131333333333334	0.211715698242188
0.134666666666667	0.21505355834961
0.138	0.218868255615235
0.141333333333334	0.227451324462891
0.144666666666667	0.23794174194336
0.148	0.252723693847656
0.151333333333334	0.261306762695313
0.154666666666667	0.262737274169922
0.158	0.265598297119141
0.161333333333334	0.266075134277344
0.164666666666667	0.263214111328125
0.168	0.246524810791016
0.171333333333334	0.228404998779297
0.174666666666667	0.21505355834961
0.178	0.209808349609375
0.181333333333334	0.208377838134766
0.184666666666667	0.209808349609375
0.188	0.216484069824219
0.191333333333334	0.227928161621094
0.194666666666667	0.244140625
0.198	0.255107879638672
0.201333333333334	0.257492065429688
0.204666666666667	0.250339508056641
0.208	0.244140625
0.211333333333334	0.244140625
0.214666666666667	0.244140625
0.218	0.236988067626953
0.221333333333334	0.232696533203125
0.224666666666667	0.234603881835938
0.228	0.238418579101563
0.231333333333334	0.234603881835938
0.234666666666667	0.229358673095703
0.238	0.234603881835938
0.241333333333334	0.242710113525391
0.244666666666667	0.244140625
0.248	0.239372253417969
0.251333333333334	0.241756439208985
0.254666666666667	0.251293182373047
0.258	0.256538391113281
0.261333333333334	0.256061553955078
0.264666666666667	0.264644622802735
0.268	0.280857086181641
0.271333333333334	0.296115875244141
0.274666666666667	0.300884246826172
0.278	0.299453735351563
0.281333333333334	0.29897689819336
0.284666666666667	0.298023223876953
0.288	0.295162200927735
0.291333333333334	0.288963317871094
0.294666666666667	0.281810760498047
0.298	0.275135040283203
0.301333333333334	0.271320343017578
0.304666666666667	0.263690948486328
0.308	0.255584716796875
0.311333333333334	0.250339508056641
0.314666666666667	0.255584716796875
0.318	0.259876251220703
0.321333333333334	0.257492065429688
0.324666666666667	0.252723693847656
0.328	0.248432159423828
0.331333333333334	0.240802764892578
0.334666666666667	0.22268295288086
0.338	0.208377838134766
0.341333333333334	0.196933746337891
0.344666666666667	0.187397003173828
0.348	0.17690658569336
0.351333333333334	0.168323516845703
0.354666666666667	0.166893005371094
0.358	0.160694122314453
0.361333333333334	0.154972076416016
0.364666666666667	0.149726867675781
0.368	0.147342681884766
0.371333333333334	0.153064727783203
0.374666666666667	0.153064727783203
0.378	0.153064727783203
0.381333333333334	0.158786773681641
0.384666666666667	0.175952911376953
0.388	0.191688537597656
0.391333333333334	0.197887420654297
0.394666666666667	0.210285186767578
0.398	0.227928161621094
0.401333333333334	0.242233276367188
0.404666666666667	0.244617462158203
0.408	0.249862670898438
0.411333333333334	0.262260437011719
0.414666666666667	0.270843505859375
0.418	0.279426574707031
0.421333333333334	0.288486480712891
0.424666666666667	0.299453735351563
0.428	0.304222106933594
0.431333333333334	0.304698944091797
0.434666666666667	0.306129455566406
0.438	0.303745269775391
0.441333333333334	0.295162200927735
0.444666666666667	0.287055969238281
0.448	0.282764434814453
0.451333333333334	0.279903411865235
0.454666666666667	0.28228759765625
0.458	0.286102294921875
0.461333333333334	0.296115875244141
0.464666666666667	0.304222106933594
0.468	0.305652618408203
0.471333333333334	0.303268432617188
0.474666666666667	0.295162200927735
0.478	0.286579132080078
0.481333333333334	0.277042388916016
0.484666666666667	0.26702880859375
0.488	0.264167785644531
0.491333333333334	0.266075134277344
0.494666666666667	0.27608871459961
0.498	0.291824340820313
0.501333333333334	0.307559967041016
0.504666666666667	0.321388244628906
0.508	0.325202941894531
0.511333333333334	0.325202941894531
0.514666666666667	0.317573547363281
0.518	0.304222106933594
0.521333333333334	0.287532806396485
0.524666666666667	0.274181365966797
0.528	0.267982482910156
0.531333333333334	0.265598297119141
0.534666666666667	0.270843505859375
0.538	0.278472900390625
0.541333333333334	0.283241271972656
0.544666666666667	0.287055969238281
0.548	0.295162200927735
0.551333333333334	0.300884246826172
0.554666666666667	0.29134750366211
0.558	0.276565551757813
0.561333333333334	0.274181365966797
0.564666666666667	0.281333923339844
0.568	0.284671783447266
0.571333333333334	0.292301177978516
0.574666666666667	0.30517578125
0.578	0.324249267578125
0.581333333333334	0.330924987792969
0.584666666666667	0.32806396484375
0.588	0.324726104736328
0.591333333333334	0.316619873046875
0.594666666666667	0.309944152832031
0.598	0.302314758300781
0.601333333333334	0.302791595458985
0.604666666666667	0.304222106933594
0.608	0.304222106933594
0.611333333333334	0.307559967041016
0.614666666666667	0.3204345703125
0.618	0.334739685058594
0.621333333333334	0.346183776855469
0.624666666666667	0.3509521484375
0.628	0.355720520019531
0.631333333333334	0.355243682861328
0.634666666666667	0.347137451171875
0.638	0.339031219482422
0.641333333333334	0.333786010742188
0.644666666666667	0.339031219482422
0.648	0.349044799804688
0.651333333333334	0.357151031494141
0.654666666666667	0.362873077392578
0.658	0.364780426025391
0.661333333333334	0.363826751708985
0.664666666666667	0.354290008544922
0.668	0.340461730957031
0.671333333333334	0.329971313476563
0.674666666666667	0.32949447631836
0.678	0.331878662109375
0.681333333333334	0.335216522216797
0.684666666666667	0.341892242431641
0.688	0.349521636962891
0.691333333333334	0.357627868652344
0.694666666666667	0.360965728759766
0.698	0.370025634765625
0.701333333333334	0.379562377929688
0.704666666666667	0.391483306884766
0.708	0.400066375732422
0.711333333333334	0.406265258789063
0.714666666666667	0.406265258789063
0.718	0.400543212890625
0.721333333333334	0.388145446777344
0.724666666666667	0.370025634765625
0.728	0.35238265991211
0.731333333333334	0.339984893798828
0.734666666666667	0.332355499267578
0.738	0.325679779052735
0.741333333333334	0.326156616210938
0.744666666666667	0.334262847900391
0.748	0.351428985595703
0.751333333333334	0.3662109375
0.754666666666667	0.37527084350586
0.758	0.380039215087891
0.761333333333334	0.384330749511719
0.764666666666667	0.394344329833985
0.768	0.401020050048828
0.771333333333334	0.408172607421875
0.774666666666667	0.417232513427735
0.778	0.42867660522461
0.781333333333334	0.4425048828125
0.784666666666667	0.448703765869141
0.788	0.45156478881836
0.791333333333334	0.453948974609375
0.794666666666667	0.458240509033203
0.798	0.461101531982422
0.801333333333334	0.458240509033203
0.804666666666667	0.455379486083985
0.808	0.452518463134766
0.811333333333334	0.448703765869141
0.814666666666667	0.444412231445313
0.818	0.442981719970703
0.821333333333334	0.446319580078125
0.824666666666667	0.455379486083985
0.828	0.461101531982422
0.831333333333334	0.460624694824219
0.834666666666667	0.452995300292969
0.838	0.444889068603516
0.841333333333334	0.437736511230469
0.844666666666667	0.426292419433594
0.848	0.41961669921875
0.851333333333334	0.420093536376953
0.854666666666667	0.426769256591797
0.858	0.42867660522461
0.861333333333334	0.423908233642578
0.864666666666667	0.420093536376953
0.868	0.417709350585938
0.871333333333334	0.420093536376953
0.874666666666667	0.427722930908203
0.878	0.444412231445313
0.881333333333334	0.468730926513672
0.884666666666667	0.487804412841797
0.888	0.496864318847656
0.891333333333334	0.493526458740235
0.894666666666667	0.484943389892578
0.898	0.47445297241211
0.901333333333334	0.46539306640625
0.904666666666667	0.459671020507813
0.908	0.457286834716797
0.911333333333334	0.455856323242188
0.914666666666667	0.450611114501953
0.918	0.4425048828125
0.921333333333334	0.429630279541016
0.924666666666667	0.422954559326172
0.928	0.422000885009766
0.931333333333334	0.429153442382813
0.934666666666667	0.437736511230469
0.938	0.453472137451172
0.941333333333334	0.472545623779297
0.944666666666667	0.491619110107422
0.948	0.506401062011719
0.951333333333334	0.514507293701172
0.954666666666667	0.519275665283203
0.958	0.51116943359375
0.961333333333334	0.495433807373047
0.964666666666667	0.471591949462891
0.968	0.451087951660156
0.971333333333334	0.435352325439453
0.974666666666667	0.436782836914063
0.978	0.446796417236328
0.981333333333334	0.461578369140625
0.984666666666667	0.4730224609375
0.988	0.486850738525391
0.991333333333334	0.500679016113282
0.994666666666667	0.496864318847656
0.998	0.478267669677735
1.00133333333334	0.452041625976563
1.00466666666667	0.432968139648438
1.008	0.41341781616211
1.01133333333334	0.396728515625
1.01466666666667	0.39052963256836
1.018	0.403404235839844
1.02133333333334	0.42104721069336
1.02466666666667	0.42867660522461
1.028	0.431537628173828
1.03133333333334	0.432014465332031
1.03466666666667	0.433921813964844
1.038	0.429630279541016
1.04133333333334	0.42724609375
1.04466666666667	0.430107116699219
1.048	0.429630279541016
1.05133333333334	0.428199768066406
1.05466666666667	0.421524047851563
1.058	0.422000885009766
1.06133333333334	0.430583953857422
1.06466666666667	0.445365905761719
1.068	0.461101531982422
1.07133333333334	0.476837158203125
1.07466666666667	0.493526458740235
1.078	0.506877899169922
1.08133333333334	0.508785247802735
1.08466666666667	0.506401062011719
1.088	0.505924224853516
1.09133333333334	0.509262084960938
1.09466666666667	0.516414642333985
1.098	0.521659851074219
1.10133333333334	0.528812408447266
1.10466666666667	0.533580780029297
1.108	0.538349151611328
1.11133333333334	0.542163848876953
1.11466666666667	0.537872314453125
1.118	0.523567199707032
1.12133333333334	0.508308410644532
1.12466666666667	0.496387481689453
1.128	0.491142272949219
1.13133333333334	0.48208236694336
1.13466666666667	0.473499298095703
1.138	0.466346740722656
1.14133333333334	0.463485717773438
1.14466666666667	0.463962554931641
1.148	0.466346740722656
1.15133333333334	0.472545623779297
1.15466666666667	0.486373901367188
1.158	0.507831573486328
1.16133333333334	0.530242919921875
1.16466666666667	0.547409057617188
1.168	0.560760498046875
1.17133333333334	0.574111938476563
1.17466666666667	0.583171844482422
1.178	0.58889389038086
1.18133333333334	0.592231750488282
1.18466666666667	0.597953796386719
1.188	0.601768493652344
1.19133333333334	0.597000122070313
1.19466666666667	0.589847564697266
1.198	0.583648681640625
1.20133333333334	0.581741333007813
1.20466666666667	0.582218170166016
1.208	0.582695007324219
1.21133333333334	0.586986541748047
1.21466666666667	0.586032867431641
1.218	0.58126449584961
1.22133333333334	0.577926635742188
1.22466666666667	0.584602355957032
1.228	0.600814819335938
1.23133333333334	0.621318817138672
1.23466666666667	0.647544860839844
1.238	0.674247741699219
1.24133333333334	0.687599182128907
1.24466666666667	0.681877136230469
1.248	0.664234161376953
1.25133333333334	0.644683837890625
1.25466666666667	0.629901885986328
1.258	0.621795654296875
1.26133333333334	0.6256103515625
1.26466666666667	0.630855560302735
1.268	0.636577606201172
1.27133333333334	0.645637512207032
1.27466666666667	0.658512115478516
1.278	0.67138671875
1.28133333333334	0.671863555908203
1.28466666666667	0.675678253173828
1.288	0.67901611328125
1.29133333333334	0.682353973388672
1.29466666666667	0.674247741699219
1.298	0.668525695800782
1.30133333333334	0.677585601806641
1.30466666666667	0.690937042236328
1.308	0.705718994140625
1.31133333333334	0.712871551513672
1.31466666666667	0.725746154785157
1.318	0.73385238647461
1.32133333333334	0.736713409423828
1.32466666666667	0.735282897949219
1.328	0.737667083740235
1.33133333333334	0.743865966796875
1.33466666666667	0.749588012695313
1.338	0.750541687011719
1.34133333333334	0.752925872802735
1.34466666666667	0.765323638916016
1.348	0.780582427978516
1.35133333333334	0.797748565673828
1.35466666666667	0.818252563476563
1.358	0.844001770019531
1.36133333333334	0.867843627929688
1.36466666666667	0.877857208251953
1.368	0.890254974365235
1.37133333333334	0.911712646484375
1.37466666666667	0.938892364501953
1.378	0.9613037109375
1.38133333333334	0.975131988525391
1.38466666666667	0.996589660644531
1.388	1.00803375244141
1.39133333333334	1.00898742675781
1.39466666666667	0.994205474853516
1.398	0.986099243164063
1.40133333333334	0.98562240600586
1.40466666666667	0.987052917480469
1.408	0.988483428955078
1.41133333333334	0.994682312011719
1.41466666666667	1.00994110107422
1.418	1.02663040161133
1.42133333333334	1.04379653930664
1.42466666666667	1.05524063110352
1.428	1.06430053710938
1.43133333333334	1.0671615600586
1.43466666666667	1.06382369995117
1.438	1.05381011962891
1.44133333333334	1.03759765625
1.44466666666667	1.01995468139649
1.448	1.00135803222656
1.45133333333334	0.980377197265625
1.45466666666667	0.96273422241211
1.458	0.945568084716797
1.46133333333334	0.9307861328125
1.46466666666667	0.921726226806641
1.468	0.921249389648438
1.47133333333334	0.929832458496094
1.47466666666667	0.936985015869141
1.478	0.943660736083985
1.48133333333334	0.943660736083985
1.48466666666667	0.93984603881836
1.488	0.933647155761719
1.49133333333334	0.922679901123047
1.49466666666667	0.905036926269531
1.498	0.883102416992188
1.50133333333334	0.867366790771485
1.50466666666667	0.858783721923828
1.508	0.85592269897461
1.51133333333334	0.85592269897461
1.51466666666667	0.860214233398438
1.518	0.863075256347656
1.52133333333334	0.867843627929688
1.52466666666667	0.867366790771485
1.528	0.859737396240235
1.53133333333334	0.847339630126953
1.53466666666667	0.838279724121094
1.538	0.840187072753906
1.54133333333334	0.8392333984375
1.54466666666667	0.836849212646485
1.548	0.830650329589844
1.55133333333334	0.830650329589844
1.55466666666667	0.83160400390625
1.558	0.827312469482422
1.56133333333334	0.819683074951172
1.56466666666667	0.811576843261719
1.568	0.805854797363281
1.57133333333334	0.794410705566407
1.57466666666667	0.780582427978516
1.578	0.770092010498047
1.58133333333334	0.768184661865235
1.58466666666667	0.771045684814453
1.588	0.771522521972657
1.59133333333334	0.771045684814453
1.59466666666667	0.773429870605469
1.598	0.7781982421875
1.60133333333334	0.783920288085938
1.60466666666667	0.786304473876953
1.608	0.787734985351563
1.61133333333334	0.790596008300782
1.61466666666667	0.787734985351563
1.618	0.782966613769532
1.62133333333334	0.778675079345703
1.62466666666667	0.783443450927735
1.628	0.795364379882813
1.63133333333334	0.81014633178711
1.63466666666667	0.830650329589844
1.638	0.854015350341797
1.64133333333334	0.873088836669922
1.64466666666667	0.884532928466797
1.648	0.88644027709961
1.65133333333334	0.876903533935547
1.65466666666667	0.864028930664063
1.658	0.848770141601563
1.66133333333334	0.835418701171875
1.66466666666667	0.820636749267578
1.668	0.809669494628906
1.67133333333334	0.808238983154297
1.67466666666667	0.807285308837891
1.678	0.809192657470703
1.68133333333334	0.814914703369141
1.68466666666667	0.828266143798828
1.688	0.842094421386719
1.69133333333334	0.854015350341797
1.69466666666667	0.865936279296875
1.698	0.874519348144531
1.70133333333334	0.876426696777344
1.70466666666667	0.872611999511719
1.708	0.86355209350586
1.71133333333334	0.852108001708985
1.71466666666667	0.842094421386719
1.718	0.836849212646485
1.72133333333334	0.833511352539063
1.72466666666667	0.828266143798828
1.728	0.82540512084961
1.73133333333334	0.829219818115235
1.73466666666667	0.836372375488281
1.738	0.841617584228516
1.74133333333334	0.84829330444336
1.74466666666667	0.858306884765625
1.748	0.872135162353516
1.75133333333334	0.883102416992188
1.75466666666667	0.895023345947266
1.758	0.903606414794922
1.76133333333334	0.906467437744141
1.76466666666667	0.914096832275391
1.768	0.92458724975586
1.77133333333334	0.936985015869141
1.77466666666667	0.947952270507813
1.778	0.9613037109375
1.78133333333334	0.981330871582031
1.78466666666667	0.989913940429688
1.788	0.997543334960938
1.79133333333334	1.00564956665039
1.79466666666667	1.01757049560547
1.798	1.02996826171875
1.80133333333334	1.04236602783203
1.80466666666667	1.06048583984375
1.808	1.07765197753906
1.81133333333334	1.09434127807617
1.81466666666667	1.11007690429688
1.818	1.12247467041016
1.82133333333334	1.13248825073242
1.82466666666667	1.14202499389649
1.828	1.15442276000977
1.83133333333334	1.16109848022461
1.83466666666667	1.16109848022461
1.838	1.16062164306641
1.84133333333334	1.16205215454102
1.84466666666667	1.16443634033203
1.848	1.16062164306641
1.85133333333334	1.16300582885742
1.85466666666667	1.16682052612305
1.858	1.17111206054688
1.86133333333334	1.16539001464844
1.86466666666667	1.16062164306641
1.868	1.16348266601563
1.87133333333334	1.17111206054688
1.87466666666667	1.17778778076172
1.878	1.17588043212891
1.88133333333334	1.1739730834961
1.88466666666667	1.16920471191406
1.888	1.16777420043946
1.89133333333334	1.16205215454102
1.89466666666667	1.16109848022461
1.898	1.1739730834961
1.90133333333334	1.20067596435547
1.90466666666667	1.23167037963867
1.908	1.2507438659668
1.91133333333334	1.27124786376953
1.91466666666667	1.29365921020508
1.918	1.31368637084961
1.92133333333334	1.32274627685547
1.92466666666667	1.32083892822266
1.928	1.31511688232422
1.93133333333334	1.30701065063477
1.93466666666667	1.30796432495117
1.938	1.31845474243164
1.94133333333334	1.33275985717774
1.94466666666667	1.34849548339844
1.948	1.36232376098633
1.95133333333334	1.37376785278321
1.95466666666667	1.37042999267578
1.958	1.36709213256836
1.96133333333334	1.37376785278321
1.96466666666667	1.39284133911133
1.968	1.42478942871094
1.97133333333334	1.45196914672852
1.97466666666667	1.47867202758789
1.978	1.49059295654297
1.98133333333334	1.49154663085938
1.98466666666667	1.48582458496094
1.988	1.47771835327149
1.99133333333334	1.48296356201172
1.99466666666667	1.49965286254883
1.998	1.5249252319336
2.00133333333334	1.55401229858399
2.00466666666667	1.58452987670899
2.008	1.61790847778321
2.01133333333334	1.65891647338867
2.01466666666667	1.70278549194336
2.018	1.75571441650391
2.02133333333334	1.81722640991211
2.02466666666667	1.89733505249024
2.028	1.9979476928711
2.03133333333334	2.10666656494141
2.03466666666667	2.22444534301758
2.038	2.35033035278321
2.04133333333334	2.49433517456055
2.04466666666667	2.65932083129883
2.048	2.84767150878906
2.05133333333334	3.06224822998047
2.05466666666667	3.30114364624024
2.058	3.56006622314453
2.06133333333334	3.83520126342774
2.06466666666667	4.12225723266602
2.068	4.41837310791016
2.07133333333334	4.72831726074219
2.07466666666667	5.05304336547852
2.078	5.39875030517578
2.08133333333334	5.75542449951172
2.08466666666667	6.11209869384766
2.088	6.46686553955078
2.09133333333334	6.81591033935547
2.09466666666667	7.15732574462891
2.098	7.4915885925293
2.10133333333334	7.83205032348633
2.10466666666667	8.18157196044922
2.108	8.52489471435547
2.11133333333334	8.84580612182617
2.11466666666667	9.14764404296875
2.118	9.43136215209961
2.12133333333334	9.69076156616211
2.12466666666667	9.9172592163086
2.128	10.127067565918
2.13133333333334	10.3316307067871
2.13466666666667	10.5247497558594
2.138	10.6954574584961
2.14133333333334	10.8413696289063
2.14466666666667	10.9648704528809
2.148	11.0611915588379
2.15133333333334	11.1303329467774
2.15466666666667	11.1784934997559
2.158	11.2061500549317
2.16133333333334	11.2094879150391
2.16466666666667	11.1918449401856
2.168	11.1589431762696
2.17133333333334	11.1088752746582
2.17466666666667	11.0406875610352
2.178	10.9567642211914
2.18133333333334	10.8623504638672
2.18466666666667	10.7564926147461
2.188	10.6353759765625
2.19133333333334	10.4975700378418
2.19466666666667	10.3354454040528
2.198	10.1609230041504
2.20133333333334	9.97734069824219
2.20466666666667	9.79471206665039
2.208	9.60683822631836
2.21133333333334	9.4137191772461
2.21466666666667	9.22298431396485
2.218	9.03844833374024
2.22133333333334	8.85486602783203
2.22466666666667	8.6660385131836
2.228	8.47291946411133
2.23133333333334	8.28599929809571
2.23466666666667	8.10289382934571
2.238	7.91740417480469
2.24133333333334	7.73334503173828
2.24466666666667	7.5531005859375
2.248	7.37905502319336
2.25133333333334	7.2016716003418
2.25466666666667	7.02667236328125
2.258	6.85453414916992
2.26133333333334	6.67858123779297
2.26466666666667	6.4992904663086
2.268	6.32333755493164
2.27133333333334	6.1635971069336
2.27466666666667	6.011962890625
2.278	5.86652755737305
2.28133333333334	5.73205947875977
2.28466666666667	5.61046600341797
2.288	5.49888610839844
2.29133333333334	5.39016723632813
2.29466666666667	5.28383255004883
2.298	5.17702102661133
2.30133333333334	5.07402420043946
2.30466666666667	4.97245788574219
2.308	4.87565994262696
2.31133333333334	4.78506088256836
2.31466666666667	4.70018386840821
2.318	4.63294982910156
2.32133333333334	4.57429885864258
2.32466666666667	4.52232360839844
2.328	4.47463989257813
2.33133333333334	4.43029403686524
2.33466666666667	4.39643859863281
2.338	4.35972213745117
2.34133333333334	4.31919097900391
2.34466666666667	4.28009033203125
2.348	4.241943359375
2.35133333333334	4.20093536376953
2.35466666666667	4.15134429931641
2.358	4.1046142578125
2.36133333333334	4.06599044799805
2.36466666666667	4.03547286987305
2.368	4.00543212890625
2.37133333333334	3.98302078247071
2.37466666666667	3.96347045898438
2.378	3.94392013549805
2.38133333333334	3.9210319519043
2.38466666666667	3.89289855957031
2.388	3.86714935302735
2.39133333333334	3.84187698364258
2.39466666666667	3.82184982299805
2.398	3.79991531372071
2.40133333333334	3.78179550170899
2.40466666666667	3.77368927001953
2.408	3.77511978149414
2.41133333333334	3.77845764160156
2.41466666666667	3.78179550170899
2.418	3.78894805908203
2.42133333333334	3.79419326782227
2.42466666666667	3.79228591918946
2.428	3.78704071044922
2.43133333333334	3.7832260131836
2.43466666666667	3.77559661865235
2.438	3.7689208984375
2.44133333333334	3.76749038696289
2.44466666666667	3.76987457275391
2.448	3.76367568969727
2.45133333333334	3.74984741210938
2.45466666666667	3.73601913452149
2.458	3.71932983398438
2.46133333333334	3.69739532470703
2.46466666666667	3.66878509521485
2.468	3.64255905151367
2.47133333333334	3.61394882202149
2.47466666666667	3.59058380126953
2.478	3.5700798034668
2.48133333333334	3.55148315429688
2.48466666666667	3.53193283081055
2.488	3.51142883300781
2.49133333333334	3.49235534667969
2.49466666666667	3.46612930297852
2.498	3.42750549316406
2.50133333333334	3.38554382324219
2.50466666666667	3.34787368774414
2.508	3.31449508666992
2.51133333333334	3.27444076538086
2.51466666666667	3.2339096069336
2.518	3.20243835449219
2.52133333333334	3.17430496215821
2.52466666666667	3.1423568725586
2.528	3.10516357421875
2.53133333333334	3.07559967041016
2.53466666666667	3.04079055786133
2.538	2.99930572509766
2.54133333333334	2.94733047485352
2.54466666666667	2.89392471313477
2.548	2.84385681152344
2.55133333333334	2.79712677001953
2.55466666666667	2.76374816894531
2.558	2.73513793945313
2.56133333333334	2.71320343017578
2.56466666666667	2.69842147827149
2.568	2.68220901489258
2.57133333333334	2.66313552856446
2.57466666666667	2.63261795043946
2.578	2.59876251220703
2.58133333333334	2.56729125976563
2.58466666666667	2.53677368164063
2.588	2.50244140625
2.59133333333334	2.46477127075196
2.59466666666667	2.43139266967774
2.598	2.40516662597656
2.60133333333334	2.38418579101563
2.60466666666667	2.3641586303711
2.608	2.35033035278321
2.61133333333334	2.34079360961914
2.61466666666667	2.33507156372071
2.618	2.32744216918946
2.62133333333334	2.3183822631836
2.62466666666667	2.31027603149414
2.628	2.30503082275391
2.63133333333334	2.3036003112793
2.63466666666667	2.30216979980469
2.638	2.30073928833008
2.64133333333334	2.29454040527344
2.64466666666667	2.28500366210938
2.648	2.27403640747071
2.65133333333334	2.26211547851563
2.65466666666667	2.25257873535156
2.658	2.24399566650391
2.66133333333334	2.24494934082031
2.66466666666667	2.25019454956055
2.668	2.25687026977539
2.67133333333334	2.26116180419922
2.67466666666667	2.26449966430664
2.678	2.26688385009766
2.68133333333334	2.26640701293946
2.68466666666667	2.26449966430664
2.688	2.26259231567383
2.69133333333334	2.25973129272461
2.69466666666667	2.25687026977539
2.698	2.25543975830078
2.70133333333334	2.25543975830078
2.70466666666667	2.25067138671875
2.708	2.24018096923828
2.71133333333334	2.23016738891602
2.71466666666667	2.22110748291016
2.718	2.2120475769043
2.72133333333334	2.19821929931641
2.72466666666667	2.1815299987793
2.728	2.16436386108399
2.73133333333334	2.14672088623047
2.73466666666667	2.12955474853516
2.738	2.11334228515625
2.74133333333334	2.09951400756836
2.74466666666667	2.08806991577149
2.748	2.07853317260742
2.75133333333334	2.0742416381836
2.75466666666667	2.07185745239258
2.758	2.06756591796875
2.76133333333334	2.05707550048828
2.76466666666667	2.04610824584961
2.768	2.03847885131836
2.77133333333334	2.03227996826172
2.77466666666667	2.0284652709961
2.778	2.0284652709961
2.78133333333334	2.0437240600586
2.78466666666667	2.06613540649414
2.788	2.09236145019531
2.79133333333334	2.11858749389649
2.79466666666667	2.14672088623047
2.798	2.17962265014649
2.80133333333334	2.21586227416992
2.80466666666667	2.25925445556641
2.808	2.31218338012696
2.81133333333334	2.37798690795899
2.81466666666667	2.45046615600586
2.818	2.532958984375
2.82133333333334	2.63023376464844
2.82466666666667	2.75087356567383
2.828	2.89583206176758
2.83133333333334	3.05938720703125
2.83466666666667	3.24440002441406
2.838	3.44467163085938
2.84133333333334	3.662109375
2.84466666666667	3.8900375366211
2.848	4.12845611572266
2.85133333333334	4.37688827514649
2.85466666666667	4.62675094604492
2.858	4.87565994262696
2.86133333333334	5.11264801025391
2.86466666666667	5.33771514892578
2.868	5.54370880126953
2.87133333333334	5.7373046875
2.87466666666667	5.92279434204102
2.878	6.10446929931641
2.88133333333334	6.2708854675293
2.88466666666667	6.41393661499024
2.888	6.53171539306641
2.89133333333334	6.63280487060547
2.89466666666667	6.71958923339844
2.898	6.7892074584961
2.90133333333334	6.84690475463867
2.90466666666667	6.89125061035157
2.908	6.92272186279297
2.91133333333334	6.93798065185547
2.91466666666667	6.92415237426758
2.918	6.87980651855469
2.92133333333334	6.81257247924805
2.92466666666667	6.73341751098633
2.928	6.64234161376953
2.93133333333334	6.53219223022461
2.93466666666667	6.41489028930664
2.938	6.29425048828125
2.94133333333334	6.17170333862305
2.94466666666667	6.04009628295899
2.948	5.90085983276367
2.95133333333334	5.75780868530274
2.95466666666667	5.61094284057617
2.958	5.45835494995117
2.96133333333334	5.30195236206055
2.96466666666667	5.14602661132813
2.968	4.99486923217774
2.97133333333334	4.852294921875
2.97466666666667	4.71639633178711
2.978	4.58335876464844
2.98133333333334	4.45175170898438
2.98466666666667	4.32348251342774
2.988	4.19855117797852
2.99133333333334	4.07838821411133
2.99466666666667	3.96776199340821
2.998	3.86762619018555
3.00133333333334	3.77893447875977
3.00466666666667	3.6921501159668
3.008	3.60536575317383
3.01133333333334	3.5090446472168
3.01466666666667	3.40843200683594
3.018	3.3102035522461
3.02133333333334	3.21769714355469
3.02466666666667	3.13663482666016
3.028	3.06320190429688
3.03133333333334	3.0055046081543
3.03466666666667	2.94637680053711
3.038	2.88534164428711
3.04133333333334	2.82144546508789
3.04466666666667	2.75516510009766
3.048	2.68840789794922
3.05133333333334	2.61592864990235
3.05466666666667	2.54917144775391
3.058	2.49147415161133
3.06133333333334	2.43759155273438
3.06466666666667	2.38561630249024
3.068	2.3341178894043
3.07133333333334	2.2878646850586
3.07466666666667	2.24494934082031
3.078	2.20012664794922
3.08133333333334	2.16054916381836
3.08466666666667	2.12526321411133
3.088	2.09522247314453
3.09133333333334	2.06899642944336
3.09466666666667	2.044677734375
3.098	2.02512741088867
3.10133333333334	1.99460983276367
3.10466666666667	1.95026397705078
3.108	1.89781188964844
3.11133333333334	1.84440612792969
3.11466666666667	1.79147720336914
3.118	1.7385482788086
3.12133333333334	1.69658660888672
3.12466666666667	1.67274475097656
3.128	1.66130065917969
3.13133333333334	1.65748596191406
3.13466666666667	1.64890289306641
3.138	1.63793563842774
3.14133333333334	1.62410736083985
3.14466666666667	1.60408020019531
3.148	1.57785415649414
3.15133333333334	1.54399871826172
3.15466666666667	1.51729583740235
3.158	1.48868560791016
3.16133333333334	1.45530700683594
3.16466666666667	1.4185905456543
3.168	1.38664245605469
3.17133333333334	1.36709213256836
3.17466666666667	1.34658813476563
3.178	1.32799148559571
3.18133333333334	1.31368637084961
3.18466666666667	1.30653381347656
3.188	1.30319595336914
3.19133333333334	1.29270553588867
3.19466666666667	1.28221511840821
3.198	1.27029418945313
3.20133333333334	1.25837326049805
3.20466666666667	1.24454498291016
3.208	1.22642517089844
3.21133333333334	1.20735168457031
3.21466666666667	1.18446350097656
3.218	1.16586685180664
3.22133333333334	1.1591911315918
3.22466666666667	1.15585327148438
3.228	1.15394592285156
3.23133333333334	1.14965438842774
3.23466666666667	1.15776062011719
3.238	1.16825103759766
3.24133333333334	1.16729736328125
3.24466666666667	1.16395950317383
3.248	1.16443634033203
3.25133333333334	1.17254257202149
3.25466666666667	1.17063522338867
3.258	1.16634368896485
3.26133333333334	1.16634368896485
3.26466666666667	1.16777420043946
3.268	1.17158889770508
3.27133333333334	1.17301940917969
3.27466666666667	1.17635726928711
3.278	1.17588043212891
3.28133333333334	1.17731094360352
3.28466666666667	1.17635726928711
3.288	1.17111206054688
3.29133333333334	1.16443634033203
3.29466666666667	1.16586685180664
3.298	1.17778778076172
3.30133333333334	1.1897087097168
3.30466666666667	1.20210647583008
3.308	1.21307373046875
3.31133333333334	1.22785568237305
3.31466666666667	1.24073028564453
3.318	1.24692916870117
3.32133333333334	1.251220703125
3.32466666666667	1.25551223754883
3.328	1.26361846923828
3.33133333333334	1.26886367797852
3.33466666666667	1.26886367797852
3.338	1.27124786376953
3.34133333333334	1.28173828125
3.34466666666667	1.30176544189453
3.348	1.32274627685547
3.35133333333334	1.3427734375
3.35466666666667	1.36232376098633
3.358	1.37519836425781
3.36133333333334	1.37758255004883
3.36466666666667	1.3723373413086
3.368	1.37042999267578
3.37133333333334	1.37805938720703
3.37466666666667	1.39188766479492
3.378	1.41096115112305
3.38133333333334	1.4333724975586
3.38466666666667	1.46198272705078
3.388	1.49250030517578
3.39133333333334	1.52111053466797
3.39466666666667	1.54829025268555
3.398	1.58262252807617
3.40133333333334	1.62363052368164
3.40466666666667	1.66368484497071
3.408	1.69420242309571
3.41133333333334	1.72185897827149
3.41466666666667	1.75094604492188
3.418	1.77669525146485
3.42133333333334	1.8000602722168
3.42466666666667	1.82962417602539
3.428	1.87444686889649
3.43133333333334	1.93071365356446
3.43466666666667	1.98936462402344
3.438	2.04801559448242
3.44133333333334	2.10809707641602
3.44466666666667	2.17151641845703
3.448	2.23493576049805
3.45133333333334	2.29167938232422
3.45466666666667	2.34746932983399
3.458	2.42137908935547
3.46133333333334	2.52294540405274
3.46466666666667	2.64167785644531
3.468	2.76994705200196
3.47133333333334	2.92015075683594
3.47466666666667	3.09371948242188
3.478	3.27062606811524
3.48133333333334	3.42655181884766
3.48466666666667	3.55672836303711
3.488	3.65447998046875
3.49133333333334	3.70502471923828
3.49466666666667	3.70168685913086
3.498	3.65400314331055
3.50133333333334	3.58057022094727
3.50466666666667	3.49044799804688
3.508	3.39317321777344
3.51133333333334	3.30400466918946
3.51466666666667	3.22198867797852
3.518	3.13901901245117
3.52133333333334	3.04841995239258
3.52466666666667	2.95639038085938
3.528	2.87151336669922
3.53133333333334	2.7923583984375
3.53466666666667	2.72130966186524
3.538	2.66122817993164
3.54133333333334	2.61545181274414
3.54466666666667	2.57635116577149
3.548	2.5320053100586
3.55133333333334	2.47812271118164
3.55466666666667	2.42710113525391
3.558	2.39038467407227
3.56133333333334	2.36558914184571
3.56466666666667	2.34174728393555
3.568	2.32315063476563
3.57133333333334	2.31647491455078
3.57466666666667	2.31313705444336
3.578	2.29978561401367
3.58133333333334	2.27451324462891
3.58466666666667	2.24971771240235
3.588	2.22969055175781
3.59133333333334	2.21109390258789
3.59466666666667	2.19058990478516
3.598	2.17390060424805
3.60133333333334	2.16150283813477
3.60466666666667	2.14862823486328
3.608	2.13003158569336
3.61133333333334	2.11095809936524
3.61466666666667	2.08759307861328
3.618	2.06708908081055
3.62133333333334	2.04896926879883
3.62466666666667	2.03895568847656
3.628	2.03227996826172
3.63133333333334	2.02417373657227
3.63466666666667	2.01511383056641
3.638	1.99413299560547
3.64133333333334	1.96981430053711
3.64466666666667	1.94454193115235
3.648	1.92546844482422
3.65133333333334	1.90448760986328
3.65466666666667	1.88493728637696
3.658	1.87206268310547
3.66133333333334	1.85918807983399
3.66466666666667	1.84202194213867
3.668	1.82580947875977
3.67133333333334	1.8153190612793
3.67466666666667	1.81436538696289
3.678	1.81913375854492
3.68133333333334	1.82867050170899
3.68466666666667	1.83677673339844
3.688	1.83725357055664
3.69133333333334	1.83916091918946
3.69466666666667	1.8310546875
3.698	1.82008743286133
3.70133333333334	1.80244445800781
3.70466666666667	1.79100036621094
3.708	1.78289413452149
3.71133333333334	1.77907943725586
3.71466666666667	1.78146362304688
3.718	1.79004669189453
3.72133333333334	1.80625915527344
3.72466666666667	1.81674957275391
3.728	1.82247161865235
3.73133333333334	1.8157958984375
3.73466666666667	1.80768966674805
3.738	1.79433822631836
3.74133333333334	1.77383422851563
3.74466666666667	1.7542839050293
3.748	1.73807144165039
3.75133333333334	1.73807144165039
3.75466666666667	1.74045562744141
3.758	1.74474716186524
3.76133333333334	1.74713134765625
3.76466666666667	1.75046920776367
3.768	1.7547607421875
3.77133333333334	1.74427032470703
3.77466666666667	1.72853469848633
3.778	1.70421600341797
3.78133333333334	1.68561935424805
3.78466666666667	1.66845321655274
3.788	1.65796279907227
3.79133333333334	1.64508819580078
3.79466666666667	1.62506103515625
3.798	1.6016960144043
3.80133333333334	1.57785415649414
3.80466666666667	1.55162811279297
3.808	1.51586532592774
3.81133333333334	1.47294998168946
3.81466666666667	1.42049789428711
3.818	1.35993957519531
3.82133333333334	1.28793716430664
3.82466666666667	1.20592117309571
3.828	1.10673904418946
3.83133333333334	0.995635986328125
3.83466666666667	0.875949859619141
3.838	0.748634338378907
3.84133333333334	0.601291656494141
3.84466666666667	0.433444976806641
3.848	0.247955322265625
3.85133333333334	0.0486373901367188
3.85466666666667	-0.164985656738281
3.858	-0.393867492675781
3.86133333333334	-0.628948211669922
3.86466666666667	-0.868320465087891
3.868	-1.10578536987305
3.87133333333334	-1.33514404296875
3.87466666666667	-1.54256820678711
3.878	-1.72233581542969
3.88133333333334	-1.86824798583985
3.88466666666667	-1.97219848632813
3.888	-2.01654434204102
3.89133333333334	-1.99460983276367
3.89466666666667	-1.91068649291992
3.898	-1.7542839050293
3.90133333333334	-1.51395797729492
3.90466666666667	-1.17588043212891
3.908	-0.750064849853516
3.91133333333334	-0.23031234741211
3.91466666666667	0.391006469726563
3.918	1.10816955566406
3.92133333333334	1.91211700439453
3.92466666666667	2.79474258422852
3.928	3.77845764160156
3.93133333333334	4.86516952514649
3.93466666666667	6.06012344360352
3.938	7.37380981445313
3.94133333333334	8.81767272949219
3.94466666666667	10.4055404663086
3.948	12.1302604675293
3.95133333333334	13.9989852905274
3.95466666666667	16.0107612609863
3.958	18.1617736816406
3.96133333333334	20.4348564147949
3.96466666666667	22.8080749511719
3.968	25.2575874328613
3.97133333333334	27.7509689331055
3.97466666666667	30.2491188049317
3.978	32.6948165893555
3.98133333333334	35.0475311279297
3.98466666666667	37.261962890625
3.988	39.2999649047852
3.99133333333334	41.1181449890137
3.99466666666667	42.6802635192871
3.998	43.9696311950684
4.00133333333334	44.9686050415039
4.00466666666667	45.6719398498535
4.008	46.0762977600098
4.01133333333334	46.196460723877
4.01466666666667	46.0391044616699
4.018	45.6295013427735
4.02133333333334	44.9934005737305
4.02466666666667	44.1579818725586
4.028	43.1523323059082
4.03133333333334	41.9969558715821
4.03466666666667	40.7299995422363
4.038	39.3738746643067
4.04133333333334	37.9538536071778
4.04466666666667	36.4780426025391
4.048	34.9617004394531
4.05133333333334	33.4267616271973
4.05466666666667	31.8799018859863
4.058	30.3339958190918
4.06133333333334	28.7899971008301
4.06466666666667	27.2741317749024
4.068	25.7940292358399
4.07133333333334	24.3601799011231
4.07466666666667	22.977352142334
4.078	21.6498374938965
4.08133333333334	20.388126373291
4.08466666666667	19.1855430603028
4.088	18.0501937866211
4.09133333333334	16.9763565063477
4.09466666666667	15.9678459167481
4.098	15.0237083435059
4.10133333333334	14.1477584838867
4.10466666666667	13.3409500122071
4.108	12.596607208252
4.11133333333334	11.9128227233887
4.11466666666667	11.29150390625
4.118	10.7359886169434
4.12133333333334	10.2362632751465
4.12466666666667	9.7799301147461
4.128	9.36412811279297
4.13133333333334	8.98265838623047
4.13466666666667	8.63313674926758
4.138	8.31079483032227
4.14133333333334	8.02135467529297
4.14466666666667	7.75671005249024
4.148	7.50875473022461
4.15133333333334	7.26985931396485
4.15466666666667	7.03763961791992
4.158	6.79969787597657
4.16133333333334	6.55031204223633
4.16466666666667	6.2856674194336
4.168	6.01243972778321
4.17133333333334	5.72776794433594
4.17466666666667	5.42831420898438
4.178	5.11217117309571
4.18133333333334	4.77313995361328
4.18466666666667	4.41455841064453
4.188	4.02593612670899
4.19133333333334	3.61061096191406
4.19466666666667	3.17049026489258
4.198	2.71368026733399
4.20133333333334	2.2425651550293
4.20466666666667	1.76286697387696
4.208	1.27935409545899
4.21133333333334	0.800609588623047
4.21466666666667	0.323295593261719
4.218	-0.148773193359375
4.22133333333334	-0.603199005126953
4.22466666666667	-1.04331970214844
4.228	-1.4638900756836
4.23133333333334	-1.86824798583985
4.23466666666667	-2.2425651550293
4.238	-2.57921218872071
4.24133333333334	-2.88009643554688
4.24466666666667	-3.13997268676758
4.248	-3.35931777954102
4.25133333333334	-3.53097915649414
4.25466666666667	-3.65829467773438
4.258	-3.74269485473633
4.26133333333334	-3.78465652465821
4.26466666666667	-3.78274917602539
4.268	-3.74078750610352
4.27133333333334	-3.66020202636719
4.27466666666667	-3.5395622253418
4.278	-3.39031219482422
4.28133333333334	-3.22341918945313
4.28466666666667	-3.04079055786133
4.288	-2.84051895141602
4.29133333333334	-2.6240348815918
4.29466666666667	-2.4099349975586
4.298	-2.19917297363281
4.30133333333334	-1.99556350708008
4.30466666666667	-1.79529190063477
4.308	-1.59931182861328
4.31133333333334	-1.40762329101563
4.31466666666667	-1.21402740478516
4.318	-1.01709365844727
4.32133333333334	-0.815868377685547
4.32466666666667	-0.622272491455078
4.328	-0.448703765869141
4.33133333333334	-0.297069549560547
4.33466666666667	-0.170707702636719
4.338	-0.0643730163574219
4.34133333333334	0.030517578125
4.34466666666667	0.128746032714844
4.348	0.229835510253906
4.35133333333334	0.325202941894531
4.35466666666667	0.415802001953125
4.358	0.504493713378907
4.36133333333334	0.582695007324219
4.36466666666667	0.643730163574219
4.368	0.691413879394532
4.37133333333334	0.743389129638672
4.37466666666667	0.794410705566407
4.378	0.839710235595703
4.38133333333334	0.87738037109375
4.38466666666667	0.917911529541016
4.388	0.958442687988281
4.39133333333334	0.988960266113281
4.39466666666667	1.01232528686524
4.398	1.03187561035156
4.40133333333334	1.05333328247071
4.40466666666667	1.06668472290039
4.408	1.07955932617188
4.41133333333334	1.09434127807617
4.41466666666667	1.11579895019531
4.418	1.13344192504883
4.42133333333334	1.1439323425293
4.42466666666667	1.15585327148438
4.428	1.16443634033203
4.43133333333334	1.16968154907227
4.43466666666667	1.16729736328125
4.438	1.17206573486328
4.44133333333334	1.18780136108399
4.44466666666667	1.20258331298828
4.448	1.21831893920899
4.45133333333334	1.2354850769043
4.45466666666667	1.26123428344727
4.458	1.28364562988281
4.46133333333334	1.30128860473633
4.46466666666667	1.32036209106446
4.468	1.3427734375
4.47133333333334	1.36613845825196
4.47466666666667	1.3880729675293
4.478	1.40857696533203
4.48133333333334	1.43241882324219
4.48466666666667	1.45816802978516
4.488	1.48200988769531
4.49133333333334	1.50108337402344
4.49466666666667	1.51634216308594
4.498	1.53255462646485
4.50133333333334	1.54399871826172
4.50466666666667	1.54972076416016
4.508	1.55115127563477
4.51133333333334	1.54781341552735
4.51466666666667	1.54304504394531
4.518	1.53589248657227
4.52133333333334	1.53064727783203
4.52466666666667	1.52778625488281
4.528	1.52921676635742
4.53133333333334	1.5406608581543
4.53466666666667	1.55162811279297
4.538	1.56497955322266
4.54133333333334	1.56927108764649
4.54466666666667	1.57308578491211
4.548	1.57356262207031
4.55133333333334	1.57451629638672
4.55466666666667	1.57928466796875
4.558	1.58166885375977
4.56133333333334	1.59025192260742
4.56466666666667	1.59788131713867
4.568	1.60455703735352
4.57133333333334	1.60026550292969
4.57466666666667	1.59740447998047
4.578	1.59978866577149
4.58133333333334	1.60503387451172
4.58466666666667	1.60551071166992
4.588	1.61123275756836
4.59133333333334	1.62315368652344
4.59466666666667	1.63602828979492
4.598	1.63888931274414
4.60133333333334	1.63555145263672
4.60466666666667	1.63888931274414
4.608	1.63650512695313
4.61133333333334	1.63078308105469
4.61466666666667	1.62220001220703
4.618	1.62410736083985
4.62133333333334	1.6317367553711
4.62466666666667	1.63698196411133
4.628	1.64604187011719
4.63133333333334	1.65891647338867
4.63466666666667	1.67274475097656
4.638	1.68228149414063
4.64133333333334	1.68371200561524
4.64466666666667	1.68275833129883
4.648	1.67894363403321
4.65133333333334	1.67179107666016
4.65466666666667	1.66606903076172
4.658	1.65796279907227
4.66133333333334	1.66082382202149
4.66466666666667	1.66130065917969
4.668	1.66559219360352
4.67133333333334	1.67036056518555
4.67466666666667	1.67417526245117
4.678	1.678466796875
4.68133333333334	1.67274475097656
4.68466666666667	1.67226791381836
4.688	1.66845321655274
4.69133333333334	1.66606903076172
4.69466666666667	1.66082382202149
4.698	1.65557861328125
4.70133333333334	1.65081024169922
4.70466666666667	1.64413452148438
4.708	1.63984298706055
4.71133333333334	1.6322135925293
4.71466666666667	1.62649154663086
4.718	1.62220001220703
4.72133333333334	1.62839889526367
4.72466666666667	1.6326904296875
4.728	1.63078308105469
4.73133333333334	1.62744522094727
4.73466666666667	1.62553787231446
4.738	1.62315368652344
4.74133333333334	1.60884857177735
4.74466666666667	1.59740447998047
4.748	1.59406661987305
4.75133333333334	1.59883499145508
4.75466666666667	1.59978866577149
4.758	1.59835815429688
4.76133333333334	1.60503387451172
4.76466666666667	1.61027908325196
4.768	1.61886215209961
4.77133333333334	1.62649154663086
4.77466666666667	1.63793563842774
4.778	1.64461135864258
4.78133333333334	1.64461135864258
4.78466666666667	1.64604187011719
4.788	1.64413452148438
4.79133333333334	1.64079666137696
4.79466666666667	1.63412094116211
4.798	1.6322135925293
4.80133333333334	1.63650512695313
4.80466666666667	1.64413452148438
4.808	1.65271759033203
4.81133333333334	1.65700912475586
4.81466666666667	1.66416168212891
4.818	1.67274475097656
4.82133333333334	1.67989730834961
4.82466666666667	1.68132781982422
4.828	1.67608261108399
4.83133333333334	1.6775131225586
4.83466666666667	1.68085098266602
4.838	1.68943405151367
4.84133333333334	1.69849395751953
4.84466666666667	1.70516967773438
4.848	1.71566009521485
4.85133333333334	1.71804428100586
4.85466666666667	1.72281265258789
4.858	1.71566009521485
4.86133333333334	1.70516967773438
4.86466666666667	1.68657302856446
4.868	1.67226791381836
4.87133333333334	1.66511535644531
4.87466666666667	1.65653228759766
4.878	1.65796279907227
4.88133333333334	1.66368484497071
4.88466666666667	1.68037414550781
4.888	1.68609619140625
4.89133333333334	1.68943405151367
4.89466666666667	1.69467926025391
4.898	1.70373916625977
4.90133333333334	1.7085075378418
4.90466666666667	1.71089172363281
4.908	1.71470642089844
4.91133333333334	1.72090530395508
4.91466666666667	1.71613693237305
4.918	1.69992446899414
4.92133333333334	1.68180465698242
4.92466666666667	1.66606903076172
4.928	1.66463851928711
4.93133333333334	1.6622543334961
4.93466666666667	1.6627311706543
4.938	1.67083740234375
4.94133333333334	1.68848037719727
4.94466666666667	1.71184539794922
4.948	1.72233581542969
4.95133333333334	1.72901153564453
4.95466666666667	1.73473358154297
4.958	1.73330307006836
4.96133333333334	1.73139572143555
4.96466666666667	1.72805786132813
4.968	1.72901153564453
4.97133333333334	1.73377990722656
4.97466666666667	1.74283981323242
4.978	1.76239013671875
4.98133333333334	1.78289413452149
4.98466666666667	1.80244445800781
4.988	1.82485580444336
4.99133333333334	1.8458366394043
4.99466666666667	1.86872482299805
4.998	1.88827514648438
5.00133333333334	1.91211700439453
5.00466666666667	1.93548202514649
5.008	1.95741653442383
5.01133333333334	1.98221206665039
5.01466666666667	2.0132064819336
5.018	2.05564498901367
5.02133333333334	2.1047592163086
5.02466666666667	2.16341018676758
5.028	2.22969055175781
5.03133333333334	2.3036003112793
5.03466666666667	2.38609313964844
5.038	2.4709701538086
5.04133333333334	2.56633758544922
5.04466666666667	2.6702880859375
5.048	2.78806686401367
5.05133333333334	2.91967391967774
5.05466666666667	3.05700302124024
5.058	3.20816040039063
5.06133333333334	3.36599349975586
5.06466666666667	3.54099273681641
5.068	3.72934341430664
5.07133333333334	3.93009185791016
5.07466666666667	4.15182113647461
5.078	4.39214706420899
5.08133333333334	4.65011596679688
5.08466666666667	4.92668151855469
5.088	5.22613525390625
5.09133333333334	5.55515289306641
5.09466666666667	5.89799880981446
5.098	6.24370574951172
5.10133333333334	6.60896301269532
5.10466666666667	6.99234008789063
5.108	7.39479064941407
5.11133333333334	7.81106948852539
5.11466666666667	8.2550048828125
5.118	8.73756408691406
5.12133333333334	9.23347473144531
5.12466666666667	9.73987579345703
5.128	10.2548599243164
5.13133333333334	10.7803344726563
5.13466666666667	11.3086700439453
5.138	11.836051940918
5.14133333333334	12.3763084411621
5.14466666666667	12.937068939209
5.148	13.512134552002
5.15133333333334	14.0995979309082
5.15466666666667	14.7004127502442
5.158	15.3112411499024
5.16133333333334	15.920639038086
5.16466666666667	16.5143013000488
5.168	17.0969963073731
5.17133333333334	17.6653861999512
5.17466666666667	18.221378326416
5.178	18.7625885009766
5.18133333333334	19.2942619323731
5.18466666666667	19.8101997375488
5.188	20.3003883361817
5.19133333333334	20.7595825195313
5.19466666666667	21.1887359619141
5.198	21.5883255004883
5.20133333333334	21.9535827636719
5.20466666666667	22.2907066345215
5.208	22.6001739501953
5.21133333333334	22.8824615478516
5.21466666666667	23.1332778930664
5.218	23.3507156372071
5.22133333333334	23.5328674316406
5.22466666666667	23.6735343933106
5.228	23.7774848937988
5.23133333333334	23.8518714904785
5.23466666666667	23.8943099975586
5.238	23.8981246948242
5.24133333333334	23.8695144653321
5.24466666666667	23.8142013549805
5.248	23.733139038086
5.25133333333334	23.6177444458008
5.25466666666667	23.4622955322266
5.258	23.2691764831543
5.26133333333334	23.0417251586914
5.26466666666667	22.7808952331543
5.268	22.4857330322266
5.27133333333334	22.1676826477051
5.27466666666667	21.8400955200196
5.278	21.5115547180176
5.28133333333334	21.1758613586426
5.28466666666667	20.8311080932617
5.288	20.4682350158692
5.29133333333334	20.0853347778321
5.29466666666667	19.6905136108399
5.298	19.2875862121582
5.30133333333334	18.8751220703125
5.30466666666667	18.4588432312012
5.308	18.0501937866211
5.31133333333334	17.6439285278321
5.31466666666667	17.2333717346192
5.318	16.8166160583496
5.32133333333334	16.4051055908203
5.32466666666667	15.9978866577149
5.328	15.5954360961914
5.33133333333334	15.2029991149903
5.33466666666667	14.8153305053711
5.338	14.4319534301758
5.34133333333334	14.0528678894043
5.34466666666667	13.6847496032715
5.348	13.3304595947266
5.35133333333334	12.9861831665039
5.35466666666667	12.6519203186035
5.358	12.3291015625
5.36133333333334	12.016773223877
5.36466666666667	11.7101669311524
5.368	11.4030838012696
5.37133333333334	11.1031532287598
5.37466666666667	10.8151435852051
5.378	10.5376243591309
5.38133333333334	10.2715492248535
5.38466666666667	10.0164413452149
5.388	9.77277755737305
5.39133333333334	9.52672958374024
5.39466666666667	9.2921257019043
5.398	9.07087326049805
5.40133333333334	8.85534286499024
5.40466666666667	8.63981246948242
5.408	8.43667984008789
5.41133333333334	8.25786590576172
5.41466666666667	8.0866813659668
5.418	7.91025161743164
5.42133333333334	7.7352523803711
5.42466666666667	7.57503509521485
5.428	7.42197036743164
5.43133333333334	7.26890563964844
5.43466666666667	7.11774826049805
5.438	6.97851181030274
5.44133333333334	6.84833526611328
5.44466666666667	6.71625137329102
5.448	6.58512115478516
5.45133333333334	6.4535140991211
5.45466666666667	6.32953643798828
5.458	6.20841979980469
5.46133333333334	6.0877799987793
5.46466666666667	5.96475601196289
5.468	5.84077835083008
5.47133333333334	5.72681427001953
5.47466666666667	5.61857223510742
5.478	5.50985336303711
5.48133333333334	5.40685653686524
5.48466666666667	5.31196594238282
5.488	5.218505859375
5.49133333333334	5.11837005615235
5.49466666666667	5.01823425292969
5.498	4.93288040161133
5.50133333333334	4.852294921875
5.50466666666667	4.77790832519531
5.508	4.71067428588867
5.51133333333334	4.65011596679688
5.51466666666667	4.58669662475586
5.518	4.51707839965821
5.52133333333334	4.45556640625
5.52466666666667	4.39834594726563
5.528	4.33778762817383
5.53133333333334	4.27770614624024
5.53466666666667	4.22334671020508
5.538	4.17470932006836
5.54133333333334	4.12082672119141
5.54466666666667	4.06694412231446
5.548	4.02355194091797
5.55133333333334	3.98492813110352
5.55466666666667	3.93867492675781
5.558	3.88860702514649
5.56133333333334	3.85046005249024
5.56466666666667	3.82089614868164
5.568	3.78942489624024
5.57133333333334	3.75652313232422
5.57466666666667	3.73888015747071
5.578	3.72791290283203
5.58133333333334	3.70597839355469
5.58466666666667	3.66497039794922
5.588	3.62157821655274
5.59133333333334	3.58772277832031
5.59466666666667	3.5548210144043
5.598	3.52096557617188
5.60133333333334	3.48711013793946
5.60466666666667	3.4627914428711
5.608	3.448486328125
5.61133333333334	3.43036651611328
5.61466666666667	3.40318679809571
5.618	3.36647033691406
5.62133333333334	3.33166122436524
5.62466666666667	3.30877304077149
5.628	3.28969955444336
5.63133333333334	3.27253341674805
5.63466666666667	3.25965881347656
5.638	3.25870513916016
5.64133333333334	3.26728820800781
5.64466666666667	3.27253341674805
5.648	3.26871871948242
5.65133333333334	3.26251983642578
5.65466666666667	3.26061248779297
5.658	3.265380859375
5.66133333333334	3.26633453369141
5.66466666666667	3.25536727905274
5.668	3.24392318725586
5.67133333333334	3.23486328125
5.67466666666667	3.22675704956055
5.678	3.21531295776367
5.68133333333334	3.19862365722656
5.68466666666667	3.18574905395508
5.688	3.1728744506836
5.69133333333334	3.16476821899414
5.69466666666667	3.16238403320313
5.698	3.15952301025391
5.70133333333334	3.15237045288086
5.70466666666667	3.14855575561524
5.708	3.1576156616211
5.71133333333334	3.17144393920899
5.71466666666667	3.18098068237305
5.718	3.18431854248047
5.72133333333334	3.1890869140625
5.72466666666667	3.19576263427735
5.728	3.20005416870117
5.73133333333334	3.19766998291016
5.73466666666667	3.18527221679688
5.738	3.17049026489258
5.74133333333334	3.15952301025391
5.74466666666667	3.15189361572266
5.748	3.14569473266602
5.75133333333334	3.13663482666016
5.75466666666667	3.13043594360352
5.758	3.1270980834961
5.76133333333334	3.13711166381836
5.76466666666667	3.14903259277344
5.768	3.14521789550781
5.77133333333334	3.12519073486328
5.77466666666667	3.10754776000977
5.778	3.10707092285156
5.78133333333334	3.10373306274414
5.78466666666667	3.09133529663086
5.788	3.07989120483399
5.79133333333334	3.08513641357422
5.79466666666667	3.09801101684571
5.798	3.10611724853516
5.80133333333334	3.10707092285156
5.80466666666667	3.10611724853516
5.808	3.11088562011719
5.81133333333334	3.12042236328125
5.81466666666667	3.1275749206543
5.818	3.1270980834961
5.82133333333334	3.1275749206543
5.82466666666667	3.13997268676758
5.828	3.1580924987793
5.83133333333334	3.16238403320313
5.83466666666667	3.15380096435547
5.838	3.14378738403321
5.84133333333334	3.14378738403321
5.84466666666667	3.15046310424805
5.848	3.15904617309571
5.85133333333334	3.16572189331055
5.85466666666667	3.16858291625977
5.858	3.16572189331055
5.86133333333334	3.15523147583008
5.86466666666667	3.13854217529297
5.868	3.12423706054688
5.87133333333334	3.12328338623047
5.87466666666667	3.13997268676758
5.878	3.16286087036133
5.88133333333334	3.17764282226563
5.88466666666667	3.17907333374024
5.888	3.16762924194336
5.89133333333334	3.1576156616211
5.89466666666667	3.14903259277344
5.898	3.14378738403321
5.90133333333334	3.14521789550781
5.90466666666667	3.15046310424805
5.908	3.1580924987793
5.91133333333334	3.15618515014649
5.91466666666667	3.14569473266602
5.918	3.13234329223633
5.92133333333334	3.11994552612305
5.92466666666667	3.11613082885742
5.928	3.11803817749024
5.93133333333334	3.12423706054688
5.93466666666667	3.13186645507813
5.938	3.13472747802735
5.94133333333334	3.12852859497071
5.94466666666667	3.11851501464844
5.948	3.1118392944336
5.95133333333334	3.11470031738281
5.95466666666667	3.12519073486328
5.958	3.14378738403321
5.96133333333334	3.16715240478516
5.96466666666667	3.18527221679688
5.968	3.18956375122071
5.97133333333334	3.18098068237305
5.97466666666667	3.16476821899414
5.978	3.143310546875
5.98133333333334	3.12232971191406
5.98466666666667	3.10802459716797
5.988	3.10659408569336
5.99133333333334	3.11994552612305
5.99466666666667	3.14521789550781
5.998	3.16810607910156
6.00133333333334	3.17764282226563
6.00466666666667	3.17573547363281
6.008	3.17049026489258
6.01133333333334	3.16381454467774
6.01466666666667	3.15284729003906
6.018	3.1423568725586
6.02133333333334	3.14426422119141
6.02466666666667	3.15475463867188
6.028	3.16429138183594
6.03133333333334	3.16143035888672
6.03466666666667	3.14712524414063
6.038	3.13663482666016
6.04133333333334	3.12900543212891
6.04466666666667	3.13186645507813
6.048	3.13520431518555
6.05133333333334	3.14521789550781
6.05466666666667	3.15999984741211
6.058	3.173828125
6.06133333333334	3.18145751953125
6.06466666666667	3.17478179931641
6.068	3.16619873046875
6.07133333333334	3.16143035888672
6.07466666666667	3.16047668457031
6.078	3.16333770751953
6.08133333333334	3.16619873046875
6.08466666666667	3.17239761352539
6.088	3.17764282226563
6.09133333333334	3.17525863647461
6.09466666666667	3.17049026489258
6.098	3.16762924194336
6.10133333333334	3.17239761352539
6.10466666666667	3.17621231079102
6.108	3.18098068237305
6.11133333333334	3.1890869140625
6.11466666666667	3.19957733154297
6.118	3.20529937744141
6.12133333333334	3.20196151733399
6.12466666666667	3.19337844848633
6.128	3.17811965942383
6.13133333333334	3.16429138183594
6.13466666666667	3.15046310424805
6.138	3.13758850097656
6.14133333333334	3.13186645507813
6.14466666666667	3.13901901245117
6.148	3.15999984741211
6.15133333333334	3.17811965942383
6.15466666666667	3.1881332397461
6.158	3.19623947143555
6.16133333333334	3.20148468017578
6.16466666666667	3.19719314575196
6.168	3.18098068237305
6.17133333333334	3.16715240478516
6.17466666666667	3.16143035888672
6.178	3.16238403320313
6.18133333333334	3.16476821899414
6.18466666666667	3.17144393920899
6.188	3.18288803100586
6.19133333333334	3.19433212280274
6.19466666666667	3.19862365722656
6.198	3.19957733154297
6.20133333333334	3.20005416870117
6.20466666666667	3.20243835449219
6.208	3.20482254028321
6.21133333333334	3.20672988891602
6.21466666666667	3.21149826049805
6.218	3.21245193481446
6.22133333333334	3.21722030639649
6.22466666666667	3.22628021240235
6.228	3.2343864440918
6.23133333333334	3.2339096069336
6.23466666666667	3.22151184082031
6.238	3.20243835449219
6.24133333333334	3.18098068237305
6.24466666666667	3.16143035888672
6.248	3.14807891845703
6.25133333333334	3.14807891845703
6.25466666666667	3.15904617309571
6.258	3.18288803100586
6.26133333333334	3.21006774902344
6.26466666666667	3.23629379272461
6.268	3.25393676757813
6.27133333333334	3.2649040222168
6.27466666666667	3.27491760253906
6.278	3.2801628112793
6.28133333333334	3.27539443969727
6.28466666666667	3.25632095336914
6.288	3.23867797851563
6.29133333333334	3.22389602661133
6.29466666666667	3.21197509765625
6.298	3.20148468017578
6.30133333333334	3.2038688659668
6.30466666666667	3.22008132934571
6.308	3.23724746704102
6.31133333333334	3.2501220703125
6.31466666666667	3.26108932495117
6.318	3.27634811401367
6.32133333333334	3.28874588012696
6.32466666666667	3.29446792602539
6.328	3.29446792602539
6.33133333333334	3.29160690307617
6.33466666666667	3.28636169433594
6.338	3.26871871948242
6.34133333333334	3.24344635009766
6.34466666666667	3.22103500366211
6.348	3.21245193481446
6.35133333333334	3.21340560913086
6.35466666666667	3.2186508178711
6.358	3.22818756103516
6.36133333333334	3.24249267578125
6.36466666666667	3.25250625610352
6.368	3.25584411621094
6.37133333333334	3.25250625610352
6.37466666666667	3.24344635009766
6.378	3.23247909545899
6.38133333333334	3.22484970092774
6.38466666666667	3.2196044921875
6.388	3.21483612060547
6.39133333333334	3.20863723754883
6.39466666666667	3.20720672607422
6.398	3.21102142333985
6.40133333333334	3.21292877197266
6.40466666666667	3.21722030639649
6.408	3.22294235229492
6.41133333333334	3.23486328125
6.41466666666667	3.2496452331543
6.418	3.2649040222168
6.42133333333334	3.27873229980469
6.42466666666667	3.28636169433594
6.428	3.28731536865235
6.43133333333334	3.27539443969727
6.43466666666667	3.25584411621094
6.438	3.23343276977539
6.44133333333334	3.22198867797852
6.44466666666667	3.2186508178711
6.448	3.22437286376953
6.45133333333334	3.23867797851563
6.45466666666667	3.25918197631836
6.458	3.28207015991211
6.46133333333334	3.2954216003418
6.46466666666667	3.30495834350586
6.468	3.31497192382813
6.47133333333334	3.32498550415039
6.47466666666667	3.32975387573242
6.478	3.3254623413086
6.48133333333334	3.31735610961914
6.48466666666667	3.30448150634766
6.488	3.28540802001953
6.49133333333334	3.27110290527344
6.49466666666667	3.26681137084961
6.498	3.27634811401367
6.50133333333334	3.2949447631836
6.50466666666667	3.31974029541016
6.508	3.34787368774414
6.51133333333334	3.36647033691406
6.51466666666667	3.36885452270508
6.518	3.35884094238281
6.52133333333334	3.34692001342774
6.52466666666667	3.34215164184571
6.528	3.34310531616211
6.53133333333334	3.35264205932617
6.53466666666667	3.37076187133789
6.538	3.39031219482422
6.54133333333334	3.4027099609375
6.54466666666667	3.40318679809571
6.548	3.39365005493164
6.55133333333334	3.37553024291992
6.55466666666667	3.35359573364258
6.558	3.33309173583985
6.56133333333334	3.31878662109375
6.56466666666667	3.31306457519531
6.568	3.31735610961914
6.57133333333334	3.32784652709961
6.57466666666667	3.34787368774414
6.578	3.37028503417969
6.58133333333334	3.38840484619141
6.58466666666667	3.39126586914063
6.588	3.37743759155274
6.59133333333334	3.35979461669922
6.59466666666667	3.33786010742188
6.598	3.32069396972656
6.60133333333334	3.30734252929688
6.60466666666667	3.30686569213867
6.608	3.31640243530274
6.61133333333334	3.33070755004883
6.61466666666667	3.34978103637696
6.618	3.36360931396485
6.62133333333334	3.37839126586914
6.62466666666667	3.39269638061524
6.628	3.40557098388672
6.63133333333334	3.40986251831055
6.63466666666667	3.40509414672852
6.638	3.39555740356446
6.64133333333334	3.37839126586914
6.64466666666667	3.35454940795899
6.648	3.32880020141602
6.65133333333334	3.30591201782227
6.65466666666667	3.28540802001953
6.658	3.27205657958985
6.66133333333334	3.26347351074219
6.66466666666667	3.2644271850586
[truncated: 2,506 more rows]
