# Supplementary material for: Phase-Specific Parameter Estimation in Chiral HPLC Using 1‑Site, 2‑Site Stochastic Models, and Unified Equation Approach
Source: Anal Chem. 2026 Apr 29;98(18):13925–39. doi: 10.1021/acs.analchem.6c01634 (PMC13177292; doi:10.1021/acs.analchem.6c01634)
Supplement: Supplementary file 2 [file ac6c01634_si_002.zip › SupportingInformation/01_isotherm_fit/CELL3_data/LORA_CELL3_05_10_02.CSV]

0.00133333333333334	0.0677108764648438
0.00466666666666667	0.0720024108886719
0.008	0.0734329223632813
0.0113333333333334	0.0696182250976563
0.0146666666666667	0.0653266906738282
0.018	0.0700950622558594
0.0213333333333334	0.0791549682617188
0.0246666666666667	0.087738037109375
0.028	0.0863075256347656
0.0313333333333334	0.0796318054199219
0.0346666666666667	0.0786781311035157
0.038	0.0739097595214844
0.0413333333333334	0.0605583190917969
0.0446666666666667	0.0452995300292969
0.048	0.0433921813964844
0.0513333333333334	0.0529289245605469
0.0546666666666667	0.0591278076171875
0.058	0.0629425048828125
0.0613333333333334	0.0705718994140625
0.0646666666666667	0.0796318054199219
0.068	0.0886917114257813
0.0713333333333334	0.102043151855469
0.0746666666666667	0.119209289550781
0.078	0.132083892822266
0.0813333333333334	0.132560729980469
0.0846666666666667	0.129222869873047
0.088	0.124931335449219
0.0913333333333334	0.11587142944336
0.0946666666666667	0.10061264038086
0.098	0.0805854797363281
0.101333333333334	0.0653266906738282
0.104666666666667	0.0605583190917969
0.108	0.057220458984375
0.111333333333334	0.0538825988769532
0.114666666666667	0.0457763671875
0.118	0.0457763671875
0.121333333333334	0.0529289245605469
0.124666666666667	0.0524520874023438
0.128	0.0491142272949219
0.131333333333334	0.0438690185546875
0.134666666666667	0.0476837158203125
0.138	0.0500679016113282
0.141333333333334	0.0472068786621094
0.144666666666667	0.0424385070800781
0.148	0.0405311584472656
0.151333333333334	0.0438690185546875
0.154666666666667	0.0519752502441407
0.158	0.0629425048828125
0.161333333333334	0.0715255737304688
0.164666666666667	0.0796318054199219
0.168	0.0796318054199219
0.171333333333334	0.0715255737304688
0.174666666666667	0.0553131103515625
0.178	0.0424385070800781
0.181333333333334	0.0414848327636719
0.184666666666667	0.0433921813964844
0.188	0.0481605529785156
0.191333333333334	0.0543594360351563
0.194666666666667	0.0653266906738282
0.198	0.0705718994140625
0.201333333333334	0.0638961791992188
0.204666666666667	0.0576972961425782
0.208	0.0596046447753907
0.211333333333334	0.0638961791992188
0.214666666666667	0.0634193420410157
0.218	0.0562667846679688
0.221333333333334	0.0553131103515625
0.224666666666667	0.05340576171875
0.228	0.0462532043457031
0.231333333333334	0.0391006469726563
0.234666666666667	0.0414848327636719
0.238	0.0553131103515625
0.241333333333334	0.0629425048828125
0.244666666666667	0.0643730163574219
0.248	0.0605583190917969
0.251333333333334	0.0581741333007813
0.254666666666667	0.0543594360351563
0.258	0.0500679016113282
0.261333333333334	0.0476837158203125
0.264666666666667	0.0486373901367188
0.268	0.0562667846679688
0.271333333333334	0.0653266906738282
0.274666666666667	0.0762939453125
0.278	0.0796318054199219
0.281333333333334	0.0867843627929688
0.284666666666667	0.091552734375
0.288	0.0972747802734375
0.291333333333334	0.102519989013672
0.294666666666667	0.105381011962891
0.298	0.113010406494141
0.301333333333334	0.11587142944336
0.304666666666667	0.121116638183594
0.308	0.119686126708985
0.311333333333334	0.115394592285156
0.314666666666667	0.109195709228516
0.318	0.09918212890625
0.321333333333334	0.0863075256347656
0.324666666666667	0.0710487365722657
0.328	0.0643730163574219
0.331333333333334	0.0667572021484375
0.334666666666667	0.0677108764648438
0.338	0.0667572021484375
0.341333333333334	0.0643730163574219
0.344666666666667	0.0672340393066407
0.348	0.0677108764648438
0.351333333333334	0.06103515625
0.354666666666667	0.0481605529785156
0.358	0.0314712524414063
0.361333333333334	0.0243186950683594
0.364666666666667	0.0257492065429688
0.368	0.0371932983398438
0.371333333333334	0.0476837158203125
0.374666666666667	0.0619888305664063
0.378	0.0853538513183594
0.381333333333334	0.110149383544922
0.384666666666667	0.126361846923828
0.388	0.127792358398438
0.391333333333334	0.127792358398438
0.394666666666667	0.128746032714844
0.398	0.127792358398438
0.401333333333334	0.116348266601563
0.404666666666667	0.09918212890625
0.408	0.0867843627929688
0.411333333333334	0.08392333984375
0.414666666666667	0.0824928283691406
0.418	0.0729560852050782
0.421333333333334	0.064849853515625
0.424666666666667	0.0658035278320313
0.428	0.06866455078125
0.431333333333334	0.0662803649902344
0.434666666666667	0.0653266906738282
0.438	0.0777244567871094
0.441333333333334	0.0987052917480469
0.444666666666667	0.115394592285156
0.448	0.121593475341797
0.451333333333334	0.118255615234375
0.454666666666667	0.107288360595703
0.458	0.0929832458496094
0.461333333333334	0.0777244567871094
0.464666666666667	0.0629425048828125
0.468	0.0543594360351563
0.471333333333334	0.05340576171875
0.474666666666667	0.0576972961425782
0.478	0.0605583190917969
0.481333333333334	0.0629425048828125
0.484666666666667	0.0715255737304688
0.488	0.0824928283691406
0.491333333333334	0.0944137573242188
0.494666666666667	0.103473663330078
0.498	0.111579895019531
0.501333333333334	0.116348266601563
0.504666666666667	0.109672546386719
0.508	0.0967979431152344
0.511333333333334	0.0796318054199219
0.514666666666667	0.0624656677246094
0.518	0.0500679016113282
0.521333333333334	0.0405311584472656
0.524666666666667	0.0362396240234375
0.528	0.0324249267578125
0.531333333333334	0.0329017639160156
0.534666666666667	0.0362396240234375
0.538	0.03814697265625
0.541333333333334	0.041961669921875
0.544666666666667	0.0410079956054688
0.548	0.0424385070800781
0.551333333333334	0.041961669921875
0.554666666666667	0.03814697265625
0.558	0.0324249267578125
0.561333333333334	0.026702880859375
0.564666666666667	0.0290870666503906
0.568	0.030517578125
0.571333333333334	0.0348091125488281
0.574666666666667	0.0462532043457031
0.578	0.057220458984375
0.581333333333334	0.0596046447753907
0.584666666666667	0.0557899475097657
0.588	0.0567436218261719
0.591333333333334	0.0643730163574219
0.594666666666667	0.0696182250976563
0.598	0.072479248046875
0.601333333333334	0.0805854797363281
0.604666666666667	0.0891685485839844
0.608	0.0958442687988281
0.611333333333334	0.0948905944824219
0.614666666666667	0.0934600830078125
0.618	0.0958442687988281
0.621333333333334	0.0982284545898438
0.624666666666667	0.102519989013672
0.628	0.104904174804688
0.631333333333334	0.108718872070313
0.634666666666667	0.110626220703125
0.638	0.112056732177735
0.641333333333334	0.118732452392578
0.644666666666667	0.127792358398438
0.648	0.130176544189453
0.651333333333334	0.126361846923828
0.654666666666667	0.118732452392578
0.658	0.116348266601563
0.661333333333334	0.116348266601563
0.664666666666667	0.118732452392578
0.668	0.125885009765625
0.671333333333334	0.13113021850586
0.674666666666667	0.132560729980469
0.678	0.130653381347656
0.681333333333334	0.1220703125
0.684666666666667	0.107288360595703
0.688	0.0872611999511719
0.691333333333334	0.0758171081542969
0.694666666666667	0.0796318054199219
0.698	0.0844001770019531
0.701333333333334	0.0905990600585938
0.704666666666667	0.0934600830078125
0.708	0.09918212890625
0.711333333333334	0.102043151855469
0.714666666666667	0.0948905944824219
0.718	0.0872611999511719
0.721333333333334	0.0772476196289063
0.724666666666667	0.0772476196289063
0.728	0.080108642578125
0.731333333333334	0.0872611999511719
0.734666666666667	0.0948905944824219
0.738	0.0967979431152344
0.741333333333334	0.100135803222656
0.744666666666667	0.101566314697266
0.748	0.110149383544922
0.751333333333334	0.120162963867188
0.754666666666667	0.130176544189453
0.758	0.139236450195313
0.761333333333334	0.148296356201172
0.764666666666667	0.158309936523438
0.768	0.159740447998047
0.771333333333334	0.154495239257813
0.774666666666667	0.147819519042969
0.778	0.146865844726563
0.781333333333334	0.148296356201172
0.784666666666667	0.145435333251953
0.788	0.144481658935547
0.791333333333334	0.143527984619141
0.794666666666667	0.145912170410156
0.798	0.145912170410156
0.801333333333334	0.144004821777344
0.804666666666667	0.143051147460938
0.808	0.139713287353516
0.811333333333334	0.133037567138672
0.814666666666667	0.126361846923828
0.818	0.120639801025391
0.821333333333334	0.120639801025391
0.824666666666667	0.117778778076172
0.828	0.113487243652344
0.831333333333334	0.115394592285156
0.834666666666667	0.11444091796875
0.838	0.113487243652344
0.841333333333334	0.10824203491211
0.844666666666667	0.105381011962891
0.848	0.1068115234375
0.851333333333334	0.109672546386719
0.854666666666667	0.120162963867188
0.858	0.1373291015625
0.861333333333334	0.154972076416016
0.864666666666667	0.159740447998047
0.868	0.150680541992188
0.871333333333334	0.139713287353516
0.874666666666667	0.130176544189453
0.878	0.116348266601563
0.881333333333334	0.0996589660644531
0.884666666666667	0.0929832458496094
0.888	0.102996826171875
0.891333333333334	0.117301940917969
0.894666666666667	0.127315521240235
0.898	0.136852264404297
0.901333333333334	0.151157379150391
0.904666666666667	0.165939331054688
0.908	0.168323516845703
0.911333333333334	0.162124633789063
0.914666666666667	0.153064727783203
0.918	0.146865844726563
0.921333333333334	0.144004821777344
0.924666666666667	0.142097473144531
0.928	0.143051147460938
0.931333333333334	0.145435333251953
0.934666666666667	0.149726867675781
0.938	0.155448913574219
0.941333333333334	0.157356262207031
0.944666666666667	0.16021728515625
0.948	0.164985656738281
0.951333333333334	0.170230865478516
0.954666666666667	0.177860260009766
0.958	0.180244445800781
0.961333333333334	0.179767608642578
0.964666666666667	0.170707702636719
0.968	0.163078308105469
0.971333333333334	0.162124633789063
0.974666666666667	0.160694122314453
0.978	0.154972076416016
0.981333333333334	0.149726867675781
0.984666666666667	0.148296356201172
0.988	0.149250030517578
0.991333333333334	0.141620635986328
0.994666666666667	0.132083892822266
0.998	0.125408172607422
1.00133333333334	0.126838684082031
1.00466666666667	0.135898590087891
1.008	0.142574310302735
1.01133333333334	0.150680541992188
1.01466666666667	0.156402587890625
1.018	0.163078308105469
1.02133333333334	0.162124633789063
1.02466666666667	0.155925750732422
1.028	0.148296356201172
1.03133333333334	0.140190124511719
1.03466666666667	0.135898590087891
1.038	0.133991241455078
1.04133333333334	0.135421752929688
1.04466666666667	0.136852264404297
1.048	0.140666961669922
1.05133333333334	0.151634216308594
1.05466666666667	0.164985656738281
1.058	0.173091888427735
1.06133333333334	0.174045562744141
1.06466666666667	0.171661376953125
1.068	0.174999237060547
1.07133333333334	0.178337097167969
1.07466666666667	0.178337097167969
1.078	0.174045562744141
1.08133333333334	0.17547607421875
1.08466666666667	0.181674957275391
1.088	0.179767608642578
1.09133333333334	0.170707702636719
1.09466666666667	0.164031982421875
1.098	0.16927719116211
1.10133333333334	0.174999237060547
1.10466666666667	0.176429748535156
1.108	0.179290771484375
1.11133333333334	0.186920166015625
1.11466666666667	0.193119049072266
1.118	0.192642211914063
1.12133333333334	0.190258026123047
1.12466666666667	0.190258026123047
1.128	0.193595886230469
1.13133333333334	0.196456909179688
1.13466666666667	0.1983642578125
1.138	0.203132629394531
1.14133333333334	0.20742416381836
1.14466666666667	0.209331512451172
1.148	0.20599365234375
1.15133333333334	0.207901000976563
1.15466666666667	0.210762023925781
1.158	0.208854675292969
1.16133333333334	0.196456909179688
1.16466666666667	0.184059143066406
1.168	0.177383422851563
1.17133333333334	0.173091888427735
1.17466666666667	0.167369842529297
1.178	0.166893005371094
1.18133333333334	0.180244445800781
1.18466666666667	0.205039978027344
1.188	0.227451324462891
1.19133333333334	0.241756439208985
1.19466666666667	0.250816345214844
1.198	0.252246856689453
1.20133333333334	0.247001647949219
1.20466666666667	0.231266021728516
1.208	0.216960906982422
1.21133333333334	0.210762023925781
1.21466666666667	0.211715698242188
1.218	0.213146209716797
1.22133333333334	0.21505355834961
1.22466666666667	0.214576721191406
1.228	0.219345092773438
1.23133333333334	0.213146209716797
1.23466666666667	0.203132629394531
1.238	0.194549560546875
1.24133333333334	0.195503234863281
1.24466666666667	0.204563140869141
1.248	0.205039978027344
1.25133333333334	0.20599365234375
1.25466666666667	0.205516815185547
1.258	0.212192535400391
1.26133333333334	0.216007232666016
1.26466666666667	0.225067138671875
1.268	0.232219696044922
1.27133333333334	0.238895416259766
1.27466666666667	0.241279602050781
1.278	0.24557113647461
1.28133333333334	0.248908996582031
1.28466666666667	0.249385833740235
1.288	0.253677368164063
1.29133333333334	0.265121459960938
1.29466666666667	0.275611877441406
1.298	0.277996063232422
1.30133333333334	0.273227691650391
1.30466666666667	0.265598297119141
1.308	0.265121459960938
1.31133333333334	0.275611877441406
1.31466666666667	0.298500061035156
1.318	0.324726104736328
1.32133333333334	0.357627868652344
1.32466666666667	0.393390655517578
1.328	0.419139862060547
1.33133333333334	0.42867660522461
1.33466666666667	0.429630279541016
1.338	0.438213348388672
1.34133333333334	0.446319580078125
1.34466666666667	0.453472137451172
1.348	0.462055206298828
1.35133333333334	0.47445297241211
1.35466666666667	0.494956970214844
1.358	0.507354736328125
1.36133333333334	0.517368316650391
1.36466666666667	0.521183013916016
1.368	0.527381896972657
1.37133333333334	0.538349151611328
1.37466666666667	0.547885894775391
1.378	0.561714172363282
1.38133333333334	0.577926635742188
1.38466666666667	0.595569610595703
1.388	0.613689422607422
1.39133333333334	0.626564025878907
1.39466666666667	0.635623931884766
1.398	0.632762908935547
1.40133333333334	0.622749328613282
1.40466666666667	0.61178207397461
1.408	0.605583190917969
1.41133333333334	0.597476959228516
1.41466666666667	0.590324401855469
1.418	0.590324401855469
1.42133333333334	0.593662261962891
1.42466666666667	0.59652328491211
1.428	0.595569610595703
1.43133333333334	0.595569610595703
1.43466666666667	0.593185424804688
1.438	0.580310821533203
1.44133333333334	0.567913055419922
1.44466666666667	0.559329986572266
1.448	0.554561614990235
1.45133333333334	0.54931640625
1.45466666666667	0.539302825927735
1.458	0.531196594238282
1.46133333333334	0.523090362548828
1.46466666666667	0.517368316650391
1.468	0.508308410644532
1.47133333333334	0.496387481689453
1.47466666666667	0.483989715576172
1.478	0.479221343994141
1.48133333333334	0.470161437988281
1.48466666666667	0.452995300292969
1.488	0.437736511230469
1.49133333333334	0.431060791015625
1.49466666666667	0.432014465332031
1.498	0.432491302490235
1.50133333333334	0.429630279541016
1.50466666666667	0.432014465332031
1.508	0.422000885009766
1.51133333333334	0.407218933105469
1.51466666666667	0.383853912353516
1.518	0.365257263183594
1.52133333333334	0.351428985595703
1.52466666666667	0.341892242431641
1.528	0.34332275390625
1.53133333333334	0.350475311279297
1.53466666666667	0.357627868652344
1.538	0.357627868652344
1.54133333333334	0.354766845703125
1.54466666666667	0.349521636962891
1.548	0.338554382324219
1.55133333333334	0.326633453369141
1.55466666666667	0.326156616210938
1.558	0.334262847900391
1.56133333333334	0.343799591064453
1.56466666666667	0.34475326538086
1.568	0.354290008544922
1.57133333333334	0.360965728759766
1.57466666666667	0.363826751708985
1.578	0.356674194335938
1.58133333333334	0.356197357177735
1.58466666666667	0.363349914550781
1.588	0.363826751708985
1.59133333333334	0.362873077392578
1.59466666666667	0.360965728759766
1.598	0.370502471923828
1.60133333333334	0.36764144897461
1.60466666666667	0.357151031494141
1.608	0.346660614013672
1.61133333333334	0.33712387084961
1.61466666666667	0.334739685058594
1.618	0.324249267578125
1.62133333333334	0.327110290527344
1.62466666666667	0.331878662109375
1.628	0.339508056640625
1.63133333333334	0.34475326538086
1.63466666666667	0.34475326538086
1.638	0.341892242431641
1.64133333333334	0.329017639160156
1.64466666666667	0.32186508178711
1.648	0.315666198730469
1.65133333333334	0.311851501464844
1.65466666666667	0.300884246826172
1.658	0.29897689819336
1.66133333333334	0.307559967041016
1.66466666666667	0.324249267578125
1.668	0.330448150634766
1.67133333333334	0.332832336425781
1.67466666666667	0.336170196533203
1.678	0.339984893798828
1.68133333333334	0.342845916748047
1.68466666666667	0.337600708007813
1.688	0.340938568115235
1.69133333333334	0.344276428222656
1.69466666666667	0.352859497070313
1.698	0.352859497070313
1.70133333333334	0.346660614013672
1.70466666666667	0.339508056640625
1.708	0.341415405273438
1.71133333333334	0.342369079589844
1.71466666666667	0.346660614013672
1.718	0.351905822753906
1.72133333333334	0.364303588867188
1.72466666666667	0.373363494873047
1.728	0.377655029296875
1.73133333333334	0.38909912109375
1.73466666666667	0.39815902709961
1.738	0.409603118896485
1.74133333333334	0.414371490478516
1.74466666666667	0.425815582275391
1.748	0.430107116699219
1.75133333333334	0.427722930908203
1.75466666666667	0.425338745117188
1.758	0.425815582275391
1.76133333333334	0.433921813964844
1.76466666666667	0.439643859863281
1.768	0.45156478881836
1.77133333333334	0.45919418334961
1.77466666666667	0.471591949462891
1.778	0.48208236694336
1.78133333333334	0.488758087158203
1.78466666666667	0.492095947265625
1.788	0.494003295898438
1.79133333333334	0.506877899169922
1.79466666666667	0.518798828125
1.798	0.536918640136719
1.80133333333334	0.555038452148438
1.80466666666667	0.571727752685547
1.808	0.585079193115235
1.81133333333334	0.594615936279297
1.81466666666667	0.609397888183594
1.818	0.615119934082032
1.82133333333334	0.622749328613282
1.82466666666667	0.633716583251953
1.828	0.650882720947266
1.83133333333334	0.66375732421875
1.83466666666667	0.666618347167969
1.838	0.667095184326172
1.84133333333334	0.661373138427735
1.84466666666667	0.658035278320313
1.848	0.650882720947266
1.85133333333334	0.639915466308594
1.85466666666667	0.630855560302735
1.858	0.626564025878907
1.86133333333334	0.63323974609375
1.86466666666667	0.638484954833985
1.868	0.648021697998047
1.87133333333334	0.656604766845703
1.87466666666667	0.66518783569336
1.878	0.66375732421875
1.88133333333334	0.651836395263672
1.88466666666667	0.638961791992188
1.888	0.628948211669922
1.89133333333334	0.635623931884766
1.89466666666667	0.64229965209961
1.898	0.653266906738282
1.90133333333334	0.657081604003907
1.90466666666667	0.66375732421875
1.908	0.662803649902344
1.91133333333334	0.648975372314453
1.91466666666667	0.635147094726563
1.918	0.6256103515625
1.92133333333334	0.628948211669922
1.92466666666667	0.626564025878907
1.928	0.623703002929688
1.93133333333334	0.6256103515625
1.93466666666667	0.629901885986328
1.938	0.635147094726563
1.94133333333334	0.637531280517578
1.94466666666667	0.650882720947266
1.948	0.664234161376953
1.95133333333334	0.670909881591797
1.95466666666667	0.676155090332032
1.958	0.681400299072266
1.96133333333334	0.687122344970703
1.96466666666667	0.677585601806641
1.968	0.671863555908203
1.97133333333334	0.674247741699219
1.97466666666667	0.686168670654297
1.978	0.699520111083985
1.98133333333334	0.71096420288086
1.98466666666667	0.732898712158203
1.988	0.7476806640625
1.99133333333334	0.75531005859375
1.99466666666667	0.753402709960938
1.998	0.748634338378907
2.00133333333334	0.751495361328125
2.00466666666667	0.754356384277344
2.008	0.771522521972657
2.01133333333334	0.796318054199219
2.01466666666667	0.833988189697266
2.018	0.882625579833985
2.02133333333334	0.935077667236328
2.02466666666667	0.993728637695313
2.028	1.04951858520508
2.03133333333334	1.12056732177735
2.03466666666667	1.19686126708985
2.038	1.28889083862305
2.04133333333334	1.39045715332031
2.04466666666667	1.50728225708008
2.048	1.63888931274414
2.05133333333334	1.77001953125
2.05466666666667	1.90925598144531
2.058	2.04849243164063
2.06133333333334	2.20060348510742
2.06466666666667	2.35748291015625
2.068	2.52819061279297
2.07133333333334	2.72035598754883
2.07466666666667	2.92396545410156
2.078	3.13377380371094
2.08133333333334	3.33309173583985
2.08466666666667	3.53288650512696
2.088	3.72886657714844
2.09133333333334	3.91530990600586
2.09466666666667	4.09698486328125
2.098	4.27007675170899
2.10133333333334	4.44746017456055
2.10466666666667	4.61435317993164
2.108	4.77647781372071
2.11133333333334	4.92620468139649
2.11466666666667	5.06353378295899
2.118	5.19466400146485
2.12133333333334	5.30767440795899
2.12466666666667	5.41210174560547
2.128	5.49411773681641
2.13133333333334	5.56325912475586
2.13466666666667	5.6142807006836
2.138	5.63907623291016
2.14133333333334	5.64813613891602
2.14466666666667	5.63669204711914
2.148	5.61809539794922
2.15133333333334	5.5842399597168
2.15466666666667	5.54466247558594
2.158	5.51223754882813
2.16133333333334	5.4779052734375
2.16466666666667	5.44834136962891
2.168	5.41162490844727
2.17133333333334	5.37347793579102
2.17466666666667	5.32150268554688
2.178	5.24997711181641
2.18133333333334	5.1717758178711
2.18466666666667	5.08546829223633
2.188	5.00011444091797
2.19133333333334	4.90999221801758
2.19466666666667	4.81986999511719
2.198	4.73117828369141
2.20133333333334	4.63294982910156
2.20466666666667	4.53233718872071
2.208	4.42171096801758
2.21133333333334	4.31203842163086
2.21466666666667	4.20475006103516
2.218	4.10318374633789
2.22133333333334	4.01163101196289
2.22466666666667	3.91674041748047
2.228	3.81803512573242
2.23133333333334	3.72409820556641
2.23466666666667	3.63445281982422
2.238	3.55100631713867
2.24133333333334	3.46183776855469
2.24466666666667	3.37648391723633
2.248	3.29685211181641
2.25133333333334	3.2191276550293
2.25466666666667	3.14760208129883
2.258	3.07321548461914
2.26133333333334	3.01170349121094
2.26466666666667	2.95352935791016
2.268	2.89964675903321
2.27133333333334	2.84385681152344
2.27466666666667	2.77805328369141
2.278	2.71368026733399
2.28133333333334	2.64453887939453
2.28466666666667	2.57921218872071
2.288	2.51960754394531
2.29133333333334	2.46000289916992
2.29466666666667	2.4104118347168
2.298	2.36368179321289
2.30133333333334	2.32505798339844
2.30466666666667	2.28977203369141
2.308	2.25210189819336
2.31133333333334	2.22158432006836
2.31466666666667	2.19202041625977
2.318	2.16865539550781
2.32133333333334	2.14958190917969
2.32466666666667	2.13432312011719
2.328	2.12240219116211
2.33133333333334	2.09999084472656
2.33466666666667	2.07328796386719
2.338	2.03895568847656
2.34133333333334	2.00748443603516
2.34466666666667	1.97505950927735
2.348	1.94263458251953
2.35133333333334	1.91164016723633
2.35466666666667	1.87873840332031
2.358	1.84965133666992
2.36133333333334	1.81341171264649
2.36466666666667	1.78098678588867
2.368	1.75285339355469
2.37133333333334	1.73616409301758
2.37466666666667	1.72853469848633
2.378	1.72662734985352
2.38133333333334	1.73091888427735
2.38466666666667	1.73139572143555
2.388	1.72805786132813
2.39133333333334	1.72472000122071
2.39466666666667	1.72138214111328
2.398	1.71518325805664
2.40133333333334	1.70087814331055
2.40466666666667	1.68371200561524
2.408	1.66368484497071
2.41133333333334	1.64651870727539
2.41466666666667	1.62649154663086
2.418	1.60598754882813
2.42133333333334	1.59025192260742
2.42466666666667	1.58119201660156
2.428	1.58739089965821
2.43133333333334	1.59311294555664
2.43466666666667	1.60837173461914
2.438	1.61600112915039
2.44133333333334	1.61600112915039
2.44466666666667	1.6016960144043
2.448	1.57594680786133
2.45133333333334	1.55735015869141
2.45466666666667	1.53589248657227
2.458	1.51920318603516
2.46133333333334	1.49822235107422
2.46466666666667	1.48391723632813
2.468	1.46913528442383
2.47133333333334	1.43909454345703
2.47466666666667	1.39999389648438
2.478	1.35898590087891
2.48133333333334	1.33180618286133
2.48466666666667	1.30844116210938
2.488	1.28841400146485
2.49133333333334	1.28030776977539
2.49466666666667	1.27410888671875
2.498	1.27458572387696
2.50133333333334	1.27363204956055
2.50466666666667	1.27696990966797
2.508	1.27220153808594
2.51133333333334	1.25503540039063
2.51466666666667	1.23977661132813
2.518	1.21784210205078
2.52133333333334	1.19400024414063
2.52466666666667	1.16729736328125
2.528	1.14774703979492
2.53133333333334	1.13391876220703
2.53466666666667	1.11818313598633
2.538	1.10578536987305
2.54133333333334	1.09481811523438
2.54466666666667	1.08098983764649
2.548	1.0676383972168
2.55133333333334	1.05524063110352
2.55466666666667	1.04713439941406
2.558	1.03378295898438
2.56133333333334	1.01613998413086
2.56466666666667	0.996112823486328
2.568	0.978469848632813
2.57133333333334	0.96893310546875
2.57466666666667	0.969409942626953
2.578	0.974178314208985
2.58133333333334	0.974178314208985
2.58466666666667	0.974178314208985
2.588	0.980377197265625
2.59133333333334	0.984668731689453
2.59466666666667	0.977516174316406
2.598	0.967502593994141
2.60133333333334	0.966072082519531
2.60466666666667	0.971317291259766
2.608	0.967979431152344
2.61133333333334	0.963687896728516
2.61466666666667	0.96273422241211
2.618	0.965118408203125
2.62133333333334	0.97036361694336
2.62466666666667	0.973224639892578
2.628	0.977516174316406
2.63133333333334	0.972270965576172
2.63466666666667	0.961780548095703
2.638	0.950336456298828
2.64133333333334	0.942707061767578
2.64466666666667	0.942230224609375
2.648	0.942230224609375
2.65133333333334	0.944137573242188
2.65466666666667	0.952243804931641
2.658	0.961780548095703
2.66133333333334	0.964641571044922
2.66466666666667	0.960826873779297
2.668	0.959873199462891
2.67133333333334	0.966548919677735
2.67466666666667	0.972747802734375
2.678	0.975608825683594
2.68133333333334	0.972747802734375
2.68466666666667	0.971317291259766
2.688	0.969409942626953
2.69133333333334	0.964641571044922
2.69466666666667	0.957012176513672
2.698	0.95510482788086
2.70133333333334	0.957965850830078
2.70466666666667	0.963687896728516
2.708	0.965118408203125
2.71133333333334	0.968456268310547
2.71466666666667	0.96893310546875
2.718	0.964164733886719
2.72133333333334	0.962257385253906
2.72466666666667	0.955581665039063
2.728	0.95510482788086
2.73133333333334	0.952720642089844
2.73466666666667	0.950336456298828
2.738	0.944137573242188
2.74133333333334	0.934600830078125
2.74466666666667	0.929355621337891
2.748	0.916481018066406
2.75133333333334	0.909805297851563
2.75466666666667	0.909805297851563
2.758	0.915050506591797
2.76133333333334	0.922679901123047
2.76466666666667	0.925064086914063
2.768	0.935554504394531
2.77133333333334	0.943660736083985
2.77466666666667	0.94747543334961
2.778	0.954627990722656
2.78133333333334	0.967502593994141
2.78466666666667	0.998020172119141
2.788	1.04427337646485
2.79133333333334	1.0986328125
2.79466666666667	1.16443634033203
2.798	1.24549865722656
2.80133333333334	1.34468078613281
2.80466666666667	1.44815444946289
2.808	1.54542922973633
2.81133333333334	1.66082382202149
2.81466666666667	1.800537109375
2.818	1.96266174316406
2.82133333333334	2.14719772338867
2.82466666666667	2.36129760742188
2.828	2.61831283569336
2.83133333333334	2.89964675903321
2.83466666666667	3.19528579711914
2.838	3.50236892700196
2.84133333333334	3.8137435913086
2.84466666666667	4.12797927856446
2.848	4.43363189697266
2.85133333333334	4.72688674926758
2.85466666666667	5.01108169555664
2.858	5.28669357299805
2.86133333333334	5.54752349853516
2.86466666666667	5.78832626342774
2.868	5.9967041015625
2.87133333333334	6.18410110473633
2.87466666666667	6.35242462158203
2.878	6.49070739746094
2.88133333333334	6.59847259521485
2.88466666666667	6.66856765747071
2.888	6.72197341918946
2.89133333333334	6.74915313720703
2.89466666666667	6.73532485961914
2.898	6.68954849243164
2.90133333333334	6.61659240722657
2.90466666666667	6.52933120727539
2.908	6.41155242919922
2.91133333333334	6.26516342163086
2.91466666666667	6.10589981079102
2.918	5.93280792236328
2.92133333333334	5.74541091918946
2.92466666666667	5.53941726684571
2.928	5.33008575439453
2.93133333333334	5.12313842773438
2.93466666666667	4.91666793823242
2.938	4.71591949462891
2.94133333333334	4.52184677124024
2.94466666666667	4.33588027954102
2.948	4.1499137878418
2.95133333333334	3.9663314819336
2.95466666666667	3.79276275634766
2.958	3.62920761108399
2.96133333333334	3.4785270690918
2.96466666666667	3.3411979675293
2.968	3.21722030639649
2.97133333333334	3.0970573425293
2.97466666666667	2.97689437866211
2.978	2.85959243774414
2.98133333333334	2.73942947387696
2.98466666666667	2.62117385864258
2.988	2.50673294067383
2.99133333333334	2.410888671875
2.99466666666667	2.32601165771485
2.998	2.24733352661133
3.00133333333334	2.17342376708985
3.00466666666667	2.09903717041016
3.008	2.0284652709961
3.01133333333334	1.94549560546875
3.01466666666667	1.86538696289063
3.018	1.7852783203125
3.02133333333334	1.71470642089844
3.02466666666667	1.65081024169922
3.028	1.59358978271485
3.03133333333334	1.55210494995117
3.03466666666667	1.52254104614258
3.038	1.49345397949219
3.04133333333334	1.45626068115235
3.04466666666667	1.4181137084961
3.048	1.37662887573242
3.05133333333334	1.33228302001953
3.05466666666667	1.27840042114258
3.058	1.22880935668946
3.06133333333334	1.19686126708985
3.06466666666667	1.17540359497071
3.068	1.15203857421875
3.07133333333334	1.12009048461914
3.07466666666667	1.08480453491211
3.078	1.0519027709961
3.08133333333334	1.00898742675781
3.08466666666667	0.964164733886719
3.088	0.926971435546875
3.09133333333334	0.904083251953125
3.09466666666667	0.884532928466797
3.098	0.86212158203125
3.10133333333334	0.8392333984375
3.10466666666667	0.819206237792969
3.108	0.798225402832032
3.11133333333334	0.767230987548828
3.11466666666667	0.735759735107422
3.118	0.704288482666016
3.12133333333334	0.666618347167969
3.12466666666667	0.626564025878907
3.128	0.58889389038086
3.13133333333334	0.562667846679688
3.13466666666667	0.542640686035157
3.138	0.527381896972657
3.14133333333334	0.518798828125
3.14466666666667	0.510215759277344
3.148	0.504493713378907
3.15133333333334	0.500679016113282
3.15466666666667	0.500202178955078
3.158	0.494956970214844
3.16133333333334	0.494480133056641
3.16466666666667	0.496387481689453
3.168	0.494956970214844
3.17133333333334	0.490665435791016
3.17466666666667	0.484466552734375
3.178	0.484466552734375
3.18133333333334	0.482559204101563
3.18466666666667	0.481605529785156
3.188	0.481128692626953
3.19133333333334	0.478744506835938
3.19466666666667	0.46539306640625
3.198	0.448226928710938
3.20133333333334	0.426292419433594
3.20466666666667	0.403404235839844
3.208	0.376701354980469
3.21133333333334	0.357627868652344
3.21466666666667	0.351428985595703
3.218	0.353813171386719
3.22133333333334	0.361442565917969
3.22466666666667	0.369548797607422
3.228	0.386238098144531
3.23133333333334	0.39815902709961
3.23466666666667	0.410079956054688
3.238	0.414371490478516
3.24133333333334	0.419139862060547
3.24466666666667	0.426292419433594
3.248	0.432014465332031
3.25133333333334	0.438690185546875
3.25466666666667	0.444412231445313
3.258	0.453948974609375
3.26133333333334	0.463008880615235
3.26466666666667	0.471591949462891
3.268	0.483512878417969
3.27133333333334	0.487327575683594
3.27466666666667	0.489234924316406
3.278	0.487327575683594
3.28133333333334	0.496387481689453
3.28466666666667	0.512123107910157
3.288	0.525951385498047
3.29133333333334	0.545501708984375
3.29466666666667	0.56600570678711
3.298	0.587940216064453
3.30133333333334	0.598430633544922
3.30466666666667	0.601768493652344
3.308	0.607490539550782
3.31133333333334	0.612735748291016
3.31466666666667	0.617027282714844
3.318	0.624179840087891
3.32133333333334	0.638008117675782
3.32466666666667	0.655174255371094
3.328	0.675678253173828
3.33133333333334	0.698089599609375
3.33466666666667	0.725746154785157
3.338	0.75674057006836
3.34133333333334	0.787734985351563
3.34466666666667	0.815391540527344
3.348	0.835418701171875
3.35133333333334	0.853538513183594
3.35466666666667	0.872611999511719
3.358	0.89263916015625
3.36133333333334	0.91695785522461
3.36466666666667	0.946521759033203
3.368	0.98419189453125
3.37133333333334	1.03092193603516
3.37466666666667	1.08575820922852
3.378	1.14488601684571
3.38133333333334	1.20687484741211
3.38466666666667	1.27840042114258
3.388	1.36137008666992
3.39133333333334	1.45149230957031
3.39466666666667	1.53446197509766
3.398	1.60455703735352
3.40133333333334	1.66416168212891
3.40466666666667	1.70421600341797
3.408	1.71232223510742
3.41133333333334	1.678466796875
3.41466666666667	1.61838531494141
3.418	1.54495239257813
3.42133333333334	1.4643669128418
3.42466666666667	1.38092041015625
3.428	1.30081176757813
3.43133333333334	1.23405456542969
3.43466666666667	1.18207931518555
3.438	1.13821029663086
3.44133333333334	1.09624862670899
3.44466666666667	1.05571746826172
3.448	1.01852416992188
3.45133333333334	0.986099243164063
3.45466666666667	0.963211059570313
3.458	0.949859619140625
3.46133333333334	0.937938690185547
3.46466666666667	0.925064086914063
3.468	0.910282135009766
3.47133333333334	0.897407531738281
3.47466666666667	0.876426696777344
3.478	0.851631164550781
3.48133333333334	0.823020935058594
3.48466666666667	0.799179077148438
3.488	0.786781311035157
3.49133333333334	0.77962875366211
3.49466666666667	0.777244567871094
3.498	0.773906707763672
3.50133333333334	0.77056884765625
3.50466666666667	0.763893127441407
3.508	0.75531005859375
3.51133333333334	0.745296478271485
3.51466666666667	0.730514526367188
3.518	0.71859359741211
3.52133333333334	0.717639923095703
3.52466666666667	0.722408294677735
3.528	0.720024108886719
3.53133333333334	0.70953369140625
3.53466666666667	0.701427459716797
3.538	0.697612762451172
3.54133333333334	0.691413879394532
3.54466666666667	0.675678253173828
3.548	0.6561279296875
3.55133333333334	0.636100769042969
3.55466666666667	0.612735748291016
3.558	0.582218170166016
3.56133333333334	0.548839569091797
3.56466666666667	0.533580780029297
3.568	0.533580780029297
3.57133333333334	0.54311752319336
3.57466666666667	0.555992126464844
3.578	0.572681427001953
3.58133333333334	0.589370727539063
3.58466666666667	0.593185424804688
3.588	0.589847564697266
3.59133333333334	0.583648681640625
3.59466666666667	0.584602355957032
3.598	0.585079193115235
3.60133333333334	0.58746337890625
3.60466666666667	0.583648681640625
3.608	0.58126449584961
3.61133333333334	0.581741333007813
3.61466666666667	0.577926635742188
3.618	0.57220458984375
3.62133333333334	0.567913055419922
3.62466666666667	0.575542449951172
3.628	0.586509704589844
3.63133333333334	0.600337982177735
3.63466666666667	0.614643096923828
3.638	0.62704086303711
3.64133333333334	0.639915466308594
3.64466666666667	0.635147094726563
3.648	0.617504119873047
3.65133333333334	0.596046447753907
3.65466666666667	0.579833984375
3.658	0.564098358154297
3.66133333333334	0.542640686035157
3.66466666666667	0.533580780029297
3.668	0.531673431396485
3.67133333333334	0.524044036865235
3.67466666666667	0.508785247802735
3.678	0.491619110107422
3.68133333333334	0.481605529785156
3.68466666666667	0.469207763671875
3.688	0.462055206298828
3.69133333333334	0.462055206298828
3.69466666666667	0.463962554931641
3.698	0.46539306640625
3.70133333333334	0.455856323242188
3.70466666666667	0.445365905761719
3.708	0.43630599975586
3.71133333333334	0.425815582275391
3.71466666666667	0.419139862060547
3.718	0.414371490478516
3.72133333333334	0.414371490478516
3.72466666666667	0.419139862060547
3.728	0.428199768066406
3.73133333333334	0.446319580078125
3.73466666666667	0.460624694824219
3.738	0.476360321044922
3.74133333333334	0.491142272949219
3.74466666666667	0.501155853271485
3.748	0.503063201904297
3.75133333333334	0.49734115600586
3.75466666666667	0.486373901367188
3.758	0.4730224609375
3.76133333333334	0.473499298095703
3.76466666666667	0.481605529785156
3.768	0.485897064208985
3.77133333333334	0.48208236694336
3.77466666666667	0.48208236694336
3.778	0.487804412841797
3.78133333333334	0.48971176147461
3.78466666666667	0.490665435791016
3.788	0.486850738525391
3.79133333333334	0.486850738525391
3.79466666666667	0.490188598632813
3.798	0.493526458740235
3.80133333333334	0.484466552734375
3.80466666666667	0.463485717773438
3.808	0.447750091552735
3.81133333333334	0.426292419433594
3.81466666666667	0.395774841308594
3.818	0.359058380126953
3.82133333333334	0.329971313476563
3.82466666666667	0.306129455566406
3.828	0.273704528808594
3.83133333333334	0.234603881835938
3.83466666666667	0.185966491699219
3.838	0.130176544189453
3.84133333333334	0.0658035278320313
3.84466666666667	-0.0057220458984375
3.848	-0.0805854797363281
3.85133333333334	-0.155448913574219
3.85466666666667	-0.230789184570313
3.858	-0.310897827148438
3.86133333333334	-0.391960144042969
3.86466666666667	-0.478744506835938
3.868	-0.565528869628907
3.87133333333334	-0.644683837890625
3.87466666666667	-0.71096420288086
3.878	-0.762462615966797
3.88133333333334	-0.797271728515625
3.88466666666667	-0.803470611572266
3.888	-0.77962875366211
3.89133333333334	-0.721454620361328
3.89466666666667	-0.623226165771485
3.898	-0.476837158203125
3.90133333333334	-0.272274017333985
3.90466666666667	0.00238418579101563
3.908	0.347137451171875
3.91133333333334	0.759601593017578
3.91466666666667	1.24406814575196
3.918	1.80816650390625
3.92133333333334	2.44188308715821
3.92466666666667	3.1423568725586
3.928	3.9205551147461
3.93133333333334	4.79602813720703
3.93466666666667	5.77497482299805
3.938	6.85834884643555
3.94133333333334	8.0561637878418
3.94466666666667	9.39226150512696
3.948	10.8809471130371
3.95133333333334	12.5160217285156
3.95466666666667	14.2989158630371
3.958	16.237735748291
3.96133333333334	18.3281898498535
3.96466666666667	20.5426216125488
3.968	22.8557586669922
3.97133333333334	25.2480506896973
3.97466666666667	27.6832580566406
3.978	30.1127433776856
3.98133333333334	32.5059890747071
3.98466666666667	34.8176956176758
3.988	36.9901657104492
3.99133333333334	38.970947265625
3.99466666666667	40.7204627990723
3.998	42.2110557556153
4.00133333333334	43.4074401855469
4.00466666666667	44.2914962768555
4.008	44.8503494262696
4.01133333333334	45.0844764709473
4.01466666666667	45.008659362793
4.018	44.6395874023438
4.02133333333334	43.9958572387696
4.02466666666667	43.0989265441895
4.028	41.9921875
4.03133333333334	40.7023429870606
4.03466666666667	39.2475128173828
4.038	37.6644134521485
4.04133333333334	35.9945297241211
4.04466666666667	34.2779159545899
4.048	32.5384140014649
4.05133333333334	30.8051109313965
4.05466666666667	29.1056632995606
4.058	27.437686920166
4.06133333333334	25.8059501647949
4.06466666666667	24.2223739624024
4.068	22.6964950561524
4.07133333333334	21.2411880493164
4.07466666666667	19.8564529418946
4.078	18.5594558715821
4.08133333333334	17.3439979553223
4.08466666666667	16.2057876586914
4.088	15.1448249816895
4.09133333333334	14.16015625
4.09466666666667	13.2474899291992
4.098	12.3991966247559
4.10133333333334	11.6229057312012
4.10466666666667	10.9114646911621
4.108	10.256290435791
4.11133333333334	9.65261459350586
4.11466666666667	9.1090202331543
4.118	8.62169265747071
4.12133333333334	8.17632675170899
4.12466666666667	7.7662467956543
4.128	7.39479064941407
4.13133333333334	7.05242156982422
4.13466666666667	6.71958923339844
4.138	6.39438629150391
4.14133333333334	6.08539581298828
4.14466666666667	5.79261779785157
4.148	5.49840927124024
4.15133333333334	5.20086288452149
4.15466666666667	4.90474700927735
4.158	4.59957122802735
4.16133333333334	4.27484512329102
4.16466666666667	3.93390655517578
4.168	3.59249114990235
4.17133333333334	3.23820114135742
4.17466666666667	2.86436080932617
4.178	2.47859954833985
4.18133333333334	2.08425521850586
4.18466666666667	1.66606903076172
4.188	1.21927261352539
4.19133333333334	0.769138336181641
4.19466666666667	0.318050384521485
4.198	-0.141143798828125
4.20133333333334	-0.605583190917969
4.20466666666667	-1.05810165405274
4.208	-1.49917602539063
4.21133333333334	-1.9373893737793
4.21466666666667	-2.35509872436524
4.218	-2.73704528808594
4.22133333333334	-3.07416915893555
4.22466666666667	-3.37076187133789
4.228	-3.61871719360352
4.23133333333334	-3.80992889404297
4.23466666666667	-3.95059585571289
4.238	-4.05550003051758
4.24133333333334	-4.13274765014649
4.24466666666667	-4.16660308837891
4.248	-4.15325164794922
4.25133333333334	-4.10652160644531
4.25466666666667	-4.0426254272461
4.258	-3.94248962402344
4.26133333333334	-3.79753112792969
4.26466666666667	-3.62205505371094
4.268	-3.43704223632813
4.27133333333334	-3.24106216430664
4.27466666666667	-3.02362442016602
4.278	-2.80427932739258
4.28133333333334	-2.59828567504883
4.28466666666667	-2.4099349975586
4.288	-2.23302841186524
4.29133333333334	-2.07233428955078
4.29466666666667	-1.92451477050781
4.298	-1.78194046020508
4.30133333333334	-1.63364410400391
4.30466666666667	-1.48916244506836
4.308	-1.34992599487305
4.31133333333334	-1.21450424194336
4.31466666666667	-1.08766555786133
4.318	-0.974655151367188
4.32133333333334	-0.880241394042969
4.32466666666667	-0.795364379882813
4.328	-0.721454620361328
4.33133333333334	-0.652790069580078
4.33466666666667	-0.582218170166016
4.338	-0.512123107910157
4.34133333333334	-0.455379486083985
4.34466666666667	-0.406742095947266
4.348	-0.355243682861328
4.35133333333334	-0.308990478515625
4.35466666666667	-0.277519226074219
4.358	-0.248432159423828
4.36133333333334	-0.20599365234375
4.36466666666667	-0.162601470947266
4.368	-0.136375427246094
4.37133333333334	-0.117301940917969
4.37466666666667	-0.0948905944824219
4.378	-0.0777244567871094
4.38133333333334	-0.0777244567871094
4.38466666666667	-0.0824928283691406
4.388	-0.0748634338378907
4.39133333333334	-0.0543594360351563
4.39466666666667	-0.03814697265625
4.398	-0.0286102294921875
4.40133333333334	-0.0128746032714844
4.40466666666667	0.00762939453125
4.408	0.0224113464355469
4.41133333333334	0.0209808349609375
4.41466666666667	0.019073486328125
4.418	0.0257492065429688
4.42133333333334	0.0348091125488281
4.42466666666667	0.0338554382324219
4.428	0.0290870666503906
4.43133333333334	0.0352859497070313
4.43466666666667	0.0543594360351563
4.438	0.0753402709960938
4.44133333333334	0.0910758972167969
4.44466666666667	0.110149383544922
4.448	0.136852264404297
4.45133333333334	0.16021728515625
4.45466666666667	0.168323516845703
4.458	0.166893005371094
4.46133333333334	0.17547607421875
4.46466666666667	0.197410583496094
4.468	0.215530395507813
4.47133333333334	0.231266021728516
4.47466666666667	0.257492065429688
4.478	0.29897689819336
4.48133333333334	0.332832336425781
4.48466666666667	0.347137451171875
4.488	0.356674194335938
4.49133333333334	0.37527084350586
4.49466666666667	0.385284423828125
4.498	0.372409820556641
4.50133333333334	0.3509521484375
4.50466666666667	0.344276428222656
4.508	0.349998474121094
4.51133333333334	0.34475326538086
4.51466666666667	0.328540802001953
4.518	0.319480895996094
4.52133333333334	0.324249267578125
4.52466666666667	0.329017639160156
4.528	0.323772430419922
4.53133333333334	0.319480895996094
4.53466666666667	0.337600708007813
4.538	0.365734100341797
4.54133333333334	0.381946563720703
4.54466666666667	0.379562377929688
4.548	0.377178192138672
4.55133333333334	0.383377075195313
4.55466666666667	0.383377075195313
4.558	0.36764144897461
4.56133333333334	0.352859497070313
4.56466666666667	0.35238265991211
4.568	0.354290008544922
4.57133333333334	0.345230102539063
4.57466666666667	0.332832336425781
4.578	0.338554382324219
4.58133333333334	0.358104705810547
4.58466666666667	0.370979309082031
4.588	0.370502471923828
4.59133333333334	0.370979309082031
4.59466666666667	0.376224517822266
4.598	0.380039215087891
4.60133333333334	0.367164611816406
4.60466666666667	0.35238265991211
4.608	0.35238265991211
4.61133333333334	0.364303588867188
4.61466666666667	0.371932983398438
4.618	0.361919403076172
4.62133333333334	0.351905822753906
4.62466666666667	0.354766845703125
4.628	0.360488891601563
4.63133333333334	0.353813171386719
4.63466666666667	0.337600708007813
4.638	0.333786010742188
4.64133333333334	0.349521636962891
4.64466666666667	0.365257263183594
4.648	0.365734100341797
4.65133333333334	0.362873077392578
4.65466666666667	0.370502471923828
4.658	0.3814697265625
4.66133333333334	0.37384033203125
4.66466666666667	0.35238265991211
4.668	0.335693359375
4.67133333333334	0.329017639160156
4.67466666666667	0.325679779052735
4.678	0.314712524414063
4.68133333333334	0.306129455566406
4.68466666666667	0.308036804199219
4.688	0.318050384521485
4.69133333333334	0.332355499267578
4.69466666666667	0.339031219482422
4.698	0.340461730957031
4.70133333333334	0.345230102539063
4.70466666666667	0.353336334228516
4.708	0.363826751708985
4.71133333333334	0.361919403076172
4.71466666666667	0.356674194335938
4.718	0.360965728759766
4.72133333333334	0.370979309082031
4.72466666666667	0.369071960449219
4.728	0.35858154296875
4.73133333333334	0.359058380126953
4.73466666666667	0.374317169189453
4.738	0.383853912353516
4.74133333333334	0.38290023803711
4.74466666666667	0.385284423828125
4.748	0.397205352783203
4.75133333333334	0.402927398681641
4.75466666666667	0.394821166992188
4.758	0.379085540771485
4.76133333333334	0.378131866455078
4.76466666666667	0.390052795410156
4.768	0.400066375732422
4.77133333333334	0.401973724365235
4.77466666666667	0.406742095947266
4.778	0.424385070800781
4.78133333333334	0.43487548828125
4.78466666666667	0.42724609375
4.788	0.411033630371094
4.79133333333334	0.406742095947266
4.79466666666667	0.406265258789063
4.798	0.395298004150391
4.80133333333334	0.378608703613281
4.80466666666667	0.373363494873047
4.808	0.377655029296875
4.81133333333334	0.37384033203125
4.81466666666667	0.364303588867188
4.818	0.36764144897461
4.82133333333334	0.386238098144531
4.82466666666667	0.402450561523438
4.828	0.411033630371094
4.83133333333334	0.423431396484375
4.83466666666667	0.440120697021485
4.838	0.44393539428711
4.84133333333334	0.429630279541016
4.84466666666667	0.411510467529297
4.848	0.402450561523438
4.85133333333334	0.393390655517578
4.85466666666667	0.384330749511719
4.858	0.381946563720703
4.86133333333334	0.384330749511719
4.86466666666667	0.384807586669922
4.868	0.386714935302735
4.87133333333334	0.400066375732422
4.87466666666667	0.414848327636719
4.878	0.413894653320313
4.88133333333334	0.401973724365235
4.88466666666667	0.387668609619141
4.888	0.365257263183594
4.89133333333334	0.323295593261719
4.89466666666667	0.282764434814453
4.898	0.271320343017578
4.90133333333334	0.281810760498047
4.90466666666667	0.294208526611328
4.908	0.29754638671875
4.91133333333334	0.30660629272461
4.91466666666667	0.322341918945313
4.918	0.336647033691406
4.92133333333334	0.350475311279297
4.92466666666667	0.360488891601563
4.928	0.374317169189453
4.93133333333334	0.39052963256836
4.93466666666667	0.40578842163086
4.938	0.4119873046875
4.94133333333334	0.399589538574219
4.94466666666667	0.384807586669922
4.948	0.380516052246094
4.95133333333334	0.38290023803711
4.95466666666667	0.372886657714844
4.958	0.348567962646485
4.96133333333334	0.331401824951172
4.96466666666667	0.338554382324219
4.968	0.355243682861328
4.97133333333334	0.370025634765625
4.97466666666667	0.38290023803711
4.978	0.407695770263672
4.98133333333334	0.442981719970703
4.98466666666667	0.4730224609375
4.988	0.491619110107422
4.99133333333334	0.501632690429688
4.99466666666667	0.516891479492188
4.998	0.534534454345703
5.00133333333334	0.55694580078125
5.00466666666667	0.585079193115235
5.008	0.622272491455078
5.01133333333334	0.660419464111328
5.01466666666667	0.691890716552735
5.018	0.723838806152344
5.02133333333334	0.759124755859375
5.02466666666667	0.798225402832032
5.028	0.835895538330078
5.03133333333334	0.880241394042969
5.03466666666667	0.942707061767578
5.038	1.02996826171875
5.04133333333334	1.14107131958008
5.04466666666667	1.25932693481446
5.048	1.37519836425781
5.05133333333334	1.49202346801758
5.05466666666667	1.6169548034668
5.058	1.74808502197266
5.06133333333334	1.87349319458008
5.06466666666667	2.00080871582031
5.068	2.14719772338867
5.07133333333334	2.32648849487305
5.07466666666667	2.53629684448242
5.078	2.76470184326172
5.08133333333334	3.00931930541992
5.08466666666667	3.26395034790039
5.088	3.52716445922852
5.09133333333334	3.80229949951172
5.09466666666667	4.09507751464844
5.098	4.39834594726563
5.10133333333334	4.7140121459961
5.10466666666667	5.04922866821289
5.108	5.42020797729492
5.11133333333334	5.82027435302735
5.11466666666667	6.23703002929688
5.118	6.66666030883789
5.12133333333334	7.10821151733399
5.12466666666667	7.57598876953125
5.128	8.06188583374024
5.13133333333334	8.56781005859375
5.13466666666667	9.08041000366211
5.138	9.60159301757813
5.14133333333334	10.1318359375
5.14466666666667	10.6706619262696
5.148	11.2195014953613
5.15133333333334	11.7759704589844
5.15466666666667	12.3424530029297
5.158	12.9117965698242
5.16133333333334	13.4873390197754
5.16466666666667	14.0676498413086
5.168	14.6512985229492
5.17133333333334	15.2325630187988
5.17466666666667	15.8047676086426
5.178	16.3693428039551
5.18133333333334	16.9177055358887
5.18466666666667	17.4503326416016
5.188	17.9648399353028
5.19133333333334	18.4550285339356
5.19466666666667	18.9132690429688
5.198	19.3438529968262
5.20133333333334	19.744873046875
5.20466666666667	20.1172828674317
5.208	20.4601287841797
5.21133333333334	20.7786560058594
5.21466666666667	21.082878112793
5.218	21.3608741760254
5.22133333333334	21.6064453125
5.22466666666667	21.8062400817871
5.228	21.9616889953613
5.23133333333334	22.0727920532227
5.23466666666667	22.1467018127442
5.238	22.1910476684571
5.24133333333334	22.212028503418
5.24466666666667	22.1934318542481
5.248	22.1319198608399
5.25133333333334	22.0327377319336
5.25466666666667	21.9063758850098
5.258	21.7509269714356
5.26133333333334	21.5644836425781
5.26466666666667	21.352767944336
5.268	21.1119651794434
5.27133333333334	20.8477973937988
5.27466666666667	20.5631256103516
5.278	20.2651023864746
5.28133333333334	19.9432373046875
5.28466666666667	19.6022987365723
5.288	19.2513465881348
5.29133333333334	18.8932418823242
5.29466666666667	18.5160636901856
5.298	18.1198120117188
5.30133333333334	17.7087783813477
5.30466666666667	17.2915458679199
5.308	16.8657302856446
5.31133333333334	16.4341926574707
5.31466666666667	16.0102844238281
5.318	15.5997276306153
5.32133333333334	15.2182579040528
5.32466666666667	14.8510932922363
5.328	14.4867897033692
5.33133333333334	14.1057968139649
5.33466666666667	13.7019157409668
5.338	13.2884979248047
5.34133333333334	12.8741264343262
5.34466666666667	12.4759674072266
5.348	12.0959281921387
5.35133333333334	11.739730834961
5.35466666666667	11.3997459411621
5.358	11.068344116211
5.36133333333334	10.7455253601074
5.36466666666667	10.4379653930664
5.368	10.1513862609863
5.37133333333334	9.8724365234375
5.37466666666667	9.59444046020508
5.378	9.31501388549805
5.38133333333334	9.04035568237305
5.38466666666667	8.76760482788086
5.388	8.50439071655274
5.39133333333334	8.25786590576172
5.39466666666667	8.02993774414063
5.398	7.81440734863282
5.40133333333334	7.60269165039063
5.40466666666667	7.39717483520508
5.408	7.19928741455078
5.41133333333334	7.00950622558594
5.41466666666667	6.82210922241211
5.418	6.63614273071289
5.42133333333334	6.4535140991211
5.42466666666667	6.27899169921875
5.428	6.11114501953125
5.43133333333334	5.95521926879883
5.43466666666667	5.81216812133789
5.438	5.67960739135742
5.44133333333334	5.54466247558594
5.44466666666667	5.39731979370117
5.448	5.24711608886719
5.45133333333334	5.10358810424805
5.45466666666667	4.97198104858399
5.458	4.8513412475586
5.46133333333334	4.74262237548828
5.46466666666667	4.64105606079102
5.468	4.52756881713867
5.47133333333334	4.39786911010742
5.47466666666667	4.26673889160156
5.478	4.15277481079102
5.48133333333334	4.05597686767578
5.48466666666667	3.96442413330078
5.488	3.88479232788086
5.49133333333334	3.80849838256836
5.49466666666667	3.72886657714844
5.498	3.64303588867188
5.50133333333334	3.55863571166992
5.50466666666667	3.48997116088867
5.508	3.42893600463867
5.51133333333334	3.37743759155274
5.51466666666667	3.32689285278321
5.518	3.26728820800781
5.52133333333334	3.20100784301758
5.52466666666667	3.12376022338867
5.528	3.04460525512696
5.53133333333334	2.96592712402344
5.53466666666667	2.89487838745117
5.538	2.83956527709961
5.54133333333334	2.79426574707031
5.54466666666667	2.75945663452149
5.548	2.72941589355469
5.55133333333334	2.69603729248047
5.55466666666667	2.6540756225586
5.558	2.60257720947266
5.56133333333334	2.55012512207031
5.56466666666667	2.50530242919922
5.568	2.46334075927735
5.57133333333334	2.41804122924805
5.57466666666667	2.37083435058594
5.578	2.32458114624024
5.58133333333334	2.28261947631836
5.58466666666667	2.23875045776367
5.588	2.20489501953125
5.59133333333334	2.18868255615235
5.59466666666667	2.18486785888672
5.598	2.17628479003906
5.60133333333334	2.15911865234375
5.60466666666667	2.13193893432617
5.608	2.08902359008789
5.61133333333334	2.044677734375
5.61466666666667	2.01988220214844
5.618	2.02083587646485
5.62133333333334	2.02465057373047
5.62466666666667	2.02226638793946
5.628	2.02083587646485
5.63133333333334	2.01892852783203
5.63466666666667	2.00605392456055
5.638	1.98745727539063
5.64133333333334	1.97649002075196
5.64466666666667	1.98125839233399
5.648	1.98554992675781
5.65133333333334	1.97267532348633
5.65466666666667	1.94454193115235
5.658	1.90973281860352
5.66133333333334	1.87873840332031
5.66466666666667	1.85728073120117
5.668	1.84774398803711
5.67133333333334	1.84965133666992
5.67466666666667	1.85489654541016
5.678	1.86586380004883
5.68133333333334	1.87921524047852
5.68466666666667	1.88970565795899
5.688	1.89018249511719
5.69133333333334	1.89065933227539
5.69466666666667	1.8916130065918
5.698	1.8916130065918
5.70133333333334	1.88302993774414
5.70466666666667	1.87301635742188
5.708	1.87253952026367
5.71133333333334	1.87206268310547
5.71466666666667	1.86824798583985
5.718	1.85108184814453
5.72133333333334	1.83629989624024
5.72466666666667	1.82533264160156
5.728	1.81722640991211
5.73133333333334	1.81055068969727
5.73466666666667	1.80864334106446
5.738	1.81198120117188
5.74133333333334	1.81150436401367
5.74466666666667	1.79910659790039
5.748	1.7843246459961
5.75133333333334	1.78050994873047
5.75466666666667	1.79290771484375
5.758	1.81102752685547
5.76133333333334	1.81961059570313
5.76466666666667	1.82056427001953
5.768	1.81293487548828
5.77133333333334	1.80196762084961
5.77466666666667	1.79624557495117
5.778	1.80196762084961
5.78133333333334	1.81865692138672
5.78466666666667	1.83153152465821
5.788	1.83916091918946
5.79133333333334	1.84106826782227
5.79466666666667	1.83343887329102
5.798	1.82914733886719
5.80133333333334	1.8310546875
5.80466666666667	1.85108184814453
5.808	1.87349319458008
5.81133333333334	1.89018249511719
5.81466666666667	1.8911361694336
5.818	1.86967849731446
5.82133333333334	1.83916091918946
5.82466666666667	1.81293487548828
5.828	1.80196762084961
5.83133333333334	1.80530548095703
5.83466666666667	1.82199478149414
5.838	1.84011459350586
5.84133333333334	1.84917449951172
5.84466666666667	1.84345245361328
5.848	1.82914733886719
5.85133333333334	1.81674957275391
5.85466666666667	1.80482864379883
5.858	1.80149078369141
5.86133333333334	1.800537109375
5.86466666666667	1.80101394653321
5.868	1.79815292358399
5.87133333333334	1.79147720336914
5.87466666666667	1.78241729736328
5.878	1.77812576293946
5.88133333333334	1.79004669189453
5.88466666666667	1.80721282958985
5.888	1.81627273559571
5.89133333333334	1.80435180664063
5.89466666666667	1.78384780883789
5.898	1.76191329956055
5.90133333333334	1.74379348754883
5.90466666666667	1.73807144165039
5.908	1.74856185913086
5.91133333333334	1.77240371704102
5.91466666666667	1.79481506347656
5.918	1.80673599243164
5.92133333333334	1.80482864379883
5.92466666666667	1.7843246459961
5.928	1.7542839050293
5.93133333333334	1.7242431640625
5.93466666666667	1.70993804931641
5.938	1.71279907226563
5.94133333333334	1.72519683837891
5.94466666666667	1.74474716186524
5.948	1.76525115966797
5.95133333333334	1.78384780883789
5.95466666666667	1.78909301757813
5.958	1.77764892578125
5.96133333333334	1.76572799682617
5.96466666666667	1.75905227661133
5.968	1.76477432250977
5.97133333333334	1.77717208862305
5.97466666666667	1.79624557495117
5.978	1.8153190612793
5.98133333333334	1.81913375854492
5.98466666666667	1.80482864379883
5.988	1.77764892578125
5.99133333333334	1.75952911376953
5.99466666666667	1.7542839050293
5.998	1.76811218261719
6.00133333333334	1.78813934326172
6.00466666666667	1.81341171264649
6.008	1.83629989624024
6.01133333333334	1.85012817382813
6.01466666666667	1.84774398803711
6.018	1.82533264160156
6.02133333333334	1.80530548095703
6.02466666666667	1.8000602722168
6.028	1.81245803833008
6.03133333333334	1.82294845581055
6.03466666666667	1.82437896728516
6.038	1.82294845581055
6.04133333333334	1.81245803833008
6.04466666666667	1.78813934326172
6.048	1.75142288208008
6.05133333333334	1.72662734985352
6.05466666666667	1.72615051269531
6.058	1.74331665039063
6.06133333333334	1.77240371704102
6.06466666666667	1.79338455200196
6.068	1.80625915527344
6.07133333333334	1.80339813232422
6.07466666666667	1.79386138916016
6.078	1.78718566894531
6.08133333333334	1.79100036621094
6.08466666666667	1.82104110717774
6.088	1.86729431152344
6.09133333333334	1.91450119018555
6.09466666666667	1.94072723388672
6.098	1.93977355957031
6.10133333333334	1.91450119018555
6.10466666666667	1.87015533447266
6.108	1.81865692138672
6.11133333333334	1.77764892578125
6.11466666666667	1.76143646240235
6.118	1.76715850830078
6.12133333333334	1.79004669189453
6.12466666666667	1.81674957275391
6.128	1.83963775634766
6.13133333333334	1.85060501098633
6.13466666666667	1.84917449951172
6.138	1.83820724487305
6.14133333333334	1.81818008422852
6.14466666666667	1.79624557495117
6.148	1.7852783203125
6.15133333333334	1.78623199462891
6.15466666666667	1.79433822631836
6.158	1.80149078369141
6.16133333333334	1.80387496948242
6.16466666666667	1.80530548095703
6.168	1.79767608642578
6.17133333333334	1.77669525146485
6.17466666666667	1.74379348754883
6.178	1.71709060668946
6.18133333333334	1.7080307006836
6.18466666666667	1.71661376953125
6.188	1.73568725585938
6.19133333333334	1.76048278808594
6.19466666666667	1.7848014831543
6.198	1.79672241210938
6.20133333333334	1.79481506347656
6.20466666666667	1.78384780883789
6.208	1.77288055419922
6.21133333333334	1.7695426940918
6.21466666666667	1.77431106567383
6.218	1.79147720336914
6.22133333333334	1.8148422241211
6.22466666666667	1.83677673339844
6.228	1.85251235961914
6.23133333333334	1.85728073120117
6.23466666666667	1.85203552246094
6.238	1.83439254760742
6.24133333333334	1.81436538696289
6.24466666666667	1.79481506347656
6.248	1.78718566894531
6.25133333333334	1.79624557495117
6.25466666666667	1.82151794433594
6.258	1.85298919677735
6.26133333333334	1.87778472900391
6.26466666666667	1.89065933227539
6.268	1.88302993774414
6.27133333333334	1.85728073120117
6.27466666666667	1.81388854980469
6.278	1.76525115966797
6.28133333333334	1.72519683837891
6.28466666666667	1.70612335205078
6.288	1.70660018920899
6.29133333333334	1.72042846679688
6.29466666666667	1.74427032470703
6.298	1.77526473999024
6.30133333333334	1.79529190063477
6.30466666666667	1.79624557495117
6.308	1.77907943725586
6.31133333333334	1.7542839050293
6.31466666666667	1.72567367553711
6.318	1.69706344604492
6.32133333333334	1.68561935424805
6.32466666666667	1.69420242309571
6.328	1.72185897827149
6.33133333333334	1.75714492797852
6.33466666666667	1.79481506347656
6.338	1.82723999023438
6.34133333333334	1.8458366394043
6.34466666666667	1.84488296508789
6.348	1.82819366455078
6.35133333333334	1.80912017822266
6.35466666666667	1.79338455200196
6.358	1.79195404052735
6.36133333333334	1.80292129516602
6.36466666666667	1.82676315307617
6.368	1.85251235961914
6.37133333333334	1.86824798583985
6.37466666666667	1.8768310546875
6.378	1.86777114868164
6.38133333333334	1.84154510498047
6.38466666666667	1.79862976074219
6.388	1.75285339355469
6.39133333333334	1.71518325805664
6.39466666666667	1.69515609741211
6.398	1.69515609741211
6.40133333333334	1.71899795532227
6.40466666666667	1.75571441650391
6.408	1.79433822631836
6.41133333333334	1.82390213012696
6.41466666666667	1.83391571044922
6.418	1.82485580444336
6.42133333333334	1.80578231811524
6.42466666666667	1.78718566894531
6.428	1.77717208862305
6.43133333333334	1.77383422851563
6.43466666666667	1.77955627441406
6.438	1.79624557495117
6.44133333333334	1.81341171264649
6.44466666666667	1.81865692138672
6.448	1.80578231811524
6.45133333333334	1.79147720336914
6.45466666666667	1.78718566894531
6.458	1.79004669189453
6.46133333333334	1.79862976074219
6.46466666666667	1.81007385253906
6.468	1.82723999023438
6.47133333333334	1.83534622192383
6.47466666666667	1.82294845581055
6.478	1.79862976074219
6.48133333333334	1.77335739135742
6.48466666666667	1.76668167114258
6.488	1.76811218261719
6.49133333333334	1.78003311157227
6.49466666666667	1.79052352905274
6.498	1.79481506347656
6.50133333333334	1.79195404052735
6.50466666666667	1.7848014831543
6.508	1.78384780883789
6.51133333333334	1.79338455200196
6.51466666666667	1.80768966674805
6.518	1.82199478149414
6.52133333333334	1.82628631591797
6.52466666666667	1.81674957275391
6.528	1.80101394653321
6.53133333333334	1.77860260009766
6.53466666666667	1.76191329956055
6.538	1.75905227661133
6.54133333333334	1.77240371704102
6.54466666666667	1.79719924926758
6.548	1.81722640991211
6.55133333333334	1.83153152465821
6.55466666666667	1.84106826782227
6.558	1.8301010131836
6.56133333333334	1.80149078369141
6.56466666666667	1.75619125366211
6.568	1.72185897827149
6.57133333333334	1.70564651489258
6.57466666666667	1.70755386352539
6.578	1.73187255859375
6.58133333333334	1.77335739135742
6.58466666666667	1.82294845581055
6.588	1.85966491699219
6.59133333333334	1.87301635742188
6.59466666666667	1.861572265625
6.598	1.83391571044922
6.60133333333334	1.80530548095703
6.60466666666667	1.79052352905274
6.608	1.79195404052735
6.61133333333334	1.80244445800781
6.61466666666667	1.81627273559571
6.618	1.8310546875
6.62133333333334	1.83868408203125
6.62466666666667	1.83343887329102
6.628	1.8153190612793
6.63133333333334	1.79433822631836
6.63466666666667	1.77574157714844
6.638	1.76095962524414
6.64133333333334	1.75094604492188
6.64466666666667	1.74140930175781
6.648	1.73282623291016
6.65133333333334	1.72615051269531
6.65466666666667	1.72233581542969
6.658	1.71947479248047
6.66133333333334	1.72281265258789
6.66466666666667	1.73139572143555
[truncated: 2,506 more rows]
