# Supplementary material for: Phase-Specific Parameter Estimation in Chiral HPLC Using 1‑Site, 2‑Site Stochastic Models, and Unified Equation Approach
Source: Anal Chem. 2026 Apr 29;98(18):13925–39. doi: 10.1021/acs.analchem.6c01634 (PMC13177292; doi:10.1021/acs.analchem.6c01634)
Supplement: Supplementary file 2 [file ac6c01634_si_002.zip › SupportingInformation/01_isotherm_fit/CELL3_data/LORA_CELL3_05_10_03.CSV]

0.00216666666666667	0.103950500488281
0.0055	0.0972747802734375
0.00883333333333334	0.0863075256347656
0.0121666666666667	0.0767707824707032
0.0155	0.0672340393066407
0.0188333333333334	0.0658035278320313
0.0221666666666667	0.0634193420410157
0.0255	0.0605583190917969
0.0288333333333334	0.06866455078125
0.0321666666666667	0.080108642578125
0.0355	0.091552734375
0.0388333333333334	0.0920295715332031
0.0421666666666667	0.0967979431152344
0.0455	0.110626220703125
0.0488333333333334	0.121593475341797
0.0521666666666667	0.124454498291016
0.0555	0.120162963867188
0.0588333333333334	0.120639801025391
0.0621666666666667	0.120162963867188
0.0655	0.11444091796875
0.0688333333333333	0.102043151855469
0.0721666666666667	0.0929832458496094
0.0755	0.0944137573242188
0.0788333333333334	0.1068115234375
0.0821666666666667	0.118732452392578
0.0855	0.127315521240235
0.0888333333333333	0.134944915771485
0.0921666666666667	0.142574310302735
0.0955	0.14638900756836
0.0988333333333334	0.139713287353516
0.102166666666667	0.133037567138672
0.1055	0.123023986816406
0.108833333333334	0.1068115234375
0.112166666666667	0.08392333984375
0.1155	0.0605583190917969
0.118833333333334	0.0448226928710938
0.122166666666667	0.0329017639160156
0.1255	0.0314712524414063
0.128833333333334	0.0362396240234375
0.132166666666667	0.0486373901367188
0.1355	0.0600814819335938
0.138833333333334	0.064849853515625
0.142166666666667	0.06103515625
0.1455	0.0591278076171875
0.148833333333334	0.0653266906738282
0.152166666666667	0.0772476196289063
0.1555	0.0853538513183594
0.158833333333334	0.087738037109375
0.162166666666667	0.0891685485839844
0.1655	0.0834465026855469
0.168833333333334	0.0743865966796875
0.172166666666667	0.0576972961425782
0.1755	0.0524520874023438
0.178833333333334	0.0553131103515625
0.182166666666667	0.0605583190917969
0.1855	0.0638961791992188
0.188833333333334	0.0681877136230469
0.192166666666667	0.0820159912109375
0.1955	0.0944137573242188
0.198833333333334	0.0987052917480469
0.202166666666667	0.0996589660644531
0.2055	0.108718872070313
0.208833333333334	0.121116638183594
0.212166666666667	0.125885009765625
0.2155	0.121116638183594
0.218833333333334	0.116825103759766
0.222166666666667	0.117778778076172
0.2255	0.115394592285156
0.228833333333334	0.106334686279297
0.232166666666667	0.0958442687988281
0.2355	0.0886917114257813
0.238833333333334	0.0844001770019531
0.242166666666667	0.0824928283691406
0.2455	0.0829696655273438
0.248833333333334	0.0848770141601563
0.252166666666667	0.0815391540527344
0.2555	0.0782012939453125
0.258833333333334	0.0791549682617188
0.262166666666667	0.0810623168945313
0.2655	0.0848770141601563
0.268833333333334	0.0848770141601563
0.272166666666667	0.0905990600585938
0.2755	0.10061264038086
0.278833333333334	0.115394592285156
0.282166666666667	0.128746032714844
0.2855	0.12969970703125
0.288833333333334	0.12350082397461
0.292166666666667	0.112056732177735
0.2955	0.101566314697266
0.298833333333334	0.0882148742675781
0.302166666666667	0.0705718994140625
0.3055	0.0586509704589844
0.308833333333334	0.0514984130859375
0.312166666666667	0.0500679016113282
0.3155	0.0472068786621094
0.318833333333334	0.0429153442382813
0.322166666666667	0.0400543212890625
0.3255	0.0400543212890625
0.328833333333334	0.0448226928710938
0.332166666666667	0.0486373901367188
0.3355	0.0462532043457031
0.338833333333334	0.0405311584472656
0.342166666666667	0.0300407409667969
0.3455	0.0271797180175781
0.348833333333334	0.0314712524414063
0.352166666666667	0.0391006469726563
0.3555	0.0467300415039063
0.358833333333334	0.0543594360351563
0.362166666666667	0.0729560852050782
0.3655	0.0872611999511719
0.368833333333334	0.0929832458496094
0.372166666666667	0.0920295715332031
0.3755	0.0863075256347656
0.378833333333334	0.0834465026855469
0.382166666666667	0.0782012939453125
0.3855	0.0743865966796875
0.388833333333334	0.0681877136230469
0.392166666666667	0.0658035278320313
0.3955	0.0710487365722657
0.398833333333334	0.0729560852050782
0.402166666666667	0.0734329223632813
0.4055	0.0691413879394532
0.408833333333334	0.0667572021484375
0.412166666666667	0.0638961791992188
0.4155	0.0634193420410157
0.418833333333334	0.0715255737304688
0.422166666666667	0.0748634338378907
0.4255	0.080108642578125
0.428833333333334	0.0810623168945313
0.432166666666667	0.0767707824707032
0.4355	0.0581741333007813
0.438833333333334	0.0309944152832031
0.442166666666667	0.0166893005371094
0.4455	0.011444091796875
0.448833333333334	0.0181198120117188
0.452166666666667	0.0376701354980469
0.4555	0.0691413879394532
0.458833333333334	0.100135803222656
0.462166666666667	0.113487243652344
0.4655	0.11587142944336
0.468833333333334	0.113964080810547
0.472166666666667	0.108718872070313
0.4755	0.102043151855469
0.478833333333334	0.0944137573242188
0.482166666666667	0.0929832458496094
0.4855	0.0863075256347656
0.488833333333334	0.0772476196289063
0.492166666666667	0.0662803649902344
0.4955	0.0615119934082032
0.498833333333334	0.0619888305664063
0.502166666666667	0.06866455078125
0.5055	0.0753402709960938
0.508833333333334	0.0743865966796875
0.512166666666667	0.072479248046875
0.5155	0.0658035278320313
0.518833333333334	0.05340576171875
0.522166666666667	0.0338554382324219
0.5255	0.0252723693847656
0.528833333333334	0.0333786010742188
0.532166666666667	0.0438690185546875
0.5355	0.0519752502441407
0.538833333333334	0.0619888305664063
0.542166666666667	0.080108642578125
0.5455	0.0910758972167969
0.548833333333334	0.091552734375
0.552166666666667	0.0886917114257813
0.5555	0.0867843627929688
0.558833333333334	0.0829696655273438
0.562166666666667	0.0700950622558594
0.5655	0.0548362731933594
0.568833333333334	0.0410079956054688
0.572166666666667	0.0324249267578125
0.5755	0.02288818359375
0.578833333333334	0.0138282775878906
0.582166666666667	0.0147819519042969
0.5855	0.0276565551757813
0.588833333333334	0.0462532043457031
0.592166666666667	0.0605583190917969
0.5955	0.0720024108886719
0.598833333333334	0.0848770141601563
0.602166666666667	0.0891685485839844
0.6055	0.0810623168945313
0.608833333333334	0.0667572021484375
0.612166666666667	0.0586509704589844
0.6155	0.0605583190917969
0.618833333333334	0.0677108764648438
0.622166666666667	0.0772476196289063
0.6255	0.0896453857421875
0.628833333333334	0.102043151855469
0.632166666666667	0.10824203491211
0.6355	0.1068115234375
0.638833333333334	0.102996826171875
0.642166666666667	0.0963211059570313
0.6455	0.0886917114257813
0.648833333333334	0.0844001770019531
0.652166666666667	0.0815391540527344
0.6555	0.080108642578125
0.658833333333334	0.0720024108886719
0.662166666666667	0.0696182250976563
0.6655	0.0691413879394532
0.668833333333334	0.0700950622558594
0.672166666666667	0.072479248046875
0.6755	0.0791549682617188
0.678833333333334	0.0972747802734375
0.682166666666667	0.110626220703125
0.6855	0.11587142944336
0.688833333333334	0.110626220703125
0.692166666666667	0.101566314697266
0.6955	0.0920295715332031
0.698833333333334	0.0805854797363281
0.702166666666667	0.0700950622558594
0.7055	0.0596046447753907
0.708833333333334	0.0500679016113282
0.712166666666667	0.041961669921875
0.7155	0.0319480895996094
0.718833333333334	0.02288818359375
0.722166666666667	0.0209808349609375
0.7255	0.0243186950683594
0.728833333333334	0.0276565551757813
0.732166666666667	0.0295639038085938
0.7355	0.0309944152832031
0.738833333333334	0.0290870666503906
0.742166666666667	0.0224113464355469
0.7455	0.0243186950683594
0.748833333333334	0.0467300415039063
0.752166666666667	0.0715255737304688
0.7555	0.0848770141601563
0.758833333333334	0.0853538513183594
0.762166666666667	0.0824928283691406
0.7655	0.0748634338378907
0.768833333333334	0.0576972961425782
0.772166666666667	0.0424385070800781
0.7755	0.0386238098144531
0.778833333333334	0.0462532043457031
0.782166666666667	0.0538825988769532
0.7855	0.0581741333007813
0.788833333333334	0.0576972961425782
0.792166666666667	0.0543594360351563
0.7955	0.0452995300292969
0.798833333333334	0.0333786010742188
0.802166666666667	0.0195503234863281
0.8055	0.0104904174804688
0.808833333333334	0.0057220458984375
0.812166666666667	0.00476837158203125
0.8155	0.0119209289550781
0.818833333333334	0.0281333923339844
0.822166666666667	0.0500679016113282
0.8255	0.0638961791992188
0.828833333333334	0.0667572021484375
0.832166666666667	0.0619888305664063
0.8355	0.0596046447753907
0.838833333333334	0.06103515625
0.842166666666667	0.0705718994140625
0.8455	0.0834465026855469
0.848833333333334	0.101089477539063
0.852166666666667	0.120639801025391
0.8555	0.130653381347656
0.858833333333334	0.131607055664063
0.862166666666667	0.122547149658203
0.8655	0.11587142944336
0.868833333333334	0.112533569335938
0.872166666666667	0.107765197753906
0.8755	0.101566314697266
0.878833333333334	0.09918212890625
0.882166666666667	0.104904174804688
0.8855	0.107288360595703
0.888833333333334	0.105857849121094
0.892166666666667	0.108718872070313
0.8955	0.121116638183594
0.898833333333334	0.124454498291016
0.902166666666667	0.112533569335938
0.9055	0.101566314697266
0.908833333333334	0.0982284545898438
0.912166666666667	0.0939369201660156
0.9155	0.0829696655273438
0.918833333333334	0.0777244567871094
0.922166666666667	0.0810623168945313
0.9255	0.0858306884765625
0.928833333333334	0.0834465026855469
0.932166666666667	0.0810623168945313
0.9355	0.0753402709960938
0.938833333333334	0.0677108764648438
0.942166666666667	0.0624656677246094
0.9455	0.0634193420410157
0.948833333333334	0.0696182250976563
0.952166666666667	0.0758171081542969
0.9555	0.0863075256347656
0.958833333333334	0.0987052917480469
0.962166666666667	0.101089477539063
0.9655	0.0901222229003906
0.968833333333334	0.0715255737304688
0.972166666666667	0.0543594360351563
0.9755	0.0371932983398438
0.978833333333334	0.0200271606445313
0.982166666666667	0.00905990600585938
0.9855	0.0123977661132813
0.988833333333334	0.0195503234863281
0.992166666666667	0.0262260437011719
0.9955	0.0352859497070313
0.998833333333334	0.0472068786621094
1.00216666666667	0.0581741333007813
1.0055	0.0596046447753907
1.00883333333334	0.06103515625
1.01216666666667	0.0667572021484375
1.0155	0.0681877136230469
1.01883333333334	0.0720024108886719
1.02216666666667	0.0753402709960938
1.0255	0.0815391540527344
1.02883333333334	0.0834465026855469
1.03216666666667	0.0829696655273438
1.0355	0.0863075256347656
1.03883333333334	0.0920295715332031
1.04216666666667	0.0982284545898438
1.0455	0.0987052917480469
1.04883333333334	0.102519989013672
1.05216666666667	0.105857849121094
1.0555	0.114917755126953
1.05883333333334	0.113964080810547
1.06216666666667	0.109195709228516
1.0655	0.109672546386719
1.06883333333334	0.116348266601563
1.07216666666667	0.1220703125
1.0755	0.118732452392578
1.07883333333334	0.118255615234375
1.08216666666667	0.123023986816406
1.0855	0.125885009765625
1.08883333333334	0.122547149658203
1.09216666666667	0.116348266601563
1.0955	0.119686126708985
1.09883333333334	0.123977661132813
1.10216666666667	0.125408172607422
1.1055	0.120639801025391
1.10883333333334	0.109672546386719
1.11216666666667	0.0920295715332031
1.1155	0.0624656677246094
1.11883333333334	0.03814697265625
1.12216666666667	0.0252723693847656
1.1255	0.0252723693847656
1.12883333333334	0.0290870666503906
1.13216666666667	0.0391006469726563
1.1355	0.0586509704589844
1.13883333333334	0.0815391540527344
1.14216666666667	0.091552734375
1.1455	0.0867843627929688
1.14883333333334	0.0786781311035157
1.15216666666667	0.0753402709960938
1.1555	0.0715255737304688
1.15883333333334	0.0605583190917969
1.16216666666667	0.049591064453125
1.1655	0.0486373901367188
1.16883333333334	0.0500679016113282
1.17216666666667	0.0433921813964844
1.1755	0.03814697265625
1.17883333333334	0.0448226928710938
1.18216666666667	0.0586509704589844
1.1855	0.0720024108886719
1.18883333333334	0.0886917114257813
1.19216666666667	0.108718872070313
1.1955	0.120162963867188
1.19883333333334	0.114917755126953
1.20216666666667	0.104427337646485
1.2055	0.0929832458496094
1.20883333333334	0.08392333984375
1.21216666666667	0.0772476196289063
1.2155	0.0791549682617188
1.21883333333334	0.0939369201660156
1.22216666666667	0.111579895019531
1.2255	0.132083892822266
1.22883333333334	0.152587890625
1.23216666666667	0.171661376953125
1.2355	0.17690658569336
1.23883333333334	0.16164779663086
1.24216666666667	0.13875961303711
1.2455	0.113964080810547
1.24883333333334	0.091552734375
1.25216666666667	0.0653266906738282
1.2555	0.0452995300292969
1.25883333333334	0.0333786010742188
1.26216666666667	0.0286102294921875
1.2655	0.0271797180175781
1.26883333333334	0.0309944152832031
1.27216666666667	0.0443458557128906
1.2755	0.0619888305664063
1.27883333333334	0.0782012939453125
1.28216666666667	0.08392333984375
1.2855	0.0796318054199219
1.28883333333334	0.0672340393066407
1.29216666666667	0.0576972961425782
1.2955	0.0529289245605469
1.29883333333334	0.0543594360351563
1.30216666666667	0.0600814819335938
1.3055	0.0782012939453125
1.30883333333334	0.101566314697266
1.31216666666667	0.113487243652344
1.3155	0.112056732177735
1.31883333333334	0.107288360595703
1.32216666666667	0.115394592285156
1.3255	0.12969970703125
1.32883333333334	0.143051147460938
1.33216666666667	0.16164779663086
1.3355	0.190258026123047
1.33883333333334	0.227451324462891
1.34216666666667	0.258922576904297
1.3455	0.28371810913086
1.34883333333334	0.305652618408203
1.35216666666667	0.319004058837891
1.3555	0.326156616210938
1.35883333333334	0.326156616210938
1.36216666666667	0.32806396484375
1.3655	0.327110290527344
1.36883333333334	0.331401824951172
1.37216666666667	0.343799591064453
1.3755	0.361442565917969
1.37883333333334	0.379562377929688
1.38216666666667	0.394344329833985
1.3855	0.410556793212891
1.38883333333334	0.42104721069336
1.39216666666667	0.422954559326172
1.3955	0.421524047851563
1.39883333333334	0.418663024902344
1.40216666666667	0.411033630371094
1.4055	0.39815902709961
1.40883333333334	0.385761260986328
1.41216666666667	0.388145446777344
1.4155	0.389575958251953
1.41883333333334	0.390052795410156
1.42216666666667	0.39052963256836
1.4255	0.395774841308594
1.42883333333334	0.401973724365235
1.43216666666667	0.397682189941406
1.4355	0.399112701416016
1.43883333333334	0.399589538574219
1.44216666666667	0.401020050048828
1.4455	0.397682189941406
1.44883333333334	0.391960144042969
1.45216666666667	0.384807586669922
1.4555	0.372409820556641
1.45883333333334	0.360965728759766
1.46216666666667	0.353336334228516
1.4655	0.350475311279297
1.46883333333334	0.350475311279297
1.47216666666667	0.349998474121094
1.4755	0.345230102539063
1.47883333333334	0.340461730957031
1.48216666666667	0.332832336425781
1.4855	0.32186508178711
1.48883333333334	0.308990478515625
1.49216666666667	0.296592712402344
1.4955	0.287532806396485
1.49883333333334	0.277042388916016
1.50216666666667	0.269412994384766
1.5055	0.262260437011719
1.50883333333334	0.257968902587891
1.51216666666667	0.256538391113281
1.5155	0.260353088378906
1.51883333333334	0.266551971435547
1.52216666666667	0.270843505859375
1.5255	0.267982482910156
1.52883333333334	0.257492065429688
1.53216666666667	0.244617462158203
1.5355	0.233173370361328
1.53883333333334	0.228404998779297
1.54216666666667	0.229358673095703
1.5455	0.238895416259766
1.54883333333334	0.248908996582031
1.55216666666667	0.264644622802735
1.5555	0.279903411865235
1.55883333333334	0.2899169921875
1.56216666666667	0.283241271972656
1.5655	0.266551971435547
1.56883333333334	0.249862670898438
1.57216666666667	0.228404998779297
1.5755	0.203132629394531
1.57883333333334	0.17690658569336
1.58216666666667	0.162601470947266
1.5855	0.164031982421875
1.58883333333334	0.17547607421875
1.59216666666667	0.19073486328125
1.5955	0.208377838134766
1.59883333333334	0.226020812988281
1.60216666666667	0.244617462158203
1.6055	0.253677368164063
1.60883333333334	0.257015228271485
1.61216666666667	0.256061553955078
1.6155	0.25320053100586
1.61883333333334	0.25320053100586
1.62216666666667	0.253677368164063
1.6255	0.250816345214844
1.62883333333334	0.243186950683594
1.63216666666667	0.238418579101563
1.6355	0.243663787841797
1.63883333333334	0.246047973632813
1.64216666666667	0.248432159423828
1.6455	0.255584716796875
1.64883333333334	0.272274017333985
1.65216666666667	0.278472900390625
1.6555	0.272274017333985
1.65883333333334	0.262737274169922
1.66216666666667	0.256061553955078
1.6655	0.247478485107422
1.66883333333334	0.23651123046875
1.67216666666667	0.235080718994141
1.6755	0.238418579101563
1.67883333333334	0.244140625
1.68216666666667	0.246047973632813
1.6855	0.255107879638672
1.68883333333334	0.255584716796875
1.69216666666667	0.250339508056641
1.6955	0.238418579101563
1.69883333333334	0.236034393310547
1.70216666666667	0.235557556152344
1.7055	0.234127044677735
1.70883333333334	0.240325927734375
1.71216666666667	0.250816345214844
1.7155	0.264644622802735
1.71883333333334	0.268936157226563
1.72216666666667	0.269889831542969
1.7255	0.266075134277344
1.72883333333334	0.255584716796875
1.73216666666667	0.247478485107422
1.7355	0.238418579101563
1.73883333333334	0.226497650146485
1.74216666666667	0.216484069824219
1.7455	0.214576721191406
1.74883333333334	0.219345092773438
1.75216666666667	0.213623046875
1.7555	0.201702117919922
1.75883333333334	0.195980072021485
1.76216666666667	0.195503234863281
1.7655	0.190258026123047
1.76883333333334	0.185966491699219
1.77216666666667	0.194549560546875
1.7755	0.220298767089844
1.77883333333334	0.245094299316406
1.78216666666667	0.258445739746094
1.7855	0.267505645751953
1.78883333333334	0.280380249023438
1.79216666666667	0.298500061035156
1.7955	0.318527221679688
1.79883333333334	0.339508056640625
1.80216666666667	0.369071960449219
1.8055	0.39815902709961
1.80883333333334	0.41961669921875
1.81216666666667	0.433444976806641
1.8155	0.43487548828125
1.81883333333334	0.431060791015625
1.82216666666667	0.416278839111328
1.8255	0.408649444580078
1.82883333333334	0.407218933105469
1.83216666666667	0.40435791015625
1.8355	0.39815902709961
1.83883333333334	0.39052963256836
1.84216666666667	0.392913818359375
1.8455	0.392913818359375
1.84883333333334	0.385761260986328
1.85216666666667	0.373363494873047
1.8555	0.36764144897461
1.85883333333334	0.370025634765625
1.86216666666667	0.370979309082031
1.8655	0.369548797607422
1.86883333333334	0.366687774658203
1.87216666666667	0.3662109375
1.8755	0.360488891601563
1.87883333333334	0.349521636962891
1.88216666666667	0.334739685058594
1.8855	0.320911407470703
1.88883333333334	0.309467315673828
1.89216666666667	0.300407409667969
1.8955	0.299930572509766
1.89883333333334	0.301837921142578
1.90216666666667	0.302314758300781
1.9055	0.293731689453125
1.90883333333334	0.285625457763672
1.91216666666667	0.277042388916016
1.9155	0.266075134277344
1.91883333333334	0.258445739746094
1.92216666666667	0.261783599853516
1.9255	0.277042388916016
1.92883333333334	0.293731689453125
1.93216666666667	0.304698944091797
1.9355	0.308513641357422
1.93883333333334	0.30517578125
1.94216666666667	0.295639038085938
1.9455	0.284671783447266
1.94883333333334	0.271320343017578
1.95216666666667	0.258445739746094
1.9555	0.246524810791016
1.95883333333334	0.23651123046875
1.96216666666667	0.226020812988281
1.9655	0.216484069824219
1.96883333333334	0.21505355834961
1.97216666666667	0.220298767089844
1.9755	0.226974487304688
1.97883333333334	0.231742858886719
1.98216666666667	0.235080718994141
1.9855	0.236034393310547
1.98883333333334	0.233173370361328
1.99216666666667	0.226974487304688
1.9955	0.225543975830078
1.99883333333334	0.225067138671875
2.00216666666667	0.229358673095703
2.0055	0.226974487304688
2.00883333333334	0.222206115722656
2.01216666666667	0.223159790039063
2.0155	0.231742858886719
2.01883333333334	0.242710113525391
2.02216666666667	0.237464904785156
2.0255	0.233173370361328
2.02883333333334	0.23031234741211
2.03216666666667	0.226497650146485
2.0355	0.211238861083985
2.03883333333334	0.194549560546875
2.04216666666667	0.187397003173828
2.0455	0.185966491699219
2.04883333333334	0.188827514648438
2.05216666666667	0.194549560546875
2.0555	0.201225280761719
2.05883333333334	0.202655792236328
2.06216666666667	0.206947326660156
2.0655	0.209331512451172
2.06883333333334	0.206947326660156
2.07216666666667	0.19979476928711
2.0755	0.196456909179688
2.07883333333334	0.197887420654297
2.08216666666667	0.189304351806641
2.0855	0.181198120117188
2.08883333333334	0.169754028320313
2.09216666666667	0.162124633789063
2.0955	0.154972076416016
2.09883333333334	0.156402587890625
2.10216666666667	0.174045562744141
2.1055	0.194549560546875
2.10883333333334	0.214576721191406
2.11216666666667	0.223636627197266
2.1155	0.22268295288086
2.11883333333334	0.210762023925781
2.12216666666667	0.192642211914063
2.1255	0.173091888427735
2.12883333333334	0.158309936523438
2.13216666666667	0.147819519042969
2.1355	0.145435333251953
2.13883333333334	0.150680541992188
2.14216666666667	0.158786773681641
2.1455	0.168323516845703
2.14883333333334	0.179290771484375
2.15216666666667	0.196456909179688
2.1555	0.212192535400391
2.15883333333334	0.223159790039063
2.16216666666667	0.227928161621094
2.1655	0.230789184570313
2.16883333333334	0.234603881835938
2.17216666666667	0.234603881835938
2.1755	0.230789184570313
2.17883333333334	0.217914581298828
2.18216666666667	0.199317932128906
2.1855	0.183582305908203
2.18883333333334	0.178337097167969
2.19216666666667	0.183582305908203
2.1955	0.194072723388672
2.19883333333334	0.20599365234375
2.20216666666667	0.218868255615235
2.2055	0.226020812988281
2.20883333333334	0.222206115722656
2.21216666666667	0.210762023925781
2.2155	0.200271606445313
2.21883333333334	0.206947326660156
2.22216666666667	0.226974487304688
2.2255	0.243663787841797
2.22883333333334	0.245094299316406
2.23216666666667	0.235080718994141
2.2355	0.222206115722656
2.23883333333334	0.206470489501953
2.24216666666667	0.186443328857422
2.2455	0.170707702636719
2.24883333333334	0.168800354003906
2.25216666666667	0.176429748535156
2.2555	0.189304351806641
2.25883333333334	0.195980072021485
2.26216666666667	0.202655792236328
2.2655	0.212669372558594
2.26883333333334	0.225543975830078
2.27216666666667	0.23794174194336
2.2755	0.244617462158203
2.27883333333334	0.249385833740235
2.28216666666667	0.254154205322266
2.2855	0.253677368164063
2.28883333333334	0.247955322265625
2.29216666666667	0.240325927734375
2.2955	0.234127044677735
2.29883333333334	0.233173370361328
2.30216666666667	0.234603881835938
2.3055	0.242233276367188
2.30883333333334	0.250816345214844
2.31216666666667	0.255584716796875
2.3155	0.258445739746094
2.31883333333334	0.26082992553711
2.32216666666667	0.26702880859375
2.3255	0.263690948486328
2.32883333333334	0.2593994140625
2.33216666666667	0.257015228271485
2.3355	0.265121459960938
2.33883333333334	0.277996063232422
2.34216666666667	0.282764434814453
2.3455	0.282764434814453
2.34883333333334	0.279903411865235
2.35216666666667	0.277996063232422
2.3555	0.272274017333985
2.35883333333334	0.26082992553711
2.36216666666667	0.255584716796875
2.3655	0.264644622802735
2.36883333333334	0.281810760498047
2.37216666666667	0.299930572509766
2.3755	0.310420989990235
2.37883333333334	0.317573547363281
2.38216666666667	0.319957733154297
2.3855	0.313758850097656
2.38883333333334	0.304222106933594
2.39216666666667	0.289440155029297
2.3955	0.278949737548828
2.39883333333334	0.267505645751953
2.40216666666667	0.259876251220703
2.4055	0.253677368164063
2.40883333333334	0.250339508056641
2.41216666666667	0.25177001953125
2.4155	0.25320053100586
2.41883333333334	0.264167785644531
2.42216666666667	0.279903411865235
2.4255	0.299930572509766
2.42883333333334	0.312328338623047
2.43216666666667	0.323772430419922
2.4355	0.335693359375
2.43883333333334	0.338554382324219
2.44216666666667	0.331878662109375
2.4455	0.32186508178711
2.44883333333334	0.313758850097656
2.45216666666667	0.309467315673828
2.4555	0.307083129882813
2.45883333333334	0.308036804199219
2.46216666666667	0.307559967041016
2.4655	0.302314758300781
2.46883333333334	0.300407409667969
2.47216666666667	0.296592712402344
2.4755	0.288486480712891
2.47883333333334	0.284194946289063
2.48216666666667	0.285625457763672
2.4855	0.299930572509766
2.48883333333334	0.313758850097656
2.49216666666667	0.323772430419922
2.4955	0.330924987792969
2.49883333333334	0.334262847900391
2.50216666666667	0.338077545166016
2.5055	0.336647033691406
2.50883333333334	0.335216522216797
2.51216666666667	0.339508056640625
2.5155	0.349044799804688
2.51883333333334	0.353336334228516
2.52216666666667	0.354290008544922
2.5255	0.354290008544922
2.52883333333334	0.352859497070313
2.53216666666667	0.344276428222656
2.5355	0.331878662109375
2.53883333333334	0.32186508178711
2.54216666666667	0.311851501464844
2.5455	0.303745269775391
2.54883333333334	0.305652618408203
2.55216666666667	0.31280517578125
2.5555	0.319004058837891
2.55883333333334	0.322818756103516
2.56216666666667	0.32949447631836
2.5655	0.336647033691406
2.56883333333334	0.341892242431641
2.57216666666667	0.344276428222656
2.5755	0.346660614013672
2.57883333333334	0.346660614013672
2.58216666666667	0.341415405273438
2.5855	0.336170196533203
2.58883333333334	0.325679779052735
2.59216666666667	0.322341918945313
2.5955	0.322818756103516
2.59883333333334	0.323772430419922
2.60216666666667	0.318050384521485
2.6055	0.308513641357422
2.60883333333334	0.300407409667969
2.61216666666667	0.290870666503906
2.6155	0.283241271972656
2.61883333333334	0.28228759765625
2.62216666666667	0.288486480712891
2.6255	0.295639038085938
2.62883333333334	0.29897689819336
2.63216666666667	0.29754638671875
2.6355	0.296115875244141
2.63883333333334	0.298500061035156
2.64216666666667	0.303268432617188
2.6455	0.309467315673828
2.64883333333334	0.316619873046875
2.65216666666667	0.326156616210938
2.6555	0.332355499267578
2.65883333333334	0.335216522216797
2.66216666666667	0.341892242431641
2.6655	0.354290008544922
2.66883333333334	0.36764144897461
2.67216666666667	0.378608703613281
2.6755	0.391483306884766
2.67883333333334	0.400066375732422
2.68216666666667	0.40435791015625
2.6855	0.40578842163086
2.68883333333334	0.407218933105469
2.69216666666667	0.408649444580078
2.6955	0.403881072998047
2.69883333333334	0.399589538574219
2.70216666666667	0.389575958251953
2.7055	0.380039215087891
2.70883333333334	0.367164611816406
2.71216666666667	0.35238265991211
2.7155	0.34332275390625
2.71883333333334	0.337600708007813
2.72216666666667	0.338077545166016
2.7255	0.335216522216797
2.72883333333334	0.332355499267578
2.73216666666667	0.321388244628906
2.7355	0.299930572509766
2.73883333333334	0.272750854492188
2.74216666666667	0.248432159423828
2.7455	0.235557556152344
2.74883333333334	0.234127044677735
2.75216666666667	0.24557113647461
2.7555	0.269412994384766
2.75883333333334	0.304222106933594
2.76216666666667	0.347137451171875
2.7655	0.388622283935547
2.76883333333334	0.421524047851563
2.77216666666667	0.457286834716797
2.7755	0.499725341796875
2.77883333333334	0.550270080566407
2.78216666666667	0.607013702392578
2.7855	0.673294067382813
2.78883333333334	0.766754150390625
2.79216666666667	0.885963439941406
2.7955	1.02996826171875
2.79883333333334	1.19972229003906
2.80216666666667	1.39665603637696
2.8055	1.63412094116211
2.80883333333334	1.90925598144531
2.81216666666667	2.22969055175781
2.8155	2.60686874389649
2.81883333333334	3.04365158081055
2.82216666666667	3.53527069091797
2.8255	4.07123565673828
2.82883333333334	4.64630126953125
2.83216666666667	5.24568557739258
2.8355	5.85412979125977
2.83883333333334	6.44683837890625
2.84216666666667	7.02047348022461
2.8455	7.5526237487793
2.84883333333334	8.01610946655274
2.85216666666667	8.39042663574219
2.8555	8.66222381591797
2.85883333333334	8.83817672729492
2.86216666666667	8.90541076660156
2.8655	8.87060165405274
2.86883333333334	8.74090194702149
2.87216666666667	8.52775573730469
2.8755	8.2387924194336
2.87883333333334	7.88593292236328
2.88216666666667	7.49588012695313
2.8855	7.080078125
2.88883333333334	6.64710998535157
2.89216666666667	6.20889663696289
2.8955	5.78022003173828
2.89883333333334	5.36108016967774
2.90216666666667	4.94813919067383
2.9055	4.55570220947266
2.90883333333334	4.20427322387696
2.91216666666667	3.89385223388672
2.9155	3.61919403076172
2.91883333333334	3.38029861450196
2.92216666666667	3.17716598510742
2.9255	3.00121307373047
2.92883333333334	2.84671783447266
2.93216666666667	2.71654129028321
2.9355	2.60353088378906
2.93883333333334	2.50482559204102
2.94216666666667	2.41613388061524
2.9455	2.33840942382813
2.94883333333334	2.26402282714844
2.95216666666667	2.19392776489258
2.9555	2.1352767944336
2.95883333333334	2.08520889282227
2.96216666666667	2.04133987426758
2.9655	1.99651718139649
2.96883333333334	1.95598602294922
2.97216666666667	1.91545486450196
2.9755	1.87253952026367
2.97883333333334	1.82676315307617
2.98216666666667	1.77764892578125
2.9855	1.72615051269531
2.98883333333334	1.66511535644531
2.99216666666667	1.59549713134766
2.9955	1.52730941772461
2.99883333333334	1.4638900756836
3.00216666666667	1.41000747680664
3.0055	1.36232376098633
3.00883333333334	1.31702423095703
3.01216666666667	1.27506256103516
3.0155	1.22404098510742
3.01883333333334	1.16586685180664
3.02216666666667	1.09958648681641
3.0255	1.03330612182617
3.02883333333334	0.978469848632813
3.03216666666667	0.929832458496094
3.0355	0.889301300048828
3.03883333333334	0.856876373291016
3.04216666666667	0.828266143798828
3.0455	0.805854797363281
3.04883333333334	0.783920288085938
3.05216666666667	0.767707824707032
3.0555	0.751495361328125
3.05883333333334	0.727653503417969
3.06216666666667	0.702381134033203
3.0655	0.677108764648438
3.06883333333334	0.6561279296875
3.07216666666667	0.636100769042969
3.0755	0.61941146850586
3.07883333333334	0.603199005126953
3.08216666666667	0.593185424804688
3.0855	0.582218170166016
3.08883333333334	0.56600570678711
3.09216666666667	0.540733337402344
3.0955	0.513553619384766
3.09883333333334	0.490188598632813
3.10216666666667	0.462532043457031
3.1055	0.436782836914063
3.10883333333334	0.416278839111328
3.11216666666667	0.402927398681641
3.1155	0.391483306884766
3.11883333333334	0.386238098144531
3.12216666666667	0.393867492675781
3.1255	0.403404235839844
3.12883333333334	0.411510467529297
3.13216666666667	0.411510467529297
3.1355	0.407695770263672
3.13883333333334	0.39815902709961
3.14216666666667	0.382423400878906
3.1455	0.366687774658203
3.14883333333334	0.35238265991211
3.15216666666667	0.34475326538086
3.1555	0.34332275390625
3.15883333333334	0.340938568115235
3.16216666666667	0.332832336425781
3.1655	0.3204345703125
3.16883333333334	0.308513641357422
3.17216666666667	0.309944152832031
3.1755	0.31423568725586
3.17883333333334	0.325202941894531
3.18216666666667	0.336170196533203
3.1855	0.343799591064453
3.18883333333334	0.340938568115235
3.19216666666667	0.317573547363281
3.1955	0.289440155029297
3.19883333333334	0.266075134277344
3.20216666666667	0.253677368164063
3.2055	0.248908996582031
3.20883333333334	0.247955322265625
3.21216666666667	0.255107879638672
3.2155	0.263690948486328
3.21883333333334	0.267505645751953
3.22216666666667	0.266551971435547
3.2255	0.266075134277344
3.22883333333334	0.272274017333985
3.23216666666667	0.279426574707031
3.2355	0.288009643554688
3.23883333333334	0.295639038085938
3.24216666666667	0.299930572509766
3.2455	0.29897689819336
3.24883333333334	0.293254852294922
3.25216666666667	0.288486480712891
3.2555	0.285148620605469
3.25883333333334	0.288009643554688
3.26216666666667	0.295162200927735
3.2655	0.307083129882813
3.26883333333334	0.315666198730469
3.27216666666667	0.318050384521485
3.2755	0.309467315673828
3.27883333333334	0.291824340820313
3.28216666666667	0.271797180175781
3.2855	0.256538391113281
3.28883333333334	0.249862670898438
3.29216666666667	0.251293182373047
3.2955	0.255107879638672
3.29883333333334	0.254631042480469
3.30216666666667	0.251293182373047
3.3055	0.247001647949219
3.30883333333334	0.247001647949219
3.31216666666667	0.250816345214844
3.3155	0.261783599853516
3.31883333333334	0.280380249023438
3.32216666666667	0.29754638671875
3.3255	0.304222106933594
3.32883333333334	0.302791595458985
3.33216666666667	0.29897689819336
3.3355	0.298023223876953
3.33883333333334	0.294208526611328
3.34216666666667	0.288009643554688
3.3455	0.285148620605469
3.34883333333334	0.286579132080078
3.35216666666667	0.284671783447266
3.3555	0.278949737548828
3.35883333333334	0.26845932006836
3.36216666666667	0.266075134277344
3.3655	0.263690948486328
3.36883333333334	0.259876251220703
3.37216666666667	0.259876251220703
3.3755	0.265121459960938
3.37883333333334	0.274181365966797
3.38216666666667	0.277042388916016
3.3855	0.281333923339844
3.38883333333334	0.284194946289063
3.39216666666667	0.280857086181641
3.3955	0.26702880859375
3.39883333333334	0.247955322265625
3.40216666666667	0.235080718994141
3.4055	0.225543975830078
3.40883333333334	0.218391418457031
3.41216666666667	0.213146209716797
3.4155	0.218391418457031
3.41883333333334	0.233650207519531
3.42216666666667	0.247955322265625
3.4255	0.260353088378906
3.42883333333334	0.269889831542969
3.43216666666667	0.281333923339844
3.4355	0.285625457763672
3.43883333333334	0.287055969238281
3.44216666666667	0.282764434814453
3.4455	0.277519226074219
3.44883333333334	0.268936157226563
3.45216666666667	0.26082992553711
3.4555	0.258445739746094
3.45883333333334	0.256538391113281
3.46216666666667	0.258922576904297
3.4655	0.264644622802735
3.46883333333334	0.267982482910156
3.47216666666667	0.26702880859375
3.4755	0.264167785644531
3.47883333333334	0.264167785644531
3.48216666666667	0.269412994384766
3.4855	0.266075134277344
3.48883333333334	0.264644622802735
3.49216666666667	0.262737274169922
3.4955	0.261783599853516
3.49883333333334	0.2593994140625
3.50216666666667	0.256061553955078
3.5055	0.255584716796875
3.50883333333334	0.252723693847656
3.51216666666667	0.248908996582031
3.5155	0.244617462158203
3.51883333333334	0.240802764892578
3.52216666666667	0.234127044677735
3.5255	0.232219696044922
3.52883333333334	0.234127044677735
3.53216666666667	0.238895416259766
3.5355	0.244140625
3.53883333333334	0.246047973632813
3.54216666666667	0.24557113647461
3.5455	0.24557113647461
3.54883333333334	0.248908996582031
3.55216666666667	0.255584716796875
3.5555	0.262260437011719
3.55883333333334	0.26702880859375
3.56216666666667	0.270843505859375
3.5655	0.270366668701172
3.56883333333334	0.263214111328125
3.57216666666667	0.251293182373047
3.5755	0.23651123046875
3.57883333333334	0.226974487304688
3.58216666666667	0.218391418457031
3.5855	0.211238861083985
3.58883333333334	0.205039978027344
3.59216666666667	0.202178955078125
3.5955	0.203609466552735
3.59883333333334	0.203132629394531
3.60216666666667	0.198841094970703
3.6055	0.192642211914063
3.60883333333334	0.188350677490235
3.61216666666667	0.180721282958985
3.6155	0.167369842529297
3.61883333333334	0.152587890625
3.62216666666667	0.147819519042969
3.6255	0.156879425048828
3.62883333333334	0.16927719116211
3.63216666666667	0.183582305908203
3.6355	0.195503234863281
3.63883333333334	0.20742416381836
3.64216666666667	0.210762023925781
3.6455	0.205039978027344
3.64883333333334	0.195503234863281
3.65216666666667	0.187873840332031
3.6555	0.189304351806641
3.65883333333334	0.196456909179688
3.66216666666667	0.20599365234375
3.6655	0.213146209716797
3.66883333333334	0.227451324462891
3.67216666666667	0.246047973632813
3.6755	0.26082992553711
3.67883333333334	0.264167785644531
3.68216666666667	0.264644622802735
3.6855	0.262260437011719
3.68883333333334	0.25320053100586
3.69216666666667	0.239372253417969
3.6955	0.2288818359375
3.69883333333334	0.229358673095703
3.70216666666667	0.234603881835938
3.7055	0.242710113525391
3.70883333333334	0.255584716796875
3.71216666666667	0.265598297119141
3.7155	0.269412994384766
3.71883333333334	0.261306762695313
3.72216666666667	0.246047973632813
3.7255	0.226974487304688
3.72883333333334	0.200748443603516
3.73216666666667	0.179767608642578
3.7355	0.168323516845703
3.73883333333334	0.170230865478516
3.74216666666667	0.173091888427735
3.7455	0.176429748535156
3.74883333333334	0.179767608642578
3.75216666666667	0.181198120117188
3.7555	0.172615051269531
3.75883333333334	0.164508819580078
3.76216666666667	0.165939331054688
3.7655	0.17690658569336
3.76883333333334	0.191688537597656
3.77216666666667	0.204563140869141
3.7755	0.226020812988281
3.77883333333334	0.242710113525391
3.78216666666667	0.254631042480469
3.7855	0.257015228271485
3.78883333333334	0.254631042480469
3.79216666666667	0.248908996582031
3.7955	0.238418579101563
3.79883333333334	0.234603881835938
3.80216666666667	0.232696533203125
3.8055	0.233650207519531
3.80883333333334	0.233650207519531
3.81216666666667	0.237464904785156
3.8155	0.243186950683594
3.81883333333334	0.236988067626953
3.82216666666667	0.222206115722656
3.8255	0.20599365234375
3.82883333333334	0.19979476928711
3.83216666666667	0.195026397705078
3.8355	0.185012817382813
3.83883333333334	0.177383422851563
3.84216666666667	0.180244445800781
3.8455	0.194549560546875
3.84883333333334	0.209331512451172
3.85216666666667	0.226497650146485
3.8555	0.247955322265625
3.85883333333334	0.273227691650391
3.86216666666667	0.296115875244141
3.8655	0.317096710205078
3.86883333333334	0.340461730957031
3.87216666666667	0.371456146240235
3.8755	0.4119873046875
3.87883333333334	0.463008880615235
3.88216666666667	0.527381896972657
3.8855	0.608444213867188
3.88883333333334	0.708103179931641
3.89216666666667	0.827312469482422
3.8955	0.972747802734375
3.89883333333334	1.1439323425293
3.90216666666667	1.3422966003418
3.9055	1.56211853027344
3.90883333333334	1.81388854980469
3.91216666666667	2.10285186767578
3.9155	2.43186950683594
3.91883333333334	2.80523300170899
3.92216666666667	3.22580337524414
3.9255	3.70645523071289
3.92883333333334	4.24909591674805
3.93216666666667	4.85086441040039
3.9355	5.51700592041016
3.93883333333334	6.25467300415039
3.94216666666667	7.07769393920899
3.9455	7.99846649169922
3.94883333333334	9.01985168457031
3.95216666666667	10.155200958252
3.9555	11.406421661377
3.95883333333334	12.7825736999512
3.96216666666667	14.2779350280762
3.9655	15.8772468566895
3.96883333333334	17.570972442627
3.97216666666667	19.3395614624024
3.9755	21.1687088012696
3.97883333333334	23.0355262756348
3.98216666666667	24.9137878417969
3.9855	26.7710685729981
3.98883333333334	28.5706520080567
3.99216666666667	30.2810668945313
3.9955	31.8651199340821
3.99883333333334	33.2841873168946
4.00216666666667	34.5048904418946
4.0055	35.5057716369629
4.00883333333334	36.2725257873535
4.01216666666667	36.7889404296875
4.0155	37.0545387268067
4.01883333333334	37.0635986328125
4.02216666666667	36.8280410766602
4.0255	36.3621711730957
4.02883333333334	35.6802940368653
4.03216666666667	34.8105430603028
4.0355	33.7700843811035
4.03883333333334	32.5937271118164
4.04216666666667	31.31103515625
4.0455	29.9468040466309
4.04883333333334	28.5282135009766
4.05216666666667	27.0776748657227
4.0555	25.6237983703613
4.05883333333334	24.1808891296387
4.06216666666667	22.7603912353516
4.0655	21.3809013366699
4.06883333333334	20.0567245483399
4.07216666666667	18.789291381836
4.0755	17.5738334655762
4.07883333333334	16.4217948913574
4.08216666666667	15.3403282165528
4.0855	14.3299102783203
4.08883333333334	13.390064239502
4.09216666666667	12.5226974487305
4.0955	11.7306709289551
4.09883333333334	11.0001564025879
4.10216666666667	10.3216171264649
4.1055	9.69028472900391
4.10883333333334	9.10615921020508
4.11216666666667	8.56637954711914
4.1155	8.06522369384766
4.11883333333334	7.60126113891602
4.12216666666667	7.17830657958985
4.1255	6.79349899291992
4.12883333333334	6.44254684448242
4.13216666666667	6.12068176269532
4.1355	5.82456588745117
4.13883333333334	5.55562973022461
4.14216666666667	5.30624389648438
4.1455	5.07116317749024
4.14883333333334	4.83798980712891
4.15216666666667	4.60386276245117
4.1555	4.37116622924805
4.15883333333334	4.14419174194336
4.16216666666667	3.92436981201172
4.1655	3.70216369628906
4.16883333333334	3.47375869750977
4.17216666666667	3.23915481567383
4.1755	3.0050277709961
4.17883333333334	2.77185440063477
4.18216666666667	2.53343582153321
4.1855	2.29024887084961
4.18883333333334	2.05469131469727
4.19216666666667	1.83153152465821
4.1955	1.61266326904297
4.19883333333334	1.38711929321289
4.20216666666667	1.16062164306641
4.2055	0.946998596191406
4.20883333333334	0.7476806640625
4.21216666666667	0.566959381103516
4.2155	0.402450561523438
4.21883333333334	0.261783599853516
4.22216666666667	0.140666961669922
4.2255	0.0362396240234375
4.22883333333334	-0.0557899475097657
4.23216666666667	-0.136852264404297
4.2355	-0.203609466552735
4.23883333333334	-0.252246856689453
4.24216666666667	-0.282764434814453
4.2455	-0.299930572509766
4.24883333333334	-0.307083129882813
4.25216666666667	-0.305652618408203
4.2555	-0.301361083984375
4.25883333333334	-0.295162200927735
4.26216666666667	-0.288486480712891
4.2655	-0.277042388916016
4.26883333333334	-0.264167785644531
4.27216666666667	-0.246047973632813
4.2755	-0.217914581298828
4.27883333333334	-0.178813934326172
4.28216666666667	-0.140666961669922
4.2855	-0.10824203491211
4.28883333333334	-0.0777244567871094
4.29216666666667	-0.0514984130859375
4.2955	-0.0324249267578125
4.29883333333334	-0.026702880859375
4.30216666666667	-0.0219345092773438
4.3055	-0.0128746032714844
4.30883333333334	0.00238418579101563
4.31216666666667	0.019073486328125
4.3155	0.0333786010742188
4.31883333333334	0.0486373901367188
4.32216666666667	0.0586509704589844
4.3255	0.0634193420410157
4.32883333333334	0.0576972961425782
4.33216666666667	0.0486373901367188
4.3355	0.0457763671875
4.33883333333334	0.0505447387695313
4.34216666666667	0.0600814819335938
4.3455	0.0710487365722657
4.34883333333334	0.0805854797363281
4.35216666666667	0.0863075256347656
4.3555	0.0905990600585938
4.35883333333334	0.095367431640625
4.36216666666667	0.102996826171875
4.3655	0.105857849121094
4.36883333333334	0.104427337646485
4.37216666666667	0.104427337646485
4.3755	0.109195709228516
4.37883333333334	0.114917755126953
4.38216666666667	0.117778778076172
4.3855	0.124931335449219
4.38883333333334	0.141620635986328
4.39216666666667	0.153064727783203
4.3955	0.156879425048828
4.39883333333334	0.149250030517578
4.40216666666667	0.142574310302735
4.4055	0.137805938720703
4.40883333333334	0.131607055664063
4.41216666666667	0.130176544189453
4.4155	0.127792358398438
4.41883333333334	0.129222869873047
4.42216666666667	0.12969970703125
4.4255	0.133991241455078
4.42883333333334	0.143051147460938
4.43216666666667	0.152587890625
4.4355	0.158786773681641
4.43883333333334	0.16164779663086
4.44216666666667	0.161170959472656
4.4455	0.158786773681641
4.44883333333334	0.16021728515625
4.45216666666667	0.165939331054688
4.4555	0.182151794433594
4.45883333333334	0.19979476928711
4.46216666666667	0.218391418457031
4.4655	0.234603881835938
4.46883333333334	0.241756439208985
4.47216666666667	0.239849090576172
4.4755	0.224590301513672
4.47883333333334	0.207901000976563
4.48216666666667	0.190258026123047
4.4855	0.173091888427735
4.48883333333334	0.16164779663086
4.49216666666667	0.159740447998047
4.4955	0.166416168212891
4.49883333333334	0.17547607421875
4.50216666666667	0.185489654541016
4.5055	0.19979476928711
4.50883333333334	0.216484069824219
4.51216666666667	0.227928161621094
4.5155	0.233650207519531
4.51883333333334	0.232696533203125
4.52216666666667	0.226020812988281
4.5255	0.209808349609375
4.52883333333334	0.185966491699219
4.53216666666667	0.166416168212891
4.5355	0.152111053466797
4.53883333333334	0.142574310302735
4.54216666666667	0.133991241455078
4.5455	0.127792358398438
4.54883333333334	0.125885009765625
4.55216666666667	0.119686126708985
4.5555	0.113010406494141
4.55883333333334	0.105857849121094
4.56216666666667	0.109195709228516
4.5655	0.114917755126953
4.56883333333334	0.1220703125
4.57216666666667	0.126838684082031
4.5755	0.136375427246094
4.57883333333334	0.151157379150391
4.58216666666667	0.168323516845703
4.5855	0.180244445800781
4.58883333333334	0.187397003173828
4.59216666666667	0.196456909179688
4.5955	0.202178955078125
4.59883333333334	0.20599365234375
4.60216666666667	0.204563140869141
4.6055	0.213146209716797
4.60883333333334	0.22268295288086
4.61216666666667	0.226020812988281
4.6155	0.22268295288086
4.61883333333334	0.219821929931641
4.62216666666667	0.22268295288086
4.6255	0.225543975830078
4.62883333333334	0.231266021728516
4.63216666666667	0.242710113525391
4.6355	0.254631042480469
4.63883333333334	0.262260437011719
4.64216666666667	0.257015228271485
4.6455	0.25177001953125
4.64883333333334	0.245094299316406
4.65216666666667	0.248908996582031
4.6555	0.255584716796875
4.65883333333334	0.269412994384766
4.66216666666667	0.282764434814453
4.6655	0.285148620605469
4.66883333333334	0.281333923339844
4.67216666666667	0.264644622802735
4.6755	0.246047973632813
4.67883333333334	0.222206115722656
4.68216666666667	0.203132629394531
4.6855	0.188350677490235
4.68883333333334	0.174999237060547
4.69216666666667	0.1678466796875
4.6955	0.163078308105469
4.69883333333334	0.163078308105469
4.70216666666667	0.162601470947266
4.7055	0.167369842529297
4.70883333333334	0.177383422851563
4.71216666666667	0.18310546875
4.7155	0.185489654541016
4.71883333333334	0.179767608642578
4.72216666666667	0.174999237060547
4.7255	0.172138214111328
4.72883333333334	0.171184539794922
4.73216666666667	0.172138214111328
4.7355	0.17547607421875
4.73883333333334	0.185489654541016
4.74216666666667	0.199317932128906
4.7455	0.19979476928711
4.74883333333334	0.188350677490235
4.75216666666667	0.174045562744141
4.7555	0.164508819580078
4.75883333333334	0.164508819580078
4.76216666666667	0.166893005371094
4.7655	0.182628631591797
4.76883333333334	0.200271606445313
4.77216666666667	0.219345092773438
4.7755	0.235557556152344
4.77883333333334	0.244140625
4.78216666666667	0.242710113525391
4.7855	0.230789184570313
4.78883333333334	0.223636627197266
4.79216666666667	0.220775604248047
4.7955	0.217914581298828
4.79883333333334	0.210285186767578
4.80216666666667	0.204086303710938
4.8055	0.205516815185547
4.80883333333334	0.205039978027344
4.81216666666667	0.203132629394531
4.8155	0.1983642578125
4.81883333333334	0.196456909179688
4.82216666666667	0.19979476928711
4.8255	0.203609466552735
4.82883333333334	0.20599365234375
4.83216666666667	0.206947326660156
4.8355	0.208377838134766
4.83883333333334	0.211238861083985
4.84216666666667	0.20742416381836
4.8455	0.200271606445313
4.84883333333334	0.202655792236328
4.85216666666667	0.213146209716797
4.8555	0.23031234741211
4.85883333333334	0.246047973632813
4.86216666666667	0.262737274169922
4.8655	0.277996063232422
4.86883333333334	0.285148620605469
4.87216666666667	0.28371810913086
4.8755	0.28228759765625
4.87883333333334	0.280380249023438
4.88216666666667	0.27608871459961
4.8855	0.267505645751953
4.88883333333334	0.261783599853516
4.89216666666667	0.26082992553711
4.8955	0.258922576904297
4.89883333333334	0.255584716796875
4.90216666666667	0.257015228271485
4.9055	0.26702880859375
4.90883333333334	0.272750854492188
4.91216666666667	0.275135040283203
4.9155	0.277519226074219
4.91883333333334	0.282764434814453
4.92216666666667	0.284194946289063
4.9255	0.277042388916016
4.92883333333334	0.273227691650391
4.93216666666667	0.271320343017578
4.9355	0.272274017333985
4.93883333333334	0.276565551757813
4.94216666666667	0.283241271972656
4.9455	0.293731689453125
4.94883333333334	0.300884246826172
4.95216666666667	0.304698944091797
4.9555	0.301837921142578
4.95883333333334	0.29897689819336
4.96216666666667	0.304222106933594
4.9655	0.317573547363281
4.96883333333334	0.334262847900391
4.97216666666667	0.350475311279297
4.9755	0.368118286132813
4.97883333333334	0.384330749511719
4.98216666666667	0.402927398681641
4.9855	0.420093536376953
4.98883333333334	0.438690185546875
4.99216666666667	0.464439392089844
4.9955	0.499725341796875
4.99883333333334	0.546455383300782
5.00216666666667	0.589370727539063
5.0055	0.637054443359375
5.00883333333334	0.692844390869141
5.01216666666667	0.760555267333985
5.0155	0.83160400390625
5.01883333333334	0.904083251953125
5.02216666666667	0.98419189453125
5.0255	1.07622146606446
5.02883333333334	1.18112564086914
5.03216666666667	1.2969970703125
5.0355	1.42192840576172
5.03883333333334	1.556396484375
5.04216666666667	1.70373916625977
5.0455	1.86586380004883
5.04883333333334	2.044677734375
5.05216666666667	2.23731994628906
5.0555	2.45332717895508
5.05883333333334	2.69317626953125
5.06216666666667	2.96211242675781
5.0655	3.25441360473633
5.06883333333334	3.57198715209961
5.07216666666667	3.92198562622071
5.0755	4.30870056152344
5.07883333333334	4.73260879516602
5.08216666666667	5.18465042114258
5.0855	5.66768646240235
5.08883333333334	6.18839263916016
5.09216666666667	6.74486160278321
5.0955	7.33470916748047
5.09883333333334	7.95936584472657
5.10216666666667	8.63027572631836
5.1055	9.3536376953125
5.10883333333334	10.1203918457031
5.11216666666667	10.9272003173828
5.1155	11.770248413086
5.11883333333334	12.6614570617676
5.12216666666667	13.6022567749024
5.1255	14.58740234375
5.12883333333334	15.6159400939942
5.13216666666667	16.6816711425781
5.1355	17.789363861084
5.13883333333334	18.9285278320313
5.14216666666667	20.0977325439453
5.1455	21.2993621826172
5.14883333333334	22.5305557250977
5.15216666666667	23.794174194336
5.1555	25.0849723815918
5.15883333333334	26.4010429382324
5.16216666666667	27.7395248413086
5.1655	29.080867767334
5.16883333333334	30.4226875305176
5.17216666666667	31.7606925964356
5.1755	33.0986976623535
5.17883333333334	34.419059753418
5.18216666666667	35.707950592041
5.1855	36.9710922241211
5.18883333333334	38.2070541381836
5.19216666666667	39.4072532653809
5.1955	40.555477142334
5.19883333333334	41.6607856750488
5.20216666666667	42.719841003418
5.2055	43.726921081543
5.20883333333334	44.6696281433106
5.21216666666667	45.5474853515625
5.2155	46.3647842407227
5.21883333333334	47.1115112304688
5.22216666666667	47.7786064147949
5.2255	48.3713150024414
5.22883333333334	48.8905906677246
5.23216666666667	49.3402481079102
5.2355	49.708366394043
5.23883333333334	49.9897003173828
5.24216666666667	50.1890182495117
5.2455	50.2991676330567
5.24883333333334	50.3225326538086
5.25216666666667	50.2481460571289
5.2555	50.0893592834473
5.25883333333334	49.8576164245606
5.26216666666667	49.5667457580567
5.2655	49.2196083068848
5.26883333333334	48.8090515136719
5.27216666666667	48.3384132385254
5.2755	47.8100776672363
5.27883333333334	47.231674194336
5.28216666666667	46.5893745422363
5.2855	45.8855628967285
5.28883333333334	45.1297760009766
5.29216666666667	44.342041015625
5.2955	43.5247421264649
5.29883333333334	42.6683425903321
5.30216666666667	41.7838096618653
5.3055	40.8802032470703
5.30883333333334	39.9694442749024
5.31216666666667	39.0415191650391
5.3155	38.0983352661133
5.31883333333334	37.1494293212891
5.32216666666667	36.2019538879395
5.3255	35.2563858032227
5.32883333333334	34.3117713928223
5.33216666666667	33.3757400512696
5.3355	32.4544906616211
5.33883333333334	31.5532684326172
5.34216666666667	30.6711196899414
5.3455	29.8027992248535
5.34883333333334	28.9468765258789
5.35216666666667	28.101921081543
5.3555	27.2669792175293
5.35883333333334	26.4401435852051
5.36216666666667	25.6237983703613
5.3655	24.8231887817383
5.36883333333334	24.0464210510254
5.37216666666667	23.2949256896973
5.3755	22.573471069336
5.37883333333334	21.883487701416
5.38216666666667	21.2268829345703
5.3855	20.6060409545899
5.38883333333334	20.009994506836
5.39216666666667	19.4368362426758
5.3955	18.8803672790528
5.39883333333334	18.3358192443848
5.40216666666667	17.8003311157227
5.4055	17.270565032959
5.40883333333334	16.7570114135742
5.41216666666667	16.2630081176758
5.4155	15.7909393310547
5.41883333333334	15.3388977050781
5.42216666666667	14.9073600769043
5.4255	14.5053863525391
5.42883333333334	14.122486114502
5.43216666666667	13.758659362793
5.4355	13.4029388427735
5.43883333333334	13.0577087402344
5.44216666666667	12.7205848693848
5.4455	12.3820304870606
5.44883333333334	12.0534896850586
5.45216666666667	11.7330551147461
5.4555	11.4274024963379
5.45883333333334	11.131763458252
5.46216666666667	10.8413696289063
5.4655	10.5576515197754
5.46883333333334	10.274887084961
5.47216666666667	10.0011825561524
5.4755	9.73081588745117
5.47883333333334	9.46664810180664
5.48216666666667	9.21916961669922
5.4855	8.99457931518555
5.48883333333334	8.78334045410156
5.49216666666667	8.57305526733399
5.4955	8.37135314941406
5.49883333333334	8.18157196044922
5.50216666666667	7.99942016601563
5.5055	7.8120231628418
5.50883333333334	7.62319564819336
5.51216666666667	7.44295120239258
5.5155	7.26461410522461
5.51883333333334	7.09009170532227
5.52216666666667	6.91604614257813
5.5255	6.75439834594727
5.52883333333334	6.60419464111328
5.53216666666667	6.46066665649414
5.5355	6.32810592651367
5.53883333333334	6.19316101074219
5.54216666666667	6.06584548950196
5.5455	5.94282150268555
5.54883333333334	5.82695007324219
5.55216666666667	5.71489334106446
5.5555	5.60235977172852
5.55883333333334	5.49554824829102
5.56216666666667	5.3858757019043
5.5655	5.27715682983399
5.56883333333334	5.17368316650391
5.57216666666667	5.08260726928711
5.5755	4.99582290649414
5.57883333333334	4.91857528686524
5.58216666666667	4.85372543334961
5.5855	4.79984283447266
5.58883333333334	4.74309921264649
5.59216666666667	4.68015670776367
5.5955	4.6229362487793
5.59883333333334	4.57096099853516
5.60216666666667	4.5156478881836
5.6055	4.46081161499024
5.60883333333334	4.40406799316406
5.61216666666667	4.35113906860352
5.6155	4.29964065551758
5.61883333333334	4.24861907958985
5.62216666666667	4.20475006103516
5.6255	4.15945053100586
5.62883333333334	4.12511825561524
5.63216666666667	4.09507751464844
5.6355	4.06265258789063
5.63883333333334	4.02927398681641
5.64216666666667	3.99923324584961
5.6455	3.9825439453125
5.64883333333334	3.96585464477539
5.65216666666667	3.94487380981446
5.6555	3.92770767211914
5.65883333333334	3.91340255737305
5.66216666666667	3.89385223388672
5.6655	3.8604736328125
5.66883333333334	3.82471084594727
5.67216666666667	3.78942489624024
5.6755	3.75699996948242
5.67883333333334	3.72838973999024
5.68216666666667	3.7078857421875
5.6855	3.69501113891602
5.68883333333334	3.68356704711914
5.69216666666667	3.67975234985352
5.6955	3.68356704711914
5.69883333333334	3.68499755859375
5.70216666666667	3.67975234985352
5.7055	3.67164611816406
5.70883333333334	3.66783142089844
5.71216666666667	3.65686416625977
5.7155	3.64065170288086
5.71883333333334	3.62062454223633
5.72216666666667	3.60965728759766
5.7255	3.59964370727539
5.72883333333334	3.59249114990235
5.73216666666667	3.59630584716797
5.7355	3.60298156738281
5.73883333333334	3.61347198486328
5.74216666666667	3.61204147338867
5.7455	3.60918045043946
5.74883333333334	3.60441207885742
5.75216666666667	3.6001205444336
5.7555	3.59582901000977
5.75883333333334	3.59106063842774
5.76216666666667	3.58963012695313
5.7655	3.58390808105469
5.76883333333334	3.570556640625
5.77216666666667	3.55768203735352
5.7755	3.54909896850586
5.77883333333334	3.54051589965821
5.78216666666667	3.52859497070313
5.7855	3.5243034362793
5.78883333333334	3.53717803955078
5.79216666666667	3.55291366577149
5.7955	3.55911254882813
5.79883333333334	3.56006622314453
5.80216666666667	3.56006622314453
5.8055	3.55958938598633
5.80883333333334	3.54862213134766
5.81216666666667	3.52954864501953
5.8155	3.5085678100586
5.81883333333334	3.4942626953125
5.82216666666667	3.49044799804688
5.8255	3.49044799804688
5.82883333333334	3.49092483520508
5.83216666666667	3.49044799804688
5.8355	3.49617004394531
5.83883333333334	3.50284576416016
5.84216666666667	3.50522994995117
5.8455	3.50284576416016
5.84883333333334	3.50141525268555
5.85216666666667	3.50809097290039
5.8555	3.51619720458985
5.85883333333334	3.52334976196289
5.86216666666667	3.53050231933594
5.8655	3.54051589965821
5.86883333333334	3.54623794555664
5.87216666666667	3.54051589965821
5.8755	3.52859497070313
5.87883333333334	3.52144241333008
5.88216666666667	3.51858139038086
5.8855	3.51953506469727
5.88883333333334	3.5238265991211
5.89216666666667	3.53097915649414
5.8955	3.5395622253418
5.89883333333334	3.54862213134766
5.90216666666667	3.5552978515625
5.9055	3.55243682861328
5.90883333333334	3.54385375976563
5.91216666666667	3.53765487670899
5.9155	3.53145599365235
5.91883333333334	3.52239608764649
5.92216666666667	3.51333618164063
5.9255	3.51285934448242
5.92883333333334	3.51858139038086
5.93216666666667	3.52811813354492
5.9355	3.53670120239258
5.93883333333334	3.54146957397461
5.94216666666667	3.54814529418946
5.9455	3.55243682861328
5.94883333333334	3.55863571166992
5.95216666666667	3.55577468872071
5.9555	3.55768203735352
5.95883333333334	3.56197357177735
5.96216666666667	3.56054306030274
5.9655	3.55052947998047
5.96883333333334	3.53145599365235
5.97216666666667	3.52048873901367
5.9755	3.5090446472168
5.97883333333334	3.50284576416016
5.98216666666667	3.50093841552735
5.9855	3.50236892700196
5.98883333333334	3.51095199584961
5.99216666666667	3.51428985595703
5.9955	3.52144241333008
5.99883333333334	3.52334976196289
6.00216666666667	3.52621078491211
6.0055	3.52573394775391
6.00883333333334	3.52048873901367
6.01216666666667	3.51524353027344
6.0155	3.51190567016602
6.01883333333334	3.51524353027344
6.02216666666667	3.51572036743164
6.0255	3.51428985595703
6.02883333333334	3.51905822753906
6.03216666666667	3.52811813354492
6.0355	3.53240966796875
6.03883333333334	3.5238265991211
6.04216666666667	3.51428985595703
6.0455	3.50999832153321
6.04883333333334	3.50713729858399
6.05216666666667	3.50379943847656
6.0555	3.50141525268555
6.05883333333334	3.50618362426758
6.06216666666667	3.51333618164063
6.0655	3.5247802734375
6.06883333333334	3.53240966796875
6.07216666666667	3.53574752807617
6.0755	3.54146957397461
6.07883333333334	3.55005264282227
6.08216666666667	3.55958938598633
6.0855	3.55863571166992
6.08883333333334	3.55052947998047
6.09216666666667	3.5395622253418
6.0955	3.52716445922852
6.09883333333334	3.51715087890625
6.10216666666667	3.50809097290039
6.1055	3.50522994995117
6.10883333333334	3.50379943847656
6.11216666666667	3.50332260131836
6.1155	3.50332260131836
6.11883333333334	3.49617004394531
6.12216666666667	3.49140167236328
6.1255	3.48854064941406
6.12883333333334	3.49473953247071
6.13216666666667	3.50618362426758
6.1355	3.51762771606446
6.13883333333334	3.52954864501953
6.14216666666667	3.53240966796875
6.1455	3.52954864501953
6.14883333333334	3.52239608764649
6.15216666666667	3.51572036743164
6.1555	3.50999832153321
6.15883333333334	3.50761413574219
6.16216666666667	3.50999832153321
6.1655	3.51715087890625
6.16883333333334	3.52001190185547
6.17216666666667	3.52048873901367
6.1755	3.51524353027344
6.17883333333334	3.50999832153321
6.18216666666667	3.50046157836914
6.1855	3.49044799804688
6.18883333333334	3.48854064941406
6.19216666666667	3.49569320678711
6.1955	3.50999832153321
6.19883333333334	3.51667404174805
6.20216666666667	3.51762771606446
6.2055	3.51858139038086
6.20883333333334	3.52001190185547
6.21216666666667	3.51142883300781
6.2155	3.49569320678711
6.21883333333334	3.48663330078125
6.22216666666667	3.49235534667969
6.2255	3.49998474121094
6.22883333333334	3.49998474121094
6.23216666666667	3.49950790405274
6.2355	3.50475311279297
6.23883333333334	3.51572036743164
6.24216666666667	3.52573394775391
6.2455	3.53002548217774
6.24883333333334	3.53097915649414
6.25216666666667	3.53050231933594
6.2555	3.52334976196289
6.25883333333334	3.50761413574219
6.26216666666667	3.48949432373047
6.2655	3.48377227783203
6.26883333333334	3.49092483520508
6.27216666666667	3.50189208984375
6.2755	3.50570678710938
6.27883333333334	3.50618362426758
6.28216666666667	3.50618362426758
6.2855	3.50475311279297
6.28883333333334	3.50189208984375
6.29216666666667	3.50332260131836
6.2955	3.51428985595703
6.29883333333334	3.52525711059571
6.30216666666667	3.53384017944336
6.3055	3.53813171386719
6.30883333333334	3.54051589965821
6.31216666666667	3.53765487670899
6.3155	3.53288650512696
6.31883333333334	3.52907180786133
6.32216666666667	3.52525711059571
6.3255	3.5243034362793
6.32883333333334	3.52096557617188
6.33216666666667	3.51953506469727
6.3355	3.51619720458985
6.33883333333334	3.51333618164063
6.34216666666667	3.51428985595703
6.3455	3.51333618164063
6.34883333333334	3.51238250732422
6.35216666666667	3.5085678100586
6.3555	3.50713729858399
6.35883333333334	3.50475311279297
6.36216666666667	3.50189208984375
6.3655	3.50236892700196
6.36883333333334	3.50236892700196
6.37216666666667	3.49855422973633
6.3755	3.48615646362305
6.37883333333334	3.47661972045899
6.38216666666667	3.46851348876953
6.3855	3.46183776855469
6.38883333333334	3.45516204833985
6.39216666666667	3.45087051391602
6.3955	3.45325469970703
6.39883333333334	3.45182418823242
6.40216666666667	3.44896316528321
6.4055	3.44133377075196
6.40883333333334	3.43513488769531
6.41216666666667	3.43418121337891
6.4155	3.44133377075196
6.41883333333334	3.45373153686524
6.42216666666667	3.46469879150391
6.4255	3.47185134887696
6.42883333333334	3.47566604614258
6.43216666666667	3.47280502319336
6.4355	3.45993041992188
6.43883333333334	3.43894958496094
6.44216666666667	3.41844558715821
6.4455	3.40747833251953
6.44883333333334	3.40652465820313
6.45216666666667	3.41653823852539
6.4555	3.42750549316406
6.45883333333334	3.43799591064453
6.46216666666667	3.43990325927735
6.4655	3.43608856201172
6.46883333333334	3.42607498168946
6.47216666666667	3.41796875
6.4755	3.41320037841797
6.47883333333334	3.41463088989258
6.48216666666667	3.41987609863281
6.4855	3.43036651611328
6.48883333333334	3.44514846801758
6.49216666666667	3.45611572265625
6.4955	3.46660614013672
6.49883333333334	3.47518920898438
6.50216666666667	3.48186492919922
6.5055	3.47948074340821
6.50883333333334	3.47280502319336
6.51216666666667	3.46469879150391
6.5155	3.45659255981446
6.51883333333334	3.45134735107422
6.52216666666667	3.45039367675781
6.5255	3.45134735107422
6.52883333333334	3.44610214233399
6.53216666666667	3.43561172485352
6.5355	3.42226028442383
6.53883333333334	3.41129302978516
6.54216666666667	3.40366363525391
6.5455	3.39651107788086
6.54883333333334	3.38983535766602
6.55216666666667	3.387451171875
6.5555	3.39365005493164
6.55883333333334	3.39794158935547
6.56216666666667	3.39937210083008
6.5655	3.40557098388672
6.56883333333334	3.41606140136719
6.57216666666667	3.42702865600586
6.5755	3.42464447021485
6.57883333333334	3.41558456420899
6.58216666666667	3.40890884399414
6.5855	3.4017562866211
6.58883333333334	3.39460372924805
6.59216666666667	3.38602066040039
6.5955	3.38077545166016
6.59883333333334	3.38268280029297
6.60216666666667	3.38602066040039
6.6055	3.39317321777344
6.60883333333334	3.39889526367188
6.61216666666667	3.39937210083008
6.6155	3.40127944946289
6.61883333333334	3.4027099609375
6.62216666666667	3.40366363525391
6.6255	3.39889526367188
6.62883333333334	3.39412689208985
6.63216666666667	3.39174270629883
6.6355	3.38983535766602
6.63883333333334	3.38935852050781
6.64216666666667	3.39078903198242
6.6455	3.38888168334961
6.64883333333334	3.38363647460938
6.65216666666667	3.37743759155274
6.6555	3.37028503417969
6.65883333333334	3.35884094238281
6.66216666666667	3.34644317626953
6.6655	3.33595275878906
[truncated: 2,508 more rows]
