# Supplementary material for: Phase-Specific Parameter Estimation in Chiral HPLC Using 1‑Site, 2‑Site Stochastic Models, and Unified Equation Approach
Source: Anal Chem. 2026 Apr 29;98(18):13925–39. doi: 10.1021/acs.analchem.6c01634 (PMC13177292; doi:10.1021/acs.analchem.6c01634)
Supplement: Supplementary file 2 [file ac6c01634_si_002.zip › SupportingInformation/01_isotherm_fit/CELL3_data/LORA_CELL3_05_10_04.CSV]

0.00166666666666667	0.0553131103515625
0.005	0.0596046447753907
0.00833333333333334	0.0615119934082032
0.0116666666666667	0.0562667846679688
0.015	0.0486373901367188
0.0183333333333334	0.0410079956054688
0.0216666666666667	0.0281333923339844
0.025	0.0181198120117188
0.0283333333333334	0.00667572021484375
0.0316666666666667	0.00143051147460938
0.035	-0.00095367431640625
0.0383333333333334	0.00143051147460938
0.0416666666666667	0.0100135803222656
0.045	0.0185966491699219
0.0483333333333334	0.0290870666503906
0.0516666666666667	0.034332275390625
0.055	0.0405311584472656
0.0583333333333334	0.0467300415039063
0.0616666666666667	0.05340576171875
0.065	0.0615119934082032
0.0683333333333334	0.0662803649902344
0.0716666666666667	0.072479248046875
0.075	0.0710487365722657
0.0783333333333334	0.0705718994140625
0.0816666666666667	0.0700950622558594
0.085	0.0710487365722657
0.0883333333333334	0.072479248046875
0.0916666666666667	0.0729560852050782
0.095	0.0762939453125
0.0983333333333334	0.0805854797363281
0.101666666666667	0.0805854797363281
0.105	0.0667572021484375
0.108333333333334	0.0462532043457031
0.111666666666667	0.0290870666503906
0.115	0.0185966491699219
0.118333333333334	0.0119209289550781
0.121666666666667	0.00143051147460938
0.125	-0.00143051147460938
0.128333333333334	0.00476837158203125
0.131666666666667	0.0143051147460938
0.135	0.0224113464355469
0.138333333333334	0.0295639038085938
0.141666666666667	0.0438690185546875
0.145	0.0557899475097657
0.148333333333334	0.0543594360351563
0.151666666666667	0.0476837158203125
0.155	0.0410079956054688
0.158333333333334	0.0357627868652344
0.161666666666667	0.0271797180175781
0.165	0.0205039978027344
0.168333333333334	0.0252723693847656
0.171666666666667	0.0319480895996094
0.175	0.0462532043457031
0.178333333333334	0.0562667846679688
0.181666666666667	0.0619888305664063
0.185	0.0605583190917969
0.188333333333334	0.05340576171875
0.191666666666667	0.0443458557128906
0.195	0.0329017639160156
0.198333333333334	0.0271797180175781
0.201666666666667	0.0309944152832031
0.205	0.0424385070800781
0.208333333333334	0.0596046447753907
0.211666666666667	0.0767707824707032
0.215	0.0844001770019531
0.218333333333334	0.0824928283691406
0.221666666666667	0.0767707824707032
0.225	0.0720024108886719
0.228333333333334	0.0672340393066407
0.231666666666667	0.0615119934082032
0.235	0.0543594360351563
0.238333333333334	0.0500679016113282
0.241666666666667	0.0410079956054688
0.245	0.0376701354980469
0.248333333333334	0.0352859497070313
0.251666666666667	0.0371932983398438
0.255	0.034332275390625
0.258333333333334	0.030517578125
0.261666666666667	0.030517578125
0.265	0.0324249267578125
0.268333333333334	0.0338554382324219
0.271666666666667	0.034332275390625
0.275	0.0433921813964844
0.278333333333334	0.0491142272949219
0.281666666666667	0.0529289245605469
0.285	0.0429153442382813
0.288333333333334	0.0281333923339844
0.291666666666667	0.0133514404296875
0.295	0.00143051147460938
0.298333333333334	-0.00619888305664063
0.301666666666667	-0.0138282775878906
0.305	-0.0100135803222656
0.308333333333334	0.00333786010742188
0.311666666666667	0.0171661376953125
0.315	0.0252723693847656
0.318333333333334	0.0286102294921875
0.321666666666667	0.0371932983398438
0.325	0.0472068786621094
0.328333333333334	0.0553131103515625
0.331666666666667	0.0615119934082032
0.335	0.0691413879394532
0.338333333333334	0.0786781311035157
0.341666666666667	0.0867843627929688
0.345	0.087738037109375
0.348333333333334	0.0796318054199219
0.351666666666667	0.0629425048828125
0.355	0.041961669921875
0.358333333333334	0.0224113464355469
0.361666666666667	0.0128746032714844
0.365	0.0152587890625
0.368333333333334	0.0238418579101563
0.371666666666667	0.0362396240234375
0.375	0.0491142272949219
0.378333333333334	0.057220458984375
0.381666666666667	0.05340576171875
0.385	0.0462532043457031
0.388333333333334	0.0429153442382813
0.391666666666667	0.0433921813964844
0.395	0.041961669921875
0.398333333333334	0.0386238098144531
0.401666666666667	0.0367164611816406
0.405	0.0324249267578125
0.408333333333334	0.0319480895996094
0.411666666666667	0.0362396240234375
0.415	0.0452995300292969
0.418333333333334	0.0543594360351563
0.421666666666667	0.06103515625
0.425	0.0662803649902344
0.428333333333334	0.0615119934082032
0.431666666666667	0.0524520874023438
0.435	0.0352859497070313
0.438333333333334	0.0243186950683594
0.441666666666667	0.0181198120117188
0.445	0.0209808349609375
0.448333333333334	0.0262260437011719
0.451666666666667	0.0300407409667969
0.455	0.0405311584472656
0.458333333333334	0.0543594360351563
0.461666666666667	0.0681877136230469
0.465	0.0734329223632813
0.468333333333334	0.0729560852050782
0.471666666666667	0.0710487365722657
0.475	0.0681877136230469
0.478333333333334	0.0658035278320313
0.481666666666667	0.0662803649902344
0.485	0.0672340393066407
0.488333333333334	0.0696182250976563
0.491666666666667	0.0672340393066407
0.495	0.0643730163574219
0.498333333333334	0.0605583190917969
0.501666666666667	0.05340576171875
0.505	0.0452995300292969
0.508333333333334	0.0333786010742188
0.511666666666667	0.0333786010742188
0.515	0.0424385070800781
0.518333333333334	0.0524520874023438
0.521666666666667	0.0510215759277344
0.525	0.0424385070800781
0.528333333333334	0.0410079956054688
0.531666666666667	0.0433921813964844
0.535	0.0438690185546875
0.538333333333334	0.0400543212890625
0.541666666666667	0.0467300415039063
0.545	0.0634193420410157
0.548333333333334	0.0867843627929688
0.551666666666667	0.104427337646485
0.555	0.115394592285156
0.558333333333334	0.122547149658203
0.561666666666667	0.12350082397461
0.565	0.118255615234375
0.568333333333334	0.108718872070313
0.571666666666667	0.0963211059570313
0.575	0.0863075256347656
0.578333333333334	0.0791549682617188
0.581666666666667	0.0767707824707032
0.585	0.0782012939453125
0.588333333333334	0.0739097595214844
0.591666666666667	0.0681877136230469
0.595	0.0581741333007813
0.598333333333334	0.0481605529785156
0.601666666666667	0.0410079956054688
0.605	0.0376701354980469
0.608333333333334	0.0433921813964844
0.611666666666667	0.0543594360351563
0.615	0.0662803649902344
0.618333333333334	0.0715255737304688
0.621666666666667	0.072479248046875
0.625	0.0720024108886719
0.628333333333334	0.0748634338378907
0.631666666666667	0.0705718994140625
0.635	0.0681877136230469
0.638333333333334	0.0720024108886719
0.641666666666667	0.0820159912109375
0.645	0.0882148742675781
0.648333333333334	0.0834465026855469
0.651666666666667	0.0805854797363281
0.655	0.0848770141601563
0.658333333333334	0.091552734375
0.661666666666667	0.0948905944824219
0.665	0.09918212890625
0.668333333333334	0.109195709228516
0.671666666666667	0.121116638183594
0.675	0.123023986816406
0.678333333333334	0.117301940917969
0.681666666666667	0.102519989013672
0.685	0.0834465026855469
0.688333333333334	0.0634193420410157
0.691666666666667	0.0491142272949219
0.695	0.0429153442382813
0.698333333333334	0.0452995300292969
0.701666666666667	0.0562667846679688
0.705	0.0748634338378907
0.708333333333334	0.0948905944824219
0.711666666666667	0.107765197753906
0.715	0.116348266601563
0.718333333333334	0.119686126708985
0.721666666666667	0.119686126708985
0.725	0.11444091796875
0.728333333333334	0.10824203491211
0.731666666666667	0.107765197753906
0.735	0.112533569335938
0.738333333333334	0.124454498291016
0.741666666666667	0.136375427246094
0.745	0.144481658935547
0.748333333333334	0.151634216308594
0.751666666666667	0.158786773681641
0.755	0.159740447998047
0.758333333333334	0.153064727783203
0.761666666666667	0.139713287353516
0.765	0.129222869873047
0.768333333333334	0.115394592285156
0.771666666666667	0.0972747802734375
0.775	0.080108642578125
0.778333333333334	0.0691413879394532
0.781666666666667	0.06866455078125
0.785	0.0753402709960938
0.788333333333334	0.0858306884765625
0.791666666666667	0.0901222229003906
0.795	0.091552734375
0.798333333333334	0.0910758972167969
0.801666666666667	0.0910758972167969
0.805	0.0844001770019531
0.808333333333334	0.0715255737304688
0.811666666666667	0.0643730163574219
0.815	0.0696182250976563
0.818333333333334	0.0872611999511719
0.821666666666667	0.106334686279297
0.825	0.117778778076172
0.828333333333334	0.12350082397461
0.831666666666667	0.120639801025391
0.835	0.117301940917969
0.838333333333334	0.10061264038086
0.841666666666667	0.0824928283691406
0.845	0.0772476196289063
0.848333333333334	0.0853538513183594
0.851666666666667	0.0982284545898438
0.855	0.10061264038086
0.858333333333334	0.102996826171875
0.861666666666667	0.103473663330078
0.865	0.107765197753906
0.868333333333334	0.113964080810547
0.871666666666667	0.124931335449219
0.875	0.135421752929688
0.878333333333334	0.14495849609375
0.881666666666667	0.155925750732422
0.885	0.16021728515625
0.888333333333334	0.164508819580078
0.891666666666667	0.169754028320313
0.895	0.177860260009766
0.898333333333334	0.178813934326172
0.901666666666667	0.169754028320313
0.905	0.157833099365235
0.908333333333334	0.139236450195313
0.911666666666667	0.116825103759766
0.915	0.0987052917480469
0.918333333333334	0.0905990600585938
0.921666666666667	0.0891685485839844
0.925	0.0848770141601563
0.928333333333334	0.0824928283691406
0.931666666666667	0.0853538513183594
0.935	0.0905990600585938
0.938333333333334	0.0967979431152344
0.941666666666667	0.103950500488281
0.945	0.113964080810547
0.948333333333334	0.125408172607422
0.951666666666667	0.13113021850586
0.955	0.133991241455078
0.958333333333334	0.128746032714844
0.961666666666667	0.11587142944336
0.965	0.106334686279297
0.968333333333334	0.101089477539063
0.971666666666667	0.0996589660644531
0.975	0.0987052917480469
0.978333333333334	0.104427337646485
0.981666666666667	0.120162963867188
0.985	0.132560729980469
0.988333333333334	0.134944915771485
0.991666666666667	0.130653381347656
0.995	0.127792358398438
0.998333333333334	0.126361846923828
1.00166666666667	0.1220703125
1.005	0.1220703125
1.00833333333334	0.132560729980469
1.01166666666667	0.147342681884766
1.015	0.156402587890625
1.01833333333334	0.154495239257813
1.02166666666667	0.152111053466797
1.025	0.147342681884766
1.02833333333334	0.137805938720703
1.03166666666667	0.121116638183594
1.035	0.103473663330078
1.03833333333334	0.0939369201660156
1.04166666666667	0.0929832458496094
1.045	0.0982284545898438
1.04833333333334	0.104427337646485
1.05166666666667	0.119686126708985
1.055	0.146865844726563
1.05833333333334	0.177383422851563
1.06166666666667	0.197887420654297
1.065	0.205516815185547
1.06833333333334	0.204086303710938
1.07166666666667	0.195980072021485
1.075	0.181674957275391
1.07833333333334	0.165462493896485
1.08166666666667	0.155448913574219
1.085	0.156402587890625
1.08833333333334	0.163555145263672
1.09166666666667	0.166416168212891
1.095	0.165462493896485
1.09833333333334	0.164985656738281
1.10166666666667	0.164985656738281
1.105	0.170707702636719
1.10833333333334	0.178813934326172
1.11166666666667	0.194072723388672
1.115	0.211238861083985
1.11833333333334	0.226974487304688
1.12166666666667	0.240802764892578
1.125	0.242710113525391
1.12833333333334	0.237464904785156
1.13166666666667	0.231266021728516
1.135	0.224113464355469
1.13833333333334	0.214099884033203
1.14166666666667	0.197410583496094
1.145	0.187397003173828
1.14833333333334	0.185012817382813
1.15166666666667	0.18310546875
1.155	0.181674957275391
1.15833333333334	0.185012817382813
1.16166666666667	0.189781188964844
1.165	0.19073486328125
1.16833333333334	0.187873840332031
1.17166666666667	0.185489654541016
1.175	0.187873840332031
1.17833333333334	0.18453598022461
1.18166666666667	0.186920166015625
1.185	0.191211700439453
1.18833333333334	0.202178955078125
1.19166666666667	0.204086303710938
1.195	0.202655792236328
1.19833333333334	0.205039978027344
1.20166666666667	0.206470489501953
1.205	0.207901000976563
1.20833333333334	0.202178955078125
1.21166666666667	0.202178955078125
1.215	0.202178955078125
1.21833333333334	0.200271606445313
1.22166666666667	0.196456909179688
1.225	0.185012817382813
1.22833333333334	0.172615051269531
1.23166666666667	0.161170959472656
1.235	0.15401840209961
1.23833333333334	0.151634216308594
1.24166666666667	0.145435333251953
1.245	0.149250030517578
1.24833333333334	0.162124633789063
1.25166666666667	0.181198120117188
1.255	0.195980072021485
1.25833333333334	0.1983642578125
1.26166666666667	0.198841094970703
1.265	0.1983642578125
1.26833333333334	0.201702117919922
1.27166666666667	0.206470489501953
1.275	0.212669372558594
1.27833333333334	0.224590301513672
1.28166666666667	0.247001647949219
1.285	0.265598297119141
1.28833333333334	0.277042388916016
1.29166666666667	0.281333923339844
1.295	0.288009643554688
1.29833333333334	0.296592712402344
1.30166666666667	0.298500061035156
1.305	0.303268432617188
1.30833333333334	0.310897827148438
1.31166666666667	0.324726104736328
1.315	0.339984893798828
1.31833333333334	0.36001205444336
1.32166666666667	0.378131866455078
1.325	0.393390655517578
1.32833333333334	0.403404235839844
1.33166666666667	0.409603118896485
1.335	0.409603118896485
1.33833333333334	0.409603118896485
1.34166666666667	0.419139862060547
1.345	0.435829162597656
1.34833333333334	0.452995300292969
1.35166666666667	0.465869903564453
1.355	0.474929809570313
1.35833333333334	0.478744506835938
1.36166666666667	0.474929809570313
1.365	0.470161437988281
1.36833333333334	0.469207763671875
1.37166666666667	0.476360321044922
1.375	0.484466552734375
1.37833333333334	0.492095947265625
1.38166666666667	0.502109527587891
1.385	0.505924224853516
1.38833333333334	0.508308410644532
1.39166666666667	0.509262084960938
1.395	0.51259994506836
1.39833333333334	0.519275665283203
1.40166666666667	0.529289245605469
1.405	0.550270080566407
1.40833333333334	0.574588775634766
1.41166666666667	0.594615936279297
1.415	0.610828399658203
1.41833333333334	0.621318817138672
1.42166666666667	0.62704086303711
1.425	0.622272491455078
1.42833333333334	0.609397888183594
1.43166666666667	0.5950927734375
1.435	0.584125518798828
1.43833333333334	0.578403472900391
1.44166666666667	0.574588775634766
1.445	0.570297241210938
1.44833333333334	0.564098358154297
1.45166666666667	0.554084777832032
1.455	0.540733337402344
1.45833333333334	0.523567199707032
1.46166666666667	0.50497055053711
1.465	0.487327575683594
1.46833333333334	0.475883483886719
1.47166666666667	0.471115112304688
1.475	0.466346740722656
1.47833333333334	0.456809997558594
1.48166666666667	0.443458557128906
1.485	0.430583953857422
1.48833333333334	0.414371490478516
1.49166666666667	0.400066375732422
1.495	0.399112701416016
1.49833333333334	0.408172607421875
1.50166666666667	0.41961669921875
1.505	0.422000885009766
1.50833333333334	0.423431396484375
1.51166666666667	0.425338745117188
1.515	0.419139862060547
1.51833333333334	0.407218933105469
1.52166666666667	0.396251678466797
1.525	0.397682189941406
1.52833333333334	0.402927398681641
1.53166666666667	0.407218933105469
1.535	0.407218933105469
1.53833333333334	0.407695770263672
1.54166666666667	0.406742095947266
1.545	0.395774841308594
1.54833333333334	0.381946563720703
1.55166666666667	0.367164611816406
1.555	0.361442565917969
1.55833333333334	0.357151031494141
1.56166666666667	0.3509521484375
1.565	0.344276428222656
1.56833333333334	0.334739685058594
1.57166666666667	0.322818756103516
1.575	0.303745269775391
1.57833333333334	0.287055969238281
1.58166666666667	0.278949737548828
1.585	0.278949737548828
1.58833333333334	0.274658203125
1.59166666666667	0.26845932006836
1.595	0.268936157226563
1.59833333333334	0.270366668701172
1.60166666666667	0.266075134277344
1.605	0.262260437011719
1.60833333333334	0.264644622802735
1.61166666666667	0.26845932006836
1.615	0.264167785644531
1.61833333333334	0.254154205322266
1.62166666666667	0.246047973632813
1.625	0.236034393310547
1.62833333333334	0.232696533203125
1.63166666666667	0.233173370361328
1.635	0.235080718994141
1.63833333333334	0.23651123046875
1.64166666666667	0.242233276367188
1.645	0.254154205322266
1.64833333333334	0.266551971435547
1.65166666666667	0.279903411865235
1.655	0.29754638671875
1.65833333333334	0.315189361572266
1.66166666666667	0.326156616210938
1.665	0.324249267578125
1.66833333333334	0.309944152832031
1.67166666666667	0.294208526611328
1.675	0.28228759765625
1.67833333333334	0.28371810913086
1.68166666666667	0.294208526611328
1.685	0.315189361572266
1.68833333333334	0.339508056640625
1.69166666666667	0.365734100341797
1.695	0.386238098144531
1.69833333333334	0.392436981201172
1.70166666666667	0.386238098144531
1.705	0.369071960449219
1.70833333333334	0.35858154296875
1.71166666666667	0.350475311279297
1.715	0.346183776855469
1.71833333333334	0.347137451171875
1.72166666666667	0.351905822753906
1.725	0.362873077392578
1.72833333333334	0.365734100341797
1.73166666666667	0.361919403076172
1.735	0.352859497070313
1.73833333333334	0.345706939697266
1.74166666666667	0.342369079589844
1.745	0.343799591064453
1.74833333333334	0.347137451171875
1.75166666666667	0.353336334228516
1.755	0.363349914550781
1.75833333333334	0.376701354980469
1.76166666666667	0.391483306884766
1.765	0.399589538574219
1.76833333333334	0.409603118896485
1.77166666666667	0.423431396484375
1.775	0.44393539428711
1.77833333333334	0.458240509033203
1.78166666666667	0.467777252197266
1.785	0.472545623779297
1.78833333333334	0.481128692626953
1.79166666666667	0.489234924316406
1.795	0.49591064453125
1.79833333333334	0.5035400390625
1.80166666666667	0.506401062011719
1.805	0.504016876220703
1.80833333333334	0.495433807373047
1.81166666666667	0.483036041259766
1.815	0.468730926513672
1.81833333333334	0.453472137451172
1.82166666666667	0.448703765869141
1.825	0.460147857666016
1.82833333333334	0.479698181152344
1.83166666666667	0.503063201904297
1.835	0.519275665283203
1.83833333333334	0.533580780029297
1.84166666666667	0.54168701171875
1.845	0.538825988769532
1.84833333333334	0.52642822265625
1.85166666666667	0.506401062011719
1.855	0.490665435791016
1.85833333333334	0.477790832519531
1.86166666666667	0.463008880615235
1.865	0.45013427734375
1.86833333333334	0.442028045654297
1.87166666666667	0.442028045654297
1.875	0.445365905761719
1.87833333333334	0.445842742919922
1.88166666666667	0.44393539428711
1.885	0.438690185546875
1.88833333333334	0.436782836914063
1.89166666666667	0.433921813964844
1.895	0.432014465332031
1.89833333333334	0.429153442382813
1.90166666666667	0.430583953857422
1.905	0.435829162597656
1.90833333333334	0.440597534179688
1.91166666666667	0.4425048828125
1.915	0.432014465332031
1.91833333333334	0.420093536376953
1.92166666666667	0.409603118896485
1.925	0.403881072998047
1.92833333333334	0.395774841308594
1.93166666666667	0.385761260986328
1.935	0.384330749511719
1.93833333333334	0.387668609619141
1.94166666666667	0.391483306884766
1.945	0.391483306884766
1.94833333333334	0.392913818359375
1.95166666666667	0.392913818359375
1.955	0.389575958251953
1.95833333333334	0.39052963256836
1.96166666666667	0.396728515625
1.965	0.402450561523438
1.96833333333334	0.400543212890625
1.97166666666667	0.395774841308594
1.975	0.391483306884766
1.97833333333334	0.379562377929688
1.98166666666667	0.3662109375
1.985	0.355720520019531
1.98833333333334	0.357151031494141
1.99166666666667	0.365734100341797
1.995	0.370025634765625
1.99833333333334	0.370502471923828
2.00166666666667	0.361919403076172
2.005	0.349998474121094
2.00833333333334	0.335216522216797
2.01166666666667	0.323772430419922
2.015	0.325202941894531
2.01833333333334	0.336647033691406
2.02166666666667	0.347614288330078
2.025	0.347137451171875
2.02833333333334	0.339508056640625
2.03166666666667	0.330924987792969
2.035	0.317573547363281
2.03833333333334	0.303745269775391
2.04166666666667	0.2899169921875
2.045	0.282764434814453
2.04833333333334	0.28371810913086
2.05166666666667	0.288009643554688
2.055	0.287532806396485
2.05833333333334	0.27608871459961
2.06166666666667	0.267982482910156
2.065	0.269412994384766
2.06833333333334	0.272274017333985
2.07166666666667	0.268936157226563
2.075	0.265121459960938
2.07833333333334	0.269889831542969
2.08166666666667	0.280380249023438
2.085	0.288486480712891
2.08833333333334	0.290870666503906
2.09166666666667	0.294208526611328
2.095	0.303268432617188
2.09833333333334	0.314712524414063
2.10166666666667	0.323772430419922
2.105	0.330924987792969
2.10833333333334	0.336170196533203
2.11166666666667	0.335693359375
2.115	0.326156616210938
2.11833333333334	0.312328338623047
2.12166666666667	0.296115875244141
2.125	0.280380249023438
2.12833333333334	0.271797180175781
2.13166666666667	0.269412994384766
2.135	0.274181365966797
2.13833333333334	0.282764434814453
2.14166666666667	0.294685363769531
2.145	0.300884246826172
2.14833333333334	0.300407409667969
2.15166666666667	0.302791595458985
2.155	0.308036804199219
2.15833333333334	0.313758850097656
2.16166666666667	0.319004058837891
2.165	0.331401824951172
2.16833333333334	0.354290008544922
2.17166666666667	0.378131866455078
2.175	0.38909912109375
2.17833333333334	0.385761260986328
2.18166666666667	0.371456146240235
2.185	0.354766845703125
2.18833333333334	0.332355499267578
2.19166666666667	0.308513641357422
2.195	0.294685363769531
2.19833333333334	0.29754638671875
2.20166666666667	0.310420989990235
2.205	0.323772430419922
2.20833333333334	0.331401824951172
2.21166666666667	0.334739685058594
2.215	0.332832336425781
2.21833333333334	0.329971313476563
2.22166666666667	0.326633453369141
2.225	0.322341918945313
2.22833333333334	0.317573547363281
2.23166666666667	0.313758850097656
2.235	0.313282012939453
2.23833333333334	0.313758850097656
2.24166666666667	0.311851501464844
2.245	0.301361083984375
2.24833333333334	0.291824340820313
2.25166666666667	0.285625457763672
2.255	0.278949737548828
2.25833333333334	0.268936157226563
2.26166666666667	0.262260437011719
2.265	0.26702880859375
2.26833333333334	0.27608871459961
2.27166666666667	0.284194946289063
2.275	0.297069549560547
2.27833333333334	0.317573547363281
2.28166666666667	0.33712387084961
2.285	0.348091125488281
2.28833333333334	0.350475311279297
2.29166666666667	0.349044799804688
2.295	0.342845916748047
2.29833333333334	0.329971313476563
2.30166666666667	0.319957733154297
2.305	0.319480895996094
2.30833333333334	0.32949447631836
2.31166666666667	0.337600708007813
2.315	0.34332275390625
2.31833333333334	0.35238265991211
2.32166666666667	0.359058380126953
2.325	0.361442565917969
2.32833333333334	0.360488891601563
2.33166666666667	0.364303588867188
2.335	0.364303588867188
2.33833333333334	0.354290008544922
2.34166666666667	0.344276428222656
2.345	0.334262847900391
2.34833333333334	0.326156616210938
2.35166666666667	0.316143035888672
2.355	0.308036804199219
2.35833333333334	0.30517578125
2.36166666666667	0.298500061035156
2.365	0.293731689453125
2.36833333333334	0.287532806396485
2.37166666666667	0.27608871459961
2.375	0.265598297119141
2.37833333333334	0.261306762695313
2.38166666666667	0.265121459960938
2.385	0.26845932006836
2.38833333333334	0.266551971435547
2.39166666666667	0.270366668701172
2.395	0.278472900390625
2.39833333333334	0.28371810913086
2.40166666666667	0.28228759765625
2.405	0.281810760498047
2.40833333333334	0.290393829345703
2.41166666666667	0.303745269775391
2.415	0.31280517578125
2.41833333333334	0.323772430419922
2.42166666666667	0.339508056640625
2.425	0.360488891601563
2.42833333333334	0.384330749511719
2.43166666666667	0.403404235839844
2.435	0.418186187744141
2.43833333333334	0.430107116699219
2.44166666666667	0.441551208496094
2.445	0.45013427734375
2.44833333333334	0.448226928710938
2.45166666666667	0.442028045654297
2.455	0.438213348388672
2.45833333333334	0.43630599975586
2.46166666666667	0.432968139648438
2.465	0.424385070800781
2.46833333333334	0.416278839111328
2.47166666666667	0.411033630371094
2.475	0.4119873046875
2.47833333333334	0.412940979003906
2.48166666666667	0.411033630371094
2.485	0.408172607421875
2.48833333333334	0.410556793212891
2.49166666666667	0.417232513427735
2.495	0.422477722167969
2.49833333333334	0.427722930908203
2.50166666666667	0.429630279541016
2.505	0.428199768066406
2.50833333333334	0.426292419433594
2.51166666666667	0.426769256591797
2.515	0.428199768066406
2.51833333333334	0.423908233642578
2.52166666666667	0.418186187744141
2.525	0.415325164794922
2.52833333333334	0.412464141845703
2.53166666666667	0.409126281738281
2.535	0.409126281738281
2.53833333333334	0.416278839111328
2.54166666666667	0.426769256591797
2.545	0.438690185546875
2.54833333333334	0.449180603027344
2.55166666666667	0.45156478881836
2.555	0.445842742919922
2.55833333333334	0.43630599975586
2.56166666666667	0.427722930908203
2.565	0.421524047851563
2.56833333333334	0.419139862060547
2.57166666666667	0.420093536376953
2.575	0.423908233642578
2.57833333333334	0.432968139648438
2.58166666666667	0.439643859863281
2.585	0.445365905761719
2.58833333333334	0.448703765869141
2.59166666666667	0.453472137451172
2.595	0.456333160400391
2.59833333333334	0.445365905761719
2.60166666666667	0.432968139648438
2.605	0.417709350585938
2.60833333333334	0.408172607421875
2.61166666666667	0.394344329833985
2.615	0.385284423828125
2.61833333333334	0.386714935302735
2.62166666666667	0.39815902709961
2.625	0.412464141845703
2.62833333333334	0.42104721069336
2.63166666666667	0.431537628173828
2.635	0.437736511230469
2.63833333333334	0.438213348388672
2.64166666666667	0.430107116699219
2.645	0.424861907958985
2.64833333333334	0.420570373535156
2.65166666666667	0.42104721069336
2.655	0.430583953857422
2.65833333333334	0.453472137451172
2.66166666666667	0.478267669677735
2.665	0.494480133056641
2.66833333333334	0.500679016113282
2.67166666666667	0.494956970214844
2.675	0.475406646728516
2.67833333333334	0.445842742919922
2.68166666666667	0.429630279541016
2.685	0.424385070800781
2.68833333333334	0.427722930908203
2.69166666666667	0.42724609375
2.695	0.435352325439453
2.69833333333334	0.444889068603516
2.70166666666667	0.448703765869141
2.705	0.449180603027344
2.70833333333334	0.450611114501953
2.71166666666667	0.459671020507813
2.715	0.464916229248047
2.71833333333334	0.468254089355469
2.72166666666667	0.467777252197266
2.725	0.462532043457031
2.72833333333334	0.447750091552735
2.73166666666667	0.433444976806641
2.735	0.422954559326172
2.73833333333334	0.418186187744141
2.74166666666667	0.415802001953125
2.745	0.41961669921875
2.74833333333334	0.431060791015625
2.75166666666667	0.443458557128906
2.755	0.455856323242188
2.75833333333334	0.460147857666016
2.76166666666667	0.471115112304688
2.765	0.481128692626953
2.76833333333334	0.494480133056641
2.77166666666667	0.513076782226563
2.775	0.539779663085938
2.77833333333334	0.578403472900391
2.78166666666667	0.614166259765625
2.785	0.658512115478516
2.78833333333334	0.719547271728516
2.79166666666667	0.80251693725586
2.795	0.905036926269531
2.79833333333334	1.02806091308594
2.80166666666667	1.18780136108399
2.805	1.39284133911133
2.80833333333334	1.63650512695313
2.81166666666667	1.91545486450196
2.815	2.23064422607422
2.81833333333334	2.5935173034668
2.82166666666667	3.0050277709961
2.825	3.45659255981446
2.82833333333334	3.95298004150391
2.83166666666667	4.49371337890625
2.835	5.06591796875
2.83833333333334	5.6447982788086
2.84166666666667	6.21414184570313
2.845	6.7591667175293
2.84833333333334	7.2622299194336
2.85166666666667	7.70282745361328
2.855	8.0714225769043
2.85833333333334	8.35752487182617
2.86166666666667	8.54015350341797
2.865	8.61644744873047
2.86833333333334	8.58545303344727
2.87166666666667	8.46385955810547
2.875	8.25786590576172
2.87833333333334	7.9798698425293
2.88166666666667	7.64989852905274
2.885	7.28511810302735
2.88833333333334	6.89744949340821
2.89166666666667	6.49309158325196
2.895	6.08396530151367
2.89833333333334	5.67674636840821
2.90166666666667	5.27429580688477
2.905	4.88424301147461
2.90833333333334	4.52041625976563
2.91166666666667	4.18996810913086
2.915	3.89385223388672
2.91833333333334	3.63397598266602
2.92166666666667	3.41558456420899
2.925	3.22771072387696
2.92833333333334	3.0670166015625
2.93166666666667	2.92158126831055
2.935	2.79378890991211
2.93833333333334	2.6850700378418
2.94166666666667	2.59733200073242
2.945	2.53057479858399
2.94833333333334	2.47430801391602
2.95166666666667	2.4256706237793
2.955	2.3798942565918
2.95833333333334	2.33650207519531
2.96166666666667	2.29358673095703
2.965	2.25210189819336
2.96833333333334	2.20680236816406
2.97166666666667	2.16007232666016
2.975	2.11000442504883
2.97833333333334	2.05421447753906
2.98166666666667	1.99365615844727
2.985	1.93119049072266
2.98833333333334	1.87301635742188
2.99166666666667	1.8157958984375
2.995	1.75619125366211
2.99833333333334	1.69754028320313
3.00166666666667	1.64270401000977
3.005	1.58834457397461
3.00833333333334	1.53350830078125
3.01166666666667	1.47724151611328
3.015	1.42383575439453
3.01833333333334	1.36947631835938
3.02166666666667	1.31082534790039
3.025	1.24645233154297
3.02833333333334	1.1744499206543
3.03166666666667	1.10578536987305
3.035	1.05476379394531
3.03833333333334	1.0218620300293
3.04166666666667	0.994205474853516
3.045	0.967502593994141
3.04833333333334	0.94747543334961
3.05166666666667	0.933170318603516
3.055	0.913143157958985
3.05833333333334	0.885486602783203
3.06166666666667	0.860691070556641
3.065	0.839710235595703
3.06833333333334	0.823497772216797
3.07166666666667	0.805377960205078
3.075	0.783920288085938
3.07833333333334	0.757694244384766
3.08166666666667	0.729084014892578
3.085	0.705718994140625
3.08833333333334	0.67901611328125
3.09166666666667	0.654220581054688
3.095	0.636100769042969
3.09833333333334	0.629901885986328
3.10166666666667	0.628948211669922
3.105	0.623703002929688
3.10833333333334	0.615596771240235
3.11166666666667	0.605106353759766
3.115	0.598430633544922
3.11833333333334	0.594139099121094
3.12166666666667	0.58889389038086
3.125	0.584125518798828
3.12833333333334	0.582695007324219
3.13166666666667	0.584125518798828
3.135	0.581741333007813
3.13833333333334	0.573158264160157
3.14166666666667	0.565528869628907
3.145	0.558853149414063
3.14833333333334	0.551223754882813
3.15166666666667	0.542163848876953
3.155	0.530719757080078
3.15833333333334	0.518321990966797
3.16166666666667	0.507354736328125
3.165	0.499248504638672
3.16833333333334	0.490188598632813
3.17166666666667	0.479221343994141
3.175	0.471591949462891
3.17833333333334	0.469207763671875
3.18166666666667	0.46682357788086
3.185	0.469207763671875
3.18833333333334	0.477313995361328
3.19166666666667	0.485420227050781
3.195	0.48828125
3.19833333333334	0.480175018310547
3.20166666666667	0.469684600830078
3.205	0.456809997558594
3.20833333333334	0.445365905761719
3.21166666666667	0.433921813964844
3.215	0.42724609375
3.21833333333334	0.432014465332031
3.22166666666667	0.440597534179688
3.225	0.449657440185547
3.22833333333334	0.453472137451172
3.23166666666667	0.457763671875
3.235	0.459671020507813
3.23833333333334	0.454425811767578
3.24166666666667	0.44393539428711
3.245	0.433921813964844
3.24833333333334	0.432968139648438
3.25166666666667	0.438213348388672
3.255	0.4425048828125
3.25833333333334	0.447273254394531
3.26166666666667	0.454902648925781
3.265	0.459671020507813
3.26833333333334	0.456809997558594
3.27166666666667	0.447273254394531
3.275	0.441551208496094
3.27833333333334	0.435352325439453
3.28166666666667	0.425338745117188
3.285	0.413894653320313
3.28833333333334	0.404834747314453
3.29166666666667	0.399589538574219
3.295	0.401020050048828
3.29833333333334	0.406742095947266
3.30166666666667	0.414371490478516
3.305	0.41961669921875
3.30833333333334	0.419139862060547
3.31166666666667	0.414848327636719
3.315	0.402450561523438
3.31833333333334	0.394821166992188
3.32166666666667	0.396251678466797
3.325	0.405311584472656
3.32833333333334	0.417232513427735
3.33166666666667	0.430107116699219
3.335	0.443458557128906
3.33833333333334	0.454425811767578
3.34166666666667	0.457286834716797
3.345	0.455856323242188
3.34833333333334	0.453472137451172
3.35166666666667	0.453948974609375
3.355	0.450611114501953
3.35833333333334	0.442981719970703
3.36166666666667	0.433444976806641
3.365	0.423908233642578
3.36833333333334	0.413894653320313
3.37166666666667	0.401496887207031
3.375	0.395298004150391
3.37833333333334	0.393390655517578
3.38166666666667	0.397205352783203
3.385	0.399112701416016
3.38833333333334	0.404834747314453
3.39166666666667	0.414371490478516
3.395	0.422954559326172
3.39833333333334	0.424385070800781
3.40166666666667	0.41961669921875
3.405	0.414848327636719
3.40833333333334	0.415802001953125
3.41166666666667	0.419139862060547
3.415	0.422000885009766
3.41833333333334	0.425338745117188
3.42166666666667	0.432014465332031
3.425	0.438690185546875
3.42833333333334	0.442028045654297
3.43166666666667	0.441074371337891
3.435	0.434398651123047
3.43833333333334	0.42724609375
3.44166666666667	0.422477722167969
3.445	0.429153442382813
3.44833333333334	0.438213348388672
3.45166666666667	0.444889068603516
3.455	0.452041625976563
3.45833333333334	0.45919418334961
3.46166666666667	0.464439392089844
3.465	0.461101531982422
3.46833333333334	0.446796417236328
3.47166666666667	0.432014465332031
3.475	0.421524047851563
3.47833333333334	0.418186187744141
3.48166666666667	0.417709350585938
3.485	0.415325164794922
3.48833333333334	0.41961669921875
3.49166666666667	0.422000885009766
3.495	0.420093536376953
3.49833333333334	0.413894653320313
3.50166666666667	0.411033630371094
3.505	0.41341781616211
3.50833333333334	0.412464141845703
3.51166666666667	0.412464141845703
3.515	0.41961669921875
3.51833333333334	0.426769256591797
3.52166666666667	0.422000885009766
3.525	0.408649444580078
3.52833333333334	0.394821166992188
3.53166666666667	0.388622283935547
3.535	0.383853912353516
3.53833333333334	0.383853912353516
3.54166666666667	0.391006469726563
3.545	0.396251678466797
3.54833333333334	0.404834747314453
3.55166666666667	0.410079956054688
3.555	0.411510467529297
3.55833333333334	0.403881072998047
3.56166666666667	0.389575958251953
3.565	0.384330749511719
3.56833333333334	0.376701354980469
3.57166666666667	0.367164611816406
3.575	0.359535217285156
3.57833333333334	0.361442565917969
3.58166666666667	0.374794006347656
3.585	0.380992889404297
3.58833333333334	0.391006469726563
3.59166666666667	0.403404235839844
3.595	0.41961669921875
3.59833333333334	0.426292419433594
3.60166666666667	0.422477722167969
3.605	0.422477722167969
3.60833333333334	0.425338745117188
3.61166666666667	0.429630279541016
3.615	0.429630279541016
3.61833333333334	0.432014465332031
3.62166666666667	0.43487548828125
3.625	0.43487548828125
3.62833333333334	0.429630279541016
3.63166666666667	0.42724609375
3.635	0.423431396484375
3.63833333333334	0.41961669921875
3.64166666666667	0.42104721069336
3.645	0.425338745117188
3.64833333333334	0.429630279541016
3.65166666666667	0.428199768066406
3.655	0.42867660522461
3.65833333333334	0.433444976806641
3.66166666666667	0.435352325439453
3.665	0.437736511230469
3.66833333333334	0.441074371337891
3.67166666666667	0.444889068603516
3.675	0.449180603027344
3.67833333333334	0.444889068603516
3.68166666666667	0.437259674072266
3.685	0.426292419433594
3.68833333333334	0.417709350585938
3.69166666666667	0.410556793212891
3.695	0.402927398681641
3.69833333333334	0.400543212890625
3.70166666666667	0.401973724365235
3.705	0.406265258789063
3.70833333333334	0.408172607421875
3.71166666666667	0.4119873046875
3.715	0.419139862060547
3.71833333333334	0.42724609375
3.72166666666667	0.434398651123047
3.725	0.44393539428711
3.72833333333334	0.459671020507813
3.73166666666667	0.472545623779297
3.735	0.47445297241211
3.73833333333334	0.472545623779297
3.74166666666667	0.472068786621094
3.745	0.472545623779297
3.74833333333334	0.46539306640625
3.75166666666667	0.458717346191406
3.755	0.456809997558594
3.75833333333334	0.457763671875
3.76166666666667	0.460147857666016
3.765	0.461101531982422
3.76833333333334	0.467300415039063
3.77166666666667	0.476360321044922
3.775	0.484943389892578
3.77833333333334	0.485897064208985
3.78166666666667	0.480175018310547
3.785	0.467300415039063
3.78833333333334	0.449180603027344
3.79166666666667	0.423908233642578
3.795	0.406265258789063
3.79833333333334	0.397205352783203
3.80166666666667	0.399112701416016
3.805	0.408172607421875
3.80833333333334	0.42104721069336
3.81166666666667	0.436782836914063
3.815	0.444889068603516
3.81833333333334	0.449657440185547
3.82166666666667	0.450611114501953
3.825	0.448226928710938
3.82833333333334	0.4425048828125
3.83166666666667	0.439643859863281
3.835	0.438690185546875
3.83833333333334	0.438213348388672
3.84166666666667	0.42867660522461
3.845	0.413894653320313
3.84833333333334	0.402450561523438
3.85166666666667	0.394344329833985
3.855	0.391006469726563
3.85833333333334	0.390052795410156
3.86166666666667	0.402927398681641
3.865	0.424861907958985
3.86833333333334	0.444412231445313
3.87166666666667	0.463962554931641
3.875	0.495433807373047
3.87833333333334	0.54168701171875
3.88166666666667	0.601291656494141
3.885	0.674724578857422
3.88833333333334	0.775814056396485
3.89166666666667	0.893115997314453
3.895	1.02519989013672
3.89833333333334	1.18350982666016
3.90166666666667	1.37948989868164
3.905	1.61886215209961
3.90833333333334	1.89781188964844
3.91166666666667	2.227783203125
3.915	2.60448455810547
3.91833333333334	3.03220748901367
3.92166666666667	3.51953506469727
3.925	4.07695770263672
3.92833333333334	4.71687316894531
3.93166666666667	5.44404983520508
3.935	6.28042221069336
3.93833333333334	7.22789764404297
3.94166666666667	8.28647613525391
3.945	9.47141647338867
3.94833333333334	10.7917785644531
3.95166666666667	12.2666358947754
3.955	13.8959884643555
3.95833333333334	15.6931877136231
3.96166666666667	17.6668167114258
3.965	19.8159217834473
3.96833333333334	22.1300125122071
3.97166666666667	24.5842933654785
3.975	27.1596908569336
3.97833333333334	29.8342704772949
3.98166666666667	32.5775146484375
3.985	35.3403091430664
3.98833333333334	38.0878448486328
3.99166666666667	40.7705307006836
3.995	43.3378219604492
3.99833333333334	45.7315444946289
4.00166666666667	47.9016304016113
4.005	49.8094558715821
4.00833333333334	51.3935089111328
4.01166666666667	52.6323318481446
4.015	53.5030364990235
4.01833333333334	53.9946556091309
4.02166666666667	54.0962219238282
4.025	53.8163185119629
4.02833333333334	53.1949996948242
4.03166666666667	52.2580146789551
4.035	51.0339736938477
4.03833333333334	49.5648384094238
4.04166666666667	47.8987693786621
4.045	46.0796356201172
4.04833333333334	44.12841796875
4.05166666666667	42.0866012573242
4.055	39.9951934814453
4.05833333333334	37.8828048706055
4.06166666666667	35.7708930969238
4.065	33.6833000183106
4.06833333333334	31.6505432128906
4.07166666666667	29.6878814697266
4.075	27.8096199035645
4.07833333333334	26.0205268859863
4.08166666666667	24.3277549743653
4.085	22.7313041687012
4.08833333333334	21.2383270263672
4.09166666666667	19.8497772216797
4.095	18.5585021972656
4.09833333333334	17.3583030700684
4.10166666666667	16.2520408630371
4.105	15.2435302734375
4.10833333333334	14.3218040466309
4.11166666666667	13.4730339050293
4.115	12.6910209655762
4.11833333333334	11.9833946228028
4.12166666666667	11.3410949707031
4.125	10.7493400573731
4.12833333333334	10.1962089538574
4.13166666666667	9.68313217163086
4.135	9.21344757080078
4.13833333333334	8.77618789672852
4.14166666666667	8.36563110351563
4.145	7.9793930053711
4.14833333333334	7.62271881103516
4.15166666666667	7.29656219482422
4.155	6.99138641357422
4.15833333333334	6.70099258422852
4.16166666666667	6.41250610351563
4.165	6.12401962280274
4.16833333333334	5.83267211914063
4.17166666666667	5.53560256958008
4.175	5.24139404296875
4.17833333333334	4.95624542236328
4.18166666666667	4.68301773071289
4.185	4.40835952758789
4.18833333333334	4.12845611572266
4.19166666666667	3.84616851806641
4.195	3.55768203735352
4.19833333333334	3.26776504516602
4.20166666666667	2.98643112182617
4.205	2.72798538208008
4.20833333333334	2.49624252319336
4.21166666666667	2.28595733642578
4.215	2.09808349609375
4.21833333333334	1.92403793334961
4.22166666666667	1.76668167114258
4.225	1.61886215209961
4.22833333333334	1.48248672485352
4.23166666666667	1.35517120361328
4.235	1.24168395996094
4.23833333333334	1.14536285400391
4.24166666666667	1.06620788574219
4.245	1.0066032409668
4.24833333333334	0.961780548095703
4.25166666666667	0.928878784179688
4.255	0.899791717529297
4.25833333333334	0.868797302246094
4.26166666666667	0.834465026855469
4.265	0.795841217041016
4.26833333333334	0.761032104492188
4.27166666666667	0.730991363525391
4.275	0.700473785400391
4.27833333333334	0.674724578857422
4.28166666666667	0.651836395263672
4.285	0.636577606201172
4.28833333333334	0.625133514404297
4.29166666666667	0.618457794189453
4.295	0.618457794189453
4.29833333333334	0.617504119873047
4.30166666666667	0.615119934082032
4.305	0.609397888183594
4.30833333333334	0.598907470703125
4.31166666666667	0.586986541748047
4.315	0.577449798583985
4.31833333333334	0.574588775634766
4.32166666666667	0.578403472900391
4.325	0.583171844482422
4.32833333333334	0.585556030273438
4.33166666666667	0.584602355957032
4.335	0.577449798583985
4.33833333333334	0.569343566894532
4.34166666666667	0.55694580078125
4.345	0.545978546142578
4.34833333333334	0.535964965820313
4.35166666666667	0.530242919921875
4.355	0.530242919921875
4.35833333333334	0.534534454345703
4.36166666666667	0.544071197509766
4.365	0.553131103515625
4.36833333333334	0.556468963623047
4.37166666666667	0.553131103515625
4.375	0.547409057617188
4.37833333333334	0.531196594238282
4.38166666666667	0.508785247802735
4.385	0.487804412841797
4.38833333333334	0.476837158203125
4.39166666666667	0.472545623779297
4.395	0.470638275146485
4.39833333333334	0.479221343994141
4.40166666666667	0.496864318847656
4.405	0.513076782226563
4.40833333333334	0.525474548339844
4.41166666666667	0.536441802978516
4.415	0.545024871826172
4.41833333333334	0.545501708984375
4.42166666666667	0.539302825927735
4.425	0.531673431396485
4.42833333333334	0.528812408447266
4.43166666666667	0.530719757080078
4.435	0.530242919921875
4.43833333333334	0.52785873413086
4.44166666666667	0.52022933959961
4.445	0.518321990966797
4.44833333333334	0.514507293701172
4.45166666666667	0.504016876220703
4.455	0.490188598632813
4.45833333333334	0.480175018310547
4.46166666666667	0.475406646728516
4.465	0.462532043457031
4.46833333333334	0.447273254394531
4.47166666666667	0.43487548828125
4.475	0.432014465332031
4.47833333333334	0.431060791015625
4.48166666666667	0.431537628173828
4.485	0.433921813964844
4.48833333333334	0.442981719970703
4.49166666666667	0.460147857666016
4.495	0.477790832519531
4.49833333333334	0.48828125
4.50166666666667	0.491619110107422
4.505	0.494956970214844
4.50833333333334	0.502586364746094
4.51166666666667	0.505447387695313
4.515	0.50497055053711
4.51833333333334	0.507354736328125
4.52166666666667	0.506401062011719
4.525	0.503063201904297
4.52833333333334	0.493049621582031
4.53166666666667	0.486373901367188
4.535	0.480175018310547
4.53833333333334	0.479698181152344
4.54166666666667	0.48971176147461
4.545	0.508308410644532
4.54833333333334	0.521183013916016
4.55166666666667	0.525474548339844
4.555	0.529289245605469
4.55833333333334	0.529289245605469
4.56166666666667	0.526905059814453
4.565	0.516414642333985
4.56833333333334	0.508308410644532
4.57166666666667	0.501155853271485
4.575	0.500202178955078
4.57833333333334	0.502586364746094
4.58166666666667	0.498294830322266
4.585	0.485897064208985
4.58833333333334	0.473976135253906
4.59166666666667	0.467300415039063
4.595	0.465869903564453
4.59833333333334	0.467300415039063
4.60166666666667	0.474929809570313
4.605	0.492572784423828
4.60833333333334	0.51116943359375
4.61166666666667	0.524520874023438
4.615	0.518798828125
4.61833333333334	0.505924224853516
4.62166666666667	0.498294830322266
4.625	0.494956970214844
4.62833333333334	0.486373901367188
4.63166666666667	0.472545623779297
4.635	0.466346740722656
4.63833333333334	0.468730926513672
4.64166666666667	0.464439392089844
4.645	0.45156478881836
4.64833333333334	0.43630599975586
4.65166666666667	0.428199768066406
4.655	0.430107116699219
4.65833333333334	0.432968139648438
4.66166666666667	0.437259674072266
4.665	0.441551208496094
4.66833333333334	0.45156478881836
4.67166666666667	0.457763671875
4.675	0.454902648925781
4.67833333333334	0.444889068603516
4.68166666666667	0.437736511230469
4.685	0.441551208496094
4.68833333333334	0.451087951660156
4.69166666666667	0.462055206298828
4.695	0.471591949462891
4.69833333333334	0.48065185546875
4.70166666666667	0.48828125
4.705	0.491619110107422
4.70833333333334	0.48971176147461
4.71166666666667	0.486850738525391
4.715	0.483512878417969
4.71833333333334	0.483989715576172
4.72166666666667	0.484943389892578
4.725	0.485420227050781
4.72833333333334	0.487804412841797
4.73166666666667	0.493526458740235
4.735	0.504016876220703
4.73833333333334	0.510692596435547
4.74166666666667	0.51259994506836
4.745	0.515937805175782
4.74833333333334	0.520706176757813
4.75166666666667	0.525951385498047
4.755	0.531196594238282
4.75833333333334	0.540256500244141
4.76166666666667	0.553607940673828
4.765	0.561237335205078
4.76833333333334	0.563621520996094
4.77166666666667	0.563621520996094
4.775	0.566482543945313
4.77833333333334	0.566482543945313
4.78166666666667	0.561714172363282
4.785	0.559329986572266
4.78833333333334	0.559329986572266
4.79166666666667	0.563621520996094
4.795	0.5645751953125
4.79833333333334	0.571250915527344
4.80166666666667	0.58126449584961
4.805	0.591754913330078
4.80833333333334	0.596046447753907
4.81166666666667	0.591754913330078
4.815	0.577449798583985
4.81833333333334	0.55837631225586
4.82166666666667	0.547409057617188
4.825	0.545024871826172
4.82833333333334	0.546932220458985
4.83166666666667	0.547409057617188
4.835	0.554084777832032
4.83833333333334	0.558853149414063
4.84166666666667	0.553607940673828
4.845	0.539302825927735
4.84833333333334	0.527381896972657
4.85166666666667	0.524520874023438
4.855	0.523567199707032
4.85833333333334	0.524520874023438
4.86166666666667	0.524044036865235
4.865	0.522613525390625
4.86833333333334	0.517845153808594
4.87166666666667	0.510692596435547
4.875	0.505447387695313
4.87833333333334	0.500679016113282
4.88166666666667	0.504493713378907
4.885	0.514507293701172
4.88833333333334	0.5340576171875
4.89166666666667	0.546455383300782
4.895	0.546932220458985
4.89833333333334	0.539302825927735
4.90166666666667	0.529766082763672
4.905	0.519752502441407
4.90833333333334	0.506401062011719
4.91166666666667	0.499248504638672
4.915	0.501155853271485
4.91833333333334	0.512123107910157
4.92166666666667	0.528335571289063
4.925	0.546455383300782
4.92833333333334	0.566959381103516
4.93166666666667	0.58746337890625
4.935	0.608444213867188
4.93833333333334	0.627517700195313
4.94166666666667	0.648975372314453
4.945	0.664710998535157
4.94833333333334	0.678062438964844
4.95166666666667	0.6866455078125
4.955	0.69570541381836
4.95833333333334	0.705242156982422
4.96166666666667	0.714302062988282
4.965	0.72622299194336
4.96833333333334	0.734329223632813
4.97166666666667	0.739574432373047
4.975	0.741958618164063
4.97833333333334	0.751018524169922
4.98166666666667	0.760555267333985
4.985	0.772476196289063
4.98833333333334	0.793933868408203
4.99166666666667	0.831127166748047
4.995	0.881671905517578
4.99833333333334	0.93841552734375
5.00166666666667	1.00326538085938
5.005	1.07812881469727
5.00833333333334	1.16300582885742
5.01166666666667	1.25885009765625
5.015	1.37090682983399
5.01833333333334	1.50156021118164
5.02166666666667	1.64842605590821
5.025	1.81007385253906
5.02833333333334	1.99651718139649
5.03166666666667	2.20727920532227
5.035	2.43520736694336
5.03833333333334	2.67696380615235
5.04166666666667	2.94303894042969
5.045	3.23772430419922
5.04833333333334	3.54957580566406
5.05166666666667	3.88240814208985
5.055	4.24575805664063
5.05833333333334	4.64868545532227
5.06166666666667	5.08451461791992
5.065	5.56182861328125
5.06833333333334	6.09922409057617
5.07166666666667	6.70289993286133
5.075	7.36474990844727
5.07833333333334	8.07952880859375
5.08166666666667	8.85772705078125
5.085	9.70029830932617
5.08833333333334	10.5986595153809
5.09166666666667	11.5466117858887
5.095	12.5617980957031
5.09833333333334	13.6542320251465
5.10166666666667	14.826774597168
5.105	16.0717964172363
5.10833333333334	17.4002647399903
5.11166666666667	18.8217163085938
5.115	20.3323364257813
5.11833333333334	21.9259262084961
5.12166666666667	23.6015319824219
5.125	25.3729820251465
5.12833333333334	27.2307395935059
5.13166666666667	29.1671752929688
5.135	31.1775207519531
5.13833333333334	33.266544342041
5.14166666666667	35.4299545288086
5.145	37.656307220459
5.14833333333334	39.9441719055176
5.15166666666667	42.2916412353516
5.155	44.6949005126953
5.15833333333334	47.1415519714356
5.16166666666667	49.623966217041
5.165	52.1292686462403
5.16833333333334	54.64506149292
5.17166666666667	57.1651458740235
5.175	59.6747398376465
5.17833333333334	62.161922454834
5.18166666666667	64.6200180053711
5.185	67.0437812805176
5.18833333333334	69.4303512573242
5.19166666666667	71.7597007751465
5.195	74.028491973877
5.19833333333334	76.2228965759278
5.20166666666667	78.3262252807617
5.205	80.3294181823731
5.20833333333334	82.2243690490723
5.21166666666667	84.0082168579102
5.215	85.6671333312988
5.21833333333334	87.1992111206055
5.22166666666667	88.6006355285645
5.225	89.8609161376953
5.22833333333334	90.9662246704102
5.23166666666667	91.9132232666016
5.235	92.7071571350098
5.23833333333334	93.348503112793
5.24166666666667	93.8425064086914
5.245	94.1882133483887
5.24833333333334	94.386100769043
5.25166666666667	94.4380760192871
5.255	94.3403244018555
5.25833333333334	94.0933227539063
5.26166666666667	93.691349029541
5.265	93.142032623291
5.26833333333334	92.4630165100098
5.27166666666667	91.6638374328613
5.275	90.7535552978516
5.27833333333334	89.7331237792969
5.28166666666667	88.6077880859375
5.285	87.3870849609375
5.28833333333334	86.0729217529297
5.29166666666667	84.6772193908692
5.295	83.2052230834961
5.29833333333334	81.6650390625
5.30166666666667	80.0600051879883
5.305	78.402042388916
5.30833333333334	76.7049789428711
5.31166666666667	74.9831199645996
5.315	73.2388496398926
5.31833333333334	71.4859962463379
5.32166666666667	69.7417259216309
5.325	68.0065155029297
5.32833333333334	66.2727355957032
5.33166666666667	64.5313262939453
5.335	62.7923011779785
5.33833333333334	61.0613822937012
5.34166666666667	59.347152709961
5.345	57.6558113098145
5.34833333333334	56.002140045166
5.35166666666667	54.3894767761231
5.355	52.8116226196289
5.35833333333334	51.2590408325196
5.36166666666667	49.7350692749024
5.365	48.2501983642578
5.36833333333334	46.7967987060547
5.37166666666667	45.3691482543946
5.375	43.9748764038086
5.37833333333334	42.6378250122071
5.38166666666667	41.3556098937988
5.385	40.1196479797363
5.38833333333334	38.9328002929688
5.39166666666667	37.8060340881348
5.395	36.7226600646973
5.39833333333334	35.6664657592774
5.40166666666667	34.6341133117676
5.405	33.6313247680664
5.40833333333334	32.6642990112305
5.41166666666667	31.7292213439942
5.415	30.8332443237305
5.41833333333334	29.9749374389649
5.42166666666667	29.1490554809571
5.425	28.348445892334
5.42833333333334	27.5754928588867
5.43166666666667	26.8282890319824
5.435	26.1068344116211
5.43833333333334	25.4111289978028
5.44166666666667	24.7445106506348
5.445	24.101734161377
5.44833333333334	23.4694480895996
5.45166666666667	22.8490829467774
5.455	22.2482681274414
5.45833333333334	21.6679573059082
5.46166666666667	21.1081504821778
5.465	20.5669403076172
5.46833333333334	20.0462341308594
5.47166666666667	19.5350646972656
5.475	19.0353393554688
5.47833333333334	18.5518264770508
5.48166666666667	18.0854797363281
5.485	17.6372528076172
5.48833333333334	17.202377319336
5.49166666666667	16.7865753173828
5.495	16.3822174072266
5.49833333333334	15.9945487976074
5.50166666666667	15.6121253967285
5.505	15.2387619018555
5.50833333333334	14.8768424987793
5.51166666666667	14.5292282104492
5.515	14.1973495483399
5.51833333333334	13.8669013977051
5.52166666666667	13.545036315918
5.525	13.2303237915039
5.52833333333334	12.9303932189942
5.53166666666667	12.6452445983887
5.535	12.3677253723145
5.53833333333334	12.1011734008789
5.54166666666667	11.8465423583985
5.545	11.6024017333985
5.54833333333334	11.3606452941895
5.55166666666667	11.1222267150879
5.555	10.9024047851563
5.55833333333334	10.7054710388184
5.56166666666667	10.5242729187012
5.565	10.3497505187988
5.56833333333334	10.183334350586
5.57166666666667	10.0264549255371
5.575	9.86719131469727
5.57833333333334	9.70554351806641
5.58166666666667	9.54961776733399
5.585	9.40322875976563
5.58833333333334	9.26637649536133
5.59166666666667	9.13000106811524
5.595	9.00459289550781
5.59833333333334	8.88252258300781
5.60166666666667	8.76951217651367
5.605	8.66556167602539
5.60833333333334	8.56828689575196
5.61166666666667	8.47864151000977
5.615	8.38518142700196
5.61833333333334	8.29792022705078
5.62166666666667	8.21495056152344
5.625	8.13770294189453
5.62833333333334	8.06617736816406
5.63166666666667	7.99703598022461
5.635	7.93933868408203
5.63833333333334	7.88593292236328
5.64166666666667	7.83157348632813
5.645	7.77244567871094
5.64833333333334	7.70711898803711
5.65166666666667	7.64322280883789
5.655	7.58123397827149
5.65833333333334	7.52353668212891
5.66166666666667	7.46822357177735
5.665	7.42435455322266
5.66833333333334	7.38716125488282
5.67166666666667	7.35759735107422
5.675	7.32517242431641
5.67833333333334	7.29227066040039
5.68166666666667	7.26413726806641
5.685	7.23648071289063
5.68833333333334	7.2164535522461
5.69166666666667	7.19690322875977
5.695	7.18069076538086
5.69833333333334	7.16400146484375
5.70166666666667	7.14826583862305
5.705	7.13396072387696
5.70833333333334	7.12347030639649
5.71166666666667	7.11917877197266
5.715	7.12156295776367
5.71833333333334	7.12633132934571
5.72166666666667	7.12633132934571
5.725	7.11822509765625
5.72833333333334	7.09962844848633
5.73166666666667	7.07530975341797
5.735	7.05051422119141
5.73833333333334	7.0333480834961
5.74166666666667	7.02428817749024
5.745	7.0185661315918
5.74833333333334	7.01379776000977
5.75166666666667	7.01332092285157
5.755	7.01236724853516
5.75833333333334	7.00712203979492
5.76166666666667	6.99710845947266
5.765	6.98900222778321
5.76833333333334	6.98328018188477
5.77166666666667	6.97469711303711
5.775	6.96897506713867
5.77833333333334	6.96372985839844
5.78166666666667	6.9570541381836
5.785	6.95514678955078
5.78833333333334	6.96325302124024
5.79166666666667	6.97422027587891
5.795	6.98184967041016
5.79833333333334	6.98137283325196
5.80166666666667	6.98375701904297
5.805	6.97851181030274
5.80833333333334	6.96372985839844
5.81166666666667	6.94704055786133
5.815	6.93178176879883
5.81833333333334	6.9265365600586
5.82166666666667	6.91986083984375
5.825	6.91890716552735
5.82833333333334	6.91795349121094
5.83166666666667	6.91986083984375
5.835	6.92176818847657
5.83833333333334	6.92176818847657
5.84166666666667	6.92367553710938
5.845	6.92129135131836
5.84833333333334	6.91843032836914
5.85166666666667	6.9112777709961
5.855	6.90841674804688
5.85833333333334	6.90841674804688
5.86166666666667	6.90364837646485
5.865	6.8964958190918
5.86833333333334	6.88695907592774
5.87166666666667	6.88028335571289
5.875	6.87456130981446
5.87833333333334	6.87265396118164
5.88166666666667	6.87503814697266
5.885	6.87980651855469
5.88833333333334	6.88695907592774
5.89166666666667	6.89458847045899
5.895	6.90221786499024
5.89833333333334	6.90269470214844
5.90166666666667	6.90126419067383
5.905	6.89697265625
5.90833333333334	6.88934326171875
5.91166666666667	6.88219070434571
5.915	6.87456130981446
5.91833333333334	6.87408447265625
5.92166666666667	6.87980651855469
5.925	6.88648223876953
5.92833333333334	6.89315795898438
5.93166666666667	6.89697265625
5.935	6.89744949340821
5.93833333333334	6.89411163330078
5.94166666666667	6.88266754150391
5.945	6.87503814697266
5.94833333333334	6.86979293823242
5.95166666666667	6.86931610107422
5.955	6.86693191528321
5.95833333333334	6.86311721801758
5.96166666666667	6.86788558959961
5.965	6.87694549560547
5.96833333333334	6.88886642456055
5.97166666666667	6.89506530761719
5.975	6.89983367919922
5.97833333333334	6.89983367919922
5.98166666666667	6.89697265625
5.985	6.89363479614258
5.98833333333334	6.89172744750977
5.99166666666667	6.89363479614258
5.995	6.90174102783203
5.99833333333334	6.91556930541992
6.00166666666667	6.93178176879883
6.005	6.94084167480469
6.00833333333334	6.93988800048828
6.01166666666667	6.93082809448242
6.015	6.91604614257813
6.01833333333334	6.90126419067383
6.02166666666667	6.88362121582032
6.025	6.87074661254883
6.02833333333334	6.87026977539063
6.03166666666667	6.8817138671875
6.035	6.89125061035157
6.03833333333334	6.88934326171875
6.04166666666667	6.88457489013672
6.045	6.87980651855469
6.04833333333334	6.87599182128907
6.05166666666667	6.86883926391602
6.055	6.86740875244141
6.05833333333334	6.87074661254883
6.06166666666667	6.86836242675782
6.065	6.85787200927735
6.06833333333334	6.84595108032227
6.07166666666667	6.83403015136719
6.075	6.82306289672852
6.07833333333334	6.81781768798828
6.08166666666667	6.82306289672852
6.085	6.83450698852539
6.08833333333334	6.84642791748047
6.09166666666667	6.86168670654297
6.095	6.87313079833985
6.09833333333334	6.87646865844727
6.10166666666667	6.87599182128907
6.105	6.87885284423828
6.10833333333334	6.88886642456055
6.11166666666667	6.89935684204102
6.115	6.90937042236328
6.11833333333334	6.91461563110352
6.12166666666667	6.91652297973633
6.125	6.90984725952149
6.12833333333334	6.89554214477539
6.13166666666667	6.87742233276367
6.135	6.86454772949219
6.13833333333334	6.86073303222657
6.14166666666667	6.86025619506836
6.145	6.86025619506836
6.14833333333334	6.86073303222657
6.15166666666667	6.8659782409668
6.155	6.87074661254883
6.15833333333334	6.87456130981446
6.16166666666667	6.87789916992188
6.165	6.87980651855469
6.16833333333334	6.87694549560547
6.17166666666667	6.87217712402344
6.175	6.8659782409668
6.17833333333334	6.86407089233399
6.18166666666667	6.8655014038086
6.185	6.87456130981446
6.18833333333334	6.88362121582032
6.19166666666667	6.89029693603516
6.195	6.89744949340821
6.19833333333334	6.90460205078125
6.20166666666667	6.90507888793946
6.205	6.89411163330078
6.20833333333334	6.88838958740235
6.21166666666667	6.88695907592774
6.215	6.89172744750977
6.21833333333334	6.89363479614258
6.22166666666667	6.89888000488282
6.225	6.90078735351563
6.22833333333334	6.90126419067383
6.23166666666667	6.90412521362305
6.235	6.90269470214844
6.23833333333334	6.89792633056641
6.24166666666667	6.89458847045899
6.245	6.90317153930664
6.24833333333334	6.91318511962891
6.25166666666667	6.90698623657227
6.255	6.88791275024414
6.25833333333334	6.86979293823242
6.26166666666667	6.85882568359375
6.265	6.8511962890625
6.26833333333334	6.84165954589844
6.27166666666667	6.83927536010742
6.275	6.84309005737305
6.27833333333334	6.84833526611328
6.28166666666667	6.84976577758789
6.285	6.85405731201172
6.28833333333334	6.8659782409668
6.29166666666667	6.87742233276367
6.295	6.88457489013672
6.29833333333334	6.88791275024414
6.30166666666667	6.90078735351563
6.305	6.91032409667969
6.30833333333334	6.9117546081543
6.31166666666667	6.90603256225586
6.315	6.90746307373047
6.31833333333334	6.91366195678711
6.32166666666667	6.90841674804688
6.325	6.89554214477539
6.32833333333334	6.88552856445313
6.33166666666667	6.88743591308594
6.335	6.89125061035157
6.33833333333334	6.88791275024414
6.34166666666667	6.87980651855469
6.345	6.86693191528321
6.34833333333334	6.85405731201172
6.35166666666667	6.84356689453125
6.355	6.83450698852539
6.35833333333334	6.82401657104492
6.36166666666667	6.81257247924805
6.365	6.80971145629883
6.36833333333334	6.81304931640625
6.37166666666667	6.81018829345703
6.375	6.80208206176758
6.37833333333334	6.79874420166016
6.38166666666667	6.80303573608399
6.385	6.80780410766602
6.38833333333334	6.80351257324219
6.39166666666667	6.79683685302735
6.395	6.78825378417969
6.39833333333334	6.78062438964844
6.40166666666667	6.7739486694336
6.405	6.76536560058594
6.40833333333334	6.75201416015625
6.41166666666667	6.74200057983399
6.415	6.74009323120117
6.41833333333334	6.7439079284668
6.42166666666667	6.7439079284668
6.425	6.74057006835938
6.42833333333334	6.73627853393555
6.43166666666667	6.72960281372071
6.435	6.71720504760742
6.43833333333334	6.70051574707032
6.44166666666667	6.68954849243164
6.445	6.68096542358399
6.44833333333334	6.67953491210938
6.45166666666667	6.68525695800782
6.455	6.69956207275391
6.45833333333334	6.71815872192383
6.46166666666667	6.72531127929688
6.465	6.72960281372071
6.46833333333334	6.7291259765625
6.47166666666667	6.72435760498047
6.475	6.71052932739258
6.47833333333334	6.69240951538086
6.48166666666667	6.69097900390625
6.485	6.69670104980469
6.48833333333334	6.70385360717774
6.49166666666667	6.70194625854492
6.495	6.69527053833008
6.49833333333334	6.6828727722168
6.50166666666667	6.66046142578125
6.505	6.64138793945313
6.50833333333334	6.63423538208008
6.51166666666667	6.64186477661133
6.515	6.65855407714844
6.51833333333334	6.67619705200196
6.52166666666667	6.69002532958985
6.525	6.69145584106446
6.52833333333334	6.67715072631836
6.53166666666667	6.65760040283203
6.535	6.6370964050293
6.53833333333334	6.6218376159668
6.54166666666667	6.61325454711914
6.545	6.60991668701172
6.54833333333334	6.61802291870117
6.55166666666667	6.62851333618164
6.555	6.63614273071289
6.55833333333334	6.64186477661133
6.56166666666667	6.64663314819336
6.565	6.65760040283203
6.56833333333334	6.65950775146485
6.57166666666667	6.65998458862305
6.575	6.65807723999024
6.57833333333334	6.65664672851563
6.58166666666667	6.65426254272461
6.585	6.64949417114258
6.58833333333334	6.64710998535157
6.59166666666667	6.64424896240235
6.595	6.64424896240235
6.59833333333334	6.64710998535157
6.60166666666667	6.65140151977539
6.605	6.6518783569336
6.60833333333334	6.65283203125
6.61166666666667	6.65616989135742
6.615	6.66046142578125
6.61833333333334	6.66189193725586
6.62166666666667	6.66141510009766
6.625	6.6680908203125
6.62833333333334	6.68096542358399
6.63166666666667	6.70003890991211
6.635	6.71863555908203
6.63833333333334	6.72721862792969
6.64166666666667	6.72769546508789
6.645	6.71625137329102
6.64833333333334	6.69574737548828
6.65166666666667	6.66379928588867
6.655	6.63185119628907
6.65833333333334	6.61277770996094
6.66166666666667	6.60371780395508
6.665	6.59465789794922
[truncated: 2,508 more rows]
