# Supplementary material for: Phase-Specific Parameter Estimation in Chiral HPLC Using 1‑Site, 2‑Site Stochastic Models, and Unified Equation Approach
Source: Anal Chem. 2026 Apr 29;98(18):13925–39. doi: 10.1021/acs.analchem.6c01634 (PMC13177292; doi:10.1021/acs.analchem.6c01634)
Supplement: Supplementary file 2 [file ac6c01634_si_002.zip › SupportingInformation/01_isotherm_fit/CELL3_data/LORA_CELL3_05_10_05.CSV]

0.00133333333333334	0.0500679016113282
0.00466666666666667	0.0481605529785156
0.008	0.0462532043457031
0.0113333333333334	0.0448226928710938
0.0146666666666667	0.0424385070800781
0.018	0.0405311584472656
0.0213333333333334	0.0329017639160156
0.0246666666666667	0.02288818359375
0.028	0.0143051147460938
0.0313333333333334	0.0171661376953125
0.0346666666666667	0.0262260437011719
0.038	0.0386238098144531
0.0413333333333334	0.0457763671875
0.0446666666666667	0.0505447387695313
0.048	0.0543594360351563
0.0513333333333334	0.0529289245605469
0.0546666666666667	0.0543594360351563
0.058	0.0553131103515625
0.0613333333333334	0.0624656677246094
0.0646666666666667	0.0667572021484375
0.068	0.0653266906738282
0.0713333333333334	0.057220458984375
0.0746666666666667	0.0462532043457031
0.078	0.0405311584472656
0.0813333333333334	0.0448226928710938
0.0846666666666667	0.0557899475097657
0.088	0.0672340393066407
0.0913333333333334	0.0753402709960938
0.0946666666666667	0.0796318054199219
0.098	0.0782012939453125
0.101333333333334	0.0696182250976563
0.104666666666667	0.0581741333007813
0.108	0.0481605529785156
0.111333333333334	0.0400543212890625
0.114666666666667	0.0329017639160156
0.118	0.0209808349609375
0.121333333333334	0.00858306884765625
0.124666666666667	-0.003814697265625
0.128	-0.0128746032714844
0.131333333333334	-0.0138282775878906
0.134666666666667	-0.00905990600585938
0.138	0.00429153442382813
0.141333333333334	0.019073486328125
0.144666666666667	0.03814697265625
0.148	0.0548362731933594
0.151333333333334	0.0700950622558594
0.154666666666667	0.0762939453125
0.158	0.072479248046875
0.161333333333334	0.0638961791992188
0.164666666666667	0.0519752502441407
0.168	0.0400543212890625
0.171333333333334	0.0224113464355469
0.174666666666667	0.0095367431640625
0.178	0.00286102294921875
0.181333333333334	-0.00286102294921875
0.184666666666667	-0.00858306884765625
0.188	-0.0133514404296875
0.191333333333334	-0.0109672546386719
0.194666666666667	-0.00715255737304688
0.198	-0.000476837158203125
0.201333333333334	0.0095367431640625
0.204666666666667	0.0257492065429688
0.208	0.0429153442382813
0.211333333333334	0.0548362731933594
0.214666666666667	0.0624656677246094
0.218	0.0681877136230469
0.221333333333334	0.0739097595214844
0.224666666666667	0.0700950622558594
0.228	0.0615119934082032
0.231333333333334	0.0529289245605469
0.234666666666667	0.0514984130859375
0.238	0.0467300415039063
0.241333333333334	0.0357627868652344
0.244666666666667	0.0276565551757813
0.248	0.0224113464355469
0.251333333333334	0.0214576721191406
0.254666666666667	0.0205039978027344
0.258	0.0257492065429688
0.261333333333334	0.030517578125
0.264666666666667	0.0300407409667969
0.268	0.0271797180175781
0.271333333333334	0.0300407409667969
0.274666666666667	0.0376701354980469
0.278	0.0438690185546875
0.281333333333334	0.0462532043457031
0.284666666666667	0.0524520874023438
0.288	0.0696182250976563
0.291333333333334	0.0815391540527344
0.294666666666667	0.08392333984375
0.298	0.0805854797363281
0.301333333333334	0.0858306884765625
0.304666666666667	0.0944137573242188
0.308	0.0920295715332031
0.311333333333334	0.0820159912109375
0.314666666666667	0.0739097595214844
0.318	0.0710487365722657
0.321333333333334	0.072479248046875
0.324666666666667	0.0743865966796875
0.328	0.0810623168945313
0.331333333333334	0.0848770141601563
0.334666666666667	0.0810623168945313
0.338	0.072479248046875
0.341333333333334	0.0562667846679688
0.344666666666667	0.0429153442382813
0.348	0.0271797180175781
0.351333333333334	0.0233650207519531
0.354666666666667	0.026702880859375
0.358	0.0319480895996094
0.361333333333334	0.0352859497070313
0.364666666666667	0.0319480895996094
0.368	0.026702880859375
0.371333333333334	0.02288818359375
0.374666666666667	0.026702880859375
0.378	0.0352859497070313
0.381333333333334	0.0433921813964844
0.384666666666667	0.0486373901367188
0.388	0.0543594360351563
0.391333333333334	0.0543594360351563
0.394666666666667	0.0500679016113282
0.398	0.0429153442382813
0.401333333333334	0.0405311584472656
0.404666666666667	0.0462532043457031
0.408	0.0481605529785156
0.411333333333334	0.0472068786621094
0.414666666666667	0.0371932983398438
0.418	0.0338554382324219
0.421333333333334	0.0314712524414063
0.424666666666667	0.030517578125
0.428	0.0338554382324219
0.431333333333334	0.0400543212890625
0.434666666666667	0.0600814819335938
0.438	0.072479248046875
0.441333333333334	0.0844001770019531
0.444666666666667	0.0872611999511719
0.448	0.0853538513183594
0.451333333333334	0.0796318054199219
0.454666666666667	0.0705718994140625
0.458	0.0643730163574219
0.461333333333334	0.0576972961425782
0.464666666666667	0.057220458984375
0.468	0.0624656677246094
0.471333333333334	0.0696182250976563
0.474666666666667	0.0786781311035157
0.478	0.0853538513183594
0.481333333333334	0.0905990600585938
0.484666666666667	0.08392333984375
0.488	0.0758171081542969
0.491333333333334	0.0634193420410157
0.494666666666667	0.0486373901367188
0.498	0.0300407409667969
0.501333333333334	0.0214576721191406
0.504666666666667	0.0300407409667969
0.508	0.0371932983398438
0.511333333333334	0.0476837158203125
0.514666666666667	0.0548362731933594
0.518	0.0715255737304688
0.521333333333334	0.0772476196289063
0.524666666666667	0.0743865966796875
0.528	0.0758171081542969
0.531333333333334	0.0796318054199219
0.534666666666667	0.0863075256347656
0.538	0.0863075256347656
0.541333333333334	0.0896453857421875
0.544666666666667	0.0996589660644531
0.548	0.109195709228516
0.551333333333334	0.112533569335938
0.554666666666667	0.10824203491211
0.558	0.103950500488281
0.561333333333334	0.0972747802734375
0.564666666666667	0.0886917114257813
0.568	0.080108642578125
0.571333333333334	0.0758171081542969
0.574666666666667	0.0777244567871094
0.578	0.0791549682617188
0.581333333333334	0.0829696655273438
0.584666666666667	0.08392333984375
0.588	0.0886917114257813
0.591333333333334	0.0948905944824219
0.594666666666667	0.09918212890625
0.598	0.0958442687988281
0.601333333333334	0.0896453857421875
0.604666666666667	0.0858306884765625
0.608	0.0853538513183594
0.611333333333334	0.0863075256347656
0.614666666666667	0.0867843627929688
0.618	0.0910758972167969
0.621333333333334	0.0910758972167969
0.624666666666667	0.0905990600585938
0.628	0.08392333984375
0.631333333333334	0.0748634338378907
0.634666666666667	0.0624656677246094
0.638	0.0519752502441407
0.641333333333334	0.0500679016113282
0.644666666666667	0.0543594360351563
0.648	0.0567436218261719
0.651333333333334	0.0619888305664063
0.654666666666667	0.072479248046875
0.658	0.0939369201660156
0.661333333333334	0.11587142944336
0.664666666666667	0.127315521240235
0.668	0.134468078613281
0.671333333333334	0.131607055664063
0.674666666666667	0.122547149658203
0.678	0.105857849121094
0.681333333333334	0.0858306884765625
0.684666666666667	0.072479248046875
0.688	0.0643730163574219
0.691333333333334	0.0662803649902344
0.694666666666667	0.0743865966796875
0.698	0.080108642578125
0.701333333333334	0.0829696655273438
0.704666666666667	0.080108642578125
0.708	0.0758171081542969
0.711333333333334	0.0681877136230469
0.714666666666667	0.0581741333007813
0.718	0.0562667846679688
0.721333333333334	0.0653266906738282
0.724666666666667	0.0829696655273438
0.728	0.0982284545898438
0.731333333333334	0.109672546386719
0.734666666666667	0.12350082397461
0.738	0.132083892822266
0.741333333333334	0.128746032714844
0.744666666666667	0.112056732177735
0.748	0.0920295715332031
0.751333333333334	0.0739097595214844
0.754666666666667	0.0576972961425782
0.758	0.0410079956054688
0.761333333333334	0.0243186950683594
0.764666666666667	0.0133514404296875
0.768	0.0166893005371094
0.771333333333334	0.0333786010742188
0.774666666666667	0.0524520874023438
0.778	0.0658035278320313
0.781333333333334	0.0782012939453125
0.784666666666667	0.0891685485839844
0.788	0.0944137573242188
0.791333333333334	0.0905990600585938
0.794666666666667	0.0829696655273438
0.798	0.0810623168945313
0.801333333333334	0.0901222229003906
0.804666666666667	0.0996589660644531
0.808	0.105857849121094
0.811333333333334	0.109195709228516
0.814666666666667	0.113964080810547
0.818	0.124931335449219
0.821333333333334	0.126838684082031
0.824666666666667	0.128746032714844
0.828	0.126838684082031
0.831333333333334	0.124931335449219
0.834666666666667	0.116825103759766
0.838	0.0982284545898438
0.841333333333334	0.0810623168945313
0.844666666666667	0.0720024108886719
0.848	0.0734329223632813
0.851333333333334	0.0767707824707032
0.854666666666667	0.0782012939453125
0.858	0.0753402709960938
0.861333333333334	0.0748634338378907
0.864666666666667	0.0696182250976563
0.868	0.0624656677246094
0.871333333333334	0.0500679016113282
0.874666666666667	0.0424385070800781
0.878	0.0452995300292969
0.881333333333334	0.0510215759277344
0.884666666666667	0.057220458984375
0.888	0.0629425048828125
0.891333333333334	0.0705718994140625
0.894666666666667	0.0753402709960938
0.898	0.06866455078125
0.901333333333334	0.0524520874023438
0.904666666666667	0.0371932983398438
0.908	0.0247955322265625
0.911333333333334	0.0133514404296875
0.914666666666667	0.00238418579101563
0.918	-0.0019073486328125
0.921333333333334	0.0019073486328125
0.924666666666667	0.00524520874023438
0.928	0.0057220458984375
0.931333333333334	0.00810623168945313
0.934666666666667	0.0171661376953125
0.938	0.0271797180175781
0.941333333333334	0.0352859497070313
0.944666666666667	0.0386238098144531
0.948	0.0429153442382813
0.951333333333334	0.0472068786621094
0.954666666666667	0.0548362731933594
0.958	0.0615119934082032
0.961333333333334	0.0681877136230469
0.964666666666667	0.0710487365722657
0.968	0.0720024108886719
0.971333333333334	0.0705718994140625
0.974666666666667	0.0638961791992188
0.978	0.0591278076171875
0.981333333333334	0.0591278076171875
0.984666666666667	0.0643730163574219
0.988	0.0691413879394532
0.991333333333334	0.0720024108886719
0.994666666666667	0.0715255737304688
0.998	0.064849853515625
1.00133333333334	0.0524520874023438
1.00466666666667	0.0443458557128906
1.008	0.0467300415039063
1.01133333333334	0.06103515625
1.01466666666667	0.0848770141601563
1.018	0.113010406494141
1.02133333333334	0.13875961303711
1.02466666666667	0.159740447998047
1.028	0.172615051269531
1.03133333333334	0.179767608642578
1.03466666666667	0.17690658569336
1.038	0.16927719116211
1.04133333333334	0.16021728515625
1.04466666666667	0.152111053466797
1.048	0.139713287353516
1.05133333333334	0.12350082397461
1.05466666666667	0.107765197753906
1.058	0.0944137573242188
1.06133333333334	0.0796318054199219
1.06466666666667	0.0653266906738282
1.068	0.0553131103515625
1.07133333333334	0.0524520874023438
1.07466666666667	0.05340576171875
1.078	0.0619888305664063
1.08133333333334	0.08392333984375
1.08466666666667	0.111103057861328
1.088	0.134468078613281
1.09133333333334	0.150203704833985
1.09466666666667	0.162601470947266
1.098	0.168800354003906
1.10133333333334	0.167369842529297
1.10466666666667	0.16021728515625
1.108	0.151157379150391
1.11133333333334	0.136375427246094
1.11466666666667	0.121116638183594
1.118	0.107288360595703
1.12133333333334	0.0934600830078125
1.12466666666667	0.080108642578125
1.128	0.0767707824707032
1.13133333333334	0.0829696655273438
1.13466666666667	0.0886917114257813
1.138	0.0896453857421875
1.14133333333334	0.0939369201660156
1.14466666666667	0.0977516174316406
1.148	0.101089477539063
1.15133333333334	0.108718872070313
1.15466666666667	0.126838684082031
1.158	0.147342681884766
1.16133333333334	0.159740447998047
1.16466666666667	0.16164779663086
1.168	0.157833099365235
1.17133333333334	0.147342681884766
1.17466666666667	0.13113021850586
1.178	0.118732452392578
1.18133333333334	0.119686126708985
1.18466666666667	0.136852264404297
1.188	0.154972076416016
1.19133333333334	0.16927719116211
1.19466666666667	0.181198120117188
1.198	0.189781188964844
1.20133333333334	0.19216537475586
1.20466666666667	0.18453598022461
1.208	0.17690658569336
1.21133333333334	0.173091888427735
1.21466666666667	0.170230865478516
1.218	0.170230865478516
1.22133333333334	0.166893005371094
1.22466666666667	0.168323516845703
1.228	0.168323516845703
1.23133333333334	0.170230865478516
1.23466666666667	0.17547607421875
1.238	0.182151794433594
1.24133333333334	0.190258026123047
1.24466666666667	0.193119049072266
1.248	0.195980072021485
1.25133333333334	0.197410583496094
1.25466666666667	0.193119049072266
1.258	0.189304351806641
1.26133333333334	0.194072723388672
1.26466666666667	0.205516815185547
1.268	0.218391418457031
1.27133333333334	0.227928161621094
1.27466666666667	0.240325927734375
1.278	0.251293182373047
1.28133333333334	0.259876251220703
1.28466666666667	0.260353088378906
1.288	0.258445739746094
1.29133333333334	0.255584716796875
1.29466666666667	0.258922576904297
1.298	0.267982482910156
1.30133333333334	0.27608871459961
1.30466666666667	0.289440155029297
1.308	0.30517578125
1.31133333333334	0.327110290527344
1.31466666666667	0.343799591064453
1.318	0.349044799804688
1.32133333333334	0.3509521484375
1.32466666666667	0.353336334228516
1.328	0.35858154296875
1.33133333333334	0.363349914550781
1.33466666666667	0.371932983398438
1.338	0.384807586669922
1.34133333333334	0.399112701416016
1.34466666666667	0.413894653320313
1.348	0.432491302490235
1.35133333333334	0.450611114501953
1.35466666666667	0.464439392089844
1.358	0.473499298095703
1.36133333333334	0.482559204101563
1.36466666666667	0.493049621582031
1.368	0.501155853271485
1.37133333333334	0.51116943359375
1.37466666666667	0.523090362548828
1.378	0.536918640136719
1.38133333333334	0.540733337402344
1.38466666666667	0.535964965820313
1.388	0.52642822265625
1.39133333333334	0.517368316650391
1.39466666666667	0.509262084960938
1.398	0.501632690429688
1.40133333333334	0.505447387695313
1.40466666666667	0.519752502441407
1.408	0.5340576171875
1.41133333333334	0.544548034667969
1.41466666666667	0.549793243408203
1.418	0.55694580078125
1.42133333333334	0.563144683837891
1.42466666666667	0.564098358154297
1.428	0.557422637939453
1.43133333333334	0.546455383300782
1.43466666666667	0.537395477294922
1.438	0.52785873413086
1.44133333333334	0.51116943359375
1.44466666666667	0.488758087158203
1.448	0.472545623779297
1.45133333333334	0.457763671875
1.45466666666667	0.444889068603516
1.458	0.433444976806641
1.46133333333334	0.431537628173828
1.46466666666667	0.432491302490235
1.468	0.430583953857422
1.47133333333334	0.432014465332031
1.47466666666667	0.433921813964844
1.478	0.429153442382813
1.48133333333334	0.406265258789063
1.48466666666667	0.376701354980469
1.488	0.351428985595703
1.49133333333334	0.326633453369141
1.49466666666667	0.304698944091797
1.498	0.287055969238281
1.50133333333334	0.286579132080078
1.50466666666667	0.290870666503906
1.508	0.287055969238281
1.51133333333334	0.279426574707031
1.51466666666667	0.277996063232422
1.518	0.28371810913086
1.52133333333334	0.284671783447266
1.52466666666667	0.283241271972656
1.528	0.2899169921875
1.53133333333334	0.302314758300781
1.53466666666667	0.302791595458985
1.538	0.294685363769531
1.54133333333334	0.287055969238281
1.54466666666667	0.284671783447266
1.548	0.278949737548828
1.55133333333334	0.267982482910156
1.55466666666667	0.263690948486328
1.558	0.267505645751953
1.56133333333334	0.277042388916016
1.56466666666667	0.290870666503906
1.568	0.308513641357422
1.57133333333334	0.325679779052735
1.57466666666667	0.334262847900391
1.578	0.331401824951172
1.58133333333334	0.318050384521485
1.58466666666667	0.297069549560547
1.588	0.277042388916016
1.59133333333334	0.264167785644531
1.59466666666667	0.258445739746094
1.598	0.265598297119141
1.60133333333334	0.279903411865235
1.60466666666667	0.296592712402344
1.608	0.308036804199219
1.61133333333334	0.322341918945313
1.61466666666667	0.333309173583985
1.618	0.330924987792969
1.62133333333334	0.317096710205078
1.62466666666667	0.30517578125
1.628	0.301361083984375
1.63133333333334	0.292301177978516
1.63466666666667	0.277519226074219
1.638	0.271797180175781
1.64133333333334	0.28371810913086
1.64466666666667	0.29897689819336
1.648	0.302791595458985
1.65133333333334	0.297069549560547
1.65466666666667	0.297069549560547
1.658	0.303745269775391
1.66133333333334	0.307559967041016
1.66466666666667	0.304222106933594
1.668	0.298500061035156
1.67133333333334	0.295639038085938
1.67466666666667	0.288486480712891
1.678	0.273704528808594
1.68133333333334	0.257492065429688
1.68466666666667	0.255107879638672
1.688	0.265121459960938
1.69133333333334	0.28371810913086
1.69466666666667	0.303268432617188
1.698	0.311374664306641
1.70133333333334	0.307559967041016
1.70466666666667	0.288486480712891
1.708	0.269889831542969
1.71133333333334	0.252246856689453
1.71466666666667	0.236988067626953
1.718	0.237464904785156
1.72133333333334	0.248432159423828
1.72466666666667	0.266551971435547
1.728	0.274658203125
1.73133333333334	0.277519226074219
1.73466666666667	0.274658203125
1.738	0.265598297119141
1.74133333333334	0.254631042480469
1.74466666666667	0.246524810791016
1.748	0.244140625
1.75133333333334	0.23651123046875
1.75466666666667	0.235080718994141
1.758	0.238895416259766
1.76133333333334	0.252246856689453
1.76466666666667	0.262737274169922
1.768	0.271320343017578
1.77133333333334	0.2899169921875
1.77466666666667	0.307083129882813
1.778	0.32186508178711
1.78133333333334	0.332832336425781
1.78466666666667	0.345230102539063
1.788	0.35858154296875
1.79133333333334	0.367164611816406
1.79466666666667	0.372409820556641
1.798	0.377178192138672
1.80133333333334	0.382423400878906
1.80466666666667	0.386238098144531
1.808	0.386714935302735
1.81133333333334	0.384807586669922
1.81466666666667	0.385761260986328
1.818	0.388145446777344
1.82133333333334	0.38909912109375
1.82466666666667	0.394821166992188
1.828	0.411510467529297
1.83133333333334	0.428199768066406
1.83466666666667	0.43630599975586
1.838	0.437736511230469
1.84133333333334	0.43630599975586
1.84466666666667	0.430583953857422
1.848	0.416755676269531
1.85133333333334	0.407695770263672
1.85466666666667	0.406742095947266
1.858	0.401020050048828
1.86133333333334	0.391483306884766
1.86466666666667	0.379562377929688
1.868	0.375747680664063
1.87133333333334	0.369071960449219
1.87466666666667	0.359535217285156
1.878	0.360488891601563
1.88133333333334	0.367164611816406
1.88466666666667	0.380039215087891
1.888	0.383377075195313
1.89133333333334	0.384807586669922
1.89466666666667	0.39052963256836
1.898	0.402450561523438
1.90133333333334	0.418663024902344
1.90466666666667	0.422000885009766
1.908	0.420570373535156
1.91133333333334	0.415325164794922
1.91466666666667	0.407218933105469
1.918	0.388145446777344
1.92133333333334	0.359058380126953
1.92466666666667	0.335693359375
1.928	0.323772430419922
1.93133333333334	0.322341918945313
1.93466666666667	0.324726104736328
1.938	0.323772430419922
1.94133333333334	0.322341918945313
1.94466666666667	0.324249267578125
1.948	0.327587127685547
1.95133333333334	0.325679779052735
1.95466666666667	0.318050384521485
1.958	0.316619873046875
1.96133333333334	0.319480895996094
1.96466666666667	0.320911407470703
1.968	0.317096710205078
1.97133333333334	0.310897827148438
1.97466666666667	0.302314758300781
1.978	0.293731689453125
1.98133333333334	0.286579132080078
1.98466666666667	0.280857086181641
1.988	0.271797180175781
1.99133333333334	0.262737274169922
1.99466666666667	0.261306762695313
1.998	0.264167785644531
2.00133333333334	0.266075134277344
2.00466666666667	0.261306762695313
2.008	0.255107879638672
2.01133333333334	0.252246856689453
2.01466666666667	0.255107879638672
2.018	0.256538391113281
2.02133333333334	0.256061553955078
2.02466666666667	0.257968902587891
2.028	0.267982482910156
2.03133333333334	0.278949737548828
2.03466666666667	0.279426574707031
2.038	0.276565551757813
2.04133333333334	0.272274017333985
2.04466666666667	0.271797180175781
2.048	0.266551971435547
2.05133333333334	0.26082992553711
2.05466666666667	0.257492065429688
2.058	0.254154205322266
2.06133333333334	0.256061553955078
2.06466666666667	0.257492065429688
2.068	0.262737274169922
2.07133333333334	0.262260437011719
2.07466666666667	0.257968902587891
2.078	0.25320053100586
2.08133333333334	0.250339508056641
2.08466666666667	0.250339508056641
2.088	0.250816345214844
2.09133333333334	0.257968902587891
2.09466666666667	0.269889831542969
2.098	0.281810760498047
2.10133333333334	0.286102294921875
2.10466666666667	0.28228759765625
2.108	0.277042388916016
2.11133333333334	0.270843505859375
2.11466666666667	0.265598297119141
2.118	0.259876251220703
2.12133333333334	0.248432159423828
2.12466666666667	0.241756439208985
2.128	0.236034393310547
2.13133333333334	0.235080718994141
2.13466666666667	0.233650207519531
2.138	0.234127044677735
2.14133333333334	0.245094299316406
2.14466666666667	0.252723693847656
2.148	0.254631042480469
2.15133333333334	0.244617462158203
2.15466666666667	0.228404998779297
2.158	0.213623046875
2.16133333333334	0.195980072021485
2.16466666666667	0.18310546875
2.168	0.177383422851563
2.17133333333334	0.179767608642578
2.17466666666667	0.18453598022461
2.178	0.185966491699219
2.18133333333334	0.19216537475586
2.18466666666667	0.201702117919922
2.188	0.203132629394531
2.19133333333334	0.201225280761719
2.19466666666667	0.201702117919922
2.198	0.204086303710938
2.20133333333334	0.202178955078125
2.20466666666667	0.19979476928711
2.208	0.206470489501953
2.21133333333334	0.216960906982422
2.21466666666667	0.222206115722656
2.218	0.22268295288086
2.22133333333334	0.220298767089844
2.22466666666667	0.212192535400391
2.228	0.203132629394531
2.23133333333334	0.194072723388672
2.23466666666667	0.19073486328125
2.238	0.187397003173828
2.24133333333334	0.182151794433594
2.24466666666667	0.178337097167969
2.248	0.172138214111328
2.25133333333334	0.16927719116211
2.25466666666667	0.173091888427735
2.258	0.185012817382813
2.26133333333334	0.198841094970703
2.26466666666667	0.201225280761719
2.268	0.197410583496094
2.27133333333334	0.186920166015625
2.27466666666667	0.171661376953125
2.278	0.151634216308594
2.28133333333334	0.133991241455078
2.28466666666667	0.133514404296875
2.288	0.138282775878906
2.29133333333334	0.14638900756836
2.29466666666667	0.148296356201172
2.298	0.149726867675781
2.30133333333334	0.148773193359375
2.30466666666667	0.14495849609375
2.308	0.141143798828125
2.31133333333334	0.135898590087891
2.31466666666667	0.134468078613281
2.318	0.139713287353516
2.32133333333334	0.15401840209961
2.32466666666667	0.166416168212891
2.328	0.17547607421875
2.33133333333334	0.179767608642578
2.33466666666667	0.185489654541016
2.338	0.187873840332031
2.34133333333334	0.18453598022461
2.34466666666667	0.174999237060547
2.348	0.1678466796875
2.35133333333334	0.164985656738281
2.35466666666667	0.164031982421875
2.358	0.156879425048828
2.36133333333334	0.148773193359375
2.36466666666667	0.156879425048828
2.368	0.174999237060547
2.37133333333334	0.192642211914063
2.37466666666667	0.196456909179688
2.378	0.195026397705078
2.38133333333334	0.195026397705078
2.38466666666667	0.186920166015625
2.388	0.174045562744141
2.39133333333334	0.16021728515625
2.39466666666667	0.159263610839844
2.398	0.169754028320313
2.40133333333334	0.177860260009766
2.40466666666667	0.182628631591797
2.408	0.179290771484375
2.41133333333334	0.181198120117188
2.41466666666667	0.180721282958985
2.418	0.176429748535156
2.42133333333334	0.169754028320313
2.42466666666667	0.1678466796875
2.428	0.177860260009766
2.43133333333334	0.185489654541016
2.43466666666667	0.189781188964844
2.438	0.194072723388672
2.44133333333334	0.205039978027344
2.44466666666667	0.214576721191406
2.448	0.211238861083985
2.45133333333334	0.202178955078125
2.45466666666667	0.196933746337891
2.458	0.194072723388672
2.46133333333334	0.19073486328125
2.46466666666667	0.187397003173828
2.468	0.182628631591797
2.47133333333334	0.173091888427735
2.47466666666667	0.153541564941406
2.478	0.135898590087891
2.48133333333334	0.118255615234375
2.48466666666667	0.101089477539063
2.488	0.0901222229003906
2.49133333333334	0.0886917114257813
2.49466666666667	0.0987052917480469
2.498	0.104904174804688
2.50133333333334	0.10824203491211
2.50466666666667	0.109672546386719
2.508	0.115394592285156
2.51133333333334	0.123977661132813
2.51466666666667	0.127792358398438
2.518	0.132560729980469
2.52133333333334	0.140666961669922
2.52466666666667	0.159263610839844
2.528	0.174522399902344
2.53133333333334	0.185012817382813
2.53466666666667	0.19216537475586
2.538	0.201225280761719
2.54133333333334	0.214576721191406
2.54466666666667	0.217914581298828
2.548	0.218391418457031
2.55133333333334	0.217914581298828
2.55466666666667	0.217914581298828
2.558	0.218391418457031
2.56133333333334	0.208854675292969
2.56466666666667	0.198841094970703
2.568	0.186443328857422
2.57133333333334	0.174522399902344
2.57466666666667	0.164508819580078
2.578	0.150203704833985
2.58133333333334	0.1373291015625
2.58466666666667	0.123977661132813
2.588	0.115394592285156
2.59133333333334	0.111103057861328
2.59466666666667	0.109672546386719
2.598	0.10824203491211
2.60133333333334	0.107765197753906
2.60466666666667	0.109195709228516
2.608	0.112533569335938
2.61133333333334	0.114917755126953
2.61466666666667	0.113010406494141
2.618	0.107288360595703
2.62133333333334	0.0996589660644531
2.62466666666667	0.0925064086914063
2.628	0.0929832458496094
2.63133333333334	0.102043151855469
2.63466666666667	0.113964080810547
2.638	0.130176544189453
2.64133333333334	0.147342681884766
2.64466666666667	0.159263610839844
2.648	0.162601470947266
2.65133333333334	0.163078308105469
2.65466666666667	0.171184539794922
2.658	0.180244445800781
2.66133333333334	0.191211700439453
2.66466666666667	0.209331512451172
2.668	0.227451324462891
2.67133333333334	0.235080718994141
2.67466666666667	0.229835510253906
2.678	0.231266021728516
2.68133333333334	0.23651123046875
2.68466666666667	0.241279602050781
2.688	0.242710113525391
2.69133333333334	0.244140625
2.69466666666667	0.245094299316406
2.698	0.236988067626953
2.70133333333334	0.2288818359375
2.70466666666667	0.223636627197266
2.708	0.224113464355469
2.71133333333334	0.2288818359375
2.71466666666667	0.233173370361328
2.718	0.242710113525391
2.72133333333334	0.25177001953125
2.72466666666667	0.253677368164063
2.728	0.252246856689453
2.73133333333334	0.247001647949219
2.73466666666667	0.248908996582031
2.738	0.246524810791016
2.74133333333334	0.243186950683594
2.74466666666667	0.242233276367188
2.748	0.242710113525391
2.75133333333334	0.252246856689453
2.75466666666667	0.26702880859375
2.758	0.287532806396485
2.76133333333334	0.301361083984375
2.76466666666667	0.308513641357422
2.768	0.3204345703125
2.77133333333334	0.333309173583985
2.77466666666667	0.340461730957031
2.778	0.351428985595703
2.78133333333334	0.377655029296875
2.78466666666667	0.42724609375
2.788	0.481128692626953
2.79133333333334	0.543594360351563
2.79466666666667	0.623703002929688
2.798	0.723361968994141
2.80133333333334	0.845432281494141
2.80466666666667	0.98419189453125
2.808	1.15823745727539
2.81133333333334	1.36613845825196
2.81466666666667	1.61409378051758
2.818	1.90019607543946
2.82133333333334	2.23064422607422
2.82466666666667	2.61354446411133
2.828	3.04365158081055
2.83133333333334	3.51762771606446
2.83466666666667	4.02402877807617
2.838	4.55522537231446
2.84133333333334	5.08737564086914
2.84466666666667	5.61046600341797
2.848	6.10637664794922
2.85133333333334	6.55841827392578
2.85466666666667	6.94847106933594
2.858	7.26604461669922
2.86133333333334	7.49731063842774
2.86466666666667	7.62462615966797
2.868	7.64560699462891
2.87133333333334	7.57360458374024
2.87466666666667	7.42387771606446
2.878	7.2016716003418
2.88133333333334	6.92462921142578
2.88466666666667	6.60562515258789
2.888	6.26134872436524
2.89133333333334	5.89704513549805
2.89466666666667	5.52034378051758
2.898	5.13887405395508
2.90133333333334	4.75835800170899
2.90466666666667	4.3935775756836
2.908	4.04882431030274
2.91133333333334	3.73554229736328
2.91466666666667	3.45087051391602
2.918	3.19719314575196
2.92133333333334	2.97641754150391
2.92466666666667	2.78663635253906
2.928	2.62784957885742
2.93133333333334	2.48908996582031
2.93466666666667	2.37178802490235
2.938	2.27165222167969
2.94133333333334	2.18248367309571
2.94466666666667	2.10094451904297
2.948	2.02798843383789
2.95133333333334	1.9679069519043
2.95466666666667	1.91879272460938
2.958	1.87826156616211
2.96133333333334	1.84345245361328
2.96466666666667	1.81245803833008
2.968	1.77955627441406
2.97133333333334	1.74093246459961
2.97466666666667	1.68895721435547
2.978	1.63507461547852
2.98133333333334	1.58023834228516
2.98466666666667	1.52778625488281
2.988	1.48344039916992
2.99133333333334	1.44052505493164
2.99466666666667	1.4033317565918
2.998	1.3580322265625
3.00133333333334	1.31702423095703
3.00466666666667	1.27363204956055
3.008	1.22547149658203
3.01133333333334	1.17540359497071
3.01466666666667	1.12390518188477
3.018	1.07717514038086
3.02133333333334	1.02519989013672
3.02466666666667	0.972747802734375
3.028	0.922679901123047
3.03133333333334	0.874042510986328
3.03466666666667	0.828266143798828
3.038	0.785350799560547
3.04133333333334	0.7476806640625
3.04466666666667	0.713348388671875
3.048	0.676631927490235
3.05133333333334	0.645637512207032
3.05466666666667	0.623703002929688
3.058	0.612258911132813
3.06133333333334	0.605583190917969
3.06466666666667	0.597000122070313
3.068	0.592708587646485
3.07133333333334	0.582218170166016
3.07466666666667	0.567913055419922
3.078	0.55074691772461
3.08133333333334	0.536441802978516
3.08466666666667	0.523567199707032
3.088	0.50497055053711
3.09133333333334	0.486850738525391
3.09466666666667	0.473499298095703
3.098	0.463008880615235
3.10133333333334	0.453948974609375
3.10466666666667	0.448226928710938
3.108	0.445842742919922
3.11133333333334	0.442028045654297
3.11466666666667	0.438690185546875
3.118	0.43487548828125
3.12133333333334	0.430107116699219
3.12466666666667	0.422954559326172
3.128	0.416278839111328
3.13133333333334	0.412940979003906
3.13466666666667	0.403404235839844
3.138	0.379085540771485
3.14133333333334	0.3509521484375
3.14466666666667	0.326156616210938
3.148	0.316619873046875
3.15133333333334	0.308513641357422
3.15466666666667	0.30517578125
3.158	0.310897827148438
3.16133333333334	0.321388244628906
3.16466666666667	0.331878662109375
3.168	0.326156616210938
3.17133333333334	0.3204345703125
3.17466666666667	0.309944152832031
3.178	0.302314758300781
3.18133333333334	0.293254852294922
3.18466666666667	0.286579132080078
3.188	0.284671783447266
3.19133333333334	0.274181365966797
3.19466666666667	0.265121459960938
3.198	0.262260437011719
3.20133333333334	0.266075134277344
3.20466666666667	0.271797180175781
3.208	0.270366668701172
3.21133333333334	0.277519226074219
3.21466666666667	0.280857086181641
3.218	0.275611877441406
3.22133333333334	0.26845932006836
3.22466666666667	0.263214111328125
3.228	0.263214111328125
3.23133333333334	0.257015228271485
3.23466666666667	0.258922576904297
3.238	0.262737274169922
3.24133333333334	0.263690948486328
3.24466666666667	0.254631042480469
3.248	0.247478485107422
3.25133333333334	0.239372253417969
3.25466666666667	0.228404998779297
3.258	0.21505355834961
3.26133333333334	0.203132629394531
3.26466666666667	0.199317932128906
3.268	0.195503234863281
3.27133333333334	0.201225280761719
3.27466666666667	0.214099884033203
3.278	0.231742858886719
3.28133333333334	0.243186950683594
3.28466666666667	0.243663787841797
3.288	0.247955322265625
3.29133333333334	0.258922576904297
3.29466666666667	0.272274017333985
3.298	0.279903411865235
3.30133333333334	0.28371810913086
3.30466666666667	0.29134750366211
3.308	0.295162200927735
3.31133333333334	0.286579132080078
3.31466666666667	0.272274017333985
3.318	0.259876251220703
3.32133333333334	0.257968902587891
3.32466666666667	0.258922576904297
3.328	0.260353088378906
3.33133333333334	0.261783599853516
3.33466666666667	0.264644622802735
3.338	0.269889831542969
3.34133333333334	0.275135040283203
3.34466666666667	0.280380249023438
3.348	0.284194946289063
3.35133333333334	0.287532806396485
3.35466666666667	0.284194946289063
3.358	0.27608871459961
3.36133333333334	0.264644622802735
3.36466666666667	0.257492065429688
3.368	0.256538391113281
3.37133333333334	0.26082992553711
3.37466666666667	0.26845932006836
3.378	0.276565551757813
3.38133333333334	0.288486480712891
3.38466666666667	0.300407409667969
3.388	0.308990478515625
3.39133333333334	0.309467315673828
3.39466666666667	0.308513641357422
3.398	0.30660629272461
3.40133333333334	0.299930572509766
3.40466666666667	0.291824340820313
3.408	0.289440155029297
3.41133333333334	0.296115875244141
3.41466666666667	0.300407409667969
3.418	0.301837921142578
3.42133333333334	0.306129455566406
3.42466666666667	0.308513641357422
3.428	0.301837921142578
3.43133333333334	0.291824340820313
3.43466666666667	0.2899169921875
3.438	0.296115875244141
3.44133333333334	0.29134750366211
3.44466666666667	0.286102294921875
3.448	0.290870666503906
3.45133333333334	0.304698944091797
3.45466666666667	0.316619873046875
3.458	0.322818756103516
3.46133333333334	0.329971313476563
3.46466666666667	0.333786010742188
3.468	0.329971313476563
3.47133333333334	0.31423568725586
3.47466666666667	0.297069549560547
3.478	0.277519226074219
3.48133333333334	0.265121459960938
3.48466666666667	0.26082992553711
3.488	0.261783599853516
3.49133333333334	0.271797180175781
3.49466666666667	0.28228759765625
3.498	0.29754638671875
3.50133333333334	0.308036804199219
3.50466666666667	0.310420989990235
3.508	0.308513641357422
3.51133333333334	0.299453735351563
3.51466666666667	0.288009643554688
3.518	0.278472900390625
3.52133333333334	0.274181365966797
3.52466666666667	0.278949737548828
3.528	0.281810760498047
3.53133333333334	0.29134750366211
3.53466666666667	0.301361083984375
3.538	0.308513641357422
3.54133333333334	0.310420989990235
3.54466666666667	0.30660629272461
3.548	0.30660629272461
3.55133333333334	0.302314758300781
3.55466666666667	0.304222106933594
3.558	0.309944152832031
3.56133333333334	0.31280517578125
3.56466666666667	0.308990478515625
3.568	0.302314758300781
3.57133333333334	0.298023223876953
3.57466666666667	0.292778015136719
3.578	0.28371810913086
3.58133333333334	0.278472900390625
3.58466666666667	0.277519226074219
3.588	0.281810760498047
3.59133333333334	0.28371810913086
3.59466666666667	0.278949737548828
3.598	0.275611877441406
3.60133333333334	0.276565551757813
3.60466666666667	0.287055969238281
3.608	0.290870666503906
3.61133333333334	0.295639038085938
3.61466666666667	0.304222106933594
3.618	0.319480895996094
3.62133333333334	0.330448150634766
3.62466666666667	0.330448150634766
3.628	0.333309173583985
3.63133333333334	0.335693359375
3.63466666666667	0.335693359375
3.638	0.327587127685547
3.64133333333334	0.319004058837891
3.64466666666667	0.31280517578125
3.648	0.306129455566406
3.65133333333334	0.29754638671875
3.65466666666667	0.29134750366211
3.658	0.292301177978516
3.66133333333334	0.294208526611328
3.66466666666667	0.297069549560547
3.668	0.294685363769531
3.67133333333334	0.290870666503906
3.67466666666667	0.291824340820313
3.678	0.294685363769531
3.68133333333334	0.302314758300781
3.68466666666667	0.310897827148438
3.688	0.32806396484375
3.69133333333334	0.345230102539063
3.69466666666667	0.349998474121094
3.698	0.342845916748047
3.70133333333334	0.330924987792969
3.70466666666667	0.317573547363281
3.708	0.298023223876953
3.71133333333334	0.281810760498047
3.71466666666667	0.279903411865235
3.718	0.286579132080078
3.72133333333334	0.283241271972656
3.72466666666667	0.273704528808594
3.728	0.264167785644531
3.73133333333334	0.258445739746094
3.73466666666667	0.248908996582031
3.738	0.239849090576172
3.74133333333334	0.247001647949219
3.74466666666667	0.266551971435547
3.748	0.284194946289063
3.75133333333334	0.285625457763672
3.75466666666667	0.278472900390625
3.758	0.272750854492188
3.76133333333334	0.267505645751953
3.76466666666667	0.26082992553711
3.768	0.257968902587891
3.77133333333334	0.264644622802735
3.77466666666667	0.277996063232422
3.778	0.290393829345703
3.78133333333334	0.293731689453125
3.78466666666667	0.296115875244141
3.788	0.300407409667969
3.79133333333334	0.308036804199219
3.79466666666667	0.312328338623047
3.798	0.31280517578125
3.80133333333334	0.316143035888672
3.80466666666667	0.3204345703125
3.808	0.319480895996094
3.81133333333334	0.313758850097656
3.81466666666667	0.307083129882813
3.818	0.304698944091797
3.82133333333334	0.302791595458985
3.82466666666667	0.300884246826172
3.828	0.304222106933594
3.83133333333334	0.309944152832031
3.83466666666667	0.320911407470703
3.838	0.332832336425781
3.84133333333334	0.346183776855469
3.84466666666667	0.360488891601563
3.848	0.370979309082031
3.85133333333334	0.380516052246094
3.85466666666667	0.387191772460938
3.858	0.398635864257813
3.86133333333334	0.420570373535156
3.86466666666667	0.447750091552735
3.868	0.484943389892578
3.87133333333334	0.533580780029297
3.87466666666667	0.598430633544922
3.878	0.667572021484375
3.88133333333334	0.738620758056641
3.88466666666667	0.822067260742188
3.888	0.929832458496094
3.89133333333334	1.05762481689453
3.89466666666667	1.19924545288086
3.898	1.36804580688477
3.90133333333334	1.57260894775391
3.90466666666667	1.80864334106446
3.908	2.06804275512696
3.91133333333334	2.36225128173828
3.91466666666667	2.70748138427735
3.918	3.10420989990235
3.92133333333334	3.5543441772461
3.92466666666667	4.06742095947266
3.928	4.65822219848633
3.93133333333334	5.33056259155274
3.93466666666667	6.07872009277344
3.938	6.91413879394532
3.94133333333334	7.84397125244141
3.94466666666667	8.88442993164063
3.948	10.0407600402832
3.95133333333334	11.3210678100586
3.95466666666667	12.7439498901367
3.958	14.3156051635742
3.96133333333334	16.0446166992188
3.96466666666667	17.9257392883301
3.968	19.9532508850098
3.97133333333334	22.1285820007324
3.97466666666667	24.4388580322266
3.978	26.8673896789551
3.98133333333334	29.3865203857422
3.98466666666667	31.9652557373047
3.988	34.5659255981446
3.99133333333334	37.1322631835938
3.99466666666667	39.6218299865723
3.998	41.9836044311524
4.00133333333334	44.1718101501465
4.00466666666667	46.1349487304688
4.008	47.8339195251465
4.01133333333334	49.2372512817383
4.01466666666667	50.3144264221192
4.018	51.0454177856446
4.02133333333334	51.4216423034668
4.02466666666667	51.443099975586
4.028	51.1198043823242
4.03133333333334	50.4851341247559
4.03466666666667	49.5657920837403
4.038	48.3803749084473
4.04133333333334	46.9541549682617
4.04466666666667	45.3391075134278
4.048	43.5791015625
4.05133333333334	41.7003631591797
4.05466666666667	39.7319793701172
4.058	37.717342376709
4.06133333333334	35.6969833374024
4.06466666666667	33.6942672729492
4.068	31.7277908325196
4.07133333333334	29.813289642334
4.07466666666667	27.9693603515625
4.078	26.207447052002
4.08133333333334	24.5404243469238
4.08466666666667	22.9649543762207
4.088	21.4786529541016
4.09133333333334	20.0843811035156
4.09466666666667	18.7849998474121
4.098	17.5824165344238
4.10133333333334	16.4642333984375
4.10466666666667	15.4256820678711
4.108	14.4686698913574
4.11133333333334	13.5898590087891
4.11466666666667	12.7830505371094
4.118	12.0353698730469
4.12133333333334	11.3391876220703
4.12466666666667	10.7007026672363
4.128	10.1137161254883
4.13133333333334	9.57679748535156
4.13466666666667	9.0780258178711
4.138	8.61454010009766
4.14133333333334	8.18872451782227
4.14466666666667	7.79294967651367
4.148	7.42053985595703
4.15133333333334	7.05862045288086
4.15466666666667	6.70719146728516
4.158	6.37245178222657
4.16133333333334	6.05010986328125
4.16466666666667	5.73301315307617
4.168	5.4159164428711
4.17133333333334	5.10597229003907
4.17466666666667	4.80127334594727
4.178	4.49800491333008
4.18133333333334	4.19282913208008
4.18466666666667	3.89575958251953
4.188	3.6163330078125
4.19133333333334	3.34930419921875
4.19466666666667	3.08990478515625
4.198	2.83575057983399
4.20133333333334	2.59542465209961
4.20466666666667	2.37274169921875
4.208	2.15768814086914
4.21133333333334	1.95598602294922
4.21466666666667	1.7695426940918
4.218	1.60598754882813
4.22133333333334	1.46150588989258
4.22466666666667	1.32322311401367
4.228	1.19686126708985
4.23133333333334	1.08575820922852
4.23466666666667	0.995635986328125
4.238	0.920295715332031
4.24133333333334	0.84686279296875
4.24466666666667	0.783443450927735
4.248	0.730037689208985
4.25133333333334	0.68044662475586
4.25466666666667	0.630855560302735
4.258	0.579833984375
4.26133333333334	0.545501708984375
4.26466666666667	0.52785873413086
4.268	0.517845153808594
4.27133333333334	0.508785247802735
4.27466666666667	0.501155853271485
4.278	0.498294830322266
4.28133333333334	0.48828125
4.28466666666667	0.46539306640625
4.288	0.442028045654297
4.29133333333334	0.428199768066406
4.29466666666667	0.422000885009766
4.298	0.415802001953125
4.30133333333334	0.414371490478516
4.30466666666667	0.430107116699219
4.308	0.442981719970703
4.31133333333334	0.448226928710938
4.31466666666667	0.442981719970703
4.318	0.435352325439453
4.32133333333334	0.426292419433594
4.32466666666667	0.403881072998047
4.328	0.380992889404297
4.33133333333334	0.359058380126953
4.33466666666667	0.344276428222656
4.338	0.334262847900391
4.34133333333334	0.329017639160156
4.34466666666667	0.330448150634766
4.348	0.329017639160156
4.35133333333334	0.326156616210938
4.35466666666667	0.322341918945313
4.358	0.327110290527344
4.36133333333334	0.332832336425781
4.36466666666667	0.338077545166016
4.368	0.346183776855469
4.37133333333334	0.353813171386719
4.37466666666667	0.358104705810547
4.378	0.351428985595703
4.38133333333334	0.339031219482422
4.38466666666667	0.328540802001953
4.388	0.323772430419922
4.39133333333334	0.323295593261719
4.39466666666667	0.326633453369141
4.398	0.333786010742188
4.40133333333334	0.346660614013672
4.40466666666667	0.353813171386719
4.408	0.347137451171875
4.41133333333334	0.334739685058594
4.41466666666667	0.325679779052735
4.418	0.319480895996094
4.42133333333334	0.310420989990235
4.42466666666667	0.296592712402344
4.428	0.290393829345703
4.43133333333334	0.290393829345703
4.43466666666667	0.294208526611328
4.438	0.293731689453125
4.44133333333334	0.290393829345703
4.44466666666667	0.291824340820313
4.448	0.299453735351563
4.45133333333334	0.311851501464844
4.45466666666667	0.323295593261719
4.458	0.334262847900391
4.46133333333334	0.348091125488281
4.46466666666667	0.359535217285156
4.468	0.36001205444336
4.47133333333334	0.351428985595703
4.47466666666667	0.335693359375
4.478	0.3204345703125
4.48133333333334	0.304698944091797
4.48466666666667	0.294685363769531
4.488	0.300884246826172
4.49133333333334	0.317096710205078
4.49466666666667	0.338554382324219
4.498	0.355243682861328
4.50133333333334	0.368595123291016
4.50466666666667	0.376224517822266
4.508	0.369071960449219
4.51133333333334	0.357151031494141
4.51466666666667	0.348091125488281
4.518	0.346183776855469
4.52133333333334	0.344276428222656
4.52466666666667	0.338077545166016
4.528	0.332355499267578
4.53133333333334	0.331878662109375
4.53466666666667	0.329017639160156
4.538	0.319480895996094
4.54133333333334	0.311851501464844
4.54466666666667	0.317096710205078
4.548	0.331878662109375
4.55133333333334	0.336170196533203
4.55466666666667	0.329017639160156
4.558	0.327587127685547
4.56133333333334	0.330448150634766
4.56466666666667	0.32806396484375
4.568	0.318050384521485
4.57133333333334	0.308990478515625
4.57466666666667	0.308990478515625
4.578	0.310897827148438
4.58133333333334	0.315666198730469
4.58466666666667	0.326156616210938
4.588	0.338554382324219
4.59133333333334	0.359535217285156
4.59466666666667	0.380039215087891
4.598	0.393390655517578
4.60133333333334	0.388622283935547
4.60466666666667	0.373363494873047
4.608	0.355243682861328
4.61133333333334	0.33712387084961
4.61466666666667	0.319957733154297
4.618	0.304222106933594
4.62133333333334	0.298500061035156
4.62466666666667	0.300407409667969
4.628	0.305652618408203
4.63133333333334	0.30660629272461
4.63466666666667	0.307559967041016
4.638	0.314712524414063
4.64133333333334	0.32806396484375
4.64466666666667	0.339984893798828
4.648	0.354290008544922
4.65133333333334	0.368118286132813
4.65466666666667	0.383853912353516
4.658	0.392436981201172
4.66133333333334	0.394821166992188
4.66466666666667	0.392436981201172
4.668	0.384330749511719
4.67133333333334	0.377178192138672
4.67466666666667	0.369548797607422
4.678	0.368595123291016
4.68133333333334	0.364303588867188
4.68466666666667	0.362396240234375
4.688	0.364780426025391
4.69133333333334	0.369548797607422
4.69466666666667	0.371932983398438
4.698	0.366687774658203
4.70133333333334	0.36764144897461
4.70466666666667	0.365734100341797
4.708	0.362396240234375
4.71133333333334	0.355720520019531
4.71466666666667	0.35238265991211
4.718	0.354290008544922
4.72133333333334	0.349998474121094
4.72466666666667	0.348567962646485
4.728	0.348567962646485
4.73133333333334	0.350475311279297
4.73466666666667	0.347137451171875
4.738	0.341415405273438
4.74133333333334	0.342845916748047
4.74466666666667	0.349998474121094
4.748	0.352859497070313
4.75133333333334	0.347137451171875
4.75466666666667	0.343799591064453
4.758	0.3509521484375
4.76133333333334	0.362396240234375
4.76466666666667	0.368118286132813
4.768	0.370979309082031
4.77133333333334	0.37527084350586
4.77466666666667	0.376701354980469
4.778	0.367164611816406
4.78133333333334	0.351428985595703
4.78466666666667	0.340938568115235
4.788	0.339508056640625
4.79133333333334	0.346183776855469
4.79466666666667	0.354290008544922
4.798	0.361442565917969
4.80133333333334	0.364780426025391
4.80466666666667	0.365257263183594
4.808	0.370979309082031
4.81133333333334	0.378131866455078
4.81466666666667	0.383853912353516
4.818	0.386238098144531
4.82133333333334	0.392913818359375
4.82466666666667	0.399589538574219
4.828	0.39815902709961
4.83133333333334	0.391483306884766
4.83466666666667	0.390052795410156
4.838	0.394344329833985
4.84133333333334	0.395774841308594
4.84466666666667	0.397205352783203
4.848	0.399112701416016
4.85133333333334	0.404834747314453
4.85466666666667	0.406742095947266
4.858	0.40578842163086
4.86133333333334	0.401496887207031
4.86466666666667	0.391960144042969
4.868	0.381946563720703
4.87133333333334	0.378131866455078
4.87466666666667	0.383377075195313
4.878	0.39052963256836
4.88133333333334	0.399112701416016
4.88466666666667	0.408172607421875
4.888	0.418186187744141
4.89133333333334	0.415325164794922
4.89466666666667	0.403881072998047
4.898	0.395774841308594
4.90133333333334	0.396251678466797
4.90466666666667	0.402927398681641
4.908	0.407695770263672
4.91133333333334	0.418663024902344
4.91466666666667	0.432014465332031
4.918	0.443458557128906
4.92133333333334	0.447750091552735
4.92466666666667	0.45013427734375
4.928	0.455856323242188
4.93133333333334	0.460147857666016
4.93466666666667	0.459671020507813
4.938	0.460624694824219
4.94133333333334	0.468730926513672
4.94466666666667	0.478744506835938
4.948	0.484466552734375
4.95133333333334	0.487804412841797
4.95466666666667	0.499248504638672
4.958	0.514984130859375
4.96133333333334	0.534534454345703
4.96466666666667	0.558853149414063
4.968	0.592231750488282
4.97133333333334	0.630855560302735
4.97466666666667	0.670433044433594
4.978	0.716209411621094
4.98133333333334	0.765323638916016
4.98466666666667	0.81634521484375
4.988	0.871658325195313
4.99133333333334	0.935077667236328
4.99466666666667	1.01518630981446
4.998	1.10816955566406
5.00133333333334	1.21593475341797
5.00466666666667	1.33657455444336
5.008	1.47294998168946
5.01133333333334	1.6322135925293
5.01466666666667	1.81293487548828
5.018	2.0132064819336
5.02133333333334	2.23255157470703
5.02466666666667	2.47573852539063
5.028	2.74276733398438
5.03133333333334	3.0355453491211
5.03466666666667	3.36027145385742
5.038	3.72505187988281
5.04133333333334	4.13036346435547
5.04466666666667	4.57954406738281
5.048	5.07879257202149
5.05133333333334	5.63621520996094
5.05466666666667	6.25324249267578
5.058	6.92844390869141
5.06133333333334	7.67040252685547
5.06466666666667	8.4834098815918
5.068	9.37271118164063
5.07133333333334	10.3397369384766
5.07466666666667	11.3906860351563
5.078	12.5393867492676
5.08133333333334	13.7958526611328
5.08466666666667	15.1643753051758
5.088	16.6497230529785
5.09133333333334	18.24951171875
5.09466666666667	19.9742317199707
5.098	21.8219757080078
5.10133333333334	23.8075256347656
5.10466666666667	25.9389877319336
5.108	28.2187461853028
5.11133333333334	30.6525230407715
5.11466666666667	33.2326889038086
5.118	35.9630584716797
5.12133333333334	38.8360023498535
5.12466666666667	41.8543815612793
5.128	45.0191497802735
5.13133333333334	48.3298301696778
5.13466666666667	51.7778396606446
5.138	55.3646087646485
5.14133333333334	59.0887069702149
5.14466666666667	62.9501342773438
5.148	66.9426918029785
5.15133333333334	71.0539817810059
5.15466666666667	75.2739906311035
5.158	79.5817375183106
5.16133333333334	83.9657783508301
5.16466666666667	88.404655456543
5.168	92.8869247436524
5.17133333333334	97.3987579345703
5.17466666666667	101.922988891602
5.178	106.438159942627
5.18133333333334	110.918521881104
5.18466666666667	115.355491638184
5.188	119.725227355957
5.19133333333334	124.007225036621
5.19466666666667	128.184795379639
5.198	132.251739501953
5.20133333333334	136.188507080078
5.20466666666667	139.959335327149
5.208	143.538475036621
5.21133333333334	146.920204162598
5.21466666666667	150.086879730225
5.218	153.022766113281
5.22133333333334	155.721187591553
5.22466666666667	158.191204071045
5.228	160.420417785645
5.23133333333334	162.389755249024
5.23466666666667	164.086818695069
5.238	165.502548217774
5.24133333333334	166.635036468506
5.24466666666667	167.474746704102
5.248	168.031692504883
5.25133333333334	168.312549591065
5.25466666666667	168.333053588867
5.258	168.094158172608
5.26133333333334	167.590618133545
5.26466666666667	166.825771331787
5.268	165.814399719238
5.27133333333334	164.567470550537
5.27466666666667	163.092613220215
5.278	161.396026611328
5.28133333333334	159.507274627686
5.28466666666667	157.443046569824
5.288	155.223846435547
5.29133333333334	152.858257293701
5.29466666666667	150.347709655762
5.298	147.706985473633
5.30133333333334	144.949913024903
5.30466666666667	142.096996307373
5.308	139.144897460938
5.31133333333334	136.11364364624
5.31466666666667	133.036613464356
5.318	129.937171936035
5.32133333333334	126.818656921387
5.32466666666667	123.675346374512
5.328	120.523929595947
5.33133333333334	117.373943328858
5.33466666666667	114.237785339356
5.338	111.123085021973
5.34133333333334	108.044147491455
5.34466666666667	105.006694793701
5.348	102.017402648926
5.35133333333334	99.0796089172363
5.35466666666667	96.186637878418
5.358	93.3384895324707
5.36133333333334	90.5413627624512
5.36466666666667	87.8210067749024
5.368	85.1707458496094
5.37133333333334	82.6072692871094
5.37466666666667	80.1234245300293
5.378	77.7268409729004
5.38133333333334	75.4032135009766
5.38466666666667	73.1396675109864
5.388	70.950984954834
5.39133333333334	68.8304901123047
5.39466666666667	66.7862892150879
5.398	64.8064613342285
5.40133333333334	62.8948211669922
5.40466666666667	61.0470771789551
5.408	59.2551231384278
5.41133333333334	57.5165748596192
5.41466666666667	55.8404922485352
5.418	54.2354583740235
5.42133333333334	52.7000427246094
5.42466666666667	51.2228012084961
5.428	49.8032569885254
5.43133333333334	48.4356880187988
5.43466666666667	47.109603881836
5.438	45.8121299743653
5.44133333333334	44.5480346679688
5.44466666666667	43.3320999145508
5.448	42.1571731567383
5.45133333333334	41.0232543945313
5.45466666666667	39.9231910705567
5.458	38.8650894165039
5.46133333333334	37.8475189208985
5.46466666666667	36.858081817627
5.468	35.8934402465821
5.47133333333334	34.9521636962891
5.47466666666667	34.0437889099121
5.478	33.1683158874512
5.48133333333334	32.3185920715332
5.48466666666667	31.4879417419434
5.488	30.6825637817383
5.49133333333334	29.9043655395508
5.49466666666667	29.1495323181153
5.498	28.4132957458496
5.50133333333334	27.700424194336
5.50466666666667	27.0223617553711
5.508	26.3791084289551
5.51133333333334	25.7616043090821
5.51466666666667	25.1550674438477
5.518	24.559497833252
5.52133333333334	23.9801406860352
5.52466666666667	23.4203338623047
5.528	22.8781700134278
5.53133333333334	22.3541259765625
5.53466666666667	21.8558311462403
5.538	21.3851928710938
5.54133333333334	20.9331512451172
5.54466666666667	20.4868316650391
5.548	20.0514793395996
5.55133333333334	19.6304321289063
5.55466666666667	19.228458404541
5.558	18.8403129577637
5.56133333333334	18.4741020202637
5.56466666666667	18.1341171264649
5.568	17.8122520446778
5.57133333333334	17.5042152404785
5.57466666666667	17.207145690918
5.578	16.9215202331543
5.58133333333334	16.6468620300293
5.58466666666667	16.3812637329102
5.588	16.1247253417969
5.59133333333334	15.8758163452149
5.59466666666667	15.6378746032715
5.598	15.4170989990235
5.60133333333334	15.2029991149903
5.60466666666667	15.0017738342285
5.608	14.8124694824219
5.61133333333334	14.6393775939942
5.61466666666667	14.4753456115723
5.618	14.3117904663086
5.62133333333334	14.157772064209
5.62466666666667	14.009952545166
5.628	13.8721466064453
5.63133333333334	13.7476921081543
5.63466666666667	13.6361122131348
5.638	13.5331153869629
5.64133333333334	13.4305953979492
5.64466666666667	13.333797454834
5.648	13.247013092041
5.65133333333334	13.1626129150391
5.65466666666667	13.0801200866699
5.658	12.9971504211426
5.66133333333334	12.9218101501465
5.66466666666667	12.8469467163086
5.668	12.7725601196289
5.67133333333334	12.7015113830567
5.67466666666667	12.6328468322754
5.678	12.568473815918
5.68133333333334	12.5088691711426
5.68466666666667	12.4621391296387
5.688	12.423038482666
5.69133333333334	12.3796463012696
5.69466666666667	12.3343467712403
5.698	12.3014450073242
5.70133333333334	12.2795104980469
5.70466666666667	12.2542381286621
5.708	12.2122764587403
5.71133333333334	12.1703147888184
5.71466666666667	12.1331214904785
5.718	12.1064186096192
5.72133333333334	12.0811462402344
5.72466666666667	12.0601654052735
5.728	12.047290802002
5.73133333333334	12.0368003845215
5.73466666666667	12.0310783386231
5.738	12.0110511779785
5.74133333333334	11.9843482971192
5.74466666666667	11.9509696960449
5.748	11.9190216064453
5.75133333333334	11.894702911377
5.75466666666667	11.8718147277832
5.758	11.8589401245117
5.76133333333334	11.8451118469238
5.76466666666667	11.8346214294434
5.768	11.8236541748047
5.77133333333334	11.8131637573242
5.77466666666667	11.8045806884766
5.778	11.7955207824707
5.78133333333334	11.7917060852051
5.78466666666667	11.7893218994141
5.788	11.7931365966797
5.79133333333334	11.7921829223633
5.79466666666667	11.7888450622559
5.798	11.7864608764649
5.80133333333334	11.7921829223633
5.80466666666667	11.8026733398438
5.808	11.807918548584
5.81133333333334	11.8088722229004
5.81466666666667	11.807918548584
5.818	11.8021965026856
5.82133333333334	11.7864608764649
5.82466666666667	11.7645263671875
5.828	11.7483139038086
5.83133333333334	11.7425918579102
5.83466666666667	11.7402076721192
5.838	11.7387771606446
5.84133333333334	11.7425918579102
5.84466666666667	11.7545127868653
5.848	11.7616653442383
5.85133333333334	11.7602348327637
5.85466666666667	11.7549896240235
5.858	11.7521286010742
5.86133333333334	11.7440223693848
5.86466666666667	11.7311477661133
5.868	11.7182731628418
5.87133333333334	11.7154121398926
5.87466666666667	11.7177963256836
5.878	11.7192268371582
5.88133333333334	11.7230415344238
5.88466666666667	11.7273330688477
5.888	11.7368698120117
5.89133333333334	11.7435455322266
5.89466666666667	11.746883392334
5.898	11.7464065551758
5.90133333333334	11.7402076721192
5.90466666666667	11.7340087890625
5.908	11.7268562316895
5.91133333333334	11.7230415344238
5.91466666666667	11.7239952087403
5.918	11.7335319519043
5.92133333333334	11.7487907409668
5.92466666666667	11.7626190185547
5.928	11.7731094360352
5.93133333333334	11.7831230163574
5.93466666666667	11.7945671081543
5.938	11.8064880371094
5.94133333333334	11.8193626403809
5.94466666666667	11.8241310119629
5.948	11.8236541748047
5.95133333333334	11.8122100830078
5.95466666666667	11.7983818054199
5.958	11.77978515625
5.96133333333334	11.7583274841309
5.96466666666667	11.7487907409668
5.968	11.7521286010742
5.97133333333334	11.7673873901367
5.97466666666667	11.7793083190918
5.978	11.7845535278321
5.98133333333334	11.7893218994141
5.98466666666667	11.7912292480469
5.988	11.7893218994141
5.99133333333334	11.7816925048828
5.99466666666667	11.7721557617188
5.998	11.7640495300293
6.00133333333334	11.7554664611817
6.00466666666667	11.7473602294922
6.008	11.7425918579102
6.01133333333334	11.7383003234863
6.01466666666667	11.7392539978028
6.018	11.7435455322266
6.02133333333334	11.7502212524414
6.02466666666667	11.7578506469727
6.028	11.7630958557129
6.03133333333334	11.7740631103516
6.03466666666667	11.7831230163574
6.038	11.7926597595215
6.04133333333334	11.7950439453125
6.04466666666667	11.7936134338379
6.048	11.7840766906738
6.05133333333334	11.772632598877
6.05466666666667	11.7588043212891
6.058	11.7406845092774
6.06133333333334	11.7254257202149
6.06466666666667	11.7154121398926
6.068	11.7173194885254
6.07133333333334	11.7168426513672
6.07466666666667	11.7216110229492
6.078	11.7278099060059
6.08133333333334	11.7411613464356
6.08466666666667	11.7526054382324
6.088	11.7645263671875
6.09133333333334	11.77978515625
6.09466666666667	11.7893218994141
6.098	11.7940902709961
6.10133333333334	11.7907524108887
6.10466666666667	11.7850303649903
6.108	11.7759704589844
6.11133333333334	11.7597579956055
6.11466666666667	11.7440223693848
6.118	11.7335319519043
6.12133333333334	11.7297172546387
6.12466666666667	11.7282867431641
6.128	11.7230415344238
6.13133333333334	11.7173194885254
6.13466666666667	11.711597442627
6.138	11.7111206054688
6.14133333333334	11.7120742797852
6.14466666666667	11.71875
6.148	11.7282867431641
6.15133333333334	11.7363929748535
6.15466666666667	11.7416381835938
6.158	11.7406845092774
6.16133333333334	11.7349624633789
6.16466666666667	11.7201805114746
6.168	11.7058753967285
6.17133333333334	11.7006301879883
6.17466666666667	11.7006301879883
6.178	11.7015838623047
6.18133333333334	11.7015838623047
6.18466666666667	11.7068290710449
6.188	11.7149353027344
6.19133333333334	11.7192268371582
6.19466666666667	11.7216110229492
6.198	11.7244720458985
6.20133333333334	11.7292404174805
6.20466666666667	11.7349624633789
6.208	11.7378234863281
6.21133333333334	11.7330551147461
6.21466666666667	11.7278099060059
6.218	11.7263793945313
6.22133333333334	11.7297172546387
6.22466666666667	11.7263793945313
6.228	11.7230415344238
6.23133333333334	11.7325782775879
6.23466666666667	11.7464065551758
6.238	11.7573738098145
6.24133333333334	11.7564201354981
6.24466666666667	11.7549896240235
6.248	11.7588043212891
6.25133333333334	11.7616653442383
6.25466666666667	11.7626190185547
6.258	11.7583274841309
6.26133333333334	11.7597579956055
6.26466666666667	11.7654800415039
6.268	11.7659568786621
6.27133333333334	11.7554664611817
6.27466666666667	11.7387771606446
6.278	11.7287635803223
6.28133333333334	11.71875
6.28466666666667	11.7082595825196
6.288	11.6934776306153
6.29133333333334	11.6825103759766
6.29466666666667	11.6777420043946
6.298	11.6724967956543
6.30133333333334	11.6610527038574
6.30466666666667	11.6419792175293
6.308	11.6262435913086
6.31133333333334	11.6171836853028
6.31466666666667	11.6095542907715
6.318	11.5995407104492
6.32133333333334	11.5985870361328
6.32466666666667	11.6100311279297
6.328	11.6243362426758
6.33133333333334	11.6267204284668
6.33466666666667	11.6167068481446
6.338	11.6057395935059
6.34133333333334	11.5952491760254
6.34466666666667	11.5828514099121
6.348	11.5728378295899
6.35133333333334	11.5699768066406
6.35466666666667	11.5776062011719
6.358	11.5923881530762
6.36133333333334	11.6047859191895
6.36466666666667	11.6147994995117
6.368	11.6114616394043
6.37133333333334	11.6024017333985
6.37466666666667	11.6014480590821
6.378	11.6071701049805
6.38133333333334	11.6147994995117
6.38466666666667	11.6157531738281
6.388	11.6219520568848
6.39133333333334	11.6300582885742
6.39466666666667	11.6257667541504
6.398	11.6100311279297
6.40133333333334	11.5957260131836
6.40466666666667	11.5861892700196
6.408	11.5857124328613
6.41133333333334	11.587142944336
6.41466666666667	11.594295501709
6.418	11.5981101989746
6.42133333333334	11.591911315918
6.42466666666667	11.5838050842285
6.428	11.5728378295899
6.43133333333334	11.5652084350586
6.43466666666667	11.5575790405274
6.438	11.5537643432617
6.44133333333334	11.5556716918946
6.44466666666667	11.5633010864258
6.448	11.5709304809571
6.45133333333334	11.5742683410645
6.45466666666667	11.5728378295899
6.458	11.5709304809571
6.46133333333334	11.5671157836914
6.46466666666667	11.5547180175781
6.468	11.5432739257813
6.47133333333334	11.5399360656738
6.47466666666667	11.5442276000977
6.478	11.5470886230469
6.48133333333334	11.5461349487305
6.48466666666667	11.5442276000977
6.488	11.5404129028321
6.49133333333334	11.5318298339844
6.49466666666667	11.5184783935547
6.498	11.5046501159668
6.50133333333334	11.4908218383789
6.50466666666667	11.4850997924805
6.508	11.4850997924805
6.51133333333334	11.4865303039551
6.51466666666667	11.4817619323731
6.518	11.4703178405762
6.52133333333334	11.4669799804688
6.52466666666667	11.4631652832031
6.528	11.4550590515137
6.53133333333334	11.4350318908692
6.53466666666667	11.4207267761231
6.538	11.4226341247559
6.54133333333334	11.4340782165528
6.54466666666667	11.4455223083496
6.548	11.4574432373047
6.55133333333334	11.4793777465821
6.55466666666667	11.500358581543
6.558	11.5108489990235
6.56133333333334	11.5118026733399
6.56466666666667	11.5070343017578
6.568	11.5013122558594
6.57133333333334	11.4860534667969
6.57466666666667	11.4693641662598
6.578	11.4588737487793
6.58133333333334	11.4450454711914
6.58466666666667	11.4307403564453
6.588	11.4130973815918
6.59133333333334	11.4054679870606
6.59466666666667	11.4035606384278
6.598	11.4002227783203
6.60133333333334	11.3987922668457
6.60466666666667	11.3978385925293
6.608	11.3940238952637
6.61133333333334	11.3859176635742
6.61466666666667	11.3787651062012
6.618	11.3778114318848
6.62133333333334	11.3773345947266
6.62466666666667	11.3739967346192
6.628	11.3697052001953
6.63133333333334	11.3673210144043
6.63466666666667	11.3677978515625
6.638	11.3644599914551
6.64133333333334	11.3587379455567
6.64466666666667	11.3563537597656
6.648	11.3654136657715
6.65133333333334	11.3811492919922
6.65466666666667	11.3887786865235
6.658	11.3964080810547
6.66133333333334	11.4016532897949
6.66466666666667	11.4073753356934
[truncated: 2,508 more rows]
