# Supplementary material for: Phase-Specific Parameter Estimation in Chiral HPLC Using 1‑Site, 2‑Site Stochastic Models, and Unified Equation Approach
Source: Anal Chem. 2026 Apr 29;98(18):13925–39. doi: 10.1021/acs.analchem.6c01634 (PMC13177292; doi:10.1021/acs.analchem.6c01634)
Supplement: Supplementary file 2 [file ac6c01634_si_002.zip › SupportingInformation/01_isotherm_fit/CELL3_data/LORA_CELL3_05_10_06.CSV]

0.00216666666666667	-0.0677108764648438
0.0055	-0.0638961791992188
0.00883333333333334	-0.0596046447753907
0.0121666666666667	-0.0553131103515625
0.0155	-0.0467300415039063
0.0188333333333334	-0.0371932983398438
0.0221666666666667	-0.0338554382324219
0.0255	-0.0410079956054688
0.0288333333333334	-0.0510215759277344
0.0321666666666667	-0.0543594360351563
0.0355	-0.0567436218261719
0.0388333333333334	-0.0677108764648438
0.0421666666666667	-0.0815391540527344
0.0455	-0.0886917114257813
0.0488333333333334	-0.0891685485839844
0.0521666666666667	-0.0886917114257813
0.0555	-0.0905990600585938
0.0588333333333334	-0.0910758972167969
0.0621666666666667	-0.0958442687988281
0.0655	-0.10824203491211
0.0688333333333333	-0.123977661132813
0.0721666666666667	-0.131607055664063
0.0755	-0.128746032714844
0.0788333333333334	-0.123023986816406
0.0821666666666667	-0.116825103759766
0.0855	-0.1068115234375
0.0888333333333333	-0.0972747802734375
0.0921666666666667	-0.102043151855469
0.0955	-0.123023986816406
0.0988333333333334	-0.148773193359375
0.102166666666667	-0.163555145263672
0.1055	-0.165939331054688
0.108833333333334	-0.164508819580078
0.112166666666667	-0.160694122314453
0.1155	-0.153064727783203
0.118833333333334	-0.137805938720703
0.122166666666667	-0.124454498291016
0.1255	-0.118732452392578
0.128833333333334	-0.11587142944336
0.132166666666667	-0.107765197753906
0.1355	-0.09918212890625
0.138833333333334	-0.101089477539063
0.142166666666667	-0.107765197753906
0.1455	-0.107765197753906
0.148833333333334	-0.105857849121094
0.152166666666667	-0.112533569335938
0.1555	-0.118255615234375
0.158833333333334	-0.112056732177735
0.162166666666667	-0.0977516174316406
0.1655	-0.0905990600585938
0.168833333333334	-0.0925064086914063
0.172166666666667	-0.0910758972167969
0.1755	-0.0910758972167969
0.178833333333334	-0.09918212890625
0.182166666666667	-0.111579895019531
0.1855	-0.125885009765625
0.188833333333334	-0.133991241455078
0.192166666666667	-0.141620635986328
0.1955	-0.145435333251953
0.198833333333334	-0.144481658935547
0.202166666666667	-0.144481658935547
0.2055	-0.139713287353516
0.208833333333334	-0.133037567138672
0.212166666666667	-0.126838684082031
0.2155	-0.122547149658203
0.218833333333334	-0.123977661132813
0.222166666666667	-0.121116638183594
0.2255	-0.1220703125
0.228833333333334	-0.126361846923828
0.232166666666667	-0.133037567138672
0.2355	-0.142097473144531
0.238833333333334	-0.145435333251953
0.242166666666667	-0.149726867675781
0.2455	-0.151157379150391
0.248833333333334	-0.152587890625
0.252166666666667	-0.153541564941406
0.2555	-0.152111053466797
0.258833333333334	-0.150680541992188
0.262166666666667	-0.147819519042969
0.2655	-0.146865844726563
0.268833333333334	-0.149250030517578
0.272166666666667	-0.152587890625
0.2755	-0.154972076416016
0.278833333333334	-0.157356262207031
0.282166666666667	-0.16021728515625
0.2855	-0.164508819580078
0.288833333333334	-0.163555145263672
0.292166666666667	-0.159263610839844
0.2955	-0.153064727783203
0.298833333333334	-0.14638900756836
0.302166666666667	-0.146865844726563
0.3055	-0.147342681884766
0.308833333333334	-0.150680541992188
0.312166666666667	-0.151157379150391
0.3155	-0.150203704833985
0.318833333333334	-0.150680541992188
0.322166666666667	-0.14638900756836
0.3255	-0.145912170410156
0.328833333333334	-0.142574310302735
0.332166666666667	-0.139236450195313
0.3355	-0.133991241455078
0.338833333333334	-0.126838684082031
0.342166666666667	-0.121593475341797
0.3455	-0.118255615234375
0.348833333333334	-0.117778778076172
0.352166666666667	-0.119209289550781
0.3555	-0.121116638183594
0.358833333333334	-0.121593475341797
0.362166666666667	-0.1220703125
0.3655	-0.118255615234375
0.368833333333334	-0.11444091796875
0.372166666666667	-0.107288360595703
0.3755	-0.101566314697266
0.378833333333334	-0.101566314697266
0.382166666666667	-0.107765197753906
0.3855	-0.117301940917969
0.388833333333334	-0.120162963867188
0.392166666666667	-0.121593475341797
0.3955	-0.122547149658203
0.398833333333334	-0.123023986816406
0.402166666666667	-0.113964080810547
0.4055	-0.101566314697266
0.408833333333334	-0.0982284545898438
0.412166666666667	-0.105381011962891
0.4155	-0.117778778076172
0.418833333333334	-0.129222869873047
0.422166666666667	-0.139713287353516
0.4255	-0.14638900756836
0.428833333333334	-0.140666961669922
0.432166666666667	-0.132560729980469
0.4355	-0.123023986816406
0.438833333333334	-0.11587142944336
0.442166666666667	-0.114917755126953
0.4455	-0.1220703125
0.448833333333334	-0.13875961303711
0.452166666666667	-0.151157379150391
0.4555	-0.157833099365235
0.458833333333334	-0.164985656738281
0.462166666666667	-0.173091888427735
0.4655	-0.172138214111328
0.468833333333334	-0.164985656738281
0.472166666666667	-0.152587890625
0.4755	-0.144004821777344
0.478833333333334	-0.130653381347656
0.482166666666667	-0.113964080810547
0.4855	-0.107288360595703
0.488833333333334	-0.105381011962891
0.492166666666667	-0.11444091796875
0.4955	-0.120162963867188
0.498833333333334	-0.133514404296875
0.502166666666667	-0.149250030517578
0.5055	-0.156402587890625
0.508833333333334	-0.152587890625
0.512166666666667	-0.13875961303711
0.5155	-0.12969970703125
0.518833333333334	-0.116348266601563
0.522166666666667	-0.102996826171875
0.5255	-0.0925064086914063
0.528833333333334	-0.0910758972167969
0.532166666666667	-0.0958442687988281
0.5355	-0.104904174804688
0.538833333333334	-0.117301940917969
0.542166666666667	-0.125408172607422
0.5455	-0.134468078613281
0.548833333333334	-0.14495849609375
0.552166666666667	-0.16021728515625
0.5555	-0.162601470947266
0.558833333333334	-0.16021728515625
0.562166666666667	-0.16021728515625
0.5655	-0.162601470947266
0.568833333333334	-0.156402587890625
0.572166666666667	-0.143051147460938
0.5755	-0.132083892822266
0.578833333333334	-0.126361846923828
0.582166666666667	-0.122547149658203
0.5855	-0.125408172607422
0.588833333333334	-0.133991241455078
0.592166666666667	-0.147819519042969
0.5955	-0.163555145263672
0.598833333333334	-0.180721282958985
0.602166666666667	-0.189781188964844
0.6055	-0.188827514648438
0.608833333333334	-0.180244445800781
0.612166666666667	-0.169754028320313
0.6155	-0.159263610839844
0.618833333333334	-0.152111053466797
0.622166666666667	-0.151634216308594
0.6255	-0.152587890625
0.628833333333334	-0.153064727783203
0.632166666666667	-0.156879425048828
0.6355	-0.164031982421875
0.638833333333334	-0.168800354003906
0.642166666666667	-0.168323516845703
0.6455	-0.166893005371094
0.648833333333334	-0.177860260009766
0.652166666666667	-0.187873840332031
0.6555	-0.194549560546875
0.658833333333334	-0.192642211914063
0.662166666666667	-0.193595886230469
0.6655	-0.196456909179688
0.668833333333334	-0.198841094970703
0.672166666666667	-0.192642211914063
0.6755	-0.184059143066406
0.678833333333334	-0.168323516845703
0.682166666666667	-0.163078308105469
0.6855	-0.157833099365235
0.688833333333334	-0.155925750732422
0.692166666666667	-0.158309936523438
0.6955	-0.169754028320313
0.698833333333334	-0.182151794433594
0.702166666666667	-0.183582305908203
0.7055	-0.179290771484375
0.708833333333334	-0.17690658569336
0.712166666666667	-0.180244445800781
0.7155	-0.181198120117188
0.718833333333334	-0.18310546875
0.722166666666667	-0.188350677490235
0.7255	-0.203132629394531
0.728833333333334	-0.211238861083985
0.732166666666667	-0.216007232666016
0.7355	-0.215530395507813
0.738833333333334	-0.217437744140625
0.742166666666667	-0.214099884033203
0.7455	-0.210762023925781
0.748833333333334	-0.205516815185547
0.752166666666667	-0.1983642578125
0.7555	-0.191688537597656
0.758833333333334	-0.188350677490235
0.762166666666667	-0.192642211914063
0.7655	-0.191688537597656
0.768833333333334	-0.196933746337891
0.772166666666667	-0.203609466552735
0.7755	-0.214576721191406
0.778833333333334	-0.218391418457031
0.782166666666667	-0.22125244140625
0.7855	-0.231742858886719
0.788833333333334	-0.244140625
0.792166666666667	-0.256538391113281
0.7955	-0.26082992553711
0.798833333333334	-0.270366668701172
0.802166666666667	-0.269412994384766
0.8055	-0.252246856689453
0.808833333333334	-0.222206115722656
0.812166666666667	-0.195026397705078
0.8155	-0.18310546875
0.818833333333334	-0.169754028320313
0.822166666666667	-0.1678466796875
0.8255	-0.174522399902344
0.828833333333334	-0.188827514648438
0.832166666666667	-0.196933746337891
0.8355	-0.195026397705078
0.838833333333334	-0.201702117919922
0.842166666666667	-0.20742416381836
0.8455	-0.217914581298828
0.848833333333334	-0.224590301513672
0.852166666666667	-0.233650207519531
0.8555	-0.246047973632813
0.858833333333334	-0.244140625
0.862166666666667	-0.235557556152344
0.8655	-0.219821929931641
0.868833333333334	-0.204563140869141
0.872166666666667	-0.190258026123047
0.8755	-0.174999237060547
0.878833333333334	-0.171184539794922
0.882166666666667	-0.177860260009766
0.8855	-0.182628631591797
0.888833333333334	-0.191211700439453
0.892166666666667	-0.200748443603516
0.8955	-0.212192535400391
0.898833333333334	-0.219345092773438
0.902166666666667	-0.222206115722656
0.9055	-0.231266021728516
0.908833333333334	-0.239849090576172
0.912166666666667	-0.246524810791016
0.9155	-0.252723693847656
0.918833333333334	-0.257015228271485
0.922166666666667	-0.255584716796875
0.9255	-0.25177001953125
0.928833333333334	-0.247955322265625
0.932166666666667	-0.245094299316406
0.9355	-0.23794174194336
0.938833333333334	-0.230789184570313
0.942166666666667	-0.224590301513672
0.9455	-0.218868255615235
0.948833333333334	-0.210762023925781
0.952166666666667	-0.202178955078125
0.9555	-0.193119049072266
0.958833333333334	-0.188827514648438
0.962166666666667	-0.185966491699219
0.9655	-0.185966491699219
0.968833333333334	-0.187397003173828
0.972166666666667	-0.187873840332031
0.9755	-0.192642211914063
0.978833333333334	-0.195503234863281
0.982166666666667	-0.19979476928711
0.9855	-0.204563140869141
0.988833333333334	-0.211715698242188
0.992166666666667	-0.222206115722656
0.9955	-0.233173370361328
0.998833333333334	-0.242233276367188
1.00216666666667	-0.249385833740235
1.0055	-0.250339508056641
1.00883333333334	-0.246524810791016
1.01216666666667	-0.235080718994141
1.0155	-0.218868255615235
1.01883333333334	-0.205516815185547
1.02216666666667	-0.196456909179688
1.0255	-0.185489654541016
1.02883333333334	-0.171661376953125
1.03216666666667	-0.162124633789063
1.0355	-0.159263610839844
1.03883333333334	-0.155448913574219
1.04216666666667	-0.151634216308594
1.0455	-0.152587890625
1.04883333333334	-0.151634216308594
1.05216666666667	-0.147819519042969
1.0555	-0.144004821777344
1.05883333333334	-0.144004821777344
1.06216666666667	-0.144004821777344
1.0655	-0.147819519042969
1.06883333333334	-0.156402587890625
1.07216666666667	-0.170230865478516
1.0755	-0.178813934326172
1.07883333333334	-0.191688537597656
1.08216666666667	-0.201702117919922
1.0855	-0.210762023925781
1.08883333333334	-0.226020812988281
1.09216666666667	-0.238895416259766
1.0955	-0.248908996582031
1.09883333333334	-0.249862670898438
1.10216666666667	-0.254631042480469
1.1055	-0.25177001953125
1.10883333333334	-0.235080718994141
1.11216666666667	-0.218391418457031
1.1155	-0.206947326660156
1.11883333333334	-0.193595886230469
1.12216666666667	-0.178337097167969
1.1255	-0.174522399902344
1.12883333333334	-0.185012817382813
1.13216666666667	-0.195980072021485
1.1355	-0.206470489501953
1.13883333333334	-0.226020812988281
1.14216666666667	-0.245094299316406
1.1455	-0.257492065429688
1.14883333333334	-0.264167785644531
1.15216666666667	-0.270366668701172
1.1555	-0.26702880859375
1.15883333333334	-0.252723693847656
1.16216666666667	-0.240802764892578
1.1655	-0.23031234741211
1.16883333333334	-0.218391418457031
1.17216666666667	-0.208377838134766
1.1755	-0.209808349609375
1.17883333333334	-0.215530395507813
1.18216666666667	-0.209808349609375
1.1855	-0.209331512451172
1.18883333333334	-0.214576721191406
1.19216666666667	-0.217437744140625
1.1955	-0.208854675292969
1.19883333333334	-0.198841094970703
1.20216666666667	-0.197410583496094
1.2055	-0.186443328857422
1.20883333333334	-0.167369842529297
1.21216666666667	-0.156879425048828
1.2155	-0.166416168212891
1.21883333333334	-0.176429748535156
1.22216666666667	-0.171661376953125
1.2255	-0.164985656738281
1.22883333333334	-0.165939331054688
1.23216666666667	-0.162124633789063
1.2355	-0.145435333251953
1.23883333333334	-0.135421752929688
1.24216666666667	-0.148773193359375
1.2455	-0.170230865478516
1.24883333333334	-0.174999237060547
1.25216666666667	-0.165939331054688
1.2555	-0.159740447998047
1.25883333333334	-0.161170959472656
1.26216666666667	-0.154972076416016
1.2655	-0.140666961669922
1.26883333333334	-0.127792358398438
1.27216666666667	-0.121116638183594
1.2755	-0.121593475341797
1.27883333333334	-0.123023986816406
1.28216666666667	-0.127792358398438
1.2855	-0.127792358398438
1.28883333333334	-0.128269195556641
1.29216666666667	-0.129222869873047
1.2955	-0.129222869873047
1.29883333333334	-0.121593475341797
1.30216666666667	-0.0987052917480469
1.3055	-0.0762939453125
1.30883333333334	-0.0629425048828125
1.31216666666667	-0.0591278076171875
1.3155	-0.0543594360351563
1.31883333333334	-0.0472068786621094
1.32216666666667	-0.03814697265625
1.3255	-0.0262260437011719
1.32883333333334	-0.00667572021484375
1.33216666666667	0.0123977661132813
1.3355	0.0290870666503906
1.33883333333334	0.0395774841308594
1.34216666666667	0.0405311584472656
1.3455	0.0329017639160156
1.34883333333334	0.0295639038085938
1.35216666666667	0.0405311584472656
1.3555	0.0586509704589844
1.35883333333334	0.0762939453125
1.36216666666667	0.087738037109375
1.3655	0.0891685485839844
1.36883333333334	0.0815391540527344
1.37216666666667	0.0748634338378907
1.3755	0.0782012939453125
1.37883333333334	0.0963211059570313
1.38216666666667	0.113010406494141
1.3855	0.125885009765625
1.38883333333334	0.120162963867188
1.39216666666667	0.10061264038086
1.3955	0.0786781311035157
1.39883333333334	0.064849853515625
1.40216666666667	0.0705718994140625
1.4055	0.0834465026855469
1.40883333333334	0.101089477539063
1.41216666666667	0.110149383544922
1.4155	0.108718872070313
1.41883333333334	0.0958442687988281
1.42216666666667	0.0796318054199219
1.4255	0.0748634338378907
1.42883333333334	0.0815391540527344
1.43216666666667	0.0934600830078125
1.4355	0.0939369201660156
1.43883333333334	0.0882148742675781
1.44216666666667	0.0743865966796875
1.4455	0.0567436218261719
1.44883333333334	0.0362396240234375
1.45216666666667	0.026702880859375
1.4555	0.0367164611816406
1.45883333333334	0.0514984130859375
1.46216666666667	0.0553131103515625
1.4655	0.0405311584472656
1.46883333333334	0.02288818359375
1.47216666666667	0.0100135803222656
1.4755	0.00095367431640625
1.47883333333334	-0.00476837158203125
1.48216666666667	0.00143051147460938
1.4855	0.0176429748535156
1.48883333333334	0.030517578125
1.49216666666667	0.0276565551757813
1.4955	0.00619888305664063
1.49883333333334	-0.0238418579101563
1.50216666666667	-0.06103515625
1.5055	-0.0963211059570313
1.50883333333334	-0.118255615234375
1.51216666666667	-0.123023986816406
1.5155	-0.101566314697266
1.51883333333334	-0.0696182250976563
1.52216666666667	-0.03814697265625
1.5255	-0.0157356262207031
1.52883333333334	-0.0100135803222656
1.53216666666667	-0.019073486328125
1.5355	-0.0476837158203125
1.53883333333334	-0.0925064086914063
1.54216666666667	-0.143527984619141
1.5455	-0.187397003173828
1.54883333333334	-0.213146209716797
1.55216666666667	-0.223159790039063
1.5555	-0.220775604248047
1.55883333333334	-0.196456909179688
1.56216666666667	-0.154495239257813
1.5655	-0.108718872070313
1.56883333333334	-0.0782012939453125
1.57216666666667	-0.0629425048828125
1.5755	-0.0576972961425782
1.57883333333334	-0.064849853515625
1.58216666666667	-0.087738037109375
1.5855	-0.120639801025391
1.58883333333334	-0.152587890625
1.59216666666667	-0.179290771484375
1.5955	-0.204563140869141
1.59883333333334	-0.23031234741211
1.60216666666667	-0.248908996582031
1.6055	-0.251293182373047
1.60883333333334	-0.244140625
1.61216666666667	-0.235080718994141
1.6155	-0.216484069824219
1.61883333333334	-0.185012817382813
1.62216666666667	-0.143051147460938
1.6255	-0.1068115234375
1.62883333333334	-0.0748634338378907
1.63216666666667	-0.0505447387695313
1.6355	-0.0391006469726563
1.63883333333334	-0.0448226928710938
1.64216666666667	-0.0653266906738282
1.6455	-0.0896453857421875
1.64883333333334	-0.117778778076172
1.65216666666667	-0.147819519042969
1.6555	-0.172138214111328
1.65883333333334	-0.189304351806641
1.66216666666667	-0.199317932128906
1.6655	-0.210762023925781
1.66883333333334	-0.218391418457031
1.67216666666667	-0.216960906982422
1.6755	-0.209331512451172
1.67883333333334	-0.193595886230469
1.68216666666667	-0.17690658569336
1.6855	-0.150203704833985
1.68883333333334	-0.120639801025391
1.69216666666667	-0.0939369201660156
1.6955	-0.0739097595214844
1.69883333333334	-0.0615119934082032
1.70216666666667	-0.0529289245605469
1.7055	-0.057220458984375
1.70883333333334	-0.0729560852050782
1.71216666666667	-0.0939369201660156
1.7155	-0.117778778076172
1.71883333333334	-0.144481658935547
1.72216666666667	-0.172138214111328
1.7255	-0.188827514648438
1.72883333333334	-0.189304351806641
1.73216666666667	-0.186920166015625
1.7355	-0.185966491699219
1.73883333333334	-0.187397003173828
1.74216666666667	-0.185012817382813
1.7455	-0.185012817382813
1.74883333333334	-0.195026397705078
1.75216666666667	-0.203132629394531
1.7555	-0.205039978027344
1.75883333333334	-0.201702117919922
1.76216666666667	-0.193119049072266
1.7655	-0.17690658569336
1.76883333333334	-0.157356262207031
1.77216666666667	-0.13875961303711
1.7755	-0.121593475341797
1.77883333333334	-0.106334686279297
1.78216666666667	-0.102996826171875
1.7855	-0.10824203491211
1.78883333333334	-0.10824203491211
1.79216666666667	-0.0967979431152344
1.7955	-0.0848770141601563
1.79883333333334	-0.0700950622558594
1.80216666666667	-0.0472068786621094
1.8055	-0.0243186950683594
1.80883333333334	-0.0123977661132813
1.81216666666667	-0.0104904174804688
1.8155	-0.0162124633789063
1.81883333333334	-0.0281333923339844
1.82216666666667	-0.0543594360351563
1.8255	-0.0782012939453125
1.82883333333334	-0.0982284545898438
1.83216666666667	-0.111579895019531
1.8355	-0.115394592285156
1.83883333333334	-0.119686126708985
1.84216666666667	-0.113964080810547
1.8455	-0.109672546386719
1.84883333333334	-0.095367431640625
1.85216666666667	-0.0782012939453125
1.8555	-0.057220458984375
1.85883333333334	-0.030517578125
1.86216666666667	-0.00333786010742188
1.8655	0.0233650207519531
1.86883333333334	0.034332275390625
1.87216666666667	0.0386238098144531
1.8755	0.0357627868652344
1.87883333333334	0.0309944152832031
1.88216666666667	0.0195503234863281
1.8855	0.00762939453125
1.88883333333334	-0.00286102294921875
1.89216666666667	-0.0157356262207031
1.8955	-0.0271797180175781
1.89883333333334	-0.0414848327636719
1.90216666666667	-0.0567436218261719
1.9055	-0.0829696655273438
1.90883333333334	-0.112533569335938
1.91216666666667	-0.141143798828125
1.9155	-0.1678466796875
1.91883333333334	-0.190258026123047
1.92216666666667	-0.1983642578125
1.9255	-0.186920166015625
1.92883333333334	-0.163078308105469
1.93216666666667	-0.130653381347656
1.9355	-0.0925064086914063
1.93883333333334	-0.0529289245605469
1.94216666666667	-0.0271797180175781
1.9455	-0.0224113464355469
1.94883333333334	-0.0376701354980469
1.95216666666667	-0.0681877136230469
1.9555	-0.112056732177735
1.95883333333334	-0.163078308105469
1.96216666666667	-0.207901000976563
1.9655	-0.237464904785156
1.96883333333334	-0.244140625
1.97216666666667	-0.23031234741211
1.9755	-0.200271606445313
1.97883333333334	-0.164508819580078
1.98216666666667	-0.13113021850586
1.9855	-0.105857849121094
1.98883333333334	-0.0996589660644531
1.99216666666667	-0.113964080810547
1.9955	-0.137805938720703
1.99883333333334	-0.166416168212891
2.00216666666667	-0.192642211914063
2.0055	-0.209808349609375
2.00883333333334	-0.207901000976563
2.01216666666667	-0.193595886230469
2.0155	-0.177860260009766
2.01883333333334	-0.165939331054688
2.02216666666667	-0.155925750732422
2.0255	-0.154495239257813
2.02883333333334	-0.161170959472656
2.03216666666667	-0.177860260009766
2.0355	-0.200271606445313
2.03883333333334	-0.216007232666016
2.04216666666667	-0.219821929931641
2.0455	-0.210762023925781
2.04883333333334	-0.1983642578125
2.05216666666667	-0.178337097167969
2.0555	-0.161170959472656
2.05883333333334	-0.157356262207031
2.06216666666667	-0.167369842529297
2.0655	-0.178813934326172
2.06883333333334	-0.189304351806641
2.07216666666667	-0.199317932128906
2.0755	-0.203609466552735
2.07883333333334	-0.1983642578125
2.08216666666667	-0.194072723388672
2.0855	-0.19073486328125
2.08883333333334	-0.185489654541016
2.09216666666667	-0.173568725585938
2.0955	-0.162124633789063
2.09883333333334	-0.150203704833985
2.10216666666667	-0.134468078613281
2.1055	-0.128746032714844
2.10883333333334	-0.136852264404297
2.11216666666667	-0.154495239257813
2.1155	-0.16927719116211
2.11883333333334	-0.179767608642578
2.12216666666667	-0.194549560546875
2.1255	-0.208854675292969
2.12883333333334	-0.224590301513672
2.13216666666667	-0.234603881835938
2.1355	-0.235557556152344
2.13883333333334	-0.2288818359375
2.14216666666667	-0.216960906982422
2.1455	-0.213146209716797
2.14883333333334	-0.207901000976563
2.15216666666667	-0.205516815185547
2.1555	-0.209808349609375
2.15883333333334	-0.223159790039063
2.16216666666667	-0.245094299316406
2.1655	-0.25320053100586
2.16883333333334	-0.247478485107422
2.17216666666667	-0.231742858886719
2.1755	-0.224590301513672
2.17883333333334	-0.229835510253906
2.18216666666667	-0.233650207519531
2.1855	-0.229835510253906
2.18883333333334	-0.222206115722656
2.19216666666667	-0.222206115722656
2.1955	-0.226974487304688
2.19883333333334	-0.226974487304688
2.20216666666667	-0.223159790039063
2.2055	-0.225543975830078
2.20883333333334	-0.234603881835938
2.21216666666667	-0.241756439208985
2.2155	-0.239849090576172
2.21883333333334	-0.240325927734375
2.22216666666667	-0.245094299316406
2.2255	-0.25177001953125
2.22883333333334	-0.252246856689453
2.23216666666667	-0.25177001953125
2.2355	-0.255107879638672
2.23883333333334	-0.2593994140625
2.24216666666667	-0.263690948486328
2.2455	-0.263214111328125
2.24883333333334	-0.261783599853516
2.25216666666667	-0.257015228271485
2.2555	-0.252246856689453
2.25883333333334	-0.247478485107422
2.26216666666667	-0.244617462158203
2.2655	-0.244617462158203
2.26883333333334	-0.247955322265625
2.27216666666667	-0.254154205322266
2.2755	-0.265121459960938
2.27883333333334	-0.270366668701172
2.28216666666667	-0.263214111328125
2.2855	-0.254154205322266
2.28883333333334	-0.251293182373047
2.29216666666667	-0.266075134277344
2.2955	-0.277996063232422
2.29883333333334	-0.285625457763672
2.30216666666667	-0.286579132080078
2.3055	-0.288486480712891
2.30883333333334	-0.29897689819336
2.31216666666667	-0.310897827148438
2.3155	-0.318050384521485
2.31883333333334	-0.316143035888672
2.32216666666667	-0.315189361572266
2.3255	-0.319004058837891
2.32883333333334	-0.315666198730469
2.33216666666667	-0.298500061035156
2.3355	-0.278472900390625
2.33883333333334	-0.269412994384766
2.34216666666667	-0.270366668701172
2.3455	-0.268936157226563
2.34883333333334	-0.266551971435547
2.35216666666667	-0.266551971435547
2.3555	-0.27608871459961
2.35883333333334	-0.28371810913086
2.36216666666667	-0.288486480712891
2.3655	-0.286579132080078
2.36883333333334	-0.284671783447266
2.37216666666667	-0.291824340820313
2.3755	-0.300407409667969
2.37883333333334	-0.311374664306641
2.38216666666667	-0.31423568725586
2.3855	-0.320911407470703
2.38883333333334	-0.331401824951172
2.39216666666667	-0.336170196533203
2.3955	-0.324249267578125
2.39883333333334	-0.307083129882813
2.40216666666667	-0.30517578125
2.4055	-0.313282012939453
2.40883333333334	-0.313758850097656
2.41216666666667	-0.300407409667969
2.4155	-0.29134750366211
2.41883333333334	-0.287532806396485
2.42216666666667	-0.278949737548828
2.4255	-0.265598297119141
2.42883333333334	-0.264644622802735
2.43216666666667	-0.272274017333985
2.4355	-0.281333923339844
2.43883333333334	-0.282764434814453
2.44216666666667	-0.2899169921875
2.4455	-0.292301177978516
2.44883333333334	-0.286102294921875
2.45216666666667	-0.288009643554688
2.4555	-0.296115875244141
2.45883333333334	-0.299930572509766
2.46216666666667	-0.288009643554688
2.4655	-0.280857086181641
2.46883333333334	-0.279426574707031
2.47216666666667	-0.26702880859375
2.4755	-0.25320053100586
2.47883333333334	-0.249862670898438
2.48216666666667	-0.257015228271485
2.4855	-0.265121459960938
2.48883333333334	-0.272750854492188
2.49216666666667	-0.287055969238281
2.4955	-0.298023223876953
2.49883333333334	-0.306129455566406
2.50216666666667	-0.317573547363281
2.5055	-0.320911407470703
2.50883333333334	-0.31423568725586
2.51216666666667	-0.30517578125
2.5155	-0.304698944091797
2.51883333333334	-0.310897827148438
2.52216666666667	-0.30517578125
2.5255	-0.295639038085938
2.52883333333334	-0.291824340820313
2.53216666666667	-0.288009643554688
2.5355	-0.278472900390625
2.53883333333334	-0.263690948486328
2.54216666666667	-0.258922576904297
2.5455	-0.265598297119141
2.54883333333334	-0.273704528808594
2.55216666666667	-0.280857086181641
2.5555	-0.28228759765625
2.55883333333334	-0.278472900390625
2.56216666666667	-0.275611877441406
2.5655	-0.275611877441406
2.56883333333334	-0.272274017333985
2.57216666666667	-0.264644622802735
2.5755	-0.263214111328125
2.57883333333334	-0.271320343017578
2.58216666666667	-0.268936157226563
2.5855	-0.257968902587891
2.58883333333334	-0.254154205322266
2.59216666666667	-0.257015228271485
2.5955	-0.257015228271485
2.59883333333334	-0.252246856689453
2.60216666666667	-0.25177001953125
2.6055	-0.262737274169922
2.60883333333334	-0.270843505859375
2.61216666666667	-0.277996063232422
2.6155	-0.288009643554688
2.61883333333334	-0.298023223876953
2.62216666666667	-0.310420989990235
2.6255	-0.309944152832031
2.62883333333334	-0.308036804199219
2.63216666666667	-0.307559967041016
2.6355	-0.303268432617188
2.63883333333334	-0.297069549560547
2.64216666666667	-0.288486480712891
2.6455	-0.280857086181641
2.64883333333334	-0.277042388916016
2.65216666666667	-0.268936157226563
2.6555	-0.255107879638672
2.65883333333334	-0.238418579101563
2.66216666666667	-0.226020812988281
2.6655	-0.221729278564453
2.66883333333334	-0.217914581298828
2.67216666666667	-0.218391418457031
2.6755	-0.233173370361328
2.67883333333334	-0.248908996582031
2.68216666666667	-0.264167785644531
2.6855	-0.269889831542969
2.68883333333334	-0.266551971435547
2.69216666666667	-0.256061553955078
2.6955	-0.242233276367188
2.69883333333334	-0.23651123046875
2.70216666666667	-0.234127044677735
2.7055	-0.239372253417969
2.70883333333334	-0.24557113647461
2.71216666666667	-0.254154205322266
2.7155	-0.256538391113281
2.71883333333334	-0.254631042480469
2.72216666666667	-0.246524810791016
2.7255	-0.234127044677735
2.72883333333334	-0.223159790039063
2.73216666666667	-0.224590301513672
2.7355	-0.239372253417969
2.73883333333334	-0.251293182373047
2.74216666666667	-0.257015228271485
2.7455	-0.256061553955078
2.74883333333334	-0.252246856689453
2.75216666666667	-0.23651123046875
2.7555	-0.209808349609375
2.75883333333334	-0.185012817382813
2.76216666666667	-0.168323516845703
2.7655	-0.164031982421875
2.76883333333334	-0.166893005371094
2.77216666666667	-0.173091888427735
2.7755	-0.177383422851563
2.77883333333334	-0.175952911376953
2.78216666666667	-0.162124633789063
2.7855	-0.124931335449219
2.78883333333334	-0.0586509704589844
2.79216666666667	0.0271797180175781
2.7955	0.125408172607422
2.79883333333334	0.231266021728516
2.80216666666667	0.354290008544922
2.8055	0.502586364746094
2.80883333333334	0.673294067382813
2.81216666666667	0.874519348144531
2.8155	1.12390518188477
2.81883333333334	1.42621994018555
2.82216666666667	1.77860260009766
2.8255	2.17151641845703
2.82883333333334	2.60782241821289
2.83216666666667	3.09181213378906
2.8355	3.61061096191406
2.83883333333334	4.15706634521485
2.84216666666667	4.7297477722168
2.8455	5.31339645385742
2.84883333333334	5.89132308959961
2.85216666666667	6.44159317016602
2.8555	6.94513320922852
2.85883333333334	7.40146636962891
2.86216666666667	7.78293609619141
2.8655	8.0862045288086
2.86883333333334	8.28409194946289
2.87216666666667	8.36992263793946
2.8755	8.35180282592774
2.87883333333334	8.23545455932617
2.88216666666667	8.03709030151367
2.8855	7.75623321533203
2.88883333333334	7.42244720458985
2.89216666666667	7.05146789550782
2.8955	6.65473937988282
2.89883333333334	6.2398910522461
2.90216666666667	5.81741333007813
2.9055	5.401611328125
2.90883333333334	4.99820709228516
2.91216666666667	4.61864471435547
2.9155	4.26626205444336
2.91883333333334	3.93867492675781
2.92216666666667	3.63492965698242
2.9255	3.3564567565918
2.92883333333334	3.10850143432617
2.93216666666667	2.88772583007813
2.9355	2.69079208374024
2.93883333333334	2.52151489257813
2.94216666666667	2.36701965332031
2.9455	2.23445892333985
2.94883333333334	2.11048126220703
2.95216666666667	1.9989013671875
2.9555	1.89685821533203
2.95883333333334	1.80387496948242
2.96216666666667	1.73139572143555
2.9655	1.66416168212891
2.96883333333334	1.61170959472656
2.97216666666667	1.55973434448242
2.9755	1.52587890625
2.97883333333334	1.50203704833985
2.98216666666667	1.47724151611328
2.9855	1.44433975219727
2.98883333333334	1.39904022216797
2.99216666666667	1.35612487792969
2.9955	1.30462646484375
2.99883333333334	1.24597549438477
3.00216666666667	1.18064880371094
3.0055	1.11865997314453
3.00883333333334	1.06430053710938
3.01216666666667	1.01375579833985
3.0155	0.960350036621094
3.01883333333334	0.899791717529297
3.02216666666667	0.836372375488281
3.0255	0.776767730712891
3.02883333333334	0.722885131835938
3.03216666666667	0.667572021484375
3.0355	0.610828399658203
3.03883333333334	0.549793243408203
3.04216666666667	0.492095947265625
3.0455	0.435829162597656
3.04883333333334	0.386714935302735
3.05216666666667	0.333786010742188
3.0555	0.281333923339844
3.05883333333334	0.2288818359375
3.06216666666667	0.185012817382813
3.0655	0.143527984619141
3.06883333333334	0.102519989013672
3.07216666666667	0.0662803649902344
3.0755	0.0371932983398438
3.07883333333334	0.0247955322265625
3.08216666666667	0.0123977661132813
3.0855	0.00333786010742188
3.08883333333334	-0.0181198120117188
3.09216666666667	-0.03814697265625
3.0955	-0.0557899475097657
3.09883333333334	-0.072479248046875
3.10216666666667	-0.0891685485839844
3.1055	-0.107288360595703
3.10883333333334	-0.118255615234375
3.11216666666667	-0.125885009765625
3.1155	-0.133037567138672
3.11883333333334	-0.140666961669922
3.12216666666667	-0.148773193359375
3.1255	-0.155448913574219
3.12883333333334	-0.163555145263672
3.13216666666667	-0.1678466796875
3.1355	-0.174522399902344
3.13883333333334	-0.181674957275391
3.14216666666667	-0.189304351806641
3.1455	-0.199317932128906
3.14883333333334	-0.211715698242188
3.15216666666667	-0.231266021728516
3.1555	-0.238418579101563
3.15883333333334	-0.23794174194336
3.16216666666667	-0.233650207519531
3.1655	-0.23794174194336
3.16883333333334	-0.245094299316406
3.17216666666667	-0.24557113647461
3.1755	-0.248432159423828
3.17883333333334	-0.257015228271485
3.18216666666667	-0.264644622802735
3.1855	-0.262737274169922
3.18883333333334	-0.25177001953125
3.19216666666667	-0.251293182373047
3.1955	-0.259876251220703
3.19883333333334	-0.273227691650391
3.20216666666667	-0.285148620605469
3.2055	-0.29897689819336
3.20883333333334	-0.313282012939453
3.21216666666667	-0.321388244628906
3.2155	-0.322818756103516
3.21883333333334	-0.320911407470703
3.22216666666667	-0.322818756103516
3.2255	-0.32186508178711
3.22883333333334	-0.324726104736328
3.23216666666667	-0.32806396484375
3.2355	-0.339508056640625
3.23883333333334	-0.353336334228516
3.24216666666667	-0.364303588867188
3.2455	-0.370979309082031
3.24883333333334	-0.367164611816406
3.25216666666667	-0.36001205444336
3.2555	-0.353813171386719
3.25883333333334	-0.344276428222656
3.26216666666667	-0.338077545166016
3.2655	-0.332355499267578
3.26883333333334	-0.332355499267578
3.27216666666667	-0.332355499267578
3.2755	-0.32949447631836
3.27883333333334	-0.336647033691406
3.28216666666667	-0.347137451171875
3.2855	-0.361442565917969
3.28883333333334	-0.3662109375
3.29216666666667	-0.363826751708985
3.2955	-0.356674194335938
3.29883333333334	-0.340938568115235
3.30216666666667	-0.323295593261719
3.3055	-0.306129455566406
3.30883333333334	-0.29897689819336
3.31216666666667	-0.300407409667969
3.3155	-0.307559967041016
3.31883333333334	-0.3204345703125
3.32216666666667	-0.338077545166016
3.3255	-0.355720520019531
3.32883333333334	-0.364780426025391
3.33216666666667	-0.366687774658203
3.3355	-0.362396240234375
3.33883333333334	-0.360488891601563
3.34216666666667	-0.353336334228516
3.3455	-0.351428985595703
3.34883333333334	-0.358104705810547
3.35216666666667	-0.3662109375
3.3555	-0.37527084350586
3.35883333333334	-0.375747680664063
3.36216666666667	-0.378608703613281
3.3655	-0.373363494873047
3.36883333333334	-0.364780426025391
3.37216666666667	-0.35858154296875
3.3755	-0.35238265991211
3.37883333333334	-0.349044799804688
3.38216666666667	-0.342845916748047
3.3855	-0.342845916748047
3.38883333333334	-0.347137451171875
3.39216666666667	-0.354290008544922
3.3955	-0.361442565917969
3.39883333333334	-0.366687774658203
3.40216666666667	-0.371932983398438
3.4055	-0.377655029296875
3.40883333333334	-0.384807586669922
3.41216666666667	-0.386714935302735
3.4155	-0.379085540771485
3.41883333333334	-0.370979309082031
3.42216666666667	-0.359535217285156
3.4255	-0.347137451171875
3.42883333333334	-0.337600708007813
3.43216666666667	-0.340461730957031
3.4355	-0.354290008544922
3.43883333333334	-0.366687774658203
3.44216666666667	-0.380039215087891
3.4455	-0.391483306884766
3.44883333333334	-0.398635864257813
3.45216666666667	-0.395298004150391
3.4555	-0.390052795410156
3.45883333333334	-0.383377075195313
3.46216666666667	-0.370502471923828
3.4655	-0.3509521484375
3.46883333333334	-0.333786010742188
3.47216666666667	-0.327110290527344
3.4755	-0.329971313476563
3.47883333333334	-0.334262847900391
3.48216666666667	-0.341892242431641
3.4855	-0.345706939697266
3.48883333333334	-0.346660614013672
3.49216666666667	-0.342845916748047
3.4955	-0.341892242431641
3.49883333333334	-0.34475326538086
3.50216666666667	-0.349998474121094
3.5055	-0.353336334228516
3.50883333333334	-0.359058380126953
3.51216666666667	-0.363349914550781
3.5155	-0.360965728759766
3.51883333333334	-0.355720520019531
3.52216666666667	-0.3509521484375
3.5255	-0.355720520019531
3.52883333333334	-0.361919403076172
3.53216666666667	-0.368118286132813
3.5355	-0.36764144897461
3.53883333333334	-0.363826751708985
3.54216666666667	-0.361442565917969
3.5455	-0.364303588867188
3.54883333333334	-0.371932983398438
3.55216666666667	-0.3814697265625
3.5555	-0.391006469726563
3.55883333333334	-0.401020050048828
3.56216666666667	-0.411510467529297
3.5655	-0.415802001953125
3.56883333333334	-0.4119873046875
3.57216666666667	-0.406265258789063
3.5755	-0.403881072998047
3.57883333333334	-0.404834747314453
3.58216666666667	-0.401020050048828
3.5855	-0.38909912109375
3.58883333333334	-0.375747680664063
3.59216666666667	-0.362873077392578
3.5955	-0.354766845703125
3.59883333333334	-0.351905822753906
3.60216666666667	-0.358104705810547
3.6055	-0.37384033203125
3.60883333333334	-0.388622283935547
3.61216666666667	-0.397205352783203
3.6155	-0.392436981201172
3.61883333333334	-0.38290023803711
3.62216666666667	-0.371932983398438
3.6255	-0.360965728759766
3.62883333333334	-0.348091125488281
3.63216666666667	-0.339984893798828
3.6355	-0.339508056640625
3.63883333333334	-0.347614288330078
3.64216666666667	-0.358104705810547
3.6455	-0.369071960449219
3.64883333333334	-0.3814697265625
3.65216666666667	-0.389575958251953
3.6555	-0.399589538574219
3.65883333333334	-0.399589538574219
3.66216666666667	-0.402450561523438
3.6655	-0.40435791015625
3.66883333333334	-0.411033630371094
3.67216666666667	-0.419139862060547
3.6755	-0.426292419433594
3.67883333333334	-0.432014465332031
3.68216666666667	-0.426769256591797
3.6855	-0.41961669921875
3.68883333333334	-0.4119873046875
3.69216666666667	-0.409603118896485
3.6955	-0.407695770263672
3.69883333333334	-0.4119873046875
3.70216666666667	-0.414848327636719
3.7055	-0.416755676269531
3.70883333333334	-0.4119873046875
3.71216666666667	-0.405311584472656
3.7155	-0.391006469726563
3.71883333333334	-0.371932983398438
3.72216666666667	-0.361442565917969
3.7255	-0.36001205444336
3.72883333333334	-0.370979309082031
3.73216666666667	-0.382423400878906
3.7355	-0.398635864257813
3.73883333333334	-0.414848327636719
3.74216666666667	-0.428199768066406
3.7455	-0.437736511230469
3.74883333333334	-0.438213348388672
3.75216666666667	-0.43487548828125
3.7555	-0.431060791015625
3.75883333333334	-0.42724609375
3.76216666666667	-0.422000885009766
3.7655	-0.416278839111328
3.76883333333334	-0.411033630371094
3.77216666666667	-0.401020050048828
3.7755	-0.387191772460938
3.77883333333334	-0.378608703613281
3.78216666666667	-0.374317169189453
3.7855	-0.3662109375
3.78883333333334	-0.356674194335938
3.79216666666667	-0.355720520019531
3.7955	-0.36764144897461
3.79883333333334	-0.386238098144531
3.80216666666667	-0.40435791015625
3.8055	-0.422000885009766
3.80883333333334	-0.435829162597656
3.81216666666667	-0.444412231445313
3.8155	-0.449180603027344
3.81883333333334	-0.449657440185547
3.82216666666667	-0.454902648925781
3.8255	-0.462532043457031
3.82883333333334	-0.470161437988281
3.83216666666667	-0.47445297241211
3.8355	-0.476837158203125
3.83883333333334	-0.480175018310547
3.84216666666667	-0.480175018310547
3.8455	-0.479221343994141
3.84883333333334	-0.478267669677735
3.85216666666667	-0.48065185546875
3.8555	-0.48065185546875
3.85883333333334	-0.474929809570313
3.86216666666667	-0.463485717773438
3.8655	-0.450611114501953
3.86883333333334	-0.439643859863281
3.87216666666667	-0.431060791015625
3.8755	-0.420570373535156
3.87883333333334	-0.397682189941406
3.88216666666667	-0.361919403076172
3.8855	-0.316619873046875
3.88883333333334	-0.252246856689453
3.89216666666667	-0.157356262207031
3.8955	-0.0271797180175781
3.89883333333334	0.126838684082031
3.90216666666667	0.304222106933594
3.9055	0.515460968017578
3.90883333333334	0.763893127441407
3.91216666666667	1.04856491088867
3.9155	1.36613845825196
3.91883333333334	1.73139572143555
3.92216666666667	2.15435028076172
3.9255	2.64120101928711
3.92883333333334	3.19099426269531
3.93216666666667	3.81517410278321
3.9355	4.52470779418946
3.93883333333334	5.32674789428711
3.94216666666667	6.22320175170899
3.9455	7.22026824951172
3.94883333333334	8.33845138549805
3.95216666666667	9.58538055419922
3.9555	10.9724998474121
3.95883333333334	12.5069618225098
3.96216666666667	14.2035484313965
3.9655	16.0713195800781
3.96883333333334	18.1078910827637
3.97216666666667	20.3104019165039
3.9755	22.6707458496094
3.97883333333334	25.172233581543
3.98216666666667	27.7810096740723
3.9855	30.4603576660156
3.98883333333334	33.1764221191406
3.99216666666667	35.8896255493164
3.9955	38.5518074035645
3.99883333333334	41.1171913146973
4.00216666666667	43.5400009155274
4.0055	45.7701683044434
4.00883333333334	47.7433204650879
4.01216666666667	49.4203567504883
4.0155	50.769329071045
4.01883333333334	51.7792701721192
4.02216666666667	52.4277687072754
4.0255	52.7148246765137
4.02883333333334	52.6413917541504
4.03216666666667	52.2160530090332
4.0355	51.4512062072754
4.03883333333334	50.3735542297364
4.04216666666667	49.0274429321289
4.0455	47.452449798584
4.04883333333334	45.7029342651367
4.05216666666667	43.8165664672852
4.0555	41.8453216552735
4.05883333333334	39.8030281066895
4.06216666666667	37.7264022827149
4.0655	35.6411933898926
4.06883333333334	33.5798263549805
4.07216666666667	31.5566062927246
4.0755	29.5839309692383
4.07883333333334	27.6894569396973
4.08216666666667	25.8865356445313
4.0855	24.1789817810059
4.08883333333334	22.5625038146973
4.09216666666667	21.047592163086
4.0955	19.6371078491211
4.09883333333334	18.3224678039551
4.10216666666667	17.0965194702149
4.1055	15.9611701965332
4.10883333333334	14.9121284484863
4.11216666666667	13.946533203125
4.1155	13.0562782287598
4.11883333333334	12.2461318969727
4.12216666666667	11.502742767334
4.1255	10.8137130737305
4.12883333333334	10.1766586303711
4.13216666666667	9.5815658569336
4.1355	9.02175903320313
4.13883333333334	8.49103927612305
4.14216666666667	7.99846649169922
4.1455	7.54737854003907
4.14883333333334	7.13062286376953
4.15216666666667	6.74629211425782
4.1555	6.38675689697266
4.15883333333334	6.04867935180664
4.16216666666667	5.72013854980469
4.1655	5.40637969970703
4.16883333333334	5.10025024414063
4.17216666666667	4.79888916015625
4.1755	4.50563430786133
4.17883333333334	4.21524047851563
4.18216666666667	3.93247604370117
4.1855	3.65591049194336
4.18883333333334	3.39174270629883
4.19216666666667	3.14903259277344
4.1955	2.91585922241211
4.19883333333334	2.69937515258789
4.20216666666667	2.49338150024414
4.2055	2.29883193969727
4.20883333333334	2.11000442504883
4.21216666666667	1.92403793334961
4.2155	1.74617767333985
4.21883333333334	1.57451629638672
4.22216666666667	1.41525268554688
4.2255	1.26886367797852
4.22883333333334	1.13248825073242
4.23216666666667	1.0061264038086
4.2355	0.895500183105469
4.23883333333334	0.803947448730469
4.24216666666667	0.723838806152344
4.2455	0.651836395263672
4.24883333333334	0.591754913330078
4.25216666666667	0.538825988769532
4.2555	0.484943389892578
4.25883333333334	0.422954559326172
4.26216666666667	0.359058380126953
4.2655	0.291824340820313
4.26883333333334	0.226020812988281
4.27216666666667	0.1678466796875
4.2755	0.121593475341797
4.27883333333334	0.0791549682617188
4.28216666666667	0.0371932983398438
4.2855	-0.000476837158203125
4.28883333333334	-0.0348091125488281
4.29216666666667	-0.0653266906738282
4.2955	-0.0853538513183594
4.29883333333334	-0.095367431640625
4.30216666666667	-0.0996589660644531
4.3055	-0.109195709228516
4.30883333333334	-0.116348266601563
4.31216666666667	-0.120162963867188
4.3155	-0.13113021850586
4.31883333333334	-0.14638900756836
4.32216666666667	-0.158309936523438
4.3255	-0.160694122314453
4.32883333333334	-0.170230865478516
4.33216666666667	-0.187873840332031
4.3355	-0.208854675292969
4.33883333333334	-0.230789184570313
4.34216666666667	-0.258922576904297
4.3455	-0.29134750366211
4.34883333333334	-0.316619873046875
4.35216666666667	-0.334262847900391
4.3555	-0.341892242431641
4.35883333333334	-0.34475326538086
4.36216666666667	-0.341415405273438
4.3655	-0.335216522216797
4.36883333333334	-0.333309173583985
4.37216666666667	-0.339508056640625
4.3755	-0.352859497070313
4.37883333333334	-0.360965728759766
4.38216666666667	-0.364780426025391
4.3855	-0.365257263183594
4.38883333333334	-0.360488891601563
4.39216666666667	-0.348567962646485
4.3955	-0.337600708007813
4.39883333333334	-0.342369079589844
4.40216666666667	-0.359535217285156
4.4055	-0.374317169189453
4.40883333333334	-0.383377075195313
4.41216666666667	-0.391006469726563
4.4155	-0.398635864257813
4.41883333333334	-0.399589538574219
4.42216666666667	-0.387668609619141
4.4255	-0.374794006347656
4.42883333333334	-0.368118286132813
4.43216666666667	-0.371456146240235
4.4355	-0.37527084350586
4.43883333333334	-0.377178192138672
4.44216666666667	-0.378131866455078
4.4455	-0.380516052246094
4.44883333333334	-0.383853912353516
4.45216666666667	-0.381946563720703
4.4555	-0.385761260986328
4.45883333333334	-0.389575958251953
4.46216666666667	-0.396251678466797
4.4655	-0.399589538574219
4.46883333333334	-0.403404235839844
4.47216666666667	-0.411033630371094
4.4755	-0.409126281738281
4.47883333333334	-0.406742095947266
4.48216666666667	-0.408649444580078
4.4855	-0.420570373535156
4.48883333333334	-0.426292419433594
4.49216666666667	-0.426292419433594
4.4955	-0.427722930908203
4.49883333333334	-0.42867660522461
4.50216666666667	-0.423908233642578
4.5055	-0.422477722167969
4.50883333333334	-0.433921813964844
4.51216666666667	-0.446796417236328
4.5155	-0.453948974609375
4.51883333333334	-0.457286834716797
4.52216666666667	-0.459671020507813
4.5255	-0.452995300292969
4.52883333333334	-0.441074371337891
4.53216666666667	-0.430107116699219
4.5355	-0.425338745117188
4.53883333333334	-0.425338745117188
4.54216666666667	-0.423908233642578
4.5455	-0.423431396484375
4.54883333333334	-0.417709350585938
4.55216666666667	-0.415325164794922
4.5555	-0.414371490478516
4.55883333333334	-0.414371490478516
4.56216666666667	-0.419139862060547
4.5655	-0.429153442382813
4.56883333333334	-0.446796417236328
4.57216666666667	-0.467300415039063
4.5755	-0.483512878417969
4.57883333333334	-0.491619110107422
4.58216666666667	-0.494956970214844
4.5855	-0.488758087158203
4.58883333333334	-0.47445297241211
4.59216666666667	-0.457286834716797
4.5955	-0.445842742919922
4.59883333333334	-0.433444976806641
4.60216666666667	-0.418663024902344
4.6055	-0.405311584472656
4.60883333333334	-0.400066375732422
4.61216666666667	-0.390052795410156
4.6155	-0.378131866455078
4.61883333333334	-0.380516052246094
4.62216666666667	-0.397205352783203
4.6255	-0.418186187744141
4.62883333333334	-0.435829162597656
4.63216666666667	-0.457286834716797
4.6355	-0.478267669677735
4.63883333333334	-0.487804412841797
4.64216666666667	-0.486850738525391
4.6455	-0.485897064208985
4.64883333333334	-0.483512878417969
4.65216666666667	-0.478744506835938
4.6555	-0.478744506835938
4.65883333333334	-0.48828125
4.66216666666667	-0.492572784423828
4.6655	-0.488758087158203
4.66883333333334	-0.481605529785156
4.67216666666667	-0.477313995361328
4.6755	-0.467777252197266
4.67883333333334	-0.453948974609375
4.68216666666667	-0.450611114501953
4.6855	-0.459671020507813
4.68883333333334	-0.469207763671875
4.69216666666667	-0.471115112304688
4.6955	-0.469684600830078
4.69883333333334	-0.469207763671875
4.70216666666667	-0.470638275146485
4.7055	-0.473976135253906
4.70883333333334	-0.48208236694336
4.71216666666667	-0.494003295898438
4.7155	-0.508785247802735
4.71883333333334	-0.519752502441407
4.72216666666667	-0.522136688232422
4.7255	-0.517368316650391
4.72883333333334	-0.50497055053711
4.73216666666667	-0.491619110107422
4.7355	-0.470638275146485
4.73883333333334	-0.454425811767578
4.74216666666667	-0.4425048828125
4.7455	-0.436782836914063
4.74883333333334	-0.433921813964844
4.75216666666667	-0.435829162597656
4.7555	-0.443458557128906
4.75883333333334	-0.455379486083985
4.76216666666667	-0.465869903564453
4.7655	-0.470161437988281
4.76883333333334	-0.473976135253906
4.77216666666667	-0.473499298095703
4.7755	-0.478744506835938
4.77883333333334	-0.483512878417969
4.78216666666667	-0.491619110107422
4.7855	-0.49734115600586
4.78883333333334	-0.498294830322266
4.79216666666667	-0.500679016113282
4.7955	-0.498771667480469
4.79883333333334	-0.494956970214844
4.80216666666667	-0.487327575683594
4.8055	-0.485420227050781
4.80883333333334	-0.493049621582031
4.81216666666667	-0.5035400390625
4.8155	-0.507354736328125
4.81883333333334	-0.502109527587891
4.82216666666667	-0.498294830322266
4.8255	-0.496864318847656
4.82883333333334	-0.493526458740235
4.83216666666667	-0.483989715576172
4.8355	-0.474929809570313
4.83883333333334	-0.467777252197266
4.84216666666667	-0.457286834716797
4.8455	-0.439643859863281
4.84883333333334	-0.425815582275391
4.85216666666667	-0.421524047851563
4.8555	-0.423908233642578
4.85883333333334	-0.423908233642578
4.86216666666667	-0.425815582275391
4.8655	-0.433921813964844
4.86883333333334	-0.437736511230469
4.87216666666667	-0.430107116699219
4.8755	-0.422954559326172
4.87883333333334	-0.425338745117188
4.88216666666667	-0.441074371337891
4.8855	-0.452041625976563
4.88883333333334	-0.46682357788086
4.89216666666667	-0.487327575683594
4.8955	-0.50497055053711
4.89883333333334	-0.510692596435547
4.90216666666667	-0.500202178955078
4.9055	-0.48971176147461
4.90883333333334	-0.476360321044922
4.91216666666667	-0.462055206298828
4.9155	-0.441551208496094
4.91883333333334	-0.42104721069336
4.92216666666667	-0.403881072998047
4.9255	-0.393867492675781
4.92883333333334	-0.386714935302735
4.93216666666667	-0.370979309082031
4.9355	-0.353336334228516
4.93883333333334	-0.333786010742188
4.94216666666667	-0.309467315673828
4.9455	-0.273704528808594
4.94883333333334	-0.228404998779297
4.95216666666667	-0.184059143066406
4.9555	-0.140666961669922
4.95883333333334	-0.100135803222656
4.96216666666667	-0.0615119934082032
4.9655	-0.0119209289550781
4.96883333333334	0.0448226928710938
4.97216666666667	0.107288360595703
4.9755	0.170230865478516
4.97883333333334	0.247001647949219
4.98216666666667	0.348091125488281
4.9855	0.463485717773438
4.98883333333334	0.596046447753907
4.99216666666667	0.745773315429688
4.9955	0.92315673828125
4.99883333333334	1.12581253051758
5.00216666666667	1.35231018066406
5.0055	1.60884857177735
5.00883333333334	1.90258026123047
5.01216666666667	2.23207473754883
5.0155	2.60162353515625
5.01883333333334	3.01265716552735
5.02216666666667	3.47471237182617
5.0255	3.98683547973633
5.02883333333334	4.55522537231446
5.03216666666667	5.19371032714844
5.0355	5.91468811035157
5.03883333333334	6.72006607055664
5.04216666666667	7.6136589050293
5.0455	8.61310958862305
5.04883333333334	9.72509384155274
5.05216666666667	10.9567642211914
5.0555	12.3071670532227
5.05883333333334	13.7991905212403
5.06216666666667	15.444278717041
5.0655	17.2572135925293
5.06883333333334	19.2546844482422
5.07216666666667	21.4543342590332
5.0755	23.8718986511231
5.07883333333334	26.5140533447266
5.08216666666667	29.3989181518555
5.0855	32.5331687927246
5.08883333333334	35.9220504760742
5.09216666666667	39.5846366882324
5.0955	43.541431427002
5.09883333333334	47.8148460388184
5.10216666666667	52.4067878723145
5.1055	57.332992553711
5.10883333333334	62.6020431518555
5.11216666666667	68.2263374328614
5.1155	74.2168426513672
5.11883333333334	80.5902481079102
5.12216666666667	87.3537063598633
5.1255	94.5115089416504
5.12883333333334	102.064609527588
5.13216666666667	110.016822814942
5.1355	118.360042572022
5.13883333333334	127.077579498291
5.14216666666667	136.15894317627
5.1455	145.578384399414
5.14883333333334	155.323505401612
5.15216666666667	165.358066558838
5.1555	175.661563873291
5.15883333333334	186.204433441162
5.16216666666667	196.952342987061
5.1655	207.878112792969
5.16883333333334	218.944072723389
5.17216666666667	230.132102966309
5.1755	241.408348083496
5.17883333333334	252.735137939453
5.18216666666667	264.058113098145
5.1855	275.32434463501
5.18883333333334	286.500930786133
5.19216666666667	297.539234161377
5.1955	308.372497558594
5.19883333333334	318.928718566895
5.20216666666667	329.163074493408
5.2055	339.059829711914
5.20883333333334	348.566055297852
5.21216666666667	357.625961303711
5.2155	366.199493408203
5.21883333333334	374.260902404785
5.22216666666667	381.787300109863
5.2255	388.734340667725
5.22883333333334	395.078182220459
5.23216666666667	400.789737701416
5.2355	405.840396881104
5.23883333333334	410.214900970459
5.24216666666667	413.908481597901
5.2455	416.910171508789
5.24883333333334	419.202327728272
5.25216666666667	420.804500579834
5.2555	421.743869781494
5.25883333333334	422.018527984619
5.26216666666667	421.613216400147
5.2655	420.535087585449
5.26883333333334	418.829917907715
5.27216666666667	416.499614715576
5.2755	413.567066192627
5.27883333333334	410.071849822998
5.28216666666667	406.06689453125
5.2855	401.584625244141
5.28883333333334	396.640300750733
5.29216666666667	391.275882720947
5.2955	385.527610778809
5.29883333333334	379.440307617188
5.30216666666667	373.029708862305
5.3055	366.323471069336
5.30883333333334	359.355449676514
5.31216666666667	352.161884307862
5.3155	344.767570495606
5.31883333333334	337.193012237549
5.32216666666667	329.493522644043
5.3255	321.723937988281
5.32883333333334	313.906192779541
5.33216666666667	306.056499481201
5.3355	298.191547393799
5.33883333333334	290.354251861572
5.34216666666667	282.567977905274
5.3455	274.852752685547
5.34883333333334	267.226219177246
5.35216666666667	259.708404541016
5.3555	252.326488494873
5.35883333333334	245.07999420166
5.36216666666667	237.967491149903
5.3655	230.979919433594
5.36883333333334	224.145412445069
5.37216666666667	217.478275299072
5.3755	210.983276367188
5.37883333333334	204.648971557617
5.38216666666667	198.486328125
5.3855	192.5048828125
5.38883333333334	186.704158782959
5.39216666666667	181.074619293213
5.3955	175.610065460205
5.39883333333334	170.321941375733
5.40216666666667	165.209293365479
5.4055	160.284042358399
5.40883333333334	155.529499053955
5.41216666666667	150.944709777832
5.4155	146.5163230896
5.41883333333334	142.236232757569
5.42216666666667	138.103485107422
5.4255	134.10758972168
5.42883333333334	130.25426864624
5.43216666666667	126.538276672363
5.4355	122.959613800049
5.43883333333334	119.512557983399
5.44216666666667	116.178989410401
5.4455	112.948417663574
5.44883333333334	109.808444976807
5.45216666666667	106.75859451294
5.4555	103.800773620606
5.45883333333334	100.930690765381
5.46216666666667	98.1607437133789
5.4655	95.4818725585938
5.46883333333334	92.890739440918
5.47216666666667	90.3735160827637
5.4755	87.9316329956055
5.47883333333334	85.5712890625
5.48216666666667	83.2881927490235
5.4855	81.0766220092774
5.48883333333334	78.9389610290528
5.49216666666667	76.8723487854004
5.4955	74.8705863952637
5.49883333333334	72.9269981384278
5.50216666666667	71.040153503418
5.5055	69.211483001709
5.50883333333334	67.4290657043457
5.51216666666667	65.7005310058594
5.5155	64.0316009521485
5.51883333333334	62.4260902404785
5.52216666666667	60.8787536621094
5.5255	59.3862533569336
5.52883333333334	57.9533576965332
5.53216666666667	56.5714836120606
5.5355	55.2387237548828
5.53883333333334	53.9488792419434
5.54216666666667	52.701473236084
5.5455	51.4922142028809
5.54883333333334	50.3244400024414
5.55216666666667	49.2053031921387
5.5555	48.1333732604981
5.55883333333334	47.1062660217285
5.56216666666667	46.1153984069824
5.5655	45.1679229736328
5.56883333333334	44.2562103271485
5.57216666666667	43.3859825134278
5.5755	42.5500869750977
5.57883333333334	41.7528152465821
5.58216666666667	40.9994125366211
5.5855	40.2836799621582
5.58883333333334	39.6065711975098
5.59216666666667	38.9518737792969
5.5955	38.3157730102539
5.59883333333334	37.7039909362793
5.60216666666667	37.1208190917969
5.6055	36.5748405456543
5.60883333333334	36.0541343688965
5.61216666666667	35.5615615844727
5.6155	35.1057052612305
5.61883333333334	34.6732139587403
5.62216666666667	34.2583656311035
5.6255	33.8482856750488
5.62883333333334	33.4577560424805
5.63216666666667	33.0924987792969
5.6355	32.7506065368653
5.63883333333334	32.4339866638184
5.64216666666667	32.1378707885742
5.6455	31.862735748291
5.64883333333334	31.6061973571778
5.65216666666667	31.3644409179688
5.6555	31.1312675476074
5.65883333333334	30.9019088745117
5.66216666666667	30.6735038757324
5.6655	30.4555892944336
5.66883333333334	30.2424430847168
5.67216666666667	30.0345420837403
5.6755	29.8376083374024
5.67883333333334	29.6568870544434
5.68216666666667	29.4933319091797
5.6855	29.3397903442383
5.68883333333334	29.2062759399414
5.69216666666667	29.0904045104981
5.6955	28.9864540100098
5.69883333333334	28.8872718811035
5.70216666666667	28.7938117980957
5.7055	28.6974906921387
5.70883333333334	28.5968780517578
5.71216666666667	28.4976959228516
5.7155	28.404712677002
5.71883333333334	28.3198356628418
5.72216666666667	28.2406806945801
5.7255	28.170108795166
5.72883333333334	28.1100273132324
5.73216666666667	28.0585289001465
5.7355	28.0098915100098
5.73883333333334	27.9603004455567
5.74216666666667	27.9040336608887
5.7455	27.8549194335938
5.74883333333334	27.8129577636719
5.75216666666667	27.7700424194336
5.7555	27.7252197265625
5.75883333333334	27.6780128479004
5.76216666666667	27.6427268981934
5.7655	27.6093482971192
5.76883333333334	27.5778770446778
5.77216666666667	27.5487899780274
5.7755	27.5278091430664
5.77883333333334	27.5096893310547
5.78216666666667	27.4901390075684
5.7855	27.4715423583985
5.78883333333334	27.4505615234375
5.79216666666667	27.4291038513184
5.7955	27.4043083190918
5.79883333333334	27.3833274841309
5.80216666666667	27.3642539978028
5.8055	27.3485183715821
5.80883333333334	27.3361206054688
5.81216666666667	27.3246765136719
5.8155	27.313232421875
5.81883333333334	27.310848236084
5.82216666666667	27.315616607666
5.8255	27.3208618164063
5.82883333333334	27.3227691650391
5.83216666666667	27.3246765136719
5.8355	27.3241996765137
5.83883333333334	27.3160934448242
5.84216666666667	27.2994041442871
5.8455	27.2822380065918
5.84883333333334	27.2645950317383
5.85216666666667	27.2493362426758
5.8555	27.2369384765625
5.85883333333334	27.2283554077149
5.86216666666667	27.2259712219238
5.8655	27.2231101989746
5.86883333333334	27.2197723388672
5.87216666666667	27.2111892700196
5.8755	27.2021293640137
5.87883333333334	27.1902084350586
5.88216666666667	27.1773338317871
5.8855	27.1601676940918
5.88883333333334	27.1487236022949
5.89216666666667	27.1420478820801
5.8955	27.1420478820801
5.89883333333334	27.1506309509278
5.90216666666667	27.1663665771485
5.9055	27.1897315979004
5.90883333333334	27.2054672241211
5.91216666666667	27.2150039672852
5.9155	27.2097587585449
5.91883333333334	27.1944999694824
5.92216666666667	27.1749496459961
5.9255	27.1587371826172
5.92883333333334	27.1468162536621
5.93216666666667	27.1358489990235
5.9355	27.130126953125
5.93883333333334	27.1306037902832
5.94216666666667	27.1315574645996
5.9455	27.1310806274414
5.94883333333334	27.1334648132324
5.95216666666667	27.1415710449219
5.9555	27.1506309509278
5.95883333333334	27.1573066711426
5.96216666666667	27.1663665771485
5.9655	27.1782875061035
5.96883333333334	27.1921157836914
5.97216666666667	27.2011756896973
5.9755	27.212142944336
5.97883333333334	27.2159576416016
5.98216666666667	27.2164344787598
5.9855	27.2092819213867
5.98883333333334	27.2002220153809
5.99216666666667	27.1954536437988
5.9955	27.191162109375
5.99883333333334	27.1940231323242
6.00216666666667	27.1949768066406
6.0055	27.2011756896973
6.00883333333334	27.2045135498047
6.01216666666667	27.2021293640137
6.0155	27.1897315979004
6.01883333333334	27.1754264831543
6.02216666666667	27.1692276000977
6.0255	27.1635055541992
6.02883333333334	27.1592140197754
6.03216666666667	27.1553993225098
6.0355	27.1601676940918
6.03883333333334	27.1692276000977
6.04216666666667	27.1720886230469
6.0455	27.1749496459961
6.04883333333334	27.1735191345215
6.05216666666667	27.1725654602051
6.0555	27.1682739257813
6.05883333333334	27.1592140197754
6.06216666666667	27.1515846252442
6.0655	27.1472930908203
6.06883333333334	27.151107788086
6.07216666666667	27.153491973877
6.0755	27.1539688110352
6.07883333333334	27.1520614624024
6.08216666666667	27.151107788086
6.0855	27.1425247192383
6.08883333333334	27.1234512329102
6.09216666666667	27.1120071411133
6.0955	27.1110534667969
6.09883333333334	27.1167755126953
6.10216666666667	27.1201133728028
6.1055	27.125358581543
6.10883333333334	27.1353721618653
6.11216666666667	27.1368026733399
6.1155	27.1329879760742
6.11883333333334	27.1263122558594
6.12216666666667	27.125358581543
6.1255	27.1258354187012
6.12883333333334	27.1248817443848
6.13216666666667	27.1244049072266
6.1355	27.1244049072266
6.13883333333334	27.1291732788086
6.14216666666667	27.1306037902832
6.1455	27.1334648132324
6.14883333333334	27.1382331848145
6.15216666666667	27.1487236022949
6.1555	27.1587371826172
6.15883333333334	27.1615982055664
6.16216666666667	27.1601676940918
6.1655	27.1515846252442
6.16883333333334	27.1425247192383
6.17216666666667	27.132511138916
6.1755	27.1186828613281
6.17883333333334	27.0981788635254
6.18216666666667	27.0738601684571
6.1855	27.0524024963379
6.18883333333334	27.0299911499024
6.19216666666667	27.0090103149414
6.1955	26.9994735717774
6.19883333333334	26.9994735717774
6.20216666666667	27.0061492919922
6.2055	27.0113945007324
6.20883333333334	27.0185470581055
6.21216666666667	27.0242691040039
6.2155	27.0228385925293
6.21883333333334	27.0185470581055
6.22216666666667	27.0137786865235
6.2255	27.0075798034668
6.22883333333334	26.9956588745117
6.23216666666667	26.9780158996582
6.2355	26.9608497619629
6.23883333333334	26.9503593444824
6.24216666666667	26.944637298584
6.2455	26.9427299499512
6.24883333333334	26.9489288330078
6.25216666666667	26.9598960876465
6.2555	26.9660949707031
6.25883333333334	26.9517898559571
6.26216666666667	26.9241333007813
6.2655	26.8964767456055
6.26883333333334	26.8735885620117
6.27216666666667	26.8568992614746
6.2755	26.8468856811524
6.27883333333334	26.8545150756836
6.28216666666667	26.8721580505371
6.2855	26.8802642822266
6.28883333333334	26.8769264221192
6.29216666666667	26.8645286560059
6.2955	26.85546875
6.29883333333334	26.8406867980957
6.30216666666667	26.8254280090332
6.3055	26.8187522888184
6.30883333333334	26.8206596374512
6.31216666666667	26.822566986084
6.3155	26.8206596374512
6.31883333333334	26.8216133117676
6.32216666666667	26.8235206604004
6.3255	26.8197059631348
6.32883333333334	26.8144607543946
6.33216666666667	26.8144607543946
6.3355	26.8168449401856
6.33883333333334	26.8139839172363
6.34216666666667	26.8044471740723
6.3455	26.7949104309082
6.34883333333334	26.7786979675293
6.35216666666667	26.756763458252
6.3555	26.7291069030762
6.35883333333334	26.7043113708496
6.36216666666667	26.6838073730469
6.3655	26.6737937927246
6.36883333333334	26.6704559326172
6.37216666666667	26.6680717468262
6.3755	26.6714096069336
6.37883333333334	26.6780853271485
6.38216666666667	26.6852378845215
6.3855	26.6799926757813
6.38883333333334	26.6757011413574
6.39216666666667	26.6776084899903
6.3955	26.6804695129395
6.39883333333334	26.6761779785156
6.40216666666667	26.6666412353516
6.4055	26.6594886779785
6.40883333333334	26.6470909118653
6.41216666666667	26.6313552856446
6.4155	26.6122817993164
6.41883333333334	26.601791381836
6.42216666666667	26.5917778015137
6.4255	26.578426361084
6.42883333333334	26.571273803711
6.43216666666667	26.5645980834961
6.4355	26.5574455261231
6.43883333333334	26.5426635742188
6.44216666666667	26.5316963195801
6.4455	26.5293121337891
6.44883333333334	26.5212059020996
6.45216666666667	26.5135765075684
6.4555	26.5059471130371
6.45883333333334	26.5016555786133
6.46216666666667	26.4978408813477
6.4655	26.486873626709
6.46883333333334	26.4768600463867
6.47216666666667	26.4678001403809
6.4755	26.4649391174317
6.47883333333334	26.4630317687988
6.48216666666667	26.4558792114258
6.4855	26.4477729797363
6.48883333333334	26.4396667480469
6.49216666666667	26.4339447021485
6.4955	26.4272689819336
6.49883333333334	26.4244079589844
6.50216666666667	26.4267921447754
6.5055	26.4310836791992
6.50883333333334	26.4334678649903
6.51216666666667	26.425838470459
6.5155	26.4148712158203
6.51883333333334	26.4029502868653
6.52216666666667	26.395320892334
6.5255	26.3862609863281
6.52883333333334	26.3762474060059
6.53216666666667	26.3714790344238
6.5355	26.3686180114746
6.53883333333334	26.364803314209
6.54216666666667	26.3590812683106
6.5455	26.3662338256836
6.54883333333334	26.3776779174805
6.55216666666667	26.3824462890625
6.5555	26.3772010803223
6.55883333333334	26.369571685791
6.56216666666667	26.3643264770508
6.5655	26.3519287109375
6.56883333333334	26.3333320617676
6.57216666666667	26.3161659240723
6.5755	26.3094902038574
6.57883333333334	26.3075828552246
6.58216666666667	26.3056755065918
6.5855	26.2985229492188
6.58883333333334	26.2904167175293
6.59216666666667	26.278018951416
6.5955	26.2651443481446
6.59883333333334	26.2503623962403
6.60216666666667	26.2312889099121
6.6055	26.212215423584
6.60883333333334	26.1940956115723
6.61216666666667	26.1850357055664
6.6155	26.1774063110352
6.61883333333334	26.1697769165039
6.62216666666667	26.1607170104981
6.6255	26.1607170104981
6.62883333333334	26.1731147766113
6.63216666666667	26.1917114257813
6.6355	26.2088775634766
6.63883333333334	26.2236595153809
6.64216666666667	26.237964630127
6.6455	26.242733001709
6.64883333333334	26.2351036071778
6.65216666666667	26.2188911437988
6.6555	26.2022018432617
6.65883333333334	26.1869430541992
6.66216666666667	26.1683464050293
6.6655	26.1492729187012
[truncated: 2,507 more rows]
