# Supplementary material for: Phase-Specific Parameter Estimation in Chiral HPLC Using 1‑Site, 2‑Site Stochastic Models, and Unified Equation Approach
Source: Anal Chem. 2026 Apr 29;98(18):13925–39. doi: 10.1021/acs.analchem.6c01634 (PMC13177292; doi:10.1021/acs.analchem.6c01634)
Supplement: Supplementary file 2 [file ac6c01634_si_002.zip › SupportingInformation/01_isotherm_fit/CELL3_data/LORA_CELL3_05_10_07.CSV]

0.0005	-0.0205039978027344
0.00383333333333334	-0.0133514404296875
0.00716666666666667	-0.0019073486328125
0.0105	0.00762939453125
0.0138333333333334	0.00619888305664063
0.0171666666666667	-0.00238418579101563
0.0205	-0.00858306884765625
0.0238333333333334	-0.00762939453125
0.0271666666666667	-0.00667572021484375
0.0305	-0.0095367431640625
0.0338333333333334	-0.00810623168945313
0.0371666666666667	-0.00619888305664063
0.0405	-0.0109672546386719
0.0438333333333334	-0.0224113464355469
0.0471666666666667	-0.0371932983398438
0.0505	-0.0524520874023438
0.0538333333333334	-0.0667572021484375
0.0571666666666667	-0.0748634338378907
0.0605	-0.0748634338378907
0.0638333333333334	-0.0767707824707032
0.0671666666666667	-0.0758171081542969
0.0705	-0.0672340393066407
0.0738333333333334	-0.0538825988769532
0.0771666666666667	-0.0476837158203125
0.0805	-0.0462532043457031
0.0838333333333334	-0.0414848327636719
0.0871666666666667	-0.0333786010742188
0.0905	-0.0290870666503906
0.0938333333333334	-0.0243186950683594
0.0971666666666667	-0.0143051147460938
0.1005	-0.00429153442382813
0.103833333333334	0.000476837158203125
0.107166666666667	0.00095367431640625
0.1105	0.003814697265625
0.113833333333334	0.0057220458984375
0.117166666666667	-0.00619888305664063
0.1205	-0.0276565551757813
0.123833333333334	-0.0462532043457031
0.127166666666667	-0.0538825988769532
0.1305	-0.0567436218261719
0.133833333333334	-0.0562667846679688
0.137166666666667	-0.0452995300292969
0.1405	-0.0300407409667969
0.143833333333334	-0.0181198120117188
0.147166666666667	-0.0171661376953125
0.1505	-0.0205039978027344
0.153833333333334	-0.026702880859375
0.157166666666667	-0.0324249267578125
0.1605	-0.0348091125488281
0.163833333333334	-0.0386238098144531
0.167166666666667	-0.0386238098144531
0.1705	-0.0395774841308594
0.173833333333334	-0.0452995300292969
0.177166666666667	-0.0510215759277344
0.1805	-0.0557899475097657
0.183833333333334	-0.0529289245605469
0.187166666666667	-0.0514984130859375
0.1905	-0.0524520874023438
0.193833333333334	-0.0486373901367188
0.197166666666667	-0.0452995300292969
0.2005	-0.0462532043457031
0.203833333333334	-0.0500679016113282
0.207166666666667	-0.0514984130859375
0.2105	-0.0467300415039063
0.213833333333334	-0.0443458557128906
0.217166666666667	-0.0486373901367188
0.2205	-0.0529289245605469
0.223833333333334	-0.0500679016113282
0.227166666666667	-0.0414848327636719
0.2305	-0.0367164611816406
0.233833333333334	-0.0386238098144531
0.237166666666667	-0.0371932983398438
0.2405	-0.0247955322265625
0.243833333333334	-0.0138282775878906
0.247166666666667	-0.00905990600585938
0.2505	-0.00476837158203125
0.253833333333334	-0.0019073486328125
0.257166666666667	-0.00524520874023438
0.2605	-0.02288818359375
0.263833333333334	-0.0391006469726563
0.267166666666667	-0.0457763671875
0.2705	-0.0514984130859375
0.273833333333334	-0.0553131103515625
0.277166666666667	-0.0557899475097657
0.2805	-0.0486373901367188
0.283833333333334	-0.0448226928710938
0.287166666666667	-0.0524520874023438
0.2905	-0.0619888305664063
0.293833333333334	-0.0624656677246094
0.297166666666667	-0.0548362731933594
0.3005	-0.0519752502441407
0.303833333333334	-0.05340576171875
0.307166666666667	-0.049591064453125
0.3105	-0.0410079956054688
0.313833333333334	-0.0333786010742188
0.317166666666667	-0.0300407409667969
0.3205	-0.0214576721191406
0.323833333333334	-0.0152587890625
0.327166666666667	-0.0138282775878906
0.3305	-0.0205039978027344
0.333833333333334	-0.0290870666503906
0.337166666666667	-0.0348091125488281
0.3405	-0.0357627868652344
0.343833333333334	-0.0276565551757813
0.347166666666667	-0.019073486328125
0.3505	-0.0057220458984375
0.353833333333334	0.0057220458984375
0.357166666666667	0.0162124633789063
0.3605	0.0138282775878906
0.363833333333334	0.00333786010742188
0.367166666666667	-0.00905990600585938
0.3705	-0.0252723693847656
0.373833333333334	-0.0491142272949219
0.377166666666667	-0.0743865966796875
0.3805	-0.0896453857421875
0.383833333333334	-0.095367431640625
0.387166666666667	-0.0944137573242188
0.3905	-0.087738037109375
0.393833333333334	-0.06866455078125
0.397166666666667	-0.0557899475097657
0.4005	-0.0548362731933594
0.403833333333334	-0.0634193420410157
0.407166666666667	-0.0715255737304688
0.4105	-0.0748634338378907
0.413833333333334	-0.0805854797363281
0.417166666666667	-0.08392333984375
0.4205	-0.0824928283691406
0.423833333333334	-0.0786781311035157
0.427166666666667	-0.0748634338378907
0.4305	-0.0772476196289063
0.433833333333334	-0.0810623168945313
0.437166666666667	-0.0829696655273438
0.4405	-0.0753402709960938
0.443833333333334	-0.0638961791992188
0.447166666666667	-0.05340576171875
0.4505	-0.0529289245605469
0.453833333333334	-0.0553131103515625
0.457166666666667	-0.0586509704589844
0.4605	-0.0615119934082032
0.463833333333334	-0.064849853515625
0.467166666666667	-0.0743865966796875
0.4705	-0.0772476196289063
0.473833333333334	-0.0762939453125
0.477166666666667	-0.0715255737304688
0.4805	-0.080108642578125
0.483833333333334	-0.0934600830078125
0.487166666666667	-0.0987052917480469
0.4905	-0.0948905944824219
0.493833333333334	-0.087738037109375
0.497166666666667	-0.0824928283691406
0.5005	-0.0705718994140625
0.503833333333334	-0.0524520874023438
0.507166666666667	-0.0391006469726563
0.5105	-0.0324249267578125
0.513833333333334	-0.0391006469726563
0.517166666666667	-0.0486373901367188
0.5205	-0.0643730163574219
0.523833333333334	-0.0748634338378907
0.527166666666667	-0.0782012939453125
0.5305	-0.0720024108886719
0.533833333333334	-0.0538825988769532
0.537166666666667	-0.0376701354980469
0.5405	-0.0185966491699219
0.543833333333334	-0.00524520874023438
0.547166666666667	0.00476837158203125
0.5505	0.00095367431640625
0.553833333333334	-0.0138282775878906
0.557166666666667	-0.0205039978027344
0.5605	-0.0147819519042969
0.563833333333334	-0.00858306884765625
0.567166666666667	-0.0100135803222656
0.5705	-0.0138282775878906
0.573833333333334	-0.0133514404296875
0.577166666666667	-0.0152587890625
0.5805	-0.0157356262207031
0.583833333333334	-0.0109672546386719
0.587166666666667	-0.00143051147460938
0.5905	0.00762939453125
0.593833333333334	0.0171661376953125
0.597166666666667	0.0271797180175781
0.6005	0.0276565551757813
0.603833333333334	0.0157356262207031
0.607166666666667	-0.0019073486328125
0.6105	-0.0162124633789063
0.613833333333334	-0.0271797180175781
0.617166666666667	-0.0338554382324219
0.6205	-0.0400543212890625
0.623833333333334	-0.0400543212890625
0.627166666666667	-0.0329017639160156
0.6305	-0.0176429748535156
0.633833333333334	-0.00619888305664063
0.637166666666667	-0.00715255737304688
0.6405	-0.0176429748535156
0.643833333333334	-0.0348091125488281
0.647166666666667	-0.0524520874023438
0.6505	-0.072479248046875
0.653833333333334	-0.0867843627929688
0.657166666666667	-0.0948905944824219
0.6605	-0.0920295715332031
0.663833333333334	-0.0824928283691406
0.667166666666667	-0.0743865966796875
0.6705	-0.0672340393066407
0.673833333333334	-0.06103515625
0.677166666666667	-0.0467300415039063
0.6805	-0.0352859497070313
0.683833333333334	-0.0247955322265625
0.687166666666667	-0.0162124633789063
0.6905	-0.00858306884765625
0.693833333333334	-0.00858306884765625
0.697166666666667	-0.0219345092773438
0.7005	-0.0309944152832031
0.703833333333334	-0.0338554382324219
0.707166666666667	-0.0362396240234375
0.7105	-0.0486373901367188
0.713833333333334	-0.0553131103515625
0.717166666666667	-0.0486373901367188
0.7205	-0.0395774841308594
0.723833333333334	-0.0376701354980469
0.727166666666667	-0.03814697265625
0.7305	-0.0333786010742188
0.733833333333334	-0.030517578125
0.737166666666667	-0.0309944152832031
0.7405	-0.0324249267578125
0.743833333333334	-0.0333786010742188
0.747166666666667	-0.0281333923339844
0.7505	-0.0233650207519531
0.753833333333334	-0.019073486328125
0.757166666666667	-0.0200271606445313
0.7605	-0.0224113464355469
0.763833333333334	-0.0209808349609375
0.767166666666667	-0.0214576721191406
0.7705	-0.0166893005371094
0.773833333333334	-0.0128746032714844
0.777166666666667	-0.0057220458984375
0.7805	-0.0019073486328125
0.783833333333334	-0.00238418579101563
0.787166666666667	-0.00619888305664063
0.7905	-0.0119209289550781
0.793833333333334	-0.0157356262207031
0.797166666666667	-0.0166893005371094
0.8005	-0.0152587890625
0.803833333333334	-0.0166893005371094
0.807166666666667	-0.0176429748535156
0.8105	-0.0185966491699219
0.813833333333334	-0.019073486328125
0.817166666666667	-0.0238418579101563
0.8205	-0.0262260437011719
0.823833333333334	-0.0243186950683594
0.827166666666667	-0.0195503234863281
0.8305	-0.0152587890625
0.833833333333334	-0.0133514404296875
0.837166666666667	-0.0104904174804688
0.8405	-0.00858306884765625
0.843833333333334	-0.0019073486328125
0.847166666666667	0.00286102294921875
0.8505	0.00429153442382813
0.853833333333334	0.00095367431640625
0.857166666666667	0.0019073486328125
0.8605	-0.00095367431640625
0.863833333333334	-0.0095367431640625
0.867166666666667	-0.0209808349609375
0.8705	-0.026702880859375
0.873833333333334	-0.0252723693847656
0.877166666666667	-0.0329017639160156
0.8805	-0.0481605529785156
0.883833333333334	-0.0600814819335938
0.887166666666667	-0.0591278076171875
0.8905	-0.0462532043457031
0.893833333333334	-0.0333786010742188
0.897166666666667	-0.0238418579101563
0.9005	-0.0200271606445313
0.903833333333334	-0.0290870666503906
0.907166666666667	-0.049591064453125
0.9105	-0.0734329223632813
0.913833333333334	-0.0901222229003906
0.917166666666667	-0.0939369201660156
0.9205	-0.0891685485839844
0.923833333333334	-0.0767707824707032
0.927166666666667	-0.064849853515625
0.9305	-0.0596046447753907
0.933833333333334	-0.0576972961425782
0.937166666666667	-0.0486373901367188
0.9405	-0.0314712524414063
0.943833333333334	-0.0119209289550781
0.947166666666667	-0.00476837158203125
0.9505	-0.00905990600585938
0.953833333333334	-0.0205039978027344
0.957166666666667	-0.0357627868652344
0.9605	-0.0452995300292969
0.963833333333334	-0.0529289245605469
0.967166666666667	-0.0462532043457031
0.9705	-0.0338554382324219
0.973833333333334	-0.0238418579101563
0.977166666666667	-0.0181198120117188
0.9805	-0.0185966491699219
0.983833333333334	-0.0123977661132813
0.987166666666667	-0.0100135803222656
0.9905	-0.00524520874023438
0.993833333333334	0.003814697265625
0.997166666666667	0.0119209289550781
1.0005	0.0166893005371094
1.00383333333334	0.0157356262207031
1.00716666666667	0.0176429748535156
1.0105	0.0209808349609375
1.01383333333334	0.0238418579101563
1.01716666666667	0.0286102294921875
1.0205	0.0300407409667969
1.02383333333334	0.0238418579101563
1.02716666666667	0.00715255737304688
1.0305	-0.0123977661132813
1.03383333333334	-0.0276565551757813
1.03716666666667	-0.0395774841308594
1.0405	-0.0448226928710938
1.04383333333334	-0.0414848327636719
1.04716666666667	-0.0281333923339844
1.0505	-0.0143051147460938
1.05383333333334	-0.00858306884765625
1.05716666666667	-0.0133514404296875
1.0605	-0.0171661376953125
1.06383333333334	-0.0185966491699219
1.06716666666667	-0.0205039978027344
1.0705	-0.0233650207519531
1.07383333333334	-0.0257492065429688
1.07716666666667	-0.0309944152832031
1.0805	-0.0438690185546875
1.08383333333334	-0.0643730163574219
1.08716666666667	-0.0734329223632813
1.0905	-0.0715255737304688
1.09383333333334	-0.0615119934082032
1.09716666666667	-0.0486373901367188
1.1005	-0.0400543212890625
1.10383333333334	-0.0295639038085938
1.10716666666667	-0.030517578125
1.1105	-0.0352859497070313
1.11383333333334	-0.0462532043457031
1.11716666666667	-0.0553131103515625
1.1205	-0.0576972961425782
1.12383333333334	-0.0543594360351563
1.12716666666667	-0.0462532043457031
1.1305	-0.041961669921875
1.13383333333334	-0.0400543212890625
1.13716666666667	-0.0338554382324219
1.1405	-0.026702880859375
1.14383333333334	-0.0238418579101563
1.14716666666667	-0.0271797180175781
1.1505	-0.0271797180175781
1.15383333333334	-0.0166893005371094
1.15716666666667	-0.00476837158203125
1.1605	-0.0019073486328125
1.16383333333334	-0.0019073486328125
1.16716666666667	0.0019073486328125
1.1705	0.00667572021484375
1.17383333333334	0.00333786010742188
1.17716666666667	-0.00810623168945313
1.1805	-0.011444091796875
1.18383333333334	-0.0104904174804688
1.18716666666667	-0.00810623168945313
1.1905	-0.0100135803222656
1.19383333333334	-0.00905990600585938
1.19716666666667	-0.00286102294921875
1.2005	-0.000476837158203125
1.20383333333334	-0.00238418579101563
1.20716666666667	-0.00524520874023438
1.2105	-0.00429153442382813
1.21383333333334	-0.00619888305664063
1.21716666666667	-0.0119209289550781
1.2205	-0.0138282775878906
1.22383333333334	-0.0057220458984375
1.22716666666667	0.0100135803222656
1.2305	0.0214576721191406
1.23383333333334	0.0319480895996094
1.23716666666667	0.0448226928710938
1.2405	0.0543594360351563
1.24383333333334	0.0524520874023438
1.24716666666667	0.041961669921875
1.2505	0.0357627868652344
1.25383333333334	0.0352859497070313
1.25716666666667	0.0314712524414063
1.2605	0.0219345092773438
1.26383333333334	0.00905990600585938
1.26716666666667	0.0019073486328125
1.2705	-0.00524520874023438
1.27383333333334	-0.0119209289550781
1.27716666666667	-0.0138282775878906
1.2805	-0.000476837158203125
1.28383333333334	0.02288818359375
1.28716666666667	0.03814697265625
1.2905	0.0424385070800781
1.29383333333334	0.0391006469726563
1.29716666666667	0.0371932983398438
1.3005	0.034332275390625
1.30383333333334	0.0309944152832031
1.30716666666667	0.0276565551757813
1.3105	0.0309944152832031
1.31383333333334	0.0457763671875
1.31716666666667	0.0638961791992188
1.3205	0.0720024108886719
1.32383333333334	0.0729560852050782
1.32716666666667	0.0777244567871094
1.3305	0.0920295715332031
1.33383333333334	0.104904174804688
1.33716666666667	0.113487243652344
1.3405	0.121116638183594
1.34383333333334	0.131607055664063
1.34716666666667	0.144004821777344
1.3505	0.155448913574219
1.35383333333334	0.166416168212891
1.35716666666667	0.170230865478516
1.3605	0.168323516845703
1.36383333333334	0.156879425048828
1.36716666666667	0.143527984619141
1.3705	0.127792358398438
1.37383333333334	0.114917755126953
1.37716666666667	0.110149383544922
1.3805	0.11444091796875
1.38383333333334	0.130176544189453
1.38716666666667	0.145435333251953
1.3905	0.156402587890625
1.39383333333334	0.16021728515625
1.39716666666667	0.161170959472656
1.4005	0.166416168212891
1.40383333333334	0.172138214111328
1.40716666666667	0.173568725585938
1.4105	0.171661376953125
1.41383333333334	0.169754028320313
1.41716666666667	0.16021728515625
1.4205	0.140190124511719
1.42383333333334	0.111579895019531
1.42716666666667	0.0882148742675781
1.4305	0.072479248046875
1.43383333333334	0.0600814819335938
1.43716666666667	0.0548362731933594
1.4405	0.0567436218261719
1.44383333333334	0.0662803649902344
1.44716666666667	0.0796318054199219
1.4505	0.0934600830078125
1.45383333333334	0.103950500488281
1.45716666666667	0.106334686279297
1.4605	0.102519989013672
1.46383333333334	0.09918212890625
1.46716666666667	0.0882148742675781
1.4705	0.0710487365722657
1.47383333333334	0.0524520874023438
1.47716666666667	0.0429153442382813
1.4805	0.0424385070800781
1.48383333333334	0.0481605529785156
1.48716666666667	0.0548362731933594
1.4905	0.0677108764648438
1.49383333333334	0.0786781311035157
1.49716666666667	0.0920295715332031
1.5005	0.0982284545898438
1.50383333333334	0.0996589660644531
1.50716666666667	0.10061264038086
1.5105	0.0944137573242188
1.51383333333334	0.0882148742675781
1.51716666666667	0.0772476196289063
1.5205	0.0710487365722657
1.52383333333334	0.0619888305664063
1.52716666666667	0.049591064453125
1.5305	0.0319480895996094
1.53383333333334	0.0152587890625
1.53716666666667	0.0019073486328125
1.5405	-0.0095367431640625
1.54383333333334	-0.0181198120117188
1.54716666666667	-0.02288818359375
1.5505	-0.0176429748535156
1.55383333333334	-0.00858306884765625
1.55716666666667	0.00286102294921875
1.5605	0.0109672546386719
1.56383333333334	0.0214576721191406
1.56716666666667	0.0295639038085938
1.5705	0.0362396240234375
1.57383333333334	0.0443458557128906
1.57716666666667	0.0486373901367188
1.5805	0.0476837158203125
1.58383333333334	0.0424385070800781
1.58716666666667	0.0424385070800781
1.5905	0.0395774841308594
1.59383333333334	0.0290870666503906
1.59716666666667	0.0205039978027344
1.6005	0.0162124633789063
1.60383333333334	0.0143051147460938
1.60716666666667	0.00858306884765625
1.6105	0.00619888305664063
1.61383333333334	0.00858306884765625
1.61716666666667	0.0104904174804688
1.6205	0.0157356262207031
1.62383333333334	0.0195503234863281
1.62716666666667	0.0200271606445313
1.6305	0.0157356262207031
1.63383333333334	0.0119209289550781
1.63716666666667	0.011444091796875
1.6405	0.00619888305664063
1.64383333333334	-0.003814697265625
1.64716666666667	-0.00762939453125
1.6505	-0.003814697265625
1.65383333333334	0
1.65716666666667	-0.00476837158203125
1.6605	-0.0162124633789063
1.66383333333334	-0.026702880859375
1.66716666666667	-0.0371932983398438
1.6705	-0.0452995300292969
1.67383333333334	-0.0491142272949219
1.67716666666667	-0.0452995300292969
1.6805	-0.0352859497070313
1.68383333333334	-0.0205039978027344
1.68716666666667	-0.00143051147460938
1.6905	0.0176429748535156
1.69383333333334	0.0324249267578125
1.69716666666667	0.0424385070800781
1.7005	0.0481605529785156
1.70383333333334	0.0514984130859375
1.70716666666667	0.0476837158203125
1.7105	0.034332275390625
1.71383333333334	0.0157356262207031
1.71716666666667	0.00095367431640625
1.7205	-0.00476837158203125
1.72383333333334	-0.0057220458984375
1.72716666666667	-0.00762939453125
1.7305	-0.00524520874023438
1.73383333333334	0.00333786010742188
1.73716666666667	0.0104904174804688
1.7405	0.00715255737304688
1.74383333333334	-0.003814697265625
1.74716666666667	-0.0104904174804688
1.7505	-0.0133514404296875
1.75383333333334	-0.0123977661132813
1.75716666666667	-0.00715255737304688
1.7605	0.0095367431640625
1.76383333333334	0.0333786010742188
1.76716666666667	0.0486373901367188
1.7705	0.05340576171875
1.77383333333334	0.0557899475097657
1.77716666666667	0.0615119934082032
1.7805	0.0653266906738282
1.78383333333334	0.064849853515625
1.78716666666667	0.0672340393066407
1.7905	0.0762939453125
1.79383333333334	0.0824928283691406
1.79716666666667	0.0867843627929688
1.8005	0.0891685485839844
1.80383333333334	0.0967979431152344
1.80716666666667	0.104904174804688
1.8105	0.111579895019531
1.81383333333334	0.119686126708985
1.81716666666667	0.121593475341797
1.8205	0.116348266601563
1.82383333333334	0.102043151855469
1.82716666666667	0.0867843627929688
1.8305	0.072479248046875
1.83383333333334	0.057220458984375
1.83716666666667	0.0424385070800781
1.8405	0.0333786010742188
1.84383333333334	0.0338554382324219
1.84716666666667	0.03814697265625
1.8505	0.0448226928710938
1.85383333333334	0.0562667846679688
1.85716666666667	0.0729560852050782
1.8605	0.0872611999511719
1.86383333333334	0.0939369201660156
1.86716666666667	0.0948905944824219
1.8705	0.0886917114257813
1.87383333333334	0.0782012939453125
1.87716666666667	0.064849853515625
1.8805	0.0596046447753907
1.88383333333334	0.0596046447753907
1.88716666666667	0.0638961791992188
1.8905	0.0700950622558594
1.89383333333334	0.0729560852050782
1.89716666666667	0.0762939453125
1.9005	0.0758171081542969
1.90383333333334	0.0786781311035157
1.90716666666667	0.080108642578125
1.9105	0.0810623168945313
1.91383333333334	0.0815391540527344
1.91716666666667	0.0786781311035157
1.9205	0.0739097595214844
1.92383333333334	0.0658035278320313
1.92716666666667	0.0605583190917969
1.9305	0.0600814819335938
1.93383333333334	0.064849853515625
1.93716666666667	0.0720024108886719
1.9405	0.0729560852050782
1.94383333333334	0.0634193420410157
1.94716666666667	0.0457763671875
1.9505	0.0319480895996094
1.95383333333334	0.0238418579101563
1.95716666666667	0.0200271606445313
1.9605	0.0209808349609375
1.96383333333334	0.030517578125
1.96716666666667	0.0481605529785156
1.9705	0.0548362731933594
1.97383333333334	0.0548362731933594
1.97716666666667	0.0514984130859375
1.9805	0.0510215759277344
1.98383333333334	0.0433921813964844
1.98716666666667	0.0276565551757813
1.9905	0.0185966491699219
1.99383333333334	0.0143051147460938
1.99716666666667	0.0152587890625
2.0005	0.0152587890625
2.00383333333334	0.0205039978027344
2.00716666666667	0.026702880859375
2.0105	0.0324249267578125
2.01383333333334	0.0329017639160156
2.01716666666667	0.0281333923339844
2.0205	0.0176429748535156
2.02383333333334	0.00715255737304688
2.02716666666667	0.0019073486328125
2.0305	-0.003814697265625
2.03383333333334	-0.00858306884765625
2.03716666666667	-0.0176429748535156
2.0405	-0.0247955322265625
2.04383333333334	-0.0324249267578125
2.04716666666667	-0.0391006469726563
2.0505	-0.041961669921875
2.05383333333334	-0.0438690185546875
2.05716666666667	-0.0414848327636719
2.0605	-0.0405311584472656
2.06383333333334	-0.03814697265625
2.06716666666667	-0.0371932983398438
2.0705	-0.0395774841308594
2.07383333333334	-0.0481605529785156
2.07716666666667	-0.0557899475097657
2.0805	-0.057220458984375
2.08383333333334	-0.049591064453125
2.08716666666667	-0.0405311584472656
2.0905	-0.0281333923339844
2.09383333333334	-0.0128746032714844
2.09716666666667	0.00333786010742188
2.1005	0.0171661376953125
2.10383333333334	0.0300407409667969
2.10716666666667	0.0414848327636719
2.1105	0.0481605529785156
2.11383333333334	0.0500679016113282
2.11716666666667	0.05340576171875
2.1205	0.0562667846679688
2.12383333333334	0.049591064453125
2.12716666666667	0.0371932983398438
2.1305	0.0247955322265625
2.13383333333334	0.0224113464355469
2.13716666666667	0.019073486328125
2.1405	0.0181198120117188
2.14383333333334	0.019073486328125
2.14716666666667	0.0243186950683594
2.1505	0.0281333923339844
2.15383333333334	0.0219345092773438
2.15716666666667	0.00810623168945313
2.1605	-0.0123977661132813
2.16383333333334	-0.0290870666503906
2.16716666666667	-0.0429153442382813
2.1705	-0.0514984130859375
2.17383333333334	-0.0581741333007813
2.17716666666667	-0.0596046447753907
2.1805	-0.0543594360351563
2.18383333333334	-0.049591064453125
2.18716666666667	-0.0472068786621094
2.1905	-0.0476837158203125
2.19383333333334	-0.0386238098144531
2.19716666666667	-0.0238418579101563
2.2005	-0.00905990600585938
2.20383333333334	0.00429153442382813
2.20716666666667	0.0181198120117188
2.2105	0.026702880859375
2.21383333333334	0.0219345092773438
2.21716666666667	0.0138282775878906
2.2205	0.00762939453125
2.22383333333334	0.00476837158203125
2.22716666666667	0.00095367431640625
2.2305	0.00429153442382813
2.23383333333334	0.0171661376953125
2.23716666666667	0.0233650207519531
2.2405	0.0205039978027344
2.24383333333334	0.0123977661132813
2.24716666666667	0.0095367431640625
2.2505	0.00810623168945313
2.25383333333334	0.00095367431640625
2.25716666666667	-0.003814697265625
2.2605	-0.00429153442382813
2.26383333333334	-0.00238418579101563
2.26716666666667	-0.00286102294921875
2.2705	-0.00476837158203125
2.27383333333334	-0.00476837158203125
2.27716666666667	-0.0019073486328125
2.2805	-0.00333786010742188
2.28383333333334	-0.00619888305664063
2.28716666666667	-0.00905990600585938
2.2905	-0.0100135803222656
2.29383333333334	-0.0143051147460938
2.29716666666667	-0.0185966491699219
2.3005	-0.0171661376953125
2.30383333333334	-0.0157356262207031
2.30716666666667	-0.0233650207519531
2.3105	-0.0376701354980469
2.31383333333334	-0.0529289245605469
2.31716666666667	-0.0691413879394532
2.3205	-0.0853538513183594
2.32383333333334	-0.100135803222656
2.32716666666667	-0.107765197753906
2.3305	-0.109195709228516
2.33383333333334	-0.1068115234375
2.33716666666667	-0.0996589660644531
2.3405	-0.0886917114257813
2.34383333333334	-0.0772476196289063
2.34716666666667	-0.0643730163574219
2.3505	-0.0510215759277344
2.35383333333334	-0.034332275390625
2.35716666666667	-0.0238418579101563
2.3605	-0.0233650207519531
2.36383333333334	-0.0276565551757813
2.36716666666667	-0.0338554382324219
2.3705	-0.0410079956054688
2.37383333333334	-0.0524520874023438
2.37716666666667	-0.06103515625
2.3805	-0.0624656677246094
2.38383333333334	-0.0596046447753907
2.38716666666667	-0.0596046447753907
2.3905	-0.0576972961425782
2.39383333333334	-0.0553131103515625
2.39716666666667	-0.0543594360351563
2.4005	-0.0605583190917969
2.40383333333334	-0.0729560852050782
2.40716666666667	-0.080108642578125
2.4105	-0.0929832458496094
2.41383333333334	-0.108718872070313
2.41716666666667	-0.120162963867188
2.4205	-0.115394592285156
2.42383333333334	-0.0963211059570313
2.42716666666667	-0.0743865966796875
2.4305	-0.0519752502441407
2.43383333333334	-0.0338554382324219
2.43716666666667	-0.0214576721191406
2.4405	-0.0200271606445313
2.44383333333334	-0.0281333923339844
2.44716666666667	-0.0395774841308594
2.4505	-0.0452995300292969
2.45383333333334	-0.0429153442382813
2.45716666666667	-0.0376701354980469
2.4605	-0.0357627868652344
2.46383333333334	-0.0314712524414063
2.46716666666667	-0.0233650207519531
2.4705	-0.0152587890625
2.47383333333334	-0.0095367431640625
2.47716666666667	-0.00476837158203125
2.4805	0.00524520874023438
2.48383333333334	0.0109672546386719
2.48716666666667	0.00905990600585938
2.4905	0.00476837158203125
2.49383333333334	0.00476837158203125
2.49716666666667	0.00858306884765625
2.5005	0.00476837158203125
2.50383333333334	-0.00143051147460938
2.50716666666667	-0.00667572021484375
2.5105	-0.0147819519042969
2.51383333333334	-0.0271797180175781
2.51716666666667	-0.0448226928710938
2.5205	-0.0500679016113282
2.52383333333334	-0.0443458557128906
2.52716666666667	-0.0348091125488281
2.5305	-0.0257492065429688
2.53383333333334	-0.0200271606445313
2.53716666666667	-0.0119209289550781
2.5405	-0.0104904174804688
2.54383333333334	-0.0166893005371094
2.54716666666667	-0.0281333923339844
2.5505	-0.0395774841308594
2.55383333333334	-0.0481605529785156
2.55716666666667	-0.0553131103515625
2.5605	-0.0553131103515625
2.56383333333334	-0.0510215759277344
2.56716666666667	-0.0405311584472656
2.5705	-0.0262260437011719
2.57383333333334	-0.0123977661132813
2.57716666666667	0.0019073486328125
2.5805	0.00905990600585938
2.58383333333334	0.0147819519042969
2.58716666666667	0.0195503234863281
2.5905	0.0247955322265625
2.59383333333334	0.026702880859375
2.59716666666667	0.0257492065429688
2.6005	0.0214576721191406
2.60383333333334	0.0147819519042969
2.60716666666667	0.0019073486328125
2.6105	-0.0162124633789063
2.61383333333334	-0.0262260437011719
2.61716666666667	-0.0352859497070313
2.6205	-0.0367164611816406
2.62383333333334	-0.0391006469726563
2.62716666666667	-0.0371932983398438
2.6305	-0.0286102294921875
2.63383333333334	-0.0152587890625
2.63716666666667	-0.00095367431640625
2.6405	0.00810623168945313
2.64383333333334	0.0128746032714844
2.64716666666667	0.0166893005371094
2.6505	0.0162124633789063
2.65383333333334	0.0100135803222656
2.65716666666667	0.00429153442382813
2.6605	0.00715255737304688
2.66383333333334	0.0214576721191406
2.66716666666667	0.0367164611816406
2.6705	0.0505447387695313
2.67383333333334	0.057220458984375
2.67716666666667	0.0586509704589844
2.6805	0.0514984130859375
2.68383333333334	0.0386238098144531
2.68716666666667	0.0224113464355469
2.6905	0.00238418579101563
2.69383333333334	-0.0133514404296875
2.69716666666667	-0.0247955322265625
2.7005	-0.0295639038085938
2.70383333333334	-0.030517578125
2.70716666666667	-0.0300407409667969
2.7105	-0.02288818359375
2.71383333333334	-0.0171661376953125
2.71716666666667	-0.00858306884765625
2.7205	-0.00762939453125
2.72383333333334	-0.0152587890625
2.72716666666667	-0.0205039978027344
2.7305	-0.0290870666503906
2.73383333333334	-0.0329017639160156
2.73716666666667	-0.0395774841308594
2.7405	-0.041961669921875
2.74383333333334	-0.0410079956054688
2.74716666666667	-0.0410079956054688
2.7505	-0.034332275390625
2.75383333333334	-0.0238418579101563
2.75716666666667	-0.0123977661132813
2.7605	-0.00143051147460938
2.76383333333334	0.0143051147460938
2.76716666666667	0.0357627868652344
2.7705	0.0596046447753907
2.77383333333334	0.0810623168945313
2.77716666666667	0.102043151855469
2.7805	0.125408172607422
2.78383333333334	0.154495239257813
2.78716666666667	0.191688537597656
2.7905	0.230789184570313
2.79383333333334	0.277996063232422
2.79716666666667	0.341892242431641
2.8005	0.424385070800781
2.80383333333334	0.527381896972657
2.80716666666667	0.644683837890625
2.8105	0.782966613769532
2.81383333333334	0.945091247558594
2.81716666666667	1.14202499389649
2.8205	1.37615203857422
2.82383333333334	1.64651870727539
2.82716666666667	1.95932388305664
2.8305	2.3188591003418
2.83383333333334	2.72130966186524
2.83716666666667	3.15046310424805
2.8405	3.59201431274414
2.84383333333334	4.04119491577149
2.84716666666667	4.486083984375
2.8505	4.91857528686524
2.85383333333334	5.32341003417969
2.85716666666667	5.6915283203125
2.8605	6.01863861083985
2.86383333333334	6.29091262817383
2.86716666666667	6.49261474609375
2.8705	6.61182403564453
2.87383333333334	6.65950775146485
2.87716666666667	6.64901733398438
2.8805	6.57844543457032
2.88383333333334	6.45494461059571
2.88716666666667	6.28232955932617
2.8905	6.072998046875
2.89383333333334	5.83219528198242
2.89716666666667	5.55753707885742
2.9005	5.25617599487305
2.90383333333334	4.93192672729492
2.90716666666667	4.60338592529297
2.9105	4.27627563476563
2.91383333333334	3.96013259887696
2.91716666666667	3.66258621215821
2.9205	3.38983535766602
2.92383333333334	3.14378738403321
2.92716666666667	2.9287338256836
2.9305	2.74515151977539
2.93383333333334	2.58064270019531
2.93716666666667	2.42710113525391
2.9405	2.28404998779297
2.94383333333334	2.15578079223633
2.94716666666667	2.03466415405274
2.9505	1.91593170166016
2.95383333333334	1.80435180664063
2.95716666666667	1.7085075378418
2.9605	1.62744522094727
2.96383333333334	1.56211853027344
2.96716666666667	1.51109695434571
2.9705	1.47438049316406
2.97383333333334	1.44386291503906
2.97716666666667	1.41668319702149
2.9805	1.38902664184571
2.98383333333334	1.36137008666992
2.98716666666667	1.33466720581055
2.9905	1.31273269653321
2.99383333333334	1.29795074462891
2.99716666666667	1.28269195556641
3.0005	1.26409530639649
3.00383333333334	1.24406814575196
3.00716666666667	1.22451782226563
3.0105	1.20019912719727
3.01383333333334	1.16395950317383
3.01716666666667	1.12199783325196
3.0205	1.08194351196289
3.02383333333334	1.04665756225586
3.02716666666667	1.01375579833985
3.0305	0.982284545898438
3.03383333333334	0.950336456298828
3.03716666666667	0.912666320800781
3.0405	0.865936279296875
3.04383333333334	0.807285308837891
3.04716666666667	0.747203826904297
3.0505	0.695228576660157
3.05383333333334	0.654220581054688
3.05716666666667	0.622749328613282
3.0605	0.595569610595703
3.06383333333334	0.575542449951172
3.06716666666667	0.559806823730469
3.0705	0.53548812866211
3.07383333333334	0.498294830322266
3.07716666666667	0.454425811767578
3.0805	0.413894653320313
3.08383333333334	0.375747680664063
3.08716666666667	0.32949447631836
3.0905	0.288009643554688
3.09383333333334	0.26082992553711
3.09716666666667	0.251293182373047
3.1005	0.253677368164063
3.10383333333334	0.255584716796875
3.10716666666667	0.258445739746094
3.1105	0.25320053100586
3.11383333333334	0.238895416259766
3.11716666666667	0.219345092773438
3.1205	0.201225280761719
3.12383333333334	0.187397003173828
3.12716666666667	0.178337097167969
3.1305	0.176429748535156
3.13383333333334	0.17690658569336
3.13716666666667	0.172615051269531
3.1405	0.158786773681641
3.14383333333334	0.1373291015625
3.14716666666667	0.113964080810547
3.1505	0.0901222229003906
3.15383333333334	0.0710487365722657
3.15716666666667	0.0562667846679688
3.1605	0.0433921813964844
3.16383333333334	0.0362396240234375
3.16716666666667	0.0357627868652344
3.1705	0.0467300415039063
3.17383333333334	0.0576972961425782
3.17716666666667	0.06866455078125
3.1805	0.0753402709960938
3.18383333333334	0.0820159912109375
3.18716666666667	0.0777244567871094
3.1905	0.0615119934082032
3.19383333333334	0.0405311584472656
3.19716666666667	0.0209808349609375
3.2005	0.00905990600585938
3.20383333333334	-0.00095367431640625
3.20716666666667	-0.0019073486328125
3.2105	-0.00429153442382813
3.21383333333334	-0.0057220458984375
3.21716666666667	-0.00858306884765625
3.2205	-0.00762939453125
3.22383333333334	-0.0100135803222656
3.22716666666667	-0.019073486328125
3.2305	-0.026702880859375
3.23383333333334	-0.0309944152832031
3.23716666666667	-0.0276565551757813
3.2405	-0.0209808349609375
3.24383333333334	-0.00619888305664063
3.24716666666667	0.0109672546386719
3.2505	0.026702880859375
3.25383333333334	0.0367164611816406
3.25716666666667	0.0338554382324219
3.2605	0.0219345092773438
3.26383333333334	0.00429153442382813
3.26716666666667	-0.00619888305664063
3.2705	-0.00905990600585938
3.27383333333334	-0.00905990600585938
3.27716666666667	-0.0109672546386719
3.2805	-0.0157356262207031
3.28383333333334	-0.0176429748535156
3.28716666666667	-0.0181198120117188
3.2905	-0.0233650207519531
3.29383333333334	-0.0329017639160156
3.29716666666667	-0.0410079956054688
3.3005	-0.0429153442382813
3.30383333333334	-0.0443458557128906
3.30716666666667	-0.0438690185546875
3.3105	-0.03814697265625
3.31383333333334	-0.0252723693847656
3.31716666666667	-0.019073486328125
3.3205	-0.0224113464355469
3.32383333333334	-0.0295639038085938
3.32716666666667	-0.03814697265625
3.3305	-0.041961669921875
3.33383333333334	-0.0429153442382813
3.33716666666667	-0.0357627868652344
3.3405	-0.0262260437011719
3.34383333333334	-0.02288818359375
3.34716666666667	-0.0295639038085938
3.3505	-0.0452995300292969
3.35383333333334	-0.0586509704589844
3.35716666666667	-0.0662803649902344
3.3605	-0.0629425048828125
3.36383333333334	-0.0524520874023438
3.36716666666667	-0.0395774841308594
3.3705	-0.0247955322265625
3.37383333333334	-0.0133514404296875
3.37716666666667	-0.00905990600585938
3.3805	-0.0100135803222656
3.38383333333334	-0.0209808349609375
3.38716666666667	-0.0324249267578125
3.3905	-0.0486373901367188
3.39383333333334	-0.0600814819335938
3.39716666666667	-0.0629425048828125
3.4005	-0.0629425048828125
3.40383333333334	-0.0567436218261719
3.40716666666667	-0.0567436218261719
3.4105	-0.0557899475097657
3.41383333333334	-0.0567436218261719
3.41716666666667	-0.0591278076171875
3.4205	-0.0581741333007813
3.42383333333334	-0.0519752502441407
3.42716666666667	-0.0333786010742188
3.4305	-0.0171661376953125
3.43383333333334	-0.00905990600585938
3.43716666666667	-0.0152587890625
3.4405	-0.0233650207519531
3.44383333333334	-0.0295639038085938
3.44716666666667	-0.0348091125488281
3.4505	-0.0338554382324219
3.45383333333334	-0.0295639038085938
3.45716666666667	-0.0224113464355469
3.4605	-0.0257492065429688
3.46383333333334	-0.0352859497070313
3.46716666666667	-0.049591064453125
3.4705	-0.0615119934082032
3.47383333333334	-0.0667572021484375
3.47716666666667	-0.0619888305664063
3.4805	-0.0510215759277344
3.48383333333334	-0.03814697265625
3.48716666666667	-0.030517578125
3.4905	-0.0257492065429688
3.49383333333334	-0.0257492065429688
3.49716666666667	-0.0286102294921875
3.5005	-0.0309944152832031
3.50383333333334	-0.0376701354980469
3.50716666666667	-0.041961669921875
3.5105	-0.0524520874023438
3.51383333333334	-0.0586509704589844
3.51716666666667	-0.057220458984375
3.5205	-0.049591064453125
3.52383333333334	-0.0367164611816406
3.52716666666667	-0.0262260437011719
3.5305	-0.0157356262207031
3.53383333333334	-0.0104904174804688
3.53716666666667	-0.00715255737304688
3.5405	-0.00619888305664063
3.54383333333334	-0.0057220458984375
3.54716666666667	-0.003814697265625
3.5505	-0.003814697265625
3.55383333333334	-0.00524520874023438
3.55716666666667	-0.0147819519042969
3.5605	-0.0238418579101563
3.56383333333334	-0.034332275390625
3.56716666666667	-0.0391006469726563
3.5705	-0.0405311584472656
3.57383333333334	-0.0414848327636719
3.57716666666667	-0.0429153442382813
3.5805	-0.041961669921875
3.58383333333334	-0.0348091125488281
3.58716666666667	-0.0271797180175781
3.5905	-0.0214576721191406
3.59383333333334	-0.019073486328125
3.59716666666667	-0.0195503234863281
3.6005	-0.0314712524414063
3.60383333333334	-0.0557899475097657
3.60716666666667	-0.080108642578125
3.6105	-0.0891685485839844
3.61383333333334	-0.0844001770019531
3.61716666666667	-0.072479248046875
3.6205	-0.0567436218261719
3.62383333333334	-0.0391006469726563
3.62716666666667	-0.0290870666503906
3.6305	-0.0290870666503906
3.63383333333334	-0.0300407409667969
3.63716666666667	-0.030517578125
3.6405	-0.0314712524414063
3.64383333333334	-0.0367164611816406
3.64716666666667	-0.0348091125488281
3.6505	-0.0333786010742188
3.65383333333334	-0.0414848327636719
3.65716666666667	-0.0452995300292969
3.6605	-0.0395774841308594
3.66383333333334	-0.0290870666503906
3.66716666666667	-0.0300407409667969
3.6705	-0.0362396240234375
3.67383333333334	-0.0391006469726563
3.67716666666667	-0.0376701354980469
3.6805	-0.0371932983398438
3.68383333333334	-0.0376701354980469
3.68716666666667	-0.0333786010742188
3.6905	-0.0195503234863281
3.69383333333334	-0.00667572021484375
3.69716666666667	-0.00619888305664063
3.7005	-0.0133514404296875
3.70383333333334	-0.0200271606445313
3.70716666666667	-0.0243186950683594
3.7105	-0.0338554382324219
3.71383333333334	-0.0467300415039063
3.71716666666667	-0.0548362731933594
3.7205	-0.0586509704589844
3.72383333333334	-0.0662803649902344
3.72716666666667	-0.0739097595214844
3.7305	-0.0782012939453125
3.73383333333334	-0.0720024108886719
3.73716666666667	-0.064849853515625
3.7405	-0.0653266906738282
3.74383333333334	-0.0739097595214844
3.74716666666667	-0.0834465026855469
3.7505	-0.08392333984375
3.75383333333334	-0.0848770141601563
3.75716666666667	-0.0848770141601563
3.7605	-0.0872611999511719
3.76383333333334	-0.0805854797363281
3.76716666666667	-0.0677108764648438
3.7705	-0.0596046447753907
3.77383333333334	-0.0562667846679688
3.77716666666667	-0.0567436218261719
3.7805	-0.0514984130859375
3.78383333333334	-0.0457763671875
3.78716666666667	-0.0476837158203125
3.7905	-0.0514984130859375
3.79383333333334	-0.0600814819335938
3.79716666666667	-0.0662803649902344
3.8005	-0.0748634338378907
3.80383333333334	-0.0844001770019531
3.80716666666667	-0.0905990600585938
3.8105	-0.095367431640625
3.81383333333334	-0.0939369201660156
3.81716666666667	-0.0944137573242188
3.8205	-0.0901222229003906
3.82383333333334	-0.0853538513183594
3.82716666666667	-0.0810623168945313
3.8305	-0.0844001770019531
3.83383333333334	-0.095367431640625
3.83716666666667	-0.103473663330078
3.8405	-0.107288360595703
3.84383333333334	-0.09918212890625
3.84716666666667	-0.08392333984375
3.8505	-0.0638961791992188
3.85383333333334	-0.0395774841308594
3.85716666666667	-0.0176429748535156
3.8605	0.00524520874023438
3.86383333333334	0.0214576721191406
3.86716666666667	0.0324249267578125
3.8705	0.0424385070800781
3.87383333333334	0.0557899475097657
3.87716666666667	0.0767707824707032
3.8805	0.101566314697266
3.88383333333334	0.140190124511719
3.88716666666667	0.203609466552735
3.8905	0.2899169921875
3.89383333333334	0.397682189941406
3.89716666666667	0.52785873413086
3.9005	0.693798065185547
3.90383333333334	0.896930694580078
3.90716666666667	1.12533569335938
3.9105	1.38473510742188
3.91383333333334	1.68752670288086
3.91716666666667	2.04992294311524
3.9205	2.46334075927735
3.92383333333334	2.92539596557617
3.92716666666667	3.44705581665039
3.9305	4.04548645019531
3.93383333333334	4.72784042358399
3.93716666666667	5.48648834228516
3.9405	6.33335113525391
3.94383333333334	7.28654861450196
3.94716666666667	8.36563110351563
3.9505	9.57107543945313
3.95383333333334	10.9000205993653
3.95716666666667	12.3682022094727
3.9605	13.9942169189453
3.96383333333334	15.7833099365235
3.96716666666667	17.7264213562012
3.9705	19.8163986206055
3.97383333333334	22.0513343811035
3.97716666666667	24.4073867797852
3.9805	26.85546875
3.98383333333334	29.355525970459
3.98716666666667	31.8779945373535
3.9905	34.3832969665528
3.99383333333334	36.8213653564453
3.99716666666667	39.1464233398438
4.0005	41.3088798522949
4.00383333333334	43.2696342468262
4.00716666666667	44.985294342041
4.0105	46.4134216308594
4.01383333333334	47.5311279296875
4.01716666666667	48.3255386352539
4.0205	48.7809181213379
4.02383333333334	48.8862991333008
4.02716666666667	48.6531257629395
4.0305	48.1100082397461
4.03383333333334	47.2817420959473
4.03716666666667	46.1850166320801
4.0405	44.86083984375
4.04383333333334	43.3468818664551
4.04716666666667	41.6789054870606
4.0505	39.8883819580078
4.05383333333334	38.0082130432129
4.05716666666667	36.0808372497559
4.0605	34.1243743896485
4.06383333333334	32.1793556213379
4.06716666666667	30.2729606628418
4.0705	28.4266471862793
4.07383333333334	26.6518592834473
4.07716666666667	24.9505043029785
4.0805	23.3383178710938
4.08383333333334	21.8162536621094
4.08716666666667	20.380973815918
4.0905	19.0234184265137
4.09383333333334	17.7497863769531
4.09716666666667	16.573429107666
4.1005	15.4843330383301
4.10383333333334	14.4643783569336
4.10716666666667	13.512134552002
4.1105	12.6438140869141
4.11383333333334	11.8536949157715
4.11716666666667	11.1222267150879
4.1205	10.4479789733887
4.12383333333334	9.83285903930664
4.12716666666667	9.26351547241211
4.1305	8.72611999511719
4.13383333333334	8.21876525878906
4.13716666666667	7.75194168090821
4.1405	7.32421875
4.14383333333334	6.93655014038086
4.14716666666667	6.58226013183594
4.1505	6.25133514404297
4.15383333333334	5.93042373657227
4.15716666666667	5.61285018920899
4.1605	5.30719757080078
4.16383333333334	5.00965118408203
4.16716666666667	4.71973419189453
4.1705	4.44173812866211
4.17383333333334	4.18138504028321
4.17716666666667	3.93819808959961
4.1805	3.69739532470703
4.18383333333334	3.45802307128906
4.18716666666667	3.22437286376953
4.1905	2.99978256225586
4.19383333333334	2.79092788696289
4.19716666666667	2.59208679199219
4.2005	2.39801406860352
4.20383333333334	2.21490859985352
4.20716666666667	2.05135345458985
4.2105	1.90877914428711
4.21383333333334	1.77669525146485
4.21716666666667	1.65081024169922
4.2205	1.53589248657227
4.22383333333334	1.4338493347168
4.22716666666667	1.33562088012696
4.2305	1.23405456542969
4.23383333333334	1.13010406494141
4.23716666666667	1.03521347045899
4.2405	0.95367431640625
4.24383333333334	0.87738037109375
4.24716666666667	0.805854797363281
4.2505	0.742435455322266
4.25383333333334	0.691413879394532
4.25716666666667	0.646591186523438
4.2605	0.609397888183594
4.26383333333334	0.578403472900391
4.26716666666667	0.551223754882813
4.2705	0.526905059814453
4.27383333333334	0.504016876220703
4.27716666666667	0.47445297241211
4.2805	0.437736511230469
4.28383333333334	0.396251678466797
4.28716666666667	0.359535217285156
4.2905	0.326156616210938
4.29383333333334	0.298023223876953
4.29716666666667	0.275611877441406
4.3005	0.254154205322266
4.30383333333334	0.234127044677735
4.30716666666667	0.209331512451172
4.3105	0.19073486328125
4.31383333333334	0.170707702636719
4.31716666666667	0.158309936523438
4.3205	0.151634216308594
4.32383333333334	0.147819519042969
4.32716666666667	0.14638900756836
4.3305	0.133991241455078
4.33383333333334	0.123023986816406
4.33716666666667	0.112533569335938
4.3405	0.102519989013672
4.34383333333334	0.0963211059570313
4.34716666666667	0.0929832458496094
4.3505	0.0934600830078125
4.35383333333334	0.0948905944824219
4.35716666666667	0.0948905944824219
4.3605	0.095367431640625
4.36383333333334	0.0858306884765625
4.36716666666667	0.0748634338378907
4.3705	0.0691413879394532
4.37383333333334	0.0600814819335938
4.37716666666667	0.0486373901367188
4.3805	0.0371932983398438
4.38383333333334	0.03814697265625
4.38716666666667	0.0467300415039063
4.3905	0.0548362731933594
4.39383333333334	0.0638961791992188
4.39716666666667	0.06866455078125
4.4005	0.0705718994140625
4.40383333333334	0.072479248046875
4.40716666666667	0.0691413879394532
4.4105	0.0662803649902344
4.41383333333334	0.0605583190917969
4.41716666666667	0.0562667846679688
4.4205	0.0505447387695313
4.42383333333334	0.0462532043457031
4.42716666666667	0.0562667846679688
4.4305	0.0677108764648438
4.43383333333334	0.08392333984375
4.43716666666667	0.0977516174316406
4.4405	0.113010406494141
4.44383333333334	0.115394592285156
4.44716666666667	0.0977516174316406
4.4505	0.0767707824707032
4.45383333333334	0.0591278076171875
4.45716666666667	0.0505447387695313
4.4605	0.0472068786621094
4.46383333333334	0.0519752502441407
4.46716666666667	0.0643730163574219
4.4705	0.0748634338378907
4.47383333333334	0.0734329223632813
4.47716666666667	0.0667572021484375
4.4805	0.0557899475097657
4.48383333333334	0.0505447387695313
4.48716666666667	0.0443458557128906
4.4905	0.0395774841308594
4.49383333333334	0.0391006469726563
4.49716666666667	0.0391006469726563
4.5005	0.0400543212890625
4.50383333333334	0.0338554382324219
4.50716666666667	0.0300407409667969
4.5105	0.0214576721191406
4.51383333333334	0.0119209289550781
4.51716666666667	0.0057220458984375
4.5205	0.00333786010742188
4.52383333333334	0.00333786010742188
4.52716666666667	0.00095367431640625
4.5305	-0.00095367431640625
4.53383333333334	-0.00095367431640625
4.53716666666667	-0.00524520874023438
4.5405	-0.00905990600585938
4.54383333333334	-0.0100135803222656
4.54716666666667	-0.0109672546386719
4.5505	-0.0128746032714844
4.55383333333334	-0.0171661376953125
4.55716666666667	-0.0185966491699219
4.5605	-0.0195503234863281
4.56383333333334	-0.0233650207519531
4.56716666666667	-0.0295639038085938
4.5705	-0.0338554382324219
4.57383333333334	-0.0371932983398438
4.57716666666667	-0.0386238098144531
4.5805	-0.0443458557128906
4.58383333333334	-0.0505447387695313
4.58716666666667	-0.0514984130859375
4.5905	-0.0505447387695313
4.59383333333334	-0.0462532043457031
4.59716666666667	-0.0424385070800781
4.6005	-0.0309944152832031
4.60383333333334	-0.0166893005371094
4.60716666666667	-0.00715255737304688
4.6105	-0.000476837158203125
4.61383333333334	0.011444091796875
4.61716666666667	0.0262260437011719
4.6205	0.0281333923339844
4.62383333333334	0.0219345092773438
4.62716666666667	0.0200271606445313
4.6305	0.0257492065429688
4.63383333333334	0.019073486328125
4.63716666666667	0.00476837158203125
4.6405	0.00238418579101563
4.64383333333334	0.0123977661132813
4.64716666666667	0.0157356262207031
4.6505	0.00715255737304688
4.65383333333334	0.000476837158203125
4.65716666666667	-0.00333786010742188
4.6605	-0.00905990600585938
4.66383333333334	-0.0205039978027344
4.66716666666667	-0.0252723693847656
4.6705	-0.0224113464355469
4.67383333333334	-0.0171661376953125
4.67716666666667	-0.0147819519042969
4.6805	-0.0195503234863281
4.68383333333334	-0.0238418579101563
4.68716666666667	-0.0271797180175781
4.6905	-0.0290870666503906
4.69383333333334	-0.0290870666503906
4.69716666666667	-0.0262260437011719
4.7005	-0.0181198120117188
4.70383333333334	-0.00858306884765625
4.70716666666667	-0.00095367431640625
4.7105	0.00238418579101563
4.71383333333334	-0.000476837158203125
4.71716666666667	-0.00143051147460938
4.7205	-0.003814697265625
4.72383333333334	-0.0104904174804688
4.72716666666667	-0.0171661376953125
4.7305	-0.0200271606445313
4.73383333333334	-0.0128746032714844
4.73716666666667	-0.00667572021484375
4.7405	-0.003814697265625
4.74383333333334	-0.00810623168945313
4.74716666666667	-0.0138282775878906
4.7505	-0.0195503234863281
4.75383333333334	-0.0295639038085938
4.75716666666667	-0.041961669921875
4.7605	-0.0548362731933594
4.76383333333334	-0.0576972961425782
4.76716666666667	-0.0600814819335938
4.7705	-0.0605583190917969
4.77383333333334	-0.0605583190917969
4.77716666666667	-0.0629425048828125
4.7805	-0.0619888305664063
4.78383333333334	-0.0619888305664063
4.78716666666667	-0.0615119934082032
4.7905	-0.0581741333007813
4.79383333333334	-0.0538825988769532
4.79716666666667	-0.0410079956054688
4.8005	-0.026702880859375
4.80383333333334	-0.0166893005371094
4.80716666666667	-0.00715255737304688
4.8105	-0.0100135803222656
4.81383333333334	-0.0128746032714844
4.81716666666667	-0.0171661376953125
4.8205	-0.0152587890625
4.82383333333334	-0.0133514404296875
4.82716666666667	-0.0162124633789063
4.8305	-0.0181198120117188
4.83383333333334	-0.0185966491699219
4.83716666666667	-0.0205039978027344
4.8405	-0.0219345092773438
4.84383333333334	-0.019073486328125
4.84716666666667	-0.00762939453125
4.8505	0.00905990600585938
4.85383333333334	0.0181198120117188
4.85716666666667	0.0262260437011719
4.8605	0.0238418579101563
4.86383333333334	0.0224113464355469
4.86716666666667	0.0166893005371094
4.8705	0.00905990600585938
4.87383333333334	0.00667572021484375
4.87716666666667	0.00476837158203125
4.8805	0.0095367431640625
4.88383333333334	0.0119209289550781
4.88716666666667	0.0176429748535156
4.8905	0.0252723693847656
4.89383333333334	0.0352859497070313
4.89716666666667	0.0429153442382813
4.9005	0.0486373901367188
4.90383333333334	0.0591278076171875
4.90716666666667	0.0710487365722657
4.9105	0.08392333984375
4.91383333333334	0.0967979431152344
4.91716666666667	0.11444091796875
4.9205	0.140190124511719
4.92383333333334	0.172615051269531
4.92716666666667	0.206470489501953
4.9305	0.242233276367188
4.93383333333334	0.274181365966797
4.93716666666667	0.303745269775391
4.9405	0.326156616210938
4.94383333333334	0.349998474121094
4.94716666666667	0.386714935302735
4.9505	0.431060791015625
4.95383333333334	0.493049621582031
4.95716666666667	0.571727752685547
4.9605	0.670909881591797
4.96383333333334	0.785350799560547
4.96716666666667	0.912666320800781
4.9705	1.0671615600586
4.97383333333334	1.23834609985352
4.97716666666667	1.42812728881836
4.9805	1.63984298706055
4.98383333333334	1.88064575195313
4.98716666666667	2.15196609497071
4.9905	2.44665145874024
4.99383333333334	2.78425216674805
4.99716666666667	3.18145751953125
5.0005	3.64065170288086
5.00383333333334	4.15325164794922
5.00716666666667	4.72307205200196
5.0105	5.37395477294922
5.01383333333334	6.10876083374024
5.01716666666667	6.92129135131836
5.0205	7.81488418579102
5.02383333333334	8.82244110107422
5.02716666666667	9.9630355834961
5.0305	11.2457275390625
5.03383333333334	12.6752853393555
5.03716666666667	14.2688751220703
5.0405	16.0408020019531
5.04383333333334	18.0034637451172
5.04716666666667	20.1773643493653
5.0505	22.5844383239746
5.05383333333334	25.2547264099121
5.05716666666667	28.2177925109863
5.0605	31.5027236938477
5.06383333333334	35.1247787475586
5.06716666666667	39.1077995300293
5.0705	43.4713363647461
5.07383333333334	48.2449531555176
5.07716666666667	53.4524917602539
5.0805	59.131145477295
5.08383333333334	65.3223991394043
5.08716666666667	72.0462799072266
5.0905	79.333782196045
5.09383333333334	87.2082710266113
5.09716666666667	95.7121849060059
5.1005	104.854106903076
5.10383333333334	114.651203155518
5.10716666666667	125.1220703125
5.1105	136.291980743408
5.11383333333334	148.172855377197
5.11716666666667	160.767078399658
5.1205	174.094200134278
5.12383333333334	188.153743743897
5.12716666666667	202.954769134522
5.1305	218.494415283203
5.13383333333334	234.766006469727
5.13716666666667	251.742362976074
5.1405	269.407749176026
5.14383333333334	287.725448608399
5.14716666666667	306.65922164917
5.1505	326.154232025147
5.15383333333334	346.17280960083
5.15716666666667	366.662979125977
5.1605	387.53890991211
5.16383333333334	408.731460571289
5.16716666666667	430.171012878418
5.1705	451.756477355957
5.17383333333334	473.411083221436
5.17716666666667	495.048999786377
5.1805	516.610145568848
5.18383333333334	537.97721862793
5.18716666666667	559.065341949463
5.1905	579.805374145508
5.19383333333334	600.105285644532
5.19716666666667	619.841098785401
5.2005	638.906955718994
5.20383333333334	657.265186309815
5.20716666666667	674.820423126221
5.2105	691.492080688477
5.21383333333334	707.179546356201
5.21716666666667	721.837520599366
5.2205	735.435962677002
5.22383333333334	747.925758361817
5.22716666666667	759.254455566407
5.2305	769.331932067871
5.23383333333334	778.095722198487
5.23716666666667	785.553932189942
5.2405	791.71085357666
5.24383333333334	796.545028686524
5.24716666666667	800.01163482666
5.2505	802.16646194458
5.25383333333334	803.06339263916
5.25716666666667	802.741527557373
5.2605	801.15270614624
5.26383333333334	798.299789428711
5.26716666666667	794.267177581787
5.2705	789.096355438233
5.27383333333334	782.818794250489
5.27716666666667	775.462627410889
5.2805	767.1217918396
5.28383333333334	757.90548324585
5.28716666666667	747.875213623047
5.2905	737.075805664063
5.29383333333334	725.609302520752
5.29716666666667	713.523864746094
5.3005	700.900554656983
5.30383333333334	687.811374664307
5.30716666666667	674.357891082764
5.3105	660.593986511231
5.31383333333334	646.52156829834
5.31716666666667	632.174491882325
5.3205	617.631912231446
5.32383333333334	602.912902832032
5.32716666666667	588.047981262207
5.3305	573.134422302246
5.33383333333334	558.270454406739
5.33716666666667	543.527603149414
5.3405	528.876781463623
5.34383333333334	514.363765716553
5.34716666666667	500.04243850708
5.3505	485.926151275635
5.35383333333334	472.017765045166
5.35716666666667	458.343029022217
5.3605	444.954872131348
5.36383333333334	431.891918182373
5.36716666666667	419.14176940918
5.3705	406.71443939209
5.37383333333334	394.629001617432
5.37716666666667	382.885456085205
5.3805	371.473789215088
5.38383333333334	360.36491394043
5.38716666666667	349.571704864502
5.3905	339.11657333374
5.39383333333334	329.003810882569
5.39716666666667	319.230079650879
5.4005	309.793472290039
5.40383333333334	300.683975219727
5.40716666666667	291.887283325196
5.4105	283.369064331055
5.41383333333334	275.128364562988
5.41716666666667	267.153739929199
5.4205	259.440422058106
5.42383333333334	251.998901367188
5.42716666666667	244.814395904541
5.4305	237.883090972901
5.43383333333334	231.179237365723
5.43716666666667	224.700450897217
5.4405	218.431472778321
5.44383333333334	212.357044219971
5.44716666666667	206.474781036377
5.4505	200.787544250488
5.45383333333334	195.291996002197
5.45716666666667	189.980983734131
5.4605	184.84115600586
5.46383333333334	179.85486984253
5.46716666666667	175.015449523926
5.4705	170.315265655518
5.47383333333334	165.759563446045
5.47716666666667	161.33451461792
5.4805	157.041549682617
5.48383333333334	152.890682220459
5.48716666666667	148.878574371338
5.4905	144.988059997559
5.49383333333334	141.209125518799
5.49716666666667	137.547969818115
5.5005	134.015560150147
5.50383333333334	130.595684051514
5.50716666666667	127.277374267578
5.5105	124.064445495606
5.51383333333334	120.953559875488
5.51716666666667	117.944240570069
5.5205	115.031719207764
5.52383333333334	112.216949462891
5.52716666666667	109.503746032715
5.5305	106.886386871338
5.53383333333334	104.365825653076
5.53716666666667	101.940631866455
5.5405	99.6017456054688
5.54383333333334	97.346305847168
5.54716666666667	95.1724052429199
5.5505	93.0824279785156
5.55383333333334	91.0758972167969
5.55716666666667	89.1518592834473
5.5605	87.3069763183594
5.56383333333334	85.5398178100586
5.56716666666667	83.8513374328613
5.5705	82.247257232666
5.57383333333334	80.7170867919922
5.57716666666667	79.2450904846192
5.5805	77.8360366821289
5.58383333333334	76.4932632446289
5.58716666666667	75.2158164978028
5.5905	73.9870071411133
5.59383333333334	72.8058815002442
5.59716666666667	71.6838836669922
5.6005	70.620059967041
5.60383333333334	69.6101188659668
5.60716666666667	68.6478614807129
5.6105	67.7375793457032
5.61383333333334	66.8811798095703
5.61716666666667	66.0719871520996
5.6205	65.2999877929688
5.62383333333334	64.5647048950196
5.62716666666667	63.8689994812012
5.6305	63.2128715515137
5.63383333333334	62.5977516174317
5.63716666666667	62.0198249816895
5.6405	61.4805221557617
5.64383333333334	60.9683990478516
5.64716666666667	60.483455657959
5.6505	60.0247383117676
5.65383333333334	59.5798492431641
5.65716666666667	59.1502189636231
5.6605	58.7315559387207
5.66383333333334	58.3395957946778
5.66716666666667	57.9690933227539
5.6705	57.6167106628418
5.67383333333334	57.2848320007325
5.67716666666667	56.9748878479004
5.6805	56.6964149475098
5.68383333333334	56.4360618591309
5.68716666666667	56.1895370483399
5.6905	55.9501647949219
5.69383333333334	55.7241439819336
5.69716666666667	55.513858795166
5.7005	55.3135871887207
5.70383333333334	55.1314353942871
5.70716666666667	54.9616813659668
5.7105	54.8114776611328
5.71383333333334	54.6703338623047
5.71716666666667	54.5368194580078
5.7205	54.408073425293
5.72383333333334	54.2745590209961
5.72716666666667	54.1434288024903
5.7305	54.0156364440918
5.73383333333334	53.9050102233887
5.73716666666667	53.8067817687989
5.7405	53.7123680114746
5.74383333333334	53.6198616027832
5.74716666666667	53.5364151000977
5.7505	53.462028503418
5.75383333333334	53.3828735351563
5.75716666666667	53.2979965209961
5.7605	53.2174110412598
5.76383333333334	53.1563758850098
5.76716666666667	53.1010627746582
5.7705	53.0452728271485
5.77383333333334	52.9956817626953
5.77716666666667	52.9599189758301
5.7805	52.9427528381348
5.78383333333334	52.9255867004395
5.78716666666667	52.9069900512696
5.7905	52.8802871704102
5.79383333333334	52.851676940918
5.79716666666667	52.8206825256348
5.8005	52.7768135070801
5.80383333333334	52.7300834655762
5.80716666666667	52.6852607727051
5.8105	52.6552200317383
5.81383333333334	52.6313781738282
5.81716666666667	52.6046752929688
5.8205	52.579402923584
5.82383333333334	52.5569915771485
5.82716666666667	52.5388717651367
5.8305	52.515983581543
5.83383333333334	52.4973869323731
5.83716666666667	52.490234375
5.8405	52.4935722351075
5.84383333333334	52.4930953979492
5.84716666666667	52.4916648864746
5.8505	52.4954795837403
5.85383333333334	52.4978637695313
5.85716666666667	52.4892807006836
5.8605	52.4706840515137
5.86383333333334	52.459716796875
5.86716666666667	52.4516105651856
5.8705	52.4377822875977
5.87383333333334	52.4210929870606
5.87716666666667	52.4120330810547
5.8805	52.4110794067383
5.88383333333334	52.4058341979981
5.88716666666667	52.4015426635742
5.8905	52.4029731750489
5.89383333333334	52.4182319641114
5.89716666666667	52.4334907531739
5.9005	52.4411201477051
5.90383333333334	52.4444580078125
5.90716666666667	52.4449348449707
5.9105	52.4506568908692
5.91383333333334	52.4468421936035
5.91716666666667	52.4387359619141
5.9205	52.4334907531739
5.92383333333334	52.4320602416992
5.92716666666667	52.431583404541
5.9305	52.424430847168
5.93383333333334	52.4153709411621
5.93716666666667	52.4129867553711
5.9405	52.4148941040039
5.94383333333334	52.4153709411621
5.94716666666667	52.4230003356934
5.9505	52.4382591247559
5.95383333333334	52.4535179138184
5.95716666666667	52.4554252624512
5.9605	52.4530410766602
5.96383333333334	52.457332611084
5.96716666666667	52.4554252624512
5.9705	52.4435043334961
5.97383333333334	52.4301528930664
5.97716666666667	52.4225234985352
5.9805	52.4129867553711
5.98383333333334	52.3977279663086
5.98716666666667	52.3843765258789
5.9905	52.3815155029297
5.99383333333334	52.38676071167
5.99716666666667	52.3920059204102
6.0005	52.3958206176758
6.00383333333334	52.3943901062012
6.00716666666667	52.3991584777832
6.0105	52.4029731750489
6.01383333333334	52.4058341979981
6.01716666666667	52.4101257324219
6.0205	52.4253845214844
6.02383333333334	52.4425506591797
6.02716666666667	52.4454116821289
6.0305	52.4377822875977
6.03383333333334	52.4272918701172
6.03716666666667	52.4272918701172
6.0405	52.4215698242188
6.04383333333334	52.4168014526367
6.04716666666667	52.4177551269532
6.0505	52.4287223815918
6.05383333333334	52.4425506591797
6.05716666666667	52.4415969848633
6.0605	52.4396896362305
6.06383333333334	52.4373054504395
6.06716666666667	52.4420738220215
6.0705	52.4373054504395
6.07383333333334	52.4249076843262
6.07716666666667	52.4115562438965
6.0805	52.4005889892578
6.08383333333334	52.3929595947266
6.08716666666667	52.3767471313477
6.0905	52.3672103881836
6.09383333333334	52.3595809936524
6.09716666666667	52.3557662963867
6.1005	52.3490905761719
6.10383333333334	52.3438453674317
6.10716666666667	52.3471832275391
6.1105	52.3505210876465
6.11383333333334	52.3571968078614
6.11716666666667	52.3662567138672
6.1205	52.3805618286133
6.12383333333334	52.391529083252
6.12716666666667	52.396297454834
6.1305	52.3934364318848
6.13383333333334	52.3777008056641
6.13716666666667	52.3581504821778
6.1405	52.3366928100586
6.14383333333334	52.3138046264649
6.14716666666667	52.2918701171875
6.1505	52.2732734680176
6.15383333333334	52.2689819335938
6.15716666666667	52.2632598876953
6.1605	52.2546768188477
6.16383333333334	52.2446632385254
6.16716666666667	52.238941192627
6.1705	52.2427558898926
6.17383333333334	52.2470474243164
6.17716666666667	52.2527694702149
6.1805	52.2589683532715
6.18383333333334	52.2680282592774
6.18716666666667	52.276611328125
6.1905	52.274227142334
6.19383333333334	52.2623062133789
6.19716666666667	52.2465705871582
6.2005	52.2265434265137
6.20383333333334	52.20365524292
6.20716666666667	52.177906036377
6.2105	52.1578788757325
6.21383333333334	52.1388053894043
6.21716666666667	52.1283149719239
6.2205	52.1254539489746
6.22383333333334	52.1306991577149
6.22716666666667	52.1378517150879
6.2305	52.1416664123535
6.23383333333334	52.1435737609864
6.23716666666667	52.1421432495117
6.2405	52.1388053894043
6.24383333333334	52.1268844604492
6.24716666666667	52.116870880127
6.2505	52.1082878112793
6.25383333333334	52.1035194396973
6.25716666666667	52.0944595336914
6.2605	52.0806312561035
6.26383333333334	52.0663261413575
6.26716666666667	52.0443916320801
6.2705	52.0176887512207
6.27383333333334	51.9890785217285
6.27716666666667	51.9638061523438
6.2805	51.9447326660157
6.28383333333334	51.9242286682129
6.28716666666667	51.9137382507325
6.2905	51.9094467163086
6.29383333333334	51.9132614135742
6.29716666666667	51.9161224365235
6.3005	51.9218444824219
6.30383333333334	51.9227981567383
6.30716666666667	51.9113540649414
6.3105	51.8870353698731
6.31383333333334	51.8555641174317
6.31716666666667	51.8269538879395
6.3205	51.7954826354981
6.32383333333334	51.7687797546387
6.32716666666667	51.755428314209
6.3305	51.7587661743164
6.33383333333334	51.7702102661133
6.33716666666667	51.7792701721192
6.3405	51.7873764038086
6.34383333333334	51.7930984497071
6.34716666666667	51.7892837524414
6.3505	51.7711639404297
6.35383333333334	51.7411231994629
6.35716666666667	51.7144203186035
6.3605	51.6886711120606
6.36383333333334	51.6734123229981
6.36716666666667	51.6629219055176
6.3705	51.6571998596192
6.37383333333334	51.6524314880371
6.37716666666667	51.6400337219239
6.3805	51.6266822814942
6.38383333333334	51.6037940979004
6.38716666666667	51.5737533569336
6.3905	51.5489578247071
6.39383333333334	51.5317916870117
6.39716666666667	51.5289306640625
6.4005	51.5193939208985
6.40383333333334	51.511287689209
6.40716666666667	51.511287689209
6.4105	51.5179634094239
6.41383333333334	51.5289306640625
6.41716666666667	51.5303611755371
6.4205	51.5313148498535
6.42383333333334	51.5198707580567
6.42716666666667	51.4998435974121
6.4305	51.478385925293
6.43383333333334	51.4540672302246
6.43716666666667	51.4311790466309
6.4405	51.4063835144043
6.44383333333334	51.3997077941895
6.44716666666667	51.4006614685059
6.4505	51.3958930969239
6.45383333333334	51.3815879821778
6.45716666666667	51.3629913330078
6.4605	51.3525009155274
6.46383333333334	51.3348579406739
6.46716666666667	51.3134002685547
6.4705	51.2900352478028
6.47383333333334	51.2781143188477
6.47716666666667	51.2700080871582
6.4805	51.2580871582032
6.48383333333334	51.2433052062989
6.48716666666667	51.2299537658692
6.4905	51.2204170227051
6.49383333333334	51.1999130249024
6.49716666666667	51.1817932128907
6.5005	51.16605758667
6.50383333333334	51.1555671691895
6.50716666666667	51.1369705200196
6.5105	51.1140823364258
6.51383333333334	51.0978698730469
6.51716666666667	51.0854721069336
6.5205	51.0783195495606
6.52383333333334	51.0644912719727
6.52716666666667	51.055908203125
6.5305	51.04398727417
6.53383333333334	51.0363578796387
6.53716666666667	51.0239601135254
6.5405	51.0101318359375
6.54383333333334	50.9982109069825
6.54716666666667	50.9896278381348
6.5505	50.98295211792
6.55383333333334	50.9662628173828
6.55716666666667	50.9486198425293
6.5605	50.929069519043
6.56383333333334	50.9204864501953
6.56716666666667	50.9152412414551
6.5705	50.9171485900879
6.57383333333334	50.9157180786133
6.57716666666667	50.9152412414551
6.5805	50.9138107299805
6.58383333333334	50.9071350097657
6.58716666666667	50.8909225463867
6.5905	50.870418548584
6.59383333333334	50.8604049682617
6.59716666666667	50.8575439453125
6.6005	50.8561134338379
6.60383333333334	50.8503913879395
6.60716666666667	50.8484840393067
6.6105	50.8408546447754
6.61383333333334	50.8251190185547
6.61716666666667	50.8031845092774
6.6205	50.7864952087403
6.62383333333334	50.776481628418
6.62716666666667	50.7650375366211
6.6305	50.7588386535645
6.63383333333334	50.7559776306153
6.63716666666667	50.7502555847168
6.6405	50.7330894470215
6.64383333333334	50.7149696350098
6.64716666666667	50.7078170776367
6.6505	50.7059097290039
6.65383333333334	50.7054328918457
6.65716666666667	50.7040023803711
6.6605	50.6987571716309
6.66383333333334	50.6858825683594
[truncated: 2,506 more rows]
