# Supplementary material for: Phase-Specific Parameter Estimation in Chiral HPLC Using 1‑Site, 2‑Site Stochastic Models, and Unified Equation Approach
Source: Anal Chem. 2026 Apr 29;98(18):13925–39. doi: 10.1021/acs.analchem.6c01634 (PMC13177292; doi:10.1021/acs.analchem.6c01634)
Supplement: Supplementary file 2 [file ac6c01634_si_002.zip › SupportingInformation/01_isotherm_fit/CELL3_data/LORA_CELL3_05_10_08.CSV]

0.000166666666666667	-0.0329017639160156
0.0035	-0.0371932983398438
0.00683333333333334	-0.041961669921875
0.0101666666666667	-0.0457763671875
0.0135	-0.0486373901367188
0.0168333333333334	-0.0514984130859375
0.0201666666666667	-0.0538825988769532
0.0235	-0.049591064453125
0.0268333333333334	-0.0400543212890625
0.0301666666666667	-0.0243186950683594
0.0335	-0.011444091796875
0.0368333333333334	0.00429153442382813
0.0401666666666667	0.0157356262207031
0.0435	0.0205039978027344
0.0468333333333334	0.0181198120117188
0.0501666666666667	0.0138282775878906
0.0535	0.0171661376953125
0.0568333333333334	0.02288818359375
0.0601666666666667	0.0290870666503906
0.0635	0.0357627868652344
0.0668333333333333	0.0448226928710938
0.0701666666666667	0.0510215759277344
0.0735	0.0481605529785156
0.0768333333333334	0.0386238098144531
0.0801666666666667	0.026702880859375
0.0835	0.0166893005371094
0.0868333333333334	0.0057220458984375
0.0901666666666667	-0.00524520874023438
0.0935	-0.0109672546386719
0.0968333333333334	-0.00810623168945313
0.100166666666667	-0.0019073486328125
0.1035	-0.000476837158203125
0.106833333333334	-0.00238418579101563
0.110166666666667	0.00095367431640625
0.1135	0.00524520874023438
0.116833333333334	0.0095367431640625
0.120166666666667	0.0119209289550781
0.1235	0.0147819519042969
0.126833333333334	0.0162124633789063
0.130166666666667	0.0123977661132813
0.1335	0.0057220458984375
0.136833333333334	-0.00762939453125
0.140166666666667	-0.0200271606445313
0.1435	-0.0319480895996094
0.146833333333334	-0.0338554382324219
0.150166666666667	-0.0314712524414063
0.1535	-0.0252723693847656
0.156833333333334	-0.0166893005371094
0.160166666666667	-0.00810623168945313
0.1635	0.00143051147460938
0.166833333333334	0.00095367431640625
0.170166666666667	-0.00667572021484375
0.1735	-0.0176429748535156
0.176833333333334	-0.0271797180175781
0.180166666666667	-0.0352859497070313
0.1835	-0.0410079956054688
0.186833333333334	-0.0395774841308594
0.190166666666667	-0.0352859497070313
0.1935	-0.0286102294921875
0.196833333333334	-0.019073486328125
0.200166666666667	-0.0133514404296875
0.2035	-0.0123977661132813
0.206833333333334	-0.0209808349609375
0.210166666666667	-0.0357627868652344
0.2135	-0.0548362731933594
0.216833333333334	-0.0748634338378907
0.220166666666667	-0.0824928283691406
0.2235	-0.0848770141601563
0.226833333333334	-0.080108642578125
0.230166666666667	-0.0672340393066407
0.2335	-0.0472068786621094
0.236833333333334	-0.0329017639160156
0.240166666666667	-0.0367164611816406
0.2435	-0.0429153442382813
0.246833333333334	-0.0448226928710938
0.250166666666667	-0.0429153442382813
0.2535	-0.0510215759277344
0.256833333333334	-0.0596046447753907
0.260166666666667	-0.057220458984375
0.2635	-0.0457763671875
0.266833333333334	-0.0309944152832031
0.270166666666667	-0.0233650207519531
0.2735	-0.0123977661132813
0.276833333333334	0.000476837158203125
0.280166666666667	0.00905990600585938
0.2835	0.00333786010742188
0.286833333333334	-0.0152587890625
0.290166666666667	-0.0333786010742188
0.2935	-0.0429153442382813
0.296833333333334	-0.0481605529785156
0.300166666666667	-0.0438690185546875
0.3035	-0.0376701354980469
0.306833333333334	-0.030517578125
0.310166666666667	-0.0262260437011719
0.3135	-0.0252723693847656
0.316833333333334	-0.0281333923339844
0.320166666666667	-0.0405311584472656
0.3235	-0.0505447387695313
0.326833333333334	-0.0529289245605469
0.330166666666667	-0.0505447387695313
0.3335	-0.0481605529785156
0.336833333333334	-0.0491142272949219
0.340166666666667	-0.0491142272949219
0.3435	-0.0438690185546875
0.346833333333334	-0.0357627868652344
0.350166666666667	-0.0281333923339844
0.3535	-0.026702880859375
0.356833333333334	-0.02288818359375
0.360166666666667	-0.0147819519042969
0.3635	-0.0119209289550781
0.366833333333334	-0.0257492065429688
0.370166666666667	-0.0424385070800781
0.3735	-0.0510215759277344
0.376833333333334	-0.0529289245605469
0.380166666666667	-0.057220458984375
0.3835	-0.0591278076171875
0.386833333333334	-0.0510215759277344
0.390166666666667	-0.0386238098144531
0.3935	-0.0238418579101563
0.396833333333334	-0.00476837158203125
0.400166666666667	0.0176429748535156
0.4035	0.0295639038085938
0.406833333333334	0.0247955322265625
0.410166666666667	0.00905990600585938
0.4135	-0.011444091796875
0.416833333333334	-0.0333786010742188
0.420166666666667	-0.0543594360351563
0.4235	-0.0667572021484375
0.426833333333334	-0.057220458984375
0.430166666666667	-0.0338554382324219
0.4335	-0.00858306884765625
0.436833333333334	0
0.440166666666667	0.00619888305664063
0.4435	0.019073486328125
0.446833333333334	0.030517578125
0.450166666666667	0.0357627868652344
0.4535	0.0352859497070313
0.456833333333334	0.0424385070800781
0.460166666666667	0.0429153442382813
0.4635	0.034332275390625
0.466833333333334	0.026702880859375
0.470166666666667	0.0257492065429688
0.4735	0.0314712524414063
0.476833333333334	0.0333786010742188
0.480166666666667	0.0309944152832031
0.4835	0.0233650207519531
0.486833333333334	0.0133514404296875
0.490166666666667	0.00667572021484375
0.4935	-0.00095367431640625
0.496833333333334	-0.00619888305664063
0.500166666666667	-0.00429153442382813
0.5035	0.00619888305664063
0.506833333333334	0.019073486328125
0.510166666666667	0.0209808349609375
0.5135	0.0224113464355469
0.516833333333334	0.0281333923339844
0.520166666666667	0.0371932983398438
0.5235	0.0376701354980469
0.526833333333334	0.0224113464355469
0.530166666666667	0.000476837158203125
0.5335	-0.0247955322265625
0.536833333333334	-0.0481605529785156
0.540166666666667	-0.0672340393066407
0.5435	-0.0734329223632813
0.546833333333334	-0.06103515625
0.550166666666667	-0.0376701354980469
0.5535	-0.0195503234863281
0.556833333333334	-0.0138282775878906
0.560166666666667	-0.0157356262207031
0.5635	-0.0200271606445313
0.566833333333334	-0.0276565551757813
0.570166666666667	-0.0357627868652344
0.5735	-0.0352859497070313
0.576833333333334	-0.0262260437011719
0.580166666666667	-0.0143051147460938
0.5835	-0.0104904174804688
0.586833333333334	-0.0095367431640625
0.590166666666667	-0.00810623168945313
0.5935	-0.00715255737304688
0.596833333333334	-0.0128746032714844
0.600166666666667	-0.0176429748535156
0.6035	-0.0185966491699219
0.606833333333334	-0.019073486328125
0.610166666666667	-0.0290870666503906
0.6135	-0.0438690185546875
0.616833333333334	-0.0452995300292969
0.620166666666667	-0.0433921813964844
0.6235	-0.0414848327636719
0.626833333333334	-0.0448226928710938
0.630166666666667	-0.03814697265625
0.6335	-0.0300407409667969
0.636833333333334	-0.0324249267578125
0.640166666666667	-0.0424385070800781
0.6435	-0.0524520874023438
0.646833333333334	-0.0567436218261719
0.650166666666667	-0.0624656677246094
0.6535	-0.0629425048828125
0.656833333333334	-0.0567436218261719
0.660166666666667	-0.0553131103515625
0.6635	-0.064849853515625
0.666833333333334	-0.080108642578125
0.670166666666667	-0.0886917114257813
0.6735	-0.091552734375
0.676833333333334	-0.0896453857421875
0.680166666666667	-0.0791549682617188
0.6835	-0.057220458984375
0.686833333333334	-0.0314712524414063
0.690166666666667	-0.0128746032714844
0.6935	-0.0057220458984375
0.696833333333334	-0.00762939453125
0.700166666666667	-0.00619888305664063
0.7035	-0.00619888305664063
0.706833333333334	-0.00905990600585938
0.710166666666667	-0.019073486328125
0.7135	-0.0329017639160156
0.716833333333334	-0.0438690185546875
0.720166666666667	-0.0576972961425782
0.7235	-0.0696182250976563
0.726833333333334	-0.0705718994140625
0.730166666666667	-0.0600814819335938
0.7335	-0.0429153442382813
0.736833333333334	-0.0314712524414063
0.740166666666667	-0.0224113464355469
0.7435	-0.011444091796875
0.746833333333334	-0.00858306884765625
0.750166666666667	-0.0152587890625
0.7535	-0.0271797180175781
0.756833333333334	-0.0300407409667969
0.760166666666667	-0.02288818359375
0.7635	-0.0123977661132813
0.766833333333334	-0.0019073486328125
0.770166666666667	0.00619888305664063
0.7735	0.0143051147460938
0.776833333333334	0.0152587890625
0.780166666666667	0.00619888305664063
0.7835	-0.0109672546386719
0.786833333333334	-0.0243186950683594
0.790166666666667	-0.0257492065429688
0.7935	-0.026702880859375
0.796833333333334	-0.0271797180175781
0.800166666666667	-0.0333786010742188
0.8035	-0.0386238098144531
0.806833333333334	-0.0462532043457031
0.810166666666667	-0.0529289245605469
0.8135	-0.05340576171875
0.816833333333334	-0.0472068786621094
0.820166666666667	-0.030517578125
0.8235	-0.0157356262207031
0.826833333333334	-0.003814697265625
0.830166666666667	0.00286102294921875
0.8335	0.0057220458984375
0.836833333333334	0.00333786010742188
0.840166666666667	-0.00619888305664063
0.8435	-0.0138282775878906
0.846833333333334	-0.0214576721191406
0.850166666666667	-0.030517578125
0.8535	-0.0357627868652344
0.856833333333334	-0.0352859497070313
0.860166666666667	-0.0300407409667969
0.8635	-0.0276565551757813
0.866833333333334	-0.0290870666503906
0.870166666666667	-0.0290870666503906
0.8735	-0.0329017639160156
0.876833333333334	-0.0362396240234375
0.880166666666667	-0.0367164611816406
0.8835	-0.0300407409667969
0.886833333333334	-0.019073486328125
0.890166666666667	-0.0128746032714844
0.8935	-0.0138282775878906
0.896833333333334	-0.0162124633789063
0.900166666666667	-0.0176429748535156
0.9035	-0.0233650207519531
0.906833333333334	-0.0300407409667969
0.910166666666667	-0.0309944152832031
0.9135	-0.030517578125
0.916833333333334	-0.0371932983398438
0.920166666666667	-0.0486373901367188
0.9235	-0.0548362731933594
0.926833333333334	-0.0548362731933594
0.930166666666667	-0.0586509704589844
0.9335	-0.0576972961425782
0.936833333333334	-0.0529289245605469
0.940166666666667	-0.0414848327636719
0.9435	-0.0324249267578125
0.946833333333334	-0.0247955322265625
0.950166666666667	-0.0143051147460938
0.9535	-0.0019073486328125
0.956833333333334	0.0100135803222656
0.960166666666667	0.0176429748535156
0.9635	0.0252723693847656
0.966833333333334	0.0309944152832031
0.970166666666667	0.0333786010742188
0.9735	0.0324249267578125
0.976833333333334	0.0295639038085938
0.980166666666667	0.0276565551757813
0.9835	0.0205039978027344
0.986833333333334	0.0100135803222656
0.990166666666667	-0.0019073486328125
0.9935	-0.0152587890625
0.996833333333334	-0.02288818359375
1.00016666666667	-0.0276565551757813
1.0035	-0.0262260437011719
1.00683333333334	-0.0233650207519531
1.01016666666667	-0.0171661376953125
1.0135	-0.0119209289550781
1.01683333333334	-0.00905990600585938
1.02016666666667	-0.00762939453125
1.0235	-0.00667572021484375
1.02683333333334	-0.00858306884765625
1.03016666666667	-0.0166893005371094
1.0335	-0.0238418579101563
1.03683333333334	-0.0252723693847656
1.04016666666667	-0.0171661376953125
1.0435	-0.0095367431640625
1.04683333333334	-0.000476837158203125
1.05016666666667	0.0147819519042969
1.0535	0.0300407409667969
1.05683333333334	0.0319480895996094
1.06016666666667	0.0162124633789063
1.0635	-0.00429153442382813
1.06683333333334	-0.0224113464355469
1.07016666666667	-0.0405311584472656
1.0735	-0.0543594360351563
1.07683333333334	-0.0562667846679688
1.08016666666667	-0.0500679016113282
1.0835	-0.0443458557128906
1.08683333333334	-0.0362396240234375
1.09016666666667	-0.0290870666503906
1.0935	-0.0233650207519531
1.09683333333334	-0.0219345092773438
1.10016666666667	-0.0166893005371094
1.1035	-0.0057220458984375
1.10683333333334	0.00286102294921875
1.11016666666667	0.0119209289550781
1.1135	0.0162124633789063
1.11683333333334	0.0162124633789063
1.12016666666667	0.0095367431640625
1.1235	-0.00095367431640625
1.12683333333334	-0.00810623168945313
1.13016666666667	-0.0100135803222656
1.1335	-0.00524520874023438
1.13683333333334	0
1.14016666666667	0.00429153442382813
1.1435	0.00286102294921875
1.14683333333334	-0.000476837158203125
1.15016666666667	-0.00667572021484375
1.1535	-0.0133514404296875
1.15683333333334	-0.0171661376953125
1.16016666666667	-0.0166893005371094
1.1635	-0.0095367431640625
1.16683333333334	-0.00143051147460938
1.17016666666667	0.00667572021484375
1.1735	0.0109672546386719
1.17683333333334	0.00762939453125
1.18016666666667	0.0057220458984375
1.1835	0.0095367431640625
1.18683333333334	0.0143051147460938
1.19016666666667	0.0109672546386719
1.1935	0.00524520874023438
1.19683333333334	0.0104904174804688
1.20016666666667	0.0138282775878906
1.2035	0.00667572021484375
1.20683333333334	-0.00762939453125
1.21016666666667	-0.0095367431640625
1.2135	-0.000476837158203125
1.21683333333334	0.0119209289550781
1.22016666666667	0.0295639038085938
1.2235	0.05340576171875
1.22683333333334	0.0796318054199219
1.23016666666667	0.0891685485839844
1.2335	0.0829696655273438
1.23683333333334	0.064849853515625
1.24016666666667	0.041961669921875
1.2435	0.0214576721191406
1.24683333333334	0.00762939453125
1.25016666666667	0.00429153442382813
1.2535	0.00858306884765625
1.25683333333334	0.011444091796875
1.26016666666667	0.0128746032714844
1.2635	0.0128746032714844
1.26683333333334	0.00810623168945313
1.27016666666667	0.003814697265625
1.2735	0.00143051147460938
1.27683333333334	0.0057220458984375
1.28016666666667	0.0138282775878906
1.2835	0.0200271606445313
1.28683333333334	0.0300407409667969
1.29016666666667	0.0429153442382813
1.2935	0.0643730163574219
1.29683333333334	0.0891685485839844
1.30016666666667	0.107765197753906
1.3035	0.117301940917969
1.30683333333334	0.116825103759766
1.31016666666667	0.112533569335938
1.3135	0.102043151855469
1.31683333333334	0.0929832458496094
1.32016666666667	0.0882148742675781
1.3235	0.0958442687988281
1.32683333333334	0.108718872070313
1.33016666666667	0.116348266601563
1.3335	0.112533569335938
1.33683333333334	0.110626220703125
1.34016666666667	0.121116638183594
1.3435	0.136375427246094
1.34683333333334	0.147342681884766
1.35016666666667	0.155448913574219
1.3535	0.176429748535156
1.35683333333334	0.195980072021485
1.36016666666667	0.208377838134766
1.3635	0.213623046875
1.36683333333334	0.225067138671875
1.37016666666667	0.241756439208985
1.3735	0.254631042480469
1.37683333333334	0.258445739746094
1.38016666666667	0.250816345214844
1.3835	0.23794174194336
1.38683333333334	0.2288818359375
1.39016666666667	0.228404998779297
1.3935	0.231266021728516
1.39683333333334	0.238418579101563
1.40016666666667	0.24557113647461
1.4035	0.251293182373047
1.40683333333334	0.251293182373047
1.41016666666667	0.246047973632813
1.4135	0.235557556152344
1.41683333333334	0.222206115722656
1.42016666666667	0.213146209716797
1.4235	0.214099884033203
1.42683333333334	0.220298767089844
1.43016666666667	0.225543975830078
1.4335	0.229835510253906
1.43683333333334	0.233650207519531
1.44016666666667	0.234127044677735
1.4435	0.228404998779297
1.44683333333334	0.21505355834961
1.45016666666667	0.191688537597656
1.4535	0.169754028320313
1.45683333333334	0.159740447998047
1.46016666666667	0.158309936523438
1.4635	0.151634216308594
1.46683333333334	0.146865844726563
1.47016666666667	0.15401840209961
1.4735	0.169754028320313
1.47683333333334	0.182151794433594
1.48016666666667	0.18453598022461
1.4835	0.19216537475586
1.48683333333334	0.19979476928711
1.49016666666667	0.206470489501953
1.4935	0.204563140869141
1.49683333333334	0.196933746337891
1.50016666666667	0.183582305908203
1.5035	0.164508819580078
1.50683333333334	0.150680541992188
1.51016666666667	0.143051147460938
1.5135	0.133991241455078
1.51683333333334	0.115394592285156
1.52016666666667	0.0901222229003906
1.5235	0.0677108764648438
1.52683333333334	0.0486373901367188
1.53016666666667	0.0329017639160156
1.5335	0.0238418579101563
1.53683333333334	0.0257492065429688
1.54016666666667	0.0357627868652344
1.5435	0.0486373901367188
1.54683333333334	0.0553131103515625
1.55016666666667	0.0543594360351563
1.5535	0.0486373901367188
1.55683333333334	0.0476837158203125
1.56016666666667	0.0557899475097657
1.5635	0.0619888305664063
1.56683333333334	0.0677108764648438
1.57016666666667	0.0710487365722657
1.5735	0.0772476196289063
1.57683333333334	0.0710487365722657
1.58016666666667	0.0529289245605469
1.5835	0.0371932983398438
1.58683333333334	0.0262260437011719
1.59016666666667	0.0176429748535156
1.5935	0.0057220458984375
1.59683333333334	-0.000476837158203125
1.60016666666667	0.0019073486328125
1.6035	0.011444091796875
1.60683333333334	0.0247955322265625
1.61016666666667	0.0362396240234375
1.6135	0.0467300415039063
1.61683333333334	0.0581741333007813
1.62016666666667	0.0667572021484375
1.6235	0.0739097595214844
1.62683333333334	0.0677108764648438
1.63016666666667	0.0605583190917969
1.6335	0.0472068786621094
1.63683333333334	0.0357627868652344
1.64016666666667	0.0243186950683594
1.6435	0.0152587890625
1.64683333333334	0.0181198120117188
1.65016666666667	0.0252723693847656
1.6535	0.0338554382324219
1.65683333333334	0.0405311584472656
1.66016666666667	0.0462532043457031
1.6635	0.0519752502441407
1.66683333333334	0.057220458984375
1.67016666666667	0.0619888305664063
1.6735	0.0643730163574219
1.67683333333334	0.0634193420410157
1.68016666666667	0.0619888305664063
1.6835	0.0557899475097657
1.68683333333334	0.0429153442382813
1.69016666666667	0.0295639038085938
1.6935	0.0252723693847656
1.69683333333334	0.0276565551757813
1.70016666666667	0.0319480895996094
1.7035	0.0324249267578125
1.70683333333334	0.0391006469726563
1.71016666666667	0.0476837158203125
1.7135	0.0581741333007813
1.71683333333334	0.0634193420410157
1.72016666666667	0.0691413879394532
1.7235	0.0815391540527344
1.72683333333334	0.0848770141601563
1.73016666666667	0.0786781311035157
1.7335	0.0638961791992188
1.73683333333334	0.0567436218261719
1.74016666666667	0.0538825988769532
1.7435	0.0486373901367188
1.74683333333334	0.0476837158203125
1.75016666666667	0.0586509704589844
1.7535	0.0758171081542969
1.75683333333334	0.0886917114257813
1.76016666666667	0.0901222229003906
1.7635	0.0848770141601563
1.76683333333334	0.0853538513183594
1.77016666666667	0.0929832458496094
1.7735	0.108718872070313
1.77683333333334	0.117301940917969
1.78016666666667	0.123023986816406
1.7835	0.131607055664063
1.78683333333334	0.141620635986328
1.79016666666667	0.143527984619141
1.7935	0.1373291015625
1.79683333333334	0.133991241455078
1.80016666666667	0.142574310302735
1.8035	0.155448913574219
1.80683333333334	0.159263610839844
1.81016666666667	0.161170959472656
1.8135	0.163555145263672
1.81683333333334	0.170230865478516
1.82016666666667	0.171184539794922
1.8235	0.1678466796875
1.82683333333334	0.164508819580078
1.83016666666667	0.163555145263672
1.8335	0.164985656738281
1.83683333333334	0.164985656738281
1.84016666666667	0.16021728515625
1.8435	0.155925750732422
1.84683333333334	0.159740447998047
1.85016666666667	0.163555145263672
1.8535	0.166416168212891
1.85683333333334	0.165462493896485
1.86016666666667	0.174522399902344
1.8635	0.19073486328125
1.86683333333334	0.202655792236328
1.87016666666667	0.20742416381836
1.8735	0.20599365234375
1.87683333333334	0.206470489501953
1.88016666666667	0.204086303710938
1.8835	0.188350677490235
1.88683333333334	0.174045562744141
1.89016666666667	0.164508819580078
1.8935	0.164508819580078
1.89683333333334	0.163555145263672
1.90016666666667	0.159740447998047
1.9035	0.162601470947266
1.90683333333334	0.166416168212891
1.91016666666667	0.171184539794922
1.9135	0.172138214111328
1.91683333333334	0.174999237060547
1.92016666666667	0.177383422851563
1.9235	0.176429748535156
1.92683333333334	0.173091888427735
1.93016666666667	0.172138214111328
1.9335	0.173091888427735
1.93683333333334	0.172615051269531
1.94016666666667	0.169754028320313
1.9435	0.164508819580078
1.94683333333334	0.15401840209961
1.95016666666667	0.134468078613281
1.9535	0.115394592285156
1.95683333333334	0.09918212890625
1.96016666666667	0.0905990600585938
1.9635	0.08392333984375
1.96683333333334	0.080108642578125
1.97016666666667	0.0782012939453125
1.9735	0.0772476196289063
1.97683333333334	0.0777244567871094
1.98016666666667	0.0734329223632813
1.9835	0.0681877136230469
1.98683333333334	0.0619888305664063
1.99016666666667	0.0591278076171875
1.9935	0.0557899475097657
1.99683333333334	0.0567436218261719
2.00016666666667	0.0643730163574219
2.0035	0.064849853515625
2.00683333333334	0.0591278076171875
2.01016666666667	0.0553131103515625
2.0135	0.0576972961425782
2.01683333333334	0.0553131103515625
2.02016666666667	0.0462532043457031
2.0235	0.0486373901367188
2.02683333333334	0.0619888305664063
2.03016666666667	0.0710487365722657
2.0335	0.0743865966796875
2.03683333333334	0.0777244567871094
2.04016666666667	0.0805854797363281
2.0435	0.0820159912109375
2.04683333333334	0.0767707824707032
2.05016666666667	0.0715255737304688
2.0535	0.0634193420410157
2.05683333333334	0.0543594360351563
2.06016666666667	0.0557899475097657
2.0635	0.0596046447753907
2.06683333333334	0.0677108764648438
2.07016666666667	0.0734329223632813
2.0735	0.0772476196289063
2.07683333333334	0.0810623168945313
2.08016666666667	0.0786781311035157
2.0835	0.0739097595214844
2.08683333333334	0.0624656677246094
2.09016666666667	0.0514984130859375
2.0935	0.0410079956054688
2.09683333333334	0.0371932983398438
2.10016666666667	0.0319480895996094
2.1035	0.0262260437011719
2.10683333333334	0.0219345092773438
2.11016666666667	0.0185966491699219
2.1135	0.0166893005371094
2.11683333333334	0.00762939453125
2.12016666666667	0.00667572021484375
2.1235	0.00905990600585938
2.12683333333334	0.0123977661132813
2.13016666666667	0.0119209289550781
2.1335	0.0109672546386719
2.13683333333334	0.011444091796875
2.14016666666667	0.0095367431640625
2.1435	0.00762939453125
2.14683333333334	0.011444091796875
2.15016666666667	0.0152587890625
2.1535	0.00858306884765625
2.15683333333334	-0.000476837158203125
2.16016666666667	-0.00238418579101563
2.1635	0.00143051147460938
2.16683333333334	0.00143051147460938
2.17016666666667	0.00810623168945313
2.1735	0.0300407409667969
2.17683333333334	0.0581741333007813
2.18016666666667	0.0696182250976563
2.1835	0.0653266906738282
2.18683333333334	0.0605583190917969
2.19016666666667	0.0576972961425782
2.1935	0.049591064453125
2.19683333333334	0.0376701354980469
2.20016666666667	0.0309944152832031
2.2035	0.0276565551757813
2.20683333333334	0.0290870666503906
2.21016666666667	0.0300407409667969
2.2135	0.0319480895996094
2.21683333333334	0.030517578125
2.22016666666667	0.0238418579101563
2.2235	0.0214576721191406
2.22683333333334	0.0181198120117188
2.23016666666667	0.0171661376953125
2.2335	0.0181198120117188
2.23683333333334	0.0181198120117188
2.24016666666667	0.0243186950683594
2.2435	0.0281333923339844
2.24683333333334	0.0286102294921875
2.25016666666667	0.0243186950683594
2.2535	0.0195503234863281
2.25683333333334	0.0205039978027344
2.26016666666667	0.0233650207519531
2.2635	0.019073486328125
2.26683333333334	0.0143051147460938
2.27016666666667	0.00667572021484375
2.2735	-0.00476837158203125
2.27683333333334	-0.0195503234863281
2.28016666666667	-0.0333786010742188
2.2835	-0.0333786010742188
2.28683333333334	-0.0233650207519531
2.29016666666667	-0.00524520874023438
2.2935	0.0109672546386719
2.29683333333334	0.0224113464355469
2.30016666666667	0.034332275390625
2.3035	0.0414848327636719
2.30683333333334	0.0414848327636719
2.31016666666667	0.0309944152832031
2.3135	0.0224113464355469
2.31683333333334	0.0133514404296875
2.32016666666667	-0.0019073486328125
2.3235	-0.0247955322265625
2.32683333333334	-0.0457763671875
2.33016666666667	-0.049591064453125
2.3335	-0.0443458557128906
2.33683333333334	-0.030517578125
2.34016666666667	-0.0100135803222656
2.3435	0.0162124633789063
2.34683333333334	0.0386238098144531
2.35016666666667	0.0448226928710938
2.3535	0.041961669921875
2.35683333333334	0.034332275390625
2.36016666666667	0.0181198120117188
2.3635	-0.00333786010742188
2.36683333333334	-0.0224113464355469
2.37016666666667	-0.030517578125
2.3735	-0.030517578125
2.37683333333334	-0.0276565551757813
2.38016666666667	-0.0171661376953125
2.3835	-0.00429153442382813
2.38683333333334	0.00858306884765625
2.39016666666667	0.0123977661132813
2.3935	0.0095367431640625
2.39683333333334	0.00715255737304688
2.40016666666667	0.00762939453125
2.4035	0.0157356262207031
2.40683333333334	0.0286102294921875
2.41016666666667	0.0395774841308594
2.4135	0.041961669921875
2.41683333333334	0.0357627868652344
2.42016666666667	0.0286102294921875
2.4235	0.02288818359375
2.42683333333334	0.0109672546386719
2.43016666666667	0.00524520874023438
2.4335	0.00762939453125
2.43683333333334	0.0152587890625
2.44016666666667	0.0181198120117188
2.4435	0.0119209289550781
2.44683333333334	0.00524520874023438
2.45016666666667	-0.00333786010742188
2.4535	-0.00715255737304688
2.45683333333334	-0.00476837158203125
2.46016666666667	0.00429153442382813
2.4635	0.0104904174804688
2.46683333333334	0.0181198120117188
2.47016666666667	0.02288818359375
2.4735	0.0290870666503906
2.47683333333334	0.0281333923339844
2.48016666666667	0.0214576721191406
2.4835	0.0181198120117188
2.48683333333334	0.0200271606445313
2.49016666666667	0.0286102294921875
2.4935	0.030517578125
2.49683333333334	0.0329017639160156
2.50016666666667	0.0329017639160156
2.5035	0.0367164611816406
2.50683333333334	0.03814697265625
2.51016666666667	0.0395774841308594
2.5135	0.0433921813964844
2.51683333333334	0.0481605529785156
2.52016666666667	0.0586509704589844
2.5235	0.06866455078125
2.52683333333334	0.0715255737304688
2.53016666666667	0.0638961791992188
2.5335	0.0567436218261719
2.53683333333334	0.0529289245605469
2.54016666666667	0.0472068786621094
2.5435	0.0457763671875
2.54683333333334	0.0514984130859375
2.55016666666667	0.0629425048828125
2.5535	0.0658035278320313
2.55683333333334	0.0624656677246094
2.56016666666667	0.0567436218261719
2.5635	0.0481605529785156
2.56683333333334	0.0352859497070313
2.57016666666667	0.0290870666503906
2.5735	0.0319480895996094
2.57683333333334	0.0400543212890625
2.58016666666667	0.0491142272949219
2.5835	0.0548362731933594
2.58683333333334	0.0548362731933594
2.59016666666667	0.0467300415039063
2.5935	0.0333786010742188
2.59683333333334	0.0205039978027344
2.60016666666667	0.00715255737304688
2.6035	-0.00238418579101563
2.60683333333334	-0.0057220458984375
2.61016666666667	-0.0019073486328125
2.6135	0.00762939453125
2.61683333333334	0.0133514404296875
2.62016666666667	0.0123977661132813
2.6235	0.00858306884765625
2.62683333333334	0.00524520874023438
2.63016666666667	-0.00143051147460938
2.6335	-0.00810623168945313
2.63683333333334	-0.00762939453125
2.64016666666667	0.003814697265625
2.6435	0.0209808349609375
2.64683333333334	0.0362396240234375
2.65016666666667	0.0462532043457031
2.6535	0.0553131103515625
2.65683333333334	0.0615119934082032
2.66016666666667	0.0638961791992188
2.6635	0.0596046447753907
2.66683333333334	0.06103515625
2.67016666666667	0.0720024108886719
2.6735	0.0853538513183594
2.67683333333334	0.0958442687988281
2.68016666666667	0.102996826171875
2.6835	0.108718872070313
2.68683333333334	0.11444091796875
2.69016666666667	0.119209289550781
2.6935	0.124454498291016
2.69683333333334	0.127792358398438
2.70016666666667	0.129222869873047
2.7035	0.13113021850586
2.70683333333334	0.125408172607422
2.71016666666667	0.11587142944336
2.7135	0.105857849121094
2.71683333333334	0.0958442687988281
2.72016666666667	0.0824928283691406
2.7235	0.0667572021484375
2.72683333333334	0.0581741333007813
2.73016666666667	0.0476837158203125
2.7335	0.0371932983398438
2.73683333333334	0.0290870666503906
2.74016666666667	0.0329017639160156
2.7435	0.0414848327636719
2.74683333333334	0.0467300415039063
2.75016666666667	0.0581741333007813
2.7535	0.0672340393066407
2.75683333333334	0.0772476196289063
2.76016666666667	0.0872611999511719
2.7635	0.102996826171875
2.76683333333334	0.122547149658203
2.77016666666667	0.132560729980469
2.7735	0.140190124511719
2.77683333333334	0.152111053466797
2.78016666666667	0.166893005371094
2.7835	0.185489654541016
2.78683333333334	0.206470489501953
2.79016666666667	0.236988067626953
2.7935	0.278472900390625
2.79683333333334	0.333786010742188
2.80016666666667	0.40435791015625
2.8035	0.492095947265625
2.80683333333334	0.59652328491211
2.81016666666667	0.728130340576172
2.8135	0.881671905517578
2.81683333333334	1.06000900268555
2.82016666666667	1.26743316650391
2.8235	1.50823593139649
2.82683333333334	1.78670883178711
2.83016666666667	2.10142135620117
2.8335	2.46143341064453
2.83683333333334	2.86149978637696
2.84016666666667	3.28969955444336
2.8435	3.73554229736328
2.84683333333334	4.19330596923828
2.85016666666667	4.64916229248047
2.8535	5.08642196655274
2.85683333333334	5.48076629638672
2.86016666666667	5.82075119018555
2.8635	6.09636306762696
2.86683333333334	6.29711151123047
2.87016666666667	6.41489028930664
2.8735	6.44397735595703
2.87683333333334	6.39772415161133
2.88016666666667	6.28805160522461
2.8835	6.12115859985352
2.88683333333334	5.90658187866211
2.89016666666667	5.64861297607422
2.8935	5.36727905273438
2.89683333333334	5.07116317749024
2.90016666666667	4.76789474487305
2.9035	4.45318222045899
2.90683333333334	4.13751602172852
2.91016666666667	3.84187698364258
2.9135	3.56864929199219
2.91683333333334	3.30924987792969
2.92016666666667	3.06463241577149
2.9235	2.84767150878906
2.92683333333334	2.66504287719727
2.93016666666667	2.49958038330078
2.9335	2.3493766784668
2.93683333333334	2.22063064575196
2.94016666666667	2.11143493652344
2.9435	2.02035903930664
2.94683333333334	1.93643569946289
2.95016666666667	1.87253952026367
2.9535	1.82723999023438
2.95683333333334	1.79576873779297
2.96016666666667	1.77097320556641
2.9635	1.74283981323242
2.96683333333334	1.72138214111328
2.97016666666667	1.70230865478516
2.9735	1.67942047119141
2.97683333333334	1.64842605590821
2.98016666666667	1.61266326904297
2.9835	1.57833099365235
2.98683333333334	1.54209136962891
2.99016666666667	1.50394439697266
2.9935	1.46007537841797
2.99683333333334	1.40905380249024
3.00016666666667	1.3570785522461
3.0035	1.31559371948242
3.00683333333334	1.28221511840821
3.01016666666667	1.24406814575196
3.0135	1.2044906616211
3.01683333333334	1.16920471191406
3.02016666666667	1.13058090209961
3.0235	1.07717514038086
3.02683333333334	1.01613998413086
3.03016666666667	0.955581665039063
3.0335	0.901222229003906
3.03683333333334	0.843524932861328
3.04016666666667	0.794410705566407
3.0435	0.746726989746094
3.04683333333334	0.699520111083985
3.05016666666667	0.64229965209961
3.0535	0.586509704589844
3.05683333333334	0.54311752319336
3.06016666666667	0.510692596435547
3.0635	0.49591064453125
3.06683333333334	0.490188598632813
3.07016666666667	0.495433807373047
3.0735	0.492572784423828
3.07683333333334	0.482559204101563
3.08016666666667	0.459671020507813
3.0835	0.427722930908203
3.08683333333334	0.383853912353516
3.09016666666667	0.336647033691406
3.0935	0.300407409667969
3.09683333333334	0.27608871459961
3.10016666666667	0.266551971435547
3.1035	0.263214111328125
3.10683333333334	0.264644622802735
3.11016666666667	0.268936157226563
3.1135	0.266075134277344
3.11683333333334	0.262260437011719
3.12016666666667	0.249862670898438
3.1235	0.238418579101563
3.12683333333334	0.232696533203125
3.13016666666667	0.232696533203125
3.1335	0.239372253417969
3.13683333333334	0.23794174194336
3.14016666666667	0.232219696044922
3.1435	0.219821929931641
3.14683333333334	0.202178955078125
3.15016666666667	0.18310546875
3.1535	0.158309936523438
3.15683333333334	0.137805938720703
3.16016666666667	0.118255615234375
3.1635	0.105381011962891
3.16683333333334	0.107288360595703
3.17016666666667	0.119209289550781
3.1735	0.139236450195313
3.17683333333334	0.158309936523438
3.18016666666667	0.174045562744141
3.1835	0.185012817382813
3.18683333333334	0.177860260009766
3.19016666666667	0.159740447998047
3.1935	0.133514404296875
3.19683333333334	0.107765197753906
3.20016666666667	0.0944137573242188
3.2035	0.08392333984375
3.20683333333334	0.0796318054199219
3.21016666666667	0.0748634338378907
3.2135	0.0810623168945313
3.21683333333334	0.0939369201660156
3.22016666666667	0.102996826171875
3.2235	0.107288360595703
3.22683333333334	0.105857849121094
3.23016666666667	0.101566314697266
3.2335	0.0905990600585938
3.23683333333334	0.0748634338378907
3.24016666666667	0.0672340393066407
3.2435	0.0672340393066407
3.24683333333334	0.0729560852050782
3.25016666666667	0.080108642578125
3.2535	0.0848770141601563
3.25683333333334	0.0901222229003906
3.26016666666667	0.091552734375
3.2635	0.0891685485839844
3.26683333333334	0.0858306884765625
3.27016666666667	0.080108642578125
3.2735	0.0729560852050782
3.27683333333334	0.0596046447753907
3.28016666666667	0.0452995300292969
3.2835	0.0324249267578125
3.28683333333334	0.026702880859375
3.29016666666667	0.0329017639160156
3.2935	0.0491142272949219
3.29683333333334	0.0658035278320313
3.30016666666667	0.0696182250976563
3.3035	0.0672340393066407
3.30683333333334	0.06103515625
3.31016666666667	0.0462532043457031
3.3135	0.0243186950683594
3.31683333333334	0.00810623168945313
3.32016666666667	0.00619888305664063
3.3235	0.0057220458984375
3.32683333333334	0.00476837158203125
3.33016666666667	0.0104904174804688
3.3335	0.0243186950683594
3.33683333333334	0.0357627868652344
3.34016666666667	0.0410079956054688
3.3435	0.0467300415039063
3.34683333333334	0.0548362731933594
3.35016666666667	0.0581741333007813
3.3535	0.0510215759277344
3.35683333333334	0.0391006469726563
3.36016666666667	0.0338554382324219
3.3635	0.0367164611816406
3.36683333333334	0.0386238098144531
3.37016666666667	0.0395774841308594
3.3735	0.0410079956054688
3.37683333333334	0.0462532043457031
3.38016666666667	0.0476837158203125
3.3835	0.0457763671875
3.38683333333334	0.0352859497070313
3.39016666666667	0.0271797180175781
3.3935	0.02288818359375
3.39683333333334	0.02288818359375
3.40016666666667	0.02288818359375
3.4035	0.0209808349609375
3.40683333333334	0.0257492065429688
3.41016666666667	0.0300407409667969
3.4135	0.0271797180175781
3.41683333333334	0.0209808349609375
3.42016666666667	0.0205039978027344
3.4235	0.030517578125
3.42683333333334	0.0414848327636719
3.43016666666667	0.0448226928710938
3.4335	0.0443458557128906
3.43683333333334	0.0405311584472656
3.44016666666667	0.0314712524414063
3.4435	0.0152587890625
3.44683333333334	0
3.45016666666667	-0.00286102294921875
3.4535	0
3.45683333333334	0.0057220458984375
3.46016666666667	0.011444091796875
3.4635	0.0133514404296875
3.46683333333334	0.0123977661132813
3.47016666666667	0.0057220458984375
3.4735	0.00286102294921875
3.47683333333334	0.00143051147460938
3.48016666666667	-0.00238418579101563
3.4835	-0.00476837158203125
3.48683333333334	-0.00476837158203125
3.49016666666667	-0.00333786010742188
3.4935	-0.00143051147460938
3.49683333333334	-0.00429153442382813
3.50016666666667	-0.00429153442382813
3.5035	-0.000476837158203125
3.50683333333334	0.00715255737304688
3.51016666666667	0.0176429748535156
3.5135	0.0290870666503906
3.51683333333334	0.0457763671875
3.52016666666667	0.0615119934082032
3.5235	0.0691413879394532
3.52683333333334	0.0715255737304688
3.53016666666667	0.0681877136230469
3.5335	0.0605583190917969
3.53683333333334	0.0538825988769532
3.54016666666667	0.0462532043457031
3.5435	0.0438690185546875
3.54683333333334	0.0414848327636719
3.55016666666667	0.0391006469726563
3.5535	0.0395774841308594
3.55683333333334	0.0376701354980469
3.56016666666667	0.03814697265625
3.5635	0.034332275390625
3.56683333333334	0.0257492065429688
3.57016666666667	0.0166893005371094
3.5735	0.00858306884765625
3.57683333333334	0.0057220458984375
3.58016666666667	0.00095367431640625
3.5835	-0.00476837158203125
3.58683333333334	-0.0100135803222656
3.59016666666667	-0.0147819519042969
3.5935	-0.0219345092773438
3.59683333333334	-0.0371932983398438
3.60016666666667	-0.05340576171875
3.6035	-0.0624656677246094
3.60683333333334	-0.0638961791992188
3.61016666666667	-0.0619888305664063
3.6135	-0.0605583190917969
3.61683333333334	-0.0562667846679688
3.62016666666667	-0.0467300415039063
3.6235	-0.0395774841308594
3.62683333333334	-0.0314712524414063
3.63016666666667	-0.0233650207519531
3.6335	-0.011444091796875
3.63683333333334	0.0057220458984375
3.64016666666667	0.0176429748535156
3.6435	0.0257492065429688
3.64683333333334	0.0243186950683594
3.65016666666667	0.019073486328125
3.6535	0.0123977661132813
3.65683333333334	0.0019073486328125
3.66016666666667	-0.000476837158203125
3.6635	0.00238418579101563
3.66683333333334	0.0128746032714844
3.67016666666667	0.0247955322265625
3.6735	0.0357627868652344
3.67683333333334	0.0410079956054688
3.68016666666667	0.0395774841308594
3.6835	0.0371932983398438
3.68683333333334	0.0286102294921875
3.69016666666667	0.0133514404296875
3.6935	-0.00238418579101563
3.69683333333334	-0.00429153442382813
3.70016666666667	0.00810623168945313
3.7035	0.0219345092773438
3.70683333333334	0.0352859497070313
3.71016666666667	0.0433921813964844
3.7135	0.0491142272949219
3.71683333333334	0.0481605529785156
3.72016666666667	0.0371932983398438
3.7235	0.0286102294921875
3.72683333333334	0.02288818359375
3.73016666666667	0.0324249267578125
3.7335	0.0467300415039063
3.73683333333334	0.0553131103515625
3.74016666666667	0.0519752502441407
3.7435	0.0395774841308594
3.74683333333334	0.0324249267578125
3.75016666666667	0.0252723693847656
3.7535	0.0195503234863281
3.75683333333334	0.0104904174804688
3.76016666666667	0.00715255737304688
3.7635	0.00619888305664063
3.76683333333334	0.00333786010742188
3.77016666666667	-0.000476837158203125
3.7735	-0.0095367431640625
3.77683333333334	-0.0123977661132813
3.78016666666667	-0.0162124633789063
3.7835	-0.0171661376953125
3.78683333333334	-0.0152587890625
3.79016666666667	-0.0171661376953125
3.7935	-0.0147819519042969
3.79683333333334	-0.0157356262207031
3.80016666666667	-0.0119209289550781
3.8035	-0.0119209289550781
3.80683333333334	-0.0138282775878906
3.81016666666667	-0.0171661376953125
3.8135	-0.0185966491699219
3.81683333333334	-0.0162124633789063
3.82016666666667	-0.0123977661132813
3.8235	-0.0095367431640625
3.82683333333334	-0.00524520874023438
3.83016666666667	-0.00476837158203125
3.8335	-0.00715255737304688
3.83683333333334	-0.0123977661132813
3.84016666666667	-0.0152587890625
3.8435	-0.00762939453125
3.84683333333334	0.00429153442382813
3.85016666666667	0.0233650207519531
3.8535	0.0429153442382813
3.85683333333334	0.0596046447753907
3.86016666666667	0.0696182250976563
3.8635	0.0777244567871094
3.86683333333334	0.0901222229003906
3.87016666666667	0.107765197753906
3.8735	0.130653381347656
3.87683333333334	0.165462493896485
3.88016666666667	0.21505355834961
3.8835	0.273704528808594
3.88683333333334	0.340461730957031
3.89016666666667	0.425815582275391
3.8935	0.540733337402344
3.89683333333334	0.683784484863282
3.90016666666667	0.86212158203125
3.9035	1.07002258300781
3.90683333333334	1.3117790222168
3.91016666666667	1.58214569091797
3.9135	1.89399719238281
3.91683333333334	2.25543975830078
3.92016666666667	2.66551971435547
3.9235	3.13091278076172
3.92683333333334	3.65972518920899
3.93016666666667	4.26530838012696
3.9335	4.9428939819336
3.93683333333334	5.69725036621094
3.94016666666667	6.53934478759766
3.9435	7.49015808105469
3.94683333333334	8.56447219848633
3.95016666666667	9.7646713256836
3.9535	11.0983848571778
3.95683333333334	12.575626373291
3.96016666666667	14.2111778259278
3.9635	16.0007476806641
3.96683333333334	17.9433822631836
3.97016666666667	20.0409889221192
3.9735	22.2907066345215
3.97683333333334	24.6801376342774
3.98016666666667	27.1782875061035
3.9835	29.7541618347168
3.98683333333334	32.3700904846192
3.99016666666667	34.9864959716797
3.9935	37.5604629516602
3.99683333333334	40.0404930114746
4.00016666666667	42.3784255981446
4.0035	44.5256233215332
4.00683333333334	46.4425086975098
4.01016666666667	48.0880737304688
4.0135	49.4256019592285
4.01683333333334	50.4255294799805
4.02016666666667	51.0687828063965
4.0235	51.3520240783692
4.02683333333334	51.2752532958985
4.03016666666667	50.8556365966797
4.0335	50.1151084899903
4.03683333333334	49.0937232971192
4.04016666666667	47.8200912475586
4.0435	46.3271141052246
4.04683333333334	44.6476936340332
4.05016666666667	42.8361892700196
4.0535	40.9293174743653
4.05683333333334	38.9561653137207
4.06016666666667	36.9501113891602
4.0635	34.9464416503906
4.06683333333334	32.9680442810059
4.07016666666667	31.0201644897461
4.0735	29.1209220886231
4.07683333333334	27.2941589355469
4.08016666666667	25.5498886108399
4.0835	23.8938331604004
4.08683333333334	22.336483001709
4.09016666666667	20.8816528320313
4.0935	19.5221900939942
4.09683333333334	18.2490348815918
4.10016666666667	17.0626640319824
4.1035	15.9654617309571
4.10683333333334	14.9493217468262
4.11016666666667	14.0056610107422
4.1135	13.1316184997559
4.11683333333334	12.3186111450196
4.12016666666667	11.5647315979004
4.1235	10.859489440918
4.12683333333334	10.2066993713379
4.13016666666667	9.60779190063477
4.1335	9.06133651733399
4.13683333333334	8.56351852416992
4.14016666666667	8.10003280639649
4.1435	7.66849517822266
4.14683333333334	7.26556777954102
4.15016666666667	6.87980651855469
4.1535	6.50787353515625
4.15683333333334	6.15167617797852
4.16016666666667	5.82075119018555
4.1635	5.50699234008789
4.16683333333334	5.19990921020508
4.17016666666667	4.9123764038086
4.1735	4.64296340942383
4.17683333333334	4.38404083251953
4.18016666666667	4.12559509277344
4.1835	3.87859344482422
4.18683333333334	3.65066528320313
4.19016666666667	3.43084335327149
4.1935	3.21817398071289
4.19683333333334	3.01694869995117
4.20016666666667	2.83432006835938
4.2035	2.65693664550781
4.20683333333334	2.48384475708008
4.21016666666667	2.31456756591797
4.2135	2.16150283813477
4.21683333333334	2.02369689941406
4.22016666666667	1.90305709838867
4.2235	1.7995834350586
4.22683333333334	1.7085075378418
4.23016666666667	1.62839889526367
4.2335	1.54495239257813
4.23683333333334	1.45483016967774
4.24016666666667	1.35469436645508
4.2435	1.25646591186524
4.24683333333334	1.16205215454102
4.25016666666667	1.06954574584961
4.2535	0.982761383056641
4.25683333333334	0.907421112060547
4.26016666666667	0.851154327392578
4.2635	0.803470611572266
4.26683333333334	0.761508941650391
4.27016666666667	0.722408294677735
4.2735	0.687599182128907
4.27683333333334	0.656604766845703
4.28016666666667	0.623703002929688
4.2835	0.584602355957032
4.28683333333334	0.543594360351563
4.29016666666667	0.504493713378907
4.2935	0.471115112304688
4.29683333333334	0.442981719970703
4.30016666666667	0.418663024902344
4.3035	0.403881072998047
4.30683333333334	0.387191772460938
4.31016666666667	0.371932983398438
4.3135	0.359058380126953
4.31683333333334	0.348091125488281
4.32016666666667	0.335216522216797
4.3235	0.317096710205078
4.32683333333334	0.300407409667969
4.33016666666667	0.288486480712891
4.3335	0.274181365966797
4.33683333333334	0.257968902587891
4.34016666666667	0.240325927734375
4.3435	0.2288818359375
4.34683333333334	0.226974487304688
4.35016666666667	0.232696533203125
4.3535	0.240802764892578
4.35683333333334	0.242710113525391
4.36016666666667	0.24557113647461
4.3635	0.25320053100586
4.36683333333334	0.263690948486328
4.37016666666667	0.269889831542969
4.3735	0.272750854492188
4.37683333333334	0.279426574707031
4.38016666666667	0.287532806396485
4.3835	0.291824340820313
4.38683333333334	0.292301177978516
4.39016666666667	0.290870666503906
4.3935	0.29134750366211
4.39683333333334	0.293254852294922
4.40016666666667	0.295639038085938
4.4035	0.29754638671875
4.40683333333334	0.295162200927735
4.41016666666667	0.288963317871094
4.4135	0.283241271972656
4.41683333333334	0.281333923339844
4.42016666666667	0.281810760498047
4.4235	0.279426574707031
4.42683333333334	0.277042388916016
4.43016666666667	0.283241271972656
4.4335	0.291824340820313
4.43683333333334	0.297069549560547
4.44016666666667	0.288009643554688
4.4435	0.274658203125
4.44683333333334	0.264167785644531
4.45016666666667	0.255107879638672
4.4535	0.246047973632813
4.45683333333334	0.234127044677735
4.46016666666667	0.229835510253906
4.4635	0.227928161621094
4.46683333333334	0.224590301513672
4.47016666666667	0.217914581298828
4.4735	0.211238861083985
4.47683333333334	0.206470489501953
4.48016666666667	0.203132629394531
4.4835	0.202655792236328
4.48683333333334	0.204563140869141
4.49016666666667	0.205516815185547
4.4935	0.203609466552735
4.49683333333334	0.198841094970703
4.50016666666667	0.188827514648438
4.5035	0.179767608642578
4.50683333333334	0.173568725585938
4.51016666666667	0.166416168212891
4.5135	0.16164779663086
4.51683333333334	0.16164779663086
4.52016666666667	0.171661376953125
4.5235	0.179767608642578
4.52683333333334	0.182628631591797
4.53016666666667	0.186443328857422
4.5335	0.185489654541016
4.53683333333334	0.180721282958985
4.54016666666667	0.170230865478516
4.5435	0.164508819580078
4.54683333333334	0.161170959472656
4.55016666666667	0.16164779663086
4.5535	0.161170959472656
4.55683333333334	0.161170959472656
4.56016666666667	0.158786773681641
4.5635	0.152587890625
4.56683333333334	0.145435333251953
4.57016666666667	0.133037567138672
4.5735	0.122547149658203
4.57683333333334	0.113010406494141
4.58016666666667	0.112056732177735
4.5835	0.113487243652344
4.58683333333334	0.120162963867188
4.59016666666667	0.132083892822266
4.5935	0.148773193359375
4.59683333333334	0.164508819580078
4.60016666666667	0.172615051269531
4.6035	0.173091888427735
4.60683333333334	0.1678466796875
4.61016666666667	0.157356262207031
4.6135	0.142097473144531
4.61683333333334	0.130176544189453
4.62016666666667	0.123023986816406
4.6235	0.125408172607422
4.62683333333334	0.128269195556641
4.63016666666667	0.130176544189453
4.6335	0.124931335449219
4.63683333333334	0.119686126708985
4.64016666666667	0.120162963867188
4.6435	0.126361846923828
4.64683333333334	0.134944915771485
4.65016666666667	0.144481658935547
4.6535	0.155925750732422
4.65683333333334	0.164985656738281
4.66016666666667	0.16927719116211
4.6635	0.165939331054688
4.66683333333334	0.16021728515625
4.67016666666667	0.154495239257813
4.6735	0.149250030517578
4.67683333333334	0.146865844726563
4.68016666666667	0.142097473144531
4.6835	0.136375427246094
4.68683333333334	0.130653381347656
4.69016666666667	0.126361846923828
4.6935	0.134468078613281
4.69683333333334	0.143051147460938
4.70016666666667	0.147819519042969
4.7035	0.144004821777344
4.70683333333334	0.136375427246094
4.71016666666667	0.132083892822266
4.7135	0.121116638183594
4.71683333333334	0.104904174804688
4.72016666666667	0.0929832458496094
4.7235	0.087738037109375
4.72683333333334	0.0867843627929688
4.73016666666667	0.0863075256347656
4.7335	0.0896453857421875
4.73683333333334	0.102519989013672
4.74016666666667	0.113964080810547
4.7435	0.124931335449219
4.74683333333334	0.132560729980469
4.75016666666667	0.1373291015625
4.7535	0.135421752929688
4.75683333333334	0.130653381347656
4.76016666666667	0.124454498291016
4.7635	0.116825103759766
4.76683333333334	0.111103057861328
4.77016666666667	0.111579895019531
4.7735	0.118255615234375
4.77683333333334	0.119686126708985
4.78016666666667	0.12350082397461
4.7835	0.134944915771485
4.78683333333334	0.146865844726563
4.79016666666667	0.15401840209961
4.7935	0.156402587890625
4.79683333333334	0.166416168212891
4.80016666666667	0.178337097167969
4.8035	0.18310546875
4.80683333333334	0.185012817382813
4.81016666666667	0.183582305908203
4.8135	0.182151794433594
4.81683333333334	0.173568725585938
4.82016666666667	0.158309936523438
4.8235	0.14495849609375
4.82683333333334	0.1373291015625
4.83016666666667	0.140666961669922
4.8335	0.142574310302735
4.83683333333334	0.147819519042969
4.84016666666667	0.156402587890625
4.8435	0.165462493896485
4.84683333333334	0.164985656738281
4.85016666666667	0.157833099365235
4.8535	0.155925750732422
4.85683333333334	0.156879425048828
4.86016666666667	0.163078308105469
4.8635	0.178337097167969
4.86683333333334	0.203132629394531
4.87016666666667	0.2288818359375
4.8735	0.24557113647461
4.87683333333334	0.257015228271485
4.88016666666667	0.269889831542969
4.8835	0.277519226074219
4.88683333333334	0.279426574707031
4.89016666666667	0.277042388916016
4.8935	0.280857086181641
4.89683333333334	0.290393829345703
4.90016666666667	0.298500061035156
4.9035	0.302791595458985
4.90683333333334	0.307559967041016
4.91016666666667	0.320911407470703
4.9135	0.345706939697266
4.91683333333334	0.37384033203125
4.92016666666667	0.406742095947266
4.9235	0.442981719970703
4.92683333333334	0.484466552734375
4.93016666666667	0.527381896972657
4.9335	0.574111938476563
4.93683333333334	0.635147094726563
4.94016666666667	0.713348388671875
4.9435	0.813961029052735
4.94683333333334	0.935077667236328
4.95016666666667	1.07479095458985
4.9535	1.22499465942383
4.95683333333334	1.3875961303711
4.96016666666667	1.56784057617188
4.9635	1.77192687988281
4.96683333333334	2.00653076171875
4.97016666666667	2.27499008178711
4.9735	2.58493423461914
4.97683333333334	2.93779373168946
4.98016666666667	3.3416748046875
4.9835	3.80468368530274
4.98683333333334	4.33540344238281
4.99016666666667	4.94241714477539
4.9935	5.63097000122071
4.99683333333334	6.41393661499024
5.00016666666667	7.30037689208985
5.0035	8.30364227294922
5.00683333333334	9.43660736083985
5.01016666666667	10.711669921875
5.0135	12.1521949768067
5.01683333333334	13.7729644775391
5.02016666666667	15.5987739562988
5.0235	17.6472663879395
5.02683333333334	19.9451446533203
5.03016666666667	22.5291252136231
5.0335	25.4354476928711
5.03683333333334	28.6912918090821
5.04016666666667	32.3200225830078
5.0435	36.3616943359375
5.04683333333334	40.8639907836914
5.05016666666667	45.8664894104004
5.0535	51.4030456542969
5.05683333333334	57.528018951416
5.06016666666667	64.3115043640137
5.0635	71.8150138854981
5.06683333333334	80.0909996032715
5.07016666666667	89.2014503479004
5.0735	99.203109741211
5.07683333333334	110.163688659668
5.08016666666667	122.128963470459
5.0835	135.159969329834
5.08683333333334	149.317264556885
5.09016666666667	164.658546447754
5.0935	181.251525878906
5.09683333333334	199.151039123535
5.10016666666667	218.427181243897
5.1035	239.126682281494
5.10683333333334	261.298179626465
5.11016666666667	284.986019134522
5.1135	310.233116149903
5.11683333333334	337.075233459473
5.12016666666667	365.540504455567
5.1235	395.637035369873
5.12683333333334	427.367687225342
5.13016666666667	460.721969604492
5.1335	495.67985534668
5.13683333333334	532.176971435547
5.14016666666667	570.10555267334
5.1435	609.359741210938
5.14683333333334	649.823188781739
5.15016666666667	691.380977630616
5.1535	733.901977539063
5.15683333333334	777.260780334473
5.16016666666667	821.360111236572
5.1635	866.082668304444
5.16683333333334	911.283969879151
5.17016666666667	956.789016723633
5.1735	1002.41327285767
5.17683333333334	1047.91784286499
5.18016666666667	1093.02139282227
5.1835	1137.55702972412
5.18683333333334	1181.30159378052
5.19016666666667	1224.05529022217
5.1935	1265.61546325684
5.19683333333334	1305.90629577637
5.20016666666667	1344.70748901367
5.2035	1381.67762756348
5.20683333333334	1416.72039031983
5.21016666666667	1449.8553276062
5.2135	1480.99946975708
5.21683333333334	1509.88864898682
5.22016666666667	1536.41128540039
5.2235	1560.56785583496
5.22683333333334	1582.30304718018
5.23016666666667	1601.41611099243
5.2335	1617.7248954773
5.23683333333334	1631.05487823487
5.24016666666667	1641.55912399292
5.2435	1649.56474304199
5.24683333333334	1655.15613555908
5.25016666666667	1658.23173522949
5.2535	1658.79392623902
5.25683333333334	1657.15122222901
5.26016666666667	1653.29027175904
5.2635	1646.81720733643
5.26683333333334	1637.58134841919
5.27016666666667	1626.03235244751
5.2735	1612.6184463501
5.27683333333334	1597.4349975586
5.28016666666667	1580.47008514405
5.2835	1561.97500228882
5.28683333333334	1542.22106933594
5.29016666666667	1521.11530303955
5.2935	1498.46172332764
5.29683333333334	1474.33185577393
5.30016666666667	1449.01895523071
5.3035	1422.74618148804
5.30683333333334	1395.61891555786
5.31016666666667	1367.72871017456
5.3135	1339.21670913696
5.31683333333334	1310.1658821106
5.32016666666667	1280.62772750855
5.3235	1250.73957443238
5.32683333333334	1220.58486938477
5.33016666666667	1190.26613235474
5.3335	1159.9440574646
5.33683333333334	1129.81176376343
5.34016666666667	1099.9608039856
5.3435	1070.33205032349
5.34683333333334	1041.00608825684
5.35016666666667	1012.0906829834
5.3535	983.686923980713
5.35683333333334	955.772876739502
5.36016666666667	928.402423858643
5.3635	901.64852142334
5.36683333333334	875.55742263794
5.37016666666667	850.132465362549
5.3735	825.363159179688
5.37683333333334	801.254272460938
5.38016666666667	777.802467346192
5.3835	754.990100860596
5.38683333333334	732.835769653321
5.39016666666667	711.261749267578
5.3935	690.274238586426
5.39683333333334	669.899940490723
5.40016666666667	650.210857391358
5.4035	631.232738494873
5.40683333333334	612.89119720459
5.41016666666667	595.192432403565
5.4135	578.121185302735
5.41683333333334	561.657905578614
5.42016666666667	545.736312866211
5.4235	530.338764190674
5.42683333333334	515.448093414307
5.43016666666667	501.062393188477
5.4335	487.126350402832
5.43683333333334	473.631858825684
5.44016666666667	460.541248321533
5.4435	447.848320007324
5.44683333333334	435.540199279785
5.45016666666667	423.612117767334
5.4535	412.054538726807
5.45683333333334	400.855541229248
5.46016666666667	390.035152435303
5.4635	379.564285278321
5.46683333333334	369.430541992188
5.47016666666667	359.607696533203
5.4735	350.09765625
5.47683333333334	340.881824493408
5.48016666666667	331.931591033936
5.4835	323.246955871582
5.48683333333334	314.817905426026
5.49016666666667	306.646347045899
5.4935	298.71940612793
5.49683333333334	291.043758392334
5.50016666666667	283.601760864258
5.5035	276.381015777588
5.50683333333334	269.384860992432
5.51016666666667	262.618064880371
5.5135	256.07442855835
5.51683333333334	249.739170074463
5.52016666666667	243.629932403565
5.5235	237.750053405762
5.52683333333334	232.081413269043
5.53016666666667	226.600170135498
5.5335	221.310138702393
5.53683333333334	216.216564178467
5.54016666666667	211.306095123291
5.5435	206.564426422119
5.54683333333334	202.001094818115
5.55016666666667	197.622776031494
5.5535	193.423748016358
5.55683333333334	189.398288726807
5.56016666666667	185.53638458252
5.5635	181.833744049072
5.56683333333334	178.287506103516
5.57016666666667	174.895286560059
5.5735	171.654224395752
5.57683333333334	168.544292449951
5.58016666666667	165.575504302979
5.5835	162.751197814942
5.58683333333334	160.054683685303
5.59016666666667	157.469749450684
5.5935	154.987335205078
5.59683333333334	152.618408203125
5.60016666666667	150.358676910401
5.6035	148.208141326905
5.60683333333334	146.172523498535
5.61016666666667	144.255638122559
5.6135	142.452716827393
5.61683333333334	140.758991241455
5.62016666666667	139.164447784424
5.6235	137.650489807129
5.62683333333334	136.207580566406
5.63016666666667	134.830474853516
5.6335	133.517742156983
5.63683333333334	132.269382476807
5.64016666666667	131.081581115723
5.6435	129.961013793946
5.64683333333334	128.898143768311
5.65016666666667	127.891063690186
5.6535	126.942157745362
5.65683333333334	126.049518585205
5.66016666666667	125.211715698242
5.6635	124.414443969727
5.66683333333334	123.661518096924
5.67016666666667	122.947216033936
5.6735	122.273445129395
5.67683333333334	121.633529663086
5.68016666666667	121.036052703858
5.6835	120.479106903076
5.68683333333334	119.957447052002
5.69016666666667	119.472026824951
5.6935	119.010925292969
5.69683333333334	118.570804595947
5.70016666666667	118.136882781983
5.7035	117.722034454346
5.70683333333334	117.331981658936
5.71016666666667	116.960048675537
5.7135	116.608619689942
5.71683333333334	116.280555725098
5.72016666666667	115.982055664063
5.7235	115.705490112305
5.72683333333334	115.44942855835
5.73016666666667	115.222930908203
5.7335	115.016460418701
5.73683333333334	114.819049835205
5.74016666666667	114.625930786133
5.7435	114.439487457276
5.74683333333334	114.262580871582
5.75016666666667	114.089488983155
5.7535	113.924980163574
5.75683333333334	113.774299621582
5.76016666666667	113.64221572876
5.7635	113.522052764893
5.76683333333334	113.406658172608
5.77016666666667	113.297939300537
5.7735	113.197326660156
5.77683333333334	113.106727600098
5.78016666666667	113.017082214356
5.7835	112.924575805664
5.78683333333334	112.831592559815
5.79016666666667	112.746238708496
5.7935	112.669944763184
5.79683333333334	112.596988677979
5.80016666666667	112.529754638672
5.8035	112.475872039795
5.80683333333334	112.428665161133
5.81016666666667	112.378120422363
5.8135	112.318992614746
5.81683333333334	112.265110015869
5.82016666666667	112.220764160156
5.8235	112.173557281494
5.82683333333334	112.122058868408
5.83016666666667	112.065315246582
5.8335	112.013816833496
5.83683333333334	111.964225769043
5.84016666666667	111.916542053223
5.8435	111.879825592041
5.84683333333334	111.85884475708
5.85016666666667	111.853122711182
5.8535	111.849308013916
5.85683333333334	111.846923828125
5.86016666666667	111.851215362549
5.8635	111.85884475708
5.86683333333334	111.859798431397
5.87016666666667	111.850738525391
5.8735	111.840724945069
5.87683333333334	111.831665039063
5.88016666666667	111.812114715576
5.8835	111.79256439209
5.88683333333334	111.777782440186
5.89016666666667	111.773014068604
5.8935	111.765384674072
5.89683333333334	111.757755279541
5.90016666666667	111.754894256592
5.9035	111.75012588501
5.90683333333334	111.745357513428
5.91016666666667	111.745834350586
5.9135	111.755847930908
5.91683333333334	111.76347732544
5.92016666666667	111.768245697022
5.9235	111.769676208496
5.92683333333334	111.766815185547
5.93016666666667	111.75537109375
5.9335	111.735343933106
5.93683333333334	111.717700958252
5.94016666666667	111.699104309082
5.9435	111.688613891602
5.94683333333334	111.681938171387
5.95016666666667	111.677169799805
5.9535	111.67860031128
5.95683333333334	111.685752868653
5.96016666666667	111.696720123291
5.9635	111.703395843506
5.96683333333334	111.709594726563
5.97016666666667	111.720085144043
5.9735	111.725807189942
5.97683333333334	111.7262840271
5.98016666666667	111.728191375733
5.9835	111.732482910156
5.98683333333334	111.739158630371
5.99016666666667	111.736297607422
5.9935	111.733436584473
5.99683333333334	111.724376678467
6.00016666666667	111.717700958252
6.0035	111.705780029297
6.00683333333334	111.695766448975
6.01016666666667	111.697196960449
6.0135	111.705303192139
6.01683333333334	111.72103881836
6.02016666666667	111.728191375733
6.0235	111.735343933106
6.02683333333334	111.741065979004
6.03016666666667	111.748218536377
6.0335	111.754417419434
6.03683333333334	111.761569976807
6.04016666666667	111.773490905762
6.0435	111.78207397461
6.04683333333334	111.781597137451
6.05016666666667	111.769676208496
6.0535	111.757278442383
6.05683333333334	111.743927001953
6.06016666666667	111.727237701416
6.0635	111.713886260987
6.06683333333334	111.70244216919
6.07016666666667	111.695289611817
6.0735	111.682891845703
6.07683333333334	111.671447753906
6.08016666666667	111.657619476319
6.0835	111.644268035889
6.08683333333334	111.634254455567
6.09016666666667	111.635684967041
6.0935	111.643791198731
6.09683333333334	111.652851104737
6.10016666666667	111.664295196533
6.1035	111.667633056641
6.10683333333334	111.664295196533
6.11016666666667	111.644744873047
6.1135	111.619949340821
6.11683333333334	111.591815948487
6.12016666666667	111.559867858887
6.1235	111.52982711792
6.12683333333334	111.510276794434
6.13016666666667	111.503601074219
6.1335	111.499786376953
6.13683333333334	111.491680145264
6.14016666666667	111.479282379151
6.1435	111.469268798828
6.14683333333334	111.455917358399
6.15016666666667	111.446380615235
6.1535	111.443519592285
6.15683333333334	111.445903778076
6.16016666666667	111.441612243653
6.1635	111.435890197754
6.16683333333334	111.428260803223
6.17016666666667	111.42110824585
6.1735	111.410617828369
6.17683333333334	111.395835876465
6.18016666666667	111.390590667725
6.1835	111.382961273194
6.18683333333334	111.37056350708
6.19016666666667	111.338138580322
6.1935	111.294746398926
6.19683333333334	111.260890960694
6.20016666666667	111.238956451416
6.2035	111.224174499512
6.20683333333334	111.208915710449
6.21016666666667	111.196994781494
6.2135	111.19031906128
6.21683333333334	111.170291900635
6.22016666666667	111.139297485352
6.2235	111.103057861328
6.22683333333334	111.07349395752
6.23016666666667	111.051559448242
6.2335	111.034393310547
6.23683333333334	111.022472381592
6.24016666666667	111.009597778321
6.2435	110.999584197998
6.24683333333334	110.982418060303
6.25016666666667	110.9619140625
6.2535	110.93282699585
6.25683333333334	110.902786254883
6.26016666666667	110.874652862549
6.2635	110.843658447266
6.26683333333334	110.81600189209
6.27016666666667	110.781192779541
6.2735	110.74161529541
6.27683333333334	110.698223114014
6.28016666666667	110.657691955567
6.2835	110.625743865967
6.28683333333334	110.594749450684
6.29016666666667	110.570430755615
6.2935	110.547542572022
6.29683333333334	110.521793365479
6.30016666666667	110.491275787354
6.3035	110.45503616333
6.30683333333334	110.425472259522
6.31016666666667	110.401630401612
6.3135	110.389232635498
6.31683333333334	110.379219055176
6.32016666666667	110.372543334961
6.3235	110.360145568848
6.32683333333334	110.340118408203
6.33016666666667	110.30912399292
6.3335	110.270977020264
6.33683333333334	110.230922698975
6.34016666666667	110.18705368042
6.3435	110.145092010498
6.34683333333334	110.109806060791
6.35016666666667	110.088348388672
6.3535	110.068321228028
6.35683333333334	110.042572021485
6.36016666666667	110.018253326416
6.3635	110.001564025879
6.36683333333334	109.988212585449
6.37016666666667	109.968662261963
6.3735	109.948635101319
6.37683333333334	109.929084777832
6.38016666666667	109.907627105713
6.3835	109.878063201905
6.38683333333334	109.842300415039
6.39016666666667	109.802722930908
6.3935	109.766006469727
6.39683333333334	109.739303588867
6.40016666666667	109.723567962647
6.4035	109.71212387085
6.40683333333334	109.696388244629
6.41016666666667	109.675884246826
6.4135	109.653472900391
6.41683333333334	109.631538391113
6.42016666666667	109.602451324463
6.4235	109.569072723389
6.42683333333334	109.54236984253
6.43016666666667	109.5290184021
6.4335	109.511375427246
6.43683333333334	109.485149383545
6.44016666666667	109.452724456787
6.4435	109.423637390137
6.44683333333334	109.390735626221
6.45016666666667	109.350204467774
6.4535	109.319686889649
6.45683333333334	109.296798706055
6.46016666666667	109.278678894043
6.4635	109.254360198975
6.46683333333334	109.221458435059
6.47016666666667	109.184741973877
6.4735	109.142780303955
6.47683333333334	109.107971191406
6.48016666666667	109.079360961914
6.4835	109.05933380127
6.48683333333334	109.042644500733
6.49016666666667	109.024524688721
6.4935	109.001636505127
6.49683333333334	108.972072601319
6.50016666666667	108.931064605713
6.5035	108.884334564209
6.50683333333334	108.840465545655
6.51016666666667	108.804225921631
6.5135	108.780860900879
6.51683333333334	108.75940322876
6.52016666666667	108.752250671387
6.5235	108.750820159912
6.52683333333334	108.753681182862
6.53016666666667	108.754634857178
6.5335	108.744621276856
6.53683333333334	108.726024627686
6.54016666666667	108.689785003662
6.5435	108.645915985108
6.54683333333334	108.603477478028
6.55016666666667	108.563423156738
6.5535	108.527183532715
6.55683333333334	108.48617553711
6.56016666666667	108.451366424561
6.5635	108.419418334961
6.56683333333334	108.388423919678
6.57016666666667	108.352661132813
6.5735	108.314990997315
6.57683333333334	108.285427093506
6.58016666666667	108.267307281494
6.5835	108.26063156128
6.58683333333334	108.256816864014
6.59016666666667	108.255386352539
6.5935	108.24728012085
6.59683333333334	108.236312866211
6.60016666666667	108.216762542725
6.6035	108.195781707764
6.60683333333334	108.166217803955
6.61016666666667	108.129978179932
6.6135	108.097076416016
6.61683333333334	108.06941986084
6.62016666666667	108.04557800293
6.6235	108.019828796387
6.62683333333334	107.993602752686
6.63016666666667	107.97929763794
6.6335	107.971668243408
6.63683333333334	107.962131500244
6.64016666666667	107.940673828125
6.6435	107.909679412842
6.64683333333334	107.882022857666
6.65016666666667	107.852935791016
6.6535	107.821941375733
6.65683333333334	107.790946960449
6.66016666666667	107.769966125488
6.6635	107.760429382324
[truncated: 2,506 more rows]
