# Supplementary material for: Phase-Specific Parameter Estimation in Chiral HPLC Using 1‑Site, 2‑Site Stochastic Models, and Unified Equation Approach
Source: Anal Chem. 2026 Apr 29;98(18):13925–39. doi: 10.1021/acs.analchem.6c01634 (PMC13177292; doi:10.1021/acs.analchem.6c01634)
Supplement: Supplementary file 2 [file ac6c01634_si_002.zip › SupportingInformation/01_isotherm_fit/CELL3_data/LORA_CELL3_05_10_09.CSV]

0	0.0271797180175781
0.00333333333333334	0.0243186950683594
0.00666666666666667	0.0233650207519531
0.01	0.0281333923339844
0.0133333333333334	0.0371932983398438
0.0166666666666667	0.0481605529785156
0.02	0.0567436218261719
0.0233333333333334	0.057220458984375
0.0266666666666667	0.049591064453125
0.03	0.034332275390625
0.0333333333333334	0.0214576721191406
0.0366666666666667	0.00715255737304688
0.04	-0.00238418579101563
0.0433333333333334	0
0.0466666666666667	0.00715255737304688
0.05	0.00810623168945313
0.0533333333333334	0.00143051147460938
0.0566666666666667	-0.00238418579101563
0.06	0.00238418579101563
0.0633333333333334	0.00667572021484375
0.0666666666666667	0.0119209289550781
0.07	0.0181198120117188
0.0733333333333334	0.0252723693847656
0.0766666666666667	0.0295639038085938
0.08	0.0295639038085938
0.0833333333333334	0.0324249267578125
0.0866666666666667	0.0376701354980469
0.09	0.0514984130859375
0.0933333333333334	0.0658035278320313
0.0966666666666667	0.0753402709960938
0.1	0.0743865966796875
0.103333333333334	0.0653266906738282
0.106666666666667	0.05340576171875
0.11	0.0333786010742188
0.113333333333334	0.011444091796875
0.116666666666667	-0.00667572021484375
0.12	-0.0219345092773438
0.123333333333334	-0.0352859497070313
0.126666666666667	-0.0414848327636719
0.13	-0.0371932983398438
0.133333333333334	-0.0295639038085938
0.136666666666667	-0.0247955322265625
0.14	-0.0185966491699219
0.143333333333334	-0.00715255737304688
0.146666666666667	0.00333786010742188
0.15	0.0100135803222656
0.153333333333334	0.0185966491699219
0.156666666666667	0.030517578125
0.16	0.0391006469726563
0.163333333333334	0.0395774841308594
0.166666666666667	0.0367164611816406
0.17	0.0367164611816406
0.173333333333334	0.0348091125488281
0.176666666666667	0.030517578125
0.18	0.0300407409667969
0.183333333333334	0.0362396240234375
0.186666666666667	0.0476837158203125
0.19	0.057220458984375
0.193333333333334	0.0662803649902344
0.196666666666667	0.0720024108886719
0.2	0.0696182250976563
0.203333333333334	0.0643730163574219
0.206666666666667	0.05340576171875
0.21	0.0400543212890625
0.213333333333334	0.0195503234863281
0.216666666666667	0.00762939453125
0.22	0.00810623168945313
0.223333333333334	0.00858306884765625
0.226666666666667	0
0.23	-0.011444091796875
0.233333333333334	-0.0095367431640625
0.236666666666667	-0.00143051147460938
0.24	0.00333786010742188
0.243333333333334	0.00619888305664063
0.246666666666667	0.0152587890625
0.25	0.0262260437011719
0.253333333333334	0.0319480895996094
0.256666666666667	0.0286102294921875
0.26	0.0205039978027344
0.263333333333334	0.0162124633789063
0.266666666666667	0.0100135803222656
0.27	0.00667572021484375
0.273333333333334	0.0019073486328125
0.276666666666667	0.000476837158203125
0.28	0.00143051147460938
0.283333333333334	0
0.286666666666667	0.00143051147460938
0.29	0.00286102294921875
0.293333333333334	0.00238418579101563
0.296666666666667	0.000476837158203125
0.3	0.000476837158203125
0.303333333333334	0.00667572021484375
0.306666666666667	0.00905990600585938
0.31	0.003814697265625
0.313333333333334	-0.00524520874023438
0.316666666666667	-0.0166893005371094
0.32	-0.0262260437011719
0.323333333333334	-0.0386238098144531
0.326666666666667	-0.0452995300292969
0.33	-0.0424385070800781
0.333333333333334	-0.0357627868652344
0.336666666666667	-0.0238418579101563
0.34	-0.0123977661132813
0.343333333333334	0.003814697265625
0.346666666666667	0.0200271606445313
0.35	0.0348091125488281
0.353333333333334	0.0476837158203125
0.356666666666667	0.0586509704589844
0.36	0.0638961791992188
0.363333333333334	0.0624656677246094
0.366666666666667	0.0562667846679688
0.37	0.0452995300292969
0.373333333333334	0.0348091125488281
0.376666666666667	0.026702880859375
0.38	0.0214576721191406
0.383333333333334	0.0200271606445313
0.386666666666667	0.0176429748535156
0.39	0.019073486328125
0.393333333333334	0.0214576721191406
0.396666666666667	0.019073486328125
0.4	0.0123977661132813
0.403333333333334	-0.00476837158203125
0.406666666666667	-0.0157356262207031
0.41	-0.0219345092773438
0.413333333333334	-0.0171661376953125
0.416666666666667	-0.00286102294921875
0.42	0.0143051147460938
0.423333333333334	0.0348091125488281
0.426666666666667	0.0443458557128906
0.43	0.0467300415039063
0.433333333333334	0.0338554382324219
0.436666666666667	0.0138282775878906
0.44	-0.00858306884765625
0.443333333333334	-0.0276565551757813
0.446666666666667	-0.0391006469726563
0.45	-0.0452995300292969
0.453333333333334	-0.0395774841308594
0.456666666666667	-0.030517578125
0.46	-0.0176429748535156
0.463333333333334	-0.00858306884765625
0.466666666666667	-0.00238418579101563
0.47	0.00238418579101563
0.473333333333334	0.00476837158203125
0.476666666666667	0.00810623168945313
0.48	0.00858306884765625
0.483333333333334	0.00715255737304688
0.486666666666667	0.00619888305664063
0.49	0.00715255737304688
0.493333333333334	0.003814697265625
0.496666666666667	-0.00238418579101563
0.5	-0.00905990600585938
0.503333333333334	-0.00429153442382813
0.506666666666667	0.003814697265625
0.51	0.003814697265625
0.513333333333334	-0.00143051147460938
0.516666666666667	-0.0057220458984375
0.52	-0.00905990600585938
0.523333333333334	-0.0200271606445313
0.526666666666667	-0.0290870666503906
0.53	-0.0252723693847656
0.533333333333334	-0.00810623168945313
0.536666666666667	0.00333786010742188
0.54	0.0138282775878906
0.543333333333334	0.0271797180175781
0.546666666666667	0.0357627868652344
0.55	0.030517578125
0.553333333333334	0.0166893005371094
0.556666666666667	0.0100135803222656
0.56	0.00905990600585938
0.563333333333334	0.00810623168945313
0.566666666666667	0.00667572021484375
0.57	0.00762939453125
0.573333333333334	0.00667572021484375
0.576666666666667	-0.00143051147460938
0.58	-0.0133514404296875
0.583333333333334	-0.019073486328125
0.586666666666667	-0.0143051147460938
0.59	0.00333786010742188
0.593333333333334	0.0243186950683594
0.596666666666667	0.0424385070800781
0.6	0.0481605529785156
0.603333333333334	0.0405311584472656
0.606666666666667	0.0295639038085938
0.61	0.0095367431640625
0.613333333333334	-0.00619888305664063
0.616666666666667	-0.019073486328125
0.62	-0.019073486328125
0.623333333333334	-0.0143051147460938
0.626666666666667	-0.0123977661132813
0.63	-0.00762939453125
0.633333333333334	-0.0100135803222656
0.636666666666667	-0.00333786010742188
0.64	0.0019073486328125
0.643333333333334	0.00762939453125
0.646666666666667	0.00810623168945313
0.65	0.00667572021484375
0.653333333333334	0.011444091796875
0.656666666666667	0.0133514404296875
0.66	0.0176429748535156
0.663333333333334	0.0214576721191406
0.666666666666667	0.02288818359375
0.67	0.0181198120117188
0.673333333333334	0.0100135803222656
0.676666666666667	0.00524520874023438
0.68	0.00333786010742188
0.683333333333334	-0.000476837158203125
0.686666666666667	-0.00286102294921875
0.69	-0.0019073486328125
0.693333333333334	0.000476837158203125
0.696666666666667	0.000476837158203125
0.7	-0.00429153442382813
0.703333333333334	-0.00238418579101563
0.706666666666667	0.00476837158203125
0.71	0.0133514404296875
0.713333333333334	0.019073486328125
0.716666666666667	0.0200271606445313
0.72	0.0162124633789063
0.723333333333334	0.00286102294921875
0.726666666666667	-0.011444091796875
0.73	-0.019073486328125
0.733333333333334	-0.0205039978027344
0.736666666666667	-0.0147819519042969
0.74	-0.0019073486328125
0.743333333333334	0.0185966491699219
0.746666666666667	0.0333786010742188
0.75	0.0376701354980469
0.753333333333334	0.0352859497070313
0.756666666666667	0.0252723693847656
0.76	0.0119209289550781
0.763333333333334	0.0019073486328125
0.766666666666667	0.0057220458984375
0.77	0.0123977661132813
0.773333333333334	0.0157356262207031
0.776666666666667	0.0162124633789063
0.78	0.0166893005371094
0.783333333333334	0.0138282775878906
0.786666666666667	0.00095367431640625
0.79	-0.00905990600585938
0.793333333333334	-0.0133514404296875
0.796666666666667	-0.00905990600585938
0.8	-0.00333786010742188
0.803333333333334	0.003814697265625
0.806666666666667	0.0095367431640625
0.81	0.0176429748535156
0.813333333333334	0.0243186950683594
0.816666666666667	0.0319480895996094
0.82	0.0367164611816406
0.823333333333334	0.0405311584472656
0.826666666666667	0.0424385070800781
0.83	0.0410079956054688
0.833333333333334	0.0386238098144531
0.836666666666667	0.0333786010742188
0.84	0.0324249267578125
0.843333333333334	0.0367164611816406
0.846666666666667	0.0481605529785156
0.85	0.0600814819335938
0.853333333333334	0.0662803649902344
0.856666666666667	0.0624656677246094
0.86	0.0553131103515625
0.863333333333334	0.0481605529785156
0.866666666666667	0.0376701354980469
0.87	0.0276565551757813
0.873333333333334	0.0219345092773438
0.876666666666667	0.0224113464355469
0.88	0.0224113464355469
0.883333333333334	0.0195503234863281
0.886666666666667	0.0219345092773438
0.89	0.0243186950683594
0.893333333333334	0.0262260437011719
0.896666666666667	0.0252723693847656
0.9	0.0257492065429688
0.903333333333334	0.0219345092773438
0.906666666666667	0.0147819519042969
0.91	0.00429153442382813
0.913333333333334	0.00143051147460938
0.916666666666667	0.00476837158203125
0.92	0.0138282775878906
0.923333333333334	0.026702880859375
0.926666666666667	0.0333786010742188
0.93	0.0371932983398438
0.933333333333334	0.0333786010742188
0.936666666666667	0.0295639038085938
0.94	0.0214576721191406
0.943333333333334	0.0123977661132813
0.946666666666667	0.00905990600585938
0.95	0.0095367431640625
0.953333333333334	0.0123977661132813
0.956666666666667	0.0123977661132813
0.96	0.0138282775878906
0.963333333333334	0.0171661376953125
0.966666666666667	0.0209808349609375
0.97	0.0262260437011719
0.973333333333334	0.0300407409667969
0.976666666666667	0.0319480895996094
0.98	0.0300407409667969
0.983333333333334	0.0300407409667969
0.986666666666667	0.0300407409667969
0.99	0.0257492065429688
0.993333333333334	0.0205039978027344
0.996666666666667	0.0233650207519531
1	0.0352859497070313
1.00333333333334	0.0410079956054688
1.00666666666667	0.0429153442382813
1.01	0.0448226928710938
1.01333333333334	0.0510215759277344
1.01666666666667	0.0538825988769532
1.02	0.0538825988769532
1.02333333333334	0.0510215759277344
1.02666666666667	0.0457763671875
1.03	0.0414848327636719
1.03333333333334	0.0462532043457031
1.03666666666667	0.0562667846679688
1.04	0.0576972961425782
1.04333333333334	0.0624656677246094
1.04666666666667	0.0658035278320313
1.05	0.0710487365722657
1.05333333333334	0.0643730163574219
1.05666666666667	0.0524520874023438
1.06	0.0443458557128906
1.06333333333334	0.0352859497070313
1.06666666666667	0.034332275390625
1.07	0.041961669921875
1.07333333333334	0.0553131103515625
1.07666666666667	0.064849853515625
1.08	0.0681877136230469
1.08333333333334	0.0672340393066407
1.08666666666667	0.064849853515625
1.09	0.0567436218261719
1.09333333333334	0.0462532043457031
1.09666666666667	0.0391006469726563
1.1	0.0324249267578125
1.10333333333334	0.0352859497070313
1.10666666666667	0.0410079956054688
1.11	0.0481605529785156
1.11333333333334	0.0538825988769532
1.11666666666667	0.0586509704589844
1.12	0.0696182250976563
1.12333333333334	0.08392333984375
1.12666666666667	0.0934600830078125
1.13	0.09918212890625
1.13333333333334	0.0987052917480469
1.13666666666667	0.0977516174316406
1.14	0.0939369201660156
1.14333333333334	0.0882148742675781
1.14666666666667	0.0867843627929688
1.15	0.0844001770019531
1.15333333333334	0.0777244567871094
1.15666666666667	0.064849853515625
1.16	0.0519752502441407
1.16333333333334	0.0410079956054688
1.16666666666667	0.0300407409667969
1.17	0.0209808349609375
1.17333333333334	0.0209808349609375
1.17666666666667	0.0309944152832031
1.18	0.0472068786621094
1.18333333333334	0.0596046447753907
1.18666666666667	0.0662803649902344
1.19	0.0667572021484375
1.19333333333334	0.0619888305664063
1.19666666666667	0.0548362731933594
1.2	0.0448226928710938
1.20333333333334	0.041961669921875
1.20666666666667	0.0500679016113282
1.21	0.0662803649902344
1.21333333333334	0.0891685485839844
1.21666666666667	0.104427337646485
1.22	0.118255615234375
1.22333333333334	0.120639801025391
1.22666666666667	0.113964080810547
1.23	0.105381011962891
1.23333333333334	0.0987052917480469
1.23666666666667	0.101566314697266
1.24	0.107288360595703
1.24333333333334	0.117301940917969
1.24666666666667	0.122547149658203
1.25	0.118255615234375
1.25333333333334	0.108718872070313
1.25666666666667	0.102519989013672
1.26	0.102043151855469
1.26333333333334	0.09918212890625
1.26666666666667	0.0944137573242188
1.27	0.0896453857421875
1.27333333333334	0.0901222229003906
1.27666666666667	0.091552734375
1.28	0.0963211059570313
1.28333333333334	0.10061264038086
1.28666666666667	0.104427337646485
1.29	0.110626220703125
1.29333333333334	0.114917755126953
1.29666666666667	0.117301940917969
1.3	0.116348266601563
1.30333333333334	0.12350082397461
1.30666666666667	0.141143798828125
1.31	0.162601470947266
1.31333333333334	0.181198120117188
1.31666666666667	0.195026397705078
1.32	0.208854675292969
1.32333333333334	0.219821929931641
1.32666666666667	0.223636627197266
1.33	0.225543975830078
1.33333333333334	0.228404998779297
1.33666666666667	0.233173370361328
1.34	0.236034393310547
1.34333333333334	0.236988067626953
1.34666666666667	0.244617462158203
1.35	0.255584716796875
1.35333333333334	0.272274017333985
1.35666666666667	0.28371810913086
1.36	0.284671783447266
1.36333333333334	0.279903411865235
1.36666666666667	0.278949737548828
1.37	0.282764434814453
1.37333333333334	0.280857086181641
1.37666666666667	0.274181365966797
1.38	0.273227691650391
1.38333333333334	0.278472900390625
1.38666666666667	0.28228759765625
1.39	0.288963317871094
1.39333333333334	0.299453735351563
1.39666666666667	0.318527221679688
1.4	0.335693359375
1.40333333333334	0.340938568115235
1.40666666666667	0.332832336425781
1.41	0.315189361572266
1.41333333333334	0.299453735351563
1.41666666666667	0.284194946289063
1.42	0.274658203125
1.42333333333334	0.281333923339844
1.42666666666667	0.296115875244141
1.43	0.308036804199219
1.43333333333334	0.312328338623047
1.43666666666667	0.311374664306641
1.44	0.300407409667969
1.44333333333334	0.278949737548828
1.44666666666667	0.263214111328125
1.45	0.262737274169922
1.45333333333334	0.26845932006836
1.45666666666667	0.275135040283203
1.46	0.282764434814453
1.46333333333334	0.285148620605469
1.46666666666667	0.274658203125
1.47	0.25320053100586
1.47333333333334	0.232696533203125
1.47666666666667	0.217437744140625
1.48	0.20742416381836
1.48333333333334	0.201702117919922
1.48666666666667	0.205039978027344
1.49	0.213623046875
1.49333333333334	0.222206115722656
1.49666666666667	0.2288818359375
1.5	0.231742858886719
1.50333333333334	0.234603881835938
1.50666666666667	0.23031234741211
1.51	0.224590301513672
1.51333333333334	0.215530395507813
1.51666666666667	0.203132629394531
1.52	0.185966491699219
1.52333333333334	0.168323516845703
1.52666666666667	0.159263610839844
1.53	0.147819519042969
1.53333333333334	0.134468078613281
1.53666666666667	0.122547149658203
1.54	0.123977661132813
1.54333333333334	0.132560729980469
1.54666666666667	0.133514404296875
1.55	0.13113021850586
1.55333333333334	0.134944915771485
1.55666666666667	0.145435333251953
1.56	0.159263610839844
1.56333333333334	0.166416168212891
1.56666666666667	0.173091888427735
1.57	0.178337097167969
1.57333333333334	0.181198120117188
1.57666666666667	0.185966491699219
1.58	0.19073486328125
1.58333333333334	0.195980072021485
1.58666666666667	0.203132629394531
1.59	0.212669372558594
1.59333333333334	0.223159790039063
1.59666666666667	0.218868255615235
1.6	0.204563140869141
1.60333333333334	0.189304351806641
1.60666666666667	0.175952911376953
1.61	0.165462493896485
1.61333333333334	0.152587890625
1.61666666666667	0.142574310302735
1.62	0.133514404296875
1.62333333333334	0.134944915771485
1.62666666666667	0.141620635986328
1.63	0.150680541992188
1.63333333333334	0.155925750732422
1.63666666666667	0.166893005371094
1.64	0.18310546875
1.64333333333334	0.195503234863281
1.64666666666667	0.201225280761719
1.65	0.204563140869141
1.65333333333334	0.211238861083985
1.65666666666667	0.213623046875
1.66	0.211238861083985
1.66333333333334	0.204086303710938
1.66666666666667	0.200748443603516
1.67	0.1983642578125
1.67333333333334	0.194549560546875
1.67666666666667	0.194549560546875
1.68	0.195026397705078
1.68333333333334	0.196933746337891
1.68666666666667	0.197410583496094
1.69	0.199317932128906
1.69333333333334	0.209331512451172
1.69666666666667	0.216007232666016
1.7	0.215530395507813
1.70333333333334	0.202178955078125
1.70666666666667	0.190258026123047
1.71	0.178337097167969
1.71333333333334	0.162601470947266
1.71666666666667	0.150203704833985
1.72	0.151634216308594
1.72333333333334	0.166893005371094
1.72666666666667	0.18453598022461
1.73	0.199317932128906
1.73333333333334	0.210285186767578
1.73666666666667	0.217437744140625
1.74	0.21505355834961
1.74333333333334	0.209808349609375
1.74666666666667	0.203132629394531
1.75	0.202178955078125
1.75333333333334	0.205516815185547
1.75666666666667	0.206947326660156
1.76	0.209331512451172
1.76333333333334	0.212192535400391
1.76666666666667	0.215530395507813
1.77	0.207901000976563
1.77333333333334	0.195503234863281
1.77666666666667	0.189781188964844
1.78	0.191211700439453
1.78333333333334	0.194072723388672
1.78666666666667	0.196456909179688
1.79	0.209331512451172
1.79333333333334	0.226020812988281
1.79666666666667	0.242710113525391
1.8	0.256538391113281
1.80333333333334	0.26702880859375
1.80666666666667	0.274181365966797
1.81	0.273227691650391
1.81333333333334	0.270843505859375
1.81666666666667	0.26845932006836
1.82	0.266075134277344
1.82333333333334	0.266075134277344
1.82666666666667	0.266551971435547
1.83	0.269889831542969
1.83333333333334	0.275611877441406
1.83666666666667	0.279903411865235
1.84	0.277996063232422
1.84333333333334	0.266075134277344
1.84666666666667	0.251293182373047
1.85	0.239849090576172
1.85333333333334	0.227928161621094
1.85666666666667	0.214099884033203
1.86	0.203132629394531
1.86333333333334	0.200271606445313
1.86666666666667	0.210285186767578
1.87	0.22125244140625
1.87333333333334	0.231266021728516
1.87666666666667	0.238418579101563
1.88	0.246047973632813
1.88333333333334	0.249385833740235
1.88666666666667	0.240802764892578
1.89	0.227451324462891
1.89333333333334	0.219821929931641
1.89666666666667	0.220775604248047
1.9	0.226020812988281
1.90333333333334	0.23794174194336
1.90666666666667	0.253677368164063
1.91	0.269889831542969
1.91333333333334	0.271797180175781
1.91666666666667	0.265121459960938
1.92	0.256538391113281
1.92333333333334	0.257015228271485
1.92666666666667	0.26082992553711
1.93	0.26082992553711
1.93333333333334	0.256538391113281
1.93666666666667	0.255107879638672
1.94	0.254631042480469
1.94333333333334	0.247478485107422
1.94666666666667	0.234127044677735
1.95	0.216484069824219
1.95333333333334	0.206470489501953
1.95666666666667	0.204563140869141
1.96	0.201702117919922
1.96333333333334	0.194549560546875
1.96666666666667	0.187397003173828
1.97	0.19073486328125
1.97333333333334	0.199317932128906
1.97666666666667	0.203132629394531
1.98	0.20599365234375
1.98333333333334	0.210762023925781
1.98666666666667	0.218391418457031
1.99	0.215530395507813
1.99333333333334	0.206470489501953
1.99666666666667	0.195980072021485
2	0.191211700439453
2.00333333333334	0.185012817382813
2.00666666666667	0.176429748535156
2.01	0.173091888427735
2.01333333333334	0.178337097167969
2.01666666666667	0.188827514648438
2.02	0.193119049072266
2.02333333333334	0.19216537475586
2.02666666666667	0.19216537475586
2.03	0.189304351806641
2.03333333333334	0.180244445800781
2.03666666666667	0.173091888427735
2.04	0.176429748535156
2.04333333333334	0.189304351806641
2.04666666666667	0.20599365234375
2.05	0.220298767089844
2.05333333333334	0.229358673095703
2.05666666666667	0.225543975830078
2.06	0.20599365234375
2.06333333333334	0.181674957275391
2.06666666666667	0.156879425048828
2.07	0.140190124511719
2.07333333333334	0.131607055664063
2.07666666666667	0.13875961303711
2.08	0.153064727783203
2.08333333333334	0.164508819580078
2.08666666666667	0.174522399902344
2.09	0.183582305908203
2.09333333333334	0.189781188964844
2.09666666666667	0.182628631591797
2.1	0.167369842529297
2.10333333333334	0.155925750732422
2.10666666666667	0.150680541992188
2.11	0.14638900756836
2.11333333333334	0.144481658935547
2.11666666666667	0.141143798828125
2.12	0.144481658935547
2.12333333333334	0.147342681884766
2.12666666666667	0.156402587890625
2.13	0.167369842529297
2.13333333333334	0.173568725585938
2.13666666666667	0.181198120117188
2.14	0.185012817382813
2.14333333333334	0.186920166015625
2.14666666666667	0.180721282958985
2.15	0.16927719116211
2.15333333333334	0.163078308105469
2.15666666666667	0.165462493896485
2.16	0.174045562744141
2.16333333333334	0.185489654541016
2.16666666666667	0.195026397705078
2.17	0.206947326660156
2.17333333333334	0.215530395507813
2.17666666666667	0.219345092773438
2.18	0.213623046875
2.18333333333334	0.199317932128906
2.18666666666667	0.174999237060547
2.19	0.147342681884766
2.19333333333334	0.120162963867188
2.19666666666667	0.0982284545898438
2.2	0.0863075256347656
2.20333333333334	0.0834465026855469
2.20666666666667	0.0901222229003906
2.21	0.0967979431152344
2.21333333333334	0.0967979431152344
2.21666666666667	0.087738037109375
2.22	0.0782012939453125
2.22333333333334	0.0696182250976563
2.22666666666667	0.0662803649902344
2.23	0.0667572021484375
2.23333333333334	0.0772476196289063
2.23666666666667	0.0948905944824219
2.24	0.1068115234375
2.24333333333334	0.113487243652344
2.24666666666667	0.112533569335938
2.25	0.106334686279297
2.25333333333334	0.09918212890625
2.25666666666667	0.0910758972167969
2.26	0.0891685485839844
2.26333333333334	0.0896453857421875
2.26666666666667	0.0925064086914063
2.27	0.10061264038086
2.27333333333334	0.1068115234375
2.27666666666667	0.111579895019531
2.28	0.10824203491211
2.28333333333334	0.101566314697266
2.28666666666667	0.100135803222656
2.29	0.105381011962891
2.29333333333334	0.112533569335938
2.29666666666667	0.118255615234375
2.3	0.128269195556641
2.30333333333334	0.136852264404297
2.30666666666667	0.143051147460938
2.31	0.142097473144531
2.31333333333334	0.146865844726563
2.31666666666667	0.158309936523438
2.32	0.170230865478516
2.32333333333334	0.181674957275391
2.32666666666667	0.190258026123047
2.33	0.198841094970703
2.33333333333334	0.197410583496094
2.33666666666667	0.188827514648438
2.34	0.178813934326172
2.34333333333334	0.172138214111328
2.34666666666667	0.16927719116211
2.35	0.164508819580078
2.35333333333334	0.164985656738281
2.35666666666667	0.170230865478516
2.36	0.176429748535156
2.36333333333334	0.185012817382813
2.36666666666667	0.191688537597656
2.37	0.198841094970703
2.37333333333334	0.202178955078125
2.37666666666667	0.206947326660156
2.38	0.213146209716797
2.38333333333334	0.216007232666016
2.38666666666667	0.216960906982422
2.39	0.214099884033203
2.39333333333334	0.20599365234375
2.39666666666667	0.194072723388672
2.4	0.18310546875
2.40333333333334	0.17547607421875
2.40666666666667	0.172138214111328
2.41	0.176429748535156
2.41333333333334	0.190258026123047
2.41666666666667	0.201225280761719
2.42	0.202655792236328
2.42333333333334	0.197887420654297
2.42666666666667	0.19073486328125
2.43	0.182628631591797
2.43333333333334	0.172615051269531
2.43666666666667	0.166893005371094
2.44	0.1678466796875
2.44333333333334	0.164508819580078
2.44666666666667	0.160694122314453
2.45	0.155448913574219
2.45333333333334	0.153064727783203
2.45666666666667	0.14638900756836
2.46	0.1373291015625
2.46333333333334	0.130176544189453
2.46666666666667	0.130653381347656
2.47	0.135421752929688
2.47333333333334	0.142574310302735
2.47666666666667	0.155448913574219
2.48	0.164031982421875
2.48333333333334	0.174999237060547
2.48666666666667	0.17690658569336
2.49	0.172615051269531
2.49333333333334	0.160694122314453
2.49666666666667	0.147819519042969
2.5	0.143527984619141
2.50333333333334	0.14495849609375
2.50666666666667	0.154495239257813
2.51	0.170707702636719
2.51333333333334	0.19073486328125
2.51666666666667	0.206470489501953
2.52	0.216007232666016
2.52333333333334	0.218868255615235
2.52666666666667	0.22268295288086
2.53	0.222206115722656
2.53333333333334	0.218868255615235
2.53666666666667	0.211238861083985
2.54	0.206947326660156
2.54333333333334	0.207901000976563
2.54666666666667	0.206947326660156
2.55	0.207901000976563
2.55333333333334	0.21505355834961
2.55666666666667	0.232696533203125
2.56	0.246524810791016
2.56333333333334	0.252246856689453
2.56666666666667	0.248432159423828
2.57	0.235557556152344
2.57333333333334	0.214576721191406
2.57666666666667	0.189304351806641
2.58	0.171661376953125
2.58333333333334	0.160694122314453
2.58666666666667	0.154495239257813
2.59	0.151157379150391
2.59333333333334	0.152587890625
2.59666666666667	0.16021728515625
2.6	0.165939331054688
2.60333333333334	0.16927719116211
2.60666666666667	0.174045562744141
2.61	0.182151794433594
2.61333333333334	0.186443328857422
2.61666666666667	0.185012817382813
2.62	0.186443328857422
2.62333333333334	0.195980072021485
2.62666666666667	0.204563140869141
2.63	0.209808349609375
2.63333333333334	0.216007232666016
2.63666666666667	0.227451324462891
2.64	0.238418579101563
2.64333333333334	0.239849090576172
2.64666666666667	0.241279602050781
2.65	0.242710113525391
2.65333333333334	0.235557556152344
2.65666666666667	0.22268295288086
2.66	0.213623046875
2.66333333333334	0.222206115722656
2.66666666666667	0.233173370361328
2.67	0.242710113525391
2.67333333333334	0.256061553955078
2.67666666666667	0.271797180175781
2.68	0.284194946289063
2.68333333333334	0.287055969238281
2.68666666666667	0.293254852294922
2.69	0.300407409667969
2.69333333333334	0.309467315673828
2.69666666666667	0.31280517578125
2.7	0.312328338623047
2.70333333333334	0.30517578125
2.70666666666667	0.296592712402344
2.71	0.294685363769531
2.71333333333334	0.295162200927735
2.71666666666667	0.300407409667969
2.72	0.302314758300781
2.72333333333334	0.30660629272461
2.72666666666667	0.307083129882813
2.73	0.302314758300781
2.73333333333334	0.296115875244141
2.73666666666667	0.287055969238281
2.74	0.282764434814453
2.74333333333334	0.277996063232422
2.74666666666667	0.275135040283203
2.75	0.269412994384766
2.75333333333334	0.264167785644531
2.75666666666667	0.262260437011719
2.76	0.261306762695313
2.76333333333334	0.261783599853516
2.76666666666667	0.259876251220703
2.77	0.262737274169922
2.77333333333334	0.267505645751953
2.77666666666667	0.274181365966797
2.78	0.278472900390625
2.78333333333334	0.28371810913086
2.78666666666667	0.292301177978516
2.79	0.303745269775391
2.79333333333334	0.3204345703125
2.79666666666667	0.34332275390625
2.8	0.373363494873047
2.80333333333334	0.404834747314453
2.80666666666667	0.444889068603516
2.81	0.503063201904297
2.81333333333334	0.578403472900391
2.81666666666667	0.669002532958985
2.82	0.782012939453125
2.82333333333334	0.932693481445313
2.82666666666667	1.11913681030274
2.83	1.32894515991211
2.83333333333334	1.56211853027344
2.83666666666667	1.82437896728516
2.84	2.10762023925781
2.84333333333334	2.40516662597656
2.84666666666667	2.71272659301758
2.85	3.04174423217774
2.85333333333334	3.38983535766602
2.85666666666667	3.73554229736328
2.86	4.07171249389649
2.86333333333334	4.38404083251953
2.86666666666667	4.66632843017578
2.87	4.89854812622071
2.87333333333334	5.07354736328125
2.87666666666667	5.19084930419922
2.88	5.25379180908203
2.88333333333334	5.25712966918946
2.88666666666667	5.20181655883789
2.89	5.09500503540039
2.89333333333334	4.94241714477539
2.89666666666667	4.75311279296875
2.9	4.53758239746094
2.90333333333334	4.31203842163086
2.90666666666667	4.08220291137696
2.91	3.85284423828125
2.91333333333334	3.62682342529297
2.91666666666667	3.41129302978516
2.92	3.20863723754883
2.92333333333334	3.01980972290039
2.92666666666667	2.84576416015625
2.93	2.68411636352539
2.93333333333334	2.53582000732422
2.93666666666667	2.40039825439453
2.94	2.28643417358399
2.94333333333334	2.18820571899414
2.94666666666667	2.10905075073242
2.95	2.04706192016602
2.95333333333334	2.00462341308594
2.95666666666667	1.97839736938477
2.96	1.95503234863281
2.96333333333334	1.94501876831055
2.96666666666667	1.94406509399414
2.97	1.94501876831055
2.97333333333334	1.94263458251953
2.97666666666667	1.94120407104492
2.98	1.94549560546875
2.98333333333334	1.94740295410156
2.98666666666667	1.94311141967774
2.99	1.94501876831055
2.99333333333334	1.95360183715821
2.99666666666667	1.96361541748047
3	1.96409225463867
3.00333333333334	1.96027755737305
3.00666666666667	1.9521713256836
3.01	1.94072723388672
3.01333333333334	1.91831588745117
3.01666666666667	1.88541412353516
3.02	1.84965133666992
3.02333333333334	1.80864334106446
3.02666666666667	1.76429748535156
3.03	1.71136856079102
3.03333333333334	1.65653228759766
3.03666666666667	1.59788131713867
3.04	1.53684616088867
3.04333333333334	1.47056579589844
3.04666666666667	1.39808654785156
3.05	1.32322311401367
3.05333333333334	1.24883651733399
3.05666666666667	1.18207931518555
3.06	1.12295150756836
3.06333333333334	1.07526779174805
3.06666666666667	1.03950500488281
3.07	1.00517272949219
3.07333333333334	0.970840454101563
3.07666666666667	0.931262969970703
3.08	0.89406967163086
3.08333333333334	0.858306884765625
3.08666666666667	0.829219818115235
3.09	0.807762145996094
3.09333333333334	0.793933868408203
3.09666666666667	0.783920288085938
3.1	0.770092010498047
3.10333333333334	0.750541687011719
3.10666666666667	0.722408294677735
3.11	0.692844390869141
3.11333333333334	0.666618347167969
3.11666666666667	0.648021697998047
3.12	0.63323974609375
3.12333333333334	0.621795654296875
3.12666666666667	0.60272216796875
3.13	0.58126449584961
3.13333333333334	0.555038452148438
3.13666666666667	0.532150268554688
3.14	0.51116943359375
3.14333333333334	0.487804412841797
3.14666666666667	0.475883483886719
3.15	0.471115112304688
3.15333333333334	0.471591949462891
3.15666666666667	0.464439392089844
3.16	0.452041625976563
3.16333333333334	0.445842742919922
3.16666666666667	0.444889068603516
3.17	0.4425048828125
3.17333333333334	0.432491302490235
3.17666666666667	0.41961669921875
3.18	0.408172607421875
3.18333333333334	0.396251678466797
3.18666666666667	0.377655029296875
3.19	0.354766845703125
3.19333333333334	0.340938568115235
3.19666666666667	0.339031219482422
3.2	0.343799591064453
3.20333333333334	0.34475326538086
3.20666666666667	0.343799591064453
3.21	0.349521636962891
3.21333333333334	0.356197357177735
3.21666666666667	0.351905822753906
3.22	0.33712387084961
3.22333333333334	0.315666198730469
3.22666666666667	0.303745269775391
3.23	0.295162200927735
3.23333333333334	0.283241271972656
3.23666666666667	0.277996063232422
3.24	0.278949737548828
3.24333333333334	0.287055969238281
3.24666666666667	0.284671783447266
3.25	0.274181365966797
3.25333333333334	0.266551971435547
3.25666666666667	0.261783599853516
3.26	0.260353088378906
3.26333333333334	0.263214111328125
3.26666666666667	0.273227691650391
3.27	0.285148620605469
3.27333333333334	0.290393829345703
3.27666666666667	0.290393829345703
3.28	0.287055969238281
3.28333333333334	0.277042388916016
3.28666666666667	0.26082992553711
3.29	0.240802764892578
3.29333333333334	0.228404998779297
3.29666666666667	0.223159790039063
3.3	0.226020812988281
3.30333333333334	0.232219696044922
3.30666666666667	0.240802764892578
3.31	0.247955322265625
3.31333333333334	0.247001647949219
3.31666666666667	0.236988067626953
3.32	0.226020812988281
3.32333333333334	0.220298767089844
3.32666666666667	0.216960906982422
3.33	0.208377838134766
3.33333333333334	0.199317932128906
3.33666666666667	0.195026397705078
3.34	0.194072723388672
3.34333333333334	0.193119049072266
3.34666666666667	0.195503234863281
3.35	0.200748443603516
3.35333333333334	0.208377838134766
3.35666666666667	0.218391418457031
3.36	0.216484069824219
3.36333333333334	0.208854675292969
3.36666666666667	0.195980072021485
3.37	0.195026397705078
3.37333333333334	0.193595886230469
3.37666666666667	0.187873840332031
3.38	0.181674957275391
3.38333333333334	0.182628631591797
3.38666666666667	0.185012817382813
3.39	0.185012817382813
3.39333333333334	0.187873840332031
3.39666666666667	0.1983642578125
3.4	0.215530395507813
3.40333333333334	0.224113464355469
3.40666666666667	0.225067138671875
3.41	0.217437744140625
3.41333333333334	0.205039978027344
3.41666666666667	0.182151794433594
3.42	0.153541564941406
3.42333333333334	0.136375427246094
3.42666666666667	0.1373291015625
3.43	0.147819519042969
3.43333333333334	0.164508819580078
3.43666666666667	0.180721282958985
3.44	0.193595886230469
3.44333333333334	0.194072723388672
3.44666666666667	0.183582305908203
3.45	0.174522399902344
3.45333333333334	0.165462493896485
3.45666666666667	0.164031982421875
3.46	0.16927719116211
3.46333333333334	0.181674957275391
3.46666666666667	0.192642211914063
3.47	0.196933746337891
3.47333333333334	0.202655792236328
3.47666666666667	0.207901000976563
3.48	0.216007232666016
3.48333333333334	0.219345092773438
3.48666666666667	0.222206115722656
3.49	0.21505355834961
3.49333333333334	0.197887420654297
3.49666666666667	0.180244445800781
3.5	0.166893005371094
3.50333333333334	0.163555145263672
3.50666666666667	0.163078308105469
3.51	0.170707702636719
3.51333333333334	0.184059143066406
3.51666666666667	0.196933746337891
3.52	0.199317932128906
3.52333333333334	0.186443328857422
3.52666666666667	0.173568725585938
3.53	0.168800354003906
3.53333333333334	0.172615051269531
3.53666666666667	0.170230865478516
3.54	0.165462493896485
3.54333333333334	0.166416168212891
3.54666666666667	0.165462493896485
3.55	0.158309936523438
3.55333333333334	0.144481658935547
3.55666666666667	0.141143798828125
3.56	0.14495849609375
3.56333333333334	0.151157379150391
3.56666666666667	0.159740447998047
3.57	0.168323516845703
3.57333333333334	0.17547607421875
3.57666666666667	0.172138214111328
3.58	0.165462493896485
3.58333333333334	0.164985656738281
3.58666666666667	0.173091888427735
3.59	0.185966491699219
3.59333333333334	0.194072723388672
3.59666666666667	0.197410583496094
3.6	0.200271606445313
3.60333333333334	0.200271606445313
3.60666666666667	0.197887420654297
3.61	0.19073486328125
3.61333333333334	0.19216537475586
3.61666666666667	0.203132629394531
3.62	0.209808349609375
3.62333333333334	0.205516815185547
3.62666666666667	0.195026397705078
3.63	0.188350677490235
3.63333333333334	0.177383422851563
3.63666666666667	0.166893005371094
3.64	0.164985656738281
3.64333333333334	0.166893005371094
3.64666666666667	0.168323516845703
3.65	0.165462493896485
3.65333333333334	0.169754028320313
3.65666666666667	0.175952911376953
3.66	0.183582305908203
3.66333333333334	0.188827514648438
3.66666666666667	0.197410583496094
3.67	0.20742416381836
3.67333333333334	0.213623046875
3.67666666666667	0.213623046875
3.68	0.205039978027344
3.68333333333334	0.197410583496094
3.68666666666667	0.18453598022461
3.69	0.172615051269531
3.69333333333334	0.156879425048828
3.69666666666667	0.141620635986328
3.7	0.130176544189453
3.70333333333334	0.12350082397461
3.70666666666667	0.123023986816406
3.71	0.124454498291016
3.71333333333334	0.127315521240235
3.71666666666667	0.12969970703125
3.72	0.131607055664063
3.72333333333334	0.134468078613281
3.72666666666667	0.138282775878906
3.73	0.140190124511719
3.73333333333334	0.145912170410156
3.73666666666667	0.157833099365235
3.74	0.171661376953125
3.74333333333334	0.174522399902344
3.74666666666667	0.167369842529297
3.75	0.15401840209961
3.75333333333334	0.142097473144531
3.75666666666667	0.129222869873047
3.76	0.119209289550781
3.76333333333334	0.118255615234375
3.76666666666667	0.125885009765625
3.77	0.142574310302735
3.77333333333334	0.154972076416016
3.77666666666667	0.163078308105469
3.78	0.166893005371094
3.78333333333334	0.168800354003906
3.78666666666667	0.164508819580078
3.79	0.155448913574219
3.79333333333334	0.146865844726563
3.79666666666667	0.14638900756836
3.8	0.149726867675781
3.80333333333334	0.153064727783203
3.80666666666667	0.160694122314453
3.81	0.17547607421875
3.81333333333334	0.193119049072266
3.81666666666667	0.20599365234375
3.82	0.209331512451172
3.82333333333334	0.206947326660156
3.82666666666667	0.197887420654297
3.83	0.185966491699219
3.83333333333334	0.175952911376953
3.83666666666667	0.170230865478516
3.84	0.170230865478516
3.84333333333334	0.175952911376953
3.84666666666667	0.18453598022461
3.85	0.194072723388672
3.85333333333334	0.201225280761719
3.85666666666667	0.205039978027344
3.86	0.212192535400391
3.86333333333334	0.226497650146485
3.86666666666667	0.244617462158203
3.87	0.263214111328125
3.87333333333334	0.281333923339844
3.87666666666667	0.307083129882813
3.88	0.341415405273438
3.88333333333334	0.383853912353516
3.88666666666667	0.438690185546875
3.89	0.508785247802735
3.89333333333334	0.599861145019532
3.89666666666667	0.709056854248047
3.9	0.8392333984375
3.90333333333334	0.99945068359375
3.90666666666667	1.19113922119141
3.91	1.41525268554688
3.91333333333334	1.66845321655274
3.91666666666667	1.95789337158203
3.92	2.29215621948242
3.92333333333334	2.67267227172852
3.92666666666667	3.10420989990235
3.93	3.58676910400391
3.93333333333334	4.13036346435547
3.93666666666667	4.74309921264649
3.94	5.43212890625
3.94333333333334	6.20079040527344
3.94666666666667	7.05337524414063
3.95	8.00609588623047
3.95333333333334	9.07421112060547
3.95666666666667	10.2663040161133
3.96	11.5790367126465
3.96333333333334	13.0171775817871
3.96666666666667	14.5940780639649
3.97	16.3187980651856
3.97333333333334	18.1841850280762
3.97666666666667	20.1773643493653
3.98	22.2916603088379
3.98333333333334	24.5151519775391
3.98666666666667	26.8192291259766
3.99	29.1690826416016
3.99333333333334	31.5260887145996
3.99666666666667	33.8535308837891
4	36.1032485961914
4.00333333333334	38.2227897644043
4.00666666666667	40.1663780212403
4.01	41.8930053710938
4.01333333333334	43.3721542358399
4.01666666666667	44.5709228515625
4.02	45.4730987548828
4.02333333333334	46.0710525512696
4.02666666666667	46.3533401489258
4.03	46.3190078735352
4.03333333333334	45.9799766540528
4.03666666666667	45.3586578369141
4.04	44.4693565368653
4.04333333333334	43.3402061462403
4.04666666666667	42.0184135437012
4.05	40.5368804931641
4.05333333333334	38.9180183410645
4.05666666666667	37.1880531311035
4.06	35.3965759277344
4.06333333333334	33.5783958435059
4.06666666666667	31.7530632019043
4.07	29.9444198608399
4.07333333333334	28.1801223754883
4.07666666666667	26.4792442321778
4.08	24.84130859375
4.08333333333334	23.2706069946289
4.08666666666667	21.7761993408203
4.09	20.3642845153809
4.09333333333334	19.0391540527344
4.09666666666667	17.8008079528809
4.1	16.6473388671875
4.10333333333334	15.5754089355469
4.10666666666667	14.5797729492188
4.11	13.6547088623047
4.11333333333334	12.7978324890137
4.11666666666667	12.0067596435547
4.12	11.2781524658203
4.12333333333334	10.6048583984375
4.12666666666667	9.97972488403321
4.13	9.40275192260742
4.13333333333334	8.8644027709961
4.13666666666667	8.35418701171875
4.14	7.87448883056641
4.14333333333334	7.43150711059571
4.14666666666667	7.02857971191407
4.15	6.6523551940918
4.15333333333334	6.3018798828125
4.15666666666667	5.97620010375977
4.16	5.66673278808594
4.16333333333334	5.36298751831055
4.16666666666667	5.05781173706055
4.17	4.76264953613281
4.17333333333334	4.48894500732422
4.17666666666667	4.23860549926758
4.18	4.00352478027344
4.18333333333334	3.78036499023438
4.18666666666667	3.57580184936524
4.19	3.39460372924805
4.19333333333334	3.21817398071289
4.19666666666667	3.04031372070313
4.2	2.86912918090821
4.20333333333334	2.71368026733399
4.20666666666667	2.57253646850586
4.21	2.42757797241211
4.21333333333334	2.28261947631836
4.21666666666667	2.14290618896485
4.22	2.01797485351563
4.22333333333334	1.9063949584961
4.22666666666667	1.80387496948242
4.23	1.71184539794922
4.23333333333334	1.6322135925293
4.23666666666667	1.55830383300781
4.24	1.48820877075196
4.24333333333334	1.41716003417969
4.24666666666667	1.34944915771485
4.25	1.28698348999024
4.25333333333334	1.22499465942383
4.25666666666667	1.16777420043946
4.26	1.11722946166992
4.26333333333334	1.07479095458985
4.26666666666667	1.03092193603516
4.27	0.986099243164063
4.27333333333334	0.942230224609375
4.27666666666667	0.908851623535156
4.28	0.875473022460938
4.28333333333334	0.847816467285156
4.28666666666667	0.818729400634766
4.29	0.78725814819336
4.29333333333334	0.759601593017578
4.29666666666667	0.733375549316407
4.3	0.712871551513672
4.30333333333334	0.693798065185547
4.30666666666667	0.681877136230469
4.31	0.673770904541016
4.31333333333334	0.666141510009766
4.31666666666667	0.655651092529297
4.32	0.643730163574219
4.32333333333334	0.628948211669922
4.32666666666667	0.618934631347657
4.33	0.616550445556641
4.33333333333334	0.618457794189453
4.33666666666667	0.624179840087891
4.34	0.627994537353516
4.34333333333334	0.627994537353516
4.34666666666667	0.621318817138672
4.35	0.612735748291016
4.35333333333334	0.607967376708985
4.35666666666667	0.606536865234375
4.36	0.607013702392578
4.36333333333334	0.608921051025391
4.36666666666667	0.616073608398438
4.37	0.631332397460938
4.37333333333334	0.653743743896485
4.37666666666667	0.674247741699219
4.38	0.69570541381836
4.38333333333334	0.721454620361328
4.38666666666667	0.748634338378907
4.39	0.767707824707032
4.39333333333334	0.780582427978516
4.39666666666667	0.800609588623047
4.4	0.826358795166016
4.40333333333334	0.845432281494141
4.40666666666667	0.857830047607422
4.41	0.874996185302735
4.41333333333334	0.89406967163086
4.41666666666667	0.901222229003906
4.42	0.898838043212891
4.42333333333334	0.900745391845703
4.42666666666667	0.911235809326172
4.43	0.911712646484375
4.43333333333334	0.903606414794922
4.43666666666667	0.888824462890625
4.44	0.874519348144531
4.44333333333334	0.854969024658203
4.44666666666667	0.824451446533203
4.45	0.790596008300782
4.45333333333334	0.757694244384766
4.45666666666667	0.738143920898438
4.46	0.71859359741211
4.46333333333334	0.699043273925782
4.46666666666667	0.679492950439453
4.47	0.666618347167969
4.47333333333334	0.655651092529297
4.47666666666667	0.641822814941407
4.48	0.632762908935547
4.48333333333334	0.630855560302735
4.48666666666667	0.635623931884766
4.49	0.639438629150391
4.49333333333334	0.645160675048828
4.49666666666667	0.643730163574219
4.5	0.639915466308594
4.50333333333334	0.631809234619141
4.50666666666667	0.616073608398438
4.51	0.602245330810547
4.51333333333334	0.58889389038086
4.51666666666667	0.583171844482422
4.52	0.57363510131836
4.52333333333334	0.558853149414063
4.52666666666667	0.54311752319336
4.53	0.522136688232422
4.53333333333334	0.503063201904297
4.53666666666667	0.488758087158203
4.54	0.486850738525391
4.54333333333334	0.49591064453125
4.54666666666667	0.504016876220703
4.55	0.514984130859375
4.55333333333334	0.520706176757813
4.55666666666667	0.521659851074219
4.56	0.509738922119141
4.56333333333334	0.492095947265625
4.56666666666667	0.485420227050781
4.57	0.486373901367188
4.57333333333334	0.488758087158203
4.57666666666667	0.483989715576172
4.58	0.481605529785156
4.58333333333334	0.483989715576172
4.58666666666667	0.483512878417969
4.59	0.480175018310547
4.59333333333334	0.477790832519531
4.59666666666667	0.479698181152344
4.6	0.487327575683594
4.60333333333334	0.496864318847656
4.60666666666667	0.5035400390625
4.61	0.505447387695313
4.61333333333334	0.502586364746094
4.61666666666667	0.501632690429688
4.62	0.496387481689453
4.62333333333334	0.48971176147461
4.62666666666667	0.489234924316406
4.63	0.499725341796875
4.63333333333334	0.515937805175782
4.63666666666667	0.527381896972657
4.64	0.537872314453125
4.64333333333334	0.550270080566407
4.64666666666667	0.560283660888672
4.65	0.559329986572266
4.65333333333334	0.551700592041016
4.65666666666667	0.546455383300782
4.66	0.545978546142578
4.66333333333334	0.542163848876953
4.66666666666667	0.532627105712891
4.67	0.52022933959961
4.67333333333334	0.515460968017578
4.67666666666667	0.519752502441407
4.68	0.522136688232422
4.68333333333334	0.516414642333985
4.68666666666667	0.508785247802735
4.69	0.507354736328125
4.69333333333334	0.505924224853516
4.69666666666667	0.494956970214844
4.7	0.483512878417969
4.70333333333334	0.483989715576172
4.70666666666667	0.493049621582031
4.71	0.502109527587891
4.71333333333334	0.505924224853516
4.71666666666667	0.511646270751953
4.72	0.517845153808594
4.72333333333334	0.523090362548828
4.72666666666667	0.52642822265625
4.73	0.528335571289063
4.73333333333334	0.528812408447266
4.73666666666667	0.529289245605469
4.74	0.529289245605469
4.74333333333334	0.530242919921875
4.74666666666667	0.5340576171875
4.75	0.540256500244141
4.75333333333334	0.552654266357422
4.75666666666667	0.563144683837891
4.76	0.565528869628907
4.76333333333334	0.557899475097657
4.76666666666667	0.542640686035157
4.77	0.52642822265625
4.77333333333334	0.507354736328125
4.77666666666667	0.494956970214844
4.78	0.494003295898438
4.78333333333334	0.499248504638672
4.78666666666667	0.510215759277344
4.79	0.52642822265625
4.79333333333334	0.542163848876953
4.79666666666667	0.550270080566407
4.8	0.547409057617188
4.80333333333334	0.544071197509766
4.80666666666667	0.540733337402344
4.81	0.541210174560547
4.81333333333334	0.552177429199219
4.81666666666667	0.568389892578125
4.82	0.583171844482422
4.82333333333334	0.593662261962891
4.82666666666667	0.603675842285157
4.83	0.607490539550782
4.83333333333334	0.60415267944336
4.83666666666667	0.598907470703125
4.84	0.597000122070313
4.84333333333334	0.597953796386719
4.84666666666667	0.597000122070313
4.85	0.596046447753907
4.85333333333334	0.600337982177735
4.85666666666667	0.607967376708985
4.86	0.617504119873047
4.86333333333334	0.631332397460938
4.86666666666667	0.6561279296875
4.87	0.6866455078125
4.87333333333334	0.711917877197266
4.87666666666667	0.73385238647461
4.88	0.75674057006836
4.88333333333334	0.7781982421875
4.88666666666667	0.792980194091797
4.89	0.807762145996094
4.89333333333334	0.826358795166016
4.89666666666667	0.854015350341797
4.9	0.890254974365235
4.90333333333334	0.940799713134766
4.90666666666667	1.00374221801758
4.91	1.07526779174805
4.91333333333334	1.16014480590821
4.91666666666667	1.25694274902344
4.92	1.36995315551758
4.92333333333334	1.49583816528321
4.92666666666667	1.64079666137696
4.93	1.80864334106446
4.93333333333334	2.00319290161133
4.93666666666667	2.22969055175781
4.94	2.49099731445313
4.94333333333334	2.79426574707031
4.94666666666667	3.14474105834961
4.95	3.54671478271485
4.95333333333334	4.0130615234375
4.95666666666667	4.54807281494141
4.96	5.16271591186524
4.96333333333334	5.86605072021485
4.96666666666667	6.67333602905274
4.97	7.60269165039063
4.97333333333334	8.65983963012696
4.97666666666667	9.87100601196289
4.98	11.2571716308594
4.98333333333334	12.8483772277832
4.98666666666667	14.6627426147461
4.99	16.7317390441895
4.99333333333334	19.0916061401367
4.99666666666667	21.782398223877
5	24.8484611511231
5.00333333333334	28.3360481262207
5.00666666666667	32.3076248168946
5.01	36.8256568908692
5.01333333333334	41.9516563415528
5.01666666666667	47.7509498596192
5.02	54.3074607849121
5.02333333333334	61.7246627807617
5.02666666666667	70.0974464416504
5.03	79.516887664795
5.03333333333334	90.0950431823731
5.03666666666667	101.972579956055
5.04	115.288734436035
5.04333333333334	130.18798828125
5.04666666666667	146.829605102539
5.05	165.403366088867
5.05333333333334	186.105728149414
5.05666666666667	209.11979675293
5.06	234.662055969238
5.06333333333334	262.958526611328
5.06666666666667	294.256210327149
5.07	328.796863555908
5.07333333333334	366.867065429688
5.07666666666667	408.756732940674
5.08	454.70666885376
5.08333333333334	504.965782165528
5.08666666666667	559.792995452881
5.09	619.4486618042
5.09333333333334	684.144020080567
5.09666666666667	754.082202911377
5.1	829.437732696533
5.10333333333334	910.284042358399
5.10666666666667	996.591091156006
5.11	1088.40990066529
5.11333333333334	1185.51301956177
5.11666666666667	1287.76931762696
5.12	1394.98567581177
5.12333333333334	1506.58512115479
5.12666666666667	1621.89674377442
5.13	1738.96217346192
5.13333333333334	1857.67793655396
5.13666666666667	1977.15187072754
5.14	2095.63446044922
5.14333333333334	2214.32209014893
5.14666666666667	2331.73561096192
5.15	2446.39825820923
5.15333333333334	2550.60482025147
5.15666666666667	2644.31238174439
5.16	2725.5802154541
5.16333333333334	2790.8148765564
5.16666666666667	2839.00213241577
5.17	2875.35619735718
5.17333333333334	2902.51684188843
5.17666666666667	2922.80817031861
5.18	2940.29378890991
5.18333333333334	2956.10857009888
5.18666666666667	2963.8934135437
5.19	2963.37652206421
5.19333333333334	2968.57595443726
5.19666666666667	2976.15766525269
5.2	2977.74267196655
5.20333333333334	2972.72729873657
5.20666666666667	2977.84376144409
5.21	2989.13145065308
5.21333333333334	2996.49000167847
5.21666666666667	2994.30894851685
5.22	2991.68634414673
5.22333333333334	2994.86875534058
5.22666666666667	2994.63987350464
5.23	2993.75581741333
5.23333333333334	2986.19794845581
5.23666666666667	2982.90491104126
5.24	2984.45844650269
5.24333333333334	2987.539768219
5.24666666666667	2992.44260787964
5.25	2991.32490158081
5.25333333333334	2992.64001846314
5.25666666666667	2993.4983253479
5.26	2995.22352218628
5.26333333333334	2995.99409103394
5.26666666666667	2991.47367477417
5.27	2985.43787002564
5.27333333333334	2977.18191146851
5.27666666666667	2974.57456588745
5.28	2970.94869613648
5.28333333333334	2961.96508407593
5.28666666666667	2951.17998123169
5.29	2946.69103622437
5.29333333333334	2952.29387283325
5.29666666666667	2962.12720870972
5.3	2969.99406814575
5.30333333333334	2978.41596603394
5.30666666666667	2987.54549026489
5.31	2998.46601486206
5.31333333333334	3004.77743148804
5.31666666666667	2993.54124069214
5.32	2982.35845565796
5.32333333333334	2970.35455703736
5.32666666666667	2961.66276931763
5.33	2944.90480422974
5.33333333333334	2922.43814468384
5.33666666666667	2903.19204330445
5.34	2875.91981887818
5.34333333333334	2841.0964012146
5.34666666666667	2799.17478561402
5.35	2759.26446914673
5.35333333333334	2720.69931030274
5.35666666666667	2680.45330047608
5.36	2637.85743713379
5.36333333333334	2597.13745117188
5.36666666666667	2556.94437026978
5.37	2511.31057739258
5.37333333333334	2459.66768264771
5.37666666666667	2405.11417388916
5.38	2351.43947601319
5.38333333333334	2297.48916625977
5.38666666666667	2242.02537536621
5.39	2187.4098777771
5.39333333333334	2133.71753692627
5.39666666666667	2080.96837997437
5.4	2029.38890457154
5.40333333333334	1979.07209396363
5.40666666666667	1929.80670928955
5.41	1880.93662261963
5.41333333333334	1832.61013031006
5.41666666666667	1785.61449050904
5.42	1739.46237564087
5.42333333333334	1694.06318664551
5.42666666666667	1649.31106567383
5.43	1605.77392578125
5.43333333333334	1563.5986328125
5.43666666666667	1522.54438400269
5.44	1482.71894454956
5.44333333333334	1444.08655166626
5.44666666666667	1406.72779083252
5.45	1370.20587921143
5.45333333333334	1334.49172973633
5.45666666666667	1299.96967315674
5.46	1266.53575897217
5.46333333333334	1233.91819000244
5.46666666666667	1201.90095901489
5.47	1170.67527770996
5.47333333333334	1140.36893844605
5.47666666666667	1110.80312728882
5.48	1082.07082748413
5.48333333333334	1054.17346954346
5.48666666666667	1027.19593048096
5.49	1001.06287002564
5.49333333333334	975.758075714112
5.49666666666667	951.229095458985
5.5	927.423000335694
5.50333333333334	904.354095458985
5.50666666666667	881.999015808106
5.51	860.400676727295
5.51333333333334	839.490413665772
5.51666666666667	819.28825378418
5.52	799.747943878174
5.52333333333334	780.88665008545
5.52666666666667	762.698650360108
5.53	745.122432708741
5.53333333333334	728.146553039551
5.53666666666667	711.735725402832
5.54	695.910453796387
5.54333333333334	680.668830871582
5.54666666666667	666.000366210938
5.55	651.918411254883
5.55333333333334	638.453483581543
5.55666666666667	625.587463378907
5.56	613.3131980896
5.56333333333334	601.556777954102
5.56666666666667	590.318202972412
5.57	579.561233520508
5.57333333333334	569.273471832276
5.57666666666667	559.436798095703
5.58	550.014972686768
5.58333333333334	541.009902954102
5.58666666666667	532.410621643067
5.59	524.240970611573
5.59333333333334	516.469478607178
5.59666666666667	509.072780609131
5.6	502.020835876465
5.60333333333334	495.319366455078
5.60666666666667	488.951683044434
5.61	482.889175415039
5.61333333333334	477.130889892578
5.61666666666667	471.683025360108
5.62	466.533184051514
5.62333333333334	461.65132522583
5.62666666666667	457.024097442627
5.63	452.64196395874
5.63333333333334	448.497772216797
5.63666666666667	444.570541381836
5.64	440.869331359863
5.64333333333334	437.376499176026
5.64666666666667	434.075355529785
5.65	430.956840515137
5.65333333333334	428.019046783447
5.65666666666667	425.262928009033
5.66	422.65272140503
5.66333333333334	420.191287994385
5.66666666666667	417.86003112793
5.67	415.660858154297
5.67333333333334	413.566589355469
5.67666666666667	411.586284637451
5.68	409.72375869751
5.68333333333334	407.968044281006
5.68666666666667	406.335830688477
5.69	404.799461364746
5.69333333333334	403.361797332764
5.69666666666667	402.001857757569
5.7	400.731086730957
5.70333333333334	399.550437927246
5.70666666666667	398.433685302735
5.71	397.374153137207
5.71333333333334	396.373271942139
5.71666666666667	395.421981811524
5.72	394.524574279785
5.72333333333334	393.680095672608
5.72666666666667	392.895221710205
5.73	392.155647277832
5.73333333333334	391.449928283692
5.73666666666667	390.788078308106
5.74	390.165805816651
5.74333333333334	389.575481414795
5.74666666666667	389.013767242432
5.75	388.506412506104
5.75333333333334	388.050556182862
5.75666666666667	387.630462646485
5.76	387.226104736328
5.76333333333334	386.847019195557
5.76666666666667	386.505603790283
5.77	386.194229125977
5.77333333333334	385.908603668213
5.77666666666667	385.642528533936
5.78	385.404586791992
5.78333333333334	385.184764862061
5.78666666666667	384.978771209717
5.79	384.774208068848
5.79333333333334	384.56392288208
5.79666666666667	384.361743927002
5.8	384.167671203613
5.80333333333334	383.987903594971
5.80666666666667	383.803367614746
5.81	383.626937866211
5.81333333333334	383.479118347168
5.81666666666667	383.364200592041
5.82	383.27169418335
5.82333333333334	383.187294006348
5.82666666666667	383.119583129883
5.83	383.062362670899
5.83333333333334	383.011817932129
5.83666666666667	382.95316696167
5.84	382.888793945313
5.84333333333334	382.826328277588
5.84666666666667	382.774829864502
5.85	382.738113403321
5.85333333333334	382.708549499512
5.85666666666667	382.673740386963
5.86	382.646083831787
5.86333333333334	382.61365890503
5.86666666666667	382.580757141113
5.87	382.537841796875
5.87333333333334	382.487297058106
5.87666666666667	382.456779479981
5.88	382.441520690918
5.88333333333334	382.45964050293
5.88666666666667	382.489681243897
5.89	382.525444030762
5.89333333333334	382.552146911621
5.89666666666667	382.57646560669
5.9	382.58695602417
5.90333333333334	382.581233978272
5.90666666666667	382.56311416626
5.91	382.56311416626
5.91333333333334	382.586479187012
5.91666666666667	382.601261138916
5.92	382.610321044922
5.92333333333334	382.611274719238
5.92666666666667	382.612705230713
5.93	382.596492767334
5.93333333333334	382.57360458374
5.93666666666667	382.567882537842
5.94	382.573127746582
5.94333333333334	382.594108581543
5.94666666666667	382.626533508301
5.95	382.670402526856
5.95333333333334	382.707595825196
5.95666666666667	382.730960845947
5.96	382.749557495117
5.96333333333334	382.754325866699
5.96666666666667	382.751941680908
5.97	382.730007171631
5.97333333333334	382.717609405518
5.97666666666667	382.69567489624
5.98	382.680416107178
5.98333333333334	382.671356201172
5.98666666666667	382.662296295166
5.99	382.672786712647
5.99333333333334	382.682800292969
5.99666666666667	382.720470428467
6	382.752895355225
6.00333333333334	382.773399353028
6.00666666666667	382.78865814209
6.01	382.816314697266
6.01333333333334	382.855415344238
6.01666666666667	382.879734039307
6.02	382.895946502686
6.02333333333334	382.915496826172
6.02666666666667	382.936000823975
6.03	382.93981552124
6.03333333333334	382.919311523438
6.03666666666667	382.902145385742
6.04	382.900714874268
6.04333333333334	382.916927337647
6.04666666666667	382.920742034912
6.05	382.898807525635
6.05333333333334	382.877826690674
6.05666666666667	382.860183715821
6.06	382.842063903809
6.06333333333334	382.814407348633
6.06666666666667	382.799625396729
6.07	382.801532745362
6.07333333333334	382.816314697266
6.07666666666667	382.816791534424
6.08	382.799625396729
6.08333333333334	382.766723632813
6.08666666666667	382.726192474365
6.09	382.693767547608
6.09333333333334	382.666110992432
6.09666666666667	382.643699645996
6.1	382.625579833985
6.10333333333334	382.612705230713
6.10666666666667	382.614612579346
6.11	382.621288299561
6.11333333333334	382.605075836182
6.11666666666667	382.567405700684
6.12	382.532119750977
6.12333333333334	382.503509521485
6.12666666666667	382.470607757569
6.13	382.44104385376
6.13333333333334	382.426738739014
6.13666666666667	382.421493530274
6.14	382.390022277832
6.14333333333334	382.353305816651
6.14666666666667	382.315158843994
6.15	382.264137268067
6.15333333333334	382.202625274658
6.15666666666667	382.155895233155
6.16	382.140636444092
6.16333333333334	382.118701934815
6.16666666666667	382.077693939209
6.17	382.027626037598
6.17333333333334	381.978511810303
6.17666666666667	381.923198699951
6.18	381.868839263916
6.18333333333334	381.833076477051
6.18666666666667	381.796360015869
6.19	381.735801696778
6.19333333333334	381.65283203125
6.19666666666667	381.56795501709
6.2	381.48307800293
6.20333333333334	381.39820098877
6.20666666666667	381.327152252197
6.21	381.272315979004
6.21333333333334	381.227493286133
6.21666666666667	381.174564361572
6.22	381.119728088379
6.22333333333334	381.047248840332
6.22666666666667	380.967617034912
6.23	380.895137786865
6.23333333333334	380.838394165039
6.23666666666667	380.800247192383
6.24	380.750179290772
6.24333333333334	380.703449249268
6.24666666666667	380.642414093018
6.25	380.575180053711
6.25333333333334	380.496978759766
6.25666666666667	380.395889282227
6.26	380.295753479004
6.26333333333334	380.198478698731
6.26666666666667	380.128860473633
6.27	380.058765411377
6.27333333333334	379.98914718628
6.27666666666667	379.930496215821
6.28	379.871845245362
6.28333333333334	379.800319671631
6.28666666666667	379.702568054199
6.29	379.604816436768
6.29333333333334	379.517555236817
6.29666666666667	379.427909851074
6.3	379.347324371338
6.30333333333334	379.263877868653
6.30666666666667	379.181385040283
6.31	379.101276397705
6.31333333333334	379.003047943115
6.31666666666667	378.894329071045
6.32	378.767490386963
6.32333333333334	378.659725189209
6.32666666666667	378.572463989258
6.33	378.486633300781
6.33333333333334	378.409385681153
6.33666666666667	378.341674804688
6.34	378.29065322876
6.34333333333334	378.232002258301
6.34666666666667	378.154277801514
6.35	378.069400787354
6.35333333333334	377.986431121826
6.35666666666667	377.903938293457
6.36	377.804756164551
6.36333333333334	377.69365310669
6.36666666666667	377.601623535156
6.37	377.530097961426
6.37333333333334	377.454280853272
6.37666666666667	377.375602722168
6.38	377.30360031128
6.38333333333334	377.244949340821
6.38666666666667	377.160549163819
6.39	377.036571502686
6.39333333333334	376.903533935547
6.39666666666667	376.785755157471
6.4	376.678466796875
6.40333333333334	376.558303833008
6.40666666666667	376.440525054932
6.41	376.351833343506
6.41333333333334	376.283168792725
6.41666666666667	376.202583312988
6.42	376.112937927246
6.42333333333334	376.023769378662
6.42666666666667	375.947952270508
6.43	375.871181488037
6.43333333333334	375.78821182251
6.43666666666667	375.700473785401
6.44	375.598430633545
6.44333333333334	375.493049621582
6.44666666666667	375.378131866455
6.45	375.269412994385
6.45333333333334	375.16450881958
6.45666666666667	375.071525573731
6.46	375.000476837158
6.46333333333334	374.948978424072
6.46666666666667	374.905586242676
6.47	374.849796295166
6.47333333333334	374.775409698487
6.47666666666667	374.686241149903
6.48	374.595642089844
6.48333333333334	374.496936798096
6.48666666666667	374.393463134766
6.49	374.285221099854
6.49333333333334	374.197483062744
6.49666666666667	374.128341674805
6.5	374.069213867188
6.50333333333334	374.009132385254
6.50666666666667	373.945713043213
6.51	373.879432678223
6.51333333333334	373.802661895752
6.51666666666667	373.71826171875
6.52	373.621463775635
6.52333333333334	373.534202575684
6.52666666666667	373.457908630371
6.53	373.385906219483
6.53333333333334	373.316287994385
6.53666666666667	373.25382232666
6.54	373.193740844727
6.54333333333334	373.128890991211
6.54666666666667	373.062133789063
6.55	373.002529144287
6.55333333333334	372.928619384766
6.55666666666667	372.828006744385
6.56	372.710227966309
6.56333333333334	372.598171234131
6.56666666666667	372.488021850586
6.57	372.38359451294
6.57333333333334	372.282028198242
6.57666666666667	372.191905975342
6.58	372.10750579834
6.58333333333334	372.017860412598
6.58666666666667	371.932029724121
6.59	371.842384338379
6.59333333333334	371.765613555908
6.59666666666667	371.697425842285
6.6	371.633529663086
6.60333333333334	371.564388275147
6.60666666666667	371.492385864258
6.61	371.432304382324
6.61333333333334	371.373653411865
6.61666666666667	371.306419372559
6.62	371.243953704834
6.62333333333334	371.183395385742
6.62666666666667	371.123790740967
6.63	371.057033538819
6.63333333333334	370.991706848145
6.63666666666667	370.93734741211
6.64	370.871543884278
6.64333333333334	370.810985565186
6.64666666666667	370.738029479981
6.65	370.662212371826
6.65333333333334	370.58687210083
6.65666666666667	370.518684387207
6.66	370.476245880127
6.66333333333334	370.438098907471
[truncated: 2,506 more rows]
