# Supplementary material for: Phase-Specific Parameter Estimation in Chiral HPLC Using 1‑Site, 2‑Site Stochastic Models, and Unified Equation Approach
Source: Anal Chem. 2026 Apr 29;98(18):13925–39. doi: 10.1021/acs.analchem.6c01634 (PMC13177292; doi:10.1021/acs.analchem.6c01634)
Supplement: Supplementary file 2 [file ac6c01634_si_002.zip › SupportingInformation/01_isotherm_fit/CELL3_data/LORA_CELL3_05_10_10.CSV]

0.002	0.0596046447753907
0.00533333333333334	0.064849853515625
0.00866666666666667	0.0629425048828125
0.012	0.0615119934082032
0.0153333333333334	0.0557899475097657
0.0186666666666667	0.0386238098144531
0.022	0.0257492065429688
0.0253333333333334	0.0181198120117188
0.0286666666666667	0.0104904174804688
0.032	0
0.0353333333333334	-0.00905990600585938
0.0386666666666667	-0.00715255737304688
0.042	-0.00810623168945313
0.0453333333333334	-0.00715255737304688
0.0486666666666667	-0.00810623168945313
0.052	-0.0095367431640625
0.0553333333333334	-0.0100135803222656
0.0586666666666667	-0.0138282775878906
0.062	-0.0133514404296875
0.0653333333333334	-0.0138282775878906
0.0686666666666667	-0.00905990600585938
0.072	-0.00429153442382813
0.0753333333333334	-0.00715255737304688
0.0786666666666667	-0.0133514404296875
0.082	-0.0152587890625
0.0853333333333334	-0.0104904174804688
0.0886666666666667	-0.0143051147460938
0.092	-0.0224113464355469
0.0953333333333334	-0.0224113464355469
0.0986666666666667	-0.0123977661132813
0.102	-0.00905990600585938
0.105333333333334	-0.0128746032714844
0.108666666666667	-0.0152587890625
0.112	-0.0128746032714844
0.115333333333334	-0.0133514404296875
0.118666666666667	-0.0181198120117188
0.122	-0.0238418579101563
0.125333333333334	-0.0300407409667969
0.128666666666667	-0.0376701354980469
0.132	-0.0491142272949219
0.135333333333334	-0.0619888305664063
0.138666666666667	-0.0710487365722657
0.142	-0.072479248046875
0.145333333333334	-0.0715255737304688
0.148666666666667	-0.0677108764648438
0.152	-0.0619888305664063
0.155333333333334	-0.0548362731933594
0.158666666666667	-0.0543594360351563
0.162	-0.0529289245605469
0.165333333333334	-0.0514984130859375
0.168666666666667	-0.0505447387695313
0.172	-0.0481605529785156
0.175333333333334	-0.0429153442382813
0.178666666666667	-0.0357627868652344
0.182	-0.0348091125488281
0.185333333333334	-0.0348091125488281
0.188666666666667	-0.0257492065429688
0.192	-0.0171661376953125
0.195333333333334	-0.0128746032714844
0.198666666666667	-0.0128746032714844
0.202	-0.0133514404296875
0.205333333333334	-0.0104904174804688
0.208666666666667	-0.0166893005371094
0.212	-0.0286102294921875
0.215333333333334	-0.0386238098144531
0.218666666666667	-0.0433921813964844
0.222	-0.0414848327636719
0.225333333333334	-0.0424385070800781
0.228666666666667	-0.0443458557128906
0.232	-0.0505447387695313
0.235333333333334	-0.0615119934082032
0.238666666666667	-0.0743865966796875
0.242	-0.0867843627929688
0.245333333333334	-0.0958442687988281
0.248666666666667	-0.09918212890625
0.252	-0.0948905944824219
0.255333333333334	-0.0853538513183594
0.258666666666667	-0.0753402709960938
0.262	-0.0705718994140625
0.265333333333334	-0.06866455078125
0.268666666666667	-0.0667572021484375
0.272	-0.06103515625
0.275333333333334	-0.0529289245605469
0.278666666666667	-0.0433921813964844
0.282	-0.0395774841308594
0.285333333333334	-0.0400543212890625
0.288666666666667	-0.0457763671875
0.292	-0.0600814819335938
0.295333333333334	-0.080108642578125
0.298666666666667	-0.104904174804688
0.302	-0.125408172607422
0.305333333333334	-0.1373291015625
0.308666666666667	-0.142574310302735
0.312	-0.140190124511719
0.315333333333334	-0.136852264404297
0.318666666666667	-0.126838684082031
0.322	-0.117301940917969
0.325333333333334	-0.109672546386719
0.328666666666667	-0.103473663330078
0.332	-0.0972747802734375
0.335333333333334	-0.0896453857421875
0.338666666666667	-0.091552734375
0.342	-0.0972747802734375
0.345333333333334	-0.102519989013672
0.348666666666667	-0.103473663330078
0.352	-0.104427337646485
0.355333333333334	-0.103950500488281
0.358666666666667	-0.0929832458496094
0.362	-0.0777244567871094
0.365333333333334	-0.0653266906738282
0.368666666666667	-0.0514984130859375
0.372	-0.03814697265625
0.375333333333334	-0.0252723693847656
0.378666666666667	-0.0257492065429688
0.382	-0.034332275390625
0.385333333333334	-0.0376701354980469
0.388666666666667	-0.041961669921875
0.392	-0.0457763671875
0.395333333333334	-0.0472068786621094
0.398666666666667	-0.0367164611816406
0.402	-0.0214576721191406
0.405333333333334	-0.0133514404296875
0.408666666666667	-0.0162124633789063
0.412	-0.0195503234863281
0.415333333333334	-0.0176429748535156
0.418666666666667	-0.0162124633789063
0.422	-0.0176429748535156
0.425333333333334	-0.0200271606445313
0.428666666666667	-0.0209808349609375
0.432	-0.0243186950683594
0.435333333333334	-0.0348091125488281
0.438666666666667	-0.0433921813964844
0.442	-0.0443458557128906
0.445333333333334	-0.0443458557128906
0.448666666666667	-0.0433921813964844
0.452	-0.0481605529785156
0.455333333333334	-0.0553131103515625
0.458666666666667	-0.064849853515625
0.462	-0.080108642578125
0.465333333333334	-0.0920295715332031
0.468666666666667	-0.0987052917480469
0.472	-0.10061264038086
0.475333333333334	-0.101566314697266
0.478666666666667	-0.105381011962891
0.482	-0.104904174804688
0.485333333333334	-0.102996826171875
0.488666666666667	-0.102996826171875
0.492	-0.103473663330078
0.495333333333334	-0.0977516174316406
0.498666666666667	-0.0929832458496094
0.502	-0.0925064086914063
0.505333333333334	-0.087738037109375
0.508666666666667	-0.0743865966796875
0.512	-0.0615119934082032
0.515333333333334	-0.0615119934082032
0.518666666666667	-0.0619888305664063
0.522	-0.0619888305664063
0.525333333333334	-0.0619888305664063
0.528666666666667	-0.06866455078125
0.532	-0.0810623168945313
0.535333333333334	-0.0886917114257813
0.538666666666667	-0.0920295715332031
0.542	-0.0886917114257813
0.545333333333334	-0.0872611999511719
0.548666666666667	-0.0815391540527344
0.552	-0.0691413879394532
0.555333333333334	-0.0638961791992188
0.558666666666667	-0.0710487365722657
0.562	-0.0891685485839844
0.565333333333334	-0.104427337646485
0.568666666666667	-0.117301940917969
0.572	-0.124931335449219
0.575333333333334	-0.121593475341797
0.578666666666667	-0.111103057861328
0.582	-0.104427337646485
0.585333333333334	-0.0972747802734375
0.588666666666667	-0.0896453857421875
0.592	-0.0815391540527344
0.595333333333334	-0.0753402709960938
0.598666666666667	-0.0705718994140625
0.602	-0.0591278076171875
0.605333333333334	-0.0567436218261719
0.608666666666667	-0.0629425048828125
0.612	-0.0796318054199219
0.615333333333334	-0.0901222229003906
0.618666666666667	-0.0963211059570313
0.622	-0.100135803222656
0.625333333333334	-0.102519989013672
0.628666666666667	-0.0987052917480469
0.632	-0.0882148742675781
0.635333333333334	-0.0820159912109375
0.638666666666667	-0.0772476196289063
0.642	-0.0753402709960938
0.645333333333334	-0.0748634338378907
0.648666666666667	-0.0772476196289063
0.652	-0.0824928283691406
0.655333333333334	-0.0867843627929688
0.658666666666667	-0.0882148742675781
0.662	-0.0858306884765625
0.665333333333334	-0.0772476196289063
0.668666666666667	-0.0681877136230469
0.672	-0.0672340393066407
0.675333333333334	-0.0691413879394532
0.678666666666667	-0.0720024108886719
0.682	-0.072479248046875
0.685333333333334	-0.0739097595214844
0.688666666666667	-0.0796318054199219
0.692	-0.0762939453125
0.695333333333334	-0.0762939453125
0.698666666666667	-0.0772476196289063
0.702	-0.0820159912109375
0.705333333333334	-0.08392333984375
0.708666666666667	-0.0820159912109375
0.712	-0.0786781311035157
0.715333333333334	-0.0667572021484375
0.718666666666667	-0.0519752502441407
0.722	-0.034332275390625
0.725333333333334	-0.0181198120117188
0.728666666666667	-0.00762939453125
0.732	-0.0104904174804688
0.735333333333334	-0.0200271606445313
0.738666666666667	-0.0338554382324219
0.742	-0.049591064453125
0.745333333333334	-0.0710487365722657
0.748666666666667	-0.08392333984375
0.752	-0.0786781311035157
0.755333333333334	-0.0700950622558594
0.758666666666667	-0.0629425048828125
0.762	-0.0586509704589844
0.765333333333334	-0.0500679016113282
0.768666666666667	-0.0476837158203125
0.772	-0.0562667846679688
0.775333333333334	-0.0691413879394532
0.778666666666667	-0.0791549682617188
0.782	-0.0824928283691406
0.785333333333334	-0.0824928283691406
0.788666666666667	-0.0829696655273438
0.792	-0.0834465026855469
0.795333333333334	-0.0782012939453125
0.798666666666667	-0.0681877136230469
0.802	-0.0605583190917969
0.805333333333334	-0.0629425048828125
0.808666666666667	-0.0658035278320313
0.812	-0.0638961791992188
0.815333333333334	-0.0629425048828125
0.818666666666667	-0.0672340393066407
0.822	-0.0696182250976563
0.825333333333334	-0.0658035278320313
0.828666666666667	-0.0658035278320313
0.832	-0.0720024108886719
0.835333333333334	-0.0762939453125
0.838666666666667	-0.0815391540527344
0.842	-0.095367431640625
0.845333333333334	-0.110149383544922
0.848666666666667	-0.114917755126953
0.852	-0.110626220703125
0.855333333333334	-0.105381011962891
0.858666666666667	-0.0963211059570313
0.862	-0.0767707824707032
0.865333333333334	-0.064849853515625
0.868666666666667	-0.0638961791992188
0.872	-0.0662803649902344
0.875333333333334	-0.0643730163574219
0.878666666666667	-0.0658035278320313
0.882	-0.0758171081542969
0.885333333333334	-0.0810623168945313
0.888666666666667	-0.0791549682617188
0.892	-0.0772476196289063
0.895333333333334	-0.0777244567871094
0.898666666666667	-0.0767707824707032
0.902	-0.0734329223632813
0.905333333333334	-0.0739097595214844
0.908666666666667	-0.0824928283691406
0.912	-0.087738037109375
0.915333333333334	-0.0929832458496094
0.918666666666667	-0.095367431640625
0.922	-0.0987052917480469
0.925333333333334	-0.0967979431152344
0.928666666666667	-0.0872611999511719
0.932	-0.0867843627929688
0.935333333333334	-0.095367431640625
0.938666666666667	-0.1068115234375
0.942	-0.114917755126953
0.945333333333334	-0.126361846923828
0.948666666666667	-0.142574310302735
0.952	-0.148296356201172
0.955333333333334	-0.140666961669922
0.958666666666667	-0.12969970703125
0.962	-0.119686126708985
0.965333333333334	-0.107288360595703
0.968666666666667	-0.0882148742675781
0.972	-0.0700950622558594
0.975333333333334	-0.0634193420410157
0.978666666666667	-0.0658035278320313
0.982	-0.0677108764648438
0.985333333333334	-0.0638961791992188
0.988666666666667	-0.0605583190917969
0.992	-0.0681877136230469
0.995333333333334	-0.0767707824707032
0.998666666666667	-0.0834465026855469
1.002	-0.08392333984375
1.00533333333334	-0.0858306884765625
1.00866666666667	-0.0910758972167969
1.012	-0.0882148742675781
1.01533333333334	-0.0805854797363281
1.01866666666667	-0.0715255737304688
1.022	-0.0710487365722657
1.02533333333334	-0.0743865966796875
1.02866666666667	-0.0772476196289063
1.032	-0.0829696655273438
1.03533333333334	-0.0929832458496094
1.03866666666667	-0.09918212890625
1.042	-0.103950500488281
1.04533333333334	-0.105857849121094
1.04866666666667	-0.103473663330078
1.052	-0.095367431640625
1.05533333333334	-0.0853538513183594
1.05866666666667	-0.0834465026855469
1.062	-0.0844001770019531
1.06533333333334	-0.0886917114257813
1.06866666666667	-0.103473663330078
1.072	-0.122547149658203
1.07533333333334	-0.136852264404297
1.07866666666667	-0.140190124511719
1.082	-0.13875961303711
1.08533333333334	-0.134944915771485
1.08866666666667	-0.127315521240235
1.092	-0.121593475341797
1.09533333333334	-0.122547149658203
1.09866666666667	-0.122547149658203
1.102	-0.113964080810547
1.10533333333334	-0.105381011962891
1.10866666666667	-0.100135803222656
1.112	-0.0996589660644531
1.11533333333334	-0.0944137573242188
1.11866666666667	-0.0891685485839844
1.122	-0.0896453857421875
1.12533333333334	-0.0944137573242188
1.12866666666667	-0.0972747802734375
1.132	-0.095367431640625
1.13533333333334	-0.0925064086914063
1.13866666666667	-0.0996589660644531
1.142	-0.112056732177735
1.14533333333334	-0.117778778076172
1.14866666666667	-0.11587142944336
1.152	-0.110149383544922
1.15533333333334	-0.101089477539063
1.15866666666667	-0.0834465026855469
1.162	-0.06103515625
1.16533333333334	-0.0467300415039063
1.16866666666667	-0.0386238098144531
1.172	-0.0309944152832031
1.17533333333334	-0.0329017639160156
1.17866666666667	-0.041961669921875
1.182	-0.0605583190917969
1.18533333333334	-0.0743865966796875
1.18866666666667	-0.0896453857421875
1.192	-0.100135803222656
1.19533333333334	-0.104904174804688
1.19866666666667	-0.10824203491211
1.202	-0.111103057861328
1.20533333333334	-0.108718872070313
1.20866666666667	-0.0934600830078125
1.212	-0.0753402709960938
1.21533333333334	-0.0638961791992188
1.21866666666667	-0.0581741333007813
1.222	-0.0500679016113282
1.22533333333334	-0.041961669921875
1.22866666666667	-0.0414848327636719
1.232	-0.049591064453125
1.23533333333334	-0.0519752502441407
1.23866666666667	-0.0448226928710938
1.242	-0.0286102294921875
1.24533333333334	-0.0128746032714844
1.24866666666667	0.00476837158203125
1.252	0.0205039978027344
1.25533333333334	0.0276565551757813
1.25866666666667	0.0286102294921875
1.262	0.030517578125
1.26533333333334	0.0281333923339844
1.26866666666667	0.0200271606445313
1.272	0.0104904174804688
1.27533333333334	0.0147819519042969
1.27866666666667	0.0281333923339844
1.282	0.034332275390625
1.28533333333334	0.041961669921875
1.28866666666667	0.0553131103515625
1.292	0.0786781311035157
1.29533333333334	0.0948905944824219
1.29866666666667	0.103950500488281
1.302	0.11444091796875
1.30533333333334	0.125408172607422
1.30866666666667	0.136852264404297
1.312	0.146865844726563
1.31533333333334	0.164508819580078
1.31866666666667	0.18453598022461
1.322	0.200271606445313
1.32533333333334	0.213146209716797
1.32866666666667	0.226497650146485
1.332	0.23651123046875
1.33533333333334	0.23651123046875
1.33866666666667	0.232219696044922
1.342	0.234127044677735
1.34533333333334	0.241279602050781
1.34866666666667	0.248908996582031
1.352	0.260353088378906
1.35533333333334	0.273227691650391
1.35866666666667	0.291824340820313
1.362	0.305652618408203
1.36533333333334	0.309467315673828
1.36866666666667	0.305652618408203
1.372	0.29754638671875
1.37533333333334	0.296592712402344
1.37866666666667	0.29134750366211
1.382	0.290870666503906
1.38533333333334	0.298023223876953
1.38866666666667	0.313758850097656
1.392	0.319957733154297
1.39533333333334	0.319957733154297
1.39866666666667	0.325202941894531
1.402	0.330448150634766
1.40533333333334	0.329971313476563
1.40866666666667	0.317573547363281
1.412	0.315189361572266
1.41533333333334	0.313758850097656
1.41866666666667	0.307559967041016
1.422	0.292301177978516
1.42533333333334	0.275135040283203
1.42866666666667	0.266075134277344
1.432	0.258922576904297
1.43533333333334	0.251293182373047
1.43866666666667	0.240325927734375
1.442	0.235557556152344
1.44533333333334	0.235080718994141
1.44866666666667	0.232696533203125
1.452	0.220775604248047
1.45533333333334	0.206470489501953
1.45866666666667	0.200748443603516
1.462	0.191211700439453
1.46533333333334	0.178337097167969
1.46866666666667	0.171661376953125
1.472	0.178813934326172
1.47533333333334	0.185012817382813
1.47866666666667	0.17690658569336
1.482	0.16164779663086
1.48533333333334	0.149726867675781
1.48866666666667	0.133514404296875
1.492	0.110149383544922
1.49533333333334	0.0896453857421875
1.49866666666667	0.0805854797363281
1.502	0.0753402709960938
1.50533333333334	0.0705718994140625
1.50866666666667	0.0629425048828125
1.512	0.0576972961425782
1.51533333333334	0.05340576171875
1.51866666666667	0.0576972961425782
1.522	0.0653266906738282
1.52533333333334	0.0677108764648438
1.52866666666667	0.0667572021484375
1.532	0.0662803649902344
1.53533333333334	0.0662803649902344
1.53866666666667	0.0576972961425782
1.542	0.0529289245605469
1.54533333333334	0.0519752502441407
1.54866666666667	0.0500679016113282
1.552	0.0414848327636719
1.55533333333334	0.030517578125
1.55866666666667	0.0224113464355469
1.562	0.0104904174804688
1.56533333333334	-0.00143051147460938
1.56866666666667	-0.00667572021484375
1.572	-0.00762939453125
1.57533333333334	-0.0057220458984375
1.57866666666667	0.00143051147460938
1.582	0.0185966491699219
1.58533333333334	0.0371932983398438
1.58866666666667	0.0438690185546875
1.592	0.0391006469726563
1.59533333333334	0.0309944152832031
1.59866666666667	0.0247955322265625
1.602	0.0171661376953125
1.60533333333334	0.0104904174804688
1.60866666666667	0.0128746032714844
1.612	0.0247955322265625
1.61533333333334	0.0371932983398438
1.61866666666667	0.0371932983398438
1.622	0.0329017639160156
1.62533333333334	0.0333786010742188
1.62866666666667	0.0357627868652344
1.632	0.0352859497070313
1.63533333333334	0.0281333923339844
1.63866666666667	0.0224113464355469
1.642	0.02288818359375
1.64533333333334	0.0185966491699219
1.64866666666667	0.00810623168945313
1.652	-0.00429153442382813
1.65533333333334	-0.0100135803222656
1.65866666666667	-0.0119209289550781
1.662	-0.0176429748535156
1.66533333333334	-0.0243186950683594
1.66866666666667	-0.0233650207519531
1.672	-0.0133514404296875
1.67533333333334	-0.00333786010742188
1.67866666666667	0.00143051147460938
1.682	0.00333786010742188
1.68533333333334	0.00667572021484375
1.68866666666667	0.003814697265625
1.692	-0.0019073486328125
1.69533333333334	-0.00715255737304688
1.69866666666667	-0.00715255737304688
1.702	-0.00858306884765625
1.70533333333334	-0.0109672546386719
1.70866666666667	-0.0133514404296875
1.712	-0.0143051147460938
1.71533333333334	-0.0166893005371094
1.71866666666667	-0.0209808349609375
1.722	-0.026702880859375
1.72533333333334	-0.0357627868652344
1.72866666666667	-0.0414848327636719
1.732	-0.0438690185546875
1.73533333333334	-0.0429153442382813
1.73866666666667	-0.0429153442382813
1.742	-0.0391006469726563
1.74533333333334	-0.0352859497070313
1.74866666666667	-0.026702880859375
1.752	-0.0219345092773438
1.75533333333334	-0.019073486328125
1.75866666666667	-0.0176429748535156
1.762	-0.0157356262207031
1.76533333333334	-0.0119209289550781
1.76866666666667	-0.0109672546386719
1.772	-0.0123977661132813
1.77533333333334	-0.0171661376953125
1.77866666666667	-0.0233650207519531
1.782	-0.0247955322265625
1.78533333333334	-0.0243186950683594
1.78866666666667	-0.0252723693847656
1.792	-0.0205039978027344
1.79533333333334	-0.00858306884765625
1.79866666666667	0.00858306884765625
1.802	0.0176429748535156
1.80533333333334	0.0214576721191406
1.80866666666667	0.0219345092773438
1.812	0.0166893005371094
1.81533333333334	0.0123977661132813
1.81866666666667	0.011444091796875
1.822	0.0195503234863281
1.82533333333334	0.0352859497070313
1.82866666666667	0.0596046447753907
1.832	0.0882148742675781
1.83533333333334	0.1068115234375
1.83866666666667	0.112533569335938
1.842	0.110149383544922
1.84533333333334	0.0972747802734375
1.84866666666667	0.0815391540527344
1.852	0.0667572021484375
1.85533333333334	0.0538825988769532
1.85866666666667	0.0429153442382813
1.862	0.0286102294921875
1.86533333333334	0.02288818359375
1.86866666666667	0.0181198120117188
1.872	0.0109672546386719
1.87533333333334	0.00476837158203125
1.87866666666667	0.0133514404296875
1.882	0.0391006469726563
1.88533333333334	0.0672340393066407
1.88866666666667	0.0848770141601563
1.892	0.0944137573242188
1.89533333333334	0.100135803222656
1.89866666666667	0.10061264038086
1.902	0.0920295715332031
1.90533333333334	0.0772476196289063
1.90866666666667	0.06866455078125
1.912	0.0667572021484375
1.91533333333334	0.0720024108886719
1.91866666666667	0.0739097595214844
1.922	0.0748634338378907
1.92533333333334	0.0700950622558594
1.92866666666667	0.0624656677246094
1.932	0.0586509704589844
1.93533333333334	0.0576972961425782
1.93866666666667	0.0529289245605469
1.942	0.0452995300292969
1.94533333333334	0.0448226928710938
1.94866666666667	0.0500679016113282
1.952	0.0505447387695313
1.95533333333334	0.0424385070800781
1.95866666666667	0.0352859497070313
1.962	0.0352859497070313
1.96533333333334	0.034332275390625
1.96866666666667	0.0348091125488281
1.972	0.0286102294921875
1.97533333333334	0.0214576721191406
1.97866666666667	0.011444091796875
1.982	-0.00238418579101563
1.98533333333334	-0.0147819519042969
1.98866666666667	-0.02288818359375
1.992	-0.0205039978027344
1.99533333333334	-0.0200271606445313
1.99866666666667	-0.0247955322265625
2.002	-0.0276565551757813
2.00533333333334	-0.0295639038085938
2.00866666666667	-0.0362396240234375
2.012	-0.0524520874023438
2.01533333333334	-0.0634193420410157
2.01866666666667	-0.0634193420410157
2.022	-0.0591278076171875
2.02533333333334	-0.0524520874023438
2.02866666666667	-0.03814697265625
2.032	-0.0166893005371094
2.03533333333334	0.00333786010742188
2.03866666666667	0.0128746032714844
2.042	0.0104904174804688
2.04533333333334	0.00143051147460938
2.04866666666667	-0.0138282775878906
2.052	-0.0281333923339844
2.05533333333334	-0.0395774841308594
2.05866666666667	-0.0457763671875
2.062	-0.0472068786621094
2.06533333333334	-0.0510215759277344
2.06866666666667	-0.0615119934082032
2.072	-0.0753402709960938
2.07533333333334	-0.0820159912109375
2.07866666666667	-0.0786781311035157
2.082	-0.0753402709960938
2.08533333333334	-0.06866455078125
2.08866666666667	-0.0548362731933594
2.092	-0.0433921813964844
2.09533333333334	-0.0433921813964844
2.09866666666667	-0.0576972961425782
2.102	-0.0691413879394532
2.10533333333334	-0.0753402709960938
2.10866666666667	-0.0782012939453125
2.112	-0.0782012939453125
2.11533333333334	-0.0829696655273438
2.11866666666667	-0.0891685485839844
2.122	-0.0958442687988281
2.12533333333334	-0.10061264038086
2.12866666666667	-0.104427337646485
2.132	-0.1068115234375
2.13533333333334	-0.100135803222656
2.13866666666667	-0.0858306884765625
2.142	-0.0748634338378907
2.14533333333334	-0.064849853515625
2.14866666666667	-0.0605583190917969
2.152	-0.0576972961425782
2.15533333333334	-0.0596046447753907
2.15866666666667	-0.0667572021484375
2.162	-0.0729560852050782
2.16533333333334	-0.0848770141601563
2.16866666666667	-0.0987052917480469
2.172	-0.112056732177735
2.17533333333334	-0.116348266601563
2.17866666666667	-0.11444091796875
2.182	-0.117778778076172
2.18533333333334	-0.124454498291016
2.18866666666667	-0.131607055664063
2.192	-0.134468078613281
2.19533333333334	-0.141620635986328
2.19866666666667	-0.149250030517578
2.202	-0.147342681884766
2.20533333333334	-0.140190124511719
2.20866666666667	-0.129222869873047
2.212	-0.121116638183594
2.21533333333334	-0.109195709228516
2.21866666666667	-0.0977516174316406
2.222	-0.0925064086914063
2.22533333333334	-0.0939369201660156
2.22866666666667	-0.0972747802734375
2.232	-0.101566314697266
2.23533333333334	-0.105857849121094
2.23866666666667	-0.110626220703125
2.242	-0.119686126708985
2.24533333333334	-0.12969970703125
2.24866666666667	-0.146865844726563
2.252	-0.164508819580078
2.25533333333334	-0.182628631591797
2.25866666666667	-0.193119049072266
2.262	-0.189781188964844
2.26533333333334	-0.175952911376953
2.26866666666667	-0.157356262207031
2.272	-0.1373291015625
2.27533333333334	-0.114917755126953
2.27866666666667	-0.0958442687988281
2.282	-0.0882148742675781
2.28533333333334	-0.0929832458496094
2.28866666666667	-0.100135803222656
2.292	-0.105857849121094
2.29533333333334	-0.109672546386719
2.29866666666667	-0.112533569335938
2.302	-0.10824203491211
2.30533333333334	-0.0987052917480469
2.30866666666667	-0.0834465026855469
2.312	-0.0715255737304688
2.31533333333334	-0.0653266906738282
2.31866666666667	-0.0624656677246094
2.322	-0.0658035278320313
2.32533333333334	-0.0700950622558594
2.32866666666667	-0.0796318054199219
2.332	-0.0853538513183594
2.33533333333334	-0.0901222229003906
2.33866666666667	-0.0963211059570313
2.342	-0.102043151855469
2.34533333333334	-0.104904174804688
2.34866666666667	-0.0996589660644531
2.352	-0.0958442687988281
2.35533333333334	-0.0901222229003906
2.35866666666667	-0.0834465026855469
2.362	-0.0729560852050782
2.36533333333334	-0.0591278076171875
2.36866666666667	-0.0505447387695313
2.372	-0.0457763671875
2.37533333333334	-0.0476837158203125
2.37866666666667	-0.049591064453125
2.382	-0.049591064453125
2.38533333333334	-0.0519752502441407
2.38866666666667	-0.0548362731933594
2.392	-0.057220458984375
2.39533333333334	-0.0505447387695313
2.39866666666667	-0.0371932983398438
2.402	-0.0271797180175781
2.40533333333334	-0.0262260437011719
2.40866666666667	-0.0333786010742188
2.412	-0.0386238098144531
2.41533333333334	-0.0457763671875
2.41866666666667	-0.0596046447753907
2.422	-0.0729560852050782
2.42533333333334	-0.0753402709960938
2.42866666666667	-0.0624656677246094
2.432	-0.049591064453125
2.43533333333334	-0.041961669921875
2.43866666666667	-0.03814697265625
2.442	-0.0324249267578125
2.44533333333334	-0.0314712524414063
2.44866666666667	-0.0348091125488281
2.452	-0.0376701354980469
2.45533333333334	-0.0348091125488281
2.45866666666667	-0.0295639038085938
2.462	-0.0214576721191406
2.46533333333334	-0.00858306884765625
2.46866666666667	0.00143051147460938
2.472	0.00143051147460938
2.47533333333334	-0.00619888305664063
2.47866666666667	-0.0152587890625
2.482	-0.0276565551757813
2.48533333333334	-0.0424385070800781
2.48866666666667	-0.0543594360351563
2.492	-0.0543594360351563
2.49533333333334	-0.0510215759277344
2.49866666666667	-0.0467300415039063
2.502	-0.0462532043457031
2.50533333333334	-0.0386238098144531
2.50866666666667	-0.030517578125
2.512	-0.0271797180175781
2.51533333333334	-0.0286102294921875
2.51866666666667	-0.0352859497070313
2.522	-0.0438690185546875
2.52533333333334	-0.0624656677246094
2.52866666666667	-0.0791549682617188
2.532	-0.0858306884765625
2.53533333333334	-0.0820159912109375
2.53866666666667	-0.0743865966796875
2.542	-0.0672340393066407
2.54533333333334	-0.057220458984375
2.54866666666667	-0.0510215759277344
2.552	-0.049591064453125
2.55533333333334	-0.0443458557128906
2.55866666666667	-0.0338554382324219
2.562	-0.0233650207519531
2.56533333333334	-0.0195503234863281
2.56866666666667	-0.0195503234863281
2.572	-0.0257492065429688
2.57533333333334	-0.0391006469726563
2.57866666666667	-0.0543594360351563
2.582	-0.0576972961425782
2.58533333333334	-0.0500679016113282
2.58866666666667	-0.0405311584472656
2.592	-0.0362396240234375
2.59533333333334	-0.0357627868652344
2.59866666666667	-0.0376701354980469
2.602	-0.0414848327636719
2.60533333333334	-0.0510215759277344
2.60866666666667	-0.0615119934082032
2.612	-0.0629425048828125
2.61533333333334	-0.0538825988769532
2.61866666666667	-0.0329017639160156
2.622	-0.0162124633789063
2.62533333333334	-0.00143051147460938
2.62866666666667	0.0095367431640625
2.632	0.0128746032714844
2.63533333333334	0.00858306884765625
2.63866666666667	-0.00905990600585938
2.642	-0.0300407409667969
2.64533333333334	-0.0481605529785156
2.64866666666667	-0.0529289245605469
2.652	-0.0405311584472656
2.65533333333334	-0.019073486328125
2.65866666666667	0.00619888305664063
2.662	0.0333786010742188
2.66533333333334	0.0619888305664063
2.66866666666667	0.0805854797363281
2.672	0.0810623168945313
2.67533333333334	0.0748634338378907
2.67866666666667	0.0705718994140625
2.682	0.0672340393066407
2.68533333333334	0.0634193420410157
2.68866666666667	0.0634193420410157
2.692	0.0777244567871094
2.69533333333334	0.0901222229003906
2.69866666666667	0.102996826171875
2.702	0.122547149658203
2.70533333333334	0.14638900756836
2.70866666666667	0.174045562744141
2.712	0.190258026123047
2.71533333333334	0.20599365234375
2.71866666666667	0.215530395507813
2.722	0.217437744140625
2.72533333333334	0.212669372558594
2.72866666666667	0.200748443603516
2.732	0.191211700439453
2.73533333333334	0.181674957275391
2.73866666666667	0.171661376953125
2.742	0.157833099365235
2.74533333333334	0.144004821777344
2.74866666666667	0.133991241455078
2.752	0.122547149658203
2.75533333333334	0.104904174804688
2.75866666666667	0.0939369201660156
2.762	0.0886917114257813
2.76533333333334	0.0858306884765625
2.76866666666667	0.0758171081542969
2.772	0.0677108764648438
2.77533333333334	0.0672340393066407
2.77866666666667	0.06103515625
2.782	0.057220458984375
2.78533333333334	0.057220458984375
2.78866666666667	0.0681877136230469
2.792	0.0796318054199219
2.79533333333334	0.0958442687988281
2.79866666666667	0.123977661132813
2.802	0.165462493896485
2.80533333333334	0.220298767089844
2.80866666666667	0.291824340820313
2.812	0.384330749511719
2.81533333333334	0.494003295898438
2.81866666666667	0.616073608398438
2.822	0.750541687011719
2.82533333333334	0.910758972167969
2.82866666666667	1.10006332397461
2.832	1.32894515991211
2.83533333333334	1.60503387451172
2.83866666666667	1.93643569946289
2.842	2.32267379760742
2.84533333333334	2.76041030883789
2.84866666666667	3.25250625610352
2.852	3.79514694213867
2.85533333333334	4.37784194946289
2.85866666666667	4.98771667480469
2.862	5.61809539794922
2.86533333333334	6.25324249267578
2.86866666666667	6.87217712402344
2.872	7.45534896850586
2.87533333333334	7.99131393432617
2.87866666666667	8.46910476684571
2.882	8.8648796081543
2.88533333333334	9.16814804077149
2.88866666666667	9.37032699584961
2.892	9.46950912475586
2.89533333333334	9.46378707885742
2.89866666666667	9.3536376953125
2.902	9.15050506591797
2.90533333333334	8.86631011962891
2.90866666666667	8.52012634277344
2.912	8.12959671020508
2.91533333333334	7.71045684814453
2.91866666666667	7.27128982543946
2.922	6.82210922241211
2.92533333333334	6.3772201538086
2.92866666666667	5.94663619995117
2.932	5.53369522094727
2.93533333333334	5.1412582397461
2.93866666666667	4.78506088256836
2.942	4.47893142700196
2.94533333333334	4.21905517578125
2.94866666666667	3.99160385131836
2.952	3.79610061645508
2.95533333333334	3.64065170288086
2.95866666666667	3.51715087890625
2.962	3.41510772705078
2.96533333333334	3.3259391784668
2.96866666666667	3.26156616210938
2.972	3.21674346923828
2.97533333333334	3.18288803100586
2.97866666666667	3.15999984741211
2.982	3.15093994140625
2.98533333333334	3.16047668457031
2.98866666666667	3.17764282226563
2.992	3.19910049438477
2.99533333333334	3.21531295776367
2.99866666666667	3.22198867797852
3.002	3.2186508178711
3.00533333333334	3.204345703125
3.00866666666667	3.18193435668946
3.012	3.15475463867188
3.01533333333334	3.12948226928711
3.01866666666667	3.10611724853516
3.022	3.07750701904297
3.02533333333334	3.03792953491211
3.02866666666667	2.98786163330078
3.032	2.92825698852539
3.03533333333334	2.85148620605469
3.03866666666667	2.75754928588867
3.042	2.64501571655274
3.04533333333334	2.52628326416016
3.04866666666667	2.39706039428711
3.052	2.26020812988281
3.05533333333334	2.12860107421875
3.05866666666667	2.00891494750977
3.062	1.90210342407227
3.06533333333334	1.79386138916016
3.06866666666667	1.69610977172852
3.072	1.6169548034668
3.07533333333334	1.54876708984375
3.07866666666667	1.47771835327149
3.082	1.40237808227539
3.08533333333334	1.33085250854492
3.08866666666667	1.26028060913086
3.092	1.18637084960938
3.09533333333334	1.11103057861328
3.09866666666667	1.04713439941406
3.102	0.996112823486328
3.10533333333334	0.959396362304688
3.10866666666667	0.935077667236328
3.112	0.913619995117188
3.11533333333334	0.882625579833985
3.11866666666667	0.839710235595703
3.122	0.797271728515625
3.12533333333334	0.75674057006836
3.12866666666667	0.709056854248047
3.132	0.658512115478516
3.13533333333334	0.618934631347657
3.13866666666667	0.593185424804688
3.142	0.570297241210938
3.14533333333334	0.549793243408203
3.14866666666667	0.533580780029297
3.152	0.518798828125
3.15533333333334	0.504016876220703
3.15866666666667	0.48828125
3.162	0.4730224609375
3.16533333333334	0.449180603027344
3.16866666666667	0.422954559326172
3.172	0.397205352783203
3.17533333333334	0.373363494873047
3.17866666666667	0.349998474121094
3.182	0.326156616210938
3.18533333333334	0.308513641357422
3.18866666666667	0.293731689453125
3.192	0.281810760498047
3.19533333333334	0.269412994384766
3.19866666666667	0.256538391113281
3.202	0.244140625
3.20533333333334	0.229835510253906
3.20866666666667	0.214099884033203
3.212	0.195503234863281
3.21533333333334	0.17547607421875
3.21866666666667	0.155925750732422
3.222	0.141620635986328
3.22533333333334	0.133514404296875
3.22866666666667	0.128269195556641
3.232	0.118255615234375
3.23533333333334	0.110149383544922
3.23866666666667	0.107765197753906
3.242	0.107288360595703
3.24533333333334	0.101566314697266
3.24866666666667	0.0944137573242188
3.252	0.0944137573242188
3.25533333333334	0.0944137573242188
3.25866666666667	0.0905990600585938
3.262	0.0777244567871094
3.26533333333334	0.0629425048828125
3.26866666666667	0.0462532043457031
3.272	0.0295639038085938
3.27533333333334	0.0143051147460938
3.27866666666667	0.00286102294921875
3.282	-0.00286102294921875
3.28533333333334	-0.00429153442382813
3.28866666666667	0.003814697265625
3.292	0.0181198120117188
3.29533333333334	0.0309944152832031
3.29866666666667	0.0357627868652344
3.302	0.0329017639160156
3.30533333333334	0.0243186950683594
3.30866666666667	0.0095367431640625
3.312	-0.0128746032714844
3.31533333333334	-0.0324249267578125
3.31866666666667	-0.0462532043457031
3.322	-0.0491142272949219
3.32533333333334	-0.0467300415039063
3.32866666666667	-0.0410079956054688
3.332	-0.0329017639160156
3.33533333333334	-0.0233650207519531
3.33866666666667	-0.0166893005371094
3.342	-0.0162124633789063
3.34533333333334	-0.019073486328125
3.34866666666667	-0.0233650207519531
3.352	-0.0295639038085938
3.35533333333334	-0.0391006469726563
3.35866666666667	-0.0400543212890625
3.362	-0.0424385070800781
3.36533333333334	-0.0452995300292969
3.36866666666667	-0.0543594360351563
3.372	-0.0629425048828125
3.37533333333334	-0.0715255737304688
3.37866666666667	-0.08392333984375
3.382	-0.0944137573242188
3.38533333333334	-0.0987052917480469
3.38866666666667	-0.091552734375
3.392	-0.0767707824707032
3.39533333333334	-0.0643730163574219
3.39866666666667	-0.0605583190917969
3.402	-0.057220458984375
3.40533333333334	-0.0491142272949219
3.40866666666667	-0.0433921813964844
3.412	-0.0476837158203125
3.41533333333334	-0.0524520874023438
3.41866666666667	-0.0491142272949219
3.422	-0.0443458557128906
3.42533333333334	-0.0472068786621094
3.42866666666667	-0.0562667846679688
3.432	-0.0624656677246094
3.43533333333334	-0.0634193420410157
3.43866666666667	-0.0667572021484375
3.442	-0.0748634338378907
3.44533333333334	-0.0815391540527344
3.44866666666667	-0.0867843627929688
3.452	-0.091552734375
3.45533333333334	-0.0996589660644531
3.45866666666667	-0.108718872070313
3.462	-0.117778778076172
3.46533333333334	-0.124454498291016
3.46866666666667	-0.124931335449219
3.472	-0.120162963867188
3.47533333333334	-0.117778778076172
3.47866666666667	-0.119209289550781
3.482	-0.120162963867188
3.48533333333334	-0.123023986816406
3.48866666666667	-0.128746032714844
3.492	-0.139713287353516
3.49533333333334	-0.143527984619141
3.49866666666667	-0.139713287353516
3.502	-0.131607055664063
3.50533333333334	-0.123977661132813
3.50866666666667	-0.118732452392578
3.512	-0.112533569335938
3.51533333333334	-0.112533569335938
3.51866666666667	-0.118255615234375
3.522	-0.132083892822266
3.52533333333334	-0.14638900756836
3.52866666666667	-0.157356262207031
3.532	-0.164031982421875
3.53533333333334	-0.170230865478516
3.53866666666667	-0.173091888427735
3.542	-0.163078308105469
3.54533333333334	-0.144481658935547
3.54866666666667	-0.128746032714844
3.552	-0.125408172607422
3.55533333333334	-0.127315521240235
3.55866666666667	-0.12969970703125
3.562	-0.133037567138672
3.56533333333334	-0.139236450195313
3.56866666666667	-0.141620635986328
3.572	-0.140190124511719
3.57533333333334	-0.135898590087891
3.57866666666667	-0.132083892822266
3.582	-0.133991241455078
3.58533333333334	-0.139713287353516
3.58866666666667	-0.149250030517578
3.592	-0.15401840209961
3.59533333333334	-0.151157379150391
3.59866666666667	-0.144481658935547
3.602	-0.137805938720703
3.60533333333334	-0.133037567138672
3.60866666666667	-0.130176544189453
3.612	-0.128746032714844
3.61533333333334	-0.130176544189453
3.61866666666667	-0.13113021850586
3.622	-0.133514404296875
3.62533333333334	-0.134944915771485
3.62866666666667	-0.13113021850586
3.632	-0.123023986816406
3.63533333333334	-0.117778778076172
3.63866666666667	-0.121593475341797
3.642	-0.130176544189453
3.64533333333334	-0.13875961303711
3.64866666666667	-0.147342681884766
3.652	-0.158309936523438
3.65533333333334	-0.165462493896485
3.65866666666667	-0.165939331054688
3.662	-0.157356262207031
3.66533333333334	-0.148773193359375
3.66866666666667	-0.135421752929688
3.672	-0.123023986816406
3.67533333333334	-0.113010406494141
3.67866666666667	-0.107765197753906
3.682	-0.101566314697266
3.68533333333334	-0.0977516174316406
3.68866666666667	-0.0982284545898438
3.692	-0.0958442687988281
3.69533333333334	-0.0939369201660156
3.69866666666667	-0.0920295715332031
3.702	-0.0925064086914063
3.70533333333334	-0.0853538513183594
3.70866666666667	-0.0810623168945313
3.712	-0.0810623168945313
3.71533333333334	-0.0810623168945313
3.71866666666667	-0.0753402709960938
3.722	-0.0729560852050782
3.72533333333334	-0.0791549682617188
3.72866666666667	-0.0910758972167969
3.732	-0.105381011962891
3.73533333333334	-0.1220703125
3.73866666666667	-0.13875961303711
3.742	-0.145912170410156
3.74533333333334	-0.139713287353516
3.74866666666667	-0.128269195556641
3.752	-0.121593475341797
3.75533333333334	-0.120639801025391
3.75866666666667	-0.121593475341797
3.762	-0.128269195556641
3.76533333333334	-0.142574310302735
3.76866666666667	-0.158786773681641
3.772	-0.167369842529297
3.77533333333334	-0.169754028320313
3.77866666666667	-0.168800354003906
3.782	-0.166893005371094
3.78533333333334	-0.165939331054688
3.78866666666667	-0.166416168212891
3.792	-0.1678466796875
3.79533333333334	-0.168323516845703
3.79866666666667	-0.168800354003906
3.802	-0.165939331054688
3.80533333333334	-0.164508819580078
3.80866666666667	-0.164031982421875
3.812	-0.157356262207031
3.81533333333334	-0.147819519042969
3.81866666666667	-0.140666961669922
3.822	-0.142574310302735
3.82533333333334	-0.148773193359375
3.82866666666667	-0.154972076416016
3.832	-0.165462493896485
3.83533333333334	-0.17690658569336
3.83866666666667	-0.18310546875
3.842	-0.182151794433594
3.84533333333334	-0.180244445800781
3.84866666666667	-0.179290771484375
3.852	-0.16927719116211
3.85533333333334	-0.147819519042969
3.85866666666667	-0.118255615234375
3.862	-0.0920295715332031
3.86533333333334	-0.0658035278320313
3.86866666666667	-0.0329017639160156
3.872	-0.000476837158203125
3.87533333333334	0.0319480895996094
3.87866666666667	0.0624656677246094
3.882	0.102996826171875
3.88533333333334	0.164985656738281
3.88866666666667	0.246524810791016
3.892	0.35858154296875
3.89533333333334	0.485897064208985
3.89866666666667	0.635147094726563
3.902	0.820636749267578
3.90533333333334	1.04570388793946
3.90866666666667	1.31702423095703
3.912	1.62601470947266
3.91533333333334	1.99460983276367
3.91866666666667	2.43043899536133
3.922	2.93254852294922
3.92533333333334	3.50570678710938
3.92866666666667	4.15468215942383
3.932	4.88901138305664
3.93533333333334	5.71537017822266
3.93866666666667	6.64806365966797
3.942	7.69472122192383
3.94533333333334	8.86583328247071
3.94866666666667	10.1728439331055
3.952	11.6367340087891
3.95533333333334	13.275146484375
3.95866666666667	15.1081085205078
3.962	17.1627998352051
3.96533333333334	19.4597244262696
3.96866666666667	22.026538848877
3.972	24.8675346374512
3.97533333333334	27.9932022094727
3.97866666666667	31.3873291015625
3.982	35.0489616394043
3.98533333333334	38.9628410339356
3.98866666666667	43.1089401245117
3.992	47.452449798584
3.99533333333334	51.9413948059082
3.99866666666667	56.5195083618164
4.002	61.1162185668946
4.00533333333334	65.6495094299317
4.00866666666667	70.0297355651856
4.012	74.1667747497559
4.01533333333334	77.9719352722168
4.01866666666667	81.3765525817871
4.022	84.3024253845215
4.02533333333334	86.6961479187012
4.02866666666667	88.5052680969238
4.032	89.7183418273926
4.03533333333334	90.3310775756836
4.03866666666667	90.3377532958985
4.042	89.7455215454102
4.04533333333334	88.5810852050781
4.04866666666667	86.9011878967285
4.052	84.7477912902832
4.05533333333334	82.1909904479981
4.05866666666667	79.3108940124512
4.062	76.1857032775879
4.06533333333334	72.8702545166016
4.06866666666667	69.4131851196289
4.072	65.8822059631348
4.07533333333334	62.3269081115723
4.07866666666667	58.7849617004395
4.082	55.3016662597657
4.08533333333334	51.9270896911621
4.08866666666667	48.7017631530762
4.092	45.6361770629883
4.09533333333334	42.7298545837403
4.09866666666667	39.9861335754395
4.102	37.4007225036621
4.10533333333334	34.9702835083008
4.10866666666667	32.681941986084
4.112	30.5361747741699
4.11533333333334	28.5353660583496
4.11866666666667	26.6861915588379
4.122	24.9810218811035
4.12533333333334	23.4107971191406
4.12866666666667	21.9635963439942
4.132	20.6303596496582
4.13533333333334	19.3982124328613
4.13866666666667	18.2542800903321
4.142	17.1875953674317
4.14533333333334	16.1933898925781
4.14866666666667	15.2645111083985
4.152	14.3952369689942
4.15533333333334	13.5774612426758
4.15866666666667	12.8092765808106
4.162	12.0964050292969
4.16533333333334	11.4302635192871
4.16866666666667	10.800838470459
4.172	10.1947784423828
4.17533333333334	9.61637496948242
4.17866666666667	9.0627670288086
4.182	8.52441787719727
4.18533333333334	7.99751281738282
4.18866666666667	7.49397277832032
4.192	7.02762603759766
4.19533333333334	6.59894943237305
4.19866666666667	6.19983673095703
4.202	5.82551956176758
4.20533333333334	5.47218322753907
4.20866666666667	5.1412582397461
4.212	4.82463836669922
4.21533333333334	4.51803207397461
4.21866666666667	4.22430038452149
4.222	3.9510726928711
4.22533333333334	3.70502471923828
4.22866666666667	3.47709655761719
4.232	3.26967239379883
4.23533333333334	3.0813217163086
4.23866666666667	2.91013717651367
4.242	2.74658203125
4.24533333333334	2.59017944335938
4.24866666666667	2.44235992431641
4.252	2.30026245117188
4.25533333333334	2.15482711791992
4.25866666666667	2.01034545898438
4.262	1.87015533447266
4.26533333333334	1.74140930175781
4.26866666666667	1.62315368652344
4.272	1.51586532592774
4.27533333333334	1.42192840576172
4.27866666666667	1.3418197631836
4.282	1.27172470092774
4.28533333333334	1.20878219604492
4.28866666666667	1.14774703979492
4.292	1.09195709228516
4.29533333333334	1.03759765625
4.29866666666667	0.981330871582031
4.302	0.928401947021485
4.30533333333334	0.874996185302735
4.30866666666667	0.823020935058594
4.312	0.765800476074219
4.31533333333334	0.708103179931641
4.31866666666667	0.663280487060547
4.322	0.630855560302735
4.32533333333334	0.605106353759766
4.32866666666667	0.581741333007813
4.332	0.560760498046875
4.33533333333334	0.550270080566407
4.33866666666667	0.536918640136719
4.342	0.522136688232422
4.34533333333334	0.51116943359375
4.34866666666667	0.516414642333985
4.352	0.534534454345703
4.35533333333334	0.555038452148438
4.35866666666667	0.577449798583985
4.362	0.597476959228516
4.36533333333334	0.614643096923828
4.36866666666667	0.627994537353516
4.372	0.643253326416016
4.37533333333334	0.664234161376953
4.37866666666667	0.689029693603516
4.382	0.7171630859375
4.38533333333334	0.748634338378907
4.38866666666667	0.775337219238282
4.392	0.803470611572266
4.39533333333334	0.833988189697266
4.39866666666667	0.866413116455078
4.402	0.898361206054688
4.40533333333334	0.9307861328125
4.40866666666667	0.96893310546875
4.412	0.99945068359375
4.41533333333334	1.02043151855469
4.41866666666667	1.03855133056641
4.422	1.05953216552735
4.42533333333334	1.07574462890625
4.42866666666667	1.0828971862793
4.432	1.08718872070313
4.43533333333334	1.09434127807617
4.43866666666667	1.09386444091797
4.442	1.08480453491211
4.44533333333334	1.07336044311524
4.44866666666667	1.06430053710938
4.452	1.05094909667969
4.45533333333334	1.0218620300293
4.45866666666667	0.987052917480469
4.462	0.952243804931641
4.46533333333334	0.91695785522461
4.46866666666667	0.879764556884766
4.472	0.849723815917969
4.47533333333334	0.824451446533203
4.47866666666667	0.802040100097656
4.482	0.780105590820313
4.48533333333334	0.767707824707032
4.48866666666667	0.758647918701172
4.492	0.745773315429688
4.49533333333334	0.730037689208985
4.49866666666667	0.70953369140625
4.502	0.684261322021485
4.50533333333334	0.656604766845703
4.50866666666667	0.631809234619141
4.512	0.607967376708985
4.51533333333334	0.586509704589844
4.51866666666667	0.569820404052735
4.522	0.55837631225586
4.52533333333334	0.544071197509766
4.52866666666667	0.527381896972657
4.532	0.509262084960938
4.53533333333334	0.494956970214844
4.53866666666667	0.480175018310547
4.542	0.465869903564453
4.54533333333334	0.445365905761719
4.54866666666667	0.423431396484375
4.552	0.411033630371094
4.55533333333334	0.408172607421875
4.55866666666667	0.409126281738281
4.562	0.407218933105469
4.56533333333334	0.408649444580078
4.56866666666667	0.410556793212891
4.572	0.40578842163086
4.57533333333334	0.394821166992188
4.57866666666667	0.385284423828125
4.582	0.384330749511719
4.58533333333334	0.385284423828125
4.58866666666667	0.385761260986328
4.592	0.384330749511719
4.59533333333334	0.384330749511719
4.59866666666667	0.387668609619141
4.602	0.39052963256836
4.60533333333334	0.38909912109375
4.60866666666667	0.380516052246094
4.612	0.369071960449219
4.61533333333334	0.359058380126953
4.61866666666667	0.352859497070313
4.622	0.355720520019531
4.62533333333334	0.365257263183594
4.62866666666667	0.379562377929688
4.632	0.397682189941406
4.63533333333334	0.411033630371094
4.63866666666667	0.41341781616211
4.642	0.402927398681641
4.64533333333334	0.393867492675781
4.64866666666667	0.391483306884766
4.652	0.394344329833985
4.65533333333334	0.397682189941406
4.65866666666667	0.399589538574219
4.662	0.401020050048828
4.66533333333334	0.399589538574219
4.66866666666667	0.395298004150391
4.672	0.38909912109375
4.67533333333334	0.386714935302735
4.67866666666667	0.391006469726563
4.682	0.398635864257813
4.68533333333334	0.40435791015625
4.68866666666667	0.411033630371094
4.692	0.416755676269531
4.69533333333334	0.418663024902344
4.69866666666667	0.415802001953125
4.702	0.411510467529297
4.70533333333334	0.413894653320313
4.70866666666667	0.41961669921875
4.712	0.424861907958985
4.71533333333334	0.430107116699219
4.71866666666667	0.43487548828125
4.722	0.439643859863281
4.72533333333334	0.436782836914063
4.72866666666667	0.427722930908203
4.732	0.41961669921875
4.73533333333334	0.411510467529297
4.73866666666667	0.401973724365235
4.742	0.388145446777344
4.74533333333334	0.379085540771485
4.74866666666667	0.379562377929688
4.752	0.38290023803711
4.75533333333334	0.386238098144531
4.75866666666667	0.391006469726563
4.762	0.403881072998047
4.76533333333334	0.414371490478516
4.76866666666667	0.418663024902344
4.772	0.4119873046875
4.77533333333334	0.407695770263672
4.77866666666667	0.410556793212891
4.782	0.417232513427735
4.78533333333334	0.42724609375
4.78866666666667	0.440120697021485
4.792	0.457763671875
4.79533333333334	0.476360321044922
4.79866666666667	0.48828125
4.802	0.490665435791016
4.80533333333334	0.479698181152344
4.80866666666667	0.461101531982422
4.812	0.45156478881836
4.81533333333334	0.45013427734375
4.81866666666667	0.460624694824219
4.822	0.476360321044922
4.82533333333334	0.501632690429688
4.82866666666667	0.525474548339844
4.832	0.540733337402344
4.83533333333334	0.549793243408203
4.83866666666667	0.555038452148438
4.842	0.555992126464844
4.84533333333334	0.551223754882813
4.84866666666667	0.551223754882813
4.852	0.562191009521485
4.85533333333334	0.575065612792969
4.85866666666667	0.582695007324219
4.862	0.591754913330078
4.86533333333334	0.610828399658203
4.86866666666667	0.629901885986328
4.872	0.636577606201172
4.87533333333334	0.636100769042969
4.87866666666667	0.644207000732422
4.882	0.665664672851563
4.88533333333334	0.691413879394532
4.88866666666667	0.719070434570313
4.892	0.75674057006836
4.89533333333334	0.804901123046875
4.89866666666667	0.855445861816406
4.902	0.899314880371094
4.90533333333334	0.944614410400391
4.90866666666667	1.00517272949219
4.912	1.07669830322266
4.91533333333334	1.15346908569336
4.91866666666667	1.23977661132813
4.922	1.35040283203125
4.92533333333334	1.48534774780274
4.92866666666667	1.63650512695313
4.932	1.80435180664063
4.93533333333334	2.00510025024414
4.93866666666667	2.24399566650391
4.942	2.52628326416016
4.94533333333334	2.84767150878906
4.94866666666667	3.2186508178711
4.952	3.64780426025391
4.95533333333334	4.14371490478516
4.95866666666667	4.71735000610352
4.962	5.37538528442383
4.96533333333334	6.1335563659668
4.96866666666667	7.01045989990235
4.972	8.03232192993164
4.97533333333334	9.21106338500977
4.97866666666667	10.5671882629395
4.982	12.1183395385742
4.98533333333334	13.8921737670899
4.98866666666667	15.9263610839844
4.992	18.2590484619141
4.99533333333334	20.9307670593262
4.99866666666667	23.982048034668
5.002	27.4615287780762
5.00533333333334	31.4383506774903
5.00866666666667	35.9797477722168
5.012	41.1491394042969
5.01533333333334	47.0366477966309
5.01866666666667	53.7314414978028
5.022	61.3508224487305
5.02533333333334	70.0182914733887
5.02866666666667	79.8611640930176
5.032	91.0234451293946
5.03533333333334	103.647708892822
5.03866666666667	117.924690246582
5.042	134.043693542481
5.04533333333334	152.184963226319
5.04866666666667	172.547340393067
5.052	195.378303527832
5.05533333333334	220.959186553955
5.05866666666667	249.561786651612
5.062	281.475067138672
5.06533333333334	317.038536071778
5.06866666666667	356.629848480225
5.072	400.617599487305
5.07533333333334	449.380397796631
5.07866666666667	503.316879272461
5.082	562.83712387085
5.08533333333334	628.377914428711
5.08866666666667	700.3493309021
5.092	779.131889343262
5.09533333333334	865.072727203369
5.09866666666667	958.319187164307
5.102	1059.1344833374
5.10533333333334	1167.67406463623
5.10866666666667	1283.79631042481
5.112	1407.15122222901
5.11533333333334	1536.72504425049
5.11866666666667	1671.76246643067
5.122	1811.03754043579
5.12533333333334	1952.31676101685
5.12866666666667	2092.61894226074
5.132	2228.06739807129
5.13533333333334	2356.47296905518
5.13866666666667	2477.96583175659
5.142	2587.73946762085
5.14533333333334	2683.72821807862
5.14866666666667	2762.83216476441
5.152	2828.33814620972
5.15533333333334	2881.03151321411
5.15866666666667	2921.11444473267
5.162	2948.17686080933
5.16533333333334	2959.63907241822
5.16866666666667	2960.62421798706
5.172	2962.50200271607
5.17533333333334	2971.43697738648
5.17866666666667	2982.59401321411
5.182	2992.61522293091
5.18533333333334	2997.94340133667
5.18866666666667	3000.80823898316
5.192	2994.06003952027
5.19533333333334	2980.8144569397
5.19866666666667	2968.16492080689
5.202	2958.29057693482
5.20533333333334	2957.02314376831
5.20866666666667	2956.91061019898
5.212	2957.71455764771
5.21533333333334	2958.71686935425
5.21866666666667	2957.51810073853
5.222	2959.04111862183
5.22533333333334	2966.12310409546
5.22866666666667	2979.74252700806
5.232	2992.33102798462
5.23533333333334	2995.74995040894
5.23866666666667	2992.85173416138
5.242	2988.37995529175
5.24533333333334	2983.16335678101
5.24866666666667	2979.63857650757
5.252	2980.24320602417
5.25533333333334	2982.61880874634
5.25866666666667	2989.93921279907
5.262	2997.305393219
5.26533333333334	3009.25302505493
5.26866666666667	3022.15623855591
5.272	3040.42100906372
5.27533333333334	3061.29598617554
5.27866666666667	3074.97072219849
5.282	3075.32262802124
5.28533333333334	3063.14897537232
5.28866666666667	3046.20122909546
5.292	3025.48265457154
5.29533333333334	3006.02769851685
5.29866666666667	2998.83604049683
5.302	3004.82702255249
5.30533333333334	3012.78257369995
5.30866666666667	3014.63747024536
5.312	3010.65683364868
5.31533333333334	3004.6181678772
5.31866666666667	2991.19806289673
5.322	2981.83870315552
5.32533333333334	2977.42795944214
5.32866666666667	2978.57999801636
5.332	2984.7903251648
5.33533333333334	2993.76058578491
5.33866666666667	3001.87730789185
5.342	3000.94270706177
5.34533333333334	2995.50199508667
5.34866666666667	2992.25473403931
5.352	2985.58378219605
5.35533333333334	2973.67238998413
5.35866666666667	2960.41822433472
5.362	2952.54755020142
5.36533333333334	2946.75970077515
5.36866666666667	2938.4093284607
5.372	2923.4356880188
5.37533333333334	2907.9966545105
5.37866666666667	2890.57683944702
5.382	2869.13442611695
5.38533333333334	2848.18601608277
5.38866666666667	2823.79865646363
5.392	2801.36919021607
5.39533333333334	2776.72243118286
5.39866666666667	2751.1944770813
5.402	2719.84767913819
5.40533333333334	2678.43723297119
5.40866666666667	2636.6868019104
5.412	2594.19679641724
5.41533333333334	2549.1304397583
5.41866666666667	2499.13215637207
5.422	2449.64027404785
5.42533333333334	2403.60260009766
5.42866666666667	2355.93271255493
5.432	2306.97393417359
5.43533333333334	2258.22067260742
5.43866666666667	2210.33191680908
5.442	2160.50815582276
5.44533333333334	2109.44747924805
5.44866666666667	2059.88311767578
5.452	2011.98673248291
5.45533333333334	1964.52760696411
5.45866666666667	1917.05179214478
5.462	1871.28925323487
5.46533333333334	1827.00490951538
5.46866666666667	1783.34617614746
5.472	1739.92586135864
5.47533333333334	1697.6170539856
5.47866666666667	1656.21328353882
5.482	1615.40222167969
5.48533333333334	1574.96070861817
5.48866666666667	1535.40182113648
5.492	1496.99115753174
5.49533333333334	1459.78260040283
5.49866666666667	1423.64454269409
5.502	1388.38529586792
5.50533333333334	1354.12454605103
5.50866666666667	1320.90520858765
5.512	1288.73062133789
5.51533333333334	1257.45630264282
5.51866666666667	1227.16951370239
5.522	1197.94940948487
5.52533333333334	1169.69299316406
5.52866666666667	1142.24720001221
5.532	1115.77033996582
5.53533333333334	1090.22808074951
5.53866666666667	1065.52696228028
5.542	1041.54014587403
5.54533333333334	1018.35346221924
5.54866666666667	996.106147766113
5.552	974.651336669922
5.55533333333334	953.983306884766
5.55866666666667	934.136390686035
5.562	915.213584899903
5.56533333333334	897.091865539551
5.56866666666667	879.660129547119
5.572	862.927436828613
5.57533333333334	846.971035003662
5.57866666666667	831.758499145508
5.582	817.195415496826
5.58533333333334	803.270339965821
5.58866666666667	790.000438690186
5.592	777.388572692871
5.59533333333334	765.350818634034
5.59866666666667	753.837108612061
5.602	742.838859558106
5.60533333333334	732.349872589112
5.60866666666667	722.358703613282
5.612	712.830543518067
5.61533333333334	703.77254486084
5.61866666666667	695.191383361817
5.622	687.06750869751
5.62533333333334	679.362773895264
5.62866666666667	672.03950881958
5.632	665.096759796143
5.63533333333334	658.549785614014
5.63866666666667	652.369022369385
5.642	646.499633789063
5.64533333333334	640.946865081787
5.64866666666667	635.716438293457
5.652	630.817890167237
5.65533333333334	626.177787780762
5.65866666666667	621.769428253174
5.662	617.60425567627
5.66533333333334	613.664150238037
5.66866666666667	609.912395477295
5.672	606.335163116455
5.67533333333334	602.958679199219
5.67866666666667	599.806785583496
5.682	596.856117248535
5.68533333333334	594.101905822754
5.68866666666667	591.532230377198
5.692	589.121341705323
5.69533333333334	586.848258972168
5.69866666666667	584.704399108887
5.702	582.694053649903
5.70533333333334	580.779075622559
5.70866666666667	578.958511352539
5.712	577.224254608155
5.71533333333334	575.584411621094
5.71866666666667	574.021339416504
5.722	572.550296783448
5.72533333333334	571.201324462891
5.72866666666667	569.967746734619
5.732	568.814277648926
5.73533333333334	567.71469116211
5.73866666666667	566.670894622803
5.742	565.686225891114
5.74533333333334	564.737796783448
5.74866666666667	563.831806182862
5.752	562.995910644532
5.75533333333334	562.234878540039
5.75866666666667	561.530113220215
5.762	560.86540222168
5.76533333333334	560.240268707276
5.76866666666667	559.650897979737
5.772	559.105396270752
5.77533333333334	558.612823486328
5.77866666666667	558.170795440674
5.782	557.771682739258
5.78533333333334	557.396411895752
5.78866666666667	557.060718536377
5.792	556.747436523438
5.79533333333334	556.45227432251
5.79866666666667	556.162834167481
5.802	555.861949920655
5.80533333333334	555.580615997315
5.80866666666667	555.321216583252
5.812	555.079460144043
5.81533333333334	554.838180541992
5.81866666666667	554.614067077637
5.822	554.431915283203
5.82533333333334	554.267406463623
5.82866666666667	554.097652435303
5.832	553.954601287842
5.83533333333334	553.854942321778
5.83866666666667	553.787231445313
5.842	553.705215454102
5.84533333333334	553.629398345948
5.84866666666667	553.578853607178
5.852	553.529739379883
5.85533333333334	553.460597991944
5.85866666666667	553.366661071778
5.862	553.289890289307
5.86533333333334	553.223133087159
5.86866666666667	553.143501281739
5.872	553.052425384522
5.87533333333334	552.972316741944
5.87866666666667	552.919387817383
5.882	552.870750427246
5.88533333333334	552.846908569336
5.88866666666667	552.834510803223
5.892	552.844524383545
5.89533333333334	552.84595489502
5.89866666666667	552.834510803223
5.902	552.829742431641
5.90533333333334	552.797794342041
5.90866666666667	552.773475646973
5.912	552.728652954102
5.91533333333334	552.699565887451
5.91866666666667	552.686214447022
5.922	552.692413330078
5.92533333333334	552.714347839356
5.92866666666667	552.736759185791
5.932	552.77967453003
5.93533333333334	552.82735824585
5.93866666666667	552.868366241455
5.942	552.875518798828
5.94533333333334	552.86979675293
5.94866666666667	552.865028381348
5.952	552.865982055664
5.95533333333334	552.867889404297
5.95866666666667	552.872180938721
5.962	552.8883934021
5.96533333333334	552.894592285157
5.96866666666667	552.886962890625
5.972	552.867412567139
5.97533333333334	552.855968475342
5.97866666666667	552.847385406494
5.982	552.82735824585
5.98533333333334	552.82735824585
5.98866666666667	552.835464477539
5.992	552.829742431641
5.99533333333334	552.807331085205
5.99866666666667	552.792072296143
6.002	552.816390991211
6.00533333333334	552.840232849121
6.00866666666667	552.863597869873
6.012	552.910804748535
6.01533333333334	552.965641021729
6.01866666666667	552.987575531006
6.022	552.961826324463
6.02533333333334	552.921295166016
6.02866666666667	552.888870239258
6.032	552.856922149659
6.03533333333334	552.829742431641
6.03866666666667	552.826881408692
6.042	552.835941314698
6.04533333333334	552.837371826172
6.04866666666667	552.801132202149
6.052	552.715301513672
6.05533333333334	552.624225616455
6.05866666666667	552.566528320313
6.062	552.552223205567
6.06533333333334	552.563190460205
6.06866666666667	552.6123046875
6.072	552.692890167237
6.07533333333334	552.762508392334
6.07866666666667	552.781105041504
6.082	552.774906158448
6.08533333333334	552.767276763916
6.08866666666667	552.745819091797
6.092	552.707672119141
6.09533333333334	552.649021148682
6.09866666666667	552.604198455811
6.102	552.555084228516
6.10533333333334	552.503108978272
6.10866666666667	552.449703216553
6.112	552.403450012207
6.11533333333334	552.36291885376
6.11866666666667	552.300930023194
6.122	552.239894866944
6.12533333333334	552.175045013428
6.12866666666667	552.123069763184
6.132	552.073001861573
6.13533333333334	552.039623260498
6.13866666666667	552.002429962159
6.142	551.95951461792
6.14533333333334	551.926136016846
6.14866666666667	551.881790161133
6.152	551.810264587403
6.15533333333334	551.6996383667
6.15866666666667	551.618576049805
6.162	551.551342010498
6.16533333333334	551.466464996338
6.16866666666667	551.361560821534
6.172	551.293849945069
6.17533333333334	551.284790039063
6.17866666666667	551.281452178955
6.182	551.250457763672
6.18533333333334	551.204681396485
6.18866666666667	551.146030426026
6.192	551.032543182373
6.19533333333334	550.860404968262
6.19866666666667	550.658702850342
6.202	550.490856170655
6.20533333333334	550.359725952149
6.20866666666667	550.270080566407
6.212	550.222396850586
6.21533333333334	550.201892852784
6.21866666666667	550.196170806885
6.222	550.167083740235
6.22533333333334	550.105094909668
6.22866666666667	550.031661987305
6.232	549.954891204834
6.23533333333334	549.876689910889
6.23866666666667	549.777030944825
6.242	549.666404724121
6.24533333333334	549.56865310669
6.24866666666667	549.467086791992
6.252	549.346446990967
6.25533333333334	549.214363098145
6.25866666666667	549.079418182373
6.262	548.951625823975
6.26533333333334	548.811912536621
6.26866666666667	548.679828643799
6.272	548.565864562989
6.27533333333334	548.472404479981
6.27866666666667	548.404216766358
6.282	548.341274261475
6.28533333333334	548.266887664795
6.28866666666667	548.153877258301
6.292	548.028469085694
6.29533333333334	547.900676727295
6.29866666666667	547.754764556885
6.302	547.599792480469
6.30533333333334	547.465324401856
6.30866666666667	547.360897064209
6.312	547.262191772461
6.31533333333334	547.148704528809
6.31866666666667	547.044754028321
6.322	546.959400177002
6.32533333333334	546.874523162842
6.32866666666667	546.790599822998
6.332	546.712398529053
6.33533333333334	546.621799468994
6.33866666666667	546.509742736817
6.342	546.369552612305
6.34533333333334	546.216487884522
6.34866666666667	546.056270599366
6.352	545.877933502198
6.35533333333334	545.724868774414
6.35866666666667	545.586585998535
6.362	545.459747314453
6.36533333333334	545.322418212891
6.36866666666667	545.172214508057
6.372	545.054435729981
6.37533333333334	544.951438903809
6.37866666666667	544.858455657959
6.382	544.734477996826
6.38533333333334	544.612884521485
6.38866666666667	544.498920440674
6.392	544.377326965332
6.39533333333334	544.229984283448
6.39866666666667	544.076919555664
6.402	543.956279754639
6.40533333333334	543.848514556885
6.40866666666667	543.744087219239
6.412	543.622970581055
6.41533333333334	543.498039245606
6.41866666666667	543.350696563721
6.422	543.188571929932
6.42533333333334	543.012619018555
6.42866666666667	542.853355407715
6.432	542.714595794678
6.43533333333334	542.602062225342
6.43866666666667	542.507648468018
6.442	542.417526245117
6.44533333333334	542.323112487793
6.44866666666667	542.205333709717
6.452	542.06657409668
6.45533333333334	541.913032531739
6.45866666666667	541.764259338379
6.462	541.643142700196
6.46533333333334	541.553020477295
6.46866666666667	541.46957397461
6.472	541.377544403076
6.47533333333334	541.26787185669
6.47866666666667	541.157722473145
6.482	541.030883789063
6.48533333333334	540.884017944336
6.48866666666667	540.736198425293
6.492	540.61508178711
6.49533333333334	540.515422821045
6.49866666666667	540.387630462647
6.502	540.247440338135
6.50533333333334	540.113925933838
6.50866666666667	540.008068084717
6.512	539.885997772217
6.51533333333334	539.748668670655
6.51866666666667	539.626121520996
6.522	539.510726928711
6.52533333333334	539.390087127686
6.52866666666667	539.242267608643
6.532	539.094924926758
6.53533333333334	538.957595825196
6.53866666666667	538.860321044922
6.542	538.772583007813
6.54533333333334	538.688659667969
6.54866666666667	538.586139678955
6.552	538.463115692139
6.55533333333334	538.332462310791
6.55866666666667	538.164138793946
6.562	538.010120391846
6.56533333333334	537.87899017334
6.56866666666667	537.791728973389
6.572	537.7197265625
6.57533333333334	537.640571594239
6.57866666666667	537.559509277344
6.582	537.468433380127
6.58533333333334	537.358283996582
6.58866666666667	537.218570709229
6.592	537.07504272461
6.59533333333334	536.955356597901
6.59866666666667	536.844730377198
6.602	536.72742843628
6.60533333333334	536.620140075684
6.60866666666667	536.540985107422
6.612	536.473274230957
6.61533333333334	536.383628845215
6.61866666666667	536.274433135987
6.622	536.1647605896
6.62533333333334	536.045074462891
6.62866666666667	535.920143127442
6.632	535.820484161377
6.63533333333334	535.754680633545
6.63866666666667	535.696029663086
6.642	535.611152648926
6.64533333333334	535.508632659912
6.64866666666667	535.392284393311
6.652	535.255908966065
6.65533333333334	535.094261169434
6.65866666666667	534.96265411377
6.662	534.862995147705
6.66533333333334	534.777641296387
[truncated: 2,507 more rows]
