# Supplementary material for: Phase-Specific Parameter Estimation in Chiral HPLC Using 1‑Site, 2‑Site Stochastic Models, and Unified Equation Approach
Source: Anal Chem. 2026 Apr 29;98(18):13925–39. doi: 10.1021/acs.analchem.6c01634 (PMC13177292; doi:10.1021/acs.analchem.6c01634)
Supplement: Supplementary file 2 [file ac6c01634_si_002.zip › SupportingInformation/01_isotherm_fit/CELL3_data/LORA_CELL3_05_10_22501.CSV]

0.0005	0.0338554382324219
0.00383333333333334	0.0333786010742188
0.00716666666666667	0.0290870666503906
0.0105	0.0162124633789063
0.0138333333333334	0.00524520874023438
0.0171666666666667	0.00095367431640625
0.0205	-0.000476837158203125
0.0238333333333334	0
0.0271666666666667	0.00429153442382813
0.0305	0.0152587890625
0.0338333333333334	0.02288818359375
0.0371666666666667	0.0257492065429688
0.0405	0.0290870666503906
0.0438333333333334	0.0281333923339844
0.0471666666666667	0.0257492065429688
0.0505	0.0209808349609375
0.0538333333333334	0.0171661376953125
0.0571666666666667	0.0123977661132813
0.0605	0.00238418579101563
0.0638333333333334	-0.0019073486328125
0.0671666666666667	-0.00333786010742188
0.0705	-0.00286102294921875
0.0738333333333334	-0.003814697265625
0.0771666666666667	-0.00667572021484375
0.0805	-0.003814697265625
0.0838333333333334	-0.00429153442382813
0.0871666666666667	-0.003814697265625
0.0905	-0.00429153442382813
0.0938333333333334	0.000476837158203125
0.0971666666666667	0.00905990600585938
0.1005	0.0171661376953125
0.103833333333334	0.0252723693847656
0.107166666666667	0.0338554382324219
0.1105	0.0452995300292969
0.113833333333334	0.0562667846679688
0.117166666666667	0.0638961791992188
0.1205	0.0667572021484375
0.123833333333334	0.0658035278320313
0.127166666666667	0.057220458984375
0.1305	0.0452995300292969
0.133833333333334	0.0281333923339844
0.137166666666667	0.0133514404296875
0.1405	0.00619888305664063
0.143833333333334	0.00333786010742188
0.147166666666667	0.00333786010742188
0.1505	0.00286102294921875
0.153833333333334	0.00476837158203125
0.157166666666667	0.00619888305664063
0.1605	0.003814697265625
0.163833333333334	-0.000476837158203125
0.167166666666667	0.00095367431640625
0.1705	0.00858306884765625
0.173833333333334	0.0123977661132813
0.177166666666667	0.00810623168945313
0.1805	-0.00429153442382813
0.183833333333334	-0.0143051147460938
0.187166666666667	-0.026702880859375
0.1905	-0.0352859497070313
0.193833333333334	-0.0367164611816406
0.197166666666667	-0.0300407409667969
0.2005	-0.0176429748535156
0.203833333333334	-0.00858306884765625
0.207166666666667	-0.00286102294921875
0.2105	0
0.213833333333334	0.000476837158203125
0.217166666666667	-0.000476837158203125
0.2205	-0.00286102294921875
0.223833333333334	-0.00476837158203125
0.227166666666667	-0.00619888305664063
0.2305	-0.00715255737304688
0.233833333333334	-0.00238418579101563
0.237166666666667	0.00429153442382813
0.2405	0.011444091796875
0.243833333333334	0.0162124633789063
0.247166666666667	0.0209808349609375
0.2505	0.0238418579101563
0.253833333333334	0.0200271606445313
0.257166666666667	0.019073486328125
0.2605	0.0209808349609375
0.263833333333334	0.0238418579101563
0.267166666666667	0.0205039978027344
0.2705	0.0162124633789063
0.273833333333334	0.0209808349609375
0.277166666666667	0.0247955322265625
0.2805	0.0271797180175781
0.283833333333334	0.0286102294921875
0.287166666666667	0.0309944152832031
0.2905	0.03814697265625
0.293833333333334	0.0348091125488281
0.297166666666667	0.0324249267578125
0.3005	0.0286102294921875
0.303833333333334	0.0329017639160156
0.307166666666667	0.0433921813964844
0.3105	0.0457763671875
0.313833333333334	0.0405311584472656
0.317166666666667	0.0205039978027344
0.3205	-0.00333786010742188
0.323833333333334	-0.0281333923339844
0.327166666666667	-0.0405311584472656
0.3305	-0.041961669921875
0.333833333333334	-0.0386238098144531
0.337166666666667	-0.0300407409667969
0.3405	-0.0185966491699219
0.343833333333334	-0.00858306884765625
0.347166666666667	-0.0119209289550781
0.3505	-0.0205039978027344
0.353833333333334	-0.0252723693847656
0.357166666666667	-0.0181198120117188
0.3605	-0.00858306884765625
0.363833333333334	-0.0019073486328125
0.367166666666667	-0.000476837158203125
0.3705	-0.00286102294921875
0.373833333333334	-0.00286102294921875
0.377166666666667	-0.00238418579101563
0.3805	0.00143051147460938
0.383833333333334	0.00286102294921875
0.387166666666667	0.00905990600585938
0.3905	0.0119209289550781
0.393833333333334	0.0128746032714844
0.397166666666667	0.00858306884765625
0.4005	0
0.403833333333334	-0.00429153442382813
0.407166666666667	-0.00762939453125
0.4105	-0.0057220458984375
0.413833333333334	-0.00905990600585938
0.417166666666667	-0.0133514404296875
0.4205	-0.0166893005371094
0.423833333333334	-0.0219345092773438
0.427166666666667	-0.0276565551757813
0.4305	-0.0262260437011719
0.433833333333334	-0.0109672546386719
0.437166666666667	0.00858306884765625
0.4405	0.0233650207519531
0.443833333333334	0.0324249267578125
0.447166666666667	0.0367164611816406
0.4505	0.0319480895996094
0.453833333333334	0.019073486328125
0.457166666666667	0.0057220458984375
0.4605	0.00095367431640625
0.463833333333334	0.0057220458984375
0.467166666666667	0.0123977661132813
0.4705	0.0209808349609375
0.473833333333334	0.0286102294921875
0.477166666666667	0.0362396240234375
0.4805	0.0367164611816406
0.483833333333334	0.0319480895996094
0.487166666666667	0.0300407409667969
0.4905	0.0271797180175781
0.493833333333334	0.0243186950683594
0.497166666666667	0.0152587890625
0.5005	0.0128746032714844
0.503833333333334	0.0166893005371094
0.507166666666667	0.0205039978027344
0.5105	0.0243186950683594
0.513833333333334	0.0224113464355469
0.517166666666667	0.0257492065429688
0.5205	0.0209808349609375
0.523833333333334	0.0104904174804688
0.527166666666667	-0.003814697265625
0.5305	-0.0128746032714844
0.533833333333334	-0.0100135803222656
0.537166666666667	-0.00524520874023438
0.5405	0.00286102294921875
0.543833333333334	0.0147819519042969
0.547166666666667	0.026702880859375
0.5505	0.0314712524414063
0.553833333333334	0.0243186950683594
0.557166666666667	0.0133514404296875
0.5605	0.00667572021484375
0.563833333333334	0.00333786010742188
0.567166666666667	0.00905990600585938
0.5705	0.0152587890625
0.573833333333334	0.0233650207519531
0.577166666666667	0.0243186950683594
0.5805	0.0224113464355469
0.583833333333334	0.0176429748535156
0.587166666666667	0.0123977661132813
0.5905	0.011444091796875
0.593833333333334	0.0119209289550781
0.597166666666667	0.0133514404296875
0.6005	0.0109672546386719
0.603833333333334	0.00476837158203125
0.607166666666667	-0.00524520874023438
0.6105	-0.0166893005371094
0.613833333333334	-0.0224113464355469
0.617166666666667	-0.0219345092773438
0.6205	-0.0195503234863281
0.623833333333334	-0.019073486328125
0.627166666666667	-0.0257492065429688
0.6305	-0.0295639038085938
0.633833333333334	-0.0329017639160156
0.637166666666667	-0.0295639038085938
0.6405	-0.0233650207519531
0.643833333333334	-0.0109672546386719
0.647166666666667	0.0057220458984375
0.6505	0.0181198120117188
0.653833333333334	0.0276565551757813
0.657166666666667	0.030517578125
0.6605	0.0271797180175781
0.663833333333334	0.0181198120117188
0.667166666666667	0.00858306884765625
0.6705	0.00429153442382813
0.673833333333334	0.00476837158203125
0.677166666666667	0.0019073486328125
0.6805	0.0019073486328125
0.683833333333334	0.00238418579101563
0.687166666666667	0.00286102294921875
0.6905	-0.00143051147460938
0.693833333333334	-0.00238418579101563
0.697166666666667	0.0057220458984375
0.7005	0.0152587890625
0.703833333333334	0.0219345092773438
0.707166666666667	0.0271797180175781
0.7105	0.0357627868652344
0.713833333333334	0.0400543212890625
0.717166666666667	0.0333786010742188
0.7205	0.0214576721191406
0.723833333333334	0.0143051147460938
0.727166666666667	0.0166893005371094
0.7305	0.0133514404296875
0.733833333333334	0.0057220458984375
0.737166666666667	-0.000476837158203125
0.7405	-0.00286102294921875
0.743833333333334	-0.00095367431640625
0.747166666666667	-0.000476837158203125
0.7505	0.00476837158203125
0.753833333333334	0.0133514404296875
0.757166666666667	0.02288818359375
0.7605	0.0329017639160156
0.763833333333334	0.0414848327636719
0.767166666666667	0.0457763671875
0.7705	0.0476837158203125
0.773833333333334	0.0443458557128906
0.777166666666667	0.0386238098144531
0.7805	0.0324249267578125
0.783833333333334	0.0286102294921875
0.787166666666667	0.02288818359375
0.7905	0.0162124633789063
0.793833333333334	0.011444091796875
0.797166666666667	0.0100135803222656
0.8005	0.0128746032714844
0.803833333333334	0.0166893005371094
0.807166666666667	0.0233650207519531
0.8105	0.026702880859375
0.813833333333334	0.0309944152832031
0.817166666666667	0.0367164611816406
0.8205	0.0362396240234375
0.823833333333334	0.0224113464355469
0.827166666666667	0.00715255737304688
0.8305	-0.003814697265625
0.833833333333334	-0.00810623168945313
0.837166666666667	-0.0181198120117188
0.8405	-0.0262260437011719
0.843833333333334	-0.0243186950683594
0.847166666666667	-0.0162124633789063
0.8505	-0.00429153442382813
0.853833333333334	0.0057220458984375
0.857166666666667	0.0195503234863281
0.8605	0.0319480895996094
0.863833333333334	0.0371932983398438
0.867166666666667	0.0319480895996094
0.8705	0.0219345092773438
0.873833333333334	0.00905990600585938
0.877166666666667	-0.000476837158203125
0.8805	-0.00429153442382813
0.883833333333334	-0.00333786010742188
0.887166666666667	-0.000476837158203125
0.8905	0.00238418579101563
0.893833333333334	0.00524520874023438
0.897166666666667	0.00667572021484375
0.9005	0.00333786010742188
0.903833333333334	0.00143051147460938
0.907166666666667	0.00238418579101563
0.9105	0.00524520874023438
0.913833333333334	0.0095367431640625
0.917166666666667	0.0152587890625
0.9205	0.0243186950683594
0.923833333333334	0.0329017639160156
0.927166666666667	0.0400543212890625
0.9305	0.0400543212890625
0.933833333333334	0.034332275390625
0.937166666666667	0.0243186950683594
0.9405	0.0138282775878906
0.943833333333334	0.00429153442382813
0.947166666666667	-0.00238418579101563
0.9505	0.000476837158203125
0.953833333333334	0.00858306884765625
0.957166666666667	0.0176429748535156
0.9605	0.0243186950683594
0.963833333333334	0.0281333923339844
0.967166666666667	0.0247955322265625
0.9705	0.0104904174804688
0.973833333333334	-0.00619888305664063
0.977166666666667	-0.0133514404296875
0.9805	-0.0123977661132813
0.983833333333334	-0.00762939453125
0.987166666666667	-0.0019073486328125
0.9905	0.00619888305664063
0.993833333333334	0.00858306884765625
0.997166666666667	0.00238418579101563
1.0005	-0.00715255737304688
1.00383333333334	-0.0162124633789063
1.00716666666667	-0.0166893005371094
1.0105	-0.011444091796875
1.01383333333334	-0.00095367431640625
1.01716666666667	0.0100135803222656
1.0205	0.0200271606445313
1.02383333333334	0.0290870666503906
1.02716666666667	0.030517578125
1.0305	0.0271797180175781
1.03383333333334	0.0219345092773438
1.03716666666667	0.0147819519042969
1.0405	0.00524520874023438
1.04383333333334	-0.00333786010742188
1.04716666666667	-0.00619888305664063
1.0505	-0.0109672546386719
1.05383333333334	-0.0181198120117188
1.05716666666667	-0.0243186950683594
1.0605	-0.0247955322265625
1.06383333333334	-0.0262260437011719
1.06716666666667	-0.0276565551757813
1.0705	-0.0314712524414063
1.07383333333334	-0.0300407409667969
1.07716666666667	-0.0286102294921875
1.0805	-0.0262260437011719
1.08383333333334	-0.0257492065429688
1.08716666666667	-0.019073486328125
1.0905	-0.00858306884765625
1.09383333333334	0.00095367431640625
1.09716666666667	0.00715255737304688
1.1005	0.0109672546386719
1.10383333333334	0.0119209289550781
1.10716666666667	0.0104904174804688
1.1105	0.0138282775878906
1.11383333333334	0.0214576721191406
1.11716666666667	0.0290870666503906
1.1205	0.0290870666503906
1.12383333333334	0.0290870666503906
1.12716666666667	0.026702880859375
1.1305	0.0243186950683594
1.13383333333334	0.0238418579101563
1.13716666666667	0.0271797180175781
1.1405	0.030517578125
1.14383333333334	0.0295639038085938
1.14716666666667	0.0276565551757813
1.1505	0.0262260437011719
1.15383333333334	0.0233650207519531
1.15716666666667	0.0205039978027344
1.1605	0.0200271606445313
1.16383333333334	0.0205039978027344
1.16716666666667	0.0176429748535156
1.1705	0.0123977661132813
1.17383333333334	0.0057220458984375
1.17716666666667	-0.00095367431640625
1.1805	-0.00286102294921875
1.18383333333334	-0.000476837158203125
1.18716666666667	0.00238418579101563
1.1905	0.00286102294921875
1.19383333333334	0.00858306884765625
1.19716666666667	0.0233650207519531
1.2005	0.034332275390625
1.20383333333334	0.0429153442382813
1.20716666666667	0.0462532043457031
1.2105	0.0524520874023438
1.21383333333334	0.0519752502441407
1.21716666666667	0.0457763671875
1.2205	0.0395774841308594
1.22383333333334	0.0357627868652344
1.22716666666667	0.0352859497070313
1.2305	0.030517578125
1.23383333333334	0.0171661376953125
1.23716666666667	0.00286102294921875
1.2405	-0.0123977661132813
1.24383333333334	-0.0233650207519531
1.24716666666667	-0.0300407409667969
1.2505	-0.0352859497070313
1.25383333333334	-0.0362396240234375
1.25716666666667	-0.03814697265625
1.2605	-0.0352859497070313
1.26383333333334	-0.0290870666503906
1.26716666666667	-0.0181198120117188
1.2705	-0.00429153442382813
1.27383333333334	0.00762939453125
1.27716666666667	0.0200271606445313
1.2805	0.0281333923339844
1.28383333333334	0.0290870666503906
1.28716666666667	0.0281333923339844
1.2905	0.026702880859375
1.29383333333334	0.0276565551757813
1.29716666666667	0.0205039978027344
1.3005	0.0166893005371094
1.30383333333334	0.0171661376953125
1.30716666666667	0.0252723693847656
1.3105	0.0290870666503906
1.31383333333334	0.0348091125488281
1.31716666666667	0.0433921813964844
1.3205	0.0514984130859375
1.32383333333334	0.0519752502441407
1.32716666666667	0.0395774841308594
1.3305	0.0300407409667969
1.33383333333334	0.02288818359375
1.33716666666667	0.0238418579101563
1.3405	0.0224113464355469
1.34383333333334	0.0219345092773438
1.34716666666667	0.0205039978027344
1.3505	0.0171661376953125
1.35383333333334	0.0147819519042969
1.35716666666667	0.0128746032714844
1.3605	0.0147819519042969
1.36383333333334	0.0176429748535156
1.36716666666667	0.0271797180175781
1.3705	0.0348091125488281
1.37383333333334	0.03814697265625
1.37716666666667	0.0329017639160156
1.3805	0.0281333923339844
1.38383333333334	0.0238418579101563
1.38716666666667	0.0181198120117188
1.3905	0.011444091796875
1.39383333333334	0.00619888305664063
1.39716666666667	0
1.4005	-0.0109672546386719
1.40383333333334	-0.0205039978027344
1.40716666666667	-0.0257492065429688
1.4105	-0.019073486328125
1.41383333333334	-0.00715255737304688
1.41716666666667	0.00715255737304688
1.4205	0.0133514404296875
1.42383333333334	0.0133514404296875
1.42716666666667	0.00810623168945313
1.4305	0.000476837158203125
1.43383333333334	-0.0109672546386719
1.43716666666667	-0.0205039978027344
1.4405	-0.0257492065429688
1.44383333333334	-0.0257492065429688
1.44716666666667	-0.0219345092773438
1.4505	-0.0152587890625
1.45383333333334	-0.00667572021484375
1.45716666666667	0.000476837158203125
1.4605	0.0095367431640625
1.46383333333334	0.0176429748535156
1.46716666666667	0.0276565551757813
1.4705	0.0352859497070313
1.47383333333334	0.0414848327636719
1.47716666666667	0.0438690185546875
1.4805	0.0386238098144531
1.48383333333334	0.0319480895996094
1.48716666666667	0.0243186950683594
1.4905	0.0185966491699219
1.49383333333334	0.0133514404296875
1.49716666666667	0.0138282775878906
1.5005	0.0257492065429688
1.50383333333334	0.0352859497070313
1.50716666666667	0.0357627868652344
1.5105	0.0247955322265625
1.51383333333334	0.0119209289550781
1.51716666666667	0.00095367431640625
1.5205	-0.0057220458984375
1.52383333333334	-0.0057220458984375
1.52716666666667	-0.00286102294921875
1.5305	-0.0019073486328125
1.53383333333334	-0.00715255737304688
1.53716666666667	-0.0133514404296875
1.5405	-0.0200271606445313
1.54383333333334	-0.019073486328125
1.54716666666667	-0.0176429748535156
1.5505	-0.00905990600585938
1.55383333333334	0.00333786010742188
1.55716666666667	0.0147819519042969
1.5605	0.0176429748535156
1.56383333333334	0.00524520874023438
1.56716666666667	-0.003814697265625
1.5705	-0.00286102294921875
1.57383333333334	0.00476837158203125
1.57716666666667	0.0157356262207031
1.5805	0.0281333923339844
1.58383333333334	0.0400543212890625
1.58716666666667	0.0467300415039063
1.5905	0.0433921813964844
1.59383333333334	0.0391006469726563
1.59716666666667	0.0309944152832031
1.6005	0.0205039978027344
1.60383333333334	0.0128746032714844
1.60716666666667	0.00905990600585938
1.6105	0.011444091796875
1.61383333333334	0.0138282775878906
1.61716666666667	0.0176429748535156
1.6205	0.0238418579101563
1.62383333333334	0.0324249267578125
1.62716666666667	0.0376701354980469
1.6305	0.0352859497070313
1.63383333333334	0.0286102294921875
1.63716666666667	0.0205039978027344
1.6405	0.0147819519042969
1.64383333333334	0.00286102294921875
1.64716666666667	-0.00286102294921875
1.6505	-0.003814697265625
1.65383333333334	0.00238418579101563
1.65716666666667	0.00905990600585938
1.6605	0.0128746032714844
1.66383333333334	0.0238418579101563
1.66716666666667	0.0362396240234375
1.6705	0.0481605529785156
1.67383333333334	0.0529289245605469
1.67716666666667	0.0514984130859375
1.6805	0.0491142272949219
1.68383333333334	0.0443458557128906
1.68716666666667	0.0376701354980469
1.6905	0.0271797180175781
1.69383333333334	0.0152587890625
1.69716666666667	0.0138282775878906
1.7005	0.0185966491699219
1.70383333333334	0.0238418579101563
1.70716666666667	0.0205039978027344
1.7105	0.0176429748535156
1.71383333333334	0.0152587890625
1.71716666666667	0.0123977661132813
1.7205	0.00858306884765625
1.72383333333334	0.00858306884765625
1.72716666666667	0.0166893005371094
1.7305	0.0262260437011719
1.73383333333334	0.0314712524414063
1.73716666666667	0.0324249267578125
1.7405	0.0357627868652344
1.74383333333334	0.0414848327636719
1.74716666666667	0.0481605529785156
1.7505	0.0524520874023438
1.75383333333334	0.0596046447753907
1.75716666666667	0.0629425048828125
1.7605	0.0615119934082032
1.76383333333334	0.0543594360351563
1.76716666666667	0.0438690185546875
1.7705	0.03814697265625
1.77383333333334	0.0391006469726563
1.77716666666667	0.0443458557128906
1.7805	0.0519752502441407
1.78383333333334	0.0605583190917969
1.78716666666667	0.0734329223632813
1.7905	0.0853538513183594
1.79383333333334	0.0929832458496094
1.79716666666667	0.101089477539063
1.8005	0.107765197753906
1.80383333333334	0.112533569335938
1.80716666666667	0.109195709228516
1.8105	0.102996826171875
1.81383333333334	0.0948905944824219
1.81716666666667	0.0805854797363281
1.8205	0.0667572021484375
1.82383333333334	0.0548362731933594
1.82716666666667	0.0457763671875
1.8305	0.0357627868652344
1.83383333333334	0.0309944152832031
1.83716666666667	0.0376701354980469
1.8405	0.049591064453125
1.84383333333334	0.06103515625
1.84716666666667	0.0700950622558594
1.8505	0.0767707824707032
1.85383333333334	0.0786781311035157
1.85716666666667	0.0762939453125
1.8605	0.0700950622558594
1.86383333333334	0.0677108764648438
1.86716666666667	0.0667572021484375
1.8705	0.06866455078125
1.87383333333334	0.0691413879394532
1.87716666666667	0.0643730163574219
1.8805	0.0553131103515625
1.88383333333334	0.0367164611816406
1.88716666666667	0.0252723693847656
1.8905	0.0209808349609375
1.89383333333334	0.0233650207519531
1.89716666666667	0.0247955322265625
1.9005	0.0286102294921875
1.90383333333334	0.0386238098144531
1.90716666666667	0.0462532043457031
1.9105	0.0476837158203125
1.91383333333334	0.0457763671875
1.91716666666667	0.0457763671875
1.9205	0.0443458557128906
1.92383333333334	0.0362396240234375
1.92716666666667	0.0252723693847656
1.9305	0.0143051147460938
1.93383333333334	0.0057220458984375
1.93716666666667	0.0019073486328125
1.9405	0.00905990600585938
1.94383333333334	0.026702880859375
1.94716666666667	0.0481605529785156
1.9505	0.0696182250976563
1.95383333333334	0.0853538513183594
1.95716666666667	0.0925064086914063
1.9605	0.0863075256347656
1.96383333333334	0.0777244567871094
1.96716666666667	0.0677108764648438
1.9705	0.0596046447753907
1.97383333333334	0.0543594360351563
1.97716666666667	0.0576972961425782
1.9805	0.0662803649902344
1.98383333333334	0.0681877136230469
1.98716666666667	0.0619888305664063
1.9905	0.0510215759277344
1.99383333333334	0.0400543212890625
1.99716666666667	0.0295639038085938
2.0005	0.0181198120117188
2.00383333333334	0.00476837158203125
2.00716666666667	-0.00524520874023438
2.0105	-0.0128746032714844
2.01383333333334	-0.0138282775878906
2.01716666666667	-0.0171661376953125
2.0205	-0.0205039978027344
2.02383333333334	-0.0205039978027344
2.02716666666667	-0.0143051147460938
2.0305	-0.00667572021484375
2.03383333333334	0.00095367431640625
2.03716666666667	0.00715255737304688
2.0405	0.0100135803222656
2.04383333333334	0.0104904174804688
2.04716666666667	0.0100135803222656
2.0505	0.0104904174804688
2.05383333333334	0.00810623168945313
2.05716666666667	0.00667572021484375
2.0605	0.0104904174804688
2.06383333333334	0.0147819519042969
2.06716666666667	0.0095367431640625
2.0705	0
2.07383333333334	-0.0095367431640625
2.07716666666667	-0.0095367431640625
2.0805	-0.00715255737304688
2.08383333333334	-0.000476837158203125
2.08716666666667	0.00333786010742188
2.0905	0.0057220458984375
2.09383333333334	0.00667572021484375
2.09716666666667	0.00524520874023438
2.1005	0.000476837158203125
2.10383333333334	-0.00619888305664063
2.10716666666667	-0.0057220458984375
2.1105	-0.00095367431640625
2.11383333333334	0
2.11716666666667	-0.00333786010742188
2.1205	-0.003814697265625
2.12383333333334	0.00476837158203125
2.12716666666667	0.0219345092773438
2.1305	0.0352859497070313
2.13383333333334	0.0410079956054688
2.13716666666667	0.0386238098144531
2.1405	0.0333786010742188
2.14383333333334	0.0238418579101563
2.14716666666667	0.00429153442382813
2.1505	-0.0119209289550781
2.15383333333334	-0.0181198120117188
2.15716666666667	-0.0138282775878906
2.1605	-0.0119209289550781
2.16383333333334	-0.0123977661132813
2.16716666666667	-0.00810623168945313
2.1705	-0.0019073486328125
2.17383333333334	0.00476837158203125
2.17716666666667	0.0057220458984375
2.1805	0.0095367431640625
2.18383333333334	0.0104904174804688
2.18716666666667	0.0104904174804688
2.1905	0.0123977661132813
2.19383333333334	0.0185966491699219
2.19716666666667	0.0257492065429688
2.2005	0.0290870666503906
2.20383333333334	0.0319480895996094
2.20716666666667	0.0314712524414063
2.2105	0.0262260437011719
2.21383333333334	0.011444091796875
2.21716666666667	-0.00143051147460938
2.2205	-0.0109672546386719
2.22383333333334	-0.0171661376953125
2.22716666666667	-0.0214576721191406
2.2305	-0.026702880859375
2.23383333333334	-0.0243186950683594
2.23716666666667	-0.019073486328125
2.2405	-0.0133514404296875
2.24383333333334	-0.00905990600585938
2.24716666666667	-0.00810623168945313
2.2505	-0.00143051147460938
2.25383333333334	0
2.25716666666667	0
2.2605	-0.000476837158203125
2.26383333333334	0.00143051147460938
2.26716666666667	0.00524520874023438
2.2705	0.0100135803222656
2.27383333333334	0.0185966491699219
2.27716666666667	0.0200271606445313
2.2805	0.0171661376953125
2.28383333333334	0.0147819519042969
2.28716666666667	0.0152587890625
2.2905	0.0128746032714844
2.29383333333334	0.0057220458984375
2.29716666666667	-0.000476837158203125
2.3005	-0.00619888305664063
2.30383333333334	-0.0157356262207031
2.30716666666667	-0.0247955322265625
2.3105	-0.030517578125
2.31383333333334	-0.0300407409667969
2.31716666666667	-0.0262260437011719
2.3205	-0.0166893005371094
2.32383333333334	0
2.32716666666667	0.0166893005371094
2.3305	0.030517578125
2.33383333333334	0.0386238098144531
2.33716666666667	0.0429153442382813
2.3405	0.0443458557128906
2.34383333333334	0.0410079956054688
2.34716666666667	0.034332275390625
2.3505	0.0295639038085938
2.35383333333334	0.0281333923339844
2.35716666666667	0.0276565551757813
2.3605	0.030517578125
2.36383333333334	0.0333786010742188
2.36716666666667	0.0348091125488281
2.3705	0.0290870666503906
2.37383333333334	0.0262260437011719
2.37716666666667	0.0271797180175781
2.3805	0.0271797180175781
2.38383333333334	0.0224113464355469
2.38716666666667	0.0166893005371094
2.3905	0.0138282775878906
2.39383333333334	0.011444091796875
2.39716666666667	0.00715255737304688
2.4005	0.00429153442382813
2.40383333333334	0.00619888305664063
2.40716666666667	0.0095367431640625
2.4105	0.0109672546386719
2.41383333333334	0.00667572021484375
2.41716666666667	0.00286102294921875
2.4205	-0.00143051147460938
2.42383333333334	-0.00095367431640625
2.42716666666667	-0.000476837158203125
2.4305	0.00095367431640625
2.43383333333334	0.00333786010742188
2.43716666666667	0.0095367431640625
2.4405	0.0181198120117188
2.44383333333334	0.0219345092773438
2.44716666666667	0.0205039978027344
2.4505	0.0185966491699219
2.45383333333334	0.019073486328125
2.45716666666667	0.0157356262207031
2.4605	0.0057220458984375
2.46383333333334	-0.00476837158203125
2.46716666666667	-0.00762939453125
2.4705	-0.00238418579101563
2.47383333333334	0.003814697265625
2.47716666666667	0.00667572021484375
2.4805	0.0057220458984375
2.48383333333334	0.0057220458984375
2.48716666666667	0.003814697265625
2.4905	-0.00143051147460938
2.49383333333334	-0.00762939453125
2.49716666666667	-0.00333786010742188
2.5005	0.00858306884765625
2.50383333333334	0.0200271606445313
2.50716666666667	0.030517578125
2.5105	0.0400543212890625
2.51383333333334	0.0500679016113282
2.51716666666667	0.0510215759277344
2.5205	0.049591064453125
2.52383333333334	0.0467300415039063
2.52716666666667	0.0462532043457031
2.5305	0.0438690185546875
2.53383333333334	0.0395774841308594
2.53716666666667	0.0314712524414063
2.5405	0.0209808349609375
2.54383333333334	0.0143051147460938
2.54716666666667	0.011444091796875
2.5505	0.0100135803222656
2.55383333333334	0.00476837158203125
2.55716666666667	0.00095367431640625
2.5605	-0.00095367431640625
2.56383333333334	-0.00095367431640625
2.56716666666667	-0.00238418579101563
2.5705	-0.00524520874023438
2.57383333333334	-0.00429153442382813
2.57716666666667	0.003814697265625
2.5805	0.0152587890625
2.58383333333334	0.0214576721191406
2.58716666666667	0.019073486328125
2.5905	0.0176429748535156
2.59383333333334	0.0181198120117188
2.59716666666667	0.0138282775878906
2.6005	0.003814697265625
2.60383333333334	-0.00143051147460938
2.60716666666667	-0.00429153442382813
2.6105	-0.00429153442382813
2.61383333333334	-0.0057220458984375
2.61716666666667	0
2.6205	0.00667572021484375
2.62383333333334	0.0057220458984375
2.62716666666667	0.00333786010742188
2.6305	0.00095367431640625
2.63383333333334	-0.0019073486328125
2.63716666666667	-0.0095367431640625
2.6405	-0.0147819519042969
2.64383333333334	-0.0123977661132813
2.64716666666667	-0.00810623168945313
2.6505	-0.0057220458984375
2.65383333333334	-0.00238418579101563
2.65716666666667	0.00524520874023438
2.6605	0.0123977661132813
2.66383333333334	0.019073486328125
2.66716666666667	0.0238418579101563
2.6705	0.0243186950683594
2.67383333333334	0.0195503234863281
2.67716666666667	0.0109672546386719
2.6805	0.0057220458984375
2.68383333333334	0.003814697265625
2.68716666666667	0.0109672546386719
2.6905	0.0224113464355469
2.69383333333334	0.0376701354980469
2.69716666666667	0.0500679016113282
2.7005	0.0553131103515625
2.70383333333334	0.0491142272949219
2.70716666666667	0.0324249267578125
2.7105	0.0147819519042969
2.71383333333334	0.00715255737304688
2.71716666666667	0.00810623168945313
2.7205	0.00619888305664063
2.72383333333334	0.00095367431640625
2.72716666666667	-0.0019073486328125
2.7305	-0.00095367431640625
2.73383333333334	-0.00095367431640625
2.73716666666667	-0.0057220458984375
2.7405	-0.00715255737304688
2.74383333333334	-0.00524520874023438
2.74716666666667	-0.00476837158203125
2.7505	-0.00476837158203125
2.75383333333334	-0.0095367431640625
2.75716666666667	-0.0104904174804688
2.7605	-0.00905990600585938
2.76383333333334	-0.00238418579101563
2.76716666666667	0.00762939453125
2.7705	0.0138282775878906
2.77383333333334	0.0143051147460938
2.77716666666667	0.00715255737304688
2.7805	0.00429153442382813
2.78383333333334	0.00858306884765625
2.78716666666667	0.011444091796875
2.7905	0.011444091796875
2.79383333333334	0.0095367431640625
2.79716666666667	0.00715255737304688
2.8005	0.0019073486328125
2.80383333333334	-0.0095367431640625
2.80716666666667	-0.0157356262207031
2.8105	-0.0185966491699219
2.81383333333334	-0.0195503234863281
2.81716666666667	-0.0181198120117188
2.8205	-0.0205039978027344
2.82383333333334	-0.0247955322265625
2.82716666666667	-0.0333786010742188
2.8305	-0.03814697265625
2.83383333333334	-0.034332275390625
2.83716666666667	-0.0257492065429688
2.8405	-0.0147819519042969
2.84383333333334	0.003814697265625
2.84716666666667	0.0243186950683594
2.8505	0.0386238098144531
2.85383333333334	0.0386238098144531
2.85716666666667	0.0319480895996094
2.8605	0.0295639038085938
2.86383333333334	0.0252723693847656
2.86716666666667	0.0224113464355469
2.8705	0.02288818359375
2.87383333333334	0.034332275390625
2.87716666666667	0.0519752502441407
2.8805	0.0677108764648438
2.88383333333334	0.080108642578125
2.88716666666667	0.0882148742675781
2.8905	0.0963211059570313
2.89383333333334	0.101566314697266
2.89716666666667	0.10824203491211
2.9005	0.120639801025391
2.90383333333334	0.137805938720703
2.90716666666667	0.155925750732422
2.9105	0.177860260009766
2.91383333333334	0.206947326660156
2.91716666666667	0.244617462158203
2.9205	0.288486480712891
2.92383333333334	0.34475326538086
2.92716666666667	0.414371490478516
2.9305	0.490665435791016
2.93383333333334	0.569343566894532
2.93716666666667	0.646591186523438
2.9405	0.720024108886719
2.94383333333334	0.784397125244141
2.94716666666667	0.842571258544922
2.9505	0.895977020263672
2.95383333333334	0.94747543334961
2.95716666666667	0.989437103271485
2.9605	1.02090835571289
2.96383333333334	1.04475021362305
2.96716666666667	1.06048583984375
2.9705	1.06668472290039
2.97383333333334	1.05810165405274
2.97716666666667	1.04093551635742
2.9805	1.01709365844727
2.98383333333334	0.987529754638672
2.98716666666667	0.953197479248047
2.9905	0.910282135009766
2.99383333333334	0.866413116455078
2.99716666666667	0.818729400634766
3.0005	0.775337219238282
3.00383333333334	0.738620758056641
3.00716666666667	0.70953369140625
3.0105	0.690460205078125
3.01383333333334	0.675201416015625
3.01716666666667	0.666141510009766
3.0205	0.658035278320313
3.02383333333334	0.646591186523438
3.02716666666667	0.624656677246094
3.0305	0.59652328491211
3.03383333333334	0.571727752685547
3.03716666666667	0.550270080566407
3.0405	0.531196594238282
3.04383333333334	0.516414642333985
3.04716666666667	0.507831573486328
3.0505	0.499725341796875
3.05383333333334	0.485897064208985
3.05716666666667	0.46539306640625
3.0605	0.4425048828125
3.06383333333334	0.415802001953125
3.06716666666667	0.39052963256836
3.0705	0.368118286132813
3.07383333333334	0.351905822753906
3.07716666666667	0.332832336425781
3.0805	0.304698944091797
3.08383333333334	0.276565551757813
3.08716666666667	0.253677368164063
3.0905	0.236034393310547
3.09383333333334	0.219821929931641
3.09716666666667	0.209331512451172
3.1005	0.20599365234375
3.10383333333334	0.197410583496094
3.10716666666667	0.18453598022461
3.1105	0.173091888427735
3.11383333333334	0.163555145263672
3.11716666666667	0.151157379150391
3.1205	0.134468078613281
3.12383333333334	0.124454498291016
3.12716666666667	0.117301940917969
3.1305	0.1068115234375
3.13383333333334	0.0963211059570313
3.13716666666667	0.0872611999511719
3.1405	0.0829696655273438
3.14383333333334	0.0810623168945313
3.14716666666667	0.0758171081542969
3.1505	0.0696182250976563
3.15383333333334	0.0629425048828125
3.15716666666667	0.06103515625
3.1605	0.0624656677246094
3.16383333333334	0.0643730163574219
3.16716666666667	0.0710487365722657
3.1705	0.0758171081542969
3.17383333333334	0.0748634338378907
3.17716666666667	0.0681877136230469
3.1805	0.0548362731933594
3.18383333333334	0.0429153442382813
3.18716666666667	0.0262260437011719
3.1905	0.0128746032714844
3.19383333333334	0.00333786010742188
3.19716666666667	-0.0019073486328125
3.2005	0.00143051147460938
3.20383333333334	0.00286102294921875
3.20716666666667	0.00286102294921875
3.2105	0.00333786010742188
3.21383333333334	0.00810623168945313
3.21716666666667	0.019073486328125
3.2205	0.0271797180175781
3.22383333333334	0.0357627868652344
3.22716666666667	0.0462532043457031
3.2305	0.0491142272949219
3.23383333333334	0.0505447387695313
3.23716666666667	0.0467300415039063
3.2405	0.0443458557128906
3.24383333333334	0.0405311584472656
3.24716666666667	0.0329017639160156
3.2505	0.0290870666503906
3.25383333333334	0.0271797180175781
3.25716666666667	0.0286102294921875
3.2605	0.0271797180175781
3.26383333333334	0.0271797180175781
3.26716666666667	0.0319480895996094
3.2705	0.0395774841308594
3.27383333333334	0.0433921813964844
3.27716666666667	0.041961669921875
3.2805	0.0395774841308594
3.28383333333334	0.0395774841308594
3.28716666666667	0.0462532043457031
3.2905	0.05340576171875
3.29383333333334	0.0643730163574219
3.29716666666667	0.072479248046875
3.3005	0.0739097595214844
3.30383333333334	0.0634193420410157
3.30716666666667	0.0467300415039063
3.3105	0.0295639038085938
3.31383333333334	0.0128746032714844
3.31716666666667	-0.00286102294921875
3.3205	-0.0095367431640625
3.32383333333334	-0.00524520874023438
3.32716666666667	0.00238418579101563
3.3305	0.00762939453125
3.33383333333334	0.00667572021484375
3.33716666666667	0.0057220458984375
3.3405	0.003814697265625
3.34383333333334	0.00333786010742188
3.34716666666667	0.000476837158203125
3.3505	-0.00286102294921875
3.35383333333334	0
3.35716666666667	0.0128746032714844
3.3605	0.0233650207519531
3.36383333333334	0.0257492065429688
3.36716666666667	0.0205039978027344
3.3705	0.0181198120117188
3.37383333333334	0.0138282775878906
3.37716666666667	0.00762939453125
3.3805	0.00476837158203125
3.38383333333334	0.0095367431640625
3.38716666666667	0.0181198120117188
3.3905	0.0262260437011719
3.39383333333334	0.0357627868652344
3.39716666666667	0.03814697265625
3.4005	0.03814697265625
3.40383333333334	0.0329017639160156
3.40716666666667	0.030517578125
3.4105	0.0262260437011719
3.41383333333334	0.0200271606445313
3.41716666666667	0.0200271606445313
3.4205	0.0214576721191406
3.42383333333334	0.0233650207519531
3.42716666666667	0.0224113464355469
3.4305	0.0238418579101563
3.43383333333334	0.0281333923339844
3.43716666666667	0.0333786010742188
3.4405	0.0333786010742188
3.44383333333334	0.0262260437011719
3.44716666666667	0.0171661376953125
3.4505	0.00905990600585938
3.45383333333334	0.00429153442382813
3.45716666666667	-0.00715255737304688
3.4605	-0.0214576721191406
3.46383333333334	-0.0329017639160156
3.46716666666667	-0.03814697265625
3.4705	-0.0410079956054688
3.47383333333334	-0.0462532043457031
3.47716666666667	-0.0443458557128906
3.4805	-0.0300407409667969
3.48383333333334	-0.00762939453125
3.48716666666667	0.00905990600585938
3.4905	0.0200271606445313
3.49383333333334	0.0276565551757813
3.49716666666667	0.0348091125488281
3.5005	0.0395774841308594
3.50383333333334	0.0395774841308594
3.50716666666667	0.0438690185546875
3.5105	0.0476837158203125
3.51383333333334	0.0505447387695313
3.51716666666667	0.0452995300292969
3.5205	0.0371932983398438
3.52383333333334	0.0290870666503906
3.52716666666667	0.0276565551757813
3.5305	0.030517578125
3.53383333333334	0.0338554382324219
3.53716666666667	0.0333786010742188
3.5405	0.0319480895996094
3.54383333333334	0.0352859497070313
3.54716666666667	0.0395774841308594
3.5505	0.0386238098144531
3.55383333333334	0.0352859497070313
3.55716666666667	0.0400543212890625
3.5605	0.0519752502441407
3.56383333333334	0.0586509704589844
3.56716666666667	0.0538825988769532
3.5705	0.0467300415039063
3.57383333333334	0.0429153442382813
3.57716666666667	0.0433921813964844
3.5805	0.0438690185546875
3.58383333333334	0.0433921813964844
3.58716666666667	0.0467300415039063
3.5905	0.0491142272949219
3.59383333333334	0.0486373901367188
3.59716666666667	0.0371932983398438
3.6005	0.02288818359375
3.60383333333334	0.0123977661132813
3.60716666666667	0.0133514404296875
3.6105	0.0238418579101563
3.61383333333334	0.0319480895996094
3.61716666666667	0.0391006469726563
3.6205	0.0429153442382813
3.62383333333334	0.0476837158203125
3.62716666666667	0.0448226928710938
3.6305	0.034332275390625
3.63383333333334	0.0238418579101563
3.63716666666667	0.0166893005371094
3.6405	0.0195503234863281
3.64383333333334	0.0276565551757813
3.64716666666667	0.0376701354980469
3.6505	0.0424385070800781
3.65383333333334	0.0452995300292969
3.65716666666667	0.049591064453125
3.6605	0.0457763671875
3.66383333333334	0.0348091125488281
3.66716666666667	0.0195503234863281
3.6705	0.0119209289550781
3.67383333333334	0.00524520874023438
3.67716666666667	-0.00143051147460938
3.6805	-0.00476837158203125
3.68383333333334	-0.00810623168945313
3.68716666666667	-0.0138282775878906
3.6905	-0.0200271606445313
3.69383333333334	-0.019073486328125
3.69716666666667	-0.011444091796875
3.7005	-0.003814697265625
3.70383333333334	0.00715255737304688
3.70716666666667	0.0133514404296875
3.7105	0.0119209289550781
3.71383333333334	0.00858306884765625
3.71716666666667	0.00715255737304688
3.7205	0.0095367431640625
3.72383333333334	0.00476837158203125
3.72716666666667	-0.00143051147460938
3.7305	-0.00429153442382813
3.73383333333334	-0.00429153442382813
3.73716666666667	-0.00476837158203125
3.7405	-0.00905990600585938
3.74383333333334	-0.0119209289550781
3.74716666666667	-0.00524520874023438
3.7505	0.0019073486328125
3.75383333333334	0.00238418579101563
3.75716666666667	-0.00667572021484375
3.7605	-0.0147819519042969
3.76383333333334	-0.0138282775878906
3.76716666666667	-0.0100135803222656
3.7705	-0.00715255737304688
3.77383333333334	-0.00476837158203125
3.77716666666667	0.00095367431640625
3.7805	0.00524520874023438
3.78383333333334	0.0095367431640625
3.78716666666667	0.00667572021484375
3.7905	0.00429153442382813
3.79383333333334	0.000476837158203125
3.79716666666667	-0.00619888305664063
3.8005	-0.0123977661132813
3.80383333333334	-0.0214576721191406
3.80716666666667	-0.0238418579101563
3.8105	-0.0152587890625
3.81383333333334	0.0019073486328125
3.81716666666667	0.0271797180175781
3.8205	0.0448226928710938
3.82383333333334	0.0553131103515625
3.82716666666667	0.0596046447753907
3.8305	0.0619888305664063
3.83383333333334	0.0653266906738282
3.83716666666667	0.06866455078125
3.8405	0.080108642578125
3.84383333333334	0.105857849121094
3.84716666666667	0.142097473144531
3.8505	0.179290771484375
3.85383333333334	0.216007232666016
3.85716666666667	0.247478485107422
3.8605	0.277996063232422
3.86383333333334	0.311374664306641
3.86716666666667	0.354290008544922
3.8705	0.413894653320313
3.87383333333334	0.48971176147461
3.87716666666667	0.586509704589844
3.8805	0.708103179931641
3.88383333333334	0.84686279296875
3.88716666666667	0.998497009277344
3.8905	1.16300582885742
3.89383333333334	1.34992599487305
3.89716666666667	1.56354904174805
3.9005	1.80244445800781
3.90383333333334	2.07710266113281
3.90716666666667	2.39372253417969
3.9105	2.75182723999024
3.91383333333334	3.14474105834961
3.91716666666667	3.57818603515625
3.9205	4.0578842163086
3.92383333333334	4.58431243896485
3.92716666666667	5.15079498291016
3.9305	5.76210021972657
3.93383333333334	6.43062591552735
3.93716666666667	7.15351104736328
3.9405	7.93743133544922
3.94383333333334	8.78047943115235
3.94716666666667	9.69266891479492
3.9505	10.678768157959
3.95383333333334	11.742115020752
3.95716666666667	12.8908157348633
3.9605	14.124870300293
3.96383333333334	15.4461860656738
3.96716666666667	16.8557167053223
3.9705	18.3467864990235
3.97383333333334	19.9151039123535
3.97716666666667	21.5497016906738
3.9805	23.2348442077637
3.98383333333334	24.9581336975098
3.98716666666667	26.6985893249512
3.9905	28.4414291381836
3.99383333333334	30.1609039306641
3.99716666666667	31.8284034729004
4.0005	33.4129333496094
4.00383333333334	34.8834991455078
4.00716666666667	36.2119674682617
4.0105	37.3663902282715
4.01383333333334	38.3262634277344
4.01716666666667	39.0734672546387
4.0205	39.5965576171875
4.02383333333334	39.8821830749512
4.02716666666667	39.9312973022461
4.0305	39.7491455078125
4.03383333333334	39.3424034118653
4.03716666666667	38.724422454834
4.0405	37.9157066345215
4.04383333333334	36.9415283203125
4.04716666666667	35.8223915100098
4.0505	34.578800201416
4.05383333333334	33.2374572753906
4.05716666666667	31.8241119384766
4.0605	30.3668975830078
4.06383333333334	28.8934707641602
4.06716666666667	27.4310111999512
4.0705	26.0000228881836
4.07383333333334	24.6114730834961
4.07716666666667	23.2772827148438
4.0805	22.0026969909668
4.08383333333334	20.7915306091309
4.08716666666667	19.6514129638672
4.0905	18.5885429382324
4.09383333333334	17.6057815551758
4.09716666666667	16.6997909545899
4.1005	15.8653259277344
4.10383333333334	15.0985717773438
4.10716666666667	14.3833160400391
4.1105	13.7124061584473
4.11383333333334	13.0801200866699
4.11716666666667	12.4773979187012
4.1205	11.8985176086426
4.12383333333334	11.3310813903809
4.12716666666667	10.7769966125488
4.1305	10.2291107177735
4.13383333333334	9.67884063720703
4.13716666666667	9.12284851074219
4.1405	8.56065750122071
4.14383333333334	7.99036026000977
4.14716666666667	7.40766525268555
4.1505	6.81591033935547
4.15383333333334	6.2251091003418
4.15716666666667	5.63812255859375
4.1605	5.06067276000977
4.16383333333334	4.49848175048828
4.16716666666667	3.94964218139649
4.1705	3.41558456420899
4.17383333333334	2.90060043334961
4.17716666666667	2.41470336914063
4.1805	1.95741653442383
4.18383333333334	1.52683258056641
4.18716666666667	1.12533569335938
4.1905	0.764846801757813
4.19383333333334	0.442981719970703
4.19716666666667	0.162124633789063
4.2005	-0.0844001770019531
4.20383333333334	-0.292301177978516
4.20716666666667	-0.461578369140625
4.2105	-0.600337982177735
4.21383333333334	-0.718116760253907
4.21716666666667	-0.822544097900391
4.2205	-0.901222229003906
4.22383333333334	-0.956058502197266
4.22716666666667	-0.990867614746094
4.2305	-1.00851058959961
4.23383333333334	-1.00994110107422
4.23716666666667	-0.998497009277344
4.2405	-0.975131988525391
4.24383333333334	-0.941276550292969
4.24716666666667	-0.899314880371094
4.2505	-0.852584838867188
4.25383333333334	-0.804901123046875
4.25716666666667	-0.752449035644532
4.2605	-0.705718994140625
4.26383333333334	-0.664234161376953
4.26716666666667	-0.620841979980469
4.2705	-0.560283660888672
4.27383333333334	-0.485420227050781
4.27716666666667	-0.426769256591797
4.2805	-0.387191772460938
4.28383333333334	-0.362873077392578
4.28716666666667	-0.342369079589844
4.2905	-0.347614288330078
4.29383333333334	-0.375747680664063
4.29716666666667	-0.395774841308594
4.3005	-0.397682189941406
4.30383333333334	-0.384807586669922
4.30716666666667	-0.372409820556641
4.3105	-0.353813171386719
4.31383333333334	-0.331401824951172
4.31716666666667	-0.307559967041016
4.3205	-0.28371810913086
4.32383333333334	-0.265121459960938
4.32716666666667	-0.251293182373047
4.3305	-0.239849090576172
4.33383333333334	-0.213146209716797
4.33716666666667	-0.180721282958985
4.3405	-0.148296356201172
4.34383333333334	-0.12350082397461
4.34716666666667	-0.102519989013672
4.3505	-0.0867843627929688
4.35383333333334	-0.0829696655273438
4.35716666666667	-0.080108642578125
4.3605	-0.0700950622558594
4.36383333333334	-0.0538825988769532
4.36716666666667	-0.0357627868652344
4.3705	-0.0133514404296875
4.37383333333334	0.0095367431640625
4.37716666666667	0.0243186950683594
4.3805	0.0233650207519531
4.38383333333334	0.0209808349609375
4.38716666666667	0.0219345092773438
4.3905	0.0247955322265625
4.39383333333334	0.0286102294921875
4.39716666666667	0.0300407409667969
4.4005	0.0333786010742188
4.40383333333334	0.0333786010742188
4.40716666666667	0.0352859497070313
4.4105	0.0405311584472656
4.41383333333334	0.0433921813964844
4.41716666666667	0.0467300415039063
4.4205	0.0548362731933594
4.42383333333334	0.0734329223632813
4.42716666666667	0.0882148742675781
4.4305	0.0844001770019531
4.43383333333334	0.0734329223632813
4.43716666666667	0.064849853515625
4.4405	0.0596046447753907
4.44383333333334	0.049591064453125
4.44716666666667	0.0405311584472656
4.4505	0.0424385070800781
4.45383333333334	0.0491142272949219
4.45716666666667	0.0543594360351563
4.4605	0.0576972961425782
4.46383333333334	0.0553131103515625
4.46716666666667	0.0486373901367188
4.4705	0.0400543212890625
4.47383333333334	0.0362396240234375
4.47716666666667	0.0395774841308594
4.4805	0.0414848327636719
4.48383333333334	0.0472068786621094
4.48716666666667	0.0543594360351563
4.4905	0.0629425048828125
4.49383333333334	0.0658035278320313
4.49716666666667	0.0619888305664063
4.5005	0.0586509704589844
4.50383333333334	0.0576972961425782
4.50716666666667	0.0576972961425782
4.5105	0.0605583190917969
4.51383333333334	0.0634193420410157
4.51716666666667	0.0696182250976563
4.5205	0.0772476196289063
4.52383333333334	0.0777244567871094
4.52716666666667	0.0720024108886719
4.5305	0.0605583190917969
4.53383333333334	0.0510215759277344
4.53716666666667	0.0410079956054688
4.5405	0.0324249267578125
4.54383333333334	0.0352859497070313
4.54716666666667	0.0462532043457031
4.5505	0.0591278076171875
4.55383333333334	0.0667572021484375
4.55716666666667	0.0715255737304688
4.5605	0.0681877136230469
4.56383333333334	0.0596046447753907
4.56716666666667	0.0486373901367188
4.5705	0.0410079956054688
4.57383333333334	0.0362396240234375
4.57716666666667	0.0357627868652344
4.5805	0.0448226928710938
4.58383333333334	0.0538825988769532
4.58716666666667	0.0600814819335938
4.5905	0.0600814819335938
4.59383333333334	0.0596046447753907
4.59716666666667	0.0557899475097657
4.6005	0.0491142272949219
4.60383333333334	0.0462532043457031
4.60716666666667	0.0524520874023438
4.6105	0.0643730163574219
4.61383333333334	0.0772476196289063
4.61716666666667	0.0829696655273438
4.6205	0.0815391540527344
4.62383333333334	0.072479248046875
4.62716666666667	0.0543594360351563
4.6305	0.03814697265625
4.63383333333334	0.0209808349609375
4.63716666666667	0.011444091796875
4.6405	0.00429153442382813
4.64383333333334	-0.003814697265625
4.64716666666667	-0.00858306884765625
4.6505	-0.0128746032714844
4.65383333333334	-0.00810623168945313
4.65716666666667	-0.00095367431640625
4.6605	0.0057220458984375
4.66383333333334	0.0181198120117188
4.66716666666667	0.0338554382324219
4.6705	0.0510215759277344
4.67383333333334	0.0605583190917969
4.67716666666667	0.0672340393066407
4.6805	0.0729560852050782
4.68383333333334	0.072479248046875
4.68716666666667	0.0653266906738282
4.6905	0.0514984130859375
4.69383333333334	0.0386238098144531
4.69716666666667	0.0281333923339844
4.7005	0.0209808349609375
4.70383333333334	0.0162124633789063
4.70716666666667	0.0123977661132813
4.7105	0.0109672546386719
4.71383333333334	0.0104904174804688
4.71716666666667	0.00619888305664063
4.7205	0.00143051147460938
4.72383333333334	-0.00238418579101563
4.72716666666667	-0.000476837158203125
4.7305	0.00286102294921875
4.73383333333334	0.00715255737304688
4.73716666666667	0.0152587890625
4.7405	0.0224113464355469
4.74383333333334	0.02288818359375
4.74716666666667	0.0162124633789063
4.7505	0.00429153442382813
4.75383333333334	-0.00905990600585938
4.75716666666667	-0.0181198120117188
4.7605	-0.0214576721191406
4.76383333333334	-0.0152587890625
4.76716666666667	-0.003814697265625
4.7705	0.00476837158203125
4.77383333333334	0.0123977661132813
4.77716666666667	0.0128746032714844
4.7805	0.0123977661132813
4.78383333333334	0.00476837158203125
4.78716666666667	-0.00619888305664063
4.7905	-0.0095367431640625
4.79383333333334	-0.00905990600585938
4.79716666666667	-0.00810623168945313
4.8005	-0.0147819519042969
4.80383333333334	-0.0219345092773438
4.80716666666667	-0.0233650207519531
4.8105	-0.02288818359375
4.81383333333334	-0.0219345092773438
4.81716666666667	-0.0238418579101563
4.8205	-0.02288818359375
4.82383333333334	-0.0219345092773438
4.82716666666667	-0.0214576721191406
4.8305	-0.0233650207519531
4.83383333333334	-0.0238418579101563
4.83716666666667	-0.0205039978027344
4.8405	-0.0176429748535156
4.84383333333334	-0.0152587890625
4.84716666666667	-0.0152587890625
4.8505	-0.0176429748535156
4.85383333333334	-0.0243186950683594
4.85716666666667	-0.030517578125
4.8605	-0.0333786010742188
4.86383333333334	-0.0376701354980469
4.86716666666667	-0.041961669921875
4.8705	-0.0448226928710938
4.87383333333334	-0.0414848327636719
4.87716666666667	-0.0443458557128906
4.8805	-0.0467300415039063
4.88383333333334	-0.0462532043457031
4.88716666666667	-0.0376701354980469
4.8905	-0.0281333923339844
4.89383333333334	-0.0238418579101563
4.89716666666667	-0.0176429748535156
4.9005	-0.0128746032714844
4.90383333333334	-0.00333786010742188
4.90716666666667	0.00238418579101563
4.9105	0.00715255737304688
4.91383333333334	0.011444091796875
4.91716666666667	0.0171661376953125
4.9205	0.026702880859375
4.92383333333334	0.0309944152832031
4.92716666666667	0.0262260437011719
4.9305	0.0185966491699219
4.93383333333334	0.0162124633789063
4.93716666666667	0.0171661376953125
4.9405	0.0128746032714844
4.94383333333334	0.00715255737304688
4.94716666666667	0.00858306884765625
4.9505	0.0195503234863281
4.95383333333334	0.0352859497070313
4.95716666666667	0.0462532043457031
4.9605	0.0548362731933594
4.96383333333334	0.0576972961425782
4.96716666666667	0.0581741333007813
4.9705	0.0505447387695313
4.97383333333334	0.0395774841308594
4.97716666666667	0.0329017639160156
4.9805	0.0348091125488281
4.98383333333334	0.0400543212890625
4.98716666666667	0.0433921813964844
4.9905	0.0462532043457031
4.99383333333334	0.0472068786621094
4.99716666666667	0.0457763671875
5.0005	0.0391006469726563
5.00383333333334	0.0352859497070313
5.00716666666667	0.0348091125488281
5.0105	0.0371932983398438
5.01383333333334	0.0338554382324219
5.01716666666667	0.0247955322265625
5.0205	0.0181198120117188
5.02383333333334	0.0171661376953125
5.02716666666667	0.0147819519042969
5.0305	0.0128746032714844
5.03383333333334	0.0157356262207031
5.03716666666667	0.0257492065429688
5.0405	0.034332275390625
5.04383333333334	0.0400543212890625
5.04716666666667	0.0438690185546875
5.0505	0.0448226928710938
5.05383333333334	0.0433921813964844
5.05716666666667	0.0410079956054688
5.0605	0.0357627868652344
5.06383333333334	0.0252723693847656
5.06716666666667	0.0162124633789063
5.0705	0.0138282775878906
5.07383333333334	0.0147819519042969
5.07716666666667	0.0143051147460938
5.0805	0.0133514404296875
5.08383333333334	0.011444091796875
5.08716666666667	0.00858306884765625
5.0905	0.00095367431640625
5.09383333333334	-0.00095367431640625
5.09716666666667	0.000476837158203125
5.1005	0.00619888305664063
5.10383333333334	0.0171661376953125
5.10716666666667	0.0300407409667969
5.1105	0.0424385070800781
5.11383333333334	0.0452995300292969
5.11716666666667	0.0462532043457031
5.1205	0.0519752502441407
5.12383333333334	0.0619888305664063
5.12716666666667	0.0753402709960938
5.1305	0.0834465026855469
5.13383333333334	0.0910758972167969
5.13716666666667	0.095367431640625
5.1405	0.0934600830078125
5.14383333333334	0.087738037109375
5.14716666666667	0.0805854797363281
5.1505	0.0805854797363281
5.15383333333334	0.0844001770019531
5.15716666666667	0.0882148742675781
5.1605	0.0967979431152344
5.16383333333334	0.112056732177735
5.16716666666667	0.134944915771485
5.1705	0.156402587890625
5.17383333333334	0.172615051269531
5.17716666666667	0.191688537597656
5.1805	0.209808349609375
5.18383333333334	0.227451324462891
5.18716666666667	0.238418579101563
5.1905	0.252246856689453
5.19383333333334	0.267505645751953
5.19716666666667	0.279903411865235
5.2005	0.287055969238281
5.20383333333334	0.292778015136719
5.20716666666667	0.300884246826172
5.2105	0.304222106933594
5.21383333333334	0.307083129882813
5.21716666666667	0.311851501464844
5.2205	0.323772430419922
5.22383333333334	0.337600708007813
5.22716666666667	0.351905822753906
5.2305	0.368118286132813
5.23383333333334	0.38909912109375
5.23716666666667	0.4119873046875
5.2405	0.430107116699219
5.24383333333334	0.441074371337891
5.24716666666667	0.445842742919922
5.2505	0.451087951660156
5.25383333333334	0.456809997558594
5.25716666666667	0.461101531982422
5.2605	0.459671020507813
5.26383333333334	0.452995300292969
5.26716666666667	0.446796417236328
5.2705	0.444889068603516
5.27383333333334	0.440597534179688
5.27716666666667	0.439167022705078
5.2805	0.442028045654297
5.28383333333334	0.455379486083985
5.28716666666667	0.469684600830078
5.2905	0.478744506835938
5.29383333333334	0.486373901367188
5.29716666666667	0.487327575683594
5.3005	0.486373901367188
5.30383333333334	0.476360321044922
5.30716666666667	0.463008880615235
5.3105	0.449657440185547
5.31383333333334	0.43487548828125
5.31716666666667	0.428199768066406
5.3205	0.42104721069336
5.32383333333334	0.415802001953125
5.32716666666667	0.406265258789063
5.3305	0.38909912109375
5.33383333333334	0.372409820556641
5.33716666666667	0.351905822753906
5.3405	0.337600708007813
5.34383333333334	0.321388244628906
5.34716666666667	0.308036804199219
5.3505	0.297069549560547
5.35383333333334	0.288486480712891
5.35716666666667	0.276565551757813
5.3605	0.26082992553711
5.36383333333334	0.249385833740235
5.36716666666667	0.248432159423828
5.3705	0.249862670898438
5.37383333333334	0.248432159423828
5.37716666666667	0.24557113647461
5.3805	0.243663787841797
5.38383333333334	0.238895416259766
5.38716666666667	0.228404998779297
5.3905	0.21505355834961
5.39383333333334	0.202655792236328
5.39716666666667	0.196456909179688
5.4005	0.192642211914063
5.40383333333334	0.191688537597656
5.40716666666667	0.18310546875
5.4105	0.174522399902344
5.41383333333334	0.164508819580078
5.41716666666667	0.156402587890625
5.4205	0.147342681884766
5.42383333333334	0.139713287353516
5.42716666666667	0.139713287353516
5.4305	0.145435333251953
5.43383333333334	0.153541564941406
5.43716666666667	0.158786773681641
5.4405	0.160694122314453
5.44383333333334	0.157833099365235
5.44716666666667	0.145435333251953
5.4505	0.131607055664063
5.45383333333334	0.117778778076172
5.45716666666667	0.10061264038086
5.4605	0.0762939453125
5.46383333333334	0.0586509704589844
5.46716666666667	0.0567436218261719
5.4705	0.0600814819335938
5.47383333333334	0.0605583190917969
5.47716666666667	0.0634193420410157
5.4805	0.0753402709960938
5.48383333333334	0.0796318054199219
5.48716666666667	0.0677108764648438
5.4905	0.0529289245605469
5.49383333333334	0.0481605529785156
5.49716666666667	0.0519752502441407
5.5005	0.0538825988769532
5.50383333333334	0.0562667846679688
5.50716666666667	0.0615119934082032
5.5105	0.0629425048828125
5.51383333333334	0.0553131103515625
5.51716666666667	0.0400543212890625
5.5205	0.0276565551757813
5.52383333333334	0.019073486328125
5.52716666666667	0.0152587890625
5.5305	0.0138282775878906
5.53383333333334	0.0209808349609375
5.53716666666667	0.0362396240234375
5.5405	0.0538825988769532
5.54383333333334	0.0696182250976563
5.54716666666667	0.0844001770019531
5.5505	0.0905990600585938
5.55383333333334	0.0791549682617188
5.55716666666667	0.0524520874023438
5.5605	0.0243186950683594
5.56383333333334	0.00524520874023438
5.56716666666667	-0.0100135803222656
5.5705	-0.0171661376953125
5.57383333333334	-0.0138282775878906
5.57716666666667	-0.00286102294921875
5.5805	0.00476837158203125
5.58383333333334	0.00667572021484375
5.58716666666667	0.00524520874023438
5.5905	0.0057220458984375
5.59383333333334	0.00858306884765625
5.59716666666667	0.0157356262207031
5.6005	0.0233650207519531
5.60383333333334	0.0309944152832031
5.60716666666667	0.0371932983398438
5.6105	0.0391006469726563
5.61383333333334	0.0367164611816406
5.61716666666667	0.0319480895996094
5.6205	0.0314712524414063
5.62383333333334	0.0319480895996094
5.62716666666667	0.0300407409667969
5.6305	0.0243186950683594
5.63383333333334	0.0200271606445313
5.63716666666667	0.0166893005371094
5.6405	0.0123977661132813
5.64383333333334	0.00667572021484375
5.64716666666667	0.00762939453125
5.6505	0.0119209289550781
5.65383333333334	0.0152587890625
5.65716666666667	0.0166893005371094
5.6605	0.0147819519042969
5.66383333333334	0.0128746032714844
5.66716666666667	0.0109672546386719
5.6705	0.0104904174804688
5.67383333333334	0.0123977661132813
5.67716666666667	0.0162124633789063
5.6805	0.0176429748535156
5.68383333333334	0.0185966491699219
5.68716666666667	0.0143051147460938
5.6905	0.0109672546386719
5.69383333333334	0.00858306884765625
5.69716666666667	0.00905990600585938
5.7005	0.0104904174804688
5.70383333333334	0.0133514404296875
5.70716666666667	0.0205039978027344
5.7105	0.0281333923339844
5.71383333333334	0.0362396240234375
5.71716666666667	0.0400543212890625
5.7205	0.0443458557128906
5.72383333333334	0.0443458557128906
5.72716666666667	0.0438690185546875
5.7305	0.0424385070800781
5.73383333333334	0.0400543212890625
5.73716666666667	0.0362396240234375
5.7405	0.0281333923339844
5.74383333333334	0.0243186950683594
5.74716666666667	0.0233650207519531
5.7505	0.0205039978027344
5.75383333333334	0.0143051147460938
5.75716666666667	0.0104904174804688
5.7605	0.0104904174804688
5.76383333333334	0.0100135803222656
5.76716666666667	0.00238418579101563
5.7705	-0.0019073486328125
5.77383333333334	-0.00667572021484375
5.77716666666667	-0.0119209289550781
5.7805	-0.0200271606445313
5.78383333333334	-0.0252723693847656
5.78716666666667	-0.0238418579101563
5.7905	-0.0214576721191406
5.79383333333334	-0.0209808349609375
5.79716666666667	-0.0219345092773438
5.8005	-0.0247955322265625
5.80383333333334	-0.0333786010742188
5.80716666666667	-0.0448226928710938
5.8105	-0.0591278076171875
5.81383333333334	-0.0643730163574219
5.81716666666667	-0.0662803649902344
5.8205	-0.064849853515625
5.82383333333334	-0.0576972961425782
5.82716666666667	-0.0486373901367188
5.8305	-0.0386238098144531
5.83383333333334	-0.0324249267578125
5.83716666666667	-0.0281333923339844
5.8405	-0.0252723693847656
5.84383333333334	-0.0314712524414063
5.84716666666667	-0.0433921813964844
5.8505	-0.0548362731933594
5.85383333333334	-0.0605583190917969
5.85716666666667	-0.0658035278320313
5.8605	-0.072479248046875
5.86383333333334	-0.0767707824707032
5.86716666666667	-0.0782012939453125
5.8705	-0.0782012939453125
5.87383333333334	-0.0829696655273438
5.87716666666667	-0.0805854797363281
5.8805	-0.0691413879394532
5.88383333333334	-0.049591064453125
5.88716666666667	-0.0333786010742188
5.8905	-0.0238418579101563
5.89383333333334	-0.02288818359375
5.89716666666667	-0.0290870666503906
5.9005	-0.0367164611816406
5.90383333333334	-0.0410079956054688
5.90716666666667	-0.0391006469726563
5.9105	-0.0324249267578125
5.91383333333334	-0.0247955322265625
5.91716666666667	-0.0171661376953125
5.9205	-0.0176429748535156
5.92383333333334	-0.026702880859375
5.92716666666667	-0.0376701354980469
5.9305	-0.0476837158203125
5.93383333333334	-0.0500679016113282
5.93716666666667	-0.0519752502441407
5.9405	-0.0472068786621094
5.94383333333334	-0.0433921813964844
5.94716666666667	-0.0438690185546875
5.9505	-0.049591064453125
5.95383333333334	-0.0557899475097657
5.95716666666667	-0.06103515625
5.9605	-0.06866455078125
5.96383333333334	-0.0705718994140625
5.96716666666667	-0.0629425048828125
5.9705	-0.0510215759277344
5.97383333333334	-0.0438690185546875
5.97716666666667	-0.0424385070800781
5.9805	-0.0414848327636719
5.98383333333334	-0.0452995300292969
5.98716666666667	-0.0519752502441407
5.9905	-0.0600814819335938
5.99383333333334	-0.0653266906738282
5.99716666666667	-0.064849853515625
6.0005	-0.06103515625
6.00383333333334	-0.0557899475097657
6.00716666666667	-0.0529289245605469
6.0105	-0.0476837158203125
6.01383333333334	-0.0433921813964844
6.01716666666667	-0.0391006469726563
6.0205	-0.0386238098144531
6.02383333333334	-0.03814697265625
6.02716666666667	-0.0395774841308594
6.0305	-0.0371932983398438
6.03383333333334	-0.0348091125488281
6.03716666666667	-0.0319480895996094
6.0405	-0.0314712524414063
6.04383333333334	-0.0357627868652344
6.04716666666667	-0.0424385070800781
6.0505	-0.0529289245605469
6.05383333333334	-0.06103515625
6.05716666666667	-0.0672340393066407
6.0605	-0.06866455078125
6.06383333333334	-0.064849853515625
6.06716666666667	-0.0529289245605469
6.0705	-0.0395774841308594
6.07383333333334	-0.0290870666503906
6.07716666666667	-0.0257492065429688
6.0805	-0.0286102294921875
6.08383333333334	-0.0338554382324219
6.08716666666667	-0.0414848327636719
6.0905	-0.0510215759277344
6.09383333333334	-0.0619888305664063
6.09716666666667	-0.0667572021484375
6.1005	-0.0629425048828125
6.10383333333334	-0.05340576171875
6.10716666666667	-0.0395774841308594
6.1105	-0.026702880859375
6.11383333333334	-0.0157356262207031
6.11716666666667	-0.00858306884765625
6.1205	-0.00286102294921875
6.12383333333334	-0.00667572021484375
6.12716666666667	-0.0219345092773438
6.1305	-0.0376701354980469
6.13383333333334	-0.0429153442382813
6.13716666666667	-0.0414848327636719
6.1405	-0.0395774841308594
6.14383333333334	-0.034332275390625
6.14716666666667	-0.0243186950683594
6.1505	-0.0109672546386719
6.15383333333334	-0.00810623168945313
6.15716666666667	-0.0143051147460938
6.1605	-0.0286102294921875
6.16383333333334	-0.0410079956054688
6.16716666666667	-0.0514984130859375
6.1705	-0.0605583190917969
6.17383333333334	-0.0658035278320313
6.17716666666667	-0.0658035278320313
6.1805	-0.0596046447753907
6.18383333333334	-0.0567436218261719
6.18716666666667	-0.0524520874023438
6.1905	-0.0472068786621094
6.19383333333334	-0.0400543212890625
6.19716666666667	-0.034332275390625
6.2005	-0.0281333923339844
6.20383333333334	-0.0205039978027344
6.20716666666667	-0.0181198120117188
6.2105	-0.0214576721191406
6.21383333333334	-0.0257492065429688
6.21716666666667	-0.0338554382324219
6.2205	-0.0433921813964844
6.22383333333334	-0.0557899475097657
6.22716666666667	-0.064849853515625
6.2305	-0.0667572021484375
6.23383333333334	-0.0605583190917969
6.23716666666667	-0.0448226928710938
6.2405	-0.0290870666503906
6.24383333333334	-0.0185966491699219
6.24716666666667	-0.0138282775878906
6.2505	-0.0143051147460938
6.25383333333334	-0.0214576721191406
6.25716666666667	-0.0300407409667969
6.2605	-0.0371932983398438
6.26383333333334	-0.0391006469726563
6.26716666666667	-0.0414848327636719
6.2705	-0.0443458557128906
6.27383333333334	-0.0472068786621094
6.27716666666667	-0.0491142272949219
6.2805	-0.0510215759277344
6.28383333333334	-0.0514984130859375
6.28716666666667	-0.0514984130859375
6.2905	-0.0557899475097657
6.29383333333334	-0.0643730163574219
6.29716666666667	-0.0777244567871094
6.3005	-0.0867843627929688
6.30383333333334	-0.0910758972167969
6.30716666666667	-0.0910758972167969
6.3105	-0.0867843627929688
6.31383333333334	-0.0791549682617188
6.31716666666667	-0.0705718994140625
6.3205	-0.0638961791992188
6.32383333333334	-0.0562667846679688
6.32716666666667	-0.0467300415039063
6.3305	-0.0391006469726563
6.33383333333334	-0.0352859497070313
6.33716666666667	-0.0357627868652344
6.3405	-0.03814697265625
6.34383333333334	-0.0429153442382813
6.34716666666667	-0.0524520874023438
6.3505	-0.0600814819335938
6.35383333333334	-0.0638961791992188
6.35716666666667	-0.06103515625
6.3605	-0.0567436218261719
6.36383333333334	-0.05340576171875
6.36716666666667	-0.0457763671875
6.3705	-0.0429153442382813
6.37383333333334	-0.0386238098144531
6.37716666666667	-0.0352859497070313
6.3805	-0.0290870666503906
6.38383333333334	-0.0262260437011719
6.38716666666667	-0.02288818359375
6.3905	-0.0176429748535156
6.39383333333334	-0.0152587890625
6.39716666666667	-0.0205039978027344
6.4005	-0.0309944152832031
6.40383333333334	-0.0438690185546875
6.40716666666667	-0.0600814819335938
6.4105	-0.0720024108886719
6.41383333333334	-0.072479248046875
6.41716666666667	-0.064849853515625
6.4205	-0.0576972961425782
6.42383333333334	-0.0519752502441407
6.42716666666667	-0.0452995300292969
6.4305	-0.041961669921875
6.43383333333334	-0.0481605529785156
6.43716666666667	-0.0581741333007813
6.4405	-0.0591278076171875
6.44383333333334	-0.041961669921875
6.44716666666667	-0.0200271606445313
6.4505	-0.00524520874023438
6.45383333333334	0.000476837158203125
6.45716666666667	0.000476837158203125
6.4605	-0.00667572021484375
6.46383333333334	-0.0224113464355469
6.46716666666667	-0.0433921813964844
6.4705	-0.0543594360351563
6.47383333333334	-0.0562667846679688
6.47716666666667	-0.0524520874023438
6.4805	-0.0500679016113282
6.48383333333334	-0.0519752502441407
6.48716666666667	-0.0529289245605469
6.4905	-0.0576972961425782
6.49383333333334	-0.0605583190917969
6.49716666666667	-0.0615119934082032
6.5005	-0.0591278076171875
6.50383333333334	-0.0581741333007813
6.50716666666667	-0.0576972961425782
6.5105	-0.0529289245605469
6.51383333333334	-0.0438690185546875
6.51716666666667	-0.0391006469726563
6.5205	-0.0414848327636719
6.52383333333334	-0.0410079956054688
6.52716666666667	-0.030517578125
6.5305	-0.0162124633789063
6.53383333333334	-0.0128746032714844
6.53716666666667	-0.0171661376953125
6.5405	-0.0181198120117188
6.54383333333334	-0.0152587890625
6.54716666666667	-0.0181198120117188
6.5505	-0.030517578125
6.55383333333334	-0.0391006469726563
6.55716666666667	-0.03814697265625
6.5605	-0.0300407409667969
6.56383333333334	-0.0214576721191406
6.56716666666667	-0.019073486328125
6.5705	-0.0185966491699219
6.57383333333334	-0.0181198120117188
6.57716666666667	-0.0147819519042969
6.5805	-0.0152587890625
6.58383333333334	-0.0214576721191406
6.58716666666667	-0.0262260437011719
6.5905	-0.030517578125
6.59383333333334	-0.0333786010742188
6.59716666666667	-0.0438690185546875
6.6005	-0.05340576171875
6.60383333333334	-0.0629425048828125
6.60716666666667	-0.0677108764648438
6.6105	-0.0681877136230469
6.61383333333334	-0.0677108764648438
6.61716666666667	-0.0658035278320313
6.6205	-0.0638961791992188
6.62383333333334	-0.057220458984375
6.62716666666667	-0.0538825988769532
6.6305	-0.0567436218261719
6.63383333333334	-0.0619888305664063
6.63716666666667	-0.0658035278320313
6.6405	-0.0710487365722657
6.64383333333334	-0.0743865966796875
6.64716666666667	-0.0758171081542969
6.6505	-0.0705718994140625
6.65383333333334	-0.0658035278320313
6.65716666666667	-0.0624656677246094
6.6605	-0.0619888305664063
6.66383333333334	-0.0653266906738282
[truncated: 2,506 more rows]
