# Supplementary material for: Phase-Specific Parameter Estimation in Chiral HPLC Using 1‑Site, 2‑Site Stochastic Models, and Unified Equation Approach
Source: Anal Chem. 2026 Apr 29;98(18):13925–39. doi: 10.1021/acs.analchem.6c01634 (PMC13177292; doi:10.1021/acs.analchem.6c01634)
Supplement: Supplementary file 2 [file ac6c01634_si_002.zip › SupportingInformation/01_isotherm_fit/CELL3_data/LORA_CELL3_05_10_22502.CSV]

0.0025	0.0662803649902344
0.00583333333333334	0.0667572021484375
0.00916666666666667	0.0600814819335938
0.0125	0.0548362731933594
0.0158333333333334	0.0510215759277344
0.0191666666666667	0.049591064453125
0.0225	0.0400543212890625
0.0258333333333334	0.0300407409667969
0.0291666666666667	0.0243186950683594
0.0325	0.0233650207519531
0.0358333333333334	0.0224113464355469
0.0391666666666667	0.0200271606445313
0.0425	0.0295639038085938
0.0458333333333334	0.0433921813964844
0.0491666666666667	0.0567436218261719
0.0525	0.0615119934082032
0.0558333333333334	0.0605583190917969
0.0591666666666667	0.0581741333007813
0.0625	0.0510215759277344
0.0658333333333334	0.0424385070800781
0.0691666666666667	0.0357627868652344
0.0725	0.0329017639160156
0.0758333333333334	0.0362396240234375
0.0791666666666667	0.0391006469726563
0.0825	0.0405311584472656
0.0858333333333334	0.0405311584472656
0.0891666666666667	0.0414848327636719
0.0925	0.0424385070800781
0.0958333333333334	0.0376701354980469
0.0991666666666667	0.0314712524414063
0.1025	0.0333786010742188
0.105833333333334	0.0472068786621094
0.109166666666667	0.0624656677246094
0.1125	0.0762939453125
0.115833333333334	0.0886917114257813
0.119166666666667	0.0977516174316406
0.1225	0.101566314697266
0.125833333333334	0.101089477539063
0.129166666666667	0.0987052917480469
0.1325	0.0948905944824219
0.135833333333334	0.0863075256347656
0.139166666666667	0.0805854797363281
0.1425	0.0767707824707032
0.145833333333334	0.06866455078125
0.149166666666667	0.0586509704589844
0.1525	0.0543594360351563
0.155833333333334	0.0605583190917969
0.159166666666667	0.0696182250976563
0.1625	0.0753402709960938
0.165833333333334	0.0772476196289063
0.169166666666667	0.0791549682617188
0.1725	0.0753402709960938
0.175833333333334	0.0681877136230469
0.179166666666667	0.0581741333007813
0.1825	0.0486373901367188
0.185833333333334	0.0391006469726563
0.189166666666667	0.0362396240234375
0.1925	0.0357627868652344
0.195833333333334	0.0386238098144531
0.199166666666667	0.0395774841308594
0.2025	0.0457763671875
0.205833333333334	0.0529289245605469
0.209166666666667	0.0514984130859375
0.2125	0.0443458557128906
0.215833333333334	0.034332275390625
0.219166666666667	0.0286102294921875
0.2225	0.019073486328125
0.225833333333334	0.011444091796875
0.229166666666667	0.00429153442382813
0.2325	0.00286102294921875
0.235833333333334	0.00286102294921875
0.239166666666667	0.0057220458984375
0.2425	0.0176429748535156
0.245833333333334	0.0319480895996094
0.249166666666667	0.0467300415039063
0.2525	0.0567436218261719
0.255833333333334	0.0615119934082032
0.259166666666667	0.0600814819335938
0.2625	0.0500679016113282
0.265833333333334	0.0371932983398438
0.269166666666667	0.0276565551757813
0.2725	0.0257492065429688
0.275833333333334	0.0276565551757813
0.279166666666667	0.0314712524414063
0.2825	0.0324249267578125
0.285833333333334	0.034332275390625
0.289166666666667	0.0333786010742188
0.2925	0.0286102294921875
0.295833333333334	0.0257492065429688
0.299166666666667	0.0262260437011719
0.3025	0.034332275390625
0.305833333333334	0.0448226928710938
0.309166666666667	0.05340576171875
0.3125	0.06103515625
0.315833333333334	0.064849853515625
0.319166666666667	0.0672340393066407
0.3225	0.0629425048828125
0.325833333333334	0.0600814819335938
0.329166666666667	0.0538825988769532
0.3325	0.0448226928710938
0.335833333333334	0.0329017639160156
0.339166666666667	0.0185966491699219
0.3425	0.011444091796875
0.345833333333334	0.00238418579101563
0.349166666666667	0.00286102294921875
0.3525	0.00238418579101563
0.355833333333334	-0.0019073486328125
0.359166666666667	-0.00762939453125
0.3625	-0.0157356262207031
0.365833333333334	-0.0209808349609375
0.369166666666667	-0.026702880859375
0.3725	-0.0271797180175781
0.375833333333334	-0.0219345092773438
0.379166666666667	-0.0147819519042969
0.3825	-0.0100135803222656
0.385833333333334	-0.00858306884765625
0.389166666666667	-0.00762939453125
0.3925	0.00143051147460938
0.395833333333334	0.0152587890625
0.399166666666667	0.0281333923339844
0.4025	0.0348091125488281
0.405833333333334	0.0352859497070313
0.409166666666667	0.0352859497070313
0.4125	0.0329017639160156
0.415833333333334	0.0319480895996094
0.419166666666667	0.0314712524414063
0.4225	0.0290870666503906
0.425833333333334	0.0290870666503906
0.429166666666667	0.0276565551757813
0.4325	0.026702880859375
0.435833333333334	0.0181198120117188
0.439166666666667	0.0109672546386719
0.4425	0.00858306884765625
0.445833333333334	0.0095367431640625
0.449166666666667	0.00858306884765625
0.4525	-0.00095367431640625
0.455833333333334	-0.00905990600585938
0.459166666666667	-0.0143051147460938
0.4625	-0.0143051147460938
0.465833333333334	-0.0166893005371094
0.469166666666667	-0.0205039978027344
0.4725	-0.0166893005371094
0.475833333333334	-0.00762939453125
0.479166666666667	0.00429153442382813
0.4825	0.0195503234863281
0.485833333333334	0.0338554382324219
0.489166666666667	0.0476837158203125
0.4925	0.0562667846679688
0.495833333333334	0.0638961791992188
0.499166666666667	0.0720024108886719
0.5025	0.0762939453125
0.505833333333334	0.0734329223632813
0.509166666666667	0.0643730163574219
0.5125	0.0519752502441407
0.515833333333334	0.0367164611816406
0.519166666666667	0.0185966491699219
0.5225	0.000476837158203125
0.525833333333333	-0.0057220458984375
0.529166666666667	-0.00333786010742188
0.5325	0.00667572021484375
0.535833333333334	0.0166893005371094
0.539166666666667	0.02288818359375
0.5425	0.0185966491699219
0.545833333333334	0.00286102294921875
0.549166666666667	-0.0128746032714844
0.5525	-0.0262260437011719
0.555833333333334	-0.0357627868652344
0.559166666666667	-0.0452995300292969
0.5625	-0.0462532043457031
0.565833333333334	-0.0391006469726563
0.569166666666667	-0.0290870666503906
0.5725	-0.0219345092773438
0.575833333333334	-0.0205039978027344
0.579166666666667	-0.02288818359375
0.5825	-0.0200271606445313
0.585833333333334	-0.0138282775878906
0.589166666666667	-0.00524520874023438
0.5925	0.000476837158203125
0.595833333333334	0.00858306884765625
0.599166666666667	0.0209808349609375
0.6025	0.0333786010742188
0.605833333333334	0.0429153442382813
0.609166666666667	0.0481605529785156
0.6125	0.0486373901367188
0.615833333333334	0.049591064453125
0.619166666666667	0.05340576171875
0.6225	0.0557899475097657
0.625833333333334	0.0548362731933594
0.629166666666667	0.0514984130859375
0.6325	0.0519752502441407
0.635833333333334	0.05340576171875
0.639166666666667	0.0510215759277344
0.6425	0.0491142272949219
0.645833333333334	0.0429153442382813
0.649166666666667	0.0324249267578125
0.6525	0.0233650207519531
0.655833333333334	0.019073486328125
0.659166666666667	0.0185966491699219
0.6625	0.0119209289550781
0.665833333333334	0.00476837158203125
0.669166666666667	0.00429153442382813
0.6725	0.00476837158203125
0.675833333333334	0.0057220458984375
0.679166666666667	0.00333786010742188
0.6825	0.00476837158203125
0.685833333333334	0.0104904174804688
0.689166666666667	0.011444091796875
0.6925	0.0128746032714844
0.695833333333334	0.00905990600585938
0.699166666666667	0.00905990600585938
0.7025	0.0119209289550781
0.705833333333334	0.0224113464355469
0.709166666666667	0.0400543212890625
0.7125	0.05340576171875
0.715833333333334	0.0581741333007813
0.719166666666667	0.0519752502441407
0.7225	0.0457763671875
0.725833333333334	0.0367164611816406
0.729166666666667	0.0276565551757813
0.7325	0.0205039978027344
0.735833333333334	0.0200271606445313
0.739166666666667	0.0290870666503906
0.7425	0.03814697265625
0.745833333333334	0.0452995300292969
0.749166666666667	0.0424385070800781
0.7525	0.0376701354980469
0.755833333333334	0.0352859497070313
0.759166666666667	0.0352859497070313
0.7625	0.0333786010742188
0.765833333333334	0.030517578125
0.769166666666667	0.0314712524414063
0.7725	0.0329017639160156
0.775833333333334	0.0300407409667969
0.779166666666667	0.0238418579101563
0.7825	0.0209808349609375
0.785833333333334	0.0147819519042969
0.789166666666667	0.00715255737304688
0.7925	0
0.795833333333334	-0.000476837158203125
0.799166666666667	0.000476837158203125
0.8025	0.00238418579101563
0.805833333333334	0.0100135803222656
0.809166666666667	0.0185966491699219
0.8125	0.026702880859375
0.815833333333334	0.026702880859375
0.819166666666667	0.0247955322265625
0.8225	0.0162124633789063
0.825833333333333	0.00476837158203125
0.829166666666667	-0.00905990600585938
0.8325	-0.0224113464355469
0.835833333333334	-0.0314712524414063
0.839166666666667	-0.0376701354980469
0.8425	-0.0405311584472656
0.845833333333334	-0.0386238098144531
0.849166666666667	-0.02288818359375
0.8525	0.000476837158203125
0.855833333333334	0.0200271606445313
0.859166666666667	0.0324249267578125
0.8625	0.0467300415039063
0.865833333333334	0.0591278076171875
0.869166666666667	0.06103515625
0.8725	0.0553131103515625
0.875833333333334	0.0500679016113282
0.879166666666667	0.0510215759277344
0.8825	0.0505447387695313
0.885833333333334	0.0491142272949219
0.889166666666667	0.0462532043457031
0.8925	0.0391006469726563
0.895833333333334	0.0286102294921875
0.899166666666667	0.0195503234863281
0.9025	0.0166893005371094
0.905833333333334	0.0162124633789063
0.909166666666667	0.0219345092773438
0.9125	0.0357627868652344
0.915833333333334	0.0543594360351563
0.919166666666667	0.0662803649902344
0.9225	0.06866455078125
0.925833333333333	0.0681877136230469
0.929166666666667	0.0662803649902344
0.9325	0.064849853515625
0.935833333333334	0.0615119934082032
0.939166666666667	0.0596046447753907
0.9425	0.0605583190917969
0.945833333333334	0.0591278076171875
0.949166666666667	0.0543594360351563
0.9525	0.0476837158203125
0.955833333333334	0.0467300415039063
0.959166666666667	0.0519752502441407
0.9625	0.0557899475097657
0.965833333333334	0.0567436218261719
0.969166666666667	0.0519752502441407
0.9725	0.0433921813964844
0.975833333333334	0.0281333923339844
0.979166666666667	0.00762939453125
0.9825	-0.0100135803222656
0.985833333333334	-0.0181198120117188
0.989166666666667	-0.0133514404296875
0.9925	-0.00429153442382813
0.995833333333334	0.0019073486328125
0.999166666666667	0
1.0025	-0.00667572021484375
1.00583333333334	-0.0162124633789063
1.00916666666667	-0.0252723693847656
1.0125	-0.0324249267578125
1.01583333333334	-0.0314712524414063
1.01916666666667	-0.0176429748535156
1.0225	-0.00333786010742188
1.02583333333334	0.00762939453125
1.02916666666667	0.00858306884765625
1.0325	0.00858306884765625
1.03583333333334	0.00619888305664063
1.03916666666667	0.0019073486328125
1.0425	0.00286102294921875
1.04583333333334	0.00429153442382813
1.04916666666667	0.00524520874023438
1.0525	0.00476837158203125
1.05583333333334	0.00619888305664063
1.05916666666667	0.0100135803222656
1.0625	0.011444091796875
1.06583333333334	0.0176429748535156
1.06916666666667	0.0252723693847656
1.0725	0.0309944152832031
1.07583333333334	0.0371932983398438
1.07916666666667	0.0410079956054688
1.0825	0.0438690185546875
1.08583333333334	0.0424385070800781
1.08916666666667	0.041961669921875
1.0925	0.0448226928710938
1.09583333333334	0.041961669921875
1.09916666666667	0.0357627868652344
1.1025	0.026702880859375
1.10583333333334	0.0166893005371094
1.10916666666667	0.00810623168945313
1.1125	-0.00286102294921875
1.11583333333334	-0.0133514404296875
1.11916666666667	-0.0219345092773438
1.1225	-0.0290870666503906
1.12583333333334	-0.0314712524414063
1.12916666666667	-0.0281333923339844
1.1325	-0.0200271606445313
1.13583333333334	-0.0095367431640625
1.13916666666667	-0.0095367431640625
1.1425	-0.00810623168945313
1.14583333333334	-0.00715255737304688
1.14916666666667	-0.00476837158203125
1.1525	-0.00476837158203125
1.15583333333334	-0.00238418579101563
1.15916666666667	0.00619888305664063
1.1625	0.0104904174804688
1.16583333333334	0.0109672546386719
1.16916666666667	0.00667572021484375
1.1725	-0.000476837158203125
1.17583333333334	-0.00476837158203125
1.17916666666667	-0.003814697265625
1.1825	0.00667572021484375
1.18583333333334	0.0195503234863281
1.18916666666667	0.0314712524414063
1.1925	0.0400543212890625
1.19583333333334	0.0395774841308594
1.19916666666667	0.0309944152832031
1.2025	0.0181198120117188
1.20583333333334	0.00905990600585938
1.20916666666667	0.000476837158203125
1.2125	-0.0019073486328125
1.21583333333334	0.0019073486328125
1.21916666666667	0.0147819519042969
1.2225	0.0271797180175781
1.22583333333334	0.0309944152832031
1.22916666666667	0.030517578125
1.2325	0.030517578125
1.23583333333334	0.0262260437011719
1.23916666666667	0.0147819519042969
1.2425	0.000476837158203125
1.24583333333334	-0.00619888305664063
1.24916666666667	-0.00286102294921875
1.2525	0.00095367431640625
1.25583333333334	0.00762939453125
1.25916666666667	0.0143051147460938
1.2625	0.0181198120117188
1.26583333333334	0.0123977661132813
1.26916666666667	-0.00476837158203125
1.2725	-0.0286102294921875
1.27583333333334	-0.0538825988769532
1.27916666666667	-0.0734329223632813
1.2825	-0.080108642578125
1.28583333333334	-0.0791549682617188
1.28916666666667	-0.0691413879394532
1.2925	-0.0567436218261719
1.29583333333334	-0.0376701354980469
1.29916666666667	-0.0147819519042969
1.3025	0.00429153442382813
1.30583333333334	0.019073486328125
1.30916666666667	0.0276565551757813
1.3125	0.0362396240234375
1.31583333333334	0.0448226928710938
1.31916666666667	0.0481605529785156
1.3225	0.0467300415039063
1.32583333333334	0.0410079956054688
1.32916666666667	0.0352859497070313
1.3325	0.0319480895996094
1.33583333333334	0.0314712524414063
1.33916666666667	0.0300407409667969
1.3425	0.0271797180175781
1.34583333333334	0.0243186950683594
1.34916666666667	0.0214576721191406
1.3525	0.0200271606445313
1.35583333333334	0.0147819519042969
1.35916666666667	0.0104904174804688
1.3625	0.0123977661132813
1.36583333333334	0.0205039978027344
1.36916666666667	0.0352859497070313
1.3725	0.0429153442382813
1.37583333333334	0.0400543212890625
1.37916666666667	0.034332275390625
1.3825	0.0243186950683594
1.38583333333334	0.0138282775878906
1.38916666666667	-0.000476837158203125
1.3925	-0.011444091796875
1.39583333333334	-0.0138282775878906
1.39916666666667	-0.0147819519042969
1.4025	-0.0123977661132813
1.40583333333334	-0.0143051147460938
1.40916666666667	-0.011444091796875
1.4125	-0.00667572021484375
1.41583333333334	0.000476837158203125
1.41916666666667	0.00667572021484375
1.4225	0.0119209289550781
1.42583333333334	0.0166893005371094
1.42916666666667	0.011444091796875
1.4325	0.00429153442382813
1.43583333333334	-0.00429153442382813
1.43916666666667	-0.00429153442382813
1.4425	-0.000476837158203125
1.44583333333334	0.00715255737304688
1.44916666666667	0.02288818359375
1.4525	0.0376701354980469
1.45583333333334	0.0510215759277344
1.45916666666667	0.0576972961425782
1.4625	0.0600814819335938
1.46583333333334	0.0596046447753907
1.46916666666667	0.0529289245605469
1.4725	0.0438690185546875
1.47583333333334	0.0367164611816406
1.47916666666667	0.034332275390625
1.4825	0.0324249267578125
1.48583333333334	0.0309944152832031
1.48916666666667	0.0281333923339844
1.4925	0.026702880859375
1.49583333333334	0.0209808349609375
1.49916666666667	0.0123977661132813
1.5025	0.00095367431640625
1.50583333333334	-0.00858306884765625
1.50916666666667	-0.00715255737304688
1.5125	-0.00286102294921875
1.51583333333334	0.00429153442382813
1.51916666666667	0.0138282775878906
1.5225	0.0271797180175781
1.52583333333334	0.0333786010742188
1.52916666666667	0.026702880859375
1.5325	0.0176429748535156
1.53583333333334	0.0119209289550781
1.53916666666667	0.00715255737304688
1.5425	0.00429153442382813
1.54583333333334	0.0095367431640625
1.54916666666667	0.0238418579101563
1.5525	0.0352859497070313
1.55583333333334	0.0424385070800781
1.55916666666667	0.0467300415039063
1.5625	0.0476837158203125
1.56583333333334	0.0481605529785156
1.56916666666667	0.0476837158203125
1.5725	0.0467300415039063
1.57583333333334	0.0457763671875
1.57916666666667	0.0395774841308594
1.5825	0.030517578125
1.58583333333334	0.0166893005371094
1.58916666666667	0.00715255737304688
1.5925	0.00715255737304688
1.59583333333334	0.0123977661132813
1.59916666666667	0.019073486328125
1.6025	0.0214576721191406
1.60583333333334	0.0290870666503906
1.60916666666667	0.0329017639160156
1.6125	0.034332275390625
1.61583333333334	0.0338554382324219
1.61916666666667	0.0352859497070313
1.6225	0.0395774841308594
1.62583333333334	0.0357627868652344
1.62916666666667	0.030517578125
1.6325	0.0257492065429688
1.63583333333334	0.0209808349609375
1.63916666666667	0.0162124633789063
1.6425	0.0123977661132813
1.64583333333334	0.0138282775878906
1.64916666666667	0.0166893005371094
1.6525	0.0195503234863281
1.65583333333334	0.0252723693847656
1.65916666666667	0.034332275390625
1.6625	0.0429153442382813
1.66583333333334	0.0500679016113282
1.66916666666667	0.0514984130859375
1.6725	0.0452995300292969
1.67583333333334	0.0348091125488281
1.67916666666667	0.0209808349609375
1.6825	0.0157356262207031
1.68583333333334	0.0209808349609375
1.68916666666667	0.0333786010742188
1.6925	0.0438690185546875
1.69583333333334	0.0486373901367188
1.69916666666667	0.0524520874023438
1.7025	0.0538825988769532
1.70583333333334	0.0524520874023438
1.70916666666667	0.0510215759277344
1.7125	0.0543594360351563
1.71583333333334	0.0581741333007813
1.71916666666667	0.0624656677246094
1.7225	0.064849853515625
1.72583333333334	0.0629425048828125
1.72916666666667	0.0581741333007813
1.7325	0.0524520874023438
1.73583333333334	0.0510215759277344
1.73916666666667	0.0467300415039063
1.7425	0.0433921813964844
1.74583333333334	0.0429153442382813
1.74916666666667	0.0448226928710938
1.7525	0.0457763671875
1.75583333333334	0.0452995300292969
1.75916666666667	0.049591064453125
1.7625	0.0524520874023438
1.76583333333334	0.0529289245605469
1.76916666666667	0.0514984130859375
1.7725	0.0481605529785156
1.77583333333334	0.0486373901367188
1.77916666666667	0.0476837158203125
1.7825	0.0500679016113282
1.78583333333334	0.0481605529785156
1.78916666666667	0.049591064453125
1.7925	0.0510215759277344
1.79583333333334	0.0481605529785156
1.79916666666667	0.0424385070800781
1.8025	0.03814697265625
1.80583333333334	0.0452995300292969
1.80916666666667	0.0510215759277344
1.8125	0.057220458984375
1.81583333333334	0.0605583190917969
1.81916666666667	0.0643730163574219
1.8225	0.0638961791992188
1.82583333333334	0.0586509704589844
1.82916666666667	0.0548362731933594
1.8325	0.0524520874023438
1.83583333333334	0.0567436218261719
1.83916666666667	0.0672340393066407
1.8425	0.0767707824707032
1.84583333333334	0.0815391540527344
1.84916666666667	0.080108642578125
1.8525	0.0810623168945313
1.85583333333334	0.0834465026855469
1.85916666666667	0.0805854797363281
1.8625	0.0734329223632813
1.86583333333334	0.0700950622558594
1.86916666666667	0.0710487365722657
1.8725	0.0705718994140625
1.87583333333334	0.06103515625
1.87916666666667	0.0557899475097657
1.8825	0.057220458984375
1.88583333333334	0.06103515625
1.88916666666667	0.0576972961425782
1.8925	0.0481605529785156
1.89583333333334	0.0410079956054688
1.89916666666667	0.0376701354980469
1.9025	0.0414848327636719
1.90583333333334	0.0500679016113282
1.90916666666667	0.0658035278320313
1.9125	0.0853538513183594
1.91583333333334	0.103473663330078
1.91916666666667	0.110149383544922
1.9225	0.105381011962891
1.92583333333334	0.0910758972167969
1.92916666666667	0.0786781311035157
1.9325	0.0767707824707032
1.93583333333334	0.0853538513183594
1.93916666666667	0.0963211059570313
1.9425	0.103473663330078
1.94583333333334	0.1068115234375
1.94916666666667	0.107765197753906
1.9525	0.102043151855469
1.95583333333334	0.0939369201660156
1.95916666666667	0.08392333984375
1.9625	0.0739097595214844
1.96583333333334	0.0638961791992188
1.96916666666667	0.05340576171875
1.9725	0.0467300415039063
1.97583333333334	0.034332275390625
1.97916666666667	0.0247955322265625
1.9825	0.019073486328125
1.98583333333334	0.0224113464355469
1.98916666666667	0.0262260437011719
1.9925	0.0252723693847656
1.99583333333334	0.0252723693847656
1.99916666666667	0.0247955322265625
2.0025	0.0281333923339844
2.00583333333334	0.026702880859375
2.00916666666667	0.0276565551757813
2.0125	0.0314712524414063
2.01583333333334	0.0367164611816406
2.01916666666667	0.0395774841308594
2.0225	0.0410079956054688
2.02583333333334	0.0443458557128906
2.02916666666667	0.0405311584472656
2.0325	0.0319480895996094
2.03583333333334	0.0233650207519531
2.03916666666667	0.02288818359375
2.0425	0.0286102294921875
2.04583333333334	0.0348091125488281
2.04916666666667	0.0438690185546875
2.0525	0.0500679016113282
2.05583333333334	0.0524520874023438
2.05916666666667	0.0476837158203125
2.0625	0.0352859497070313
2.06583333333334	0.0200271606445313
2.06916666666667	0.0057220458984375
2.0725	0.000476837158203125
2.07583333333334	0
2.07916666666667	0.0019073486328125
2.0825	0.011444091796875
2.08583333333334	0.0243186950683594
2.08916666666667	0.0400543212890625
2.0925	0.0486373901367188
2.09583333333334	0.0529289245605469
2.09916666666667	0.0514984130859375
2.1025	0.0448226928710938
2.10583333333334	0.0376701354980469
2.10916666666667	0.0309944152832031
2.1125	0.0252723693847656
2.11583333333334	0.0185966491699219
2.11916666666667	0.0152587890625
2.1225	0.0123977661132813
2.12583333333334	0.0095367431640625
2.12916666666667	0.0057220458984375
2.1325	0.00476837158203125
2.13583333333334	0.00905990600585938
2.13916666666667	0.0133514404296875
2.1425	0.0166893005371094
2.14583333333334	0.0143051147460938
2.14916666666667	0.011444091796875
2.1525	0.00762939453125
2.15583333333334	0.0019073486328125
2.15916666666667	-0.0057220458984375
2.1625	-0.0128746032714844
2.16583333333334	-0.0147819519042969
2.16916666666667	-0.0128746032714844
2.1725	-0.00095367431640625
2.17583333333334	0.0133514404296875
2.17916666666667	0.030517578125
2.1825	0.0448226928710938
2.18583333333334	0.0553131103515625
2.18916666666667	0.0567436218261719
2.1925	0.0472068786621094
2.19583333333334	0.034332275390625
2.19916666666667	0.0200271606445313
2.2025	0.0143051147460938
2.20583333333334	0.0119209289550781
2.20916666666667	0.0181198120117188
2.2125	0.02288818359375
2.21583333333334	0.0271797180175781
2.21916666666667	0.034332275390625
2.2225	0.0429153442382813
2.22583333333334	0.0438690185546875
2.22916666666667	0.030517578125
2.2325	0.0157356262207031
2.23583333333334	0.00810623168945313
2.23916666666667	0.00238418579101563
2.2425	-0.011444091796875
2.24583333333334	-0.0209808349609375
2.24916666666667	-0.019073486328125
2.2525	-0.0128746032714844
2.25583333333334	-0.0109672546386719
2.25916666666667	-0.0133514404296875
2.2625	-0.0157356262207031
2.26583333333334	-0.0209808349609375
2.26916666666667	-0.0262260437011719
2.2725	-0.026702880859375
2.27583333333334	-0.0238418579101563
2.27916666666667	-0.0224113464355469
2.2825	-0.0152587890625
2.28583333333334	-0.00095367431640625
2.28916666666667	0.0123977661132813
2.2925	0.0176429748535156
2.29583333333334	0.0214576721191406
2.29916666666667	0.0281333923339844
2.3025	0.0276565551757813
2.30583333333334	0.0152587890625
2.30916666666667	-0.00524520874023438
2.3125	-0.019073486328125
2.31583333333334	-0.0295639038085938
2.31916666666667	-0.0357627868652344
2.3225	-0.0348091125488281
2.32583333333334	-0.0247955322265625
2.32916666666667	-0.0119209289550781
2.3325	-0.00476837158203125
2.33583333333334	-0.0019073486328125
2.33916666666667	-0.000476837158203125
2.3425	-0.000476837158203125
2.34583333333334	0.00286102294921875
2.34916666666667	0.00810623168945313
2.3525	0.0166893005371094
2.35583333333334	0.02288818359375
2.35916666666667	0.0219345092773438
2.3625	0.0200271606445313
2.36583333333334	0.0138282775878906
2.36916666666667	0.00762939453125
2.3725	0.00143051147460938
2.37583333333334	-0.000476837158203125
2.37916666666667	0.00095367431640625
2.3825	0.00476837158203125
2.38583333333334	0.00858306884765625
2.38916666666667	0.0123977661132813
2.3925	0.0166893005371094
2.39583333333334	0.0233650207519531
2.39916666666667	0.0300407409667969
2.4025	0.034332275390625
2.40583333333334	0.0395774841308594
2.40916666666667	0.0452995300292969
2.4125	0.0452995300292969
2.41583333333334	0.0300407409667969
2.41916666666667	0.0109672546386719
2.4225	-0.00238418579101563
2.42583333333334	-0.00476837158203125
2.42916666666667	-0.00524520874023438
2.4325	-0.00858306884765625
2.43583333333334	-0.00762939453125
2.43916666666667	-0.00619888305664063
2.4425	-0.00286102294921875
2.44583333333334	-0.00476837158203125
2.44916666666667	-0.00429153442382813
2.4525	0.00143051147460938
2.45583333333334	0.00715255737304688
2.45916666666667	0.00858306884765625
2.4625	0.000476837158203125
2.46583333333334	-0.0123977661132813
2.46916666666667	-0.0233650207519531
2.4725	-0.0290870666503906
2.47583333333334	-0.0276565551757813
2.47916666666667	-0.0195503234863281
2.4825	-0.00762939453125
2.48583333333334	0.00286102294921875
2.48916666666667	0.0104904174804688
2.4925	0.0200271606445313
2.49583333333334	0.0324249267578125
2.49916666666667	0.0410079956054688
2.5025	0.041961669921875
2.50583333333334	0.0405311584472656
2.50916666666667	0.0357627868652344
2.5125	0.0276565551757813
2.51583333333334	0.0176429748535156
2.51916666666667	0.00810623168945313
2.5225	0.003814697265625
2.52583333333334	-0.00143051147460938
2.52916666666667	-0.00476837158203125
2.5325	-0.0057220458984375
2.53583333333334	-0.00667572021484375
2.53916666666667	-0.00810623168945313
2.5425	-0.0119209289550781
2.54583333333334	-0.0133514404296875
2.54916666666667	-0.0133514404296875
2.5525	-0.0162124633789063
2.55583333333334	-0.019073486328125
2.55916666666667	-0.0205039978027344
2.5625	-0.0157356262207031
2.56583333333334	-0.0057220458984375
2.56916666666667	0.00286102294921875
2.5725	0.00905990600585938
2.57583333333334	0.0143051147460938
2.57916666666667	0.0214576721191406
2.5825	0.0224113464355469
2.58583333333334	0.0185966491699219
2.58916666666667	0.0157356262207031
2.5925	0.0157356262207031
2.59583333333334	0.0095367431640625
2.59916666666667	0.00238418579101563
2.6025	0
2.60583333333334	0.00286102294921875
2.60916666666667	0.000476837158203125
2.6125	-0.00715255737304688
2.61583333333334	-0.0109672546386719
2.61916666666667	-0.0100135803222656
2.6225	-0.00619888305664063
2.62583333333334	-0.00333786010742188
2.62916666666667	0.0019073486328125
2.6325	0.0095367431640625
2.63583333333334	0.0133514404296875
2.63916666666667	0.0157356262207031
2.6425	0.0152587890625
2.64583333333334	0.011444091796875
2.64916666666667	0.00715255737304688
2.6525	0.000476837158203125
2.65583333333334	-0.0057220458984375
2.65916666666667	-0.0162124633789063
2.6625	-0.0247955322265625
2.66583333333334	-0.026702880859375
2.66916666666667	-0.0252723693847656
2.6725	-0.019073486328125
2.67583333333334	-0.0138282775878906
2.67916666666667	-0.00715255737304688
2.6825	-0.00286102294921875
2.68583333333334	-0.00143051147460938
2.68916666666667	-0.00143051147460938
2.6925	-0.00524520874023438
2.69583333333334	-0.0109672546386719
2.69916666666667	-0.0147819519042969
2.7025	-0.0119209289550781
2.70583333333334	-0.0133514404296875
2.70916666666667	-0.0152587890625
2.7125	-0.0162124633789063
2.71583333333334	-0.00762939453125
2.71916666666667	0.000476837158203125
2.7225	-0.000476837158203125
2.72583333333334	-0.0057220458984375
2.72916666666667	-0.0138282775878906
2.7325	-0.0181198120117188
2.73583333333334	-0.0185966491699219
2.73916666666667	-0.0104904174804688
2.7425	0.00238418579101563
2.74583333333334	0.0176429748535156
2.74916666666667	0.0333786010742188
2.7525	0.0462532043457031
2.75583333333334	0.0562667846679688
2.75916666666667	0.0576972961425782
2.7625	0.0567436218261719
2.76583333333334	0.0634193420410157
2.76916666666667	0.0700950622558594
2.7725	0.0705718994140625
2.77583333333334	0.0615119934082032
2.77916666666667	0.0510215759277344
2.7825	0.0452995300292969
2.78583333333334	0.0333786010742188
2.78916666666667	0.0209808349609375
2.7925	0.0181198120117188
2.79583333333334	0.0209808349609375
2.79916666666667	0.0262260437011719
2.8025	0.0281333923339844
2.80583333333334	0.0314712524414063
2.80916666666667	0.034332275390625
2.8125	0.0295639038085938
2.81583333333334	0.026702880859375
2.81916666666667	0.0219345092773438
2.8225	0.0138282775878906
2.82583333333334	0
2.82916666666667	-0.0119209289550781
2.8325	-0.0100135803222656
2.83583333333334	-0.00810623168945313
2.83916666666667	-0.00810623168945313
2.8425	-0.0104904174804688
2.84583333333334	-0.00762939453125
2.84916666666667	0
2.8525	-0.00095367431640625
2.85583333333334	-0.00143051147460938
2.85916666666667	0.00143051147460938
2.8625	0.0128746032714844
2.86583333333334	0.0262260437011719
2.86916666666667	0.0395774841308594
2.8725	0.0519752502441407
2.87583333333334	0.057220458984375
2.87916666666667	0.0543594360351563
2.8825	0.0529289245605469
2.88583333333334	0.0543594360351563
2.88916666666667	0.0514984130859375
2.8925	0.0491142272949219
2.89583333333334	0.0553131103515625
2.89916666666667	0.0782012939453125
2.9025	0.105381011962891
2.90583333333334	0.134944915771485
2.90916666666667	0.16927719116211
2.9125	0.209331512451172
2.91583333333334	0.255584716796875
2.91916666666667	0.30517578125
2.9225	0.359058380126953
2.92583333333334	0.416755676269531
2.92916666666667	0.483512878417969
2.9325	0.565052032470703
2.93583333333334	0.650405883789063
2.93916666666667	0.732898712158203
2.9425	0.811576843261719
2.94583333333334	0.89406967163086
2.94916666666667	0.977516174316406
2.9525	1.04904174804688
2.95583333333334	1.11246109008789
2.95916666666667	1.16539001464844
2.9625	1.21355056762696
2.96583333333334	1.251220703125
2.96916666666667	1.27744674682617
2.9725	1.28889083862305
2.97583333333334	1.27983093261719
2.97916666666667	1.25789642333985
2.9825	1.22404098510742
2.98583333333334	1.18207931518555
2.98916666666667	1.13248825073242
2.9925	1.08623504638672
2.99583333333334	1.04713439941406
2.99916666666667	1.01184844970703
3.0025	0.973701477050781
3.00583333333334	0.934600830078125
3.00916666666667	0.897884368896485
3.0125	0.86355209350586
3.01583333333334	0.829696655273438
3.01916666666667	0.801563262939453
3.0225	0.778675079345703
3.02583333333334	0.75674057006836
3.02916666666667	0.734329223632813
3.0325	0.715255737304688
3.03583333333334	0.700473785400391
3.03916666666667	0.684738159179688
3.0425	0.67138671875
3.04583333333334	0.660419464111328
3.04916666666667	0.654697418212891
3.0525	0.64229965209961
3.05583333333334	0.626564025878907
3.05916666666667	0.607490539550782
3.0625	0.586509704589844
3.06583333333334	0.562191009521485
3.06916666666667	0.532627105712891
3.0725	0.503063201904297
3.07583333333334	0.475406646728516
3.07916666666667	0.446796417236328
3.0825	0.4119873046875
3.08583333333334	0.372409820556641
3.08916666666667	0.334739685058594
3.0925	0.303745269775391
3.09583333333334	0.277519226074219
3.09916666666667	0.260353088378906
3.1025	0.252723693847656
3.10583333333334	0.246524810791016
3.10916666666667	0.233650207519531
3.1125	0.209331512451172
3.11583333333334	0.181674957275391
3.11916666666667	0.153064727783203
3.1225	0.128746032714844
3.12583333333334	0.117301940917969
3.12916666666667	0.116348266601563
3.1325	0.118732452392578
3.13583333333334	0.116825103759766
3.13916666666667	0.110149383544922
3.1425	0.102519989013672
3.14583333333334	0.0939369201660156
3.14916666666667	0.08392333984375
3.1525	0.0739097595214844
3.15583333333334	0.0653266906738282
3.15916666666667	0.0586509704589844
3.1625	0.0505447387695313
3.16583333333334	0.0443458557128906
3.16916666666667	0.041961669921875
3.1725	0.0486373901367188
3.17583333333334	0.0553131103515625
3.17916666666667	0.057220458984375
3.1825	0.0548362731933594
3.18583333333334	0.0529289245605469
3.18916666666667	0.0476837158203125
3.1925	0.0386238098144531
3.19583333333334	0.0271797180175781
3.19916666666667	0.0200271606445313
3.2025	0.0123977661132813
3.20583333333334	0.00095367431640625
3.20916666666667	-0.00905990600585938
3.2125	-0.0143051147460938
3.21583333333334	-0.00715255737304688
3.21916666666667	0.0057220458984375
3.2225	0.0238418579101563
3.22583333333334	0.0376701354980469
3.22916666666667	0.0424385070800781
3.2325	0.041961669921875
3.23583333333334	0.0338554382324219
3.23916666666667	0.0252723693847656
3.2425	0.0162124633789063
3.24583333333334	0.0181198120117188
3.24916666666667	0.0271797180175781
3.2525	0.0367164611816406
3.25583333333334	0.0400543212890625
3.25916666666667	0.0338554382324219
3.2625	0.02288818359375
3.26583333333334	0.00429153442382813
3.26916666666667	-0.0162124633789063
3.2725	-0.0314712524414063
3.27583333333334	-0.0333786010742188
3.27916666666667	-0.0224113464355469
3.2825	-0.00476837158203125
3.28583333333334	0.0143051147460938
3.28916666666667	0.0295639038085938
3.2925	0.0367164611816406
3.29583333333334	0.034332275390625
3.29916666666667	0.0281333923339844
3.3025	0.0205039978027344
3.30583333333334	0.0171661376953125
3.30916666666667	0.0209808349609375
3.3125	0.0324249267578125
3.31583333333334	0.0472068786621094
3.31916666666667	0.0510215759277344
3.3225	0.0481605529785156
3.32583333333334	0.0386238098144531
3.32916666666667	0.030517578125
3.3325	0.0214576721191406
3.33583333333334	0.011444091796875
3.33916666666667	0.00476837158203125
3.3425	-0.003814697265625
3.34583333333334	-0.011444091796875
3.34916666666667	-0.0219345092773438
3.3525	-0.0252723693847656
3.35583333333334	-0.0219345092773438
3.35916666666667	-0.00619888305664063
3.3625	0.011444091796875
3.36583333333334	0.0262260437011719
3.36916666666667	0.0329017639160156
3.3725	0.0319480895996094
3.37583333333334	0.0281333923339844
3.37916666666667	0.0200271606445313
3.3825	0.0171661376953125
3.38583333333334	0.0157356262207031
3.38916666666667	0.0181198120117188
3.3925	0.0181198120117188
3.39583333333334	0.0171661376953125
3.39916666666667	0.0138282775878906
3.4025	0.00905990600585938
3.40583333333334	0.0095367431640625
3.40916666666667	0.00858306884765625
3.4125	0.003814697265625
3.41583333333334	-0.00715255737304688
3.41916666666667	-0.0162124633789063
3.4225	-0.0181198120117188
3.42583333333334	-0.0147819519042969
3.42916666666667	-0.00429153442382813
3.4325	0.00905990600585938
3.43583333333334	0.0257492065429688
3.43916666666667	0.0357627868652344
3.4425	0.0362396240234375
3.44583333333334	0.0300407409667969
3.44916666666667	0.0219345092773438
3.4525	0.0195503234863281
3.45583333333334	0.0181198120117188
3.45916666666667	0.0214576721191406
3.4625	0.0281333923339844
3.46583333333334	0.0333786010742188
3.46916666666667	0.0338554382324219
3.4725	0.0238418579101563
3.47583333333334	0.0143051147460938
3.47916666666667	0.0109672546386719
3.4825	0.0133514404296875
3.48583333333334	0.0171661376953125
3.48916666666667	0.0233650207519531
3.4925	0.0329017639160156
3.49583333333334	0.0371932983398438
3.49916666666667	0.0300407409667969
3.5025	0.0166893005371094
3.50583333333334	0.00715255737304688
3.50916666666667	0.000476837158203125
3.5125	0
3.51583333333334	0.00333786010742188
3.51916666666667	0.0109672546386719
3.5225	0.0162124633789063
3.52583333333334	0.0138282775878906
3.52916666666667	0.0095367431640625
3.5325	0.0019073486328125
3.53583333333334	0.000476837158203125
3.53916666666667	0.00143051147460938
3.5425	0.00429153442382813
3.54583333333334	0.00667572021484375
3.54916666666667	0.00429153442382813
3.5525	0.00858306884765625
3.55583333333334	0.0109672546386719
3.55916666666667	0.0214576721191406
3.5625	0.0333786010742188
3.56583333333334	0.041961669921875
3.56916666666667	0.0462532043457031
3.5725	0.0414848327636719
3.57583333333334	0.034332275390625
3.57916666666667	0.019073486328125
3.5825	0.00238418579101563
3.58583333333334	-0.00619888305664063
3.58916666666667	-0.00858306884765625
3.5925	-0.0104904174804688
3.59583333333334	-0.0143051147460938
3.59916666666667	-0.0214576721191406
3.6025	-0.0262260437011719
3.60583333333334	-0.0300407409667969
3.60916666666667	-0.0276565551757813
3.6125	-0.0162124633789063
3.61583333333334	-0.00524520874023438
3.61916666666667	0.00810623168945313
3.6225	0.0233650207519531
3.62583333333334	0.0319480895996094
3.62916666666667	0.034332275390625
3.6325	0.0281333923339844
3.63583333333334	0.0314712524414063
3.63916666666667	0.03814697265625
3.6425	0.0371932983398438
3.64583333333334	0.0391006469726563
3.64916666666667	0.0424385070800781
3.6525	0.0481605529785156
3.65583333333334	0.041961669921875
3.65916666666667	0.0314712524414063
3.6625	0.0281333923339844
3.66583333333334	0.0281333923339844
3.66916666666667	0.0276565551757813
3.6725	0.0309944152832031
3.67583333333334	0.0324249267578125
3.67916666666667	0.0271797180175781
3.6825	0.0162124633789063
3.68583333333334	0.00524520874023438
3.68916666666667	0.00095367431640625
3.6925	-0.000476837158203125
3.69583333333334	0.00762939453125
3.69916666666667	0.026702880859375
3.7025	0.0457763671875
3.70583333333334	0.0567436218261719
3.70916666666667	0.0567436218261719
3.7125	0.0510215759277344
3.71583333333334	0.0443458557128906
3.71916666666667	0.0352859497070313
3.7225	0.0286102294921875
3.72583333333334	0.0252723693847656
3.72916666666667	0.0224113464355469
3.7325	0.0185966491699219
3.73583333333334	0.0123977661132813
3.73916666666667	0.0133514404296875
3.7425	0.0157356262207031
3.74583333333334	0.0185966491699219
3.74916666666667	0.0209808349609375
3.7525	0.026702880859375
3.75583333333334	0.030517578125
3.75916666666667	0.0286102294921875
3.7625	0.0214576721191406
3.76583333333334	0.019073486328125
3.76916666666667	0.02288818359375
3.7725	0.0290870666503906
3.77583333333334	0.0386238098144531
3.77916666666667	0.0429153442382813
3.7825	0.0448226928710938
3.78583333333334	0.0400543212890625
3.78916666666667	0.0348091125488281
3.7925	0.0333786010742188
3.79583333333334	0.0319480895996094
3.79916666666667	0.0309944152832031
3.8025	0.0357627868652344
3.80583333333334	0.0424385070800781
3.80916666666667	0.0529289245605469
3.8125	0.0581741333007813
3.81583333333334	0.0629425048828125
3.81916666666667	0.0672340393066407
3.8225	0.0681877136230469
3.82583333333334	0.0748634338378907
3.82916666666667	0.0815391540527344
3.8325	0.0858306884765625
3.83583333333334	0.0848770141601563
3.83916666666667	0.0858306884765625
3.8425	0.0977516174316406
3.84583333333334	0.120162963867188
3.84916666666667	0.150680541992188
3.8525	0.187397003173828
3.85583333333334	0.236034393310547
3.85916666666667	0.294685363769531
3.8625	0.356197357177735
3.86583333333334	0.413894653320313
3.86916666666667	0.470638275146485
3.8725	0.537872314453125
3.87583333333334	0.623226165771485
3.87916666666667	0.725746154785157
3.8825	0.843524932861328
3.88583333333334	0.978469848632813
3.88916666666667	1.13487243652344
3.8925	1.30844116210938
3.89583333333334	1.495361328125
3.89916666666667	1.70040130615235
3.9025	1.93262100219727
3.90583333333334	2.19535827636719
3.90916666666667	2.48861312866211
3.9125	2.81429290771485
3.91583333333334	3.17239761352539
3.91916666666667	3.56674194335938
3.9225	3.99827957153321
3.92583333333334	4.4698715209961
3.92916666666667	4.98056411743164
3.9325	5.53750991821289
3.93583333333334	6.14356994628907
3.93916666666667	6.79302215576172
3.9425	7.49015808105469
3.94583333333334	8.24117660522461
3.94916666666667	9.05466079711914
3.9525	9.92822647094727
3.95583333333334	10.8652114868164
3.95916666666667	11.8775367736817
3.9625	12.9623413085938
3.96583333333334	14.1196250915528
3.96916666666667	15.3532028198242
3.9725	16.6659355163574
3.97583333333334	18.0492401123047
3.97916666666667	19.4926261901856
3.9825	20.9927558898926
3.98583333333334	22.5372314453125
3.98916666666667	24.1093635559082
3.9925	25.6891250610352
3.99583333333334	27.2583961486817
3.99916666666667	28.7847518920899
4.0025	30.2395820617676
4.00583333333334	31.5942764282227
4.00916666666667	32.8207015991211
4.0125	33.8964462280274
4.01583333333334	34.8067283630371
4.01916666666667	35.5420112609863
4.0225	36.0832214355469
4.02583333333334	36.4089012145996
4.02916666666667	36.5171432495117
4.0325	36.4136695861817
4.03583333333334	36.1061096191406
4.03916666666667	35.5997085571289
4.0425	34.9059104919434
4.04583333333334	34.052848815918
4.04916666666667	33.0624580383301
4.0525	31.9504737854004
4.05583333333334	30.7316780090332
4.05916666666667	29.4322967529297
4.0625	28.0895233154297
4.06583333333334	26.7305374145508
4.06916666666667	25.3767967224121
4.0725	24.0449905395508
4.07583333333334	22.7532386779785
4.07916666666667	21.5167999267578
4.0825	20.3418731689453
4.08583333333334	19.2289352416992
4.08916666666667	18.1784629821778
4.0925	17.1861648559571
4.09583333333334	16.2544250488281
4.09916666666667	15.3889656066895
4.1025	14.5940780639649
4.10583333333334	13.8635635375977
4.10916666666667	13.1883621215821
4.1125	12.5646591186524
4.11583333333334	11.9819641113281
4.11916666666667	11.4221572875977
4.1225	10.8752250671387
4.12583333333334	10.3392601013184
4.12916666666667	9.81235504150391
4.1325	9.28544998168946
4.13583333333334	8.75711441040039
4.13916666666667	8.23402404785156
4.1425	7.71522521972657
4.14583333333334	7.18927383422852
4.14916666666667	6.6523551940918
4.1525	6.11495971679688
4.15583333333334	5.58519363403321
4.15916666666667	5.06258010864258
4.1625	4.53853607177735
4.16583333333334	4.02021408081055
4.16916666666667	3.51667404174805
4.1725	3.03316116333008
4.17583333333334	2.56395339965821
4.17916666666667	2.11238861083985
4.1825	1.68371200561524
4.18583333333334	1.28221511840821
4.18916666666667	0.910758972167969
4.1925	0.567436218261719
4.19583333333334	0.254631042480469
4.19916666666667	-0.0286102294921875
4.2025	-0.274181365966797
4.20583333333334	-0.477790832519531
4.20916666666667	-0.646591186523438
4.2125	-0.787734985351563
4.21583333333334	-0.899791717529297
4.21916666666667	-0.982284545898438
4.2225	-1.03807449340821
4.22583333333334	-1.07812881469727
4.22916666666667	-1.10292434692383
4.2325	-1.11055374145508
4.23583333333334	-1.10054016113281
4.23916666666667	-1.08051300048828
4.2425	-1.05905532836914
4.24583333333334	-1.03616714477539
4.24916666666667	-1.00946426391602
4.2525	-0.9765625
4.25583333333334	-0.93841552734375
4.25916666666667	-0.897884368896485
4.2625	-0.853061676025391
4.26583333333334	-0.806331634521485
4.26916666666667	-0.760555267333985
4.2725	-0.7171630859375
4.27583333333334	-0.682830810546875
4.27916666666667	-0.655174255371094
4.2825	-0.631809234619141
4.28583333333334	-0.607967376708985
4.28916666666667	-0.584125518798828
4.2925	-0.562667846679688
4.29583333333334	-0.540256500244141
4.29916666666667	-0.512123107910157
4.3025	-0.484943389892578
4.30583333333334	-0.467300415039063
4.30916666666667	-0.458717346191406
4.3125	-0.448226928710938
4.31583333333334	-0.432014465332031
4.31916666666667	-0.416278839111328
4.3225	-0.401020050048828
4.32583333333334	-0.378131866455078
4.32916666666667	-0.347137451171875
4.3325	-0.317573547363281
4.33583333333334	-0.295162200927735
4.33916666666667	-0.276565551757813
4.3425	-0.254154205322266
4.34583333333334	-0.228404998779297
4.34916666666667	-0.203132629394531
4.3525	-0.181198120117188
4.35583333333334	-0.16164779663086
4.35916666666667	-0.142574310302735
4.3625	-0.120639801025391
4.36583333333334	-0.0972747802734375
4.36916666666667	-0.080108642578125
4.3725	-0.0667572021484375
4.37583333333334	-0.0510215759277344
4.37916666666667	-0.0352859497070313
4.3825	-0.0324249267578125
4.38583333333334	-0.0362396240234375
4.38916666666667	-0.0348091125488281
4.3925	-0.0257492065429688
4.39583333333334	-0.0166893005371094
4.39916666666667	-0.0104904174804688
4.4025	-0.000476837158203125
4.40583333333334	0.0095367431640625
4.40916666666667	0.0128746032714844
4.4125	0.0119209289550781
4.41583333333334	0.00762939453125
4.41916666666667	0.00143051147460938
4.4225	-0.00762939453125
4.42583333333334	-0.0176429748535156
4.42916666666667	-0.0195503234863281
4.4325	-0.0185966491699219
4.43583333333334	-0.0119209289550781
4.43916666666667	-0.00429153442382813
4.4425	0.00238418579101563
4.44583333333334	0.0057220458984375
4.44916666666667	0.00429153442382813
4.4525	0.003814697265625
4.45583333333334	-0.00286102294921875
4.45916666666667	-0.00810623168945313
4.4625	-0.0128746032714844
4.46583333333334	-0.00905990600585938
4.46916666666667	0
4.4725	0.0119209289550781
4.47583333333334	0.0271797180175781
4.47916666666667	0.0395774841308594
4.4825	0.0548362731933594
4.48583333333334	0.0615119934082032
4.48916666666667	0.0643730163574219
4.4925	0.0605583190917969
4.49583333333334	0.0557899475097657
4.49916666666667	0.0472068786621094
4.5025	0.0348091125488281
4.50583333333334	0.02288818359375
4.50916666666667	0.0095367431640625
4.5125	-0.000476837158203125
4.51583333333334	-0.00762939453125
4.51916666666667	-0.0104904174804688
4.5225	-0.00810623168945313
4.52583333333334	-0.00333786010742188
4.52916666666667	0.00858306884765625
4.5325	0.0171661376953125
4.53583333333334	0.0205039978027344
4.53916666666667	0.0262260437011719
4.5425	0.030517578125
4.54583333333334	0.0329017639160156
4.54916666666667	0.0252723693847656
4.5525	0.0209808349609375
4.55583333333334	0.0224113464355469
4.55916666666667	0.0219345092773438
4.5625	0.0162124633789063
4.56583333333334	0.00619888305664063
4.56916666666667	-0.00095367431640625
4.5725	-0.00429153442382813
4.57583333333334	-0.0104904174804688
4.57916666666667	-0.0195503234863281
4.5825	-0.0271797180175781
4.58583333333334	-0.0262260437011719
4.58916666666667	-0.0176429748535156
4.5925	-0.0123977661132813
4.59583333333334	-0.00810623168945313
4.59916666666667	0.00095367431640625
4.6025	0.0162124633789063
4.60583333333334	0.026702880859375
4.60916666666667	0.0295639038085938
4.6125	0.030517578125
4.61583333333334	0.0295639038085938
4.61916666666667	0.0247955322265625
4.6225	0.0147819519042969
4.62583333333334	0.00619888305664063
4.62916666666667	-0.00333786010742188
4.6325	-0.0147819519042969
4.63583333333334	-0.0200271606445313
4.63916666666667	-0.0200271606445313
4.6425	-0.0166893005371094
4.64583333333334	-0.0157356262207031
4.64916666666667	-0.011444091796875
4.6525	-0.00810623168945313
4.65583333333334	-0.00476837158203125
4.65916666666667	-0.0095367431640625
4.6625	-0.0147819519042969
4.66583333333334	-0.0162124633789063
4.66916666666667	-0.0138282775878906
4.6725	-0.00619888305664063
4.67583333333334	-0.000476837158203125
4.67916666666667	0.00810623168945313
4.6825	0.00619888305664063
4.68583333333334	-0.000476837158203125
4.68916666666667	-0.00762939453125
4.6925	-0.0123977661132813
4.69583333333334	-0.0195503234863281
4.69916666666667	-0.0290870666503906
4.7025	-0.0324249267578125
4.70583333333334	-0.0376701354980469
4.70916666666667	-0.0443458557128906
4.7125	-0.05340576171875
4.71583333333334	-0.0553131103515625
4.71916666666667	-0.0548362731933594
4.7225	-0.0491142272949219
4.72583333333334	-0.0314712524414063
4.72916666666667	-0.0138282775878906
4.7325	-0.00286102294921875
4.73583333333334	0
4.73916666666667	0.00476837158203125
4.7425	0.0100135803222656
4.74583333333334	0.0100135803222656
4.74916666666667	0.00429153442382813
4.7525	-0.00238418579101563
4.75583333333334	-0.00810623168945313
4.75916666666667	-0.0166893005371094
4.7625	-0.0252723693847656
4.76583333333334	-0.0314712524414063
4.76916666666667	-0.030517578125
4.7725	-0.0233650207519531
4.77583333333334	-0.0152587890625
4.77916666666667	-0.0123977661132813
4.7825	-0.0133514404296875
4.78583333333334	-0.0138282775878906
4.78916666666667	-0.0119209289550781
4.7925	-0.0138282775878906
4.79583333333334	-0.0176429748535156
4.79916666666667	-0.0143051147460938
4.8025	-0.00429153442382813
4.80583333333334	0.003814697265625
4.80916666666667	0.00286102294921875
4.8125	-0.0019073486328125
4.81583333333334	-0.00667572021484375
4.81916666666667	-0.00905990600585938
4.8225	-0.011444091796875
4.82583333333334	-0.0104904174804688
4.82916666666667	-0.00619888305664063
4.8325	0.00095367431640625
4.83583333333334	0.0133514404296875
4.83916666666667	0.0262260437011719
4.8425	0.0295639038085938
4.84583333333334	0.0209808349609375
4.84916666666667	0.00905990600585938
4.8525	0.00143051147460938
4.85583333333334	-0.00619888305664063
4.85916666666667	-0.0147819519042969
4.8625	-0.0195503234863281
4.86583333333334	-0.0147819519042969
4.86916666666667	-0.00619888305664063
4.8725	0.000476837158203125
4.87583333333334	0.00524520874023438
4.87916666666667	0.00810623168945313
4.8825	0.0162124633789063
4.88583333333334	0.0143051147460938
4.88916666666667	0.00762939453125
4.8925	-0.00286102294921875
4.89583333333334	-0.00905990600585938
4.89916666666667	-0.0157356262207031
4.9025	-0.0281333923339844
4.90583333333334	-0.0371932983398438
4.90916666666667	-0.03814697265625
4.9125	-0.0362396240234375
4.91583333333334	-0.0352859497070313
4.91916666666667	-0.0319480895996094
4.9225	-0.0257492065429688
4.92583333333334	-0.0171661376953125
4.92916666666667	-0.0123977661132813
4.9325	-0.0057220458984375
4.93583333333334	-0.00238418579101563
4.93916666666667	-0.00238418579101563
4.9425	-0.00905990600585938
4.94583333333334	-0.0138282775878906
4.94916666666667	-0.0147819519042969
4.9525	-0.0157356262207031
4.95583333333334	-0.0152587890625
4.95916666666667	-0.0176429748535156
4.9625	-0.0166893005371094
4.96583333333334	-0.0181198120117188
4.96916666666667	-0.0209808349609375
4.9725	-0.026702880859375
4.97583333333334	-0.0362396240234375
4.97916666666667	-0.0429153442382813
4.9825	-0.0429153442382813
4.98583333333334	-0.0371932983398438
4.98916666666667	-0.0300407409667969
4.9925	-0.0233650207519531
4.99583333333334	-0.0128746032714844
4.99916666666667	-0.00286102294921875
5.0025	-0.00095367431640625
5.00583333333334	-0.0057220458984375
5.00916666666667	-0.0147819519042969
5.0125	-0.0233650207519531
5.01583333333334	-0.0333786010742188
5.01916666666667	-0.0386238098144531
5.0225	-0.0405311584472656
5.02583333333334	-0.0395774841308594
5.02916666666667	-0.03814697265625
5.0325	-0.0352859497070313
5.03583333333334	-0.0329017639160156
5.03916666666667	-0.0300407409667969
5.0425	-0.0224113464355469
5.04583333333334	-0.0109672546386719
5.04916666666667	0.00286102294921875
5.0525	0.00810623168945313
5.05583333333334	0.0095367431640625
5.05916666666667	0.00619888305664063
5.0625	0.00286102294921875
5.06583333333334	0.00286102294921875
5.06916666666667	0.00286102294921875
5.0725	0.00667572021484375
5.07583333333334	0.00715255737304688
5.07916666666667	0.00905990600585938
5.0825	0.00333786010742188
5.08583333333334	-0.00619888305664063
5.08916666666667	-0.0109672546386719
5.0925	-0.00667572021484375
5.09583333333334	0.00143051147460938
5.09916666666667	0.00286102294921875
5.1025	0.00238418579101563
5.10583333333334	0.00095367431640625
5.10916666666667	0.00095367431640625
5.1125	-0.00333786010742188
5.11583333333334	0.000476837158203125
5.11916666666667	0.0185966491699219
5.1225	0.0452995300292969
5.12583333333334	0.0691413879394532
5.12916666666667	0.0872611999511719
5.1325	0.103473663330078
5.13583333333334	0.117301940917969
5.13916666666667	0.129222869873047
5.1425	0.144481658935547
5.14583333333334	0.164031982421875
5.14916666666667	0.183582305908203
5.1525	0.204563140869141
5.15583333333334	0.226020812988281
5.15916666666667	0.251293182373047
5.1625	0.273704528808594
5.16583333333334	0.293254852294922
5.16916666666667	0.312328338623047
5.1725	0.332355499267578
5.17583333333334	0.350475311279297
5.17916666666667	0.361919403076172
5.1825	0.371932983398438
5.18583333333334	0.386714935302735
5.18916666666667	0.409126281738281
5.1925	0.432968139648438
5.19583333333334	0.461578369140625
5.19916666666667	0.490188598632813
5.2025	0.520706176757813
5.20583333333334	0.547409057617188
5.20916666666667	0.574111938476563
5.2125	0.600814819335938
5.21583333333334	0.624179840087891
5.21916666666667	0.647544860839844
5.2225	0.673770904541016
5.22583333333334	0.702857971191407
5.22916666666667	0.727176666259766
5.2325	0.745773315429688
5.23583333333334	0.765323638916016
5.23916666666667	0.783443450927735
5.2425	0.793933868408203
5.24583333333334	0.801563262939453
5.24916666666667	0.809192657470703
5.2525	0.819206237792969
5.25583333333334	0.829219818115235
5.25916666666667	0.841617584228516
5.2625	0.853061676025391
5.26583333333334	0.857830047607422
5.26916666666667	0.861167907714844
5.2725	0.865459442138672
5.27583333333334	0.869274139404297
5.27916666666667	0.867366790771485
5.2825	0.867843627929688
5.28583333333334	0.874519348144531
5.28916666666667	0.882148742675781
5.2925	0.888824462890625
5.29583333333334	0.894546508789063
5.29916666666667	0.899791717529297
5.3025	0.902175903320313
5.30583333333334	0.899791717529297
5.30916666666667	0.893592834472656
5.3125	0.888824462890625
5.31583333333334	0.879764556884766
5.31916666666667	0.868797302246094
5.3225	0.853538513183594
5.32583333333334	0.835418701171875
5.32916666666667	0.810623168945313
5.3325	0.784873962402344
5.33583333333334	0.765800476074219
5.33916666666667	0.751495361328125
5.3425	0.734806060791016
5.34583333333334	0.714302062988282
5.34916666666667	0.696659088134766
5.3525	0.676155090332032
5.35583333333334	0.650882720947266
5.35916666666667	0.6256103515625
5.3625	0.609874725341797
5.36583333333334	0.602245330810547
5.36916666666667	0.595569610595703
5.3725	0.590324401855469
5.37583333333334	0.580787658691407
5.37916666666667	0.566959381103516
5.3825	0.547409057617188
5.38583333333334	0.531196594238282
5.38916666666667	0.519275665283203
5.3925	0.504016876220703
5.39583333333334	0.48828125
5.39916666666667	0.468254089355469
5.4025	0.45013427734375
5.40583333333334	0.432491302490235
5.40916666666667	0.41341781616211
5.4125	0.392436981201172
5.41583333333334	0.375747680664063
5.41916666666667	0.365734100341797
5.4225	0.357151031494141
5.42583333333334	0.342369079589844
5.42916666666667	0.325679779052735
5.4325	0.316619873046875
5.43583333333334	0.310420989990235
5.43916666666667	0.304222106933594
5.4425	0.293254852294922
5.44583333333334	0.281810760498047
5.44916666666667	0.270366668701172
5.4525	0.256538391113281
5.45583333333334	0.235557556152344
5.45916666666667	0.212669372558594
5.4625	0.192642211914063
5.46583333333334	0.179290771484375
5.46916666666667	0.16927719116211
5.4725	0.156402587890625
5.47583333333334	0.14495849609375
5.47916666666667	0.134944915771485
5.4825	0.126838684082031
5.48583333333334	0.110149383544922
5.48916666666667	0.0920295715332031
5.4925	0.0820159912109375
5.49583333333334	0.0863075256347656
5.49916666666667	0.0929832458496094
5.5025	0.0967979431152344
5.50583333333334	0.0996589660644531
5.50916666666667	0.106334686279297
5.5125	0.109672546386719
5.51583333333334	0.108718872070313
5.51916666666667	0.100135803222656
5.5225	0.0891685485839844
5.52583333333334	0.0844001770019531
5.52916666666667	0.0796318054199219
5.5325	0.0758171081542969
5.53583333333334	0.0638961791992188
5.53916666666667	0.0605583190917969
5.5425	0.0634193420410157
5.54583333333334	0.0700950622558594
5.54916666666667	0.0748634338378907
5.5525	0.0762939453125
5.55583333333334	0.0743865966796875
5.55916666666667	0.0672340393066407
5.5625	0.0605583190917969
5.56583333333334	0.0553131103515625
5.56916666666667	0.0505447387695313
5.5725	0.0462532043457031
5.57583333333334	0.0491142272949219
5.57916666666667	0.0548362731933594
5.5825	0.0600814819335938
5.58583333333334	0.0596046447753907
5.58916666666667	0.0586509704589844
5.5925	0.057220458984375
5.59583333333334	0.05340576171875
5.59916666666667	0.0467300415039063
5.6025	0.0386238098144531
5.60583333333334	0.0362396240234375
5.60916666666667	0.0324249267578125
5.6125	0.0243186950683594
5.61583333333334	0.0133514404296875
5.61916666666667	0.0119209289550781
5.6225	0.0195503234863281
5.62583333333334	0.0281333923339844
5.62916666666667	0.0362396240234375
5.6325	0.0481605529785156
5.63583333333334	0.0653266906738282
5.63916666666667	0.0786781311035157
5.6425	0.08392333984375
5.64583333333334	0.0805854797363281
5.64916666666667	0.0734329223632813
5.6525	0.0653266906738282
5.65583333333334	0.0557899475097657
5.65916666666667	0.0424385070800781
5.6625	0.026702880859375
5.66583333333334	0.0143051147460938
5.66916666666667	0.0119209289550781
5.6725	0.0152587890625
5.67583333333334	0.0200271606445313
5.67916666666667	0.0281333923339844
5.6825	0.03814697265625
5.68583333333334	0.0500679016113282
5.68916666666667	0.0553131103515625
5.6925	0.0553131103515625
5.69583333333334	0.049591064453125
5.69916666666667	0.041961669921875
5.7025	0.0314712524414063
5.70583333333334	0.0185966491699219
5.70916666666667	0.00238418579101563
5.7125	-0.0123977661132813
5.71583333333334	-0.0205039978027344
5.71916666666667	-0.02288818359375
5.7225	-0.0238418579101563
5.72583333333334	-0.0209808349609375
5.72916666666667	-0.0100135803222656
5.7325	0.00333786010742188
5.73583333333334	0.0143051147460938
5.73916666666667	0.0166893005371094
5.7425	0.0195503234863281
5.74583333333334	0.0219345092773438
5.74916666666667	0.0224113464355469
5.7525	0.0200271606445313
5.75583333333334	0.0209808349609375
5.75916666666667	0.026702880859375
5.7625	0.0300407409667969
5.76583333333334	0.0281333923339844
5.76916666666667	0.0252723693847656
5.7725	0.02288818359375
5.77583333333334	0.0176429748535156
5.77916666666667	0.00810623168945313
5.7825	0.00524520874023438
5.78583333333334	0.00810623168945313
5.78916666666667	0.0095367431640625
5.7925	0.00810623168945313
5.79583333333334	0.00715255737304688
5.79916666666667	0.0119209289550781
5.8025	0.0171661376953125
5.80583333333334	0.0171661376953125
5.80916666666667	0.019073486328125
5.8125	0.0185966491699219
5.81583333333334	0.0233650207519531
5.81916666666667	0.0252723693847656
5.8225	0.0209808349609375
5.82583333333334	0.0147819519042969
5.82916666666667	0.00333786010742188
5.8325	-0.00524520874023438
5.83583333333334	-0.0143051147460938
5.83916666666667	-0.019073486328125
5.8425	-0.0185966491699219
5.84583333333334	-0.0123977661132813
5.84916666666667	-0.003814697265625
5.8525	0.00476837158203125
5.85583333333334	0.00762939453125
5.85916666666667	0.003814697265625
5.8625	-0.00095367431640625
5.86583333333334	-0.00715255737304688
5.86916666666667	-0.0100135803222656
5.8725	-0.011444091796875
5.87583333333334	-0.00858306884765625
5.87916666666667	-0.00667572021484375
5.8825	-0.00429153442382813
5.88583333333334	-0.00286102294921875
5.88916666666667	-0.00286102294921875
5.8925	-0.00429153442382813
5.89583333333334	-0.00476837158203125
5.89916666666667	-0.003814697265625
5.9025	-0.0057220458984375
5.90583333333334	-0.011444091796875
5.90916666666667	-0.0157356262207031
5.9125	-0.0166893005371094
5.91583333333334	-0.0185966491699219
5.91916666666667	-0.0214576721191406
5.9225	-0.0243186950683594
5.92583333333334	-0.02288818359375
5.92916666666667	-0.019073486328125
5.9325	-0.0162124633789063
5.93583333333334	-0.0181198120117188
5.93916666666667	-0.0200271606445313
5.9425	-0.0128746032714844
5.94583333333334	0.0019073486328125
5.94916666666667	0.0152587890625
5.9525	0.0176429748535156
5.95583333333334	0.0181198120117188
5.95916666666667	0.0176429748535156
5.9625	0.0119209289550781
5.96583333333334	0
5.96916666666667	-0.0152587890625
5.9725	-0.0224113464355469
5.97583333333334	-0.0271797180175781
5.97916666666667	-0.0281333923339844
5.9825	-0.0309944152832031
5.98583333333334	-0.0295639038085938
5.98916666666667	-0.02288818359375
5.9925	-0.0219345092773438
5.99583333333334	-0.0214576721191406
5.99916666666667	-0.0262260437011719
6.0025	-0.0281333923339844
6.00583333333334	-0.0352859497070313
6.00916666666667	-0.0424385070800781
6.0125	-0.0405311584472656
6.01583333333334	-0.0348091125488281
6.01916666666667	-0.0262260437011719
6.0225	-0.0224113464355469
6.02583333333334	-0.0181198120117188
6.02916666666667	-0.0166893005371094
6.0325	-0.0181198120117188
6.03583333333334	-0.0176429748535156
6.03916666666667	-0.0119209289550781
6.0425	-0.00429153442382813
6.04583333333334	0.00524520874023438
6.04916666666667	0.0147819519042969
6.0525	0.026702880859375
6.05583333333334	0.0386238098144531
6.05916666666667	0.0443458557128906
6.0625	0.0433921813964844
6.06583333333334	0.0314712524414063
6.06916666666667	0.0214576721191406
6.0725	0.011444091796875
6.07583333333334	0.00238418579101563
6.07916666666667	-0.0057220458984375
6.0825	-0.0109672546386719
6.08583333333334	-0.00810623168945313
6.08916666666667	-0.003814697265625
6.0925	-0.00143051147460938
6.09583333333334	0.00095367431640625
6.09916666666667	0.00429153442382813
6.1025	0.00858306884765625
6.10583333333334	0.0123977661132813
6.10916666666667	0.0128746032714844
6.1125	0.0095367431640625
6.11583333333334	0.00619888305664063
6.11916666666667	0.00667572021484375
6.1225	0.0162124633789063
6.12583333333334	0.0252723693847656
6.12916666666667	0.0300407409667969
6.1325	0.0319480895996094
6.13583333333334	0.0333786010742188
6.13916666666667	0.0281333923339844
6.1425	0.0157356262207031
6.14583333333334	0.003814697265625
6.14916666666667	0.00238418579101563
6.1525	0.00286102294921875
6.15583333333334	-0.00143051147460938
6.15916666666667	-0.00619888305664063
6.1625	-0.00858306884765625
6.16583333333334	-0.00715255737304688
6.16916666666667	-0.0100135803222656
6.1725	-0.0157356262207031
6.17583333333334	-0.019073486328125
6.17916666666667	-0.0162124633789063
6.1825	-0.0147819519042969
6.18583333333334	-0.0209808349609375
6.18916666666667	-0.0271797180175781
6.1925	-0.026702880859375
6.19583333333334	-0.0243186950683594
6.19916666666667	-0.0252723693847656
6.2025	-0.0271797180175781
6.20583333333334	-0.0281333923339844
6.20916666666667	-0.0286102294921875
6.2125	-0.030517578125
6.21583333333334	-0.0333786010742188
6.21916666666667	-0.0362396240234375
6.2225	-0.0429153442382813
6.22583333333334	-0.0429153442382813
6.22916666666667	-0.0333786010742188
6.2325	-0.0147819519042969
6.23583333333334	0.00333786010742188
6.23916666666667	0.0205039978027344
6.2425	0.0410079956054688
6.24583333333334	0.0553131103515625
6.24916666666667	0.0538825988769532
6.2525	0.0429153442382813
6.25583333333334	0.0357627868652344
6.25916666666667	0.0333786010742188
6.2625	0.0262260437011719
6.26583333333334	0.019073486328125
6.26916666666667	0.0109672546386719
6.2725	0.00143051147460938
6.27583333333334	-0.0138282775878906
6.27916666666667	-0.0290870666503906
6.2825	-0.0357627868652344
6.28583333333334	-0.0391006469726563
6.28916666666667	-0.0376701354980469
6.2925	-0.0362396240234375
6.29583333333334	-0.0309944152832031
6.29916666666667	-0.0252723693847656
6.3025	-0.0219345092773438
6.30583333333334	-0.0195503234863281
6.30916666666667	-0.0176429748535156
6.3125	-0.0095367431640625
6.31583333333334	-0.00238418579101563
6.31916666666667	0.00858306884765625
6.3225	0.0181198120117188
6.32583333333334	0.0281333923339844
6.32916666666667	0.0362396240234375
6.3325	0.0429153442382813
6.33583333333334	0.0467300415039063
6.33916666666667	0.0414848327636719
6.3425	0.0324249267578125
6.34583333333334	0.0209808349609375
6.34916666666667	0.0100135803222656
6.3525	-0.00143051147460938
6.35583333333334	-0.0147819519042969
6.35916666666667	-0.0219345092773438
6.3625	-0.0224113464355469
6.36583333333334	-0.0119209289550781
6.36916666666667	-0.00286102294921875
6.3725	0.00143051147460938
6.37583333333334	-0.00143051147460938
6.37916666666667	-0.00858306884765625
6.3825	-0.019073486328125
6.38583333333334	-0.0367164611816406
6.38916666666667	-0.0500679016113282
6.3925	-0.0586509704589844
6.39583333333334	-0.0562667846679688
6.39916666666667	-0.0548362731933594
6.4025	-0.0562667846679688
6.40583333333334	-0.0581741333007813
6.40916666666667	-0.0605583190917969
6.4125	-0.0600814819335938
6.41583333333334	-0.0543594360351563
6.41916666666667	-0.0467300415039063
6.4225	-0.0400543212890625
6.42583333333334	-0.034332275390625
6.42916666666667	-0.0295639038085938
6.4325	-0.0257492065429688
6.43583333333334	-0.0286102294921875
6.43916666666667	-0.030517578125
6.4425	-0.0276565551757813
6.44583333333334	-0.0238418579101563
6.44916666666667	-0.02288818359375
6.4525	-0.02288818359375
6.45583333333334	-0.02288818359375
6.45916666666667	-0.0238418579101563
6.4625	-0.0271797180175781
6.46583333333334	-0.0281333923339844
6.46916666666667	-0.0257492065429688
6.4725	-0.0247955322265625
6.47583333333334	-0.0233650207519531
6.47916666666667	-0.0195503234863281
6.4825	-0.011444091796875
6.48583333333334	-0.0104904174804688
6.48916666666667	-0.0109672546386719
6.4925	-0.0147819519042969
6.49583333333334	-0.0200271606445313
6.49916666666667	-0.0247955322265625
6.5025	-0.0276565551757813
6.50583333333334	-0.0219345092773438
6.50916666666667	-0.0138282775878906
6.5125	-0.00095367431640625
6.51583333333334	0.0119209289550781
6.51916666666667	0.0181198120117188
6.5225	0.0157356262207031
6.52583333333334	0.0104904174804688
6.52916666666667	0.00667572021484375
6.5325	0.00286102294921875
6.53583333333334	-0.00333786010742188
6.53916666666667	-0.00715255737304688
6.5425	-0.0119209289550781
6.54583333333334	-0.0219345092773438
6.54916666666667	-0.0362396240234375
6.5525	-0.0500679016113282
6.55583333333334	-0.0548362731933594
6.55916666666667	-0.0562667846679688
6.5625	-0.0519752502441407
6.56583333333334	-0.0472068786621094
6.56916666666667	-0.0486373901367188
6.5725	-0.0538825988769532
6.57583333333334	-0.0605583190917969
6.57916666666667	-0.0591278076171875
6.5825	-0.0557899475097657
6.58583333333334	-0.0524520874023438
6.58916666666667	-0.0410079956054688
6.5925	-0.0262260437011719
6.59583333333334	-0.0128746032714844
6.59916666666667	-0.0147819519042969
6.6025	-0.0233650207519531
6.60583333333334	-0.0286102294921875
6.60916666666667	-0.0338554382324219
6.6125	-0.0424385070800781
6.61583333333334	-0.0557899475097657
6.61916666666667	-0.0638961791992188
6.6225	-0.0629425048828125
6.62583333333334	-0.0596046447753907
6.62916666666667	-0.05340576171875
6.6325	-0.0448226928710938
6.63583333333334	-0.0376701354980469
6.63916666666667	-0.0329017639160156
6.6425	-0.03814697265625
6.64583333333334	-0.0452995300292969
6.64916666666667	-0.0548362731933594
6.6525	-0.06103515625
6.65583333333334	-0.0638961791992188
6.65916666666667	-0.0634193420410157
6.6625	-0.0653266906738282
6.66583333333334	-0.0710487365722657
[truncated: 2,507 more rows]
