# Supplementary material for: Phase-Specific Parameter Estimation in Chiral HPLC Using 1‑Site, 2‑Site Stochastic Models, and Unified Equation Approach
Source: Anal Chem. 2026 Apr 29;98(18):13925–39. doi: 10.1021/acs.analchem.6c01634 (PMC13177292; doi:10.1021/acs.analchem.6c01634)
Supplement: Supplementary file 2 [file ac6c01634_si_002.zip › SupportingInformation/01_isotherm_fit/CELL3_data/LORA_CELL3_05_10_22503.CSV]

0.000833333333333334	0.00143051147460938
0.00416666666666667	0.003814697265625
0.0075	0.00810623168945313
0.0108333333333334	0.011444091796875
0.0141666666666667	0.0152587890625
0.0175	0.0247955322265625
0.0208333333333334	0.0333786010742188
0.0241666666666667	0.0424385070800781
0.0275	0.0519752502441407
0.0308333333333334	0.0600814819335938
0.0341666666666667	0.0605583190917969
0.0375	0.0543594360351563
0.0408333333333334	0.0462532043457031
0.0441666666666667	0.0429153442382813
0.0475	0.0414848327636719
0.0508333333333334	0.0467300415039063
0.0541666666666667	0.0581741333007813
0.0575	0.0653266906738282
0.0608333333333334	0.0658035278320313
0.0641666666666667	0.0600814819335938
0.0675	0.0576972961425782
0.0708333333333334	0.0524520874023438
0.0741666666666667	0.0443458557128906
0.0775	0.0386238098144531
0.0808333333333334	0.0348091125488281
0.0841666666666667	0.030517578125
0.0875	0.0243186950683594
0.0908333333333334	0.0219345092773438
0.0941666666666667	0.0205039978027344
0.0975000000000001	0.0200271606445313
0.100833333333334	0.0171661376953125
0.104166666666667	0.0138282775878906
0.1075	0.00905990600585938
0.110833333333334	-0.000476837158203125
0.114166666666667	-0.0109672546386719
0.1175	-0.0166893005371094
0.120833333333334	-0.0109672546386719
0.124166666666667	0.00238418579101563
0.1275	0.0181198120117188
0.130833333333334	0.0314712524414063
0.134166666666667	0.0519752502441407
0.1375	0.0739097595214844
0.140833333333334	0.0863075256347656
0.144166666666667	0.0882148742675781
0.1475	0.0858306884765625
0.150833333333334	0.0896453857421875
0.154166666666667	0.0939369201660156
0.1575	0.095367431640625
0.160833333333334	0.0939369201660156
0.164166666666667	0.0939369201660156
0.1675	0.0944137573242188
0.170833333333334	0.091552734375
0.174166666666667	0.0848770141601563
0.1775	0.0810623168945313
0.180833333333334	0.0743865966796875
0.184166666666667	0.0638961791992188
0.1875	0.0519752502441407
0.190833333333334	0.0433921813964844
0.194166666666667	0.0371932983398438
0.1975	0.0271797180175781
0.200833333333334	0.0243186950683594
0.204166666666667	0.0348091125488281
0.2075	0.0486373901367188
0.210833333333334	0.0581741333007813
0.214166666666667	0.0581741333007813
0.2175	0.0653266906738282
0.220833333333334	0.072479248046875
0.224166666666667	0.0734329223632813
0.2275	0.0705718994140625
0.230833333333334	0.0634193420410157
0.234166666666667	0.0615119934082032
0.2375	0.0576972961425782
0.240833333333334	0.057220458984375
0.244166666666667	0.0553131103515625
0.2475	0.0605583190917969
0.250833333333334	0.0729560852050782
0.254166666666667	0.0872611999511719
0.2575	0.0944137573242188
0.260833333333334	0.0958442687988281
0.264166666666667	0.10061264038086
0.2675	0.101089477539063
0.270833333333334	0.09918212890625
0.274166666666667	0.0934600830078125
0.2775	0.0891685485839844
0.280833333333334	0.0834465026855469
0.284166666666667	0.0767707824707032
0.2875	0.0715255737304688
0.290833333333334	0.06866455078125
0.294166666666667	0.0748634338378907
0.2975	0.0853538513183594
0.300833333333334	0.0939369201660156
0.304166666666667	0.091552734375
0.3075	0.0820159912109375
0.310833333333334	0.0715255737304688
0.314166666666667	0.0600814819335938
0.3175	0.0519752502441407
0.320833333333334	0.0476837158203125
0.324166666666667	0.0538825988769532
0.3275	0.0662803649902344
0.330833333333334	0.0729560852050782
0.334166666666667	0.0691413879394532
0.3375	0.0553131103515625
0.340833333333334	0.0400543212890625
0.344166666666667	0.0262260437011719
0.3475	0.0224113464355469
0.350833333333334	0.0300407409667969
0.354166666666667	0.041961669921875
0.3575	0.0576972961425782
0.360833333333334	0.0696182250976563
0.364166666666667	0.0791549682617188
0.3675	0.0753402709960938
0.370833333333334	0.0638961791992188
0.374166666666667	0.0538825988769532
0.3775	0.049591064453125
0.380833333333334	0.0491142272949219
0.384166666666667	0.0476837158203125
0.3875	0.0510215759277344
0.390833333333334	0.0548362731933594
0.394166666666667	0.0562667846679688
0.3975	0.0529289245605469
0.400833333333334	0.0510215759277344
0.404166666666667	0.0514984130859375
0.4075	0.0553131103515625
0.410833333333334	0.0624656677246094
0.414166666666667	0.0748634338378907
0.4175	0.0901222229003906
0.420833333333334	0.0987052917480469
0.424166666666667	0.0987052917480469
0.4275	0.0886917114257813
0.430833333333334	0.0777244567871094
0.434166666666667	0.0629425048828125
0.4375	0.0472068786621094
0.440833333333334	0.0395774841308594
0.444166666666667	0.0400543212890625
0.4475	0.0414848327636719
0.450833333333334	0.0367164611816406
0.454166666666667	0.0300407409667969
0.4575	0.0281333923339844
0.460833333333334	0.0252723693847656
0.464166666666667	0.019073486328125
0.4675	0.0166893005371094
0.470833333333334	0.0200271606445313
0.474166666666667	0.0295639038085938
0.4775	0.0371932983398438
0.480833333333334	0.0452995300292969
0.484166666666667	0.0553131103515625
0.4875	0.0596046447753907
0.490833333333334	0.0567436218261719
0.494166666666667	0.0476837158203125
0.4975	0.0414848327636719
0.500833333333334	0.0348091125488281
0.504166666666667	0.0238418579101563
0.5075	0.0147819519042969
0.510833333333334	0.0166893005371094
0.514166666666667	0.0219345092773438
0.5175	0.0233650207519531
0.520833333333334	0.0195503234863281
0.524166666666667	0.0171661376953125
0.5275	0.0104904174804688
0.530833333333334	0
0.534166666666667	-0.0147819519042969
0.5375	-0.0352859497070313
0.540833333333334	-0.0581741333007813
0.544166666666667	-0.0777244567871094
0.5475	-0.0867843627929688
0.550833333333334	-0.0925064086914063
0.554166666666667	-0.0967979431152344
0.5575	-0.0967979431152344
0.560833333333334	-0.0853538513183594
0.564166666666667	-0.06103515625
0.5675	-0.0348091125488281
0.570833333333334	-0.0128746032714844
0.574166666666667	0.00429153442382813
0.5775	0.0205039978027344
0.580833333333334	0.034332275390625
0.584166666666667	0.0376701354980469
0.5875	0.0348091125488281
0.590833333333334	0.0329017639160156
0.594166666666667	0.0376701354980469
0.5975	0.0457763671875
0.600833333333334	0.0505447387695313
0.604166666666667	0.0476837158203125
0.6075	0.0400543212890625
0.610833333333334	0.0338554382324219
0.614166666666667	0.0286102294921875
0.6175	0.026702880859375
0.620833333333334	0.0271797180175781
0.624166666666667	0.034332275390625
0.6275	0.0376701354980469
0.630833333333334	0.0395774841308594
0.634166666666667	0.0367164611816406
0.6375	0.0314712524414063
0.640833333333334	0.0243186950683594
0.644166666666667	0.0171661376953125
0.6475	0.0152587890625
0.650833333333334	0.0166893005371094
0.654166666666667	0.0214576721191406
0.6575	0.0247955322265625
0.660833333333334	0.0257492065429688
0.664166666666667	0.030517578125
0.6675	0.0367164611816406
0.670833333333334	0.0362396240234375
0.674166666666667	0.026702880859375
0.6775	0.0166893005371094
0.680833333333334	0.0166893005371094
0.684166666666667	0.0171661376953125
0.6875	0.0181198120117188
0.690833333333334	0.0224113464355469
0.694166666666667	0.0338554382324219
0.6975	0.041961669921875
0.700833333333334	0.0405311584472656
0.704166666666667	0.0329017639160156
0.7075	0.0271797180175781
0.710833333333334	0.0243186950683594
0.714166666666667	0.0205039978027344
0.7175	0.00905990600585938
0.720833333333334	-0.0019073486328125
0.724166666666667	-0.0100135803222656
0.7275	-0.0152587890625
0.730833333333334	-0.0200271606445313
0.734166666666667	-0.0233650207519531
0.7375	-0.0128746032714844
0.740833333333334	0.000476837158203125
0.744166666666667	0.0185966491699219
0.7475	0.0338554382324219
0.750833333333334	0.0414848327636719
0.754166666666667	0.0405311584472656
0.7575	0.0324249267578125
0.760833333333334	0.0262260437011719
0.764166666666667	0.0181198120117188
0.7675	0.0109672546386719
0.770833333333334	0.00858306884765625
0.774166666666667	0.0157356262207031
0.7775	0.0247955322265625
0.780833333333334	0.0290870666503906
0.784166666666667	0.0290870666503906
0.7875	0.0252723693847656
0.790833333333334	0.0205039978027344
0.794166666666667	0.0138282775878906
0.7975	0.0100135803222656
0.800833333333334	0.0095367431640625
0.804166666666667	0.00810623168945313
0.8075	0.00429153442382813
0.810833333333334	-0.00333786010742188
0.814166666666667	-0.0119209289550781
0.8175	-0.0219345092773438
0.820833333333334	-0.0295639038085938
0.824166666666667	-0.0286102294921875
0.8275	-0.0181198120117188
0.830833333333334	-0.00524520874023438
0.834166666666667	0.00524520874023438
0.8375	0.0109672546386719
0.840833333333334	0.00905990600585938
0.844166666666667	0.00143051147460938
0.8475	-0.0095367431640625
0.850833333333334	-0.0176429748535156
0.854166666666667	-0.0209808349609375
0.8575	-0.02288818359375
0.860833333333334	-0.0185966491699219
0.864166666666667	-0.00905990600585938
0.8675	0.0019073486328125
0.870833333333334	0.0109672546386719
0.874166666666667	0.0162124633789063
0.8775	0.0224113464355469
0.880833333333334	0.0252723693847656
0.884166666666667	0.0209808349609375
0.8875	0.0143051147460938
0.890833333333334	0.0147819519042969
0.894166666666667	0.026702880859375
0.8975	0.0400543212890625
0.900833333333334	0.0414848327636719
0.904166666666667	0.03814697265625
0.9075	0.0376701354980469
0.910833333333334	0.0391006469726563
0.914166666666667	0.0295639038085938
0.9175	0.0157356262207031
0.920833333333334	0.0100135803222656
0.924166666666667	0.0162124633789063
0.9275	0.0205039978027344
0.930833333333334	0.0181198120117188
0.934166666666667	0.0143051147460938
0.9375	0.0123977661132813
0.940833333333334	0.011444091796875
0.944166666666667	0.00524520874023438
0.9475	0
0.950833333333334	-0.00905990600585938
0.954166666666667	-0.0104904174804688
0.9575	-0.00619888305664063
0.960833333333334	0.003814697265625
0.964166666666667	0.00810623168945313
0.9675	0.00476837158203125
0.970833333333334	0.00095367431640625
0.974166666666667	-0.00524520874023438
0.9775	-0.0109672546386719
0.980833333333334	-0.0166893005371094
0.984166666666667	-0.0152587890625
0.9875	-0.00810623168945313
0.990833333333334	-0.000476837158203125
0.994166666666667	0.0119209289550781
0.9975	0.0214576721191406
1.00083333333334	0.0281333923339844
1.00416666666667	0.0290870666503906
1.0075	0.0319480895996094
1.01083333333334	0.0348091125488281
1.01416666666667	0.0286102294921875
1.0175	0.0171661376953125
1.02083333333334	0.00667572021484375
1.02416666666667	0
1.0275	-0.00810623168945313
1.03083333333334	-0.0123977661132813
1.03416666666667	-0.00524520874023438
1.0375	0.00810623168945313
1.04083333333334	0.0166893005371094
1.04416666666667	0.0185966491699219
1.0475	0.0171661376953125
1.05083333333334	0.0133514404296875
1.05416666666667	0.0095367431640625
1.0575	0.0104904174804688
1.06083333333334	0.0214576721191406
1.06416666666667	0.03814697265625
1.0675	0.0557899475097657
1.07083333333334	0.0681877136230469
1.07416666666667	0.072479248046875
1.0775	0.072479248046875
1.08083333333334	0.0658035278320313
1.08416666666667	0.0581741333007813
1.0875	0.0472068786621094
1.09083333333334	0.0481605529785156
1.09416666666667	0.0562667846679688
1.0975	0.0600814819335938
1.10083333333334	0.0591278076171875
1.10416666666667	0.0514984130859375
1.1075	0.0491142272949219
1.11083333333334	0.0448226928710938
1.11416666666667	0.03814697265625
1.1175	0.0333786010742188
1.12083333333334	0.0324249267578125
1.12416666666667	0.0400543212890625
1.1275	0.0472068786621094
1.13083333333334	0.0505447387695313
1.13416666666667	0.0476837158203125
1.1375	0.0371932983398438
1.14083333333334	0.0247955322265625
1.14416666666667	0.0133514404296875
1.1475	0.00286102294921875
1.15083333333334	-0.00619888305664063
1.15416666666667	-0.0104904174804688
1.1575	-0.00143051147460938
1.16083333333334	0.0176429748535156
1.16416666666667	0.0371932983398438
1.1675	0.0481605529785156
1.17083333333334	0.0462532043457031
1.17416666666667	0.0395774841308594
1.1775	0.0281333923339844
1.18083333333334	0.0138282775878906
1.18416666666667	-0.0057220458984375
1.1875	-0.019073486328125
1.19083333333334	-0.0209808349609375
1.19416666666667	-0.011444091796875
1.1975	-0.00143051147460938
1.20083333333334	0.003814697265625
1.20416666666667	0.00905990600585938
1.2075	0.0138282775878906
1.21083333333334	0.0171661376953125
1.21416666666667	0.0119209289550781
1.2175	0.00333786010742188
1.22083333333334	-0.00238418579101563
1.22416666666667	-0.00333786010742188
1.2275	-0.00238418579101563
1.23083333333334	0.00286102294921875
1.23416666666667	0.0057220458984375
1.2375	0.00858306884765625
1.24083333333334	0.00810623168945313
1.24416666666667	0.00524520874023438
1.2475	0.00858306884765625
1.25083333333334	0.0109672546386719
1.25416666666667	0.0181198120117188
1.2575	0.0200271606445313
1.26083333333334	0.0233650207519531
1.26416666666667	0.0309944152832031
1.2675	0.0357627868652344
1.27083333333334	0.0333786010742188
1.27416666666667	0.0247955322265625
1.2775	0.0181198120117188
1.28083333333334	0.0152587890625
1.28416666666667	0.011444091796875
1.2875	0.00762939453125
1.29083333333334	0.00858306884765625
1.29416666666667	0.0119209289550781
1.2975	0.0195503234863281
1.30083333333334	0.0271797180175781
1.30416666666667	0.0362396240234375
1.3075	0.0414848327636719
1.31083333333334	0.0400543212890625
1.31416666666667	0.03814697265625
1.3175	0.0429153442382813
1.32083333333334	0.0510215759277344
1.32416666666667	0.0538825988769532
1.3275	0.0529289245605469
1.33083333333334	0.0543594360351563
1.33416666666667	0.0586509704589844
1.3375	0.0591278076171875
1.34083333333334	0.05340576171875
1.34416666666667	0.0486373901367188
1.3475	0.0457763671875
1.35083333333334	0.0462532043457031
1.35416666666667	0.0452995300292969
1.3575	0.0371932983398438
1.36083333333334	0.0262260437011719
1.36416666666667	0.011444091796875
1.3675	0.00476837158203125
1.37083333333334	-0.00238418579101563
1.37416666666667	-0.00429153442382813
1.3775	0.00286102294921875
1.38083333333334	0.0138282775878906
1.38416666666667	0.0243186950683594
1.3875	0.0257492065429688
1.39083333333334	0.0295639038085938
1.39416666666667	0.0295639038085938
1.3975	0.0209808349609375
1.40083333333334	0.0100135803222656
1.40416666666667	0.0057220458984375
1.4075	0.0128746032714844
1.41083333333334	0.019073486328125
1.41416666666667	0.0233650207519531
1.4175	0.0300407409667969
1.42083333333334	0.0395774841308594
1.42416666666667	0.0433921813964844
1.4275	0.0414848327636719
1.43083333333334	0.0438690185546875
1.43416666666667	0.0524520874023438
1.4375	0.0658035278320313
1.44083333333334	0.0758171081542969
1.44416666666667	0.0791549682617188
1.4475	0.0772476196289063
1.45083333333334	0.0696182250976563
1.45416666666667	0.0567436218261719
1.4575	0.0362396240234375
1.46083333333334	0.0209808349609375
1.46416666666667	0.0185966491699219
1.4675	0.0295639038085938
1.47083333333334	0.0395774841308594
1.47416666666667	0.0472068786621094
1.4775	0.0519752502441407
1.48083333333334	0.0472068786621094
1.48416666666667	0.0362396240234375
1.4875	0.0247955322265625
1.49083333333334	0.019073486328125
1.49416666666667	0.0152587890625
1.4975	0.0181198120117188
1.50083333333334	0.0262260437011719
1.50416666666667	0.0348091125488281
1.5075	0.034332275390625
1.51083333333334	0.0243186950683594
1.51416666666667	0.0133514404296875
1.5175	0.00476837158203125
1.52083333333334	-0.000476837158203125
1.52416666666667	-0.0019073486328125
1.5275	0.00333786010742188
1.53083333333334	0.0133514404296875
1.53416666666667	0.0200271606445313
1.5375	0.0214576721191406
1.54083333333334	0.0233650207519531
1.54416666666667	0.0262260437011719
1.5475	0.0233650207519531
1.55083333333334	0.0209808349609375
1.55416666666667	0.0247955322265625
1.5575	0.0309944152832031
1.56083333333334	0.034332275390625
1.56416666666667	0.0324249267578125
1.5675	0.0348091125488281
1.57083333333334	0.03814697265625
1.57416666666667	0.041961669921875
1.5775	0.0424385070800781
1.58083333333334	0.0405311584472656
1.58416666666667	0.0352859497070313
1.5875	0.030517578125
1.59083333333334	0.0233650207519531
1.59416666666667	0.0128746032714844
1.5975	0.00143051147460938
1.60083333333334	-0.00858306884765625
1.60416666666667	-0.0119209289550781
1.6075	-0.0152587890625
1.61083333333334	-0.0166893005371094
1.61416666666667	-0.0133514404296875
1.6175	-0.00715255737304688
1.62083333333334	0.00095367431640625
1.62416666666667	0.00429153442382813
1.6275	0.00905990600585938
1.63083333333334	0.0100135803222656
1.63416666666667	0.00905990600585938
1.6375	0.00905990600585938
1.64083333333334	0.0104904174804688
1.64416666666667	0.0181198120117188
1.6475	0.0243186950683594
1.65083333333334	0.0391006469726563
1.65416666666667	0.0519752502441407
1.6575	0.0591278076171875
1.66083333333334	0.0557899475097657
1.66416666666667	0.0424385070800781
1.6675	0.0276565551757813
1.67083333333334	0.00905990600585938
1.67416666666667	-0.00429153442382813
1.6775	-0.0100135803222656
1.68083333333334	-0.00858306884765625
1.68416666666667	-0.00762939453125
1.6875	-0.00810623168945313
1.69083333333334	-0.00858306884765625
1.69416666666667	-0.0143051147460938
1.6975	-0.0271797180175781
1.70083333333334	-0.041961669921875
1.70416666666667	-0.0443458557128906
1.7075	-0.0362396240234375
1.71083333333334	-0.0243186950683594
1.71416666666667	-0.0100135803222656
1.7175	0.0057220458984375
1.72083333333334	0.0276565551757813
1.72416666666667	0.0452995300292969
1.7275	0.0486373901367188
1.73083333333334	0.0424385070800781
1.73416666666667	0.0300407409667969
1.7375	0.0205039978027344
1.74083333333334	0.00762939453125
1.74416666666667	-0.0057220458984375
1.7475	-0.0109672546386719
1.75083333333334	-0.00810623168945313
1.75416666666667	0.00333786010742188
1.7575	0.0147819519042969
1.76083333333334	0.0247955322265625
1.76416666666667	0.0300407409667969
1.7675	0.0286102294921875
1.77083333333334	0.0247955322265625
1.77416666666667	0.0209808349609375
1.7775	0.0185966491699219
1.78083333333334	0.0195503234863281
1.78416666666667	0.0233650207519531
1.7875	0.0276565551757813
1.79083333333334	0.0309944152832031
1.79416666666667	0.0329017639160156
1.7975	0.0376701354980469
1.80083333333334	0.0448226928710938
1.80416666666667	0.0562667846679688
1.8075	0.0681877136230469
1.81083333333334	0.0824928283691406
1.81416666666667	0.0929832458496094
1.8175	0.101566314697266
1.82083333333334	0.105857849121094
1.82416666666667	0.104904174804688
1.8275	0.10061264038086
1.83083333333334	0.091552734375
1.83416666666667	0.0791549682617188
1.8375	0.0681877136230469
1.84083333333334	0.0619888305664063
1.84416666666667	0.0600814819335938
1.8475	0.0596046447753907
1.85083333333334	0.0619888305664063
1.85416666666667	0.072479248046875
1.8575	0.0758171081542969
1.86083333333334	0.072479248046875
1.86416666666667	0.06866455078125
1.8675	0.0734329223632813
1.87083333333334	0.0834465026855469
1.87416666666667	0.0905990600585938
1.8775	0.10061264038086
1.88083333333334	0.108718872070313
1.88416666666667	0.107765197753906
1.8875	0.10061264038086
1.89083333333334	0.0867843627929688
1.89416666666667	0.0753402709960938
1.8975	0.0605583190917969
1.90083333333334	0.0481605529785156
1.90416666666667	0.0429153442382813
1.9075	0.0400543212890625
1.91083333333334	0.0410079956054688
1.91416666666667	0.0391006469726563
1.9175	0.0376701354980469
1.92083333333334	0.0348091125488281
1.92416666666667	0.0309944152832031
1.9275	0.0295639038085938
1.93083333333334	0.0276565551757813
1.93416666666667	0.0238418579101563
1.9375	0.0185966491699219
1.94083333333334	0.0143051147460938
1.94416666666667	0.0152587890625
1.9475	0.0162124633789063
1.95083333333334	0.0185966491699219
1.95416666666667	0.026702880859375
1.9575	0.03814697265625
1.96083333333334	0.0462532043457031
1.96416666666667	0.0467300415039063
1.9675	0.0443458557128906
1.97083333333334	0.0429153442382813
1.97416666666667	0.0367164611816406
1.9775	0.0319480895996094
1.98083333333334	0.0309944152832031
1.98416666666667	0.0324249267578125
1.9875	0.0262260437011719
1.99083333333334	0.0147819519042969
1.99416666666667	0.00762939453125
1.9975	0.00333786010742188
2.00083333333334	0
2.00416666666667	-0.00619888305664063
2.0075	-0.00858306884765625
2.01083333333334	-0.00810623168945313
2.01416666666667	-0.00667572021484375
2.0175	-0.0057220458984375
2.02083333333334	-0.00524520874023438
2.02416666666667	-0.00286102294921875
2.0275	0.00286102294921875
2.03083333333334	0.00715255737304688
2.03416666666667	0.0128746032714844
2.0375	0.019073486328125
2.04083333333334	0.0252723693847656
2.04416666666667	0.0271797180175781
2.0475	0.0262260437011719
2.05083333333334	0.0281333923339844
2.05416666666667	0.0271797180175781
2.0575	0.019073486328125
2.06083333333334	0.00238418579101563
2.06416666666667	-0.0104904174804688
2.0675	-0.0214576721191406
2.07083333333334	-0.0290870666503906
2.07416666666667	-0.0386238098144531
2.0775	-0.0472068786621094
2.08083333333334	-0.0448226928710938
2.08416666666667	-0.0405311584472656
2.0875	-0.0352859497070313
2.09083333333334	-0.0338554382324219
2.09416666666667	-0.0319480895996094
2.0975	-0.0314712524414063
2.10083333333334	-0.0333786010742188
2.10416666666667	-0.0371932983398438
2.1075	-0.0414848327636719
2.11083333333334	-0.0510215759277344
2.11416666666667	-0.0596046447753907
2.1175	-0.06103515625
2.12083333333334	-0.0605583190917969
2.12416666666667	-0.0553131103515625
2.1275	-0.0467300415039063
2.13083333333334	-0.0276565551757813
2.13416666666667	-0.00715255737304688
2.1375	0.00429153442382813
2.14083333333334	0.0100135803222656
2.14416666666667	0.00858306884765625
2.1475	0.003814697265625
2.15083333333334	-0.0123977661132813
2.15416666666667	-0.0300407409667969
2.1575	-0.041961669921875
2.16083333333334	-0.0452995300292969
2.16416666666667	-0.0414848327636719
2.1675	-0.0376701354980469
2.17083333333334	-0.0319480895996094
2.17416666666667	-0.0247955322265625
2.1775	-0.011444091796875
2.18083333333334	0.00333786010742188
2.18416666666667	0.0109672546386719
2.1875	0.00905990600585938
2.19083333333334	0.00095367431640625
2.19416666666667	-0.0128746032714844
2.1975	-0.0309944152832031
2.20083333333334	-0.049591064453125
2.20416666666667	-0.057220458984375
2.2075	-0.0576972961425782
2.21083333333334	-0.0519752502441407
2.21416666666667	-0.0452995300292969
2.2175	-0.0438690185546875
2.22083333333334	-0.0433921813964844
2.22416666666667	-0.0529289245605469
2.2275	-0.06103515625
2.23083333333334	-0.0653266906738282
2.23416666666667	-0.0596046447753907
2.2375	-0.0438690185546875
2.24083333333334	-0.0314712524414063
2.24416666666667	-0.0181198120117188
2.2475	-0.0095367431640625
2.25083333333334	-0.003814697265625
2.25416666666667	-0.00667572021484375
2.2575	-0.0152587890625
2.26083333333334	-0.0252723693847656
2.26416666666667	-0.0319480895996094
2.2675	-0.034332275390625
2.27083333333334	-0.0367164611816406
2.27416666666667	-0.034332275390625
2.2775	-0.034332275390625
2.28083333333334	-0.0281333923339844
2.28416666666667	-0.030517578125
2.2875	-0.0314712524414063
2.29083333333334	-0.0386238098144531
2.29416666666667	-0.0500679016113282
2.2975	-0.0653266906738282
2.30083333333334	-0.0810623168945313
2.30416666666667	-0.08392333984375
2.3075	-0.0805854797363281
2.31083333333334	-0.0700950622558594
2.31416666666667	-0.0596046447753907
2.3175	-0.0491142272949219
2.32083333333334	-0.0443458557128906
2.32416666666667	-0.0481605529785156
2.3275	-0.0557899475097657
2.33083333333334	-0.0629425048828125
2.33416666666667	-0.0643730163574219
2.3375	-0.0629425048828125
2.34083333333334	-0.0557899475097657
2.34416666666667	-0.0433921813964844
2.3475	-0.0309944152832031
2.35083333333334	-0.0209808349609375
2.35416666666667	-0.0166893005371094
2.3575	-0.0166893005371094
2.36083333333334	-0.0162124633789063
2.36416666666667	-0.0119209289550781
2.3675	-0.0104904174804688
2.37083333333334	-0.0119209289550781
2.37416666666667	-0.0176429748535156
2.3775	-0.0104904174804688
2.38083333333334	-0.00238418579101563
2.38416666666667	0.00143051147460938
2.3875	-0.000476837158203125
2.39083333333334	-0.00762939453125
2.39416666666667	-0.0119209289550781
2.3975	-0.0224113464355469
2.40083333333334	-0.0338554382324219
2.40416666666667	-0.0457763671875
2.4075	-0.0514984130859375
2.41083333333334	-0.0505447387695313
2.41416666666667	-0.0486373901367188
2.4175	-0.0514984130859375
2.42083333333334	-0.0586509704589844
2.42416666666667	-0.0696182250976563
2.4275	-0.0848770141601563
2.43083333333334	-0.0934600830078125
2.43416666666667	-0.0920295715332031
2.4375	-0.0853538513183594
2.44083333333334	-0.0820159912109375
2.44416666666667	-0.0796318054199219
2.4475	-0.0758171081542969
2.45083333333334	-0.0820159912109375
2.45416666666667	-0.0967979431152344
2.4575	-0.10824203491211
2.46083333333334	-0.108718872070313
2.46416666666667	-0.10061264038086
2.4675	-0.0882148742675781
2.47083333333334	-0.0705718994140625
2.47416666666667	-0.0529289245605469
2.4775	-0.0424385070800781
2.48083333333334	-0.0391006469726563
2.48416666666667	-0.0395774841308594
2.4875	-0.041961669921875
2.49083333333334	-0.0476837158203125
2.49416666666667	-0.0553131103515625
2.4975	-0.0605583190917969
2.50083333333334	-0.0543594360351563
2.50416666666667	-0.0400543212890625
2.5075	-0.0290870666503906
2.51083333333334	-0.0238418579101563
2.51416666666667	-0.0205039978027344
2.5175	-0.0176429748535156
2.52083333333334	-0.0247955322265625
2.52416666666667	-0.0410079956054688
2.5275	-0.049591064453125
2.53083333333334	-0.0486373901367188
2.53416666666667	-0.0457763671875
2.5375	-0.0505447387695313
2.54083333333334	-0.0538825988769532
2.54416666666667	-0.0562667846679688
2.5475	-0.0591278076171875
2.55083333333334	-0.0667572021484375
2.55416666666667	-0.0715255737304688
2.5575	-0.0729560852050782
2.56083333333334	-0.0758171081542969
2.56416666666667	-0.0786781311035157
2.5675	-0.080108642578125
2.57083333333334	-0.0762939453125
2.57416666666667	-0.0696182250976563
2.5775	-0.0634193420410157
2.58083333333334	-0.0548362731933594
2.58416666666667	-0.0443458557128906
2.5875	-0.0352859497070313
2.59083333333334	-0.0314712524414063
2.59416666666667	-0.0338554382324219
2.5975	-0.0352859497070313
2.60083333333334	-0.0348091125488281
2.60416666666667	-0.0319480895996094
2.6075	-0.0290870666503906
2.61083333333334	-0.0333786010742188
2.61416666666667	-0.0433921813964844
2.6175	-0.0567436218261719
2.62083333333334	-0.0700950622558594
2.62416666666667	-0.0782012939453125
2.6275	-0.0863075256347656
2.63083333333334	-0.0853538513183594
2.63416666666667	-0.0777244567871094
2.6375	-0.0629425048828125
2.64083333333334	-0.0510215759277344
2.64416666666667	-0.0481605529785156
2.6475	-0.0448226928710938
2.65083333333334	-0.0424385070800781
2.65416666666667	-0.030517578125
2.6575	-0.0233650207519531
2.66083333333334	-0.0195503234863281
2.66416666666667	-0.0157356262207031
2.6675	-0.0119209289550781
2.67083333333334	-0.0095367431640625
2.67416666666667	-0.0157356262207031
2.6775	-0.0252723693847656
2.68083333333334	-0.0352859497070313
2.68416666666667	-0.0462532043457031
2.6875	-0.0562667846679688
2.69083333333334	-0.0629425048828125
2.69416666666667	-0.0667572021484375
2.6975	-0.0638961791992188
2.70083333333334	-0.0581741333007813
2.70416666666667	-0.0500679016113282
2.7075	-0.0462532043457031
2.71083333333334	-0.0452995300292969
2.71416666666667	-0.0443458557128906
2.7175	-0.0443458557128906
2.72083333333334	-0.0424385070800781
2.72416666666667	-0.0391006469726563
2.7275	-0.0371932983398438
2.73083333333334	-0.0376701354980469
2.73416666666667	-0.0414848327636719
2.7375	-0.0448226928710938
2.74083333333334	-0.0481605529785156
2.74416666666667	-0.0481605529785156
2.7475	-0.0414848327636719
2.75083333333334	-0.0314712524414063
2.75416666666667	-0.0219345092773438
2.7575	-0.0123977661132813
2.76083333333334	-0.00810623168945313
2.76416666666667	-0.00619888305664063
2.7675	-0.00810623168945313
2.77083333333334	-0.00715255737304688
2.77416666666667	-0.0057220458984375
2.7775	-0.00715255737304688
2.78083333333334	-0.0128746032714844
2.78416666666667	-0.0243186950683594
2.7875	-0.0338554382324219
2.79083333333334	-0.0391006469726563
2.79416666666667	-0.0410079956054688
2.7975	-0.0429153442382813
2.80083333333334	-0.0424385070800781
2.80416666666667	-0.0371932983398438
2.8075	-0.0367164611816406
2.81083333333334	-0.0443458557128906
2.81416666666667	-0.0567436218261719
2.8175	-0.057220458984375
2.82083333333334	-0.0505447387695313
2.82416666666667	-0.041961669921875
2.8275	-0.0333786010742188
2.83083333333334	-0.0257492065429688
2.83416666666667	-0.0171661376953125
2.8375	-0.0205039978027344
2.84083333333334	-0.0324249267578125
2.84416666666667	-0.05340576171875
2.8475	-0.0710487365722657
2.85083333333334	-0.0848770141601563
2.85416666666667	-0.0929832458496094
2.8575	-0.0948905944824219
2.86083333333334	-0.08392333984375
2.86416666666667	-0.06866455078125
2.8675	-0.0548362731933594
2.87083333333334	-0.0429153442382813
2.87416666666667	-0.0281333923339844
2.8775	-0.00524520874023438
2.88083333333334	0.0176429748535156
2.88416666666667	0.0376701354980469
2.8875	0.0524520874023438
2.89083333333334	0.0691413879394532
2.89416666666667	0.0910758972167969
2.8975	0.115394592285156
2.90083333333334	0.1373291015625
2.90416666666667	0.165462493896485
2.9075	0.205039978027344
2.91083333333334	0.253677368164063
2.91416666666667	0.306129455566406
2.9175	0.363826751708985
2.92083333333334	0.434398651123047
2.92416666666667	0.519752502441407
2.9275	0.619888305664063
2.93083333333334	0.731468200683594
2.93416666666667	0.84829330444336
2.9375	0.967979431152344
2.94083333333334	1.08718872070313
2.94416666666667	1.20687484741211
2.9475	1.32322311401367
2.95083333333334	1.43146514892578
2.95416666666667	1.53303146362305
2.9575	1.62696838378906
2.96083333333334	1.71136856079102
2.96416666666667	1.77192687988281
2.9675	1.80196762084961
2.97083333333334	1.80721282958985
2.97416666666667	1.79052352905274
2.9775	1.75857543945313
2.98083333333334	1.71232223510742
2.98416666666667	1.6627311706543
2.9875	1.61027908325196
2.99083333333334	1.55401229858399
2.99416666666667	1.49059295654297
2.9975	1.41763687133789
3.00083333333334	1.33657455444336
3.00416666666667	1.25312805175781
3.0075	1.18112564086914
3.01083333333334	1.12485885620117
3.01416666666667	1.08146667480469
3.0175	1.04618072509766
3.02083333333334	1.0223388671875
3.02416666666667	1.00517272949219
3.0275	0.986099243164063
3.03083333333334	0.958442687988281
3.03416666666667	0.927448272705078
3.0375	0.899314880371094
3.04083333333334	0.873565673828125
3.04416666666667	0.853061676025391
3.0475	0.832557678222656
3.05083333333334	0.808238983154297
3.05416666666667	0.77962875366211
3.0575	0.750064849853516
3.06083333333334	0.715732574462891
3.06416666666667	0.675201416015625
3.0675	0.632762908935547
3.07083333333334	0.593662261962891
3.07416666666667	0.555038452148438
3.0775	0.508308410644532
3.08083333333334	0.460147857666016
3.08416666666667	0.41341781616211
3.0875	0.375747680664063
3.09083333333334	0.341415405273438
3.09416666666667	0.312328338623047
3.0975	0.291824340820313
3.10083333333334	0.269412994384766
3.10416666666667	0.238418579101563
3.1075	0.196933746337891
3.11083333333334	0.158309936523438
3.11416666666667	0.127792358398438
3.1175	0.09918212890625
3.12083333333334	0.0772476196289063
3.12416666666667	0.064849853515625
3.1275	0.0586509704589844
3.13083333333334	0.0510215759277344
3.13416666666667	0.0352859497070313
3.1375	0.0219345092773438
3.14083333333334	0.00810623168945313
3.14416666666667	-0.00095367431640625
3.1475	-0.00715255737304688
3.15083333333334	-0.00858306884765625
3.15416666666667	-0.0104904174804688
3.1575	-0.0185966491699219
3.16083333333334	-0.0252723693847656
3.16416666666667	-0.0371932983398438
3.1675	-0.0505447387695313
3.17083333333334	-0.0677108764648438
3.17416666666667	-0.0734329223632813
3.1775	-0.0700950622558594
3.18083333333334	-0.064849853515625
3.18416666666667	-0.0567436218261719
3.1875	-0.0443458557128906
3.19083333333334	-0.0333786010742188
3.19416666666667	-0.0348091125488281
3.1975	-0.0443458557128906
3.20083333333334	-0.0538825988769532
3.20416666666667	-0.0586509704589844
3.2075	-0.0696182250976563
3.21083333333334	-0.0848770141601563
3.21416666666667	-0.0982284545898438
3.2175	-0.103950500488281
3.22083333333334	-0.103473663330078
3.22416666666667	-0.10061264038086
3.2275	-0.091552734375
3.23083333333334	-0.0772476196289063
3.23416666666667	-0.0605583190917969
3.2375	-0.049591064453125
3.24083333333334	-0.0452995300292969
3.24416666666667	-0.0472068786621094
3.2475	-0.0605583190917969
3.25083333333334	-0.0777244567871094
3.25416666666667	-0.0925064086914063
3.2575	-0.101089477539063
3.26083333333334	-0.1068115234375
3.26416666666667	-0.114917755126953
3.2675	-0.110149383544922
3.27083333333334	-0.0963211059570313
3.27416666666667	-0.0815391540527344
3.2775	-0.0739097595214844
3.28083333333334	-0.072479248046875
3.28416666666667	-0.0658035278320313
3.2875	-0.0600814819335938
3.29083333333334	-0.0562667846679688
3.29416666666667	-0.0567436218261719
3.2975	-0.0591278076171875
3.30083333333334	-0.0591278076171875
3.30416666666667	-0.0629425048828125
3.3075	-0.0696182250976563
3.31083333333334	-0.0739097595214844
3.31416666666667	-0.0705718994140625
3.3175	-0.0591278076171875
3.32083333333334	-0.0514984130859375
3.32416666666667	-0.0448226928710938
3.3275	-0.0391006469726563
3.33083333333334	-0.0357627868652344
3.33416666666667	-0.0414848327636719
3.3375	-0.0543594360351563
3.34083333333334	-0.0638961791992188
3.34416666666667	-0.0681877136230469
3.3475	-0.0710487365722657
3.35083333333334	-0.0753402709960938
3.35416666666667	-0.0762939453125
3.3575	-0.0758171081542969
3.36083333333334	-0.0762939453125
3.36416666666667	-0.0848770141601563
3.3675	-0.0963211059570313
3.37083333333334	-0.104904174804688
3.37416666666667	-0.106334686279297
3.3775	-0.103950500488281
3.38083333333334	-0.101566314697266
3.38416666666667	-0.0972747802734375
3.3875	-0.0944137573242188
3.39083333333334	-0.0891685485839844
3.39416666666667	-0.0824928283691406
3.3975	-0.0720024108886719
3.40083333333334	-0.0634193420410157
3.40416666666667	-0.0596046447753907
3.4075	-0.0581741333007813
3.41083333333334	-0.0591278076171875
3.41416666666667	-0.0591278076171875
3.4175	-0.06103515625
3.42083333333334	-0.06103515625
3.42416666666667	-0.0596046447753907
3.4275	-0.0538825988769532
3.43083333333334	-0.0486373901367188
3.43416666666667	-0.0481605529785156
3.4375	-0.05340576171875
3.44083333333334	-0.0605583190917969
3.44416666666667	-0.0653266906738282
3.4475	-0.0658035278320313
3.45083333333334	-0.0700950622558594
3.45416666666667	-0.0782012939453125
3.4575	-0.0896453857421875
3.46083333333334	-0.091552734375
3.46416666666667	-0.0925064086914063
3.4675	-0.0967979431152344
3.47083333333334	-0.0996589660644531
3.47416666666667	-0.0972747802734375
3.4775	-0.087738037109375
3.48083333333334	-0.08392333984375
3.48416666666667	-0.0791549682617188
3.4875	-0.0758171081542969
3.49083333333334	-0.0700950622558594
3.49416666666667	-0.0700950622558594
3.4975	-0.0729560852050782
3.50083333333334	-0.0748634338378907
3.50416666666667	-0.0739097595214844
3.5075	-0.072479248046875
3.51083333333334	-0.0743865966796875
3.51416666666667	-0.0720024108886719
3.5175	-0.0624656677246094
3.52083333333334	-0.05340576171875
3.52416666666667	-0.0476837158203125
3.5275	-0.0510215759277344
3.53083333333334	-0.0567436218261719
3.53416666666667	-0.0696182250976563
3.5375	-0.0872611999511719
3.54083333333334	-0.1068115234375
3.54416666666667	-0.118255615234375
3.5475	-0.113010406494141
3.55083333333334	-0.0996589660644531
3.55416666666667	-0.0863075256347656
3.5575	-0.0796318054199219
3.56083333333334	-0.0734329223632813
3.56416666666667	-0.0658035278320313
3.5675	-0.0634193420410157
3.57083333333334	-0.0681877136230469
3.57416666666667	-0.072479248046875
3.5775	-0.072479248046875
3.58083333333334	-0.0729560852050782
3.58416666666667	-0.0824928283691406
3.5875	-0.095367431640625
3.59083333333334	-0.10061264038086
3.59416666666667	-0.0977516174316406
3.5975	-0.0901222229003906
3.60083333333334	-0.08392333984375
3.60416666666667	-0.080108642578125
3.6075	-0.080108642578125
3.61083333333334	-0.0815391540527344
3.61416666666667	-0.0829696655273438
3.6175	-0.0858306884765625
3.62083333333334	-0.08392333984375
3.62416666666667	-0.0782012939453125
3.6275	-0.0696182250976563
3.63083333333334	-0.0700950622558594
3.63416666666667	-0.0743865966796875
3.6375	-0.0782012939453125
3.64083333333334	-0.0782012939453125
3.64416666666667	-0.0791549682617188
3.6475	-0.08392333984375
3.65083333333334	-0.0886917114257813
3.65416666666667	-0.0996589660644531
3.6575	-0.112056732177735
3.66083333333334	-0.123977661132813
3.66416666666667	-0.126361846923828
3.6675	-0.123023986816406
3.67083333333334	-0.112533569335938
3.67416666666667	-0.0982284545898438
3.6775	-0.0824928283691406
3.68083333333334	-0.0758171081542969
3.68416666666667	-0.0786781311035157
3.6875	-0.0844001770019531
3.69083333333334	-0.0896453857421875
3.69416666666667	-0.0944137573242188
3.6975	-0.0987052917480469
3.70083333333334	-0.100135803222656
3.70416666666667	-0.0977516174316406
3.7075	-0.0934600830078125
3.71083333333334	-0.0886917114257813
3.71416666666667	-0.0824928283691406
3.7175	-0.0777244567871094
3.72083333333334	-0.0743865966796875
3.72416666666667	-0.0748634338378907
3.7275	-0.0824928283691406
3.73083333333334	-0.0929832458496094
3.73416666666667	-0.102519989013672
3.7375	-0.110626220703125
3.74083333333334	-0.117301940917969
3.74416666666667	-0.12350082397461
3.7475	-0.120639801025391
3.75083333333334	-0.117301940917969
3.75416666666667	-0.115394592285156
3.7575	-0.107765197753906
3.76083333333334	-0.0982284545898438
3.76416666666667	-0.0901222229003906
3.7675	-0.0891685485839844
3.77083333333334	-0.0910758972167969
3.77416666666667	-0.0948905944824219
3.7775	-0.106334686279297
3.78083333333334	-0.119686126708985
3.78416666666667	-0.130653381347656
3.7875	-0.133514404296875
3.79083333333334	-0.128746032714844
3.79416666666667	-0.125885009765625
3.7975	-0.124454498291016
3.80083333333334	-0.12350082397461
3.80416666666667	-0.119686126708985
3.8075	-0.11587142944336
3.81083333333334	-0.115394592285156
3.81416666666667	-0.107288360595703
3.8175	-0.0977516174316406
3.82083333333334	-0.0896453857421875
3.82416666666667	-0.0910758972167969
3.8275	-0.0939369201660156
3.83083333333334	-0.0977516174316406
3.83416666666667	-0.103950500488281
3.8375	-0.108718872070313
3.84083333333334	-0.113487243652344
3.84416666666667	-0.111579895019531
3.8475	-0.106334686279297
3.85083333333334	-0.0910758972167969
3.85416666666667	-0.0729560852050782
3.8575	-0.0481605529785156
3.86083333333334	-0.0176429748535156
3.86416666666667	0.0209808349609375
3.8675	0.0653266906738282
3.87083333333334	0.115394592285156
3.87416666666667	0.176429748535156
3.8775	0.247478485107422
3.88083333333334	0.332832336425781
3.88416666666667	0.430583953857422
3.8875	0.54168701171875
3.89083333333334	0.664710998535157
3.89416666666667	0.8087158203125
3.8975	0.976085662841797
3.90083333333334	1.16729736328125
3.90416666666667	1.38378143310547
3.9075	1.63602828979492
3.91083333333334	1.92737579345703
3.91416666666667	2.25162506103516
3.9175	2.6092529296875
3.92083333333334	3.0059814453125
3.92416666666667	3.44562530517578
3.9275	3.92293930053711
3.93083333333334	4.44221496582031
3.93416666666667	5.00822067260742
3.9375	5.62143325805664
3.94083333333334	6.27899169921875
3.94416666666667	6.98518753051758
3.9475	7.74717330932617
3.95083333333334	8.56304168701172
3.95416666666667	9.43231582641602
3.9575	10.3645324707031
3.96083333333334	11.3706588745117
3.96416666666667	12.4483108520508
3.9675	13.5869979858399
3.97083333333334	14.7886276245117
3.97416666666667	16.047477722168
3.9775	17.3583030700684
3.98083333333334	18.7010765075684
3.98416666666667	20.071029663086
3.9875	21.4619636535645
3.99083333333334	22.8538513183594
3.99416666666667	24.2314338684082
3.9975	25.5661010742188
4.00083333333334	26.8392562866211
4.00416666666667	28.0194282531738
4.0075	29.0818214416504
4.01083333333334	30.0087928771973
4.01416666666667	30.7803153991699
4.0175	31.3863754272461
4.02083333333334	31.8088531494141
4.02416666666667	32.0415496826172
4.0275	32.0811271667481
4.03083333333334	31.9347381591797
4.03416666666667	31.6047668457031
4.0375	31.0993194580078
4.04083333333334	30.4388999938965
4.04416666666667	29.6449661254883
4.0475	28.7370681762696
4.05083333333334	27.7252197265625
4.05416666666667	26.634693145752
4.0575	25.4936218261719
4.06083333333334	24.3210792541504
4.06416666666667	23.1361389160156
4.0675	21.9469070434571
4.07083333333334	20.772933959961
4.07416666666667	19.6266174316406
4.0775	18.526554107666
4.08083333333334	17.4808502197266
4.08416666666667	16.4942741394043
4.0875	15.5673027038574
4.09083333333334	14.702320098877
4.09416666666667	13.9036178588867
4.0975	13.1583213806153
4.10083333333334	12.4654769897461
4.10416666666667	11.8131637573242
4.1075	11.2118721008301
4.11083333333334	10.653018951416
4.11416666666667	10.122299194336
4.1175	9.61446762084961
4.12083333333334	9.1242790222168
4.12416666666667	8.65650177001953
4.1275	8.19873809814453
4.13083333333334	7.74002075195313
4.13416666666667	7.27987289428711
4.1375	6.81638717651367
4.14083333333334	6.35433197021485
4.14416666666667	5.88750839233399
4.1475	5.41353225708008
4.15083333333334	4.93955612182617
4.15416666666667	4.46891784667969
4.1575	4.00638580322266
4.16083333333334	3.54576110839844
4.16416666666667	3.09467315673828
4.1675	2.65645980834961
4.17083333333334	2.23112106323242
4.17416666666667	1.82342529296875
4.1775	1.43480300903321
4.18083333333334	1.07049942016602
4.18416666666667	0.727653503417969
4.1875	0.417709350585938
4.19083333333334	0.147342681884766
4.19416666666667	-0.087738037109375
4.1975	-0.297069549560547
4.20083333333334	-0.483989715576172
4.20416666666667	-0.643730163574219
4.2075	-0.774860382080078
4.21083333333334	-0.885009765625
4.21416666666667	-0.973701477050781
4.2175	-1.03282928466797
4.22083333333334	-1.05714797973633
4.22416666666667	-1.05810165405274
4.2275	-1.05047225952149
4.23083333333334	-1.03616714477539
4.23416666666667	-1.01613998413086
4.2375	-0.994205474853516
4.24083333333334	-0.972270965576172
4.24416666666667	-0.952243804931641
4.2475	-0.928401947021485
4.25083333333334	-0.902652740478516
4.25416666666667	-0.872135162353516
4.2575	-0.836372375488281
4.26083333333334	-0.799655914306641
4.26416666666667	-0.760555267333985
4.2675	-0.721454620361328
4.27083333333334	-0.680923461914063
4.27416666666667	-0.641345977783203
4.2775	-0.603675842285157
4.28083333333334	-0.571250915527344
4.28416666666667	-0.544548034667969
4.2875	-0.518321990966797
4.29083333333334	-0.494480133056641
4.29416666666667	-0.475883483886719
4.2975	-0.464439392089844
4.30083333333334	-0.458717346191406
4.30416666666667	-0.451087951660156
4.3075	-0.442028045654297
4.31083333333334	-0.432014465332031
4.31416666666667	-0.421524047851563
4.3175	-0.411033630371094
4.32083333333334	-0.393390655517578
4.32416666666667	-0.373363494873047
4.3275	-0.351905822753906
4.33083333333334	-0.330448150634766
4.33416666666667	-0.308990478515625
4.3375	-0.284194946289063
4.34083333333334	-0.263690948486328
4.34416666666667	-0.246524810791016
4.3475	-0.228404998779297
4.35083333333334	-0.205039978027344
4.35416666666667	-0.176429748535156
4.3575	-0.149726867675781
4.36083333333334	-0.129222869873047
4.36416666666667	-0.110149383544922
4.3675	-0.0948905944824219
4.37083333333334	-0.0829696655273438
4.37416666666667	-0.0791549682617188
4.3775	-0.0791549682617188
4.38083333333334	-0.0681877136230469
4.38416666666667	-0.0581741333007813
4.3875	-0.0548362731933594
4.39083333333334	-0.0562667846679688
4.39416666666667	-0.0519752502441407
4.3975	-0.0424385070800781
4.40083333333334	-0.0367164611816406
4.40416666666667	-0.0324249267578125
4.4075	-0.026702880859375
4.41083333333334	-0.0214576721191406
4.41416666666667	-0.0166893005371094
4.4175	-0.0157356262207031
4.42083333333334	-0.0166893005371094
4.42416666666667	-0.0171661376953125
4.4275	-0.0209808349609375
4.43083333333334	-0.0295639038085938
4.43416666666667	-0.0438690185546875
4.4375	-0.0543594360351563
4.44083333333334	-0.0596046447753907
4.44416666666667	-0.0615119934082032
4.4475	-0.0591278076171875
4.45083333333334	-0.0500679016113282
4.45416666666667	-0.0367164611816406
4.4575	-0.0271797180175781
4.46083333333334	-0.0238418579101563
4.46416666666667	-0.0281333923339844
4.4675	-0.0362396240234375
4.47083333333334	-0.0491142272949219
4.47416666666667	-0.0600814819335938
4.4775	-0.064849853515625
4.48083333333334	-0.0658035278320313
4.48416666666667	-0.06103515625
4.4875	-0.0581741333007813
4.49083333333334	-0.0529289245605469
4.49416666666667	-0.0472068786621094
4.4975	-0.0448226928710938
4.50083333333334	-0.049591064453125
4.50416666666667	-0.0643730163574219
4.5075	-0.0762939453125
4.51083333333334	-0.0820159912109375
4.51416666666667	-0.0820159912109375
4.5175	-0.0858306884765625
4.52083333333334	-0.0882148742675781
4.52416666666667	-0.0882148742675781
4.5275	-0.0872611999511719
4.53083333333334	-0.0910758972167969
4.53416666666667	-0.0972747802734375
4.5375	-0.0972747802734375
4.54083333333334	-0.0939369201660156
4.54416666666667	-0.0872611999511719
4.5475	-0.0829696655273438
4.55083333333334	-0.0824928283691406
4.55416666666667	-0.0848770141601563
4.5575	-0.091552734375
4.56083333333334	-0.101089477539063
4.56416666666667	-0.110626220703125
4.5675	-0.116348266601563
4.57083333333334	-0.114917755126953
4.57416666666667	-0.112056732177735
4.5775	-0.107765197753906
4.58083333333334	-0.10061264038086
4.58416666666667	-0.0896453857421875
4.5875	-0.0796318054199219
4.59083333333334	-0.0700950622558594
4.59416666666667	-0.0700950622558594
4.5975	-0.0720024108886719
4.60083333333334	-0.0753402709960938
4.60416666666667	-0.0758171081542969
4.6075	-0.0720024108886719
4.61083333333334	-0.0720024108886719
4.61416666666667	-0.06866455078125
4.6175	-0.0672340393066407
4.62083333333334	-0.0615119934082032
4.62416666666667	-0.0605583190917969
4.6275	-0.0672340393066407
4.63083333333334	-0.0762939453125
4.63416666666667	-0.0815391540527344
4.6375	-0.0815391540527344
4.64083333333334	-0.0858306884765625
4.64416666666667	-0.0882148742675781
4.6475	-0.0872611999511719
4.65083333333334	-0.0791549682617188
4.65416666666667	-0.0748634338378907
4.6575	-0.0767707824707032
4.66083333333334	-0.0791549682617188
4.66416666666667	-0.080108642578125
4.6675	-0.0820159912109375
4.67083333333334	-0.0934600830078125
4.67416666666667	-0.105857849121094
4.6775	-0.119209289550781
4.68083333333334	-0.12969970703125
4.68416666666667	-0.144004821777344
4.6875	-0.152111053466797
4.69083333333334	-0.148773193359375
4.69416666666667	-0.138282775878906
4.6975	-0.1220703125
4.70083333333334	-0.111103057861328
4.70416666666667	-0.101566314697266
4.7075	-0.095367431640625
4.71083333333334	-0.0977516174316406
4.71416666666667	-0.104904174804688
4.7175	-0.112056732177735
4.72083333333334	-0.11444091796875
4.72416666666667	-0.113010406494141
4.7275	-0.111579895019531
4.73083333333334	-0.1068115234375
4.73416666666667	-0.102043151855469
4.7375	-0.0972747802734375
4.74083333333334	-0.0920295715332031
4.74416666666667	-0.087738037109375
4.7475	-0.0844001770019531
4.75083333333334	-0.0791549682617188
4.75416666666667	-0.072479248046875
4.7575	-0.0667572021484375
4.76083333333334	-0.0705718994140625
4.76416666666667	-0.0758171081542969
4.7675	-0.0791549682617188
4.77083333333334	-0.0848770141601563
4.77416666666667	-0.0972747802734375
4.7775	-0.112533569335938
4.78083333333334	-0.119209289550781
4.78416666666667	-0.125885009765625
4.7875	-0.138282775878906
4.79083333333334	-0.156879425048828
4.79416666666667	-0.171184539794922
4.7975	-0.179767608642578
4.80083333333334	-0.183582305908203
4.80416666666667	-0.182628631591797
4.8075	-0.180244445800781
4.81083333333334	-0.176429748535156
4.81416666666667	-0.173568725585938
4.8175	-0.16927719116211
4.82083333333334	-0.168800354003906
4.82416666666667	-0.169754028320313
4.8275	-0.168800354003906
4.83083333333334	-0.162601470947266
4.83416666666667	-0.156402587890625
4.8375	-0.155925750732422
4.84083333333334	-0.15401840209961
4.84416666666667	-0.148773193359375
4.8475	-0.141143798828125
4.85083333333334	-0.139236450195313
4.85416666666667	-0.135421752929688
4.8575	-0.131607055664063
4.86083333333334	-0.129222869873047
4.86416666666667	-0.138282775878906
4.8675	-0.148296356201172
4.87083333333334	-0.151634216308594
4.87416666666667	-0.149250030517578
4.8775	-0.144004821777344
4.88083333333334	-0.135421752929688
4.88416666666667	-0.117778778076172
4.8875	-0.101566314697266
4.89083333333334	-0.0905990600585938
4.89416666666667	-0.091552734375
4.8975	-0.0958442687988281
4.90083333333334	-0.102519989013672
4.90416666666667	-0.110626220703125
4.9075	-0.121116638183594
4.91083333333334	-0.130176544189453
4.91416666666667	-0.130176544189453
4.9175	-0.12350082397461
4.92083333333334	-0.119209289550781
4.92416666666667	-0.121593475341797
4.9275	-0.127315521240235
4.93083333333334	-0.132083892822266
4.93416666666667	-0.135421752929688
4.9375	-0.136852264404297
4.94083333333334	-0.140666961669922
4.94416666666667	-0.141620635986328
4.9475	-0.1373291015625
4.95083333333334	-0.13113021850586
4.95416666666667	-0.133514404296875
4.9575	-0.14638900756836
4.96083333333334	-0.159740447998047
4.96416666666667	-0.174045562744141
4.9675	-0.189304351806641
4.97083333333334	-0.202655792236328
4.97416666666667	-0.206470489501953
4.9775	-0.200748443603516
4.98083333333334	-0.188350677490235
4.98416666666667	-0.171661376953125
4.9875	-0.152111053466797
4.99083333333334	-0.131607055664063
4.99416666666667	-0.111579895019531
4.9975	-0.100135803222656
5.00083333333334	-0.0967979431152344
5.00416666666667	-0.09918212890625
5.0075	-0.104904174804688
5.01083333333334	-0.112533569335938
5.01416666666667	-0.124454498291016
5.0175	-0.134944915771485
5.02083333333334	-0.14495849609375
5.02416666666667	-0.151634216308594
5.0275	-0.152111053466797
5.03083333333334	-0.150680541992188
5.03416666666667	-0.14638900756836
5.0375	-0.145912170410156
5.04083333333334	-0.149250030517578
5.04416666666667	-0.158309936523438
5.0475	-0.1678466796875
5.05083333333334	-0.174522399902344
5.05416666666667	-0.174999237060547
5.0575	-0.168323516845703
5.06083333333334	-0.151157379150391
5.06416666666667	-0.130176544189453
5.0675	-0.115394592285156
5.07083333333334	-0.107288360595703
5.07416666666667	-0.107765197753906
5.0775	-0.109672546386719
5.08083333333334	-0.111103057861328
5.08416666666667	-0.104427337646485
5.0875	-0.091552734375
5.09083333333334	-0.0791549682617188
5.09416666666667	-0.0677108764648438
5.0975	-0.0538825988769532
5.10083333333334	-0.0400543212890625
5.10416666666667	-0.0286102294921875
5.1075	-0.019073486328125
5.11083333333334	-0.00429153442382813
5.11416666666667	0.0200271606445313
5.1175	0.0472068786621094
5.12083333333334	0.0729560852050782
5.12416666666667	0.0977516174316406
5.1275	0.119686126708985
5.13083333333334	0.140190124511719
5.13416666666667	0.157833099365235
5.1375	0.173568725585938
5.14083333333334	0.19073486328125
5.14416666666667	0.209331512451172
5.1475	0.239849090576172
5.15083333333334	0.275135040283203
5.15416666666667	0.312328338623047
5.1575	0.349998474121094
5.16083333333334	0.391006469726563
5.16416666666667	0.440597534179688
5.1675	0.489234924316406
5.17083333333334	0.536918640136719
5.17416666666667	0.583171844482422
5.1775	0.627994537353516
5.18083333333334	0.671863555908203
5.18416666666667	0.710487365722657
5.1875	0.750541687011719
5.19083333333334	0.790596008300782
5.19416666666667	0.832557678222656
5.1975	0.876903533935547
5.20083333333334	0.920772552490235
5.20416666666667	0.964641571044922
5.2075	1.00326538085938
5.21083333333334	1.04427337646485
5.21416666666667	1.08385086059571
5.2175	1.12295150756836
5.22083333333334	1.16252899169922
5.22416666666667	1.20687484741211
5.2275	1.25551223754883
5.23083333333334	1.29795074462891
5.23416666666667	1.33609771728516
5.2375	1.37758255004883
5.24083333333334	1.41954421997071
5.24416666666667	1.45578384399414
5.2475	1.48391723632813
5.25083333333334	1.50728225708008
5.25416666666667	1.53589248657227
5.2575	1.56116485595703
5.26083333333334	1.58834457397461
5.26416666666667	1.61457061767578
5.2675	1.64127349853516
5.27083333333334	1.66463851928711
5.27416666666667	1.67942047119141
5.2775	1.69038772583008
5.28083333333334	1.69992446899414
5.28416666666667	1.70278549194336
5.2875	1.69897079467774
5.29083333333334	1.69467926025391
5.29416666666667	1.68943405151367
5.2975	1.67560577392578
5.30083333333334	1.64651870727539
5.30416666666667	1.61838531494141
5.3075	1.59788131713867
5.31083333333334	1.58214569091797
5.31416666666667	1.56402587890625
5.3175	1.54495239257813
5.32083333333334	1.52730941772461
5.32416666666667	1.50632858276367
5.3275	1.48248672485352
5.33083333333334	1.45339965820313
5.33416666666667	1.42240524291992
5.3375	1.3880729675293
5.34083333333334	1.35040283203125
5.34416666666667	1.30748748779297
5.3475	1.25932693481446
5.35083333333334	1.21593475341797
5.35416666666667	1.17683410644531
5.3575	1.1439323425293
5.36083333333334	1.11579895019531
5.36416666666667	1.09004974365235
5.3675	1.06620788574219
5.37083333333334	1.04093551635742
5.37416666666667	1.01327896118164
5.3775	0.979423522949219
5.38083333333334	0.938892364501953
5.38416666666667	0.894546508789063
5.3875	0.853538513183594
5.39083333333334	0.820636749267578
5.39416666666667	0.78725814819336
5.3975	0.754356384277344
5.40083333333334	0.721454620361328
5.40416666666667	0.698566436767578
5.4075	0.67901611328125
5.41083333333334	0.651836395263672
5.41416666666667	0.621795654296875
5.4175	0.593662261962891
5.42083333333334	0.573158264160157
5.42416666666667	0.551700592041016
5.4275	0.532150268554688
5.43083333333334	0.511646270751953
5.43416666666667	0.493526458740235
5.4375	0.477790832519531
5.44083333333334	0.460624694824219
5.44416666666667	0.441551208496094
5.4475	0.422954559326172
5.45083333333334	0.410079956054688
5.45416666666667	0.396251678466797
5.4575	0.379085540771485
5.46083333333334	0.363826751708985
5.46416666666667	0.346660614013672
5.4675	0.3204345703125
5.47083333333334	0.282764434814453
5.47416666666667	0.245094299316406
5.4775	0.216960906982422
5.48083333333334	0.199317932128906
5.48416666666667	0.18310546875
5.4875	0.1678466796875
5.49083333333334	0.157356262207031
5.49416666666667	0.153064727783203
5.4975	0.145435333251953
5.50083333333334	0.126838684082031
5.50416666666667	0.110149383544922
5.5075	0.0982284545898438
5.51083333333334	0.0886917114257813
5.51416666666667	0.0715255737304688
5.5175	0.0543594360351563
5.52083333333334	0.0462532043457031
5.52416666666667	0.041961669921875
5.5275	0.0405311584472656
5.53083333333334	0.0371932983398438
5.53416666666667	0.0376701354980469
5.5375	0.03814697265625
5.54083333333334	0.0286102294921875
5.54416666666667	0.0138282775878906
5.5475	-0.00286102294921875
5.55083333333334	-0.0119209289550781
5.55416666666667	-0.019073486328125
5.5575	-0.0300407409667969
5.56083333333334	-0.0367164611816406
5.56416666666667	-0.0472068786621094
5.5675	-0.0557899475097657
5.57083333333334	-0.0667572021484375
5.57416666666667	-0.0753402709960938
5.5775	-0.0753402709960938
5.58083333333334	-0.0677108764648438
5.58416666666667	-0.0538825988769532
5.5875	-0.0433921813964844
5.59083333333334	-0.03814697265625
5.59416666666667	-0.0352859497070313
5.5975	-0.0362396240234375
5.60083333333334	-0.0433921813964844
5.60416666666667	-0.0514984130859375
5.6075	-0.0581741333007813
5.61083333333334	-0.0638961791992188
5.61416666666667	-0.0743865966796875
5.6175	-0.0844001770019531
5.62083333333334	-0.0896453857421875
5.62416666666667	-0.095367431640625
5.6275	-0.104904174804688
5.63083333333334	-0.109672546386719
5.63416666666667	-0.104427337646485
5.6375	-0.0948905944824219
5.64083333333334	-0.0901222229003906
5.64416666666667	-0.087738037109375
5.6475	-0.0791549682617188
5.65083333333334	-0.0715255737304688
5.65416666666667	-0.06866455078125
5.6575	-0.0743865966796875
5.66083333333334	-0.0863075256347656
5.66416666666667	-0.09918212890625
5.6675	-0.110149383544922
5.67083333333334	-0.121116638183594
5.67416666666667	-0.133037567138672
5.6775	-0.142574310302735
5.68083333333334	-0.142574310302735
5.68416666666667	-0.130653381347656
5.6875	-0.119686126708985
5.69083333333334	-0.112056732177735
5.69416666666667	-0.106334686279297
5.6975	-0.0972747802734375
5.70083333333334	-0.0872611999511719
5.70416666666667	-0.0896453857421875
5.7075	-0.101566314697266
5.71083333333334	-0.115394592285156
5.71416666666667	-0.119209289550781
5.7175	-0.122547149658203
5.72083333333334	-0.128746032714844
5.72416666666667	-0.136375427246094
5.7275	-0.143051147460938
5.73083333333334	-0.149250030517578
5.73416666666667	-0.162124633789063
5.7375	-0.171661376953125
5.74083333333334	-0.17690658569336
5.74416666666667	-0.173091888427735
5.7475	-0.166416168212891
5.75083333333334	-0.158786773681641
5.75416666666667	-0.156879425048828
5.7575	-0.158786773681641
5.76083333333334	-0.164508819580078
5.76416666666667	-0.168323516845703
5.7675	-0.166893005371094
5.77083333333334	-0.166416168212891
5.77416666666667	-0.163078308105469
5.7775	-0.161170959472656
5.78083333333334	-0.155448913574219
5.78416666666667	-0.151634216308594
5.7875	-0.150203704833985
5.79083333333334	-0.147819519042969
5.79416666666667	-0.143051147460938
5.7975	-0.134944915771485
5.80083333333334	-0.128269195556641
5.80416666666667	-0.124454498291016
5.8075	-0.125408172607422
5.81083333333334	-0.126838684082031
5.81416666666667	-0.125885009765625
5.8175	-0.12969970703125
5.82083333333334	-0.138282775878906
5.82416666666667	-0.145912170410156
5.8275	-0.14638900756836
5.83083333333334	-0.141620635986328
5.83416666666667	-0.139713287353516
5.8375	-0.133991241455078
5.84083333333334	-0.128746032714844
5.84416666666667	-0.124931335449219
5.8475	-0.126838684082031
5.85083333333334	-0.130653381347656
5.85416666666667	-0.130176544189453
5.8575	-0.125885009765625
5.86083333333334	-0.118732452392578
5.86416666666667	-0.117778778076172
5.8675	-0.120639801025391
5.87083333333334	-0.125885009765625
5.87416666666667	-0.132560729980469
5.8775	-0.144481658935547
5.88083333333334	-0.157356262207031
5.88416666666667	-0.162124633789063
5.8875	-0.157833099365235
5.89083333333334	-0.150680541992188
5.89416666666667	-0.14495849609375
5.8975	-0.143051147460938
5.90083333333334	-0.140666961669922
5.90416666666667	-0.137805938720703
5.9075	-0.136375427246094
5.91083333333334	-0.135421752929688
5.91416666666667	-0.134468078613281
5.9175	-0.128269195556641
5.92083333333334	-0.123023986816406
5.92416666666667	-0.125408172607422
5.9275	-0.133037567138672
5.93083333333334	-0.13875961303711
5.93416666666667	-0.13875961303711
5.9375	-0.139236450195313
5.94083333333334	-0.140666961669922
5.94416666666667	-0.139236450195313
5.9475	-0.136852264404297
5.95083333333334	-0.136852264404297
5.95416666666667	-0.141143798828125
5.9575	-0.143527984619141
5.96083333333334	-0.142574310302735
5.96416666666667	-0.138282775878906
5.9675	-0.13113021850586
5.97083333333334	-0.121593475341797
5.97416666666667	-0.109672546386719
5.9775	-0.0996589660644531
5.98083333333334	-0.0958442687988281
5.98416666666667	-0.09918212890625
5.9875	-0.110149383544922
5.99083333333334	-0.125408172607422
5.99416666666667	-0.144481658935547
5.9975	-0.163555145263672
6.00083333333334	-0.179767608642578
6.00416666666667	-0.189304351806641
6.0075	-0.188827514648438
6.01083333333334	-0.182628631591797
6.01416666666667	-0.178337097167969
6.0175	-0.17547607421875
6.02083333333334	-0.171184539794922
6.02416666666667	-0.16021728515625
6.0275	-0.150203704833985
6.03083333333334	-0.142097473144531
6.03416666666667	-0.133514404296875
6.0375	-0.13113021850586
6.04083333333334	-0.133037567138672
6.04416666666667	-0.143527984619141
6.0475	-0.155448913574219
6.05083333333334	-0.164985656738281
6.05416666666667	-0.170707702636719
6.0575	-0.170707702636719
6.06083333333334	-0.172615051269531
6.06416666666667	-0.177383422851563
6.0675	-0.18310546875
6.07083333333334	-0.179767608642578
6.07416666666667	-0.172615051269531
6.0775	-0.166416168212891
6.08083333333334	-0.158309936523438
6.08416666666667	-0.14638900756836
6.0875	-0.135898590087891
6.09083333333334	-0.140190124511719
6.09416666666667	-0.153541564941406
6.0975	-0.166416168212891
6.10083333333334	-0.170230865478516
6.10416666666667	-0.169754028320313
6.1075	-0.164985656738281
6.11083333333334	-0.158786773681641
6.11416666666667	-0.149726867675781
6.1175	-0.140666961669922
6.12083333333334	-0.136852264404297
6.12416666666667	-0.1373291015625
6.1275	-0.14495849609375
6.13083333333334	-0.152111053466797
6.13416666666667	-0.156879425048828
6.1375	-0.155448913574219
6.14083333333334	-0.148773193359375
6.14416666666667	-0.144481658935547
6.1475	-0.141143798828125
6.15083333333334	-0.134944915771485
6.15416666666667	-0.120639801025391
6.1575	-0.106334686279297
6.16083333333334	-0.10061264038086
6.16416666666667	-0.0963211059570313
6.1675	-0.0905990600585938
6.17083333333334	-0.0863075256347656
6.17416666666667	-0.0910758972167969
6.1775	-0.10061264038086
6.18083333333334	-0.110626220703125
6.18416666666667	-0.113010406494141
6.1875	-0.113487243652344
6.19083333333334	-0.11587142944336
6.19416666666667	-0.124454498291016
6.1975	-0.138282775878906
6.20083333333334	-0.147342681884766
6.20416666666667	-0.160694122314453
6.2075	-0.17547607421875
6.21083333333334	-0.190258026123047
6.21416666666667	-0.195026397705078
6.2175	-0.187397003173828
6.22083333333334	-0.17690658569336
6.22416666666667	-0.164508819580078
6.2275	-0.154972076416016
6.23083333333334	-0.148296356201172
6.23416666666667	-0.145912170410156
6.2375	-0.148773193359375
6.24083333333334	-0.152587890625
6.24416666666667	-0.152111053466797
6.2475	-0.147342681884766
6.25083333333334	-0.139713287353516
6.25416666666667	-0.133991241455078
6.2575	-0.132083892822266
6.26083333333334	-0.133037567138672
6.26416666666667	-0.136852264404297
6.2675	-0.141143798828125
6.27083333333334	-0.14638900756836
6.27416666666667	-0.15401840209961
6.2775	-0.157356262207031
6.28083333333334	-0.155448913574219
6.28416666666667	-0.150680541992188
6.2875	-0.150203704833985
6.29083333333334	-0.152111053466797
6.29416666666667	-0.144004821777344
6.2975	-0.13113021850586
6.30083333333334	-0.120162963867188
6.30416666666667	-0.117301940917969
6.3075	-0.114917755126953
6.31083333333334	-0.111103057861328
6.31416666666667	-0.109672546386719
6.3175	-0.108718872070313
6.32083333333334	-0.110149383544922
6.32416666666667	-0.10824203491211
6.3275	-0.109195709228516
6.33083333333334	-0.111103057861328
6.33416666666667	-0.12350082397461
6.3375	-0.144004821777344
6.34083333333334	-0.164031982421875
6.34416666666667	-0.174522399902344
6.3475	-0.174045562744141
6.35083333333334	-0.170707702636719
6.35416666666667	-0.163078308105469
6.3575	-0.154495239257813
6.36083333333334	-0.145912170410156
6.36416666666667	-0.143051147460938
6.3675	-0.149726867675781
6.37083333333334	-0.154972076416016
6.37416666666667	-0.157356262207031
6.3775	-0.159740447998047
6.38083333333334	-0.165939331054688
6.38416666666667	-0.170707702636719
6.3875	-0.16927719116211
6.39083333333334	-0.166416168212891
6.39416666666667	-0.164985656738281
6.3975	-0.168323516845703
6.40083333333334	-0.174522399902344
6.40416666666667	-0.179767608642578
6.4075	-0.180721282958985
6.41083333333334	-0.181198120117188
6.41416666666667	-0.183582305908203
6.4175	-0.181198120117188
6.42083333333334	-0.172615051269531
6.42416666666667	-0.163555145263672
6.4275	-0.160694122314453
6.43083333333334	-0.163078308105469
6.43416666666667	-0.163555145263672
6.4375	-0.168800354003906
6.44083333333334	-0.17690658569336
6.44416666666667	-0.186920166015625
6.4475	-0.193595886230469
6.45083333333334	-0.191688537597656
6.45416666666667	-0.185489654541016
6.4575	-0.17547607421875
6.46083333333334	-0.165939331054688
6.46416666666667	-0.158786773681641
6.4675	-0.155448913574219
6.47083333333334	-0.154972076416016
6.47416666666667	-0.155448913574219
6.4775	-0.153064727783203
6.48083333333334	-0.148296356201172
6.48416666666667	-0.144004821777344
6.4875	-0.138282775878906
6.49083333333334	-0.137805938720703
6.49416666666667	-0.140190124511719
6.4975	-0.148773193359375
6.50083333333334	-0.159263610839844
6.50416666666667	-0.168323516845703
6.5075	-0.176429748535156
6.51083333333334	-0.175952911376953
6.51416666666667	-0.172138214111328
6.5175	-0.167369842529297
6.52083333333334	-0.1678466796875
6.52416666666667	-0.16927719116211
6.5275	-0.166416168212891
6.53083333333334	-0.164031982421875
6.53416666666667	-0.163555145263672
6.5375	-0.16164779663086
6.54083333333334	-0.156402587890625
6.54416666666667	-0.145435333251953
6.5475	-0.140666961669922
6.55083333333334	-0.1373291015625
6.55416666666667	-0.133991241455078
6.5575	-0.126838684082031
6.56083333333334	-0.119686126708985
6.56416666666667	-0.118732452392578
6.5675	-0.121593475341797
6.57083333333334	-0.125885009765625
6.57416666666667	-0.131607055664063
6.5775	-0.14495849609375
6.58083333333334	-0.163555145263672
6.58416666666667	-0.179767608642578
6.5875	-0.187397003173828
6.59083333333334	-0.186920166015625
6.59416666666667	-0.181674957275391
6.5975	-0.171661376953125
6.60083333333334	-0.159740447998047
6.60416666666667	-0.149250030517578
6.6075	-0.145912170410156
6.61083333333334	-0.15401840209961
6.61416666666667	-0.165462493896485
6.6175	-0.173091888427735
6.62083333333334	-0.173091888427735
6.62416666666667	-0.172615051269531
6.6275	-0.17547607421875
6.63083333333334	-0.174522399902344
6.63416666666667	-0.172138214111328
6.6375	-0.16927719116211
6.64083333333334	-0.16927719116211
6.64416666666667	-0.167369842529297
6.6475	-0.163078308105469
6.65083333333334	-0.164031982421875
6.65416666666667	-0.162124633789063
6.6575	-0.16164779663086
6.66083333333334	-0.156879425048828
6.66416666666667	-0.155448913574219
[truncated: 2,506 more rows]
