# Supplementary material for: Phase-Specific Parameter Estimation in Chiral HPLC Using 1‑Site, 2‑Site Stochastic Models, and Unified Equation Approach
Source: Anal Chem. 2026 Apr 29;98(18):13925–39. doi: 10.1021/acs.analchem.6c01634 (PMC13177292; doi:10.1021/acs.analchem.6c01634)
Supplement: Supplementary file 2 [file ac6c01634_si_002.zip › SupportingInformation/01_isotherm_fit/CELL3_data/LORA_CELL3_05_10_22504.CSV]

0.00116666666666667	0.0209808349609375
0.0045	0.0243186950683594
0.00783333333333334	0.0286102294921875
0.0111666666666667	0.0352859497070313
0.0145	0.0362396240234375
0.0178333333333334	0.0257492065429688
0.0211666666666667	0.00858306884765625
0.0245	-0.00143051147460938
0.0278333333333334	-0.00238418579101563
0.0311666666666667	0.00143051147460938
0.0345	0.00715255737304688
0.0378333333333334	0.0162124633789063
0.0411666666666667	0.0290870666503906
0.0445	0.0448226928710938
0.0478333333333334	0.0586509704589844
0.0511666666666667	0.0658035278320313
0.0545	0.0710487365722657
0.0578333333333334	0.0710487365722657
0.0611666666666667	0.0715255737304688
0.0645	0.0667572021484375
0.0678333333333334	0.0591278076171875
0.0711666666666667	0.0529289245605469
0.0745	0.0510215759277344
0.0778333333333334	0.0538825988769532
0.0811666666666667	0.0543594360351563
0.0845	0.0491142272949219
0.0878333333333334	0.0400543212890625
0.0911666666666667	0.0319480895996094
0.0945	0.0224113464355469
0.0978333333333334	0.0138282775878906
0.101166666666667	0.003814697265625
0.1045	-0.00333786010742188
0.107833333333334	-0.011444091796875
0.111166666666667	-0.0205039978027344
0.1145	-0.0247955322265625
0.117833333333334	-0.0262260437011719
0.121166666666667	-0.0195503234863281
0.1245	-0.00476837158203125
0.127833333333334	0.0123977661132813
0.131166666666667	0.0262260437011719
0.1345	0.0357627868652344
0.137833333333334	0.0414848327636719
0.141166666666667	0.0443458557128906
0.1445	0.0395774841308594
0.147833333333334	0.0329017639160156
0.151166666666667	0.0224113464355469
0.1545	0.00858306884765625
0.157833333333334	-0.00238418579101563
0.161166666666667	-0.0128746032714844
0.1645	-0.019073486328125
0.167833333333334	-0.0252723693847656
0.171166666666667	-0.02288818359375
0.1745	-0.0152587890625
0.177833333333334	-0.00619888305664063
0.181166666666667	0.00524520874023438
0.1845	0.0143051147460938
0.187833333333334	0.0238418579101563
0.191166666666667	0.0290870666503906
0.1945	0.0309944152832031
0.197833333333334	0.0247955322265625
0.201166666666667	0.0128746032714844
0.2045	0.00524520874023438
0.207833333333334	0.003814697265625
0.211166666666667	0.0057220458984375
0.2145	0.0095367431640625
0.217833333333334	0.0152587890625
0.221166666666667	0.0262260437011719
0.2245	0.0281333923339844
0.227833333333334	0.0171661376953125
0.231166666666667	-0.00286102294921875
0.2345	-0.0233650207519531
0.237833333333334	-0.0367164611816406
0.241166666666667	-0.0448226928710938
0.2445	-0.0452995300292969
0.247833333333334	-0.0395774841308594
0.251166666666667	-0.0281333923339844
0.2545	-0.0138282775878906
0.257833333333334	-0.00524520874023438
0.261166666666667	-0.00524520874023438
0.2645	-0.00476837158203125
0.267833333333334	-0.00524520874023438
0.271166666666667	-0.00476837158203125
0.2745	-0.00905990600585938
0.277833333333334	-0.0095367431640625
0.281166666666667	-0.00667572021484375
0.2845	-0.00429153442382813
0.287833333333334	-0.0019073486328125
0.291166666666667	0.00429153442382813
0.2945	0.0162124633789063
0.297833333333334	0.0243186950683594
0.301166666666667	0.0243186950683594
0.3045	0.0200271606445313
0.307833333333334	0.0195503234863281
0.311166666666667	0.0205039978027344
0.3145	0.0171661376953125
0.317833333333334	0.0128746032714844
0.321166666666667	0.0133514404296875
0.3245	0.0166893005371094
0.327833333333334	0.0128746032714844
0.331166666666667	0.00810623168945313
0.3345	0.003814697265625
0.337833333333334	-0.00524520874023438
0.341166666666667	-0.0171661376953125
0.3445	-0.0257492065429688
0.347833333333334	-0.0243186950683594
0.351166666666667	-0.02288818359375
0.3545	-0.0200271606445313
0.357833333333334	-0.0100135803222656
0.361166666666667	0.00476837158203125
0.3645	0.0152587890625
0.367833333333334	0.0209808349609375
0.371166666666667	0.0281333923339844
0.3745	0.0362396240234375
0.377833333333334	0.0367164611816406
0.381166666666667	0.0276565551757813
0.3845	0.0143051147460938
0.387833333333334	-0.00286102294921875
0.391166666666667	-0.0233650207519531
0.3945	-0.0429153442382813
0.397833333333334	-0.0553131103515625
0.401166666666667	-0.057220458984375
0.4045	-0.0543594360351563
0.407833333333334	-0.0462532043457031
0.411166666666667	-0.0338554382324219
0.4145	-0.0205039978027344
0.417833333333334	-0.00667572021484375
0.421166666666667	0
0.4245	0.003814697265625
0.427833333333334	0.00143051147460938
0.431166666666667	-0.00333786010742188
0.4345	-0.0100135803222656
0.437833333333334	-0.0157356262207031
0.441166666666667	-0.0147819519042969
0.4445	-0.00905990600585938
0.447833333333334	-0.00333786010742188
0.451166666666667	-0.003814697265625
0.4545	-0.00667572021484375
0.457833333333334	-0.0138282775878906
0.461166666666667	-0.0205039978027344
0.4645	-0.026702880859375
0.467833333333334	-0.0252723693847656
0.471166666666667	-0.0195503234863281
0.4745	-0.0128746032714844
0.477833333333334	-0.00715255737304688
0.481166666666667	-0.00667572021484375
0.4845	-0.0119209289550781
0.487833333333334	-0.0233650207519531
0.491166666666667	-0.0314712524414063
0.4945	-0.034332275390625
0.497833333333334	-0.0324249267578125
0.501166666666667	-0.0262260437011719
0.5045	-0.0209808349609375
0.507833333333334	-0.0152587890625
0.511166666666667	-0.0095367431640625
0.5145	-0.000476837158203125
0.517833333333334	0.00905990600585938
0.521166666666667	0.0138282775878906
0.5245	0.0176429748535156
0.527833333333334	0.0233650207519531
0.531166666666667	0.0295639038085938
0.5345	0.0276565551757813
0.537833333333334	0.0166893005371094
0.541166666666667	0.0057220458984375
0.5445	0
0.547833333333334	-0.00333786010742188
0.551166666666667	-0.0119209289550781
0.5545	-0.0181198120117188
0.557833333333334	-0.0209808349609375
0.561166666666667	-0.0247955322265625
0.5645	-0.0290870666503906
0.567833333333334	-0.0309944152832031
0.571166666666667	-0.0247955322265625
0.5745	-0.0224113464355469
0.577833333333334	-0.0195503234863281
0.581166666666667	-0.0128746032714844
0.5845	-0.00667572021484375
0.587833333333334	-0.00238418579101563
0.591166666666667	-0.00238418579101563
0.5945	-0.0019073486328125
0.597833333333334	-0.00715255737304688
0.601166666666667	-0.0133514404296875
0.6045	-0.0166893005371094
0.607833333333334	-0.019073486328125
0.611166666666667	-0.0252723693847656
0.6145	-0.0295639038085938
0.617833333333334	-0.0247955322265625
0.621166666666667	-0.0119209289550781
0.6245	-0.00476837158203125
0.627833333333334	-0.00095367431640625
0.631166666666667	0.00095367431640625
0.6345	0.00524520874023438
0.637833333333334	0.0019073486328125
0.641166666666667	-0.0133514404296875
0.6445	-0.0295639038085938
0.647833333333334	-0.0395774841308594
0.651166666666667	-0.0429153442382813
0.6545	-0.0448226928710938
0.657833333333334	-0.0405311584472656
0.661166666666667	-0.0281333923339844
0.6645	-0.0157356262207031
0.667833333333334	-0.00810623168945313
0.671166666666667	-0.00429153442382813
0.6745	-0.00143051147460938
0.677833333333334	-0.00333786010742188
0.681166666666667	-0.00762939453125
0.6845	-0.0104904174804688
0.687833333333334	-0.0119209289550781
0.691166666666667	-0.011444091796875
0.6945	-0.0138282775878906
0.697833333333334	-0.019073486328125
0.701166666666667	-0.0252723693847656
0.7045	-0.030517578125
0.707833333333334	-0.0314712524414063
0.711166666666667	-0.0319480895996094
0.7145	-0.0286102294921875
0.717833333333334	-0.0219345092773438
0.721166666666667	-0.0166893005371094
0.7245	-0.00905990600585938
0.727833333333334	-0.00810623168945313
0.731166666666667	-0.0100135803222656
0.7345	-0.0119209289550781
0.737833333333334	-0.00715255737304688
0.741166666666667	0.00095367431640625
0.7445	0.00476837158203125
0.747833333333334	0.00810623168945313
0.751166666666667	0.0100135803222656
0.7545	0.0095367431640625
0.757833333333334	0.00429153442382813
0.761166666666667	-0.00238418579101563
0.7645	-0.00715255737304688
0.767833333333334	-0.0138282775878906
0.771166666666667	-0.0176429748535156
0.7745	-0.0224113464355469
0.777833333333334	-0.0252723693847656
0.781166666666667	-0.0300407409667969
0.7845	-0.0352859497070313
0.787833333333334	-0.0386238098144531
0.791166666666667	-0.0448226928710938
0.7945	-0.0481605529785156
0.797833333333334	-0.0553131103515625
0.801166666666667	-0.0600814819335938
0.8045	-0.0681877136230469
0.807833333333334	-0.0753402709960938
0.811166666666667	-0.0791549682617188
0.8145	-0.0772476196289063
0.817833333333334	-0.0729560852050782
0.821166666666667	-0.0691413879394532
0.8245	-0.0615119934082032
0.827833333333334	-0.0438690185546875
0.831166666666667	-0.0181198120117188
0.8345	0.000476837158203125
0.837833333333334	0.011444091796875
0.841166666666667	0.0162124633789063
0.8445	0.0195503234863281
0.847833333333334	0.0152587890625
0.851166666666667	0.00286102294921875
0.8545	-0.011444091796875
0.857833333333334	-0.0195503234863281
0.861166666666667	-0.0219345092773438
0.8645	-0.0176429748535156
0.867833333333334	-0.0176429748535156
0.871166666666667	-0.0200271606445313
0.8745	-0.0243186950683594
0.877833333333334	-0.0281333923339844
0.881166666666667	-0.0309944152832031
0.8845	-0.0371932983398438
0.887833333333334	-0.0410079956054688
0.891166666666667	-0.0443458557128906
0.8945	-0.0443458557128906
0.897833333333334	-0.0481605529785156
0.901166666666667	-0.0514984130859375
0.9045	-0.0519752502441407
0.907833333333334	-0.0476837158203125
0.911166666666667	-0.0429153442382813
0.9145	-0.0410079956054688
0.917833333333334	-0.0410079956054688
0.921166666666667	-0.0391006469726563
0.9245	-0.0429153442382813
0.927833333333334	-0.0510215759277344
0.931166666666667	-0.06103515625
0.9345	-0.0624656677246094
0.937833333333334	-0.0553131103515625
0.941166666666667	-0.0500679016113282
0.9445	-0.0476837158203125
0.947833333333334	-0.0486373901367188
0.951166666666667	-0.041961669921875
0.9545	-0.0357627868652344
0.957833333333334	-0.0333786010742188
0.961166666666667	-0.0357627868652344
0.9645	-0.0386238098144531
0.967833333333334	-0.0433921813964844
0.971166666666667	-0.0486373901367188
0.9745	-0.057220458984375
0.977833333333334	-0.0638961791992188
0.981166666666667	-0.06866455078125
0.9845	-0.0696182250976563
0.987833333333334	-0.0634193420410157
0.991166666666667	-0.06103515625
0.9945	-0.0600814819335938
0.997833333333334	-0.06103515625
1.00116666666667	-0.0586509704589844
1.0045	-0.0562667846679688
1.00783333333334	-0.0581741333007813
1.01116666666667	-0.057220458984375
1.0145	-0.0500679016113282
1.01783333333334	-0.0371932983398438
1.02116666666667	-0.0224113464355469
1.0245	-0.0109672546386719
1.02783333333334	-0.00286102294921875
1.03116666666667	0.00286102294921875
1.0345	-0.00143051147460938
1.03783333333334	-0.0147819519042969
1.04116666666667	-0.0324249267578125
1.0445	-0.0424385070800781
1.04783333333334	-0.0467300415039063
1.05116666666667	-0.0519752502441407
1.0545	-0.0510215759277344
1.05783333333334	-0.0410079956054688
1.06116666666667	-0.0233650207519531
1.0645	-0.0133514404296875
1.06783333333334	-0.0119209289550781
1.07116666666667	-0.0133514404296875
1.0745	-0.0162124633789063
1.07783333333334	-0.0243186950683594
1.08116666666667	-0.0367164611816406
1.0845	-0.0457763671875
1.08783333333334	-0.0457763671875
1.09116666666667	-0.0424385070800781
1.0945	-0.03814697265625
1.09783333333334	-0.0309944152832031
1.10116666666667	-0.0224113464355469
1.1045	-0.0133514404296875
1.10783333333334	-0.0109672546386719
1.11116666666667	-0.0128746032714844
1.1145	-0.0176429748535156
1.11783333333334	-0.0224113464355469
1.12116666666667	-0.0286102294921875
1.1245	-0.0367164611816406
1.12783333333334	-0.0429153442382813
1.13116666666667	-0.0448226928710938
1.1345	-0.0472068786621094
1.13783333333334	-0.0505447387695313
1.14116666666667	-0.0557899475097657
1.1445	-0.0591278076171875
1.14783333333334	-0.0586509704589844
1.15116666666667	-0.0586509704589844
1.1545	-0.0576972961425782
1.15783333333334	-0.05340576171875
1.16116666666667	-0.0481605529785156
1.1645	-0.0410079956054688
1.16783333333334	-0.0324249267578125
1.17116666666667	-0.0195503234863281
1.1745	-0.0057220458984375
1.17783333333334	0
1.18116666666667	0
1.1845	-0.003814697265625
1.18783333333334	-0.0057220458984375
1.19116666666667	-0.0109672546386719
1.1945	-0.0181198120117188
1.19783333333334	-0.0243186950683594
1.20116666666667	-0.0319480895996094
1.2045	-0.0410079956054688
1.20783333333334	-0.0481605529785156
1.21116666666667	-0.0510215759277344
1.2145	-0.0510215759277344
1.21783333333334	-0.0505447387695313
1.22116666666667	-0.0500679016113282
1.2245	-0.0486373901367188
1.22783333333334	-0.0510215759277344
1.23116666666667	-0.0543594360351563
1.2345	-0.0586509704589844
1.23783333333334	-0.057220458984375
1.24116666666667	-0.0562667846679688
1.2445	-0.0524520874023438
1.24783333333334	-0.0491142272949219
1.25116666666667	-0.0481605529785156
1.2545	-0.0505447387695313
1.25783333333334	-0.05340576171875
1.26116666666667	-0.0514984130859375
1.2645	-0.0472068786621094
1.26783333333334	-0.049591064453125
1.27116666666667	-0.0557899475097657
1.2745	-0.0576972961425782
1.27783333333334	-0.0548362731933594
1.28116666666667	-0.0514984130859375
1.2845	-0.0553131103515625
1.28783333333334	-0.0567436218261719
1.29116666666667	-0.0576972961425782
1.2945	-0.0605583190917969
1.29783333333334	-0.0691413879394532
1.30116666666667	-0.0762939453125
1.3045	-0.0753402709960938
1.30783333333334	-0.0691413879394532
1.31116666666667	-0.0605583190917969
1.3145	-0.0557899475097657
1.31783333333334	-0.0524520874023438
1.32116666666667	-0.05340576171875
1.3245	-0.0576972961425782
1.32783333333334	-0.0638961791992188
1.33116666666667	-0.0658035278320313
1.3345	-0.0605583190917969
1.33783333333334	-0.0519752502441407
1.34116666666667	-0.0424385070800781
1.3445	-0.0324249267578125
1.34783333333334	-0.0247955322265625
1.35116666666667	-0.0200271606445313
1.3545	-0.0243186950683594
1.35783333333334	-0.0314712524414063
1.36116666666667	-0.0405311584472656
1.3645	-0.0472068786621094
1.36783333333334	-0.0519752502441407
1.37116666666667	-0.0529289245605469
1.3745	-0.0510215759277344
1.37783333333334	-0.0481605529785156
1.38116666666667	-0.0510215759277344
1.3845	-0.0562667846679688
1.38783333333334	-0.0658035278320313
1.39116666666667	-0.0758171081542969
1.3945	-0.0791549682617188
1.39783333333334	-0.0791549682617188
1.40116666666667	-0.0700950622558594
1.4045	-0.0619888305664063
1.40783333333334	-0.0529289245605469
1.41116666666667	-0.0443458557128906
1.4145	-0.0376701354980469
1.41783333333334	-0.0252723693847656
1.42116666666667	-0.0109672546386719
1.4245	0.00238418579101563
1.42783333333334	0.0119209289550781
1.43116666666667	0.0162124633789063
1.4345	0.011444091796875
1.43783333333334	-0.00095367431640625
1.44116666666667	-0.0200271606445313
1.4445	-0.034332275390625
1.44783333333334	-0.041961669921875
1.45116666666667	-0.0467300415039063
1.4545	-0.0472068786621094
1.45783333333334	-0.0514984130859375
1.46116666666667	-0.0491142272949219
1.4645	-0.0438690185546875
1.46783333333334	-0.0395774841308594
1.47116666666667	-0.0386238098144531
1.4745	-0.0391006469726563
1.47783333333334	-0.0314712524414063
1.48116666666667	-0.0262260437011719
1.4845	-0.0276565551757813
1.48783333333334	-0.0309944152832031
1.49116666666667	-0.0300407409667969
1.4945	-0.0243186950683594
1.49783333333334	-0.0247955322265625
1.50116666666667	-0.0262260437011719
1.5045	-0.030517578125
1.50783333333334	-0.0348091125488281
1.51116666666667	-0.041961669921875
1.5145	-0.0500679016113282
1.51783333333334	-0.0529289245605469
1.52116666666667	-0.0557899475097657
1.5245	-0.0562667846679688
1.52783333333334	-0.0562667846679688
1.53116666666667	-0.0514984130859375
1.5345	-0.0452995300292969
1.53783333333334	-0.0414848327636719
1.54116666666667	-0.0405311584472656
1.5445	-0.0391006469726563
1.54783333333334	-0.0362396240234375
1.55116666666667	-0.0314712524414063
1.5545	-0.0276565551757813
1.55783333333334	-0.0205039978027344
1.56116666666667	-0.0123977661132813
1.5645	-0.00715255737304688
1.56783333333334	-0.00476837158203125
1.57116666666667	-0.0095367431640625
1.5745	-0.0181198120117188
1.57783333333334	-0.0333786010742188
1.58116666666667	-0.0481605529785156
1.5845	-0.0548362731933594
1.58783333333334	-0.0529289245605469
1.59116666666667	-0.0433921813964844
1.5945	-0.0329017639160156
1.59783333333334	-0.0214576721191406
1.60116666666667	-0.0104904174804688
1.6045	-0.00095367431640625
1.60783333333334	0
1.61116666666667	-0.00619888305664063
1.6145	-0.0147819519042969
1.61783333333334	-0.0185966491699219
1.62116666666667	-0.0162124633789063
1.6245	-0.0147819519042969
1.62783333333334	-0.0176429748535156
1.63116666666667	-0.0214576721191406
1.6345	-0.0252723693847656
1.63783333333334	-0.0276565551757813
1.64116666666667	-0.0295639038085938
1.6445	-0.0309944152832031
1.64783333333334	-0.0252723693847656
1.65116666666667	-0.019073486328125
1.6545	-0.011444091796875
1.65783333333334	-0.00619888305664063
1.66116666666667	-0.003814697265625
1.6645	-0.00667572021484375
1.66783333333334	-0.0147819519042969
1.67116666666667	-0.0214576721191406
1.6745	-0.019073486328125
1.67783333333334	-0.0143051147460938
1.68116666666667	-0.0143051147460938
1.6845	-0.0138282775878906
1.68783333333334	-0.0104904174804688
1.69116666666667	-0.00667572021484375
1.6945	-0.0143051147460938
1.69783333333334	-0.026702880859375
1.70116666666667	-0.0376701354980469
1.7045	-0.0452995300292969
1.70783333333334	-0.0462532043457031
1.71116666666667	-0.0429153442382813
1.7145	-0.0362396240234375
1.71783333333334	-0.030517578125
1.72116666666667	-0.0243186950683594
1.7245	-0.019073486328125
1.72783333333334	-0.0128746032714844
1.73116666666667	-0.0109672546386719
1.7345	-0.0143051147460938
1.73783333333334	-0.0219345092773438
1.74116666666667	-0.0224113464355469
1.7445	-0.0195503234863281
1.74783333333334	-0.0195503234863281
1.75116666666667	-0.0185966491699219
1.7545	-0.0123977661132813
1.75783333333334	-0.00143051147460938
1.76116666666667	0.00333786010742188
1.7645	0.00333786010742188
1.76783333333334	-0.00143051147460938
1.77116666666667	-0.00762939453125
1.7745	-0.0119209289550781
1.77783333333334	-0.0119209289550781
1.78116666666667	-0.00905990600585938
1.7845	-0.00715255737304688
1.78783333333334	-0.0057220458984375
1.79116666666667	-0.00286102294921875
1.7945	0.00095367431640625
1.79783333333334	0.00333786010742188
1.80116666666667	0.00333786010742188
1.8045	0.000476837158203125
1.80783333333334	0
1.81116666666667	-0.00095367431640625
1.8145	-0.00286102294921875
1.81783333333334	-0.0057220458984375
1.82116666666667	-0.00524520874023438
1.8245	0.00143051147460938
1.82783333333334	0.0095367431640625
1.83116666666667	0.0157356262207031
1.8345	0.0162124633789063
1.83783333333334	0.0100135803222656
1.84116666666667	0.00333786010742188
1.8445	0.000476837158203125
1.84783333333334	-0.0019073486328125
1.85116666666667	-0.00238418579101563
1.8545	-0.00143051147460938
1.85783333333334	0.0057220458984375
1.86116666666667	0.0119209289550781
1.8645	0.0100135803222656
1.86783333333334	0.00905990600585938
1.87116666666667	0.0123977661132813
1.8745	0.0209808349609375
1.87783333333334	0.030517578125
1.88116666666667	0.0362396240234375
1.8845	0.041961669921875
1.88783333333334	0.0405311584472656
1.89116666666667	0.0309944152832031
1.8945	0.019073486328125
1.89783333333334	0.0057220458984375
1.90116666666667	-0.00143051147460938
1.9045	-0.00905990600585938
1.90783333333334	-0.0100135803222656
1.91116666666667	-0.00524520874023438
1.9145	0.00095367431640625
1.91783333333334	0
1.92116666666667	-0.00429153442382813
1.9245	-0.0057220458984375
1.92783333333334	-0.00476837158203125
1.93116666666667	-0.0057220458984375
1.9345	-0.00524520874023438
1.93783333333334	0.00476837158203125
1.94116666666667	0.0162124633789063
1.9445	0.02288818359375
1.94783333333334	0.0214576721191406
1.95116666666667	0.0238418579101563
1.9545	0.0214576721191406
1.95783333333334	0.0143051147460938
1.96116666666667	0.0057220458984375
1.9645	0.00095367431640625
1.96783333333334	-0.0019073486328125
1.97116666666667	-0.00810623168945313
1.9745	-0.0100135803222656
1.97783333333334	-0.0123977661132813
1.98116666666667	-0.0176429748535156
1.9845	-0.0200271606445313
1.98783333333334	-0.0171661376953125
1.99116666666667	-0.0128746032714844
1.9945	-0.0171661376953125
1.99783333333334	-0.0209808349609375
2.00116666666667	-0.0257492065429688
2.0045	-0.0362396240234375
2.00783333333334	-0.0486373901367188
2.01116666666667	-0.0591278076171875
2.0145	-0.0591278076171875
2.01783333333334	-0.0596046447753907
2.02116666666667	-0.0600814819335938
2.0245	-0.0562667846679688
2.02783333333334	-0.0557899475097657
2.03116666666667	-0.057220458984375
2.0345	-0.0667572021484375
2.03783333333334	-0.0753402709960938
2.04116666666667	-0.0767707824707032
2.0445	-0.0753402709960938
2.04783333333334	-0.0705718994140625
2.05116666666667	-0.0710487365722657
2.0545	-0.0667572021484375
2.05783333333334	-0.0653266906738282
2.06116666666667	-0.0681877136230469
2.0645	-0.0753402709960938
2.06783333333334	-0.0796318054199219
2.07116666666667	-0.0805854797363281
2.0745	-0.0844001770019531
2.07783333333334	-0.087738037109375
2.08116666666667	-0.091552734375
2.0845	-0.0886917114257813
2.08783333333334	-0.0891685485839844
2.09116666666667	-0.0848770141601563
2.0945	-0.0753402709960938
2.09783333333334	-0.0638961791992188
2.10116666666667	-0.0576972961425782
2.1045	-0.0586509704589844
2.10783333333334	-0.0605583190917969
2.11116666666667	-0.0658035278320313
2.1145	-0.072479248046875
2.11783333333334	-0.0758171081542969
2.12116666666667	-0.0753402709960938
2.1245	-0.0810623168945313
2.12783333333334	-0.0891685485839844
2.13116666666667	-0.095367431640625
2.1345	-0.0977516174316406
2.13783333333334	-0.105857849121094
2.14116666666667	-0.109195709228516
2.1445	-0.100135803222656
2.14783333333334	-0.0805854797363281
2.15116666666667	-0.0634193420410157
2.1545	-0.0524520874023438
2.15783333333334	-0.0400543212890625
2.16116666666667	-0.034332275390625
2.1645	-0.034332275390625
2.16783333333334	-0.0452995300292969
2.17116666666667	-0.0548362731933594
2.1745	-0.0634193420410157
2.17783333333334	-0.0662803649902344
2.18116666666667	-0.0720024108886719
2.1845	-0.0815391540527344
2.18783333333334	-0.0910758972167969
2.19116666666667	-0.0982284545898438
2.1945	-0.09918212890625
2.19783333333334	-0.102043151855469
2.20116666666667	-0.0972747802734375
2.2045	-0.0858306884765625
2.20783333333334	-0.06866455078125
2.21116666666667	-0.057220458984375
2.2145	-0.05340576171875
2.21783333333334	-0.057220458984375
2.22116666666667	-0.06103515625
2.2245	-0.0634193420410157
2.22783333333334	-0.0681877136230469
2.23116666666667	-0.0691413879394532
2.2345	-0.0643730163574219
2.23783333333334	-0.0500679016113282
2.24116666666667	-0.0367164611816406
2.2445	-0.0314712524414063
2.24783333333334	-0.0333786010742188
2.25116666666667	-0.041961669921875
2.2545	-0.0467300415039063
2.25783333333334	-0.0500679016113282
2.26116666666667	-0.0452995300292969
2.2645	-0.0314712524414063
2.26783333333334	-0.0109672546386719
2.27116666666667	0.00715255737304688
2.2745	0.0162124633789063
2.27783333333334	0.0157356262207031
2.28116666666667	0.003814697265625
2.2845	-0.0123977661132813
2.28783333333334	-0.0295639038085938
2.29116666666667	-0.0338554382324219
2.2945	-0.0348091125488281
2.29783333333334	-0.0324249267578125
2.30116666666667	-0.0286102294921875
2.3045	-0.0219345092773438
2.30783333333334	-0.0123977661132813
2.31116666666667	-0.0109672546386719
2.3145	-0.00810623168945313
2.31783333333334	-0.003814697265625
2.32116666666667	0.00286102294921875
2.3245	0.0057220458984375
2.32783333333334	-0.000476837158203125
2.33116666666667	-0.0057220458984375
2.3345	-0.0123977661132813
2.33783333333334	-0.019073486328125
2.34116666666667	-0.0324249267578125
2.3445	-0.0452995300292969
2.34783333333334	-0.0500679016113282
2.35116666666667	-0.05340576171875
2.3545	-0.0567436218261719
2.35783333333334	-0.0619888305664063
2.36116666666667	-0.057220458984375
2.3645	-0.0457763671875
2.36783333333334	-0.0333786010742188
2.37116666666667	-0.0205039978027344
2.3745	-0.0057220458984375
2.37783333333334	0.0109672546386719
2.38116666666667	0.0209808349609375
2.3845	0.026702880859375
2.38783333333334	0.0262260437011719
2.39116666666667	0.019073486328125
2.3945	0.00905990600585938
2.39783333333334	-0.00476837158203125
2.40116666666667	-0.0147819519042969
2.4045	-0.0281333923339844
2.40783333333334	-0.0371932983398438
2.41116666666667	-0.0386238098144531
2.4145	-0.0357627868652344
2.41783333333334	-0.0314712524414063
2.42116666666667	-0.0286102294921875
2.4245	-0.0247955322265625
2.42783333333334	-0.019073486328125
2.43116666666667	-0.0133514404296875
2.4345	-0.00524520874023438
2.43783333333334	0.00238418579101563
2.44116666666667	0.0100135803222656
2.4445	0.0152587890625
2.44783333333334	0.0133514404296875
2.45116666666667	0.00858306884765625
2.4545	-0.00095367431640625
2.45783333333334	-0.0100135803222656
2.46116666666667	-0.0147819519042969
2.4645	-0.0147819519042969
2.46783333333334	-0.0109672546386719
2.47116666666667	-0.0057220458984375
2.4745	0
2.47783333333334	0.00333786010742188
2.48116666666667	-0.000476837158203125
2.4845	-0.0100135803222656
2.48783333333334	-0.0219345092773438
2.49116666666667	-0.0333786010742188
2.4945	-0.041961669921875
2.49783333333334	-0.041961669921875
2.50116666666667	-0.0319480895996094
2.5045	-0.0152587890625
2.50783333333334	0.00095367431640625
2.51116666666667	0.0128746032714844
2.5145	0.0162124633789063
2.51783333333334	0.011444091796875
2.52116666666667	0.00524520874023438
2.5245	0.00333786010742188
2.52783333333334	0.00667572021484375
2.53116666666667	0.0157356262207031
2.5345	0.0247955322265625
2.53783333333334	0.0362396240234375
2.54116666666667	0.0433921813964844
2.5445	0.041961669921875
2.54783333333334	0.0410079956054688
2.55116666666667	0.0362396240234375
2.5545	0.0386238098144531
2.55783333333334	0.0424385070800781
2.56116666666667	0.0500679016113282
2.5645	0.0576972961425782
2.56783333333334	0.0615119934082032
2.57116666666667	0.0662803649902344
2.5745	0.0729560852050782
2.57783333333334	0.0753402709960938
2.58116666666667	0.0720024108886719
2.5845	0.0667572021484375
2.58783333333334	0.0629425048828125
2.59116666666667	0.0615119934082032
2.5945	0.0581741333007813
2.59783333333334	0.0567436218261719
2.60116666666667	0.0524520874023438
2.6045	0.0481605529785156
2.60783333333334	0.0481605529785156
2.61116666666667	0.0500679016113282
2.6145	0.0476837158203125
2.61783333333334	0.0438690185546875
2.62116666666667	0.0457763671875
2.6245	0.05340576171875
2.62783333333334	0.0553131103515625
2.63116666666667	0.0457763671875
2.6345	0.0362396240234375
2.63783333333334	0.0290870666503906
2.64116666666667	0.0257492065429688
2.6445	0.0224113464355469
2.64783333333334	0.0171661376953125
2.65116666666667	0.0181198120117188
2.6545	0.0185966491699219
2.65783333333334	0.0214576721191406
2.66116666666667	0.019073486328125
2.6645	0.0100135803222656
2.66783333333334	-0.00333786010742188
2.67116666666667	-0.0195503234863281
2.6745	-0.0300407409667969
2.67783333333334	-0.0362396240234375
2.68116666666667	-0.0376701354980469
2.6845	-0.0367164611816406
2.68783333333334	-0.0276565551757813
2.69116666666667	-0.0123977661132813
2.6945	0.0019073486328125
2.69783333333334	0.0104904174804688
2.70116666666667	0.0166893005371094
2.7045	0.0286102294921875
2.70783333333334	0.0391006469726563
2.71116666666667	0.0443458557128906
2.7145	0.0367164611816406
2.71783333333334	0.0276565551757813
2.72116666666667	0.0200271606445313
2.7245	0.0147819519042969
2.72783333333334	0.00858306884765625
2.73116666666667	0.00286102294921875
2.7345	0.00810623168945313
2.73783333333334	0.0128746032714844
2.74116666666667	0.0100135803222656
2.7445	-0.00095367431640625
2.74783333333334	-0.00858306884765625
2.75116666666667	-0.00619888305664063
2.7545	-0.00524520874023438
2.75783333333334	-0.0019073486328125
2.76116666666667	0.00905990600585938
2.7645	0.02288818359375
2.76783333333334	0.0338554382324219
2.77116666666667	0.0324249267578125
2.7745	0.0295639038085938
2.77783333333334	0.0209808349609375
2.78116666666667	0.0119209289550781
2.7845	0.0100135803222656
2.78783333333334	0.0109672546386719
2.79116666666667	0.0200271606445313
2.7945	0.0295639038085938
2.79783333333334	0.041961669921875
2.80116666666667	0.0476837158203125
2.8045	0.0443458557128906
2.80783333333334	0.0376701354980469
2.81116666666667	0.0329017639160156
2.8145	0.0348091125488281
2.81783333333334	0.0414848327636719
2.82116666666667	0.0486373901367188
2.8245	0.0538825988769532
2.82783333333334	0.0557899475097657
2.83116666666667	0.049591064453125
2.8345	0.0386238098144531
2.83783333333334	0.0233650207519531
2.84116666666667	0.011444091796875
2.8445	0.003814697265625
2.84783333333334	-0.00095367431640625
2.85116666666667	-0.00143051147460938
2.8545	-0.003814697265625
2.85783333333334	-0.00476837158203125
2.86116666666667	-0.00238418579101563
2.8645	-0.00143051147460938
2.86783333333334	0.00286102294921875
2.87116666666667	0.00667572021484375
2.8745	0.0162124633789063
2.87783333333334	0.0243186950683594
2.88116666666667	0.026702880859375
2.8845	0.0286102294921875
2.88783333333334	0.0257492065429688
2.89116666666667	0.0295639038085938
2.8945	0.030517578125
2.89783333333334	0.0329017639160156
2.90116666666667	0.03814697265625
2.9045	0.0510215759277344
2.90783333333334	0.072479248046875
2.91116666666667	0.087738037109375
2.9145	0.102519989013672
2.91783333333334	0.122547149658203
2.92116666666667	0.152587890625
2.9245	0.186920166015625
2.92783333333334	0.221729278564453
2.93116666666667	0.268936157226563
2.9345	0.3204345703125
2.93783333333334	0.374794006347656
2.94116666666667	0.422954559326172
2.9445	0.470161437988281
2.94783333333334	0.517845153808594
2.95116666666667	0.557899475097657
2.9545	0.598907470703125
2.95783333333334	0.636100769042969
2.96116666666667	0.673770904541016
2.9645	0.702857971191407
2.96783333333334	0.720500946044922
2.97116666666667	0.728607177734375
2.9745	0.727653503417969
2.97783333333334	0.720024108886719
2.98116666666667	0.705718994140625
2.9845	0.687122344970703
2.98783333333334	0.666618347167969
2.99116666666667	0.648975372314453
2.9945	0.626087188720703
2.99783333333334	0.60415267944336
3.00116666666667	0.58126449584961
3.0045	0.557899475097657
3.00783333333334	0.531673431396485
3.01116666666667	0.505447387695313
3.0145	0.48971176147461
3.01783333333334	0.474929809570313
3.02116666666667	0.46539306640625
3.0245	0.458240509033203
3.02783333333334	0.460624694824219
3.03116666666667	0.463962554931641
3.0345	0.463485717773438
3.03783333333334	0.462055206298828
3.04116666666667	0.455856323242188
3.0445	0.445842742919922
3.04783333333334	0.424861907958985
3.05116666666667	0.399589538574219
3.0545	0.376224517822266
3.05783333333334	0.360965728759766
3.06116666666667	0.3509521484375
3.0645	0.339508056640625
3.06783333333334	0.328540802001953
3.07116666666667	0.317573547363281
3.0745	0.306129455566406
3.07783333333334	0.285148620605469
3.08116666666667	0.261783599853516
3.0845	0.242710113525391
3.08783333333334	0.23031234741211
3.09116666666667	0.22125244140625
3.0945	0.208854675292969
3.09783333333334	0.195503234863281
3.10116666666667	0.181674957275391
3.1045	0.174999237060547
3.10783333333334	0.168800354003906
3.11116666666667	0.16021728515625
3.1145	0.146865844726563
3.11783333333334	0.133514404296875
3.12116666666667	0.126361846923828
3.1245	0.120162963867188
3.12783333333334	0.118732452392578
3.13116666666667	0.121116638183594
3.1345	0.124454498291016
3.13783333333334	0.125885009765625
3.14116666666667	0.116348266601563
3.1445	0.1068115234375
3.14783333333334	0.095367431640625
3.15116666666667	0.0863075256347656
3.1545	0.0810623168945313
3.15783333333334	0.0782012939453125
3.16116666666667	0.0820159912109375
3.1645	0.0786781311035157
3.16783333333334	0.0734329223632813
3.17116666666667	0.0634193420410157
3.1745	0.0505447387695313
3.17783333333334	0.0405311584472656
3.18116666666667	0.034332275390625
3.1845	0.0329017639160156
3.18783333333334	0.0295639038085938
3.19116666666667	0.0252723693847656
3.1945	0.0205039978027344
3.19783333333334	0.0195503234863281
3.20116666666667	0.0162124633789063
3.2045	0.0104904174804688
3.20783333333334	0.00524520874023438
3.21116666666667	-0.00095367431640625
3.2145	-0.00095367431640625
3.21783333333334	-0.00429153442382813
3.22116666666667	-0.00810623168945313
3.2245	-0.0109672546386719
3.22783333333334	-0.0119209289550781
3.23116666666667	-0.0057220458984375
3.2345	0.000476837158203125
3.23783333333334	0.0119209289550781
3.24116666666667	0.0233650207519531
3.2445	0.0295639038085938
3.24783333333334	0.0300407409667969
3.25116666666667	0.0262260437011719
3.2545	0.0271797180175781
3.25783333333334	0.0233650207519531
3.26116666666667	0.019073486328125
3.2645	0.0209808349609375
3.26783333333334	0.0290870666503906
3.27116666666667	0.0371932983398438
3.2745	0.0362396240234375
3.27783333333334	0.03814697265625
3.28116666666667	0.0391006469726563
3.2845	0.0376701354980469
3.28783333333334	0.0319480895996094
3.29116666666667	0.0247955322265625
3.2945	0.0205039978027344
3.29783333333334	0.0147819519042969
3.30116666666667	0.00715255737304688
3.3045	-0.00143051147460938
3.30783333333334	-0.00762939453125
3.31116666666667	-0.0123977661132813
3.3145	-0.0166893005371094
3.31783333333334	-0.0205039978027344
3.32116666666667	-0.0171661376953125
3.3245	-0.00762939453125
3.32783333333334	0.00333786010742188
3.33116666666667	0.0143051147460938
3.3345	0.0214576721191406
3.33783333333334	0.0257492065429688
3.34116666666667	0.0214576721191406
3.3445	0.0157356262207031
3.34783333333334	0.0166893005371094
3.35116666666667	0.019073486328125
3.3545	0.0200271606445313
3.35783333333334	0.0157356262207031
3.36116666666667	0.0162124633789063
3.3645	0.0123977661132813
3.36783333333334	0.00333786010742188
3.37116666666667	-0.00476837158203125
3.3745	-0.00476837158203125
3.37783333333334	0.00286102294921875
3.38116666666667	0.00858306884765625
3.3845	0.0133514404296875
3.38783333333334	0.0171661376953125
3.39116666666667	0.0176429748535156
3.3945	0.0128746032714844
3.39783333333334	0.00286102294921875
3.40116666666667	-0.00715255737304688
3.4045	-0.0119209289550781
3.40783333333334	-0.0143051147460938
3.41116666666667	-0.0138282775878906
3.4145	-0.0152587890625
3.41783333333334	-0.011444091796875
3.42116666666667	-0.00524520874023438
3.4245	0
3.42783333333334	0
3.43116666666667	-0.00333786010742188
3.4345	-0.0057220458984375
3.43783333333334	-0.0100135803222656
3.44116666666667	-0.019073486328125
3.4445	-0.0329017639160156
3.44783333333334	-0.0486373901367188
3.45116666666667	-0.0615119934082032
3.4545	-0.0672340393066407
3.45783333333334	-0.0681877136230469
3.46116666666667	-0.0576972961425782
3.4645	-0.0414848327636719
3.46783333333334	-0.0205039978027344
3.47116666666667	-0.0057220458984375
3.4745	0.00667572021484375
3.47783333333334	0.02288818359375
3.48116666666667	0.0286102294921875
3.4845	0.0247955322265625
3.48783333333334	0.0195503234863281
3.49116666666667	0.0238418579101563
3.4945	0.0281333923339844
3.49783333333334	0.0219345092773438
3.50116666666667	0.0147819519042969
3.5045	0.0104904174804688
3.50783333333334	0.0019073486328125
3.51116666666667	-0.00810623168945313
3.5145	-0.0200271606445313
3.51783333333334	-0.0262260437011719
3.52116666666667	-0.0257492065429688
3.5245	-0.0143051147460938
3.52783333333334	0.0019073486328125
3.53116666666667	0.011444091796875
3.5345	0.0176429748535156
3.53783333333334	0.0195503234863281
3.54116666666667	0.0200271606445313
3.5445	0.0123977661132813
3.54783333333334	0.00429153442382813
3.55116666666667	0.00143051147460938
3.5545	0.003814697265625
3.55783333333334	0.0104904174804688
3.56116666666667	0.011444091796875
3.5645	0.00905990600585938
3.56783333333334	0.00715255737304688
3.57116666666667	0.00333786010742188
3.5745	-0.00238418579101563
3.57783333333334	-0.0133514404296875
3.58116666666667	-0.0185966491699219
3.5845	-0.0157356262207031
3.58783333333334	-0.00858306884765625
3.59116666666667	0
3.5945	0.00333786010742188
3.59783333333334	0.00619888305664063
3.60116666666667	0.00524520874023438
3.6045	0.003814697265625
3.60783333333334	-0.0019073486328125
3.61116666666667	-0.0119209289550781
3.6145	-0.0195503234863281
3.61783333333334	-0.0281333923339844
3.62116666666667	-0.034332275390625
3.6245	-0.0400543212890625
3.62783333333334	-0.041961669921875
3.63116666666667	-0.0352859497070313
3.6345	-0.0290870666503906
3.63783333333334	-0.0224113464355469
3.64116666666667	-0.0214576721191406
3.6445	-0.02288818359375
3.64783333333334	-0.0238418579101563
3.65116666666667	-0.0257492065429688
3.6545	-0.0276565551757813
3.65783333333334	-0.030517578125
3.66116666666667	-0.0319480895996094
3.6645	-0.0309944152832031
3.66783333333334	-0.034332275390625
3.67116666666667	-0.0433921813964844
3.6745	-0.0472068786621094
3.67783333333334	-0.0467300415039063
3.68116666666667	-0.0424385070800781
3.6845	-0.0452995300292969
3.68783333333334	-0.0476837158203125
3.69116666666667	-0.0500679016113282
3.6945	-0.0529289245605469
3.69783333333334	-0.0524520874023438
3.70116666666667	-0.0486373901367188
3.7045	-0.03814697265625
3.70783333333334	-0.0295639038085938
3.71116666666667	-0.0209808349609375
3.7145	-0.0147819519042969
3.71783333333334	-0.00858306884765625
3.72116666666667	-0.0019073486328125
3.7245	0.003814697265625
3.72783333333334	0.00810623168945313
3.73116666666667	0.0128746032714844
3.7345	0.0166893005371094
3.73783333333334	0.0147819519042969
3.74116666666667	0.00762939453125
3.7445	-0.00143051147460938
3.74783333333334	-0.00333786010742188
3.75116666666667	-0.00762939453125
3.7545	-0.0138282775878906
3.75783333333334	-0.0247955322265625
3.76116666666667	-0.0362396240234375
3.7645	-0.0481605529785156
3.76783333333334	-0.064849853515625
3.77116666666667	-0.0772476196289063
3.7745	-0.0805854797363281
3.77783333333334	-0.0653266906738282
3.78116666666667	-0.0410079956054688
3.7845	-0.0200271606445313
3.78783333333334	-0.00238418579101563
3.79116666666667	0.0123977661132813
3.7945	0.0205039978027344
3.79783333333334	0.0100135803222656
3.80116666666667	-0.0147819519042969
3.8045	-0.03814697265625
3.80783333333334	-0.0519752502441407
3.81116666666667	-0.057220458984375
3.8145	-0.0576972961425782
3.81783333333334	-0.0514984130859375
3.82116666666667	-0.0410079956054688
3.8245	-0.0281333923339844
3.82783333333334	-0.0205039978027344
3.83116666666667	-0.0147819519042969
3.8345	-0.0147819519042969
3.83783333333334	-0.0109672546386719
3.84116666666667	-0.00429153442382813
3.8445	0.003814697265625
3.84783333333334	0.011444091796875
3.85116666666667	0.0176429748535156
3.8545	0.0257492065429688
3.85783333333334	0.0371932983398438
3.86116666666667	0.0600814819335938
3.8645	0.091552734375
3.86783333333334	0.127792358398438
3.87116666666667	0.1678466796875
3.8745	0.221729278564453
3.87783333333334	0.285148620605469
3.88116666666667	0.355720520019531
3.8845	0.440597534179688
3.88783333333334	0.551223754882813
3.89116666666667	0.685691833496094
3.8945	0.834941864013672
3.89783333333334	1.00374221801758
3.90116666666667	1.19733810424805
3.9045	1.41954421997071
3.90783333333334	1.67608261108399
3.91116666666667	1.97553634643555
3.9145	2.31695175170899
3.91783333333334	2.70175933837891
3.92116666666667	3.13138961791992
3.9245	3.61204147338867
3.92783333333334	4.13799285888672
3.93116666666667	4.70447540283203
3.9345	5.32054901123047
3.93783333333334	5.99145889282227
3.94116666666667	6.72101974487305
3.9445	7.50398635864258
3.94783333333334	8.34751129150391
3.95116666666667	9.2616081237793
3.9545	10.2524757385254
3.95783333333334	11.3229751586914
3.96116666666667	12.4750137329102
3.9645	13.7081146240235
3.96783333333334	15.0227546691895
3.97116666666667	16.4246559143067
3.9745	17.9018974304199
3.97783333333334	19.442081451416
3.98116666666667	21.0318565368653
3.9845	22.6669311523438
3.98783333333334	24.3263244628906
3.99116666666667	25.9876251220703
3.9945	27.6279449462891
3.99783333333334	29.2253494262696
4.00116666666667	30.7474136352539
4.0045	32.1617126464844
4.00783333333334	33.442497253418
4.01116666666667	34.5621109008789
4.0145	35.4948043823242
4.01783333333334	36.2248420715332
4.02116666666667	36.7426872253418
4.0245	37.0397567749024
4.02783333333334	37.1103286743164
4.03116666666667	36.956787109375
4.0345	36.5939140319824
4.03783333333334	36.0283851623535
4.04116666666667	35.280704498291
4.0445	34.365177154541
4.04783333333334	33.3123207092285
4.05116666666667	32.1416854858399
4.0545	30.881404876709
4.05783333333334	29.5605659484863
4.06116666666667	28.1991958618164
4.0645	26.820182800293
4.06783333333334	25.4430770874024
4.07116666666667	24.0969657897949
4.0745	22.796630859375
4.07783333333334	21.5458869934082
4.08116666666667	20.3523635864258
4.0845	19.2184448242188
4.08783333333334	18.1498527526856
4.09116666666667	17.1494483947754
4.0945	16.2167549133301
4.09783333333334	15.352725982666
4.10116666666667	14.5606994628906
4.1045	13.8349533081055
4.10783333333334	13.1659507751465
4.11116666666667	12.5346183776856
4.1145	11.9380950927735
4.11783333333334	11.3687515258789
4.12116666666667	10.8122825622559
4.1245	10.2701187133789
4.12783333333334	9.73844528198242
4.13116666666667	9.21869277954102
4.1345	8.697509765625
4.13783333333334	8.17346572875977
4.14116666666667	7.65275955200196
4.1445	7.13491439819336
4.14783333333333	6.61659240722657
4.15116666666667	6.09397888183594
4.1545	5.56802749633789
4.15783333333334	5.04779815673828
4.16116666666667	4.53376770019531
4.1645	4.02498245239258
4.16783333333334	3.52144241333008
4.17116666666667	3.03411483764649
4.1745	2.57539749145508
4.17783333333334	2.14290618896485
4.18116666666667	1.73616409301758
4.1845	1.35946273803711
4.18783333333333	1.0223388671875
4.19116666666667	0.716686248779297
4.1945	0.437736511230469
4.19783333333334	0.185966491699219
4.20116666666667	-0.0362396240234375
4.2045	-0.233650207519531
4.20783333333334	-0.402927398681641
4.21116666666667	-0.534534454345703
4.2145	-0.630378723144532
4.21783333333334	-0.696659088134766
4.22116666666667	-0.740528106689453
4.2245	-0.758171081542969
4.22783333333333	-0.764846801757813
4.23116666666667	-0.762939453125
4.2345	-0.758647918701172
4.23783333333334	-0.7476806640625
4.24116666666667	-0.727176666259766
4.2445	-0.69570541381836
4.24783333333334	-0.661373138427735
4.25116666666667	-0.631809234619141
4.2545	-0.60415267944336
4.25783333333334	-0.575065612792969
4.26116666666667	-0.549793243408203
4.2645	-0.530719757080078
4.26783333333334	-0.513076782226563
4.27116666666667	-0.492572784423828
4.2745	-0.46682357788086
4.27783333333334	-0.441551208496094
4.28116666666667	-0.415325164794922
4.2845	-0.391483306884766
4.28783333333334	-0.368595123291016
4.29116666666667	-0.352859497070313
4.2945	-0.341415405273438
4.29783333333334	-0.32949447631836
4.30116666666667	-0.31280517578125
4.3045	-0.298023223876953
4.30783333333334	-0.28228759765625
4.31116666666667	-0.2593994140625
4.3145	-0.233650207519531
4.31783333333334	-0.210762023925781
4.32116666666667	-0.191688537597656
4.3245	-0.1678466796875
4.32783333333334	-0.138282775878906
4.33116666666667	-0.109195709228516
4.3345	-0.0853538513183594
4.33783333333334	-0.0662803649902344
4.34116666666667	-0.0472068786621094
4.3445	-0.0295639038085938
4.34783333333334	-0.0195503234863281
4.35116666666667	-0.0133514404296875
4.3545	-0.00715255737304688
4.35783333333334	0.00286102294921875
4.36116666666667	0.0138282775878906
4.3645	0.0271797180175781
4.36783333333334	0.0467300415039063
4.37116666666667	0.0638961791992188
4.3745	0.0815391540527344
4.37783333333334	0.0929832458496094
4.38116666666667	0.09918212890625
4.3845	0.0948905944824219
4.38783333333334	0.0886917114257813
4.39116666666667	0.087738037109375
4.3945	0.0901222229003906
4.39783333333334	0.0958442687988281
4.40116666666667	0.103950500488281
4.4045	0.118255615234375
4.40783333333334	0.124931335449219
4.41116666666667	0.119209289550781
4.4145	0.105857849121094
4.41783333333334	0.095367431640625
4.42116666666667	0.0901222229003906
4.4245	0.0886917114257813
4.42783333333334	0.0925064086914063
4.43116666666667	0.104427337646485
4.4345	0.119209289550781
4.43783333333333	0.12969970703125
4.44116666666667	0.132560729980469
4.4445	0.133514404296875
4.44783333333334	0.133037567138672
4.45116666666667	0.13113021850586
4.4545	0.124931335449219
4.45783333333334	0.119686126708985
4.46116666666667	0.117301940917969
4.4645	0.1068115234375
4.46783333333334	0.0901222229003906
4.47116666666667	0.0710487365722657
4.4745	0.0567436218261719
4.47783333333333	0.0457763671875
4.48116666666667	0.0338554382324219
4.4845	0.0295639038085938
4.48783333333334	0.0295639038085938
4.49116666666667	0.0371932983398438
4.4945	0.0472068786621094
4.49783333333334	0.0586509704589844
4.50116666666667	0.0681877136230469
4.5045	0.0743865966796875
4.50783333333334	0.0815391540527344
4.51116666666667	0.0810623168945313
4.5145	0.0748634338378907
4.51783333333334	0.0653266906738282
4.52116666666667	0.0553131103515625
4.5245	0.0457763671875
4.52783333333334	0.0410079956054688
4.53116666666667	0.0424385070800781
4.5345	0.0448226928710938
4.53783333333334	0.0424385070800781
4.54116666666667	0.0462532043457031
4.5445	0.0553131103515625
4.54783333333334	0.0596046447753907
4.55116666666667	0.0576972961425782
4.5545	0.0562667846679688
4.55783333333334	0.06103515625
4.56116666666667	0.0596046447753907
4.5645	0.0557899475097657
4.56783333333334	0.0548362731933594
4.57116666666667	0.057220458984375
4.5745	0.06103515625
4.57783333333334	0.0624656677246094
4.58116666666667	0.0667572021484375
4.5845	0.0581741333007813
4.58783333333334	0.0448226928710938
4.59116666666667	0.0371932983398438
4.5945	0.0338554382324219
4.59783333333334	0.0314712524414063
4.60116666666667	0.0271797180175781
4.6045	0.0338554382324219
4.60783333333334	0.0467300415039063
4.61116666666667	0.057220458984375
4.6145	0.0662803649902344
4.61783333333334	0.0743865966796875
4.62116666666667	0.0772476196289063
4.6245	0.0734329223632813
4.62783333333334	0.0677108764648438
4.63116666666667	0.0605583190917969
4.6345	0.0519752502441407
4.63783333333334	0.0462532043457031
4.64116666666667	0.049591064453125
4.6445	0.0567436218261719
4.64783333333334	0.0634193420410157
4.65116666666667	0.06866455078125
4.6545	0.0720024108886719
4.65783333333334	0.06866455078125
4.66116666666667	0.064849853515625
4.6645	0.0634193420410157
4.66783333333334	0.0700950622558594
4.67116666666667	0.0762939453125
4.6745	0.0805854797363281
4.67783333333334	0.0863075256347656
4.68116666666667	0.0934600830078125
4.6845	0.101566314697266
4.68783333333333	0.101089477539063
4.69116666666667	0.101089477539063
4.6945	0.0972747802734375
4.69783333333334	0.0910758972167969
4.70116666666667	0.0777244567871094
4.7045	0.0591278076171875
4.70783333333334	0.0424385070800781
4.71116666666667	0.0262260437011719
4.7145	0.0181198120117188
4.71783333333334	0.0147819519042969
4.72116666666667	0.011444091796875
4.7245	0.0133514404296875
4.72783333333333	0.0176429748535156
4.73116666666667	0.0252723693847656
4.7345	0.0257492065429688
4.73783333333334	0.0271797180175781
4.74116666666667	0.0329017639160156
4.7445	0.0324249267578125
4.74783333333334	0.0224113464355469
4.75116666666667	0.0119209289550781
4.7545	0.00524520874023438
4.75783333333334	-0.00429153442382813
4.76116666666667	-0.0143051147460938
4.7645	-0.0176429748535156
4.76783333333334	-0.0128746032714844
4.77116666666667	-0.0104904174804688
4.7745	-0.003814697265625
4.77783333333334	0.00619888305664063
4.78116666666667	0.0133514404296875
4.7845	0.0185966491699219
4.78783333333334	0.0262260437011719
4.79116666666667	0.0352859497070313
4.7945	0.0391006469726563
4.79783333333334	0.0395774841308594
4.80116666666667	0.0395774841308594
4.8045	0.0333786010742188
4.80783333333334	0.0233650207519531
4.81116666666667	0.0214576721191406
4.8145	0.0200271606445313
4.81783333333334	0.0176429748535156
4.82116666666667	0.0147819519042969
4.8245	0.0205039978027344
4.82783333333334	0.026702880859375
4.83116666666667	0.0205039978027344
4.8345	0.0123977661132813
4.83783333333334	0.0123977661132813
4.84116666666667	0.0195503234863281
4.8445	0.0214576721191406
4.84783333333334	0.0185966491699219
4.85116666666667	0.0162124633789063
4.8545	0.0128746032714844
4.85783333333334	0.00524520874023438
4.86116666666667	-0.00095367431640625
4.8645	-0.00286102294921875
4.86783333333334	0.000476837158203125
4.87116666666667	0.00333786010742188
4.8745	0.0095367431640625
4.87783333333334	0.0133514404296875
4.88116666666667	0.0185966491699219
4.8845	0.0238418579101563
4.88783333333334	0.0290870666503906
4.89116666666667	0.0286102294921875
4.8945	0.0219345092773438
4.89783333333334	0.0143051147460938
4.90116666666667	0.00429153442382813
4.9045	-0.00524520874023438
4.90783333333334	-0.00858306884765625
4.91116666666667	0.000476837158203125
4.9145	0.0095367431640625
4.91783333333334	0.0133514404296875
4.92116666666667	0.011444091796875
4.9245	0.0119209289550781
4.92783333333334	0.0119209289550781
4.93116666666667	0.00905990600585938
4.9345	0.0133514404296875
4.93783333333334	0.0243186950683594
4.94116666666667	0.0367164611816406
4.9445	0.0391006469726563
4.94783333333334	0.0286102294921875
4.95116666666667	0.0143051147460938
4.9545	-0.00143051147460938
4.95783333333334	-0.0133514404296875
4.96116666666667	-0.0224113464355469
4.9645	-0.0286102294921875
4.96783333333334	-0.0281333923339844
4.97116666666667	-0.0224113464355469
4.9745	-0.0200271606445313
4.97783333333333	-0.0224113464355469
4.98116666666667	-0.0195503234863281
4.9845	-0.0100135803222656
4.98783333333334	0.000476837158203125
4.99116666666667	0.00333786010742188
4.9945	0.00810623168945313
4.99783333333334	0.019073486328125
5.00116666666667	0.026702880859375
5.0045	0.0290870666503906
5.00783333333334	0.0300407409667969
5.01116666666667	0.0333786010742188
5.0145	0.0348091125488281
5.01783333333334	0.0338554382324219
5.02116666666667	0.0319480895996094
5.0245	0.030517578125
5.02783333333334	0.0224113464355469
5.03116666666667	0.0195503234863281
5.0345	0.0238418579101563
5.03783333333334	0.0357627868652344
5.04116666666667	0.0452995300292969
5.0445	0.0448226928710938
5.04783333333334	0.0462532043457031
5.05116666666667	0.0486373901367188
5.0545	0.0510215759277344
5.05783333333334	0.0433921813964844
5.06116666666667	0.0348091125488281
5.0645	0.0386238098144531
5.06783333333334	0.0529289245605469
5.07116666666667	0.0662803649902344
5.0745	0.0767707824707032
5.07783333333334	0.0929832458496094
5.08116666666667	0.118255615234375
5.0845	0.145912170410156
5.08783333333334	0.168800354003906
5.09116666666667	0.191688537597656
5.0945	0.216484069824219
5.09783333333334	0.239372253417969
5.10116666666667	0.259876251220703
5.1045	0.278472900390625
5.10783333333334	0.299930572509766
5.11116666666667	0.324726104736328
5.1145	0.350475311279297
5.11783333333334	0.383853912353516
5.12116666666667	0.426292419433594
5.1245	0.477790832519531
5.12783333333334	0.531673431396485
5.13116666666667	0.58746337890625
5.1345	0.646591186523438
5.13783333333334	0.712394714355469
5.14116666666667	0.778675079345703
5.1445	0.843048095703125
5.14783333333334	0.90932846069336
5.15116666666667	0.983715057373047
5.1545	1.06525421142578
5.15783333333334	1.14154815673828
5.16116666666667	1.21498107910156
5.1645	1.28793716430664
5.16783333333334	1.36566162109375
5.17116666666667	1.4491081237793
5.1745	1.53779983520508
5.17783333333334	1.63030624389649
5.18116666666667	1.7232894897461
5.1845	1.81674957275391
5.18783333333334	1.91164016723633
5.19116666666667	2.00462341308594
5.1945	2.09808349609375
5.19783333333334	2.19297409057617
5.20116666666667	2.29358673095703
5.2045	2.39801406860352
5.20783333333334	2.50482559204102
5.21116666666667	2.61211395263672
5.2145	2.71749496459961
5.21783333333334	2.81906127929688
5.22116666666667	2.91824340820313
5.2245	3.01504135131836
5.22783333333333	3.11136245727539
5.23116666666667	3.20482254028321
5.2345	3.29065322875977
5.23783333333334	3.37028503417969
5.24116666666667	3.44228744506836
5.2445	3.50570678710938
5.24783333333334	3.56054306030274
5.25116666666667	3.61204147338867
5.2545	3.66306304931641
5.25783333333334	3.71170043945313
5.26116666666667	3.75699996948242
5.2645	3.80182266235352
5.26783333333334	3.84378433227539
5.27116666666667	3.88050079345703
5.2745	3.91340255737305
5.27783333333334	3.93819808959961
5.28116666666667	3.95774841308594
5.2845	3.96537780761719
5.28783333333334	3.96347045898438
5.29116666666667	3.9515495300293
5.2945	3.93152236938477
5.29783333333334	3.90958786010742
5.30116666666667	3.87907028198242
5.3045	3.83949279785156
5.30783333333334	3.79037857055664
5.31116666666667	3.7374496459961
5.3145	3.68070602416992
5.31783333333334	3.62110137939453
5.32116666666667	3.56578826904297
5.3245	3.51762771606446
5.32783333333334	3.47471237182617
5.33116666666667	3.42845916748047
5.3345	3.37743759155274
5.33783333333334	3.31974029541016
5.34116666666667	3.25584411621094
5.3445	3.19147109985352
5.34783333333334	3.12566757202149
5.35116666666667	3.05891036987305
5.3545	2.98738479614258
5.35783333333334	2.91776657104492
5.36116666666667	2.84862518310547
5.3645	2.77233123779297
5.36783333333334	2.69460678100586
5.37116666666667	2.61878967285156
5.3745	2.55155563354492
5.37783333333334	2.48575210571289
5.38116666666667	2.42328643798828
5.3845	2.36272811889649
5.38783333333334	2.29787826538086
5.39116666666667	2.227783203125
5.3945	2.15721130371094
5.39783333333334	2.08663940429688
5.40116666666667	2.01129913330078
5.4045	1.93500518798828
5.40783333333334	1.86443328857422
5.41116666666667	1.80244445800781
5.4145	1.7385482788086
5.41783333333334	1.67608261108399
5.42116666666667	1.61600112915039
5.4245	1.56736373901367
5.42783333333334	1.52397155761719
5.43116666666667	1.48200988769531
5.4345	1.43718719482422
5.43783333333334	1.3885498046875
5.44116666666667	1.3427734375
5.4445	1.29270553588867
5.44783333333334	1.23739242553711
5.45116666666667	1.17921829223633
5.4545	1.12581253051758
5.45783333333334	1.07383728027344
5.46116666666667	1.02043151855469
5.4645	0.969886779785156
5.46783333333334	0.928401947021485
5.47116666666667	0.890731811523438
5.4745	0.850200653076172
5.47783333333334	0.81777572631836
5.48116666666667	0.799655914306641
5.4845	0.789642333984375
5.48783333333334	0.772953033447266
5.49116666666667	0.748157501220703
5.4945	0.725746154785157
5.49783333333334	0.706672668457032
5.50116666666667	0.679492950439453
5.5045	0.644207000732422
5.50783333333334	0.609874725341797
5.51116666666667	0.588417053222657
5.5145	0.573158264160157
5.51783333333334	0.55074691772461
5.52116666666667	0.521659851074219
5.5245	0.488758087158203
5.52783333333334	0.460147857666016
5.53116666666667	0.432491302490235
5.5345	0.412464141845703
5.53783333333334	0.402450561523438
5.54116666666667	0.400543212890625
5.5445	0.399112701416016
5.54783333333334	0.39815902709961
5.55116666666667	0.398635864257813
5.5545	0.392436981201172
5.55783333333334	0.37384033203125
5.56116666666667	0.353336334228516
5.5645	0.342845916748047
5.56783333333334	0.32806396484375
5.57116666666667	0.30660629272461
5.5745	0.284671783447266
5.57783333333334	0.275611877441406
5.58116666666667	0.27608871459961
5.5845	0.277042388916016
5.58783333333334	0.281333923339844
5.59116666666667	0.29134750366211
5.5945	0.302791595458985
5.59783333333334	0.311374664306641
5.60116666666667	0.316143035888672
5.6045	0.315189361572266
5.60783333333334	0.311374664306641
5.61116666666667	0.302791595458985
5.6145	0.289440155029297
5.61783333333334	0.272274017333985
5.62116666666667	0.254154205322266
5.6245	0.242710113525391
5.62783333333334	0.237464904785156
5.63116666666667	0.231742858886719
5.6345	0.23031234741211
5.63783333333334	0.230789184570313
5.64116666666667	0.234603881835938
5.6445	0.235080718994141
5.64783333333334	0.233650207519531
5.65116666666667	0.234603881835938
5.6545	0.232219696044922
5.65783333333334	0.226497650146485
5.66116666666667	0.21505355834961
5.6645	0.207901000976563
5.66783333333334	0.206947326660156
5.67116666666667	0.209331512451172
5.6745	0.213623046875
5.67783333333334	0.221729278564453
5.68116666666667	0.232696533203125
5.6845	0.244617462158203
5.68783333333334	0.248432159423828
5.69116666666667	0.25320053100586
5.6945	0.257492065429688
5.69783333333334	0.262260437011719
5.70116666666667	0.26702880859375
5.7045	0.264644622802735
5.70783333333334	0.26082992553711
5.71116666666667	0.253677368164063
5.7145	0.251293182373047
5.71783333333334	0.25320053100586
5.72116666666667	0.249862670898438
5.7245	0.246524810791016
5.72783333333334	0.244617462158203
5.73116666666667	0.246047973632813
5.7345	0.241279602050781
5.73783333333334	0.230789184570313
5.74116666666667	0.224590301513672
5.7445	0.227928161621094
5.74783333333334	0.23651123046875
5.75116666666667	0.242233276367188
5.7545	0.247001647949219
5.75783333333334	0.250816345214844
5.76116666666667	0.253677368164063
5.7645	0.248908996582031
5.76783333333334	0.244617462158203
5.77116666666667	0.240802764892578
5.7745	0.238418579101563
5.77783333333334	0.23651123046875
5.78116666666667	0.231266021728516
5.7845	0.224113464355469
5.78783333333334	0.211238861083985
5.79116666666667	0.195980072021485
5.7945	0.187397003173828
5.79783333333334	0.187873840332031
5.80116666666667	0.194072723388672
5.8045	0.201225280761719
5.80783333333334	0.208377838134766
5.81116666666667	0.216960906982422
5.8145	0.220298767089844
5.81783333333334	0.218391418457031
5.82116666666667	0.214099884033203
5.8245	0.209808349609375
5.82783333333334	0.20599365234375
5.83116666666667	0.199317932128906
5.8345	0.197887420654297
5.83783333333334	0.194072723388672
5.84116666666667	0.187873840332031
5.8445	0.17690658569336
5.84783333333334	0.168323516845703
5.85116666666667	0.167369842529297
5.8545	0.165939331054688
5.85783333333334	0.170707702636719
5.86116666666667	0.178813934326172
5.8645	0.195026397705078
5.86783333333334	0.213146209716797
5.87116666666667	0.226020812988281
5.8745	0.235080718994141
5.87783333333334	0.236034393310547
5.88116666666667	0.237464904785156
5.8845	0.234603881835938
5.88783333333334	0.226974487304688
5.89116666666667	0.216007232666016
5.8945	0.209331512451172
5.89783333333334	0.206947326660156
5.90116666666667	0.19979476928711
5.9045	0.190258026123047
5.90783333333334	0.185489654541016
5.91116666666667	0.186920166015625
5.9145	0.186443328857422
5.91783333333334	0.181198120117188
5.92116666666667	0.179767608642578
5.9245	0.188827514648438
5.92783333333334	0.197887420654297
5.93116666666667	0.204086303710938
5.9345	0.20599365234375
5.93783333333334	0.214576721191406
5.94116666666667	0.223636627197266
5.9445	0.226974487304688
5.94783333333334	0.225067138671875
5.95116666666667	0.224590301513672
5.9545	0.231266021728516
5.95783333333334	0.229358673095703
5.96116666666667	0.220298767089844
5.9645	0.208377838134766
5.96783333333334	0.197410583496094
5.97116666666667	0.185012817382813
5.9745	0.16927719116211
5.97783333333334	0.164031982421875
5.98116666666667	0.166416168212891
5.9845	0.170707702636719
5.98783333333334	0.174522399902344
5.99116666666667	0.178337097167969
5.9945	0.18453598022461
5.99783333333334	0.185489654541016
6.00116666666667	0.183582305908203
6.0045	0.180244445800781
6.00783333333334	0.17547607421875
6.01116666666667	0.17547607421875
6.0145	0.17547607421875
6.01783333333334	0.180244445800781
6.02116666666667	0.183582305908203
6.0245	0.187397003173828
6.02783333333334	0.19073486328125
6.03116666666667	0.191211700439453
6.0345	0.191211700439453
6.03783333333334	0.188827514648438
6.04116666666667	0.18310546875
6.0445	0.181198120117188
6.04783333333334	0.184059143066406
6.05116666666667	0.192642211914063
6.0545	0.195503234863281
6.05783333333334	0.194549560546875
6.06116666666667	0.191211700439453
6.0645	0.193595886230469
6.06783333333334	0.200271606445313
6.07116666666667	0.202178955078125
6.0745	0.1983642578125
6.07783333333334	0.193119049072266
6.08116666666667	0.196933746337891
6.0845	0.195503234863281
6.08783333333334	0.187873840332031
6.09116666666667	0.182151794433594
6.0945	0.186443328857422
6.09783333333334	0.1983642578125
6.10116666666667	0.210762023925781
6.1045	0.216960906982422
6.10783333333334	0.220298767089844
6.11116666666667	0.220775604248047
6.1145	0.220775604248047
6.11783333333334	0.218868255615235
6.12116666666667	0.213623046875
6.1245	0.209808349609375
6.12783333333334	0.207901000976563
6.13116666666667	0.207901000976563
6.1345	0.212669372558594
6.13783333333334	0.215530395507813
6.14116666666667	0.21505355834961
6.1445	0.213623046875
6.14783333333334	0.210285186767578
6.15116666666667	0.207901000976563
6.1545	0.198841094970703
6.15783333333334	0.195026397705078
6.16116666666667	0.198841094970703
6.1645	0.212192535400391
6.16783333333334	0.226020812988281
6.17116666666667	0.233173370361328
6.1745	0.234603881835938
6.17783333333334	0.229835510253906
6.18116666666667	0.217437744140625
6.1845	0.199317932128906
6.18783333333334	0.183582305908203
6.19116666666667	0.178813934326172
6.1945	0.18310546875
6.19783333333334	0.187397003173828
6.20116666666667	0.188350677490235
6.2045	0.191688537597656
6.20783333333334	0.197410583496094
6.21116666666667	0.19979476928711
6.2145	0.1983642578125
6.21783333333334	0.197410583496094
6.22116666666667	0.200271606445313
6.2245	0.196933746337891
6.22783333333334	0.189304351806641
6.23116666666667	0.180244445800781
6.2345	0.174045562744141
6.23783333333334	0.172138214111328
6.24116666666667	0.178337097167969
6.2445	0.186920166015625
6.24783333333334	0.196933746337891
6.25116666666667	0.207901000976563
6.2545	0.220775604248047
6.25783333333334	0.227928161621094
6.26116666666667	0.229835510253906
6.2645	0.233650207519531
6.26783333333334	0.239849090576172
6.27116666666667	0.240325927734375
6.2745	0.233173370361328
6.27783333333334	0.225543975830078
6.28116666666667	0.218391418457031
6.2845	0.209331512451172
6.28783333333334	0.1983642578125
6.29116666666667	0.19979476928711
6.2945	0.206947326660156
6.29783333333334	0.216484069824219
6.30116666666667	0.218868255615235
6.3045	0.224113464355469
6.30783333333334	0.227928161621094
6.31116666666667	0.22268295288086
6.3145	0.210762023925781
6.31783333333334	0.197887420654297
6.32116666666667	0.197887420654297
6.3245	0.200748443603516
6.32783333333334	0.204563140869141
6.33116666666667	0.206470489501953
6.3345	0.212669372558594
6.33783333333334	0.219821929931641
6.34116666666667	0.219821929931641
6.3445	0.21505355834961
6.34783333333334	0.214576721191406
6.35116666666667	0.22268295288086
6.3545	0.2288818359375
6.35783333333334	0.225543975830078
6.36116666666667	0.219821929931641
6.3645	0.218868255615235
6.36783333333334	0.221729278564453
6.37116666666667	0.219345092773438
6.3745	0.212669372558594
6.37783333333334	0.209808349609375
6.38116666666667	0.213623046875
6.3845	0.217437744140625
6.38783333333334	0.212669372558594
6.39116666666667	0.20742416381836
6.3945	0.205039978027344
6.39783333333334	0.207901000976563
6.40116666666667	0.211715698242188
6.4045	0.214099884033203
6.40783333333334	0.216484069824219
6.41116666666667	0.221729278564453
6.4145	0.229358673095703
6.41783333333334	0.243186950683594
6.42116666666667	0.252723693847656
6.4245	0.253677368164063
6.42783333333334	0.249862670898438
6.43116666666667	0.242233276367188
6.4345	0.235557556152344
6.43783333333334	0.220775604248047
6.44116666666667	0.205516815185547
6.4445	0.198841094970703
6.44783333333334	0.201225280761719
6.45116666666667	0.208854675292969
6.4545	0.208377838134766
6.45783333333334	0.212669372558594
6.46116666666667	0.217437744140625
6.4645	0.224113464355469
6.46783333333334	0.220298767089844
6.47116666666667	0.214576721191406
6.4745	0.218868255615235
6.47783333333334	0.226974487304688
6.48116666666667	0.229835510253906
6.4845	0.216484069824219
6.48783333333334	0.202655792236328
6.49116666666667	0.195026397705078
6.4945	0.187397003173828
6.49783333333334	0.177383422851563
6.50116666666667	0.173568725585938
6.5045	0.185012817382813
6.50783333333334	0.194549560546875
6.51116666666667	0.193119049072266
6.5145	0.188350677490235
6.51783333333334	0.186443328857422
6.52116666666667	0.186920166015625
6.5245	0.186920166015625
6.52783333333334	0.194549560546875
6.53116666666667	0.206947326660156
6.5345	0.214576721191406
6.53783333333334	0.210285186767578
6.54116666666667	0.201225280761719
6.5445	0.193595886230469
6.54783333333334	0.185489654541016
6.55116666666667	0.181674957275391
6.5545	0.181198120117188
6.55783333333334	0.191211700439453
6.56116666666667	0.203609466552735
6.5645	0.217914581298828
6.56783333333334	0.226020812988281
6.57116666666667	0.227928161621094
6.5745	0.224113464355469
6.57783333333334	0.220298767089844
6.58116666666667	0.213623046875
6.5845	0.202655792236328
6.58783333333334	0.1983642578125
6.59116666666667	0.200271606445313
6.5945	0.208854675292969
6.59783333333334	0.212192535400391
6.60116666666667	0.21505355834961
6.6045	0.216484069824219
6.60783333333334	0.214099884033203
6.61116666666667	0.210285186767578
6.6145	0.210762023925781
6.61783333333334	0.216960906982422
6.62116666666667	0.221729278564453
6.6245	0.216007232666016
6.62783333333334	0.205039978027344
6.63116666666667	0.197410583496094
6.6345	0.188827514648438
6.63783333333334	0.174999237060547
6.64116666666667	0.157356262207031
6.6445	0.147342681884766
6.64783333333334	0.144481658935547
6.65116666666667	0.143527984619141
6.6545	0.14495849609375
6.65783333333334	0.150680541992188
6.66116666666667	0.157356262207031
6.6645	0.161170959472656
[truncated: 2,506 more rows]
