# Supplementary material for: Phase-Specific Parameter Estimation in Chiral HPLC Using 1‑Site, 2‑Site Stochastic Models, and Unified Equation Approach
Source: Anal Chem. 2026 Apr 29;98(18):13925–39. doi: 10.1021/acs.analchem.6c01634 (PMC13177292; doi:10.1021/acs.analchem.6c01634)
Supplement: Supplementary file 2 [file ac6c01634_si_002.zip › SupportingInformation/01_isotherm_fit/CELL3_data/LORA_CELL3_05_10_22505.CSV]

0.00183333333333334	0.0424385070800781
0.00516666666666667	0.0290870666503906
0.0085	0.0200271606445313
0.0118333333333334	0.0171661376953125
0.0151666666666667	0.0233650207519531
0.0185	0.0329017639160156
0.0218333333333334	0.041961669921875
0.0251666666666667	0.0481605529785156
0.0285	0.0553131103515625
0.0318333333333334	0.0638961791992188
0.0351666666666667	0.0715255737304688
0.0385	0.0758171081542969
0.0418333333333334	0.0762939453125
0.0451666666666667	0.0743865966796875
0.0485	0.06866455078125
0.0518333333333334	0.0634193420410157
0.0551666666666667	0.0615119934082032
0.0585	0.0596046447753907
0.0618333333333334	0.0529289245605469
0.0651666666666667	0.0429153442382813
0.0685	0.0357627868652344
0.0718333333333334	0.0338554382324219
0.0751666666666667	0.0319480895996094
0.0785	0.0333786010742188
0.0818333333333334	0.0467300415039063
0.0851666666666667	0.06866455078125
0.0885	0.0863075256347656
0.0918333333333334	0.0905990600585938
0.0951666666666667	0.0863075256347656
0.0985000000000001	0.0810623168945313
0.101833333333334	0.0748634338378907
0.105166666666667	0.064849853515625
0.1085	0.057220458984375
0.111833333333334	0.0562667846679688
0.115166666666667	0.0581741333007813
0.1185	0.0600814819335938
0.121833333333334	0.0586509704589844
0.125166666666667	0.0557899475097657
0.1285	0.0505447387695313
0.131833333333334	0.0443458557128906
0.135166666666667	0.0438690185546875
0.1385	0.0491142272949219
0.141833333333334	0.0553131103515625
0.145166666666667	0.0586509704589844
0.1485	0.0638961791992188
0.151833333333334	0.0658035278320313
0.155166666666667	0.0667572021484375
0.1585	0.0677108764648438
0.161833333333334	0.0672340393066407
0.165166666666667	0.0710487365722657
0.1685	0.0705718994140625
0.171833333333334	0.0720024108886719
0.175166666666667	0.0734329223632813
0.1785	0.0782012939453125
0.181833333333334	0.0882148742675781
0.185166666666667	0.0977516174316406
0.1885	0.103950500488281
0.191833333333334	0.109195709228516
0.195166666666667	0.109672546386719
0.1985	0.105381011962891
0.201833333333334	0.0982284545898438
0.205166666666667	0.0925064086914063
0.2085	0.0939369201660156
0.211833333333334	0.0934600830078125
0.215166666666667	0.0939369201660156
0.2185	0.0958442687988281
0.221833333333334	0.0972747802734375
0.225166666666667	0.0925064086914063
0.2285	0.0829696655273438
0.231833333333334	0.0820159912109375
0.235166666666667	0.0901222229003906
0.2385	0.10061264038086
0.241833333333334	0.104904174804688
0.245166666666667	0.104427337646485
0.2485	0.102519989013672
0.251833333333334	0.0972747802734375
0.255166666666667	0.0882148742675781
0.2585	0.0696182250976563
0.261833333333334	0.05340576171875
0.265166666666667	0.0491142272949219
0.2685	0.05340576171875
0.271833333333334	0.0600814819335938
0.275166666666667	0.0629425048828125
0.2785	0.0729560852050782
0.281833333333334	0.0810623168945313
0.285166666666667	0.0815391540527344
0.2885	0.0791549682617188
0.291833333333334	0.0748634338378907
0.295166666666667	0.0715255737304688
0.2985	0.0615119934082032
0.301833333333334	0.0510215759277344
0.305166666666667	0.0472068786621094
0.3085	0.0457763671875
0.311833333333334	0.0472068786621094
0.315166666666667	0.0472068786621094
0.3185	0.0472068786621094
0.321833333333334	0.0514984130859375
0.325166666666667	0.0514984130859375
0.3285	0.0519752502441407
0.331833333333334	0.0476837158203125
0.335166666666667	0.0481605529785156
0.3385	0.0514984130859375
0.341833333333334	0.0543594360351563
0.345166666666667	0.0638961791992188
0.3485	0.0729560852050782
0.351833333333334	0.0829696655273438
0.355166666666667	0.087738037109375
0.3585	0.095367431640625
0.361833333333334	0.101566314697266
0.365166666666667	0.102043151855469
0.3685	0.0925064086914063
0.371833333333334	0.0815391540527344
0.375166666666667	0.0748634338378907
0.3785	0.0729560852050782
0.381833333333334	0.0748634338378907
0.385166666666667	0.080108642578125
0.3885	0.0886917114257813
0.391833333333334	0.0963211059570313
0.395166666666667	0.0972747802734375
0.3985	0.0882148742675781
0.401833333333334	0.0743865966796875
0.405166666666667	0.0629425048828125
0.4085	0.0596046447753907
0.411833333333334	0.0605583190917969
0.415166666666667	0.0605583190917969
0.4185	0.0596046447753907
0.421833333333334	0.0667572021484375
0.425166666666667	0.080108642578125
0.4285	0.0939369201660156
0.431833333333334	0.0987052917480469
0.435166666666667	0.101089477539063
0.4385	0.103473663330078
0.441833333333334	0.102043151855469
0.445166666666667	0.0963211059570313
0.4485	0.0824928283691406
0.451833333333334	0.0720024108886719
0.455166666666667	0.0672340393066407
0.4585	0.0753402709960938
0.461833333333334	0.0867843627929688
0.465166666666667	0.0972747802734375
0.4685	0.105381011962891
0.471833333333334	0.112056732177735
0.475166666666667	0.118732452392578
0.4785	0.120162963867188
0.481833333333334	0.11587142944336
0.485166666666667	0.105381011962891
0.4885	0.0963211059570313
0.491833333333334	0.0896453857421875
0.495166666666667	0.0872611999511719
0.4985	0.0829696655273438
0.501833333333334	0.0805854797363281
0.505166666666667	0.0786781311035157
0.5085	0.080108642578125
0.511833333333334	0.0834465026855469
0.515166666666667	0.0844001770019531
0.5185	0.0863075256347656
0.521833333333334	0.0925064086914063
0.525166666666667	0.1068115234375
0.5285	0.121116638183594
0.531833333333334	0.133514404296875
0.535166666666667	0.141620635986328
0.5385	0.14638900756836
0.541833333333334	0.146865844726563
0.545166666666667	0.138282775878906
0.5485	0.125885009765625
0.551833333333334	0.112533569335938
0.555166666666667	0.104904174804688
0.5585	0.10061264038086
0.561833333333334	0.0925064086914063
0.565166666666667	0.0867843627929688
0.5685	0.0858306884765625
0.571833333333334	0.091552734375
0.575166666666667	0.0886917114257813
0.5785	0.0762939453125
0.581833333333334	0.0619888305664063
0.585166666666667	0.057220458984375
0.5885	0.0567436218261719
0.591833333333334	0.0543594360351563
0.595166666666667	0.0562667846679688
0.5985	0.0667572021484375
0.601833333333334	0.0834465026855469
0.605166666666667	0.091552734375
0.6085	0.0910758972167969
0.611833333333334	0.0910758972167969
0.615166666666667	0.0905990600585938
0.6185	0.087738037109375
0.621833333333334	0.0834465026855469
0.625166666666667	0.0758171081542969
0.6285	0.0658035278320313
0.631833333333334	0.0581741333007813
0.635166666666667	0.0619888305664063
0.6385	0.0662803649902344
0.641833333333334	0.0672340393066407
0.645166666666667	0.0677108764648438
0.6485	0.0791549682617188
0.651833333333334	0.0944137573242188
0.655166666666667	0.10061264038086
0.6585	0.103950500488281
0.661833333333334	0.105857849121094
0.665166666666667	0.109195709228516
0.6685	0.106334686279297
0.671833333333334	0.0920295715332031
0.675166666666667	0.0767707824707032
0.6785	0.06866455078125
0.681833333333334	0.0705718994140625
0.685166666666667	0.0777244567871094
0.6885	0.0882148742675781
0.691833333333334	0.107288360595703
0.695166666666667	0.121116638183594
0.6985	0.123977661132813
0.701833333333334	0.118732452392578
0.705166666666667	0.113964080810547
0.7085	0.106334686279297
0.711833333333334	0.0929832458496094
0.715166666666667	0.0863075256347656
0.7185	0.0886917114257813
0.721833333333334	0.0963211059570313
0.725166666666667	0.101566314697266
0.7285	0.107765197753906
0.731833333333334	0.115394592285156
0.735166666666667	0.120162963867188
0.7385	0.124931335449219
0.741833333333334	0.128269195556641
0.745166666666667	0.127315521240235
0.7485	0.118255615234375
0.751833333333334	0.109672546386719
0.755166666666667	0.102043151855469
0.7585	0.0934600830078125
0.761833333333334	0.0858306884765625
0.765166666666667	0.0863075256347656
0.7685	0.0934600830078125
0.771833333333334	0.0934600830078125
0.775166666666667	0.0920295715332031
0.7785	0.0925064086914063
0.781833333333334	0.0963211059570313
0.785166666666667	0.0939369201660156
0.7885	0.0886917114257813
0.791833333333334	0.0886917114257813
0.795166666666667	0.0867843627929688
0.7985	0.0786781311035157
0.801833333333334	0.0677108764648438
0.805166666666667	0.0638961791992188
0.8085	0.0658035278320313
0.811833333333334	0.0658035278320313
0.815166666666667	0.0672340393066407
0.8185	0.0762939453125
0.821833333333334	0.0910758972167969
0.825166666666667	0.0963211059570313
0.8285	0.09918212890625
0.831833333333334	0.0996589660644531
0.835166666666667	0.101089477539063
0.8385	0.0967979431152344
0.841833333333334	0.0848770141601563
0.845166666666667	0.080108642578125
0.8485	0.0815391540527344
0.851833333333334	0.091552734375
0.855166666666667	0.103950500488281
0.8585	0.117301940917969
0.861833333333334	0.127315521240235
0.865166666666667	0.132083892822266
0.8685	0.13875961303711
0.871833333333334	0.141620635986328
0.875166666666667	0.141620635986328
0.8785	0.135898590087891
0.881833333333334	0.13113021850586
0.885166666666667	0.126361846923828
0.8885	0.112056732177735
0.891833333333334	0.100135803222656
0.895166666666667	0.0958442687988281
0.8985	0.09918212890625
0.901833333333334	0.101089477539063
0.905166666666667	0.102043151855469
0.9085	0.10061264038086
0.911833333333334	0.0996589660644531
0.915166666666667	0.0939369201660156
0.9185	0.0896453857421875
0.921833333333334	0.0891685485839844
0.925166666666667	0.0872611999511719
0.9285	0.0910758972167969
0.931833333333334	0.095367431640625
0.935166666666667	0.103950500488281
0.9385	0.110626220703125
0.941833333333334	0.116348266601563
0.945166666666667	0.124454498291016
0.9485	0.12969970703125
0.951833333333334	0.128746032714844
0.955166666666667	0.121116638183594
0.9585	0.114917755126953
0.961833333333334	0.113010406494141
0.965166666666667	0.111579895019531
0.9685	0.107288360595703
0.971833333333334	0.104427337646485
0.975166666666667	0.0977516174316406
0.9785	0.0896453857421875
0.981833333333334	0.0791549682617188
0.985166666666667	0.0705718994140625
0.9885	0.0658035278320313
0.991833333333334	0.0638961791992188
0.995166666666667	0.0710487365722657
0.9985	0.0753402709960938
1.00183333333334	0.0734329223632813
1.00516666666667	0.06866455078125
1.0085	0.0667572021484375
1.01183333333334	0.0715255737304688
1.01516666666667	0.0772476196289063
1.0185	0.0863075256347656
1.02183333333334	0.09918212890625
1.02516666666667	0.114917755126953
1.0285	0.130653381347656
1.03183333333334	0.136375427246094
1.03516666666667	0.139713287353516
1.0385	0.140190124511719
1.04183333333334	0.139236450195313
1.04516666666667	0.12969970703125
1.0485	0.118732452392578
1.05183333333334	0.116825103759766
1.05516666666667	0.119686126708985
1.0585	0.121116638183594
1.06183333333334	0.123023986816406
1.06516666666667	0.135421752929688
1.0685	0.150680541992188
1.07183333333334	0.157356262207031
1.07516666666667	0.151634216308594
1.0785	0.14495849609375
1.08183333333334	0.143527984619141
1.08516666666667	0.144004821777344
1.0885	0.144004821777344
1.09183333333334	0.140190124511719
1.09516666666667	0.137805938720703
1.0985	0.136375427246094
1.10183333333334	0.13113021850586
1.10516666666667	0.124454498291016
1.1085	0.120639801025391
1.11183333333334	0.124454498291016
1.11516666666667	0.133991241455078
1.1185	0.145912170410156
1.12183333333334	0.157356262207031
1.12516666666667	0.158309936523438
1.1285	0.145912170410156
1.13183333333334	0.119686126708985
1.13516666666667	0.0872611999511719
1.1385	0.0615119934082032
1.14183333333334	0.0500679016113282
1.14516666666667	0.0538825988769532
1.1485	0.0658035278320313
1.15183333333334	0.0829696655273438
1.15516666666667	0.10061264038086
1.1585	0.111579895019531
1.16183333333334	0.112533569335938
1.16516666666667	0.108718872070313
1.1685	0.102996826171875
1.17183333333334	0.101566314697266
1.17516666666667	0.103950500488281
1.1785	0.108718872070313
1.18183333333334	0.113964080810547
1.18516666666667	0.120639801025391
1.1885	0.131607055664063
1.19183333333334	0.144481658935547
1.19516666666667	0.153541564941406
1.1985	0.159740447998047
1.20183333333334	0.163078308105469
1.20516666666667	0.162124633789063
1.2085	0.154972076416016
1.21183333333334	0.144004821777344
1.21516666666667	0.1373291015625
1.2185	0.133037567138672
1.22183333333334	0.130176544189453
1.22516666666667	0.127792358398438
1.2285	0.127792358398438
1.23183333333334	0.126838684082031
1.23516666666667	0.12350082397461
1.2385	0.125408172607422
1.24183333333334	0.128269195556641
1.24516666666667	0.131607055664063
1.2485	0.127315521240235
1.25183333333334	0.128746032714844
1.25516666666667	0.135898590087891
1.2585	0.140190124511719
1.26183333333334	0.136852264404297
1.26516666666667	0.130653381347656
1.2685	0.13113021850586
1.27183333333334	0.132560729980469
1.27516666666667	0.130653381347656
1.2785	0.128746032714844
1.28183333333334	0.127792358398438
1.28516666666667	0.13113021850586
1.2885	0.133514404296875
1.29183333333334	0.136375427246094
1.29516666666667	0.1373291015625
1.2985	0.135898590087891
1.30183333333334	0.139713287353516
1.30516666666667	0.144004821777344
1.3085	0.145912170410156
1.31183333333334	0.144004821777344
1.31516666666667	0.142097473144531
1.3185	0.141620635986328
1.32183333333334	0.130176544189453
1.32516666666667	0.117301940917969
1.3285	0.10824203491211
1.33183333333334	0.103473663330078
1.33516666666667	0.10061264038086
1.3385	0.0939369201660156
1.34183333333334	0.0939369201660156
1.34516666666667	0.0939369201660156
1.3485	0.0996589660644531
1.35183333333334	0.108718872070313
1.35516666666667	0.116825103759766
1.3585	0.124931335449219
1.36183333333334	0.132560729980469
1.36516666666667	0.140190124511719
1.3685	0.140190124511719
1.37183333333334	0.138282775878906
1.37516666666667	0.133991241455078
1.3785	0.129222869873047
1.38183333333334	0.114917755126953
1.38516666666667	0.102519989013672
1.3885	0.0963211059570313
1.39183333333334	0.0939369201660156
1.39516666666667	0.095367431640625
1.3985	0.0972747802734375
1.40183333333334	0.106334686279297
1.40516666666667	0.116348266601563
1.4085	0.123977661132813
1.41183333333334	0.123977661132813
1.41516666666667	0.118255615234375
1.4185	0.117778778076172
1.42183333333334	0.123023986816406
1.42516666666667	0.125885009765625
1.4285	0.12350082397461
1.43183333333334	0.117778778076172
1.43516666666667	0.114917755126953
1.4385	0.110626220703125
1.44183333333334	0.104427337646485
1.44516666666667	0.102519989013672
1.4485	0.1068115234375
1.45183333333334	0.120162963867188
1.45516666666667	0.133514404296875
1.4585	0.143527984619141
1.46183333333334	0.15401840209961
1.46516666666667	0.158309936523438
1.4685	0.152111053466797
1.47183333333334	0.139236450195313
1.47516666666667	0.128746032714844
1.4785	0.122547149658203
1.48183333333334	0.116825103759766
1.48516666666667	0.116825103759766
1.4885	0.130176544189453
1.49183333333334	0.14638900756836
1.49516666666667	0.155448913574219
1.4985	0.159740447998047
1.50183333333334	0.160694122314453
1.50516666666667	0.161170959472656
1.5085	0.150203704833985
1.51183333333334	0.137805938720703
1.51516666666667	0.133991241455078
1.5185	0.140666961669922
1.52183333333334	0.147342681884766
1.52516666666667	0.145912170410156
1.5285	0.148296356201172
1.53183333333334	0.157833099365235
1.53516666666667	0.164985656738281
1.5385	0.166893005371094
1.54183333333334	0.160694122314453
1.54516666666667	0.16021728515625
1.5485	0.159740447998047
1.55183333333334	0.155925750732422
1.55516666666667	0.147819519042969
1.5585	0.1373291015625
1.56183333333334	0.135421752929688
1.56516666666667	0.135421752929688
1.5685	0.134944915771485
1.57183333333334	0.124931335449219
1.57516666666667	0.111579895019531
1.5785	0.100135803222656
1.58183333333334	0.0958442687988281
1.58516666666667	0.0939369201660156
1.5885	0.0920295715332031
1.59183333333334	0.0967979431152344
1.59516666666667	0.109672546386719
1.5985	0.129222869873047
1.60183333333334	0.145912170410156
1.60516666666667	0.16164779663086
1.6085	0.174522399902344
1.61183333333334	0.186443328857422
1.61516666666667	0.19216537475586
1.6185	0.19073486328125
1.62183333333334	0.184059143066406
1.62516666666667	0.172138214111328
1.6285	0.163078308105469
1.63183333333334	0.156402587890625
1.63516666666667	0.150680541992188
1.6385	0.151157379150391
1.64183333333334	0.157833099365235
1.64516666666667	0.166416168212891
1.6485	0.168323516845703
1.65183333333334	0.165939331054688
1.65516666666667	0.167369842529297
1.6585	0.165462493896485
1.66183333333334	0.16164779663086
1.66516666666667	0.156402587890625
1.6685	0.153541564941406
1.67183333333334	0.157833099365235
1.67516666666667	0.162601470947266
1.6785	0.164031982421875
1.68183333333334	0.16164779663086
1.68516666666667	0.163555145263672
1.6885	0.171661376953125
1.69183333333334	0.17690658569336
1.69516666666667	0.180244445800781
1.6985	0.186920166015625
1.70183333333334	0.200271606445313
1.70516666666667	0.206947326660156
1.7085	0.209331512451172
1.71183333333334	0.207901000976563
1.71516666666667	0.20742416381836
1.7185	0.202178955078125
1.72183333333334	0.192642211914063
1.72516666666667	0.19073486328125
1.7285	0.194549560546875
1.73183333333334	0.201702117919922
1.73516666666667	0.200748443603516
1.7385	0.194549560546875
1.74183333333334	0.186443328857422
1.74516666666667	0.177860260009766
1.7485	0.167369842529297
1.75183333333334	0.155448913574219
1.75516666666667	0.150680541992188
1.7585	0.151634216308594
1.76183333333334	0.154972076416016
1.76516666666667	0.150680541992188
1.7685	0.145912170410156
1.77183333333334	0.149250030517578
1.77516666666667	0.157833099365235
1.7785	0.170230865478516
1.78183333333334	0.185012817382813
1.78516666666667	0.202655792236328
1.7885	0.213146209716797
1.79183333333334	0.210285186767578
1.79516666666667	0.198841094970703
1.7985	0.187397003173828
1.80183333333334	0.174522399902344
1.80516666666667	0.162124633789063
1.8085	0.163078308105469
1.81183333333334	0.173091888427735
1.81516666666667	0.185489654541016
1.8185	0.191688537597656
1.82183333333334	0.199317932128906
1.82516666666667	0.209808349609375
1.8285	0.213623046875
1.83183333333334	0.21505355834961
1.83516666666667	0.224590301513672
1.8385	0.242233276367188
1.84183333333334	0.256538391113281
1.84516666666667	0.26702880859375
1.8485	0.273227691650391
1.85183333333334	0.276565551757813
1.85516666666667	0.264167785644531
1.8585	0.254154205322266
1.86183333333334	0.250339508056641
1.86516666666667	0.247001647949219
1.8685	0.237464904785156
1.87183333333334	0.227451324462891
1.87516666666667	0.225067138671875
1.8785	0.217914581298828
1.88183333333334	0.206470489501953
1.88516666666667	0.196456909179688
1.8885	0.199317932128906
1.89183333333334	0.203609466552735
1.89516666666667	0.20742416381836
1.8985	0.210762023925781
1.90183333333334	0.213623046875
1.90516666666667	0.222206115722656
1.9085	0.225543975830078
1.91183333333334	0.224590301513672
1.91516666666667	0.224113464355469
1.9185	0.226497650146485
1.92183333333334	0.235080718994141
1.92516666666667	0.233173370361328
1.9285	0.227928161621094
1.93183333333334	0.225067138671875
1.93516666666667	0.226497650146485
1.9385	0.225543975830078
1.94183333333334	0.218391418457031
1.94516666666667	0.214576721191406
1.9485	0.213146209716797
1.95183333333334	0.208854675292969
1.95516666666667	0.196933746337891
1.9585	0.185966491699219
1.96183333333334	0.175952911376953
1.96516666666667	0.164985656738281
1.9685	0.155925750732422
1.97183333333334	0.152111053466797
1.97516666666667	0.153064727783203
1.9785	0.146865844726563
1.98183333333334	0.142097473144531
1.98516666666667	0.14638900756836
1.9885	0.158309936523438
1.99183333333334	0.165939331054688
1.99516666666667	0.170707702636719
1.9985	0.182151794433594
2.00183333333334	0.194072723388672
2.00516666666667	0.202178955078125
2.0085	0.201225280761719
2.01183333333334	0.20599365234375
2.01516666666667	0.214576721191406
2.0185	0.221729278564453
2.02183333333334	0.220298767089844
2.02516666666667	0.212192535400391
2.0285	0.203609466552735
2.03183333333334	0.190258026123047
2.03516666666667	0.173091888427735
2.0385	0.158309936523438
2.04183333333334	0.154495239257813
2.04516666666667	0.161170959472656
2.0485	0.170707702636719
2.05183333333334	0.179767608642578
2.05516666666667	0.187873840332031
2.0585	0.19216537475586
2.06183333333334	0.193595886230469
2.06516666666667	0.190258026123047
2.0685	0.186920166015625
2.07183333333334	0.185012817382813
2.07516666666667	0.18453598022461
2.0785	0.183582305908203
2.08183333333334	0.182151794433594
2.08516666666667	0.17547607421875
2.0885	0.164985656738281
2.09183333333334	0.153064727783203
2.09516666666667	0.147342681884766
2.0985	0.146865844726563
2.10183333333334	0.148296356201172
2.10516666666667	0.156402587890625
2.1085	0.169754028320313
2.11183333333334	0.187397003173828
2.11516666666667	0.200748443603516
2.1185	0.205039978027344
2.12183333333334	0.202178955078125
2.12516666666667	0.198841094970703
2.1285	0.198841094970703
2.13183333333334	0.19979476928711
2.13516666666667	0.19979476928711
2.1385	0.200748443603516
2.14183333333334	0.205516815185547
2.14516666666667	0.203132629394531
2.1485	0.194549560546875
2.15183333333334	0.185489654541016
2.15516666666667	0.179290771484375
2.1585	0.177860260009766
2.16183333333334	0.177860260009766
2.16516666666667	0.187873840332031
2.1685	0.202178955078125
2.17183333333334	0.214099884033203
2.17516666666667	0.22268295288086
2.1785	0.226497650146485
2.18183333333334	0.224590301513672
2.18516666666667	0.210762023925781
2.1885	0.199317932128906
2.19183333333334	0.188350677490235
2.19516666666667	0.178813934326172
2.1985	0.170230865478516
2.20183333333334	0.168323516845703
2.20516666666667	0.174045562744141
2.2085	0.174045562744141
2.21183333333334	0.174045562744141
2.21516666666667	0.171184539794922
2.2185	0.164031982421875
2.22183333333334	0.150203704833985
2.22516666666667	0.138282775878906
2.2285	0.133037567138672
2.23183333333334	0.127792358398438
2.23516666666667	0.126361846923828
2.2385	0.132560729980469
2.24183333333334	0.150203704833985
2.24516666666667	0.162601470947266
2.2485	0.166893005371094
2.25183333333334	0.168323516845703
2.25516666666667	0.174522399902344
2.2585	0.181198120117188
2.26183333333334	0.180244445800781
2.26516666666667	0.179290771484375
2.2685	0.182151794433594
2.27183333333334	0.188827514648438
2.27516666666667	0.188350677490235
2.2785	0.186443328857422
2.28183333333334	0.185966491699219
2.28516666666667	0.190258026123047
2.2885	0.194072723388672
2.29183333333334	0.194549560546875
2.29516666666667	0.1983642578125
2.2985	0.205039978027344
2.30183333333334	0.211238861083985
2.30516666666667	0.206470489501953
2.3085	0.19979476928711
2.31183333333334	0.195503234863281
2.31516666666667	0.193119049072266
2.3185	0.185966491699219
2.32183333333334	0.174522399902344
2.32516666666667	0.170707702636719
2.3285	0.172138214111328
2.33183333333334	0.174999237060547
2.33516666666667	0.176429748535156
2.3385	0.179290771484375
2.34183333333334	0.189781188964844
2.34516666666667	0.205039978027344
2.3485	0.220775604248047
2.35183333333334	0.229835510253906
2.35516666666667	0.233173370361328
2.3585	0.232696533203125
2.36183333333334	0.233173370361328
2.36516666666667	0.223636627197266
2.3685	0.209808349609375
2.37183333333334	0.197887420654297
2.37516666666667	0.195980072021485
2.3785	0.195503234863281
2.38183333333334	0.19216537475586
2.38516666666667	0.193595886230469
2.3885	0.201225280761719
2.39183333333334	0.212669372558594
2.39516666666667	0.213623046875
2.3985	0.210285186767578
2.40183333333334	0.203132629394531
2.40516666666667	0.196456909179688
2.4085	0.183582305908203
2.41183333333334	0.173568725585938
2.41516666666667	0.172138214111328
2.4185	0.178813934326172
2.42183333333334	0.186443328857422
2.42516666666667	0.191688537597656
2.4285	0.195980072021485
2.43183333333334	0.1983642578125
2.43516666666667	0.199317932128906
2.4385	0.199317932128906
2.44183333333334	0.19979476928711
2.44516666666667	0.198841094970703
2.4485	0.194549560546875
2.45183333333334	0.187397003173828
2.45516666666667	0.181674957275391
2.4585	0.18310546875
2.46183333333334	0.186920166015625
2.46516666666667	0.194072723388672
2.4685	0.203132629394531
2.47183333333334	0.213623046875
2.47516666666667	0.222206115722656
2.4785	0.218868255615235
2.48183333333334	0.212669372558594
2.48516666666667	0.20599365234375
2.4885	0.204086303710938
2.49183333333334	0.204086303710938
2.49516666666667	0.201702117919922
2.4985	0.204086303710938
2.50183333333334	0.20599365234375
2.50516666666667	0.206470489501953
2.5085	0.201225280761719
2.51183333333334	0.197410583496094
2.51516666666667	0.1983642578125
2.5185	0.198841094970703
2.52183333333334	0.199317932128906
2.52516666666667	0.199317932128906
2.5285	0.205516815185547
2.53183333333334	0.211238861083985
2.53516666666667	0.216007232666016
2.5385	0.21505355834961
2.54183333333334	0.214576721191406
2.54516666666667	0.218391418457031
2.5485	0.218868255615235
2.55183333333334	0.213146209716797
2.55516666666667	0.201702117919922
2.5585	0.191688537597656
2.56183333333334	0.181198120117188
2.56516666666667	0.165939331054688
2.5685	0.151634216308594
2.57183333333334	0.145912170410156
2.57516666666667	0.148773193359375
2.5785	0.155448913574219
2.58183333333334	0.159740447998047
2.58516666666667	0.16927719116211
2.5885	0.18453598022461
2.59183333333334	0.200748443603516
2.59516666666667	0.209808349609375
2.5985	0.216484069824219
2.60183333333334	0.224113464355469
2.60516666666667	0.2288818359375
2.6085	0.229835510253906
2.61183333333334	0.224590301513672
2.61516666666667	0.220298767089844
2.6185	0.218391418457031
2.62183333333334	0.215530395507813
2.62516666666667	0.210285186767578
2.6285	0.202178955078125
2.63183333333334	0.203132629394531
2.63516666666667	0.212192535400391
2.6385	0.221729278564453
2.64183333333334	0.232219696044922
2.64516666666667	0.240802764892578
2.6485	0.243186950683594
2.65183333333334	0.232696533203125
2.65516666666667	0.216960906982422
2.6585	0.20742416381836
2.66183333333334	0.203132629394531
2.66516666666667	0.204563140869141
2.6685	0.211238861083985
2.67183333333334	0.219345092773438
2.67516666666667	0.225543975830078
2.6785	0.225543975830078
2.68183333333334	0.220298767089844
2.68516666666667	0.210762023925781
2.6885	0.204086303710938
2.69183333333334	0.201225280761719
2.69516666666667	0.19979476928711
2.6985	0.202655792236328
2.70183333333334	0.210285186767578
2.70516666666667	0.220775604248047
2.7085	0.227451324462891
2.71183333333334	0.233173370361328
2.71516666666667	0.230789184570313
2.7185	0.218391418457031
2.72183333333334	0.203609466552735
2.72516666666667	0.194549560546875
2.7285	0.185966491699219
2.73183333333334	0.174999237060547
2.73516666666667	0.170707702636719
2.7385	0.182151794433594
2.74183333333334	0.198841094970703
2.74516666666667	0.212192535400391
2.7485	0.225543975830078
2.75183333333334	0.238418579101563
2.75516666666667	0.252723693847656
2.7585	0.26082992553711
2.76183333333334	0.267505645751953
2.76516666666667	0.270366668701172
2.7685	0.26845932006836
2.77183333333334	0.269412994384766
2.77516666666667	0.27608871459961
2.7785	0.28228759765625
2.78183333333334	0.281333923339844
2.78516666666667	0.277996063232422
2.7885	0.284671783447266
2.79183333333334	0.291824340820313
2.79516666666667	0.288486480712891
2.7985	0.277519226074219
2.80183333333334	0.270843505859375
2.80516666666667	0.273227691650391
2.8085	0.269412994384766
2.81183333333334	0.262737274169922
2.81516666666667	0.258922576904297
2.8185	0.257015228271485
2.82183333333334	0.25177001953125
2.82516666666667	0.245094299316406
2.8285	0.243663787841797
2.83183333333334	0.242710113525391
2.83516666666667	0.23651123046875
2.8385	0.23651123046875
2.84183333333334	0.244140625
2.84516666666667	0.255107879638672
2.8485	0.264644622802735
2.85183333333334	0.270843505859375
2.85516666666667	0.278949737548828
2.8585	0.277996063232422
2.86183333333334	0.271797180175781
2.86516666666667	0.258922576904297
2.8685	0.254631042480469
2.87183333333334	0.261783599853516
2.87516666666667	0.287055969238281
2.8785	0.322341918945313
2.88183333333334	0.359535217285156
2.88516666666667	0.402450561523438
2.8885	0.452041625976563
2.89183333333334	0.513553619384766
2.89516666666667	0.576019287109375
2.8985	0.64849853515625
2.90183333333334	0.739097595214844
2.90516666666667	0.857353210449219
2.9085	0.9918212890625
2.91183333333334	1.14059448242188
2.91516666666667	1.3113021850586
2.9185	1.51538848876953
2.92183333333334	1.75571441650391
2.92516666666667	2.0284652709961
2.9285	2.33697891235352
2.93183333333334	2.68602371215821
2.93516666666667	3.07512283325196
2.9385	3.49569320678711
2.94183333333334	3.94201278686524
2.94516666666667	4.40645217895508
2.9485	4.88090515136719
2.95183333333334	5.34772872924805
2.95516666666667	5.79214096069336
2.9585	6.20269775390625
2.96183333333334	6.57129287719727
2.96516666666667	6.88838958740235
2.9685	7.13968276977539
2.97183333333334	7.31706619262696
2.97516666666667	7.41720199584961
2.9785	7.44438171386719
2.98183333333334	7.39383697509766
2.98516666666667	7.27033615112305
2.9885	7.08627700805664
2.99183333333334	6.86311721801758
2.99516666666667	6.61849975585938
2.9985	6.35385513305664
3.00183333333334	6.08444213867188
3.00516666666667	5.8135986328125
3.0085	5.5532455444336
3.01183333333334	5.30242919921875
3.01516666666667	5.06877899169922
3.0185	4.85944747924805
3.02183333333334	4.67729568481446
3.02516666666667	4.52613830566406
3.0285	4.40073013305664
3.03183333333334	4.29487228393555
3.03516666666667	4.19807434082031
3.0385	4.10509109497071
3.04183333333334	4.01639938354492
3.04516666666667	3.92532348632813
3.0485	3.83138656616211
3.05183333333334	3.72886657714844
3.05516666666667	3.62157821655274
3.0585	3.50618362426758
3.06183333333334	3.38315963745117
3.06516666666667	3.25250625610352
3.0685	3.1123161315918
3.07183333333334	2.97021865844727
3.07516666666667	2.82335281372071
3.0785	2.6693344116211
3.08183333333334	2.50816345214844
3.08516666666667	2.34413146972656
3.0885	2.18677520751953
3.09183333333334	2.03084945678711
3.09516666666667	1.87873840332031
3.0985	1.74236297607422
3.10183333333334	1.62076950073242
3.10516666666667	1.5101432800293
3.1085	1.40380859375
3.11183333333334	1.3117790222168
3.11516666666667	1.23405456542969
3.1185	1.16586685180664
3.12183333333334	1.0976791381836
3.12516666666667	1.03330612182617
3.1285	0.970840454101563
3.13183333333334	0.913143157958985
3.13516666666667	0.854015350341797
3.1385	0.797271728515625
3.14183333333334	0.747203826904297
3.14516666666667	0.706672668457032
3.1485	0.674247741699219
3.15183333333334	0.645160675048828
3.15516666666667	0.620841979980469
3.1585	0.599861145019532
3.16183333333334	0.58126449584961
3.16516666666667	0.565528869628907
3.1685	0.550270080566407
3.17183333333334	0.537872314453125
3.17516666666667	0.527381896972657
3.1785	0.515937805175782
3.18183333333334	0.502109527587891
3.18516666666667	0.486850738525391
3.1885	0.473976135253906
3.19183333333334	0.459671020507813
3.19516666666667	0.444412231445313
3.1985	0.42867660522461
3.20183333333334	0.414371490478516
3.20516666666667	0.402450561523438
3.2085	0.395774841308594
3.21183333333334	0.39815902709961
3.21516666666667	0.402450561523438
3.2185	0.401973724365235
3.22183333333334	0.399112701416016
3.22516666666667	0.400066375732422
3.2285	0.407695770263672
3.23183333333334	0.408649444580078
3.23516666666667	0.408649444580078
3.2385	0.413894653320313
3.24183333333334	0.422477722167969
3.24516666666667	0.423431396484375
3.2485	0.406265258789063
3.25183333333334	0.38909912109375
3.25516666666667	0.373363494873047
3.2585	0.359058380126953
3.26183333333334	0.340461730957031
3.26516666666667	0.324249267578125
3.2685	0.318527221679688
3.27183333333334	0.318527221679688
3.27516666666667	0.317573547363281
3.2785	0.316143035888672
3.28183333333334	0.319957733154297
3.28516666666667	0.322818756103516
3.2885	0.319004058837891
3.29183333333334	0.31280517578125
3.29516666666667	0.318527221679688
3.2985	0.331878662109375
3.30183333333334	0.342369079589844
3.30516666666667	0.349521636962891
3.3085	0.355720520019531
3.31183333333334	0.356197357177735
3.31516666666667	0.340461730957031
3.3185	0.317096710205078
3.32183333333334	0.297069549560547
3.32516666666667	0.280380249023438
3.3285	0.269889831542969
3.33183333333334	0.266075134277344
3.33516666666667	0.275135040283203
3.3385	0.28371810913086
3.34183333333334	0.291824340820313
3.34516666666667	0.303268432617188
3.3485	0.313282012939453
3.35183333333334	0.319004058837891
3.35516666666667	0.317096710205078
3.3585	0.31423568725586
3.36183333333334	0.311851501464844
3.36516666666667	0.307083129882813
3.3685	0.300407409667969
3.37183333333334	0.294685363769531
3.37516666666667	0.292301177978516
3.3785	0.2899169921875
3.38183333333334	0.287532806396485
3.38516666666667	0.287532806396485
3.3885	0.291824340820313
3.39183333333334	0.295639038085938
3.39516666666667	0.296115875244141
3.3985	0.296592712402344
3.40183333333334	0.292778015136719
3.40516666666667	0.283241271972656
3.4085	0.26845932006836
3.41183333333334	0.259876251220703
3.41516666666667	0.258922576904297
3.4185	0.265121459960938
3.42183333333334	0.274181365966797
3.42516666666667	0.285625457763672
3.4285	0.296592712402344
3.43183333333334	0.301837921142578
3.43516666666667	0.303268432617188
3.4385	0.302314758300781
3.44183333333334	0.307559967041016
3.44516666666667	0.314712524414063
3.4485	0.317096710205078
3.45183333333334	0.317096710205078
3.45516666666667	0.314712524414063
3.4585	0.312328338623047
3.46183333333334	0.307559967041016
3.46516666666667	0.303268432617188
3.4685	0.305652618408203
3.47183333333334	0.310420989990235
3.47516666666667	0.31280517578125
3.4785	0.311374664306641
3.48183333333334	0.308036804199219
3.48516666666667	0.305652618408203
3.4885	0.29897689819336
3.49183333333334	0.29134750366211
3.49516666666667	0.28371810913086
3.4985	0.280857086181641
3.50183333333334	0.281333923339844
3.50516666666667	0.282764434814453
3.5085	0.287532806396485
3.51183333333334	0.290393829345703
3.51516666666667	0.295162200927735
3.5185	0.298500061035156
3.52183333333334	0.304222106933594
3.52516666666667	0.310897827148438
3.5285	0.311851501464844
3.53183333333334	0.312328338623047
3.53516666666667	0.313282012939453
3.5385	0.311374664306641
3.54183333333334	0.299453735351563
3.54516666666667	0.285148620605469
3.5485	0.281810760498047
3.55183333333334	0.293254852294922
3.55516666666667	0.309467315673828
3.5585	0.326156616210938
3.56183333333334	0.340461730957031
3.56516666666667	0.3509521484375
3.5685	0.353336334228516
3.57183333333334	0.346660614013672
3.57516666666667	0.332355499267578
3.5785	0.313758850097656
3.58183333333334	0.301837921142578
3.58516666666667	0.294208526611328
3.5885	0.29754638671875
3.59183333333334	0.303745269775391
3.59516666666667	0.317096710205078
3.5985	0.329017639160156
3.60183333333334	0.334262847900391
3.60516666666667	0.333786010742188
3.6085	0.32806396484375
3.61183333333334	0.324726104736328
3.61516666666667	0.320911407470703
3.6185	0.318527221679688
3.62183333333334	0.315666198730469
3.62516666666667	0.316619873046875
3.6285	0.318527221679688
3.63183333333334	0.312328338623047
3.63516666666667	0.300884246826172
3.6385	0.290393829345703
3.64183333333334	0.289440155029297
3.64516666666667	0.2899169921875
3.6485	0.286102294921875
3.65183333333334	0.288963317871094
3.65516666666667	0.29754638671875
3.6585	0.311374664306641
3.66183333333334	0.315189361572266
3.66516666666667	0.306129455566406
3.6685	0.296592712402344
3.67183333333334	0.288963317871094
3.67516666666667	0.284671783447266
3.6785	0.284194946289063
3.68183333333334	0.286579132080078
3.68516666666667	0.29754638671875
3.6885	0.305652618408203
3.69183333333334	0.308990478515625
3.69516666666667	0.309467315673828
3.6985	0.30660629272461
3.70183333333334	0.308990478515625
3.70516666666667	0.309467315673828
3.7085	0.312328338623047
3.71183333333334	0.309467315673828
3.71516666666667	0.306129455566406
3.7185	0.310420989990235
3.72183333333334	0.315189361572266
3.72516666666667	0.315666198730469
3.7285	0.31280517578125
3.73183333333334	0.317573547363281
3.73516666666667	0.322341918945313
3.7385	0.316143035888672
3.74183333333334	0.307559967041016
3.74516666666667	0.299930572509766
3.7485	0.293731689453125
3.75183333333334	0.280857086181641
3.75516666666667	0.265598297119141
3.7585	0.251293182373047
3.76183333333334	0.240325927734375
3.76516666666667	0.241756439208985
3.7685	0.254631042480469
3.77183333333334	0.26845932006836
3.77516666666667	0.279426574707031
3.7785	0.288963317871094
3.78183333333334	0.302314758300781
3.78516666666667	0.308036804199219
3.7885	0.303745269775391
3.79183333333334	0.298500061035156
3.79516666666667	0.29754638671875
3.7985	0.300407409667969
3.80183333333334	0.29754638671875
3.80516666666667	0.2899169921875
3.8085	0.283241271972656
3.81183333333334	0.278949737548828
3.81516666666667	0.279426574707031
3.8185	0.284194946289063
3.82183333333334	0.292301177978516
3.82516666666667	0.305652618408203
3.8285	0.319480895996094
3.83183333333334	0.339508056640625
3.83516666666667	0.356674194335938
3.8385	0.363349914550781
3.84183333333334	0.370979309082031
3.84516666666667	0.385761260986328
3.8485	0.415802001953125
3.85183333333334	0.452518463134766
3.85516666666667	0.493049621582031
3.8585	0.538349151611328
3.86183333333334	0.586509704589844
3.86516666666667	0.638484954833985
3.8685	0.692367553710938
3.87183333333334	0.752925872802735
3.87516666666667	0.823974609375
3.8785	0.918388366699219
3.88183333333334	1.03330612182617
3.88516666666667	1.16729736328125
3.8885	1.31750106811524
3.89183333333334	1.48534774780274
3.89516666666667	1.67417526245117
3.8985	1.88016891479492
3.90183333333334	2.10905075073242
3.90516666666667	2.36177444458008
3.9085	2.64120101928711
3.91183333333334	2.95686721801758
3.91516666666667	3.30495834350586
3.9185	3.68833541870117
3.92183333333334	4.10699844360352
3.92516666666667	4.56428527832031
3.9285	5.06114959716797
3.93183333333334	5.59854507446289
3.93516666666667	6.18791580200196
3.9385	6.8349838256836
3.94183333333334	7.54213333129883
3.94516666666667	8.30888748168946
3.9485	9.13381576538086
3.95183333333334	10.0231170654297
3.95516666666667	10.9825134277344
3.9585	12.0105743408203
3.96183333333334	13.1139755249024
3.96516666666667	14.2974853515625
3.9685	15.5768394470215
3.97183333333334	16.9339179992676
3.97516666666667	18.3587074279785
3.9785	19.8445320129395
3.98183333333334	21.3913917541504
3.98516666666667	22.9883193969727
3.9885	24.6043205261231
3.99183333333334	26.2317657470703
3.99516666666667	27.8491973876953
3.9985	29.4327735900879
4.00183333333334	30.9457778930664
4.00516666666667	32.3619842529297
4.0085	33.6604118347168
4.01183333333334	34.8100662231446
4.01516666666667	35.7866287231446
4.0185	36.5648269653321
4.02183333333334	37.1317863464356
4.02516666666667	37.4751091003418
4.0285	37.5933647155762
4.03183333333334	37.4903678894043
4.03516666666667	37.1718406677246
4.0385	36.6563796997071
4.04183333333334	35.9568595886231
4.04516666666667	35.0866317749024
4.0485	34.0590476989746
4.05183333333333	32.9060554504395
4.05516666666667	31.6572189331055
4.0585	30.3463935852051
4.06183333333334	28.9974212646485
4.06516666666667	27.6365280151367
4.0685	26.2784957885742
4.07183333333334	24.9366760253906
4.07516666666667	23.6201286315918
4.0785	22.3355293273926
4.08183333333334	21.0971832275391
4.08516666666667	19.9189186096192
4.0885	18.8140869140625
4.09183333333333	17.7836418151856
4.09516666666667	16.8247222900391
4.0985	15.9397125244141
4.10183333333334	15.1238441467285
4.10516666666667	14.3661499023438
4.1085	13.6590003967285
4.11183333333334	13.0023956298828
4.11516666666667	12.392520904541
4.1185	11.8136405944824
4.12183333333334	11.2543106079102
4.12516666666667	10.709285736084
4.1285	10.1771354675293
4.13183333333333	9.64975357055664
4.13516666666667	9.12237167358399
4.1385	8.59308242797852
4.14183333333334	8.05473327636719
4.14516666666667	7.51018524169922
4.1485	6.95466995239258
4.15183333333334	6.38961791992188
4.15516666666667	5.828857421875
4.1585	5.27524948120117
4.16183333333334	4.73928451538086
4.16516666666667	4.21142578125
4.1685	3.69739532470703
4.17183333333333	3.20529937744141
4.17516666666667	2.7308464050293
4.1785	2.28357315063477
4.18183333333334	1.8610954284668
4.18516666666667	1.47342681884766
4.1885	1.11579895019531
4.19183333333334	0.791072845458985
4.19516666666667	0.499725341796875
4.1985	0.236988067626953
4.20183333333334	0.003814697265625
4.20516666666667	-0.195980072021485
4.2085	-0.357627868652344
4.21183333333333	-0.492572784423828
4.21516666666667	-0.607013702392578
4.2185	-0.697135925292969
4.22183333333334	-0.758171081542969
4.22516666666667	-0.79488754272461
4.2285	-0.814914703369141
4.23183333333334	-0.816822052001953
4.23516666666667	-0.795841217041016
4.2385	-0.768661499023438
4.24183333333334	-0.737667083740235
4.24516666666667	-0.704765319824219
4.2485	-0.668048858642578
4.25183333333334	-0.630378723144532
4.25516666666667	-0.595569610595703
4.2585	-0.554561614990235
4.26183333333334	-0.513076782226563
4.26516666666667	-0.471115112304688
4.2685	-0.42724609375
4.27183333333334	-0.385761260986328
4.27516666666667	-0.348567962646485
4.2785	-0.315666198730469
4.28183333333334	-0.279903411865235
4.28516666666667	-0.246524810791016
4.2885	-0.219345092773438
4.29183333333334	-0.195026397705078
4.29516666666667	-0.168800354003906
4.2985	-0.142574310302735
4.30183333333334	-0.123023986816406
4.30516666666667	-0.10824203491211
4.3085	-0.0948905944824219
4.31183333333334	-0.0810623168945313
4.31516666666667	-0.0658035278320313
4.3185	-0.0514984130859375
4.32183333333334	-0.0324249267578125
4.32516666666667	-0.003814697265625
4.3285	0.0262260437011719
4.33183333333334	0.0543594360351563
4.33516666666667	0.0743865966796875
4.3385	0.0910758972167969
4.34183333333333	0.104427337646485
4.34516666666667	0.112533569335938
4.3485	0.123977661132813
4.35183333333334	0.138282775878906
4.35516666666667	0.155925750732422
4.3585	0.172615051269531
4.36183333333334	0.189781188964844
4.36516666666667	0.209331512451172
4.3685	0.226497650146485
4.37183333333334	0.24557113647461
4.37516666666667	0.266551971435547
4.3785	0.29134750366211
4.38183333333333	0.313758850097656
4.38516666666667	0.326633453369141
4.3885	0.333786010742188
4.39183333333334	0.332355499267578
4.39516666666667	0.32949447631836
4.3985	0.32806396484375
4.40183333333334	0.329971313476563
4.40516666666667	0.339984893798828
4.4085	0.35238265991211
4.41183333333334	0.364780426025391
4.41516666666667	0.372409820556641
4.4185	0.37527084350586
4.42183333333333	0.372886657714844
4.42516666666667	0.364780426025391
4.4285	0.36001205444336
4.43183333333334	0.362396240234375
4.43516666666667	0.370025634765625
4.4385	0.373363494873047
4.44183333333334	0.369071960449219
4.44516666666667	0.364780426025391
4.4485	0.363826751708985
4.45183333333334	0.369548797607422
4.45516666666667	0.375747680664063
4.4585	0.38909912109375
4.46183333333333	0.40435791015625
4.46516666666667	0.415802001953125
4.4685	0.413894653320313
4.47183333333334	0.401020050048828
4.47516666666667	0.383377075195313
4.4785	0.365734100341797
4.48183333333334	0.358104705810547
4.48516666666667	0.364780426025391
4.4885	0.384807586669922
4.49183333333334	0.401973724365235
4.49516666666667	0.416755676269531
4.4985	0.42867660522461
4.50183333333334	0.432014465332031
4.50516666666667	0.423431396484375
4.5085	0.401496887207031
4.51183333333334	0.382423400878906
4.51516666666667	0.370025634765625
4.5185	0.364780426025391
4.52183333333334	0.360488891601563
4.52516666666667	0.355243682861328
4.5285	0.356197357177735
4.53183333333334	0.362873077392578
4.53516666666667	0.37384033203125
4.5385	0.386714935302735
4.54183333333334	0.397682189941406
4.54516666666667	0.409126281738281
4.5485	0.41961669921875
4.55183333333334	0.42867660522461
4.55516666666667	0.430107116699219
4.5585	0.422477722167969
4.56183333333334	0.414848327636719
4.56516666666667	0.406265258789063
4.5685	0.397205352783203
4.57183333333334	0.384807586669922
4.57516666666667	0.376224517822266
4.5785	0.368595123291016
4.58183333333334	0.359535217285156
4.58516666666667	0.353336334228516
4.5885	0.354766845703125
4.59183333333333	0.362396240234375
4.59516666666667	0.368595123291016
4.5985	0.374317169189453
4.60183333333334	0.388145446777344
4.60516666666667	0.403881072998047
4.6085	0.4119873046875
4.61183333333334	0.411033630371094
4.61516666666667	0.411510467529297
4.6185	0.416755676269531
4.62183333333334	0.416278839111328
4.62516666666667	0.415325164794922
4.6285	0.413894653320313
4.63183333333333	0.416278839111328
4.63516666666667	0.412464141845703
4.6385	0.401973724365235
4.64183333333334	0.395774841308594
4.64516666666667	0.390052795410156
4.6485	0.384807586669922
4.65183333333334	0.372886657714844
4.65516666666667	0.362873077392578
4.6585	0.35858154296875
4.66183333333334	0.356197357177735
4.66516666666667	0.351905822753906
4.6685	0.35238265991211
4.67183333333333	0.360965728759766
4.67516666666667	0.372886657714844
4.6785	0.377655029296875
4.68183333333334	0.372409820556641
4.68516666666667	0.369071960449219
4.6885	0.362396240234375
4.69183333333334	0.360488891601563
4.69516666666667	0.359058380126953
4.6985	0.362873077392578
4.70183333333334	0.370502471923828
4.70516666666667	0.379562377929688
4.7085	0.391960144042969
4.71183333333333	0.399589538574219
4.71516666666667	0.403881072998047
4.7185	0.402450561523438
4.72183333333334	0.404834747314453
4.72516666666667	0.403881072998047
4.7285	0.399589538574219
4.73183333333334	0.391006469726563
4.73516666666667	0.384330749511719
4.7385	0.38290023803711
4.74183333333334	0.38290023803711
4.74516666666667	0.381946563720703
4.7485	0.38290023803711
4.75183333333334	0.38290023803711
4.75516666666667	0.383377075195313
4.7585	0.375747680664063
4.76183333333334	0.36764144897461
4.76516666666667	0.365734100341797
4.7685	0.36764144897461
4.77183333333334	0.373363494873047
4.77516666666667	0.377178192138672
4.7785	0.391483306884766
4.78183333333334	0.403404235839844
4.78516666666667	0.409126281738281
4.7885	0.408172607421875
4.79183333333334	0.409603118896485
4.79516666666667	0.412940979003906
4.7985	0.408172607421875
4.80183333333334	0.398635864257813
4.80516666666667	0.391006469726563
4.8085	0.388622283935547
4.81183333333334	0.385284423828125
4.81516666666667	0.378608703613281
4.8185	0.372409820556641
4.82183333333334	0.371932983398438
4.82516666666667	0.374317169189453
4.8285	0.374317169189453
4.83183333333334	0.374317169189453
4.83516666666667	0.378131866455078
4.8385	0.386714935302735
4.84183333333334	0.393867492675781
4.84516666666667	0.396251678466797
4.8485	0.401496887207031
4.85183333333334	0.406742095947266
4.85516666666667	0.412464141845703
4.8585	0.415325164794922
4.86183333333334	0.416278839111328
4.86516666666667	0.420093536376953
4.8685	0.423908233642578
4.87183333333334	0.425815582275391
4.87516666666667	0.420570373535156
4.8785	0.409603118896485
4.88183333333333	0.402927398681641
4.88516666666667	0.400543212890625
4.8885	0.396728515625
4.89183333333334	0.391006469726563
4.89516666666667	0.388145446777344
4.8985	0.387191772460938
4.90183333333334	0.38290023803711
4.90516666666667	0.375747680664063
4.9085	0.369548797607422
4.91183333333334	0.36764144897461
4.91516666666667	0.369071960449219
4.9185	0.373363494873047
4.92183333333333	0.380039215087891
4.92516666666667	0.386714935302735
4.9285	0.398635864257813
4.93183333333334	0.409603118896485
4.93516666666667	0.41961669921875
4.9385	0.432014465332031
4.94183333333334	0.439167022705078
4.94516666666667	0.441074371337891
4.9485	0.432968139648438
4.95183333333334	0.423431396484375
4.95516666666667	0.413894653320313
4.9585	0.401973724365235
4.96183333333333	0.397682189941406
4.96516666666667	0.401020050048828
4.9685	0.410079956054688
4.97183333333334	0.418186187744141
4.97516666666667	0.421524047851563
4.9785	0.426769256591797
4.98183333333334	0.424861907958985
4.98516666666667	0.422477722167969
4.9885	0.422477722167969
4.99183333333334	0.426769256591797
4.99516666666667	0.434398651123047
4.9985	0.441074371337891
5.00183333333334	0.447273254394531
5.00516666666667	0.446796417236328
5.0085	0.441074371337891
5.01183333333334	0.432491302490235
5.01516666666667	0.422954559326172
5.0185	0.412464141845703
5.02183333333334	0.407218933105469
5.02516666666667	0.409603118896485
5.0285	0.417232513427735
5.03183333333334	0.42724609375
5.03516666666667	0.444412231445313
5.0385	0.472068786621094
5.04183333333334	0.501155853271485
5.04516666666667	0.525474548339844
5.0485	0.539302825927735
5.05183333333334	0.555515289306641
5.05516666666667	0.571250915527344
5.0585	0.580310821533203
5.06183333333334	0.583171844482422
5.06516666666667	0.591754913330078
5.0685	0.614643096923828
5.07183333333334	0.642776489257813
5.07516666666667	0.674247741699219
5.0785	0.712871551513672
5.08183333333334	0.762462615966797
5.08516666666667	0.815391540527344
5.0885	0.866889953613281
5.09183333333334	0.919342041015625
5.09516666666667	0.972747802734375
5.0985	1.02615356445313
5.10183333333334	1.08051300048828
5.10516666666667	1.13916397094727
5.1085	1.20687484741211
5.11183333333334	1.27935409545899
5.11516666666667	1.35517120361328
5.1185	1.43527984619141
5.12183333333334	1.52206420898438
5.12516666666667	1.617431640625
5.1285	1.71566009521485
5.13183333333334	1.81865692138672
5.13516666666667	1.93071365356446
5.1385	2.05612182617188
5.14183333333334	2.19583511352539
5.14516666666667	2.34794616699219
5.1485	2.51245498657227
5.15183333333334	2.68697738647461
5.15516666666667	2.86293029785156
5.1585	3.04222106933594
5.16183333333334	3.22151184082031
5.16516666666667	3.39889526367188
5.1685	3.58057022094727
5.17183333333334	3.77273559570313
5.17516666666667	3.97729873657227
5.1785	4.19044494628906
5.18183333333334	4.40740585327149
5.18516666666667	4.64010238647461
5.1885	4.88328933715821
5.19183333333334	5.1264762878418
5.19516666666667	5.37300109863282
5.1985	5.61952590942383
5.20183333333334	5.87177276611328
5.20516666666667	6.10876083374024
5.2085	6.33382797241211
5.21183333333334	6.55412673950196
5.21516666666667	6.77633285522461
5.2185	6.99853897094727
5.22183333333334	7.21263885498047
5.22516666666667	7.42912292480469
5.2285	7.64894485473633
5.23183333333334	7.86256790161133
5.23516666666667	8.06188583374024
5.2385	8.25262069702149
5.24183333333334	8.4376335144043
5.24516666666667	8.61501693725586
5.2485	8.78000259399414
5.25183333333334	8.93545150756836
5.25516666666667	9.07945632934571
5.2585	9.20772552490235
5.26183333333334	9.31978225708008
5.26516666666667	9.41896438598633
5.2685	9.50145721435547
5.27183333333334	9.56439971923828
5.27516666666667	9.60683822631836
5.2785	9.63592529296875
5.28183333333334	9.65166091918946
5.28516666666667	9.65356826782227
5.2885	9.64212417602539
5.29183333333334	9.62018966674805
5.29516666666667	9.58776473999024
5.2985	9.54294204711914
5.30183333333334	9.48286056518555
5.30516666666667	9.40942764282227
5.3085	9.32741165161133
5.31183333333334	9.24348831176758
5.31516666666667	9.15193557739258
5.3185	9.04893875122071
5.32183333333334	8.93402099609375
5.32516666666667	8.81052017211914
5.3285	8.67462158203125
5.33183333333334	8.52108001708985
5.33516666666667	8.35895538330078
5.3385	8.19921493530274
5.34183333333334	8.04662704467774
5.34516666666667	7.89117813110352
5.3485	7.72714614868164
5.35183333333334	7.56168365478516
5.35516666666667	7.40146636962891
5.3585	7.23838806152344
5.36183333333334	7.06768035888672
5.36516666666667	6.89077377319336
5.3685	6.72101974487305
5.37183333333334	6.55460357666016
5.37516666666667	6.38628005981446
5.3785	6.21843338012696
5.38183333333334	6.0572624206543
5.38516666666667	5.90276718139649
5.3885	5.74922561645508
5.39183333333334	5.59473037719727
5.39516666666667	5.44118881225586
5.3985	5.28717041015625
5.40183333333334	5.13029098510742
5.40516666666667	4.97627258300781
5.4085	4.82702255249024
5.41183333333334	4.68587875366211
5.41516666666667	4.54902648925781
5.4185	4.41408157348633
5.42183333333333	4.28438186645508
5.42516666666667	4.15515899658203
5.4285	4.02545928955078
5.43183333333334	3.89194488525391
5.43516666666667	3.75604629516602
5.4385	3.62730026245117
5.44183333333334	3.50761413574219
5.44516666666667	3.39603424072266
5.4485	3.28302383422852
5.45183333333334	3.16762924194336
5.45516666666667	3.05843353271485
5.4585	2.95448303222656
5.46183333333333	2.85387039184571
5.46516666666667	2.75421142578125
5.4685	2.65836715698242
5.47183333333334	2.57301330566406
5.47516666666667	2.49338150024414
5.4785	2.41613388061524
5.48183333333334	2.34079360961914
5.48516666666667	2.26974487304688
5.4885	2.20870971679688
5.49183333333334	2.1514892578125
5.49516666666667	2.09283828735352
5.4985	2.02608108520508
5.50183333333334	1.95550918579102
5.50516666666667	1.88779830932617
5.5085	1.82390213012696
5.51183333333334	1.76525115966797
5.51516666666667	1.71136856079102
5.5185	1.66606903076172
5.52183333333334	1.62363052368164
5.52516666666667	1.58214569091797
5.5285	1.54161453247071
5.53183333333334	1.50442123413086
5.53516666666667	1.46913528442383
5.5385	1.43909454345703
5.54183333333334	1.41477584838867
5.54516666666667	1.39188766479492
5.5485	1.36661529541016
5.55183333333334	1.34038925170899
5.55516666666667	1.31702423095703
5.5585	1.29461288452149
5.56183333333334	1.27029418945313
5.56516666666667	1.24835968017578
5.5685	1.22833251953125
5.57183333333334	1.21164321899414
5.57516666666667	1.19686126708985
5.5785	1.18494033813477
5.58183333333334	1.17158889770508
5.58516666666667	1.15203857421875
5.5885	1.12676620483399
5.59183333333334	1.10435485839844
5.59516666666667	1.08671188354492
5.5985	1.0676383972168
5.60183333333334	1.05571746826172
5.60516666666667	1.04856491088867
5.6085	1.04761123657227
5.61183333333334	1.04475021362305
5.61516666666667	1.03855133056641
5.6185	1.03139877319336
5.62183333333334	1.01852416992188
5.62516666666667	1.00326538085938
5.6285	0.992298126220703
5.63183333333334	0.983715057373047
5.63516666666667	0.979423522949219
5.6385	0.974655151367188
5.64183333333334	0.972270965576172
5.64516666666667	0.975608825683594
5.6485	0.98419189453125
5.65183333333334	0.992298126220703
5.65516666666667	0.991344451904297
5.6585	0.989913940429688
5.66183333333334	0.995159149169922
5.66516666666667	1.00040435791016
5.6685	0.997066497802735
5.67183333333334	0.989913940429688
5.67516666666667	0.987052917480469
5.6785	0.989437103271485
5.68183333333334	0.990390777587891
5.68516666666667	0.990867614746094
5.6885	0.988483428955078
5.69183333333334	0.98419189453125
5.69516666666667	0.979900360107422
5.6985	0.978469848632813
5.70183333333334	0.9765625
5.70516666666667	0.967979431152344
5.7085	0.960350036621094
5.71183333333333	0.954151153564453
5.71516666666667	0.948905944824219
5.7185	0.942230224609375
5.72183333333334	0.937938690185547
5.72516666666667	0.93984603881836
5.7285	0.945091247558594
5.73183333333334	0.947952270507813
5.73516666666667	0.95367431640625
5.7385	0.963687896728516
5.74183333333334	0.973224639892578
5.74516666666667	0.978469848632813
5.7485	0.981807708740235
5.75183333333334	0.987052917480469
5.75516666666667	0.987529754638672
5.7585	0.978946685791016
5.76183333333334	0.969409942626953
5.76516666666667	0.960350036621094
5.7685	0.952243804931641
5.77183333333334	0.948905944824219
5.77516666666667	0.952243804931641
5.7785	0.959396362304688
5.78183333333334	0.963211059570313
5.78516666666667	0.970840454101563
5.7885	0.981330871582031
5.79183333333334	0.986099243164063
5.79516666666667	0.9765625
5.7985	0.9613037109375
5.80183333333334	0.94747543334961
5.80516666666667	0.933647155761719
5.8085	0.923633575439453
5.81183333333334	0.921726226806641
5.81516666666667	0.926971435546875
5.8185	0.9307861328125
5.82183333333334	0.931262969970703
5.82516666666667	0.929355621337891
5.8285	0.928401947021485
5.83183333333334	0.924110412597656
5.83516666666667	0.919818878173828
5.8385	0.916004180908203
5.84183333333334	0.914096832275391
5.84516666666667	0.912666320800781
5.8485	0.905036926269531
5.85183333333334	0.895500183105469
5.85516666666667	0.889301300048828
5.8585	0.889778137207031
5.86183333333334	0.892162322998047
5.86516666666667	0.897407531738281
5.8685	0.904083251953125
5.87183333333334	0.911712646484375
5.87516666666667	0.91552734375
5.8785	0.918388366699219
5.88183333333334	0.919818878173828
5.88516666666667	0.914096832275391
5.8885	0.906944274902344
5.89183333333334	0.904083251953125
5.89516666666667	0.908851623535156
5.8985	0.912666320800781
5.90183333333334	0.914573669433594
5.90516666666667	0.919342041015625
5.9085	0.925064086914063
5.91183333333334	0.924110412597656
5.91516666666667	0.914573669433594
5.9185	0.903606414794922
5.92183333333334	0.9002685546875
5.92516666666667	0.899791717529297
5.9285	0.898361206054688
5.93183333333334	0.896453857421875
5.93516666666667	0.898361206054688
5.9385	0.90789794921875
5.94183333333334	0.916481018066406
5.94516666666667	0.919342041015625
5.9485	0.91695785522461
5.95183333333334	0.922203063964844
5.95516666666667	0.9307861328125
5.9585	0.930309295654297
5.96183333333334	0.919818878173828
5.96516666666667	0.914096832275391
5.9685	0.918865203857422
5.97183333333334	0.919818878173828
5.97516666666667	0.914573669433594
5.9785	0.910758972167969
5.98183333333334	0.912189483642578
5.98516666666667	0.912666320800781
5.9885	0.913619995117188
5.99183333333334	0.916004180908203
5.99516666666667	0.922203063964844
5.9985	0.929832458496094
6.00183333333334	0.939369201660156
6.00516666666667	0.950336456298828
6.0085	0.954627990722656
6.01183333333334	0.958919525146485
6.01516666666667	0.960826873779297
6.0185	0.967979431152344
6.02183333333334	0.973701477050781
6.02516666666667	0.975131988525391
6.0285	0.977516174316406
6.03183333333334	0.97799301147461
6.03516666666667	0.980377197265625
6.0385	0.980854034423828
6.04183333333334	0.982761383056641
6.04516666666667	0.988483428955078
6.0485	0.990390777587891
6.05183333333334	0.98562240600586
6.05516666666667	0.9765625
6.0585	0.964641571044922
6.06183333333334	0.952243804931641
6.06516666666667	0.93841552734375
6.0685	0.926017761230469
6.07183333333334	0.920295715332031
6.07516666666667	0.919818878173828
6.0785	0.925064086914063
6.08183333333334	0.930309295654297
6.08516666666667	0.93841552734375
6.0885	0.951290130615235
6.09183333333334	0.967025756835938
6.09516666666667	0.975608825683594
6.0985	0.974655151367188
6.10183333333334	0.967025756835938
6.10516666666667	0.959396362304688
6.1085	0.951290130615235
6.11183333333334	0.937938690185547
6.11516666666667	0.929832458496094
6.1185	0.929355621337891
6.12183333333334	0.935077667236328
6.12516666666667	0.937938690185547
6.1285	0.937938690185547
6.13183333333334	0.941753387451172
6.13516666666667	0.946044921875
6.1385	0.944614410400391
6.14183333333334	0.941276550292969
6.14516666666667	0.945568084716797
6.1485	0.960826873779297
6.15183333333334	0.9765625
6.15516666666667	0.984668731689453
6.1585	0.990867614746094
6.16183333333334	0.99325180053711
6.16516666666667	0.988483428955078
6.1685	0.976085662841797
6.17183333333334	0.9613037109375
6.17516666666667	0.948429107666016
6.1785	0.938892364501953
6.18183333333334	0.93984603881836
6.18516666666667	0.946998596191406
6.1885	0.954627990722656
6.19183333333334	0.958442687988281
6.19516666666667	0.967502593994141
6.1985	0.975131988525391
6.20183333333334	0.974655151367188
6.20516666666667	0.964641571044922
6.2085	0.952243804931641
6.21183333333334	0.946521759033203
6.21516666666667	0.940799713134766
6.2185	0.93984603881836
6.22183333333334	0.941753387451172
6.22516666666667	0.94747543334961
6.2285	0.957489013671875
6.23183333333334	0.965118408203125
6.23516666666667	0.971317291259766
6.2385	0.97799301147461
6.24183333333334	0.988960266113281
6.24516666666667	1.00183486938477
6.2485	1.0066032409668
6.25183333333334	1.01089477539063
6.25516666666667	1.01423263549805
6.2585	1.01184844970703
6.26183333333334	1.00040435791016
6.26516666666667	0.990867614746094
6.2685	0.988483428955078
6.27183333333334	0.98419189453125
6.27516666666667	0.973224639892578
6.2785	0.963687896728516
6.28183333333334	0.957489013671875
6.28516666666667	0.94747543334961
6.2885	0.939369201660156
6.29183333333334	0.93984603881836
6.29516666666667	0.941753387451172
6.2985	0.944137573242188
6.30183333333334	0.945568084716797
6.30516666666667	0.95510482788086
6.3085	0.96273422241211
6.31183333333334	0.966548919677735
6.31516666666667	0.974655151367188
6.3185	0.985145568847656
6.32183333333334	0.995635986328125
6.32516666666667	0.995635986328125
6.3285	0.991344451904297
6.33183333333334	0.983715057373047
6.33516666666667	0.9765625
6.3385	0.96893310546875
6.34183333333334	0.960350036621094
6.34516666666667	0.956535339355469
6.3485	0.959873199462891
6.35183333333334	0.973224639892578
6.35516666666667	0.988006591796875
6.3585	0.994682312011719
6.36183333333334	0.998020172119141
6.36516666666667	0.993728637695313
6.3685	0.979900360107422
6.37183333333334	0.955581665039063
6.37516666666667	0.931262969970703
6.3785	0.920295715332031
6.38183333333334	0.91695785522461
6.38516666666667	0.918865203857422
6.3885	0.920772552490235
6.39183333333334	0.926017761230469
6.39516666666667	0.9307861328125
6.3985	0.931262969970703
6.40183333333334	0.9307861328125
6.40516666666667	0.928878784179688
6.4085	0.936031341552735
6.41183333333334	0.942230224609375
6.41516666666667	0.947952270507813
6.4185	0.946521759033203
6.42183333333334	0.938892364501953
6.42516666666667	0.932693481445313
6.4285	0.925064086914063
6.43183333333334	0.922203063964844
6.43516666666667	0.91552734375
6.4385	0.91552734375
6.44183333333334	0.91695785522461
6.44516666666667	0.924110412597656
6.4485	0.936985015869141
6.45183333333334	0.949859619140625
6.45516666666667	0.960826873779297
6.4585	0.961780548095703
6.46183333333334	0.963211059570313
6.46516666666667	0.962257385253906
6.4685	0.955581665039063
6.47183333333334	0.949382781982422
6.47516666666667	0.942707061767578
6.4785	0.941753387451172
6.48183333333334	0.93984603881836
6.48516666666667	0.939369201660156
6.4885	0.937461853027344
6.49183333333334	0.930309295654297
6.49516666666667	0.925064086914063
6.4985	0.92458724975586
6.50183333333334	0.924110412597656
6.50516666666667	0.919818878173828
6.5085	0.916481018066406
6.51183333333334	0.918865203857422
6.51516666666667	0.92458724975586
6.5185	0.926494598388672
6.52183333333334	0.929832458496094
6.52516666666667	0.933170318603516
6.5285	0.941276550292969
6.53183333333334	0.945091247558594
6.53516666666667	0.94747543334961
6.5385	0.949859619140625
6.54183333333334	0.955581665039063
6.54516666666667	0.963211059570313
6.5485	0.967979431152344
6.55183333333334	0.973224639892578
6.55516666666667	0.97799301147461
6.5585	0.979423522949219
6.56183333333334	0.97799301147461
6.56516666666667	0.971794128417969
6.5685	0.960826873779297
6.57183333333334	0.945568084716797
6.57516666666667	0.929355621337891
6.5785	0.917911529541016
6.58183333333334	0.906944274902344
6.58516666666667	0.899791717529297
6.5885	0.896930694580078
6.59183333333334	0.902175903320313
6.59516666666667	0.910282135009766
6.5985	0.918865203857422
6.60183333333334	0.925540924072266
6.60516666666667	0.928878784179688
6.6085	0.928401947021485
6.61183333333334	0.920772552490235
6.61516666666667	0.917434692382813
6.6185	0.92315673828125
6.62183333333334	0.9307861328125
6.62516666666667	0.937461853027344
6.6285	0.940322875976563
6.63183333333334	0.940799713134766
6.63516666666667	0.929832458496094
6.6385	0.904560089111328
6.64183333333334	0.882148742675781
6.64516666666667	0.865459442138672
6.6485	0.86212158203125
6.65183333333334	0.862598419189453
6.65516666666667	0.868320465087891
6.6585	0.881195068359375
6.66183333333334	0.895500183105469
6.66516666666667	0.909805297851563
[truncated: 2,508 more rows]
