# Supplementary material for: Phase-Specific Parameter Estimation in Chiral HPLC Using 1‑Site, 2‑Site Stochastic Models, and Unified Equation Approach
Source: Anal Chem. 2026 Apr 29;98(18):13925–39. doi: 10.1021/acs.analchem.6c01634 (PMC13177292; doi:10.1021/acs.analchem.6c01634)
Supplement: Supplementary file 2 [file ac6c01634_si_002.zip › SupportingInformation/01_isotherm_fit/CELL3_data/LORA_CELL3_05_10_22506.CSV]

0	-0.0758171081542969
0.00333333333333334	-0.0748634338378907
0.00666666666666667	-0.0739097595214844
0.01	-0.0720024108886719
0.0133333333333334	-0.0629425048828125
0.0166666666666667	-0.0472068786621094
0.02	-0.0300407409667969
0.0233333333333334	-0.0119209289550781
0.0266666666666667	0.00476837158203125
0.03	0.0166893005371094
0.0333333333333334	0.0224113464355469
0.0366666666666667	0.0252723693847656
0.04	0.0271797180175781
0.0433333333333334	0.0233650207519531
0.0466666666666667	0.0138282775878906
0.05	-0.00143051147460938
0.0533333333333334	-0.0128746032714844
0.0566666666666667	-0.02288818359375
0.06	-0.030517578125
0.0633333333333334	-0.0376701354980469
0.0666666666666667	-0.0424385070800781
0.07	-0.0391006469726563
0.0733333333333334	-0.0338554382324219
0.0766666666666667	-0.0290870666503906
0.08	-0.026702880859375
0.0833333333333334	-0.0271797180175781
0.0866666666666667	-0.0309944152832031
0.09	-0.0405311584472656
0.0933333333333334	-0.049591064453125
0.0966666666666667	-0.0553131103515625
0.1	-0.0624656677246094
0.103333333333334	-0.06866455078125
0.106666666666667	-0.0729560852050782
0.11	-0.072479248046875
0.113333333333334	-0.0677108764648438
0.116666666666667	-0.0643730163574219
0.12	-0.057220458984375
0.123333333333334	-0.0543594360351563
0.126666666666667	-0.0548362731933594
0.13	-0.0586509704589844
0.133333333333334	-0.0581741333007813
0.136666666666667	-0.05340576171875
0.14	-0.0500679016113282
0.143333333333334	-0.0472068786621094
0.146666666666667	-0.041961669921875
0.15	-0.0329017639160156
0.153333333333334	-0.0348091125488281
0.156666666666667	-0.0481605529785156
0.16	-0.0662803649902344
0.163333333333334	-0.0796318054199219
0.166666666666667	-0.0863075256347656
0.17	-0.0853538513183594
0.173333333333334	-0.0758171081542969
0.176666666666667	-0.0629425048828125
0.18	-0.0514984130859375
0.183333333333334	-0.0476837158203125
0.186666666666667	-0.0524520874023438
0.19	-0.0629425048828125
0.193333333333334	-0.0772476196289063
0.196666666666667	-0.087738037109375
0.2	-0.0972747802734375
0.203333333333334	-0.101566314697266
0.206666666666667	-0.10061264038086
0.21	-0.0944137573242188
0.213333333333334	-0.087738037109375
0.216666666666667	-0.0853538513183594
0.22	-0.0867843627929688
0.223333333333334	-0.0858306884765625
0.226666666666667	-0.0867843627929688
0.23	-0.0867843627929688
0.233333333333334	-0.0905990600585938
0.236666666666667	-0.0896453857421875
0.24	-0.0824928283691406
0.243333333333334	-0.0734329223632813
0.246666666666667	-0.0653266906738282
0.25	-0.0653266906738282
0.253333333333334	-0.0634193420410157
0.256666666666667	-0.0591278076171875
0.26	-0.0576972961425782
0.263333333333334	-0.0624656677246094
0.266666666666667	-0.0705718994140625
0.27	-0.0748634338378907
0.273333333333334	-0.0777244567871094
0.276666666666667	-0.0844001770019531
0.28	-0.0925064086914063
0.283333333333334	-0.0958442687988281
0.286666666666667	-0.0963211059570313
0.29	-0.0982284545898438
0.293333333333334	-0.101566314697266
0.296666666666667	-0.102996826171875
0.3	-0.0987052917480469
0.303333333333334	-0.0934600830078125
0.306666666666667	-0.0872611999511719
0.31	-0.080108642578125
0.313333333333334	-0.0772476196289063
0.316666666666667	-0.0786781311035157
0.32	-0.0853538513183594
0.323333333333334	-0.0958442687988281
0.326666666666667	-0.1068115234375
0.33	-0.120639801025391
0.333333333333334	-0.130653381347656
0.336666666666667	-0.13113021850586
0.34	-0.126361846923828
0.343333333333334	-0.120162963867188
0.346666666666667	-0.118255615234375
0.35	-0.119209289550781
0.353333333333334	-0.121116638183594
0.356666666666667	-0.128269195556641
0.36	-0.134468078613281
0.363333333333334	-0.1373291015625
0.366666666666667	-0.133514404296875
0.37	-0.12350082397461
0.373333333333334	-0.113010406494141
0.376666666666667	-0.100135803222656
0.38	-0.0929832458496094
0.383333333333334	-0.0910758972167969
0.386666666666667	-0.0948905944824219
0.39	-0.101566314697266
0.393333333333334	-0.1068115234375
0.396666666666667	-0.111579895019531
0.4	-0.113964080810547
0.403333333333334	-0.111103057861328
0.406666666666667	-0.101566314697266
0.41	-0.0872611999511719
0.413333333333334	-0.0772476196289063
0.416666666666667	-0.0739097595214844
0.42	-0.0772476196289063
0.423333333333334	-0.0815391540527344
0.426666666666667	-0.0829696655273438
0.43	-0.0853538513183594
0.433333333333334	-0.0872611999511719
0.436666666666667	-0.0896453857421875
0.44	-0.0896453857421875
0.443333333333334	-0.0901222229003906
0.446666666666667	-0.0948905944824219
0.45	-0.101089477539063
0.453333333333334	-0.110149383544922
0.456666666666667	-0.116825103759766
0.46	-0.121593475341797
0.463333333333334	-0.121116638183594
0.466666666666667	-0.116348266601563
0.47	-0.113010406494141
0.473333333333334	-0.105857849121094
0.476666666666667	-0.103950500488281
0.48	-0.102519989013672
0.483333333333334	-0.104427337646485
0.486666666666667	-0.106334686279297
0.49	-0.10824203491211
0.493333333333334	-0.111103057861328
0.496666666666667	-0.110626220703125
0.5	-0.112056732177735
0.503333333333334	-0.116825103759766
0.506666666666667	-0.124931335449219
0.51	-0.130653381347656
0.513333333333334	-0.130176544189453
0.516666666666667	-0.129222869873047
0.52	-0.125885009765625
0.523333333333334	-0.120162963867188
0.526666666666667	-0.115394592285156
0.53	-0.111579895019531
0.533333333333334	-0.110149383544922
0.536666666666667	-0.10824203491211
0.54	-0.109195709228516
0.543333333333334	-0.116825103759766
0.546666666666667	-0.123023986816406
0.55	-0.127792358398438
0.553333333333334	-0.133037567138672
0.556666666666667	-0.137805938720703
0.56	-0.139713287353516
0.563333333333334	-0.135898590087891
0.566666666666667	-0.138282775878906
0.57	-0.149250030517578
0.573333333333334	-0.154495239257813
0.576666666666667	-0.153541564941406
0.58	-0.154495239257813
0.583333333333334	-0.159263610839844
0.586666666666667	-0.16164779663086
0.59	-0.153064727783203
0.593333333333334	-0.148773193359375
0.596666666666667	-0.145435333251953
0.6	-0.140190124511719
0.603333333333334	-0.133037567138672
0.606666666666667	-0.127315521240235
0.61	-0.129222869873047
0.613333333333334	-0.133037567138672
0.616666666666667	-0.139713287353516
0.62	-0.140190124511719
0.623333333333334	-0.139236450195313
0.626666666666667	-0.1373291015625
0.63	-0.1373291015625
0.633333333333334	-0.135898590087891
0.636666666666667	-0.134468078613281
0.64	-0.136375427246094
0.643333333333334	-0.138282775878906
0.646666666666667	-0.139236450195313
0.65	-0.141143798828125
0.653333333333334	-0.14638900756836
0.656666666666667	-0.148773193359375
0.66	-0.151634216308594
0.663333333333334	-0.155448913574219
0.666666666666667	-0.164031982421875
0.67	-0.166416168212891
0.673333333333334	-0.162601470947266
0.676666666666667	-0.156879425048828
0.68	-0.147342681884766
0.683333333333334	-0.133991241455078
0.686666666666667	-0.115394592285156
0.69	-0.102519989013672
0.693333333333334	-0.0963211059570313
0.696666666666667	-0.0948905944824219
0.7	-0.102043151855469
0.703333333333334	-0.115394592285156
0.706666666666667	-0.129222869873047
0.71	-0.136375427246094
0.713333333333334	-0.139713287353516
0.716666666666667	-0.149250030517578
0.72	-0.160694122314453
0.723333333333334	-0.167369842529297
0.726666666666667	-0.1678466796875
0.73	-0.168323516845703
0.733333333333334	-0.175952911376953
0.736666666666667	-0.181198120117188
0.74	-0.178813934326172
0.743333333333334	-0.174045562744141
0.746666666666667	-0.17547607421875
0.75	-0.185489654541016
0.753333333333334	-0.19073486328125
0.756666666666667	-0.185012817382813
0.76	-0.173568725585938
0.763333333333334	-0.164508819580078
0.766666666666667	-0.159263610839844
0.77	-0.155925750732422
0.773333333333334	-0.150203704833985
0.776666666666667	-0.15401840209961
0.78	-0.16021728515625
0.783333333333334	-0.164508819580078
0.786666666666667	-0.156879425048828
0.79	-0.141143798828125
0.793333333333334	-0.134944915771485
0.796666666666667	-0.132083892822266
0.8	-0.140190124511719
0.803333333333334	-0.148296356201172
0.806666666666667	-0.160694122314453
0.81	-0.165462493896485
0.813333333333334	-0.161170959472656
0.816666666666667	-0.151157379150391
0.82	-0.138282775878906
0.823333333333334	-0.12969970703125
0.826666666666667	-0.124454498291016
0.83	-0.129222869873047
0.833333333333334	-0.134468078613281
0.836666666666667	-0.141143798828125
0.84	-0.144481658935547
0.843333333333334	-0.147342681884766
0.846666666666667	-0.15401840209961
0.85	-0.162124633789063
0.853333333333334	-0.169754028320313
0.856666666666667	-0.173091888427735
0.86	-0.182151794433594
0.863333333333334	-0.193119049072266
0.866666666666667	-0.199317932128906
0.87	-0.1983642578125
0.873333333333334	-0.195503234863281
0.876666666666667	-0.19073486328125
0.88	-0.183582305908203
0.883333333333334	-0.173568725585938
0.886666666666667	-0.167369842529297
0.89	-0.162601470947266
0.893333333333334	-0.159263610839844
0.896666666666667	-0.155448913574219
0.9	-0.148773193359375
0.903333333333334	-0.143051147460938
0.906666666666667	-0.138282775878906
0.91	-0.136852264404297
0.913333333333334	-0.1373291015625
0.916666666666667	-0.142097473144531
0.92	-0.152587890625
0.923333333333334	-0.167369842529297
0.926666666666667	-0.178813934326172
0.93	-0.183582305908203
0.933333333333334	-0.185012817382813
0.936666666666667	-0.186443328857422
0.94	-0.183582305908203
0.943333333333334	-0.170230865478516
0.946666666666667	-0.153064727783203
0.95	-0.144004821777344
0.953333333333334	-0.142574310302735
0.956666666666667	-0.142574310302735
0.96	-0.144004821777344
0.963333333333334	-0.151634216308594
0.966666666666667	-0.166416168212891
0.97	-0.180244445800781
0.973333333333334	-0.190258026123047
0.976666666666667	-0.195503234863281
0.98	-0.1983642578125
0.983333333333334	-0.199317932128906
0.986666666666667	-0.200748443603516
0.99	-0.200748443603516
0.993333333333334	-0.198841094970703
0.996666666666667	-0.196456909179688
1	-0.194549560546875
1.00333333333334	-0.191211700439453
1.00666666666667	-0.184059143066406
1.01	-0.179290771484375
1.01333333333334	-0.181198120117188
1.01666666666667	-0.185489654541016
1.02	-0.191688537597656
1.02333333333334	-0.196933746337891
1.02666666666667	-0.201225280761719
1.03	-0.202655792236328
1.03333333333334	-0.199317932128906
1.03666666666667	-0.194072723388672
1.04	-0.185489654541016
1.04333333333334	-0.173091888427735
1.04666666666667	-0.162124633789063
1.05	-0.152111053466797
1.05333333333334	-0.144004821777344
1.05666666666667	-0.137805938720703
1.06	-0.1373291015625
1.06333333333334	-0.140190124511719
1.06666666666667	-0.143527984619141
1.07	-0.145435333251953
1.07333333333334	-0.147819519042969
1.07666666666667	-0.153064727783203
1.08	-0.15401840209961
1.08333333333334	-0.152111053466797
1.08666666666667	-0.147342681884766
1.09	-0.142097473144531
1.09333333333334	-0.13875961303711
1.09666666666667	-0.1373291015625
1.1	-0.143051147460938
1.10333333333334	-0.151157379150391
1.10666666666667	-0.16021728515625
1.11	-0.170707702636719
1.11333333333334	-0.184059143066406
1.11666666666667	-0.195980072021485
1.12	-0.203609466552735
1.12333333333334	-0.212192535400391
1.12666666666667	-0.222206115722656
1.13	-0.231742858886719
1.13333333333334	-0.233173370361328
1.13666666666667	-0.227451324462891
1.14	-0.217914581298828
1.14333333333334	-0.213146209716797
1.14666666666667	-0.214576721191406
1.15	-0.219345092773438
1.15333333333334	-0.221729278564453
1.15666666666667	-0.227451324462891
1.16	-0.234127044677735
1.16333333333334	-0.23651123046875
1.16666666666667	-0.232219696044922
1.17	-0.225543975830078
1.17333333333334	-0.226020812988281
1.17666666666667	-0.233173370361328
1.18	-0.236988067626953
1.18333333333334	-0.234127044677735
1.18666666666667	-0.223159790039063
1.19	-0.213623046875
1.19333333333334	-0.205516815185547
1.19666666666667	-0.193119049072266
1.2	-0.183582305908203
1.20333333333334	-0.182151794433594
1.20666666666667	-0.191688537597656
1.21	-0.19979476928711
1.21333333333334	-0.200271606445313
1.21666666666667	-0.200748443603516
1.22	-0.201702117919922
1.22333333333334	-0.198841094970703
1.22666666666667	-0.191688537597656
1.23	-0.182628631591797
1.23333333333334	-0.180721282958985
1.23666666666667	-0.188350677490235
1.24	-0.203609466552735
1.24333333333334	-0.219821929931641
1.24666666666667	-0.229358673095703
1.25	-0.231266021728516
1.25333333333334	-0.226497650146485
1.25666666666667	-0.211238861083985
1.26	-0.194549560546875
1.26333333333334	-0.180244445800781
1.26666666666667	-0.177860260009766
1.27	-0.179767608642578
1.27333333333334	-0.182628631591797
1.27666666666667	-0.185012817382813
1.28	-0.18453598022461
1.28333333333334	-0.187397003173828
1.28666666666667	-0.190258026123047
1.29	-0.198841094970703
1.29333333333334	-0.207901000976563
1.29666666666667	-0.219821929931641
1.3	-0.225543975830078
1.30333333333334	-0.224113464355469
1.30666666666667	-0.219821929931641
1.31	-0.213623046875
1.31333333333334	-0.209808349609375
1.31666666666667	-0.204086303710938
1.32	-0.203132629394531
1.32333333333334	-0.20599365234375
1.32666666666667	-0.213146209716797
1.33	-0.222206115722656
1.33333333333334	-0.233650207519531
1.33666666666667	-0.246524810791016
1.34	-0.259876251220703
1.34333333333334	-0.270843505859375
1.34666666666667	-0.277519226074219
1.35	-0.275135040283203
1.35333333333334	-0.261783599853516
1.35666666666667	-0.24557113647461
1.36	-0.232696533203125
1.36333333333334	-0.224590301513672
1.36666666666667	-0.212192535400391
1.37	-0.204563140869141
1.37333333333334	-0.203609466552735
1.37666666666667	-0.204563140869141
1.38	-0.199317932128906
1.38333333333334	-0.186443328857422
1.38666666666667	-0.181198120117188
1.39	-0.184059143066406
1.39333333333334	-0.195026397705078
1.39666666666667	-0.20599365234375
1.4	-0.217914581298828
1.40333333333334	-0.226974487304688
1.40666666666667	-0.230789184570313
1.41	-0.224113464355469
1.41333333333334	-0.211238861083985
1.41666666666667	-0.19979476928711
1.42	-0.190258026123047
1.42333333333334	-0.187397003173828
1.42666666666667	-0.189304351806641
1.43	-0.19979476928711
1.43333333333334	-0.213146209716797
1.43666666666667	-0.224113464355469
1.44	-0.233173370361328
1.44333333333334	-0.239849090576172
1.44666666666667	-0.245094299316406
1.45	-0.247955322265625
1.45333333333334	-0.248908996582031
1.45666666666667	-0.24557113647461
1.46	-0.239849090576172
1.46333333333334	-0.234127044677735
1.46666666666667	-0.234603881835938
1.47	-0.236988067626953
1.47333333333334	-0.238418579101563
1.47666666666667	-0.238895416259766
1.48	-0.242710113525391
1.48333333333334	-0.247955322265625
1.48666666666667	-0.246524810791016
1.49	-0.238418579101563
1.49333333333334	-0.229835510253906
1.49666666666667	-0.225067138671875
1.5	-0.219821929931641
1.50333333333334	-0.212669372558594
1.50666666666667	-0.20742416381836
1.51	-0.209808349609375
1.51333333333334	-0.21505355834961
1.51666666666667	-0.22268295288086
1.52	-0.229358673095703
1.52333333333334	-0.238418579101563
1.52666666666667	-0.248908996582031
1.53	-0.254631042480469
1.53333333333334	-0.256061553955078
1.53666666666667	-0.252246856689453
1.54	-0.252246856689453
1.54333333333334	-0.252723693847656
1.54666666666667	-0.248908996582031
1.55	-0.244140625
1.55333333333334	-0.238895416259766
1.55666666666667	-0.238418579101563
1.56	-0.235557556152344
1.56333333333334	-0.231266021728516
1.56666666666667	-0.228404998779297
1.57	-0.226020812988281
1.57333333333334	-0.229835510253906
1.57666666666667	-0.230789184570313
1.58	-0.229358673095703
1.58333333333334	-0.227928161621094
1.58666666666667	-0.2288818359375
1.59	-0.229835510253906
1.59333333333334	-0.226497650146485
1.59666666666667	-0.226020812988281
1.6	-0.228404998779297
1.60333333333334	-0.228404998779297
1.60666666666667	-0.225543975830078
1.61	-0.22268295288086
1.61333333333334	-0.225067138671875
1.61666666666667	-0.23031234741211
1.62	-0.23794174194336
1.62333333333334	-0.244617462158203
1.62666666666667	-0.253677368164063
1.63	-0.262260437011719
1.63333333333334	-0.264167785644531
1.63666666666667	-0.258922576904297
1.64	-0.247478485107422
1.64333333333334	-0.241756439208985
1.64666666666667	-0.231266021728516
1.65	-0.222206115722656
1.65333333333334	-0.22125244140625
1.65666666666667	-0.220298767089844
1.66	-0.22268295288086
1.66333333333334	-0.220775604248047
1.66666666666667	-0.229358673095703
1.67	-0.238418579101563
1.67333333333334	-0.239849090576172
1.67666666666667	-0.240325927734375
1.68	-0.240802764892578
1.68333333333334	-0.247001647949219
1.68666666666667	-0.244617462158203
1.69	-0.240802764892578
1.69333333333334	-0.238418579101563
1.69666666666667	-0.239372253417969
1.7	-0.23651123046875
1.70333333333334	-0.227928161621094
1.70666666666667	-0.223159790039063
1.71	-0.228404998779297
1.71333333333334	-0.23794174194336
1.71666666666667	-0.250339508056641
1.72	-0.26702880859375
1.72333333333334	-0.278949737548828
1.72666666666667	-0.285148620605469
1.73	-0.277519226074219
1.73333333333334	-0.26845932006836
1.73666666666667	-0.256061553955078
1.74	-0.244140625
1.74333333333334	-0.23651123046875
1.74666666666667	-0.229835510253906
1.75	-0.229835510253906
1.75333333333334	-0.225067138671875
1.75666666666667	-0.22268295288086
1.76	-0.220298767089844
1.76333333333334	-0.223636627197266
1.76666666666667	-0.231266021728516
1.77	-0.236034393310547
1.77333333333334	-0.243186950683594
1.77666666666667	-0.24557113647461
1.78	-0.247001647949219
1.78333333333334	-0.247478485107422
1.78666666666667	-0.24557113647461
1.79	-0.244140625
1.79333333333334	-0.239849090576172
1.79666666666667	-0.239849090576172
1.8	-0.241279602050781
1.80333333333334	-0.241279602050781
1.80666666666667	-0.239372253417969
1.81	-0.226974487304688
1.81333333333334	-0.212192535400391
1.81666666666667	-0.199317932128906
1.82	-0.191211700439453
1.82333333333334	-0.18453598022461
1.82666666666667	-0.176429748535156
1.83	-0.172138214111328
1.83333333333334	-0.16927719116211
1.83666666666667	-0.165462493896485
1.84	-0.159740447998047
1.84333333333334	-0.160694122314453
1.84666666666667	-0.168323516845703
1.85	-0.181198120117188
1.85333333333334	-0.19216537475586
1.85666666666667	-0.196933746337891
1.86	-0.197410583496094
1.86333333333334	-0.190258026123047
1.86666666666667	-0.182628631591797
1.87	-0.179290771484375
1.87333333333334	-0.185489654541016
1.87666666666667	-0.200271606445313
1.88	-0.216960906982422
1.88333333333334	-0.23031234741211
1.88666666666667	-0.239849090576172
1.89	-0.248908996582031
1.89333333333334	-0.258445739746094
1.89666666666667	-0.266075134277344
1.9	-0.271797180175781
1.90333333333334	-0.27608871459961
1.90666666666667	-0.285625457763672
1.91	-0.2899169921875
1.91333333333334	-0.287055969238281
1.91666666666667	-0.279903411865235
1.92	-0.275611877441406
1.92333333333334	-0.276565551757813
1.92666666666667	-0.274181365966797
1.93	-0.270843505859375
1.93333333333334	-0.266551971435547
1.93666666666667	-0.263690948486328
1.94	-0.2593994140625
1.94333333333334	-0.256538391113281
1.94666666666667	-0.256538391113281
1.95	-0.256061553955078
1.95333333333334	-0.254154205322266
1.95666666666667	-0.249385833740235
1.96	-0.243186950683594
1.96333333333334	-0.238418579101563
1.96666666666667	-0.234127044677735
1.97	-0.23651123046875
1.97333333333334	-0.241279602050781
1.97666666666667	-0.248908996582031
1.98	-0.255107879638672
1.98333333333334	-0.257968902587891
1.98666666666667	-0.263214111328125
1.99	-0.265598297119141
1.99333333333334	-0.269412994384766
1.99666666666667	-0.271797180175781
2	-0.277519226074219
2.00333333333334	-0.281810760498047
2.00666666666667	-0.284671783447266
2.01	-0.294208526611328
2.01333333333334	-0.301361083984375
2.01666666666667	-0.306129455566406
2.02	-0.30517578125
2.02333333333334	-0.30517578125
2.02666666666667	-0.30517578125
2.03	-0.297069549560547
2.03333333333334	-0.293254852294922
2.03666666666667	-0.295639038085938
2.04	-0.300884246826172
2.04333333333334	-0.306129455566406
2.04666666666667	-0.30517578125
2.05	-0.304222106933594
2.05333333333334	-0.300884246826172
2.05666666666667	-0.296115875244141
2.06	-0.294208526611328
2.06333333333334	-0.290870666503906
2.06666666666667	-0.2899169921875
2.07	-0.294208526611328
2.07333333333334	-0.300407409667969
2.07666666666667	-0.30660629272461
2.08	-0.30517578125
2.08333333333334	-0.301361083984375
2.08666666666667	-0.301837921142578
2.09	-0.301361083984375
2.09333333333334	-0.299930572509766
2.09666666666667	-0.299930572509766
2.1	-0.308036804199219
2.10333333333334	-0.319480895996094
2.10666666666667	-0.323295593261719
2.11	-0.322818756103516
2.11333333333334	-0.322341918945313
2.11666666666667	-0.322818756103516
2.12	-0.318050384521485
2.12333333333334	-0.310420989990235
2.12666666666667	-0.30517578125
2.13	-0.307559967041016
2.13333333333334	-0.314712524414063
2.13666666666667	-0.319004058837891
2.14	-0.322341918945313
2.14333333333334	-0.323772430419922
2.14666666666667	-0.327110290527344
2.15	-0.324249267578125
2.15333333333334	-0.318527221679688
2.15666666666667	-0.318527221679688
2.16	-0.329971313476563
2.16333333333334	-0.341892242431641
2.16666666666667	-0.345230102539063
2.17	-0.340938568115235
2.17333333333334	-0.32806396484375
2.17666666666667	-0.308513641357422
2.18	-0.285148620605469
2.18333333333334	-0.269889831542969
2.18666666666667	-0.263690948486328
2.19	-0.266551971435547
2.19333333333334	-0.275135040283203
2.19666666666667	-0.286102294921875
2.2	-0.29897689819336
2.20333333333334	-0.311851501464844
2.20666666666667	-0.323295593261719
2.21	-0.334262847900391
2.21333333333334	-0.345706939697266
2.21666666666667	-0.355720520019531
2.22	-0.357151031494141
2.22333333333334	-0.351905822753906
2.22666666666667	-0.346660614013672
2.23	-0.342369079589844
2.23333333333334	-0.335693359375
2.23666666666667	-0.329971313476563
2.24	-0.327587127685547
2.24333333333334	-0.327110290527344
2.24666666666667	-0.326633453369141
2.25	-0.326633453369141
2.25333333333334	-0.326633453369141
2.25666666666667	-0.333786010742188
2.26	-0.345230102539063
2.26333333333334	-0.357151031494141
2.26666666666667	-0.36001205444336
2.27	-0.354290008544922
2.27333333333334	-0.341415405273438
2.27666666666667	-0.322341918945313
2.28	-0.302791595458985
2.28333333333334	-0.288009643554688
2.28666666666667	-0.28371810913086
2.29	-0.285148620605469
2.29333333333334	-0.293731689453125
2.29666666666667	-0.301361083984375
2.3	-0.311851501464844
2.30333333333334	-0.318050384521485
2.30666666666667	-0.328540802001953
2.31	-0.339031219482422
2.31333333333334	-0.350475311279297
2.31666666666667	-0.35858154296875
2.32	-0.359535217285156
2.32333333333334	-0.351905822753906
2.32666666666667	-0.338077545166016
2.33	-0.327110290527344
2.33333333333334	-0.321388244628906
2.33666666666667	-0.320911407470703
2.34	-0.323772430419922
2.34333333333334	-0.333309173583985
2.34666666666667	-0.342369079589844
2.35	-0.3509521484375
2.35333333333334	-0.353336334228516
2.35666666666667	-0.353813171386719
2.36	-0.347137451171875
2.36333333333334	-0.334262847900391
2.36666666666667	-0.322818756103516
2.37	-0.314712524414063
2.37333333333334	-0.316143035888672
2.37666666666667	-0.315666198730469
2.38	-0.318050384521485
2.38333333333334	-0.325202941894531
2.38666666666667	-0.336170196533203
2.39	-0.340938568115235
2.39333333333334	-0.334739685058594
2.39666666666667	-0.332355499267578
2.4	-0.338077545166016
2.40333333333334	-0.347614288330078
2.40666666666667	-0.353336334228516
2.41	-0.356197357177735
2.41333333333334	-0.363349914550781
2.41666666666667	-0.365257263183594
2.42	-0.358104705810547
2.42333333333334	-0.342845916748047
2.42666666666667	-0.329971313476563
2.43	-0.331401824951172
2.43333333333334	-0.339508056640625
2.43666666666667	-0.353336334228516
2.44	-0.363826751708985
2.44333333333334	-0.377655029296875
2.44666666666667	-0.387668609619141
2.45	-0.387668609619141
2.45333333333334	-0.372886657714844
2.45666666666667	-0.349044799804688
2.46	-0.330924987792969
2.46333333333334	-0.316143035888672
2.46666666666667	-0.302314758300781
2.47	-0.288486480712891
2.47333333333334	-0.288009643554688
2.47666666666667	-0.29754638671875
2.48	-0.30660629272461
2.48333333333334	-0.310897827148438
2.48666666666667	-0.317096710205078
2.49	-0.329971313476563
2.49333333333334	-0.340938568115235
2.49666666666667	-0.346660614013672
2.5	-0.347614288330078
2.50333333333334	-0.348091125488281
2.50666666666667	-0.348567962646485
2.51	-0.346183776855469
2.51333333333334	-0.338554382324219
2.51666666666667	-0.32949447631836
2.52	-0.324726104736328
2.52333333333334	-0.32806396484375
2.52666666666667	-0.333786010742188
2.53	-0.334739685058594
2.53333333333334	-0.332355499267578
2.53666666666667	-0.327587127685547
2.54	-0.326156616210938
2.54333333333334	-0.323772430419922
2.54666666666667	-0.320911407470703
2.55	-0.320911407470703
2.55333333333334	-0.326156616210938
2.55666666666667	-0.338554382324219
2.56	-0.346183776855469
2.56333333333334	-0.352859497070313
2.56666666666667	-0.361442565917969
2.57	-0.368595123291016
2.57333333333334	-0.370025634765625
2.57666666666667	-0.360965728759766
2.58	-0.35858154296875
2.58333333333334	-0.361442565917969
2.58666666666667	-0.364303588867188
2.59	-0.365734100341797
2.59333333333334	-0.3662109375
2.59666666666667	-0.374317169189453
2.6	-0.38290023803711
2.60333333333334	-0.38909912109375
2.60666666666667	-0.388145446777344
2.61	-0.380039215087891
2.61333333333334	-0.369071960449219
2.61666666666667	-0.359058380126953
2.62	-0.345230102539063
2.62333333333334	-0.334262847900391
2.62666666666667	-0.32806396484375
2.63	-0.33712387084961
2.63333333333334	-0.356197357177735
2.63666666666667	-0.379562377929688
2.64	-0.394821166992188
2.64333333333334	-0.398635864257813
2.64666666666667	-0.392913818359375
2.65	-0.384807586669922
2.65333333333334	-0.380039215087891
2.65666666666667	-0.377178192138672
2.66	-0.377178192138672
2.66333333333334	-0.379562377929688
2.66666666666667	-0.388145446777344
2.67	-0.395774841308594
2.67333333333334	-0.393390655517578
2.67666666666667	-0.3814697265625
2.68	-0.371456146240235
2.68333333333334	-0.365257263183594
2.68666666666667	-0.361442565917969
2.69	-0.355243682861328
2.69333333333334	-0.351905822753906
2.69666666666667	-0.346660614013672
2.7	-0.340938568115235
2.70333333333334	-0.334262847900391
2.70666666666667	-0.331401824951172
2.71	-0.32806396484375
2.71333333333334	-0.32806396484375
2.71666666666667	-0.334739685058594
2.72	-0.346183776855469
2.72333333333334	-0.357151031494141
2.72666666666667	-0.359058380126953
2.73	-0.356674194335938
2.73333333333334	-0.351428985595703
2.73666666666667	-0.347614288330078
2.74	-0.339031219482422
2.74333333333334	-0.326633453369141
2.74666666666667	-0.313282012939453
2.75	-0.304222106933594
2.75333333333334	-0.299453735351563
2.75666666666667	-0.294685363769531
2.76	-0.294208526611328
2.76333333333334	-0.298500061035156
2.76666666666667	-0.308513641357422
2.77	-0.31423568725586
2.77333333333334	-0.314712524414063
2.77666666666667	-0.311374664306641
2.78	-0.311851501464844
2.78333333333334	-0.310420989990235
2.78666666666667	-0.311374664306641
2.79	-0.315666198730469
2.79333333333334	-0.324726104736328
2.79666666666667	-0.335693359375
2.8	-0.339984893798828
2.80333333333334	-0.340461730957031
2.80666666666667	-0.331878662109375
2.81	-0.324726104736328
2.81333333333334	-0.321388244628906
2.81666666666667	-0.315666198730469
2.82	-0.308513641357422
2.82333333333334	-0.301837921142578
2.82666666666667	-0.308036804199219
2.83	-0.314712524414063
2.83333333333334	-0.316619873046875
2.83666666666667	-0.315189361572266
2.84	-0.315189361572266
2.84333333333334	-0.314712524414063
2.84666666666667	-0.305652618408203
2.85	-0.300407409667969
2.85333333333334	-0.29754638671875
2.85666666666667	-0.295639038085938
2.86	-0.289440155029297
2.86333333333334	-0.284194946289063
2.86666666666667	-0.278472900390625
2.87	-0.258922576904297
2.87333333333334	-0.230789184570313
2.87666666666667	-0.200748443603516
2.88	-0.170707702636719
2.88333333333334	-0.135898590087891
2.88666666666667	-0.0963211059570313
2.89	-0.0586509704589844
2.89333333333334	-0.0133514404296875
2.89666666666667	0.0472068786621094
2.9	0.123023986816406
2.90333333333334	0.219345092773438
2.90666666666667	0.339508056640625
2.91	0.48971176147461
2.91333333333334	0.658512115478516
2.91666666666667	0.84066390991211
2.92	1.04665756225586
2.92333333333334	1.28316879272461
2.92666666666667	1.56211853027344
2.93	1.88446044921875
2.93333333333334	2.24781036376953
2.93666666666667	2.64883041381836
2.94	3.07798385620117
2.94333333333334	3.52621078491211
2.94666666666667	3.97396087646485
2.95	4.41074371337891
2.95333333333334	4.8365592956543
2.95666666666667	5.24139404296875
2.96	5.60665130615235
2.96333333333334	5.91754913330078
2.96666666666667	6.16168975830078
2.97	6.33478164672852
2.97333333333334	6.42967224121094
2.97666666666667	6.44731521606446
2.98	6.39772415161133
2.98333333333334	6.28662109375
2.98666666666667	6.12974166870117
2.99	5.92803955078125
2.99333333333334	5.69820404052735
2.99666666666667	5.44929504394532
3	5.19800186157227
3.00333333333334	4.95338439941406
3.00666666666667	4.71353530883789
3.01	4.49037551879883
3.01333333333334	4.28962707519531
3.01666666666667	4.11415100097656
3.02	3.9520263671875
3.02333333333334	3.79991531372071
3.02666666666667	3.66401672363281
3.03	3.55148315429688
3.03333333333334	3.45611572265625
3.03666666666667	3.3721923828125
3.04	3.29732894897461
3.04333333333334	3.22818756103516
3.04666666666667	3.15427780151367
3.05	3.0660629272461
3.05333333333334	2.9597282409668
3.05666666666667	2.83861160278321
3.06	2.70271301269531
3.06333333333334	2.55489349365235
3.06666666666667	2.40278244018555
3.07	2.25162506103516
3.07333333333334	2.09903717041016
3.07666666666667	1.94025039672852
3.08	1.7843246459961
3.08333333333334	1.63650512695313
3.08666666666667	1.49583816528321
3.09	1.35374069213867
3.09333333333334	1.21545791625977
3.09666666666667	1.09338760375977
3.1	0.981330871582031
3.10333333333334	0.873088836669922
3.10666666666667	0.766754150390625
3.11	0.67138671875
3.11333333333334	0.587940216064453
3.11666666666667	0.50497055053711
3.12	0.423431396484375
3.12333333333334	0.347137451171875
3.12666666666667	0.284671783447266
3.13	0.233173370361328
3.13333333333334	0.19073486328125
3.13666666666667	0.151634216308594
3.14	0.117301940917969
3.14333333333334	0.0853538513183594
3.14666666666667	0.0500679016113282
3.15	0.0176429748535156
3.15333333333334	-0.011444091796875
3.15666666666667	-0.0333786010742188
3.16	-0.0548362731933594
3.16333333333334	-0.0729560852050782
3.16666666666667	-0.0858306884765625
3.17	-0.100135803222656
3.17333333333334	-0.1220703125
3.17666666666667	-0.147342681884766
3.18	-0.166416168212891
3.18333333333334	-0.182151794433594
3.18666666666667	-0.200271606445313
3.19	-0.22125244140625
3.19333333333334	-0.232696533203125
3.19666666666667	-0.236988067626953
3.2	-0.242233276367188
3.20333333333334	-0.250816345214844
3.20666666666667	-0.257968902587891
3.21	-0.26082992553711
3.21333333333334	-0.266075134277344
3.21666666666667	-0.277519226074219
3.22	-0.294208526611328
3.22333333333334	-0.307559967041016
3.22666666666667	-0.318050384521485
3.23	-0.322818756103516
3.23333333333334	-0.327110290527344
3.23666666666667	-0.325202941894531
3.24	-0.315666198730469
3.24333333333334	-0.303745269775391
3.24666666666667	-0.29754638671875
3.25	-0.30660629272461
3.25333333333334	-0.323295593261719
3.25666666666667	-0.343799591064453
3.26	-0.358104705810547
3.26333333333334	-0.369071960449219
3.26666666666667	-0.371456146240235
3.27	-0.370979309082031
3.27333333333334	-0.366687774658203
3.27666666666667	-0.360488891601563
3.28	-0.356674194335938
3.28333333333334	-0.35858154296875
3.28666666666667	-0.370502471923828
3.29	-0.383853912353516
3.29333333333334	-0.393867492675781
3.29666666666667	-0.403404235839844
3.3	-0.415325164794922
3.30333333333334	-0.422954559326172
3.30666666666667	-0.424861907958985
3.31	-0.420093536376953
3.31333333333334	-0.417709350585938
3.31666666666667	-0.411510467529297
3.32	-0.40578842163086
3.32333333333334	-0.402450561523438
3.32666666666667	-0.400066375732422
3.33	-0.396728515625
3.33333333333334	-0.394344329833985
3.33666666666667	-0.395298004150391
3.34	-0.397205352783203
3.34333333333334	-0.396251678466797
3.34666666666667	-0.397682189941406
3.35	-0.401020050048828
3.35333333333334	-0.396728515625
3.35666666666667	-0.385284423828125
3.36	-0.371932983398438
3.36333333333334	-0.363826751708985
3.36666666666667	-0.355243682861328
3.37	-0.349044799804688
3.37333333333334	-0.348091125488281
3.37666666666667	-0.354290008544922
3.38	-0.361919403076172
3.38333333333334	-0.366687774658203
3.38666666666667	-0.371456146240235
3.39	-0.376701354980469
3.39333333333334	-0.38290023803711
3.39666666666667	-0.388145446777344
3.4	-0.388622283935547
3.40333333333334	-0.384330749511719
3.40666666666667	-0.379562377929688
3.41	-0.376224517822266
3.41333333333334	-0.37527084350586
3.41666666666667	-0.372409820556641
3.42	-0.372886657714844
3.42333333333334	-0.376224517822266
3.42666666666667	-0.382423400878906
3.43	-0.38909912109375
3.43333333333334	-0.397205352783203
3.43666666666667	-0.408649444580078
3.44	-0.422477722167969
3.44333333333334	-0.43487548828125
3.44666666666667	-0.441074371337891
3.45	-0.437259674072266
3.45333333333334	-0.426292419433594
3.45666666666667	-0.411510467529297
3.46	-0.396251678466797
3.46333333333334	-0.388622283935547
3.46666666666667	-0.39052963256836
3.47	-0.393867492675781
3.47333333333334	-0.397682189941406
3.47666666666667	-0.401973724365235
3.48	-0.408172607421875
3.48333333333334	-0.412464141845703
3.48666666666667	-0.406742095947266
3.49	-0.401020050048828
3.49333333333334	-0.396728515625
3.49666666666667	-0.399112701416016
3.5	-0.403881072998047
3.50333333333334	-0.403881072998047
3.50666666666667	-0.405311584472656
3.51	-0.411033630371094
3.51333333333334	-0.419139862060547
3.51666666666667	-0.422477722167969
3.52	-0.422000885009766
3.52333333333334	-0.422954559326172
3.52666666666667	-0.426769256591797
3.53	-0.425338745117188
3.53333333333334	-0.423908233642578
3.53666666666667	-0.423431396484375
3.54	-0.422000885009766
3.54333333333334	-0.415325164794922
3.54666666666667	-0.403404235839844
3.55	-0.395774841308594
3.55333333333334	-0.392913818359375
3.55666666666667	-0.393867492675781
3.56	-0.394821166992188
3.56333333333334	-0.39815902709961
3.56666666666667	-0.406742095947266
3.57	-0.416755676269531
3.57333333333334	-0.419139862060547
3.57666666666667	-0.416278839111328
3.58	-0.415802001953125
3.58333333333334	-0.422477722167969
3.58666666666667	-0.42867660522461
3.59	-0.429153442382813
3.59333333333334	-0.427722930908203
3.59666666666667	-0.423908233642578
3.6	-0.417232513427735
3.60333333333334	-0.406742095947266
3.60666666666667	-0.395298004150391
3.61	-0.38909912109375
3.61333333333334	-0.392436981201172
3.61666666666667	-0.403881072998047
3.62	-0.417232513427735
3.62333333333334	-0.431060791015625
3.62666666666667	-0.444412231445313
3.63	-0.453948974609375
3.63333333333334	-0.45013427734375
3.63666666666667	-0.439167022705078
3.64	-0.429630279541016
3.64333333333334	-0.425815582275391
3.64666666666667	-0.426292419433594
3.65	-0.427722930908203
3.65333333333334	-0.437259674072266
3.65666666666667	-0.444889068603516
3.66	-0.45013427734375
3.66333333333334	-0.452518463134766
3.66666666666667	-0.453948974609375
3.67	-0.457286834716797
3.67333333333334	-0.457763671875
3.67666666666667	-0.460624694824219
3.68	-0.462532043457031
3.68333333333334	-0.461578369140625
3.68666666666667	-0.453948974609375
3.69	-0.441074371337891
3.69333333333334	-0.428199768066406
3.69666666666667	-0.419139862060547
3.7	-0.412940979003906
3.70333333333334	-0.415325164794922
3.70666666666667	-0.422000885009766
3.71	-0.43487548828125
3.71333333333334	-0.447273254394531
3.71666666666667	-0.453948974609375
3.72	-0.453948974609375
3.72333333333334	-0.446796417236328
3.72666666666667	-0.440120697021485
3.73	-0.435352325439453
3.73333333333334	-0.435829162597656
3.73666666666667	-0.439643859863281
3.74	-0.444412231445313
3.74333333333334	-0.444889068603516
3.74666666666667	-0.441074371337891
3.75	-0.436782836914063
3.75333333333334	-0.429153442382813
3.75666666666667	-0.422954559326172
3.76	-0.423431396484375
3.76333333333334	-0.434398651123047
3.76666666666667	-0.449657440185547
3.77	-0.457286834716797
3.77333333333334	-0.460624694824219
3.77666666666667	-0.459671020507813
3.78	-0.454425811767578
3.78333333333334	-0.447750091552735
3.78666666666667	-0.442981719970703
3.79	-0.444412231445313
3.79333333333334	-0.446319580078125
3.79666666666667	-0.449657440185547
3.8	-0.453472137451172
3.80333333333334	-0.452995300292969
3.80666666666667	-0.454425811767578
3.81	-0.453948974609375
3.81333333333334	-0.452995300292969
3.81666666666667	-0.448226928710938
3.82	-0.4425048828125
3.82333333333334	-0.432491302490235
3.82666666666667	-0.411510467529297
3.83	-0.388622283935547
3.83333333333334	-0.370979309082031
3.83666666666667	-0.361442565917969
3.84	-0.353336334228516
3.84333333333334	-0.344276428222656
3.84666666666667	-0.331878662109375
3.85	-0.315666198730469
3.85333333333334	-0.292301177978516
3.85666666666667	-0.262260437011719
3.86	-0.219821929931641
3.86333333333334	-0.164985656738281
3.86666666666667	-0.102996826171875
3.87	-0.0333786010742188
3.87333333333334	0.0438690185546875
3.87666666666667	0.133991241455078
3.88	0.23794174194336
3.88333333333334	0.35858154296875
3.88666666666667	0.503063201904297
3.89	0.669479370117188
3.89333333333334	0.865459442138672
3.89666666666667	1.08718872070313
3.9	1.33228302001953
3.90333333333334	1.59883499145508
3.90666666666667	1.89065933227539
3.91	2.21729278564453
3.91333333333334	2.57444381713867
3.91666666666667	2.97212600708008
3.92	3.4174919128418
3.92333333333334	3.91244888305664
3.92666666666667	4.45222854614258
3.93	5.03635406494141
3.93333333333334	5.6757926940918
3.93666666666667	6.36816024780274
3.94	7.11107254028321
3.94333333333334	7.90739059448242
3.94666666666667	8.7728500366211
3.95	9.70745086669922
3.95333333333334	10.7135772705078
3.95666666666667	11.7959976196289
3.96	12.9647254943848
3.96333333333334	14.2226219177246
3.96666666666667	15.5668258666992
3.97	17.000675201416
3.97333333333334	18.521785736084
3.97666666666667	20.1230049133301
3.98	21.7938423156738
3.98333333333334	23.5128402709961
3.98666666666667	25.261402130127
3.99	27.0175933837891
3.99333333333334	28.7551879882813
3.99666666666667	30.447006225586
4	32.0620536804199
4.00333333333334	33.571720123291
4.00666666666667	34.9473953247071
4.01	36.158561706543
4.01333333333334	37.1813774108887
4.01666666666667	38.0029678344727
4.02	38.6033058166504
4.02333333333334	38.9738082885742
4.02666666666667	39.1006469726563
4.03	38.9909744262696
4.03333333333334	38.6509895324707
4.03666666666667	38.0845069885254
4.04	37.3106002807617
4.04333333333334	36.3545417785645
4.04666666666667	35.2530479431153
4.05	34.0313911437988
4.05333333333334	32.7129364013672
4.05666666666667	31.3296318054199
4.06	29.8972129821778
4.06333333333334	28.4428596496582
4.06666666666667	26.9870758056641
4.07	25.5556106567383
4.07333333333334	24.1613388061524
4.07666666666667	22.8152275085449
4.08	21.5330123901367
4.08333333333334	20.3208923339844
4.08666666666667	19.1802978515625
4.09	18.1083679199219
4.09333333333334	17.1070098876953
4.09666666666667	16.1681175231934
4.1	15.2940750122071
4.10333333333334	14.4853591918946
4.10666666666667	13.7372016906738
4.11	13.0386352539063
4.11333333333334	12.3844146728516
4.11666666666667	11.7778778076172
4.12	11.2028121948242
4.12333333333334	10.6344223022461
4.12666666666667	10.061264038086
4.13	9.48667526245117
4.13333333333334	8.90970230102539
4.13666666666667	8.32653045654297
4.14	7.73334503173828
4.14333333333334	7.14445114135742
4.14666666666667	6.56509399414063
4.15	5.98859786987305
4.15333333333334	5.41114807128907
4.15666666666667	4.82940673828125
4.16	4.2572021484375
4.16333333333334	3.6916732788086
4.16666666666667	3.14474105834961
4.17	2.62308120727539
4.17333333333334	2.12621688842774
4.17666666666667	1.65939331054688
4.18	1.22308731079102
4.18333333333334	0.824928283691406
4.18666666666667	0.458717346191406
4.19	0.116825103759766
4.19333333333334	-0.193595886230469
4.19666666666667	-0.469684600830078
4.2	-0.70953369140625
4.20333333333334	-0.91552734375
4.20666666666667	-1.09338760375977
4.21	-1.23357772827149
4.21333333333334	-1.3427734375
4.21666666666667	-1.42288208007813
4.22	-1.47676467895508
4.22333333333334	-1.5106201171875
4.22666666666667	-1.52254104614258
4.23	-1.52301788330078
4.23333333333334	-1.50823593139649
4.23666666666667	-1.4801025390625
4.24	-1.44577026367188
4.24333333333334	-1.40714645385742
4.24666666666667	-1.36566162109375
4.25	-1.31940841674805
4.25333333333334	-1.27220153808594
4.25666666666667	-1.22737884521485
4.26	-1.18494033813477
4.26333333333334	-1.14965438842774
4.26666666666667	-1.12009048461914
4.27	-1.09291076660156
4.27333333333334	-1.06334686279297
4.27666666666667	-1.03616714477539
4.28	-1.00898742675781
4.28333333333334	-0.982284545898438
4.28666666666667	-0.958442687988281
4.29	-0.941276550292969
4.29333333333334	-0.934123992919922
4.29666666666667	-0.927448272705078
4.3	-0.922679901123047
4.30333333333334	-0.911712646484375
4.30666666666667	-0.898361206054688
4.31	-0.882148742675781
4.31333333333334	-0.861644744873047
4.31666666666667	-0.837802886962891
4.32	-0.810623168945313
4.32333333333334	-0.786304473876953
4.32666666666667	-0.765323638916016
4.33	-0.745296478271485
4.33333333333334	-0.728130340576172
4.33666666666667	-0.716209411621094
4.34	-0.705718994140625
4.34333333333334	-0.693798065185547
4.34666666666667	-0.675201416015625
4.35	-0.654220581054688
4.35333333333334	-0.626087188720703
4.35666666666667	-0.592231750488282
4.36	-0.560760498046875
4.36333333333334	-0.535011291503907
4.36666666666667	-0.516414642333985
4.37	-0.503063201904297
4.37333333333334	-0.495433807373047
4.37666666666667	-0.491619110107422
4.38	-0.487327575683594
4.38333333333334	-0.483036041259766
4.38666666666667	-0.474929809570313
4.39	-0.46539306640625
4.39333333333334	-0.453948974609375
4.39666666666667	-0.444412231445313
4.4	-0.435352325439453
4.40333333333334	-0.423908233642578
4.40666666666667	-0.414848327636719
4.41	-0.411033630371094
4.41333333333334	-0.417232513427735
4.41666666666667	-0.430107116699219
4.42	-0.444412231445313
4.42333333333334	-0.455379486083985
4.42666666666667	-0.463008880615235
4.43	-0.467300415039063
4.43333333333334	-0.46539306640625
4.43666666666667	-0.458717346191406
4.44	-0.453472137451172
4.44333333333334	-0.453472137451172
4.44666666666667	-0.457286834716797
4.45	-0.460147857666016
4.45333333333334	-0.461101531982422
4.45666666666667	-0.463962554931641
4.46	-0.465869903564453
4.46333333333334	-0.469684600830078
4.46666666666667	-0.472068786621094
4.47	-0.478744506835938
4.47333333333334	-0.487804412841797
4.47666666666667	-0.495433807373047
4.48	-0.496864318847656
4.48333333333334	-0.491619110107422
4.48666666666667	-0.485897064208985
4.49	-0.475406646728516
4.49333333333334	-0.46682357788086
4.49666666666667	-0.457763671875
4.5	-0.455856323242188
4.50333333333334	-0.456333160400391
4.50666666666667	-0.457286834716797
4.51	-0.460624694824219
4.51333333333334	-0.45919418334961
4.51666666666667	-0.455379486083985
4.52	-0.450611114501953
4.52333333333334	-0.450611114501953
4.52666666666667	-0.454425811767578
4.53	-0.457286834716797
4.53333333333334	-0.458240509033203
4.53666666666667	-0.45919418334961
4.54	-0.463485717773438
4.54333333333334	-0.463485717773438
4.54666666666667	-0.463008880615235
4.55	-0.46539306640625
4.55333333333334	-0.473976135253906
4.55666666666667	-0.48208236694336
4.56	-0.48208236694336
4.56333333333334	-0.479698181152344
4.56666666666667	-0.472545623779297
4.57	-0.460624694824219
4.57333333333334	-0.452041625976563
4.57666666666667	-0.444412231445313
4.58	-0.444412231445313
4.58333333333334	-0.448226928710938
4.58666666666667	-0.464916229248047
4.59	-0.484466552734375
4.59333333333334	-0.499248504638672
4.59666666666667	-0.509738922119141
4.6	-0.516891479492188
4.60333333333334	-0.517368316650391
4.60666666666667	-0.506401062011719
4.61	-0.493526458740235
4.61333333333334	-0.484943389892578
4.61666666666667	-0.487327575683594
4.62	-0.494003295898438
4.62333333333334	-0.502586364746094
4.62666666666667	-0.506877899169922
4.63	-0.506401062011719
4.63333333333334	-0.501155853271485
4.63666666666667	-0.492095947265625
4.64	-0.483989715576172
4.64333333333334	-0.474929809570313
4.64666666666667	-0.46682357788086
4.65	-0.461578369140625
4.65333333333334	-0.458240509033203
4.65666666666667	-0.455379486083985
4.66	-0.452995300292969
4.66333333333334	-0.456809997558594
4.66666666666667	-0.463962554931641
4.67	-0.470161437988281
4.67333333333334	-0.47445297241211
4.67666666666667	-0.478267669677735
4.68	-0.481605529785156
4.68333333333334	-0.483036041259766
4.68666666666667	-0.484466552734375
4.69	-0.489234924316406
4.69333333333334	-0.495433807373047
4.69666666666667	-0.499248504638672
4.7	-0.492572784423828
4.70333333333334	-0.480175018310547
4.70666666666667	-0.469684600830078
4.71	-0.46539306640625
4.71333333333334	-0.46539306640625
4.71666666666667	-0.469684600830078
4.72	-0.483989715576172
4.72333333333334	-0.500679016113282
4.72666666666667	-0.513553619384766
4.73	-0.518798828125
4.73333333333334	-0.517845153808594
4.73666666666667	-0.51116943359375
4.74	-0.502109527587891
4.74333333333334	-0.49591064453125
4.74666666666667	-0.497817993164063
4.75	-0.5035400390625
4.75333333333334	-0.51259994506836
4.75666666666667	-0.522136688232422
4.76	-0.531673431396485
4.76333333333334	-0.537872314453125
4.76666666666667	-0.537872314453125
4.77	-0.538349151611328
4.77333333333334	-0.536918640136719
4.77666666666667	-0.5340576171875
4.78	-0.530719757080078
4.78333333333334	-0.528335571289063
4.78666666666667	-0.52785873413086
4.79	-0.52642822265625
4.79333333333334	-0.52642822265625
4.79666666666667	-0.52785873413086
4.8	-0.531196594238282
4.80333333333334	-0.528812408447266
4.80666666666667	-0.523090362548828
4.81	-0.513553619384766
4.81333333333334	-0.505924224853516
4.81666666666667	-0.494480133056641
4.82	-0.481128692626953
4.82333333333334	-0.473976135253906
4.82666666666667	-0.471115112304688
4.83	-0.471115112304688
4.83333333333334	-0.465869903564453
4.83666666666667	-0.460624694824219
4.84	-0.458240509033203
4.84333333333334	-0.45919418334961
4.84666666666667	-0.463008880615235
4.85	-0.471115112304688
4.85333333333334	-0.485420227050781
4.85666666666667	-0.505924224853516
4.86	-0.523090362548828
4.86333333333334	-0.533103942871094
4.86666666666667	-0.536441802978516
4.87	-0.526905059814453
4.87333333333334	-0.511646270751953
4.87666666666667	-0.491142272949219
4.88	-0.477313995361328
4.88333333333334	-0.471591949462891
4.88666666666667	-0.469684600830078
4.89	-0.479221343994141
4.89333333333334	-0.488758087158203
4.89666666666667	-0.500202178955078
4.9	-0.506401062011719
4.90333333333334	-0.505924224853516
4.90666666666667	-0.504493713378907
4.91	-0.497817993164063
4.91333333333334	-0.497817993164063
4.91666666666667	-0.498771667480469
4.92	-0.503063201904297
4.92333333333334	-0.50497055053711
4.92666666666667	-0.502109527587891
4.93	-0.495433807373047
4.93333333333334	-0.483989715576172
4.93666666666667	-0.473976135253906
4.94	-0.469207763671875
4.94333333333334	-0.474929809570313
4.94666666666667	-0.484943389892578
4.95	-0.500202178955078
4.95333333333334	-0.512123107910157
4.95666666666667	-0.518321990966797
4.96	-0.515937805175782
4.96333333333334	-0.505924224853516
4.96666666666667	-0.496387481689453
4.97	-0.487327575683594
4.97333333333334	-0.482559204101563
4.97666666666667	-0.486373901367188
4.98	-0.494003295898438
4.98333333333334	-0.504493713378907
4.98666666666667	-0.514984130859375
4.99	-0.518798828125
4.99333333333334	-0.51259994506836
4.99666666666667	-0.497817993164063
5	-0.485897064208985
5.00333333333334	-0.47445297241211
5.00666666666667	-0.461578369140625
5.01	-0.453472137451172
5.01333333333334	-0.455379486083985
5.01666666666667	-0.453948974609375
5.02	-0.444412231445313
5.02333333333334	-0.429630279541016
5.02666666666667	-0.413894653320313
5.03	-0.393390655517578
5.03333333333334	-0.362396240234375
5.03666666666667	-0.33712387084961
5.04	-0.314712524414063
5.04333333333334	-0.29134750366211
5.04666666666667	-0.264167785644531
5.05	-0.239849090576172
5.05333333333334	-0.217437744140625
5.05666666666667	-0.186920166015625
5.06	-0.145912170410156
5.06333333333334	-0.10061264038086
5.06666666666667	-0.0505447387695313
5.07	0.00524520874023438
5.07333333333334	0.0653266906738282
5.07666666666667	0.128746032714844
5.08	0.194549560546875
5.08333333333334	0.262737274169922
5.08666666666667	0.339031219482422
5.09	0.430583953857422
5.09333333333334	0.534534454345703
5.09666666666667	0.648975372314453
5.1	0.774383544921875
5.10333333333334	0.91695785522461
5.10666666666667	1.0676383972168
5.11	1.21879577636719
5.11333333333334	1.373291015625
5.11666666666667	1.53923034667969
5.12	1.71756744384766
5.12333333333334	1.90782546997071
5.12666666666667	2.11000442504883
5.13	2.32982635498047
5.13333333333334	2.56633758544922
5.13666666666667	2.81858444213867
5.14	3.08752059936524
5.14333333333334	3.37314605712891
5.14666666666667	3.67498397827149
5.15	3.99208068847656
5.15333333333334	4.32348251342774
5.15666666666667	4.66489791870117
5.16	5.02061843872071
5.16333333333334	5.38778305053711
5.16666666666667	5.77211380004883
5.17	6.17170333862305
5.17333333333334	6.58893585205078
5.17666666666667	7.02381134033203
5.18	7.47108459472657
5.18333333333334	7.92932510375977
5.18666666666667	8.39424133300781
5.19	8.86249542236328
5.19333333333334	9.33313369750977
5.19666666666667	9.80138778686524
5.2	10.2615356445313
5.20333333333334	10.711669921875
5.20666666666667	11.1579895019531
5.21	11.6095542907715
5.21333333333334	12.0606422424317
5.21666666666667	12.5126838684082
5.22	12.9623413085938
5.22333333333334	13.4153366088867
5.22666666666667	13.8645172119141
5.23	14.2979621887207
5.23333333333334	14.7132873535156
5.23666666666667	15.108585357666
5.24	15.4800415039063
5.24333333333334	15.8233642578125
5.24666666666667	16.1395072937012
5.25	16.4308547973633
5.25333333333334	16.6978836059571
5.25666666666667	16.9391632080078
5.26	17.1594619750977
5.26333333333334	17.3544883728028
5.26666666666667	17.5185203552246
5.27	17.6506042480469
5.27333333333334	17.7531242370606
5.27666666666667	17.8265571594238
5.28	17.8718566894531
5.28333333333334	17.8894996643067
5.28666666666667	17.8871154785156
5.29	17.8642272949219
5.29333333333334	17.8189277648926
5.29666666666667	17.7493095397949
5.3	17.6496505737305
5.30333333333334	17.5251960754395
5.30666666666667	17.3754692077637
5.31	17.202377319336
5.31333333333334	17.0016288757324
5.31666666666667	16.7808532714844
5.32	16.5457725524903
5.32333333333334	16.2978172302246
5.32666666666667	16.0298347473145
5.33	15.7480239868164
5.33333333333334	15.4638290405274
5.33666666666667	15.1734352111817
5.34	14.8706436157227
5.34333333333334	14.554500579834
5.34666666666667	14.2369270324707
5.35	13.9131546020508
5.35333333333334	13.5793685913086
5.35666666666667	13.2460594177246
5.36	12.9208564758301
5.36333333333334	12.5980377197266
5.36666666666667	12.2718811035156
5.37	11.9404792785645
5.37333333333334	11.6124153137207
5.37666666666667	11.2786293029785
5.38	10.9395980834961
5.38333333333334	10.6039047241211
5.38666666666667	10.2763175964356
5.39	9.95826721191406
5.39333333333334	9.64117050170899
5.39666666666667	9.33170318603516
5.4	9.02652740478516
5.40333333333334	8.72421264648438
5.40666666666667	8.41999053955078
5.41	8.12149047851563
5.41333333333334	7.82966613769532
5.41666666666667	7.54165649414063
5.42	7.25698471069336
5.42333333333334	6.96992874145508
5.42666666666667	6.68764114379883
5.43	6.4077377319336
5.43333333333334	6.13975524902344
5.43666666666667	5.88655471801758
5.44	5.64908981323242
5.44333333333334	5.42402267456055
5.44666666666667	5.21135330200196
5.45	5.01155853271485
5.45333333333334	4.81557846069336
5.45666666666667	4.61626052856446
5.46	4.41598892211914
5.46333333333334	4.22859191894531
5.46666666666667	4.05168533325196
5.47	3.88002395629883
5.47333333333334	3.71265411376953
5.47666666666667	3.5543441772461
5.48	3.4027099609375
5.48333333333334	3.25202941894531
5.48666666666667	3.10134887695313
5.49	2.95352935791016
5.49333333333334	2.8066635131836
5.49666666666667	2.66599655151367
5.5	2.532958984375
5.50333333333334	2.4099349975586
5.50666666666667	2.29930877685547
5.51	2.20060348510742
5.51333333333334	2.10809707641602
5.51666666666667	2.01606750488281
5.52	1.92594528198242
5.52333333333334	1.83868408203125
5.52666666666667	1.75333023071289
5.53	1.66988372802735
5.53333333333334	1.59263610839844
5.53666666666667	1.52778625488281
5.54	1.47438049316406
5.54333333333334	1.42669677734375
5.54666666666667	1.37710571289063
5.55	1.32322311401367
5.55333333333334	1.27220153808594
5.55666666666667	1.22451782226563
5.56	1.17778778076172
5.56333333333334	1.12962722778321
5.56666666666667	1.08957290649414
5.57	1.06048583984375
5.57333333333334	1.03569030761719
5.57666666666667	1.00994110107422
5.58	0.982284545898438
5.58333333333334	0.957965850830078
5.58666666666667	0.927925109863281
5.59	0.895977020263672
5.59333333333334	0.865459442138672
5.59666666666667	0.8392333984375
5.6	0.817298889160156
5.60333333333334	0.789642333984375
5.60666666666667	0.764846801757813
5.61	0.740528106689453
5.61333333333334	0.720977783203125
5.61666666666667	0.700473785400391
5.62	0.685214996337891
5.62333333333334	0.680923461914063
5.62666666666667	0.682830810546875
5.63	0.686168670654297
5.63333333333334	0.683784484863282
5.63666666666667	0.679969787597657
5.64	0.670433044433594
5.64333333333334	0.658035278320313
5.64666666666667	0.646591186523438
5.65	0.63323974609375
5.65333333333334	0.620365142822266
5.65666666666667	0.610828399658203
5.66	0.6103515625
5.66333333333334	0.6103515625
5.66666666666667	0.605583190917969
5.67	0.605106353759766
5.67333333333334	0.605106353759766
5.67666666666667	0.60415267944336
5.68	0.594615936279297
5.68333333333334	0.581741333007813
5.68666666666667	0.571727752685547
5.69	0.55837631225586
5.69333333333334	0.545024871826172
5.69666666666667	0.529289245605469
5.7	0.524044036865235
5.70333333333334	0.529289245605469
5.70666666666667	0.535964965820313
5.71	0.54168701171875
5.71333333333334	0.542640686035157
5.71666666666667	0.546932220458985
5.72	0.54311752319336
5.72333333333334	0.53548812866211
5.72666666666667	0.530242919921875
5.73	0.52785873413086
5.73333333333334	0.530719757080078
5.73666666666667	0.530242919921875
5.74	0.528335571289063
5.74333333333334	0.524997711181641
5.74666666666667	0.521659851074219
5.75	0.522613525390625
5.75333333333334	0.525474548339844
5.75666666666667	0.532627105712891
5.76	0.539302825927735
5.76333333333334	0.542640686035157
5.76666666666667	0.544071197509766
5.77	0.543594360351563
5.77333333333334	0.540733337402344
5.77666666666667	0.533580780029297
5.78	0.528812408447266
5.78333333333334	0.525951385498047
5.78666666666667	0.523090362548828
5.79	0.518798828125
5.79333333333334	0.510215759277344
5.79666666666667	0.504493713378907
5.8	0.496864318847656
5.80333333333334	0.490188598632813
5.80666666666667	0.483036041259766
5.81	0.477790832519531
5.81333333333334	0.480175018310547
5.81666666666667	0.481128692626953
5.82	0.483036041259766
5.82333333333334	0.485897064208985
5.82666666666667	0.492572784423828
5.83	0.496387481689453
5.83333333333334	0.496864318847656
5.83666666666667	0.497817993164063
5.84	0.49734115600586
5.84333333333334	0.49591064453125
5.84666666666667	0.493526458740235
5.85	0.48971176147461
5.85333333333334	0.483512878417969
5.85666666666667	0.477790832519531
5.86	0.475883483886719
5.86333333333334	0.473499298095703
5.86666666666667	0.473499298095703
5.87	0.476837158203125
5.87333333333334	0.481128692626953
5.87666666666667	0.484466552734375
5.88	0.485897064208985
5.88333333333334	0.49591064453125
5.88666666666667	0.501155853271485
5.89	0.504493713378907
5.89333333333334	0.5035400390625
5.89666666666667	0.501632690429688
5.9	0.503063201904297
5.90333333333334	0.498294830322266
5.90666666666667	0.493049621582031
5.91	0.477790832519531
5.91333333333334	0.46539306640625
5.91666666666667	0.457763671875
5.92	0.452518463134766
5.92333333333334	0.445365905761719
5.92666666666667	0.440120697021485
5.93	0.442981719970703
5.93333333333334	0.45156478881836
5.93666666666667	0.460147857666016
5.94	0.468730926513672
5.94333333333334	0.472068786621094
5.94666666666667	0.468254089355469
5.95	0.463962554931641
5.95333333333334	0.457286834716797
5.95666666666667	0.449180603027344
5.96	0.433921813964844
5.96333333333334	0.429630279541016
5.96666666666667	0.432968139648438
5.97	0.440597534179688
5.97333333333334	0.447750091552735
5.97666666666667	0.456809997558594
5.98	0.468730926513672
5.98333333333334	0.47445297241211
5.98666666666667	0.477313995361328
5.99	0.477313995361328
5.99333333333334	0.48065185546875
5.99666666666667	0.479698181152344
6	0.479698181152344
6.00333333333334	0.477313995361328
6.00666666666667	0.476360321044922
6.01	0.475406646728516
6.01333333333334	0.469684600830078
6.01666666666667	0.460147857666016
6.02	0.447273254394531
6.02333333333334	0.437736511230469
6.02666666666667	0.432968139648438
6.03	0.432014465332031
6.03333333333334	0.433444976806641
6.03666666666667	0.439167022705078
6.04	0.445842742919922
6.04333333333334	0.451087951660156
6.04666666666667	0.452041625976563
6.05	0.453948974609375
6.05333333333334	0.452995300292969
6.05666666666667	0.446319580078125
6.06	0.433444976806641
6.06333333333334	0.420570373535156
6.06666666666667	0.412464141845703
6.07	0.408172607421875
6.07333333333334	0.402927398681641
6.07666666666667	0.401020050048828
6.08	0.407218933105469
6.08333333333334	0.417232513427735
6.08666666666667	0.426292419433594
6.09	0.432491302490235
6.09333333333334	0.442028045654297
6.09666666666667	0.446796417236328
6.1	0.448226928710938
6.10333333333334	0.448226928710938
6.10666666666667	0.451087951660156
6.11	0.453948974609375
6.11333333333334	0.452995300292969
6.11666666666667	0.454425811767578
6.12	0.461578369140625
6.12333333333334	0.468254089355469
6.12666666666667	0.469684600830078
6.13	0.460624694824219
6.13333333333334	0.44393539428711
6.13666666666667	0.425815582275391
6.14	0.408649444580078
6.14333333333334	0.396251678466797
6.14666666666667	0.38909912109375
6.15	0.39052963256836
6.15333333333334	0.400543212890625
6.15666666666667	0.416278839111328
6.16	0.432968139648438
6.16333333333334	0.443458557128906
6.16666666666667	0.445842742919922
6.17	0.442028045654297
6.17333333333334	0.438690185546875
6.17666666666667	0.43487548828125
6.18	0.422954559326172
6.18333333333334	0.408649444580078
6.18666666666667	0.39815902709961
6.19	0.399589538574219
6.19333333333334	0.407218933105469
6.19666666666667	0.416278839111328
6.2	0.42867660522461
6.20333333333334	0.437259674072266
6.20666666666667	0.444412231445313
6.21	0.444889068603516
6.21333333333334	0.439167022705078
6.21666666666667	0.432014465332031
6.22	0.423908233642578
6.22333333333334	0.420093536376953
6.22666666666667	0.419139862060547
6.23	0.419139862060547
6.23333333333334	0.418186187744141
6.23666666666667	0.414848327636719
6.24	0.418186187744141
6.24333333333334	0.425338745117188
6.24666666666667	0.430583953857422
6.25	0.432014465332031
6.25333333333334	0.431537628173828
6.25666666666667	0.431537628173828
6.26	0.425815582275391
6.26333333333334	0.415325164794922
6.26666666666667	0.40435791015625
6.27	0.396251678466797
6.27333333333334	0.39052963256836
6.27666666666667	0.387191772460938
6.28	0.388622283935547
6.28333333333334	0.396251678466797
6.28666666666667	0.402927398681641
6.29	0.408172607421875
6.29333333333334	0.413894653320313
6.29666666666667	0.423431396484375
6.3	0.430583953857422
6.30333333333334	0.42724609375
6.30666666666667	0.422000885009766
6.31	0.421524047851563
6.31333333333334	0.429153442382813
6.31666666666667	0.43630599975586
6.32	0.437736511230469
6.32333333333334	0.437259674072266
6.32666666666667	0.435352325439453
6.33	0.426292419433594
6.33333333333334	0.406265258789063
6.33666666666667	0.384807586669922
6.34	0.376224517822266
6.34333333333334	0.376701354980469
6.34666666666667	0.380992889404297
6.35	0.388622283935547
6.35333333333334	0.403881072998047
6.35666666666667	0.416755676269531
6.36	0.419139862060547
6.36333333333334	0.418663024902344
6.36666666666667	0.422000885009766
6.37	0.430583953857422
6.37333333333334	0.433444976806641
6.37666666666667	0.429153442382813
6.38	0.424861907958985
6.38333333333334	0.416278839111328
6.38666666666667	0.40578842163086
6.39	0.387191772460938
6.39333333333334	0.372886657714844
6.39666666666667	0.364303588867188
6.4	0.364303588867188
6.40333333333334	0.374794006347656
6.40666666666667	0.386714935302735
6.41	0.397682189941406
6.41333333333334	0.403881072998047
6.41666666666667	0.414848327636719
6.42	0.422000885009766
6.42333333333334	0.424385070800781
6.42666666666667	0.42104721069336
6.43	0.41961669921875
6.43333333333334	0.416755676269531
6.43666666666667	0.408649444580078
6.44	0.400543212890625
6.44333333333334	0.391960144042969
6.44666666666667	0.386238098144531
6.45	0.385284423828125
6.45333333333334	0.391006469726563
6.45666666666667	0.399589538574219
6.46	0.405311584472656
6.46333333333334	0.40578842163086
6.46666666666667	0.403404235839844
6.47	0.399112701416016
6.47333333333334	0.39815902709961
6.47666666666667	0.395298004150391
6.48	0.38909912109375
6.48333333333334	0.386238098144531
6.48666666666667	0.388622283935547
6.49	0.388622283935547
6.49333333333334	0.380516052246094
6.49666666666667	0.373363494873047
6.5	0.371456146240235
6.50333333333334	0.369548797607422
6.50666666666667	0.364303588867188
6.51	0.362396240234375
6.51333333333334	0.36001205444336
6.51666666666667	0.353336334228516
6.52	0.344276428222656
6.52333333333334	0.335216522216797
6.52666666666667	0.324726104736328
6.53	0.311851501464844
6.53333333333334	0.303745269775391
6.53666666666667	0.29897689819336
6.54	0.295162200927735
6.54333333333334	0.291824340820313
6.54666666666667	0.290870666503906
6.55	0.287532806396485
6.55333333333334	0.282764434814453
6.55666666666667	0.280857086181641
6.56	0.283241271972656
6.56333333333334	0.285625457763672
6.56666666666667	0.288963317871094
6.57	0.298500061035156
6.57333333333334	0.309467315673828
6.57666666666667	0.316143035888672
6.58	0.317573547363281
6.58333333333334	0.322341918945313
6.58666666666667	0.330448150634766
6.59	0.33712387084961
6.59333333333334	0.340461730957031
6.59666666666667	0.342845916748047
6.6	0.349044799804688
6.60333333333334	0.355243682861328
6.60666666666667	0.36001205444336
6.61	0.360488891601563
6.61333333333334	0.360965728759766
6.61666666666667	0.357627868652344
6.62	0.348091125488281
6.62333333333334	0.332355499267578
6.62666666666667	0.319004058837891
6.63	0.315189361572266
6.63333333333334	0.309467315673828
6.63666666666667	0.308513641357422
6.64	0.310420989990235
6.64333333333334	0.32186508178711
6.64666666666667	0.327587127685547
6.65	0.32806396484375
6.65333333333334	0.332355499267578
6.65666666666667	0.336170196533203
6.66	0.335216522216797
6.66333333333334	0.324726104736328
[truncated: 2,506 more rows]
