# Supplementary material for: Phase-Specific Parameter Estimation in Chiral HPLC Using 1‑Site, 2‑Site Stochastic Models, and Unified Equation Approach
Source: Anal Chem. 2026 Apr 29;98(18):13925–39. doi: 10.1021/acs.analchem.6c01634 (PMC13177292; doi:10.1021/acs.analchem.6c01634)
Supplement: Supplementary file 2 [file ac6c01634_si_002.zip › SupportingInformation/01_isotherm_fit/CELL3_data/LORA_CELL3_05_10_22507.CSV]

0.00316666666666667	0.00286102294921875
0.0065	0.0123977661132813
0.00983333333333334	0.0128746032714844
0.0131666666666667	0.00667572021484375
0.0165	-0.00429153442382813
0.0198333333333334	-0.0119209289550781
0.0231666666666667	-0.0181198120117188
0.0265	-0.0233650207519531
0.0298333333333334	-0.0252723693847656
0.0331666666666667	-0.0219345092773438
0.0365	-0.0152587890625
0.0398333333333334	-0.0123977661132813
0.0431666666666667	-0.0143051147460938
0.0465	-0.0152587890625
0.0498333333333334	-0.0138282775878906
0.0531666666666667	-0.00619888305664063
0.0565	0.00095367431640625
0.0598333333333334	0.00667572021484375
0.0631666666666667	0.00667572021484375
0.0665	0.0095367431640625
0.0698333333333334	0.0152587890625
0.0731666666666667	0.0224113464355469
0.0765	0.0300407409667969
0.0798333333333334	0.041961669921875
0.0831666666666667	0.0567436218261719
0.0865	0.0629425048828125
0.0898333333333334	0.0581741333007813
0.0931666666666667	0.0414848327636719
0.0965	0.0162124633789063
0.0998333333333334	-0.0104904174804688
0.103166666666667	-0.0319480895996094
0.1065	-0.0462532043457031
0.109833333333334	-0.0576972961425782
0.113166666666667	-0.0596046447753907
0.1165	-0.0462532043457031
0.119833333333334	-0.0262260437011719
0.123166666666667	-0.0123977661132813
0.1265	-0.00810623168945313
0.129833333333334	-0.00667572021484375
0.133166666666667	-0.00905990600585938
0.1365	-0.0176429748535156
0.139833333333334	-0.0314712524414063
0.143166666666667	-0.0400543212890625
0.1465	-0.0400543212890625
0.149833333333334	-0.0362396240234375
0.153166666666667	-0.0352859497070313
0.1565	-0.034332275390625
0.159833333333334	-0.0314712524414063
0.163166666666667	-0.0281333923339844
0.1665	-0.0286102294921875
0.169833333333334	-0.026702880859375
0.173166666666667	-0.0209808349609375
0.1765	-0.0119209289550781
0.179833333333334	-0.00476837158203125
0.183166666666667	-0.003814697265625
0.1865	-0.00476837158203125
0.189833333333334	-0.00762939453125
0.193166666666667	-0.0133514404296875
0.1965	-0.0205039978027344
0.199833333333334	-0.0257492065429688
0.203166666666667	-0.0247955322265625
0.2065	-0.0214576721191406
0.209833333333334	-0.0166893005371094
0.213166666666667	-0.0147819519042969
0.2165	-0.0128746032714844
0.219833333333334	-0.011444091796875
0.223166666666667	-0.00715255737304688
0.2265	-0.00286102294921875
0.229833333333334	0.00333786010742188
0.233166666666667	0.00810623168945313
0.2365	0.0123977661132813
0.239833333333334	0.0181198120117188
0.243166666666667	0.0195503234863281
0.2465	0.0185966491699219
0.249833333333334	0.00858306884765625
0.253166666666667	-0.00286102294921875
0.2565	-0.0138282775878906
0.259833333333334	-0.0290870666503906
0.263166666666667	-0.0457763671875
0.2665	-0.0643730163574219
0.269833333333334	-0.0734329223632813
0.273166666666667	-0.0772476196289063
0.2765	-0.0810623168945313
0.279833333333334	-0.0824928283691406
0.283166666666667	-0.0791549682617188
0.2865	-0.0677108764648438
0.289833333333334	-0.0591278076171875
0.293166666666667	-0.05340576171875
0.2965	-0.0491142272949219
0.299833333333334	-0.0410079956054688
0.303166666666667	-0.0357627868652344
0.3065	-0.0357627868652344
0.309833333333334	-0.0391006469726563
0.313166666666667	-0.0391006469726563
0.3165	-0.0391006469726563
0.319833333333334	-0.0395774841308594
0.323166666666667	-0.0395774841308594
0.3265	-0.0348091125488281
0.329833333333334	-0.0324249267578125
0.333166666666667	-0.034332275390625
0.3365	-0.0391006469726563
0.339833333333334	-0.0476837158203125
0.343166666666667	-0.0548362731933594
0.3465	-0.0605583190917969
0.349833333333334	-0.0596046447753907
0.353166666666667	-0.0562667846679688
0.3565	-0.0467300415039063
0.359833333333334	-0.03814697265625
0.363166666666667	-0.0295639038085938
0.3665	-0.0319480895996094
0.369833333333334	-0.0338554382324219
0.373166666666667	-0.0329017639160156
0.3765	-0.0338554382324219
0.379833333333334	-0.03814697265625
0.383166666666667	-0.0462532043457031
0.3865	-0.0467300415039063
0.389833333333334	-0.049591064453125
0.393166666666667	-0.0557899475097657
0.3965	-0.0667572021484375
0.399833333333334	-0.072479248046875
0.403166666666667	-0.0715255737304688
0.4065	-0.0629425048828125
0.409833333333334	-0.0505447387695313
0.413166666666667	-0.0371932983398438
0.4165	-0.0271797180175781
0.419833333333334	-0.0247955322265625
0.423166666666667	-0.030517578125
0.4265	-0.0438690185546875
0.429833333333334	-0.0576972961425782
0.433166666666667	-0.0658035278320313
0.4365	-0.0638961791992188
0.439833333333334	-0.0548362731933594
0.443166666666667	-0.0448226928710938
0.4465	-0.0348091125488281
0.449833333333334	-0.0271797180175781
0.453166666666667	-0.0224113464355469
0.4565	-0.0205039978027344
0.459833333333334	-0.0224113464355469
0.463166666666667	-0.0243186950683594
0.4665	-0.0262260437011719
0.469833333333334	-0.0233650207519531
0.473166666666667	-0.0181198120117188
0.4765	-0.0152587890625
0.479833333333334	-0.0138282775878906
0.483166666666667	-0.0152587890625
0.4865	-0.0219345092773438
0.489833333333334	-0.030517578125
0.493166666666667	-0.0391006469726563
0.4965	-0.0433921813964844
0.499833333333334	-0.0462532043457031
0.503166666666667	-0.0443458557128906
0.5065	-0.03814697265625
0.509833333333334	-0.0371932983398438
0.513166666666667	-0.0414848327636719
0.5165	-0.0462532043457031
0.519833333333334	-0.0443458557128906
0.523166666666667	-0.0433921813964844
0.5265	-0.0472068786621094
0.529833333333334	-0.0505447387695313
0.533166666666667	-0.0557899475097657
0.5365	-0.0615119934082032
0.539833333333334	-0.072479248046875
0.543166666666667	-0.0805854797363281
0.5465	-0.0815391540527344
0.549833333333334	-0.0772476196289063
0.553166666666667	-0.0672340393066407
0.5565	-0.0562667846679688
0.559833333333334	-0.0405311584472656
0.563166666666667	-0.0238418579101563
0.5665	-0.0128746032714844
0.569833333333334	-0.0123977661132813
0.573166666666667	-0.0209808349609375
0.5765	-0.0329017639160156
0.579833333333334	-0.0424385070800781
0.583166666666667	-0.0510215759277344
0.5865	-0.0581741333007813
0.589833333333334	-0.0591278076171875
0.593166666666667	-0.0548362731933594
0.5965	-0.0491142272949219
0.599833333333334	-0.049591064453125
0.603166666666667	-0.0548362731933594
0.6065	-0.0600814819335938
0.609833333333334	-0.0653266906738282
0.613166666666667	-0.0691413879394532
0.6165	-0.0734329223632813
0.619833333333334	-0.0767707824707032
0.623166666666667	-0.0791549682617188
0.6265	-0.0805854797363281
0.629833333333334	-0.0762939453125
0.633166666666667	-0.0672340393066407
0.6365	-0.0596046447753907
0.639833333333334	-0.0576972961425782
0.643166666666667	-0.0529289245605469
0.6465	-0.0443458557128906
0.649833333333334	-0.0362396240234375
0.653166666666667	-0.0352859497070313
0.6565	-0.0367164611816406
0.659833333333334	-0.0324249267578125
0.663166666666667	-0.0276565551757813
0.6665	-0.0309944152832031
0.669833333333334	-0.0386238098144531
0.673166666666667	-0.0510215759277344
0.6765	-0.0629425048828125
0.679833333333334	-0.0715255737304688
0.683166666666667	-0.0743865966796875
0.6865	-0.0672340393066407
0.689833333333334	-0.0576972961425782
0.693166666666667	-0.0472068786621094
0.6965	-0.0376701354980469
0.699833333333334	-0.0338554382324219
0.703166666666667	-0.0333786010742188
0.7065	-0.0324249267578125
0.709833333333334	-0.0276565551757813
0.713166666666667	-0.0200271606445313
0.7165	-0.0181198120117188
0.719833333333334	-0.0133514404296875
0.723166666666667	-0.011444091796875
0.7265	-0.0185966491699219
0.729833333333334	-0.0352859497070313
0.733166666666667	-0.049591064453125
0.7365	-0.0505447387695313
0.739833333333334	-0.0481605529785156
0.743166666666667	-0.0486373901367188
0.7465	-0.0505447387695313
0.749833333333334	-0.049591064453125
0.753166666666667	-0.0491142272949219
0.7565	-0.0491142272949219
0.759833333333334	-0.0505447387695313
0.763166666666667	-0.0529289245605469
0.7665	-0.0596046447753907
0.769833333333334	-0.0634193420410157
0.773166666666667	-0.0605583190917969
0.7765	-0.0581741333007813
0.779833333333334	-0.0658035278320313
0.783166666666667	-0.0772476196289063
0.7865	-0.0791549682617188
0.789833333333334	-0.0748634338378907
0.793166666666667	-0.0748634338378907
0.7965	-0.0753402709960938
0.799833333333334	-0.0672340393066407
0.803166666666667	-0.0476837158203125
0.8065	-0.030517578125
0.809833333333334	-0.0233650207519531
0.813166666666667	-0.02288818359375
0.8165	-0.0214576721191406
0.819833333333334	-0.0171661376953125
0.823166666666667	-0.0181198120117188
0.8265	-0.0205039978027344
0.829833333333334	-0.0195503234863281
0.833166666666667	-0.0123977661132813
0.8365	-0.00619888305664063
0.839833333333334	-0.00810623168945313
0.843166666666667	-0.0143051147460938
0.8465	-0.0238418579101563
0.849833333333334	-0.0333786010742188
0.853166666666667	-0.0414848327636719
0.8565	-0.0472068786621094
0.859833333333334	-0.0452995300292969
0.863166666666667	-0.0367164611816406
0.8665	-0.026702880859375
0.869833333333334	-0.026702880859375
0.873166666666667	-0.0391006469726563
0.8765	-0.0543594360351563
0.879833333333334	-0.0653266906738282
0.883166666666667	-0.0758171081542969
0.8865	-0.0834465026855469
0.889833333333334	-0.0848770141601563
0.893166666666667	-0.0810623168945313
0.8965	-0.0820159912109375
0.899833333333334	-0.0925064086914063
0.903166666666667	-0.108718872070313
0.9065	-0.116825103759766
0.909833333333334	-0.118732452392578
0.913166666666667	-0.113964080810547
0.9165	-0.110149383544922
0.919833333333334	-0.104427337646485
0.923166666666667	-0.0972747802734375
0.9265	-0.0967979431152344
0.929833333333334	-0.095367431640625
0.933166666666667	-0.0948905944824219
0.9365	-0.0910758972167969
0.939833333333334	-0.0934600830078125
0.943166666666667	-0.091552734375
0.9465	-0.0863075256347656
0.949833333333334	-0.0791549682617188
0.953166666666667	-0.0791549682617188
0.9565	-0.0786781311035157
0.959833333333334	-0.0720024108886719
0.963166666666667	-0.0677108764648438
0.9665	-0.0662803649902344
0.969833333333334	-0.0638961791992188
0.973166666666667	-0.0529289245605469
0.9765	-0.0429153442382813
0.979833333333334	-0.0395774841308594
0.983166666666667	-0.0448226928710938
0.9865	-0.0538825988769532
0.989833333333334	-0.0677108764648438
0.993166666666667	-0.0834465026855469
0.9965	-0.0967979431152344
0.999833333333334	-0.106334686279297
1.00316666666667	-0.110626220703125
1.0065	-0.113964080810547
1.00983333333334	-0.113010406494141
1.01316666666667	-0.10824203491211
1.0165	-0.100135803222656
1.01983333333334	-0.0891685485839844
1.02316666666667	-0.0796318054199219
1.0265	-0.0700950622558594
1.02983333333334	-0.0653266906738282
1.03316666666667	-0.0667572021484375
1.0365	-0.0677108764648438
1.03983333333334	-0.0681877136230469
1.04316666666667	-0.0696182250976563
1.0465	-0.0782012939453125
1.04983333333334	-0.0905990600585938
1.05316666666667	-0.101089477539063
1.0565	-0.107765197753906
1.05983333333334	-0.115394592285156
1.06316666666667	-0.120162963867188
1.0665	-0.120639801025391
1.06983333333334	-0.112056732177735
1.07316666666667	-0.101566314697266
1.0765	-0.095367431640625
1.07983333333334	-0.0901222229003906
1.08316666666667	-0.0882148742675781
1.0865	-0.0863075256347656
1.08983333333334	-0.0882148742675781
1.09316666666667	-0.087738037109375
1.0965	-0.0886917114257813
1.09983333333334	-0.0910758972167969
1.10316666666667	-0.091552734375
1.1065	-0.0886917114257813
1.10983333333334	-0.0805854797363281
1.11316666666667	-0.0739097595214844
1.1165	-0.0681877136230469
1.11983333333334	-0.0638961791992188
1.12316666666667	-0.0600814819335938
1.1265	-0.0581741333007813
1.12983333333334	-0.0600814819335938
1.13316666666667	-0.064849853515625
1.1365	-0.0705718994140625
1.13983333333334	-0.0748634338378907
1.14316666666667	-0.0782012939453125
1.1465	-0.0772476196289063
1.14983333333334	-0.0715255737304688
1.15316666666667	-0.0715255737304688
1.1565	-0.0782012939453125
1.15983333333334	-0.0910758972167969
1.16316666666667	-0.0958442687988281
1.1665	-0.0967979431152344
1.16983333333334	-0.102043151855469
1.17316666666667	-0.109195709228516
1.1765	-0.110626220703125
1.17983333333334	-0.0996589660644531
1.18316666666667	-0.0882148742675781
1.1865	-0.0834465026855469
1.18983333333334	-0.0796318054199219
1.19316666666667	-0.0739097595214844
1.1965	-0.0710487365722657
1.19983333333334	-0.0691413879394532
1.20316666666667	-0.0739097595214844
1.2065	-0.0782012939453125
1.20983333333334	-0.0848770141601563
1.21316666666667	-0.08392333984375
1.2165	-0.0767707824707032
1.21983333333334	-0.0753402709960938
1.22316666666667	-0.072479248046875
1.2265	-0.0700950622558594
1.22983333333334	-0.0600814819335938
1.23316666666667	-0.05340576171875
1.2365	-0.0524520874023438
1.23983333333334	-0.0514984130859375
1.24316666666667	-0.049591064453125
1.2465	-0.0429153442382813
1.24983333333334	-0.0405311584472656
1.25316666666667	-0.0414848327636719
1.2565	-0.0443458557128906
1.25983333333334	-0.0457763671875
1.26316666666667	-0.0486373901367188
1.2665	-0.0514984130859375
1.26983333333334	-0.0557899475097657
1.27316666666667	-0.0624656677246094
1.2765	-0.06866455078125
1.27983333333334	-0.0700950622558594
1.28316666666667	-0.0653266906738282
1.2865	-0.0653266906738282
1.28983333333334	-0.0667572021484375
1.29316666666667	-0.0662803649902344
1.2965	-0.0615119934082032
1.29983333333334	-0.0562667846679688
1.30316666666667	-0.0529289245605469
1.3065	-0.0524520874023438
1.30983333333334	-0.0548362731933594
1.31316666666667	-0.0576972961425782
1.3165	-0.0581741333007813
1.31983333333334	-0.0576972961425782
1.32316666666667	-0.0638961791992188
1.3265	-0.0658035278320313
1.32983333333334	-0.0677108764648438
1.33316666666667	-0.0677108764648438
1.3365	-0.0700950622558594
1.33983333333334	-0.0753402709960938
1.34316666666667	-0.0748634338378907
1.3465	-0.0729560852050782
1.34983333333334	-0.0643730163574219
1.35316666666667	-0.0553131103515625
1.3565	-0.0467300415039063
1.35983333333334	-0.0395774841308594
1.36316666666667	-0.0400543212890625
1.3665	-0.0457763671875
1.36983333333334	-0.0586509704589844
1.37316666666667	-0.06866455078125
1.3765	-0.0753402709960938
1.37983333333334	-0.0786781311035157
1.38316666666667	-0.0853538513183594
1.3865	-0.0910758972167969
1.38983333333334	-0.0929832458496094
1.39316666666667	-0.087738037109375
1.3965	-0.0820159912109375
1.39983333333334	-0.080108642578125
1.40316666666667	-0.0762939453125
1.4065	-0.0729560852050782
1.40983333333334	-0.0739097595214844
1.41316666666667	-0.0834465026855469
1.4165	-0.0972747802734375
1.41983333333334	-0.102519989013672
1.42316666666667	-0.0996589660644531
1.4265	-0.0948905944824219
1.42983333333334	-0.091552734375
1.43316666666667	-0.0910758972167969
1.4365	-0.0858306884765625
1.43983333333334	-0.0848770141601563
1.44316666666667	-0.091552734375
1.4465	-0.0958442687988281
1.44983333333334	-0.0891685485839844
1.45316666666667	-0.0743865966796875
1.4565	-0.0653266906738282
1.45983333333334	-0.0629425048828125
1.46316666666667	-0.0581741333007813
1.4665	-0.0562667846679688
1.46983333333334	-0.0553131103515625
1.47316666666667	-0.064849853515625
1.4765	-0.0734329223632813
1.47983333333334	-0.0815391540527344
1.48316666666667	-0.087738037109375
1.4865	-0.0901222229003906
1.48983333333334	-0.0925064086914063
1.49316666666667	-0.087738037109375
1.4965	-0.080108642578125
1.49983333333334	-0.06866455078125
1.50316666666667	-0.0605583190917969
1.5065	-0.0548362731933594
1.50983333333334	-0.0510215759277344
1.51316666666667	-0.0457763671875
1.5165	-0.0452995300292969
1.51983333333334	-0.0457763671875
1.52316666666667	-0.0462532043457031
1.5265	-0.0443458557128906
1.52983333333334	-0.0452995300292969
1.53316666666667	-0.0519752502441407
1.5365	-0.0510215759277344
1.53983333333334	-0.0500679016113282
1.54316666666667	-0.0448226928710938
1.5465	-0.0462532043457031
1.54983333333334	-0.0433921813964844
1.55316666666667	-0.0405311584472656
1.5565	-0.0457763671875
1.55983333333334	-0.0548362731933594
1.56316666666667	-0.0643730163574219
1.5665	-0.0677108764648438
1.56983333333334	-0.0710487365722657
1.57316666666667	-0.072479248046875
1.5765	-0.0667572021484375
1.57983333333334	-0.0562667846679688
1.58316666666667	-0.0452995300292969
1.5865	-0.0433921813964844
1.58983333333334	-0.0443458557128906
1.59316666666667	-0.0472068786621094
1.5965	-0.049591064453125
1.59983333333334	-0.0519752502441407
1.60316666666667	-0.0600814819335938
1.6065	-0.0662803649902344
1.60983333333334	-0.0696182250976563
1.61316666666667	-0.0696182250976563
1.6165	-0.0720024108886719
1.61983333333334	-0.0758171081542969
1.62316666666667	-0.0705718994140625
1.6265	-0.0581741333007813
1.62983333333334	-0.0481605529785156
1.63316666666667	-0.0486373901367188
1.6365	-0.0519752502441407
1.63983333333334	-0.0562667846679688
1.64316666666667	-0.0600814819335938
1.6465	-0.0624656677246094
1.64983333333334	-0.0634193420410157
1.65316666666667	-0.0591278076171875
1.6565	-0.0596046447753907
1.65983333333334	-0.0596046447753907
1.66316666666667	-0.0662803649902344
1.6665	-0.0762939453125
1.66983333333334	-0.0824928283691406
1.67316666666667	-0.0805854797363281
1.6765	-0.0700950622558594
1.67983333333334	-0.0591278076171875
1.68316666666667	-0.0481605529785156
1.6865	-0.0410079956054688
1.68983333333334	-0.0386238098144531
1.69316666666667	-0.0433921813964844
1.6965	-0.0514984130859375
1.69983333333334	-0.0638961791992188
1.70316666666667	-0.0782012939453125
1.7065	-0.091552734375
1.70983333333334	-0.103473663330078
1.71316666666667	-0.110149383544922
1.7165	-0.113010406494141
1.71983333333334	-0.1068115234375
1.72316666666667	-0.0996589660644531
1.7265	-0.091552734375
1.72983333333334	-0.0858306884765625
1.73316666666667	-0.0805854797363281
1.7365	-0.0748634338378907
1.73983333333334	-0.0681877136230469
1.74316666666667	-0.0586509704589844
1.7465	-0.0472068786621094
1.74983333333334	-0.0352859497070313
1.75316666666667	-0.0257492065429688
1.7565	-0.019073486328125
1.75983333333334	-0.0214576721191406
1.76316666666667	-0.0286102294921875
1.7665	-0.0376701354980469
1.76983333333334	-0.0410079956054688
1.77316666666667	-0.0367164611816406
1.7765	-0.026702880859375
1.77983333333334	-0.0138282775878906
1.78316666666667	-0.0019073486328125
1.7865	0.00619888305664063
1.78983333333334	0.00810623168945313
1.79316666666667	-0.000476837158203125
1.7965	-0.0166893005371094
1.79983333333334	-0.0319480895996094
1.80316666666667	-0.0414848327636719
1.8065	-0.0438690185546875
1.80983333333334	-0.0391006469726563
1.81316666666667	-0.0324249267578125
1.8165	-0.0224113464355469
1.81983333333334	-0.0157356262207031
1.82316666666667	-0.00762939453125
1.8265	0.00238418579101563
1.82983333333334	0.0100135803222656
1.83316666666667	0.0143051147460938
1.8365	0.0133514404296875
1.83983333333334	0.0109672546386719
1.84316666666667	0.00238418579101563
1.8465	-0.0104904174804688
1.84983333333334	-0.0195503234863281
1.85316666666667	-0.0181198120117188
1.8565	-0.011444091796875
1.85983333333334	-0.0057220458984375
1.86316666666667	-0.00286102294921875
1.8665	0.00095367431640625
1.86983333333334	-0.00143051147460938
1.87316666666667	-0.00619888305664063
1.8765	-0.0128746032714844
1.87983333333334	-0.0162124633789063
1.88316666666667	-0.02288818359375
1.8865	-0.034332275390625
1.88983333333334	-0.0481605529785156
1.89316666666667	-0.0667572021484375
1.8965	-0.0786781311035157
1.89983333333334	-0.08392333984375
1.90316666666667	-0.0772476196289063
1.9065	-0.0634193420410157
1.90983333333334	-0.0524520874023438
1.91316666666667	-0.0429153442382813
1.9165	-0.0391006469726563
1.91983333333334	-0.0348091125488281
1.92316666666667	-0.0348091125488281
1.9265	-0.0357627868652344
1.92983333333334	-0.0309944152832031
1.93316666666667	-0.0238418579101563
1.9365	-0.0181198120117188
1.93983333333334	-0.019073486328125
1.94316666666667	-0.0224113464355469
1.9465	-0.0238418579101563
1.94983333333334	-0.0319480895996094
1.95316666666667	-0.0386238098144531
1.9565	-0.0467300415039063
1.95983333333334	-0.0514984130859375
1.96316666666667	-0.0557899475097657
1.9665	-0.0600814819335938
1.96983333333334	-0.0586509704589844
1.97316666666667	-0.064849853515625
1.9765	-0.0696182250976563
1.97983333333334	-0.0758171081542969
1.98316666666667	-0.080108642578125
1.9865	-0.0848770141601563
1.98983333333334	-0.0925064086914063
1.99316666666667	-0.091552734375
1.9965	-0.0872611999511719
1.99983333333334	-0.0767707824707032
2.00316666666667	-0.0662803649902344
2.0065	-0.0619888305664063
2.00983333333334	-0.0581741333007813
2.01316666666667	-0.0576972961425782
2.0165	-0.0548362731933594
2.01983333333334	-0.0581741333007813
2.02316666666667	-0.0624656677246094
2.0265	-0.06866455078125
2.02983333333334	-0.0777244567871094
2.03316666666667	-0.0863075256347656
2.0365	-0.0944137573242188
2.03983333333334	-0.0967979431152344
2.04316666666667	-0.0967979431152344
2.0465	-0.0920295715332031
2.04983333333334	-0.0834465026855469
2.05316666666667	-0.0786781311035157
2.0565	-0.08392333984375
2.05983333333334	-0.0925064086914063
2.06316666666667	-0.0982284545898438
2.0665	-0.0987052917480469
2.06983333333334	-0.10061264038086
2.07316666666667	-0.0996589660644531
2.0765	-0.0905990600585938
2.07983333333334	-0.0791549682617188
2.08316666666667	-0.0715255737304688
2.0865	-0.0729560852050782
2.08983333333334	-0.0720024108886719
2.09316666666667	-0.0715255737304688
2.0965	-0.0700950622558594
2.09983333333334	-0.0734329223632813
2.10316666666667	-0.0829696655273438
2.1065	-0.0910758972167969
2.10983333333334	-0.102043151855469
2.11316666666667	-0.113964080810547
2.1165	-0.128746032714844
2.11983333333334	-0.135898590087891
2.12316666666667	-0.135421752929688
2.1265	-0.130176544189453
2.12983333333334	-0.124454498291016
2.13316666666667	-0.121593475341797
2.1365	-0.116348266601563
2.13983333333334	-0.115394592285156
2.14316666666667	-0.11587142944336
2.1465	-0.121116638183594
2.14983333333334	-0.127792358398438
2.15316666666667	-0.133037567138672
2.1565	-0.136375427246094
2.15983333333334	-0.138282775878906
2.16316666666667	-0.134944915771485
2.1665	-0.124931335449219
2.16983333333334	-0.108718872070313
2.17316666666667	-0.091552734375
2.1765	-0.0777244567871094
2.17983333333334	-0.0672340393066407
2.18316666666667	-0.0643730163574219
2.1865	-0.0667572021484375
2.18983333333334	-0.0729560852050782
2.19316666666667	-0.0848770141601563
2.1965	-0.0934600830078125
2.19983333333334	-0.09918212890625
2.20316666666667	-0.095367431640625
2.2065	-0.0939369201660156
2.20983333333334	-0.0920295715332031
2.21316666666667	-0.0896453857421875
2.2165	-0.0905990600585938
2.21983333333334	-0.0977516174316406
2.22316666666667	-0.111103057861328
2.2265	-0.116825103759766
2.22983333333334	-0.120162963867188
2.23316666666667	-0.114917755126953
2.2365	-0.114917755126953
2.23983333333334	-0.113487243652344
2.24316666666667	-0.116348266601563
2.2465	-0.117301940917969
2.24983333333334	-0.119686126708985
2.25316666666667	-0.123977661132813
2.2565	-0.124931335449219
2.25983333333334	-0.12350082397461
2.26316666666667	-0.121116638183594
2.2665	-0.125408172607422
2.26983333333334	-0.133991241455078
2.27316666666667	-0.139236450195313
2.2765	-0.141620635986328
2.27983333333334	-0.137805938720703
2.28316666666667	-0.133514404296875
2.2865	-0.131607055664063
2.28983333333334	-0.127792358398438
2.29316666666667	-0.125885009765625
2.2965	-0.12350082397461
2.29983333333334	-0.127792358398438
2.30316666666667	-0.128269195556641
2.3065	-0.119686126708985
2.30983333333334	-0.104427337646485
2.31316666666667	-0.091552734375
2.3165	-0.0815391540527344
2.31983333333334	-0.072479248046875
2.32316666666667	-0.0653266906738282
2.3265	-0.0672340393066407
2.32983333333334	-0.0729560852050782
2.33316666666667	-0.0743865966796875
2.3365	-0.0705718994140625
2.33983333333334	-0.0672340393066407
2.34316666666667	-0.0691413879394532
2.3465	-0.0710487365722657
2.34983333333334	-0.0777244567871094
2.35316666666667	-0.0939369201660156
2.3565	-0.115394592285156
2.35983333333334	-0.12969970703125
2.36316666666667	-0.130176544189453
2.3665	-0.124931335449219
2.36983333333334	-0.110626220703125
2.37316666666667	-0.0929832458496094
2.3765	-0.072479248046875
2.37983333333334	-0.0624656677246094
2.38316666666667	-0.0629425048828125
2.3865	-0.06866455078125
2.38983333333334	-0.080108642578125
2.39316666666667	-0.0891685485839844
2.3965	-0.0996589660644531
2.39983333333334	-0.108718872070313
2.40316666666667	-0.116825103759766
2.4065	-0.123977661132813
2.40983333333334	-0.129222869873047
2.41316666666667	-0.129222869873047
2.4165	-0.127792358398438
2.41983333333334	-0.121116638183594
2.42316666666667	-0.112533569335938
2.4265	-0.102996826171875
2.42983333333334	-0.0934600830078125
2.43316666666667	-0.0905990600585938
2.4365	-0.0920295715332031
2.43983333333334	-0.0996589660644531
2.44316666666667	-0.107288360595703
2.4465	-0.10824203491211
2.44983333333334	-0.105857849121094
2.45316666666667	-0.103473663330078
2.4565	-0.102996826171875
2.45983333333334	-0.09918212890625
2.46316666666667	-0.0944137573242188
2.4665	-0.0939369201660156
2.46983333333334	-0.102043151855469
2.47316666666667	-0.105857849121094
2.4765	-0.1068115234375
2.47983333333334	-0.104904174804688
2.48316666666667	-0.106334686279297
2.4865	-0.104904174804688
2.48983333333334	-0.0972747802734375
2.49316666666667	-0.0886917114257813
2.4965	-0.0820159912109375
2.49983333333334	-0.0815391540527344
2.50316666666667	-0.0805854797363281
2.5065	-0.0872611999511719
2.50983333333334	-0.09918212890625
2.51316666666667	-0.115394592285156
2.5165	-0.127315521240235
2.51983333333334	-0.13113021850586
2.52316666666667	-0.132083892822266
2.5265	-0.12350082397461
2.52983333333334	-0.113487243652344
2.53316666666667	-0.101089477539063
2.5365	-0.0944137573242188
2.53983333333334	-0.0891685485839844
2.54316666666667	-0.0786781311035157
2.5465	-0.0729560852050782
2.54983333333334	-0.0681877136230469
2.55316666666667	-0.0629425048828125
2.5565	-0.0505447387695313
2.55983333333334	-0.0476837158203125
2.56316666666667	-0.0543594360351563
2.5665	-0.0662803649902344
2.56983333333334	-0.072479248046875
2.57316666666667	-0.080108642578125
2.5765	-0.091552734375
2.57983333333334	-0.0982284545898438
2.58316666666667	-0.0977516174316406
2.5865	-0.0910758972167969
2.58983333333334	-0.0886917114257813
2.59316666666667	-0.0848770141601563
2.5965	-0.0829696655273438
2.59983333333334	-0.0791549682617188
2.60316666666667	-0.0782012939453125
2.6065	-0.0796318054199219
2.60983333333334	-0.0829696655273438
2.61316666666667	-0.0891685485839844
2.6165	-0.0882148742675781
2.61983333333334	-0.0896453857421875
2.62316666666667	-0.087738037109375
2.6265	-0.0905990600585938
2.62983333333334	-0.0910758972167969
2.63316666666667	-0.0905990600585938
2.6365	-0.0944137573242188
2.63983333333334	-0.0958442687988281
2.64316666666667	-0.0948905944824219
2.6465	-0.0901222229003906
2.64983333333334	-0.0896453857421875
2.65316666666667	-0.0867843627929688
2.6565	-0.0810623168945313
2.65983333333334	-0.0753402709960938
2.66316666666667	-0.0767707824707032
2.6665	-0.0762939453125
2.66983333333334	-0.0734329223632813
2.67316666666667	-0.0700950622558594
2.6765	-0.0705718994140625
2.67983333333334	-0.0696182250976563
2.68316666666667	-0.0658035278320313
2.6865	-0.0643730163574219
2.68983333333334	-0.0638961791992188
2.69316666666667	-0.0677108764648438
2.6965	-0.0705718994140625
2.69983333333334	-0.0786781311035157
2.70316666666667	-0.0844001770019531
2.7065	-0.0886917114257813
2.70983333333334	-0.0920295715332031
2.71316666666667	-0.0896453857421875
2.7165	-0.0853538513183594
2.71983333333334	-0.0739097595214844
2.72316666666667	-0.0691413879394532
2.7265	-0.0662803649902344
2.72983333333334	-0.0672340393066407
2.73316666666667	-0.0720024108886719
2.7365	-0.0824928283691406
2.73983333333334	-0.0948905944824219
2.74316666666667	-0.101566314697266
2.7465	-0.104904174804688
2.74983333333334	-0.1068115234375
2.75316666666667	-0.105381011962891
2.7565	-0.10061264038086
2.75983333333334	-0.101566314697266
2.76316666666667	-0.104904174804688
2.7665	-0.107288360595703
2.76983333333334	-0.104427337646485
2.77316666666667	-0.107765197753906
2.7765	-0.111579895019531
2.77983333333334	-0.115394592285156
2.78316666666667	-0.111103057861328
2.7865	-0.100135803222656
2.78983333333334	-0.087738037109375
2.79316666666667	-0.0777244567871094
2.7965	-0.0762939453125
2.79983333333334	-0.0710487365722657
2.80316666666667	-0.0653266906738282
2.8065	-0.0615119934082032
2.80983333333334	-0.0662803649902344
2.81316666666667	-0.0715255737304688
2.8165	-0.0739097595214844
2.81983333333334	-0.0715255737304688
2.82316666666667	-0.0696182250976563
2.8265	-0.0696182250976563
2.82983333333334	-0.0720024108886719
2.83316666666667	-0.0658035278320313
2.8365	-0.0543594360351563
2.83983333333334	-0.0505447387695313
2.84316666666667	-0.0591278076171875
2.8465	-0.0696182250976563
2.84983333333334	-0.0710487365722657
2.85316666666667	-0.0748634338378907
2.8565	-0.0791549682617188
2.85983333333334	-0.0815391540527344
2.86316666666667	-0.0829696655273438
2.8665	-0.0872611999511719
2.86983333333334	-0.0987052917480469
2.87316666666667	-0.103950500488281
2.8765	-0.108718872070313
2.87983333333334	-0.109195709228516
2.88316666666667	-0.106334686279297
2.8865	-0.0982284545898438
2.88983333333334	-0.0848770141601563
2.89316666666667	-0.0672340393066407
2.8965	-0.0486373901367188
2.89983333333334	-0.034332275390625
2.90316666666667	-0.02288818359375
2.9065	-0.0104904174804688
2.90983333333334	0.00095367431640625
2.91316666666667	0.0119209289550781
2.9165	0.0276565551757813
2.91983333333334	0.0519752502441407
2.92316666666667	0.0844001770019531
2.9265	0.124454498291016
2.92983333333334	0.173568725585938
2.93316666666667	0.225067138671875
2.9365	0.275135040283203
2.93983333333334	0.327587127685547
2.94316666666667	0.384807586669922
2.9465	0.441074371337891
2.94983333333334	0.496864318847656
2.95316666666667	0.553131103515625
2.9565	0.613689422607422
2.95983333333334	0.675201416015625
2.96316666666667	0.734806060791016
2.9665	0.794410705566407
2.96983333333334	0.845909118652344
2.97316666666667	0.884532928466797
2.9765	0.909805297851563
2.97983333333334	0.919342041015625
2.98316666666667	0.914573669433594
2.9865	0.890254974365235
2.98983333333334	0.856876373291016
2.99316666666667	0.819206237792969
2.9965	0.782012939453125
2.99983333333334	0.743865966796875
3.00316666666667	0.71096420288086
3.0065	0.681400299072266
3.00983333333334	0.657081604003907
3.01316666666667	0.633716583251953
3.0165	0.610828399658203
3.01983333333334	0.585556030273438
3.02316666666667	0.567913055419922
3.0265	0.548362731933594
3.02983333333334	0.530242919921875
3.03316666666667	0.506401062011719
3.0365	0.486850738525391
3.03983333333334	0.4730224609375
3.04316666666667	0.453948974609375
3.0465	0.433921813964844
3.04983333333334	0.410556793212891
3.05316666666667	0.392913818359375
3.0565	0.375747680664063
3.05983333333334	0.359058380126953
3.06316666666667	0.339031219482422
3.0665	0.324726104736328
3.06983333333334	0.316143035888672
3.07316666666667	0.309944152832031
3.0765	0.296115875244141
3.07983333333334	0.277042388916016
3.08316666666667	0.2593994140625
3.0865	0.243663787841797
3.08983333333334	0.226020812988281
3.09316666666667	0.208377838134766
3.0965	0.191211700439453
3.09983333333334	0.174999237060547
3.10316666666667	0.154495239257813
3.1065	0.124454498291016
3.10983333333334	0.095367431640625
3.11316666666667	0.0638961791992188
3.1165	0.0395774841308594
3.11983333333334	0.0128746032714844
3.12316666666667	-0.0095367431640625
3.1265	-0.0257492065429688
3.12983333333334	-0.0352859497070313
3.13316666666667	-0.041961669921875
3.1365	-0.0500679016113282
3.13983333333334	-0.0591278076171875
3.14316666666667	-0.0600814819335938
3.1465	-0.0557899475097657
3.14983333333334	-0.0472068786621094
3.15316666666667	-0.0395774841308594
3.1565	-0.0348091125488281
3.15983333333334	-0.0243186950683594
3.16316666666667	-0.026702880859375
3.1665	-0.0329017639160156
3.16983333333334	-0.0505447387695313
3.17316666666667	-0.0662803649902344
3.1765	-0.0720024108886719
3.17983333333334	-0.0767707824707032
3.18316666666667	-0.0743865966796875
3.1865	-0.0829696655273438
3.18983333333334	-0.087738037109375
3.19316666666667	-0.0929832458496094
3.1965	-0.0996589660644531
3.19983333333334	-0.104904174804688
3.20316666666667	-0.111579895019531
3.2065	-0.104904174804688
3.20983333333334	-0.0958442687988281
3.21316666666667	-0.0844001770019531
3.2165	-0.0758171081542969
3.21983333333334	-0.0734329223632813
3.22316666666667	-0.0729560852050782
3.2265	-0.0820159912109375
3.22983333333334	-0.091552734375
3.23316666666667	-0.103473663330078
3.2365	-0.110626220703125
3.23983333333334	-0.109195709228516
3.24316666666667	-0.101089477539063
3.2465	-0.08392333984375
3.24983333333334	-0.0758171081542969
3.25316666666667	-0.0734329223632813
3.2565	-0.080108642578125
3.25983333333334	-0.0905990600585938
3.26316666666667	-0.101566314697266
3.2665	-0.113487243652344
3.26983333333334	-0.113010406494141
3.27316666666667	-0.102519989013672
3.2765	-0.0958442687988281
3.27983333333334	-0.0944137573242188
3.28316666666667	-0.10061264038086
3.2865	-0.107288360595703
3.28983333333334	-0.116348266601563
3.29316666666667	-0.130176544189453
3.2965	-0.131607055664063
3.29983333333334	-0.12969970703125
3.30316666666667	-0.124931335449219
3.3065	-0.119686126708985
3.30983333333334	-0.117778778076172
3.31316666666667	-0.108718872070313
3.3165	-0.0996589660644531
3.31983333333334	-0.0901222229003906
3.32316666666667	-0.080108642578125
3.3265	-0.0743865966796875
3.32983333333334	-0.0691413879394532
3.33316666666667	-0.0748634338378907
3.3365	-0.0829696655273438
3.33983333333334	-0.0872611999511719
3.34316666666667	-0.0934600830078125
3.3465	-0.102996826171875
3.34983333333334	-0.113487243652344
3.35316666666667	-0.120162963867188
3.3565	-0.120162963867188
3.35983333333334	-0.125885009765625
3.36316666666667	-0.123977661132813
3.3665	-0.117301940917969
3.36983333333334	-0.10824203491211
3.37316666666667	-0.0987052917480469
3.3765	-0.0987052917480469
3.37983333333334	-0.095367431640625
3.38316666666667	-0.0967979431152344
3.3865	-0.0948905944824219
3.38983333333334	-0.0934600830078125
3.39316666666667	-0.0934600830078125
3.3965	-0.0891685485839844
3.39983333333334	-0.0872611999511719
3.40316666666667	-0.087738037109375
3.4065	-0.0920295715332031
3.40983333333334	-0.0996589660644531
3.41316666666667	-0.105857849121094
3.4165	-0.107765197753906
3.41983333333334	-0.109672546386719
3.42316666666667	-0.109672546386719
3.4265	-0.109195709228516
3.42983333333334	-0.10824203491211
3.43316666666667	-0.109672546386719
3.4365	-0.112056732177735
3.43983333333334	-0.117301940917969
3.44316666666667	-0.119209289550781
3.4465	-0.127792358398438
3.44983333333334	-0.131607055664063
3.45316666666667	-0.127792358398438
3.4565	-0.125408172607422
3.45983333333334	-0.113964080810547
3.46316666666667	-0.107765197753906
3.4665	-0.0925064086914063
3.46983333333334	-0.0815391540527344
3.47316666666667	-0.0777244567871094
3.4765	-0.0777244567871094
3.47983333333334	-0.0910758972167969
3.48316666666667	-0.103950500488281
3.4865	-0.112056732177735
3.48983333333334	-0.116348266601563
3.49316666666667	-0.116348266601563
3.4965	-0.118255615234375
3.49983333333334	-0.114917755126953
3.50316666666667	-0.106334686279297
3.5065	-0.102519989013672
3.50983333333334	-0.0996589660644531
3.51316666666667	-0.100135803222656
3.5165	-0.0987052917480469
3.51983333333334	-0.0963211059570313
3.52316666666667	-0.103950500488281
3.5265	-0.116825103759766
3.52983333333334	-0.133991241455078
3.53316666666667	-0.142097473144531
3.5365	-0.14638900756836
3.53983333333334	-0.149726867675781
3.54316666666667	-0.148773193359375
3.5465	-0.147342681884766
3.54983333333334	-0.140666961669922
3.55316666666667	-0.141143798828125
3.5565	-0.142574310302735
3.55983333333334	-0.138282775878906
3.56316666666667	-0.12350082397461
3.5665	-0.104904174804688
3.56983333333334	-0.0901222229003906
3.57316666666667	-0.0820159912109375
3.5765	-0.0782012939453125
3.57983333333334	-0.0782012939453125
3.58316666666667	-0.0820159912109375
3.5865	-0.0829696655273438
3.58983333333334	-0.0834465026855469
3.59316666666667	-0.0867843627929688
3.5965	-0.0905990600585938
3.59983333333334	-0.0929832458496094
3.60316666666667	-0.0987052917480469
3.6065	-0.102996826171875
3.60983333333334	-0.109195709228516
3.61316666666667	-0.108718872070313
3.6165	-0.104904174804688
3.61983333333334	-0.104904174804688
3.62316666666667	-0.0987052917480469
3.6265	-0.0977516174316406
3.62983333333334	-0.0958442687988281
3.63316666666667	-0.091552734375
3.6365	-0.0853538513183594
3.63983333333334	-0.0782012939453125
3.64316666666667	-0.0777244567871094
3.6465	-0.080108642578125
3.64983333333334	-0.0786781311035157
3.65316666666667	-0.0777244567871094
3.6565	-0.0748634338378907
3.65983333333334	-0.0677108764648438
3.66316666666667	-0.0591278076171875
3.6665	-0.0500679016113282
3.66983333333334	-0.049591064453125
3.67316666666667	-0.0562667846679688
3.6765	-0.0638961791992188
3.67983333333334	-0.0715255737304688
3.68316666666667	-0.0786781311035157
3.6865	-0.0829696655273438
3.68983333333334	-0.0848770141601563
3.69316666666667	-0.0863075256347656
3.6965	-0.0925064086914063
3.69983333333334	-0.102043151855469
3.70316666666667	-0.110149383544922
3.7065	-0.117301940917969
3.70983333333334	-0.126361846923828
3.71316666666667	-0.130653381347656
3.7165	-0.13113021850586
3.71983333333334	-0.13113021850586
3.72316666666667	-0.130176544189453
3.7265	-0.136375427246094
3.72983333333334	-0.138282775878906
3.73316666666667	-0.138282775878906
3.7365	-0.133514404296875
3.73983333333334	-0.128269195556641
3.74316666666667	-0.127792358398438
3.7465	-0.128269195556641
3.74983333333334	-0.129222869873047
3.75316666666667	-0.133991241455078
3.7565	-0.148296356201172
3.75983333333334	-0.16021728515625
3.76316666666667	-0.170707702636719
3.7665	-0.170230865478516
3.76983333333334	-0.166893005371094
3.77316666666667	-0.160694122314453
3.7765	-0.152111053466797
3.77983333333334	-0.149726867675781
3.78316666666667	-0.148296356201172
3.7865	-0.151634216308594
3.78983333333334	-0.150203704833985
3.79316666666667	-0.150680541992188
3.7965	-0.15401840209961
3.79983333333334	-0.157356262207031
3.80316666666667	-0.158309936523438
3.8065	-0.15401840209961
3.80983333333334	-0.151634216308594
3.81316666666667	-0.149250030517578
3.8165	-0.142574310302735
3.81983333333334	-0.132560729980469
3.82316666666667	-0.128269195556641
3.8265	-0.12969970703125
3.82983333333334	-0.136375427246094
3.83316666666667	-0.137805938720703
3.8365	-0.1373291015625
3.83983333333334	-0.140190124511719
3.84316666666667	-0.143051147460938
3.8465	-0.142574310302735
3.84983333333334	-0.13113021850586
3.85316666666667	-0.120162963867188
3.8565	-0.102519989013672
3.85983333333334	-0.0805854797363281
3.86316666666667	-0.0476837158203125
3.8665	-0.00762939453125
3.86983333333334	0.0371932983398438
3.87316666666667	0.0872611999511719
3.8765	0.137805938720703
3.87983333333334	0.200271606445313
3.88316666666667	0.277519226074219
3.8865	0.372409820556641
3.88983333333334	0.4730224609375
3.89316666666667	0.589847564697266
3.8965	0.733375549316407
3.89983333333334	0.904560089111328
3.90316666666667	1.0981559753418
3.9065	1.312255859375
3.90983333333334	1.55830383300781
3.91316666666667	1.83820724487305
3.9165	2.1505355834961
3.91983333333334	2.49910354614258
3.92316666666667	2.88867950439453
3.9265	3.32307815551758
3.92983333333334	3.80706787109375
3.93316666666667	4.34732437133789
3.9365	4.9428939819336
3.93983333333334	5.58710098266602
3.94316666666667	6.27613067626953
3.9465	7.01618194580078
3.94983333333334	7.81822204589844
3.95316666666667	8.68272781372071
3.9565	9.61637496948242
3.95983333333334	10.6220245361328
3.96316666666667	11.7096900939942
3.9665	12.8798484802246
3.96983333333334	14.1196250915528
3.97316666666667	15.4271125793457
3.9765	16.8023109436035
3.97983333333334	18.2437896728516
3.98316666666667	19.7410583496094
3.9865	21.2807655334473
3.98983333333334	22.8509902954102
3.99316666666667	24.4231224060059
3.9965	25.972843170166
3.99983333333334	27.4753570556641
4.00316666666667	28.9087295532227
4.0065	30.2414894104004
4.00983333333334	31.4517021179199
4.01316666666667	32.5160026550293
4.0165	33.4138870239258
4.01983333333334	34.121036529541
4.02316666666667	34.6283912658692
4.0265	34.9359512329102
4.02983333333334	35.0279808044434
4.03316666666667	34.9011421203613
4.0365	34.5602035522461
4.03983333333334	34.0309143066406
4.04316666666667	33.3285331726074
4.0465	32.4678421020508
4.04983333333334	31.4702987670899
4.05316666666667	30.3640365600586
4.0565	29.1824340820313
4.05983333333334	27.9464721679688
4.06316666666667	26.667594909668
4.0665	25.362491607666
4.06983333333334	24.0540504455567
4.07316666666667	22.7642059326172
4.0765	21.5048789978028
4.07983333333334	20.2860832214356
4.08316666666667	19.1230773925781
4.0865	18.028736114502
4.08983333333334	17.0102119445801
4.09316666666667	16.0741806030274
4.0965	15.2144432067871
4.09983333333334	14.4200325012207
4.10316666666667	13.6818885803223
4.1065	12.9904747009278
4.10983333333334	12.3410224914551
4.11316666666667	11.7197036743164
4.1165	11.1274719238281
4.11983333333334	10.5648040771485
4.12316666666667	10.0250244140625
4.1265	9.5052719116211
4.12983333333334	8.99982452392578
4.13316666666667	8.50677490234375
4.1365	8.00943374633789
4.13983333333334	7.50160217285157
4.14316666666667	6.98614120483399
4.1465	6.46591186523438
4.14983333333334	5.94377517700196
4.15316666666667	5.41973114013672
4.1565	4.90188598632813
4.15983333333334	4.39834594726563
4.16316666666667	3.90291213989258
4.1665	3.41510772705078
4.16983333333334	2.93827056884766
4.17316666666667	2.49052047729492
4.1765	2.07090377807617
4.17983333333334	1.66893005371094
4.18316666666667	1.29032135009766
4.1865	0.946998596191406
4.18983333333334	0.638008117675782
4.19316666666667	0.349998474121094
4.1965	0.0867843627929688
4.19983333333334	-0.14638900756836
4.20316666666667	-0.349521636962891
4.2065	-0.528812408447266
4.20983333333334	-0.671863555908203
4.21316666666667	-0.775814056396485
4.2165	-0.852584838867188
4.21983333333334	-0.910282135009766
4.22316666666667	-0.950336456298828
4.2265	-0.964164733886719
4.22983333333334	-0.965595245361328
4.23316666666667	-0.968456268310547
4.2365	-0.967025756835938
4.23983333333334	-0.949382781982422
4.24316666666667	-0.91552734375
4.2465	-0.881195068359375
4.24983333333334	-0.847339630126953
4.25316666666667	-0.812053680419922
4.2565	-0.778675079345703
4.25983333333334	-0.746250152587891
4.26316666666667	-0.71096420288086
4.2665	-0.675678253173828
4.26983333333334	-0.643253326416016
4.27316666666667	-0.615596771240235
4.2765	-0.585556030273438
4.27983333333334	-0.55694580078125
4.28316666666667	-0.531196594238282
4.2865	-0.507831573486328
4.28983333333334	-0.492095947265625
4.29316666666667	-0.476837158203125
4.2965	-0.460624694824219
4.29983333333334	-0.445365905761719
4.30316666666667	-0.431537628173828
4.3065	-0.414371490478516
4.30983333333334	-0.391483306884766
4.31316666666667	-0.373363494873047
4.3165	-0.355243682861328
4.31983333333334	-0.332832336425781
4.32316666666667	-0.313758850097656
4.3265	-0.295162200927735
4.32983333333334	-0.270366668701172
4.33316666666667	-0.237464904785156
4.3365	-0.214576721191406
4.33983333333334	-0.199317932128906
4.34316666666667	-0.182628631591797
4.3465	-0.171184539794922
4.34983333333334	-0.169754028320313
4.35316666666667	-0.16927719116211
4.3565	-0.154495239257813
4.35983333333334	-0.134944915771485
4.36316666666667	-0.1220703125
4.3665	-0.1068115234375
4.36983333333334	-0.0853538513183594
4.37316666666667	-0.0658035278320313
4.3765	-0.0624656677246094
4.37983333333334	-0.0677108764648438
4.38316666666667	-0.0615119934082032
4.3865	-0.0524520874023438
4.38983333333334	-0.0581741333007813
4.39316666666667	-0.0696182250976563
4.3965	-0.0710487365722657
4.39983333333334	-0.0562667846679688
4.40316666666667	-0.057220458984375
4.4065	-0.0691413879394532
4.40983333333334	-0.0677108764648438
4.41316666666667	-0.0543594360351563
4.4165	-0.0481605529785156
4.41983333333334	-0.0576972961425782
4.42316666666667	-0.0605583190917969
4.4265	-0.0553131103515625
4.42983333333334	-0.0615119934082032
4.43316666666667	-0.072479248046875
4.4365	-0.0715255737304688
4.43983333333334	-0.0596046447753907
4.44316666666667	-0.0514984130859375
4.4465	-0.0586509704589844
4.44983333333334	-0.0624656677246094
4.45316666666667	-0.0677108764648438
4.4565	-0.0815391540527344
4.45983333333334	-0.095367431640625
4.46316666666667	-0.0982284545898438
4.4665	-0.0820159912109375
4.46983333333334	-0.0658035278320313
4.47316666666667	-0.0481605529785156
4.4765	-0.0262260437011719
4.47983333333334	-0.011444091796875
4.48316666666667	-0.00905990600585938
4.4865	-0.011444091796875
4.48983333333334	-0.00667572021484375
4.49316666666667	-0.00762939453125
4.4965	-0.02288818359375
4.49983333333334	-0.0357627868652344
4.50316666666667	-0.0405311584472656
4.5065	-0.0472068786621094
4.50983333333334	-0.0596046447753907
4.51316666666667	-0.0653266906738282
4.5165	-0.0505447387695313
4.51983333333334	-0.03814697265625
4.52316666666667	-0.0400543212890625
4.5265	-0.0414848327636719
4.52983333333334	-0.0329017639160156
4.53316666666667	-0.0209808349609375
4.5365	-0.0243186950683594
4.53983333333334	-0.0319480895996094
4.54316666666667	-0.0271797180175781
4.5465	-0.0195503234863281
4.54983333333334	-0.0185966491699219
4.55316666666667	-0.0252723693847656
4.5565	-0.0290870666503906
4.55983333333334	-0.026702880859375
4.56316666666667	-0.0271797180175781
4.5665	-0.034332275390625
4.56983333333334	-0.0433921813964844
4.57316666666667	-0.0548362731933594
4.5765	-0.0658035278320313
4.57983333333334	-0.0767707824707032
4.58316666666667	-0.0786781311035157
4.5865	-0.0691413879394532
4.58983333333334	-0.0634193420410157
4.59316666666667	-0.06103515625
4.5965	-0.0581741333007813
4.59983333333334	-0.0576972961425782
4.60316666666667	-0.0696182250976563
4.6065	-0.0905990600585938
4.60983333333334	-0.101089477539063
4.61316666666667	-0.10061264038086
4.6165	-0.0977516174316406
4.61983333333334	-0.095367431640625
4.62316666666667	-0.08392333984375
4.6265	-0.0638961791992188
4.62983333333334	-0.0505447387695313
4.63316666666667	-0.0510215759277344
4.6365	-0.0586509704589844
4.63983333333334	-0.0586509704589844
4.64316666666667	-0.0605583190917969
4.6465	-0.0715255737304688
4.64983333333334	-0.0844001770019531
4.65316666666667	-0.0834465026855469
4.6565	-0.0710487365722657
4.65983333333334	-0.06866455078125
4.66316666666667	-0.0729560852050782
4.6665	-0.072479248046875
4.66983333333334	-0.0643730163574219
4.67316666666667	-0.064849853515625
4.6765	-0.0772476196289063
4.67983333333334	-0.0844001770019531
4.68316666666667	-0.0805854797363281
4.6865	-0.0729560852050782
4.68983333333334	-0.0710487365722657
4.69316666666667	-0.0720024108886719
4.6965	-0.06103515625
4.69983333333334	-0.0438690185546875
4.70316666666667	-0.034332275390625
4.7065	-0.0395774841308594
4.70983333333334	-0.0524520874023438
4.71316666666667	-0.0591278076171875
4.7165	-0.0677108764648438
4.71983333333334	-0.0772476196289063
4.72316666666667	-0.0872611999511719
4.7265	-0.0944137573242188
4.72983333333334	-0.0944137573242188
4.73316666666667	-0.0920295715332031
4.7365	-0.0896453857421875
4.73983333333334	-0.0977516174316406
4.74316666666667	-0.109672546386719
4.7465	-0.116825103759766
4.74983333333334	-0.119209289550781
4.75316666666667	-0.119686126708985
4.7565	-0.122547149658203
4.75983333333334	-0.119686126708985
4.76316666666667	-0.114917755126953
4.7665	-0.107765197753906
4.76983333333334	-0.105857849121094
4.77316666666667	-0.109672546386719
4.7765	-0.111579895019531
4.77983333333334	-0.103950500488281
4.78316666666667	-0.0867843627929688
4.7865	-0.0758171081542969
4.78983333333334	-0.0734329223632813
4.79316666666667	-0.0753402709960938
4.7965	-0.0748634338378907
4.79983333333334	-0.0796318054199219
4.80316666666667	-0.0977516174316406
4.8065	-0.116825103759766
4.80983333333334	-0.123023986816406
4.81316666666667	-0.117778778076172
4.8165	-0.11444091796875
4.81983333333334	-0.123977661132813
4.82316666666667	-0.133037567138672
4.8265	-0.13113021850586
4.82983333333334	-0.12350082397461
4.83316666666667	-0.127315521240235
4.8365	-0.139236450195313
4.83983333333334	-0.142097473144531
4.84316666666667	-0.12969970703125
4.8465	-0.11444091796875
4.84983333333334	-0.110149383544922
4.85316666666667	-0.110149383544922
4.8565	-0.108718872070313
4.85983333333334	-0.105381011962891
4.86316666666667	-0.10824203491211
4.8665	-0.124931335449219
4.86983333333334	-0.13875961303711
4.87316666666667	-0.1373291015625
4.8765	-0.119686126708985
4.87983333333334	-0.109195709228516
4.88316666666667	-0.112533569335938
4.8865	-0.113964080810547
4.88983333333334	-0.106334686279297
4.89316666666667	-0.0948905944824219
4.8965	-0.0963211059570313
4.89983333333334	-0.103473663330078
4.90316666666667	-0.104427337646485
4.9065	-0.0977516174316406
4.90983333333334	-0.095367431640625
4.91316666666667	-0.104904174804688
4.9165	-0.113010406494141
4.91983333333334	-0.10824203491211
4.92316666666667	-0.0963211059570313
4.9265	-0.0929832458496094
4.92983333333334	-0.10061264038086
4.93316666666667	-0.108718872070313
4.9365	-0.110149383544922
4.93983333333334	-0.113010406494141
4.94316666666667	-0.123977661132813
4.9465	-0.135898590087891
4.94983333333334	-0.134468078613281
4.95316666666667	-0.123977661132813
4.9565	-0.119209289550781
4.95983333333334	-0.127792358398438
4.96316666666667	-0.135421752929688
4.9665	-0.129222869873047
4.96983333333334	-0.11444091796875
4.97316666666667	-0.0996589660644531
4.9765	-0.0920295715332031
4.97983333333334	-0.08392333984375
4.98316666666667	-0.0720024108886719
4.9865	-0.0581741333007813
4.98983333333334	-0.0557899475097657
4.99316666666667	-0.06103515625
4.9965	-0.057220458984375
4.99983333333334	-0.0376701354980469
5.00316666666667	-0.0157356262207031
5.0065	-0.011444091796875
5.00983333333334	-0.0166893005371094
5.01316666666667	-0.019073486328125
5.0165	-0.0138282775878906
5.01983333333334	-0.0019073486328125
5.02316666666667	0.0138282775878906
5.0265	0.0338554382324219
5.02983333333334	0.05340576171875
5.03316666666667	0.0734329223632813
5.0365	0.0987052917480469
5.03983333333334	0.127315521240235
5.04316666666667	0.158309936523438
5.0465	0.186920166015625
5.04983333333334	0.226020812988281
5.05316666666667	0.273704528808594
5.0565	0.326633453369141
5.05983333333334	0.370502471923828
5.06316666666667	0.407695770263672
5.0665	0.453472137451172
5.06983333333334	0.518798828125
5.07316666666667	0.602245330810547
5.0765	0.687599182128907
5.07983333333334	0.772476196289063
5.08316666666667	0.8697509765625
5.0865	0.981330871582031
5.08983333333334	1.09958648681641
5.09316666666667	1.21688842773438
5.0965	1.33705139160156
5.09983333333334	1.47008895874024
5.10316666666667	1.62553787231446
5.1065	1.80625915527344
5.10983333333334	2.00128555297852
5.11316666666667	2.20060348510742
5.1165	2.40850448608399
5.11983333333334	2.64263153076172
5.12316666666667	2.90107727050781
5.1265	3.17478179931641
5.12983333333334	3.45993041992188
5.13316666666667	3.76033782958985
5.1365	4.07886505126953
5.13983333333334	4.41360473632813
5.14316666666667	4.76646423339844
5.1465	5.13887405395508
5.14983333333334	5.52892684936524
5.15316666666667	5.9356689453125
5.1565	6.36672973632813
5.15983333333334	6.82401657104492
5.16316666666667	7.3080062866211
5.1665	7.81393051147461
5.16983333333334	8.33940505981446
5.17316666666667	8.89015197753906
5.1765	9.45615768432617
5.17983333333334	10.0350379943848
5.18316666666667	10.617733001709
5.1865	11.2113952636719
5.18983333333334	11.8169784545899
5.19316666666667	12.4325752258301
5.1965	13.0510330200196
5.19983333333334	13.6690139770508
5.20316666666667	14.2850875854492
5.2065	14.8997306823731
5.20983333333334	15.5162811279297
5.21316666666667	16.1299705505371
5.2165	16.7407989501953
5.21983333333334	17.3473358154297
5.22316666666667	17.9443359375
5.2265	18.5222625732422
5.22983333333334	19.071102142334
5.23316666666667	19.6003913879395
5.2365	20.1153755187988
5.23983333333334	20.6160545349121
5.24316666666667	21.1014747619629
5.2465	21.5592384338379
5.24983333333334	21.9893455505371
5.25316666666667	22.3803520202637
5.2565	22.7389335632324
5.25983333333334	23.0593681335449
5.26316666666667	23.3378410339356
5.2665	23.5772132873535
5.26983333333334	23.7922668457031
5.27316666666667	23.9930152893067
5.2765	24.1670608520508
5.27983333333334	24.2929458618164
5.28316666666667	24.3659019470215
5.2865	24.3897438049317
5.28983333333334	24.3611335754395
5.29316666666667	24.2805480957031
5.2965	24.1584777832031
5.29983333333334	24.0178108215332
5.30316666666667	23.8661766052246
5.3065	23.7011909484863
5.30983333333334	23.519515991211
5.31316666666667	23.3168601989746
5.3165	23.0875015258789
5.31983333333334	22.8233337402344
5.32316666666667	22.519588470459
5.3265	22.1796035766602
5.32983333333334	21.8100547790528
5.33316666666667	21.4195251464844
5.3365	21.0165977478028
5.33983333333334	20.6060409545899
5.34316666666667	20.1940536499024
5.3465	19.7834968566895
5.34983333333334	19.3791389465332
5.35316666666667	18.9709663391113
5.3565	18.547534942627
5.35983333333334	18.1069374084473
5.36316666666667	17.6534652709961
5.3665	17.1899795532227
5.36983333333334	16.7222023010254
5.37316666666667	16.2582397460938
5.3765	15.8047676086426
5.37983333333334	15.3584480285645
5.38316666666667	14.9240493774414
5.3865	14.5063400268555
5.38983333333334	14.0924453735352
5.39316666666667	13.6737823486328
5.3965	13.2498741149903
5.39983333333334	12.8345489501953
5.40316666666667	12.4220848083496
5.4065	12.0072364807129
5.40983333333334	11.5985870361328
5.41316666666667	11.2094879150391
5.4165	10.8404159545899
5.41983333333334	10.4856491088867
5.42316666666667	10.1418495178223
5.4265	9.81187820434571
5.42983333333334	9.48143005371094
5.43316666666667	9.14382934570313
5.4365	8.80098342895508
5.43983333333334	8.45575332641602
5.44316666666667	8.11576843261719
5.4465	7.78579711914063
5.44983333333334	7.48300552368164
5.45316666666667	7.20357894897461
5.4565	6.94322586059571
5.45983333333334	6.69384002685547
5.46316666666667	6.45160675048828
5.4665	6.2093734741211
5.46983333333334	5.95998764038086
5.47316666666667	5.71250915527344
5.4765	5.47456741333008
5.47983333333334	5.25188446044922
5.48316666666667	5.04636764526367
5.4865	4.85992431640625
5.48983333333334	4.69207763671875
5.49316666666667	4.53901290893555
5.4965	4.38737869262696
5.49983333333334	4.23574447631836
5.50316666666667	4.07552719116211
5.5065	3.91054153442383
5.50983333333334	3.74078750610352
5.51316666666667	3.57341766357422
5.5165	3.41224670410156
5.51983333333334	3.26156616210938
5.52316666666667	3.12519073486328
5.5265	3.00645828247071
5.52983333333334	2.90393829345703
5.53316666666667	2.81858444213867
5.5365	2.74896621704102
5.53983333333334	2.68650054931641
5.54316666666667	2.62546539306641
5.5465	2.5634765625
5.54983333333334	2.50482559204102
5.55316666666667	2.44140625
5.5565	2.37512588500977
5.55983333333334	2.30741500854492
5.56316666666667	2.24685668945313
5.5665	2.18868255615235
5.56983333333334	2.12526321411133
5.57316666666667	2.0594596862793
5.5765	1.99127197265625
5.57983333333334	1.92689895629883
5.58316666666667	1.8606185913086
5.5865	1.80578231811524
5.58983333333334	1.76811218261719
5.59316666666667	1.74617767333985
5.5965	1.73282623291016
5.59983333333334	1.72281265258789
5.60316666666667	1.71947479248047
5.6065	1.71613693237305
5.60983333333334	1.70755386352539
5.61316666666667	1.68848037719727
5.6165	1.66749954223633
5.61983333333334	1.64937973022461
5.62316666666667	1.64318084716797
5.6265	1.63745880126953
5.62983333333334	1.62410736083985
5.63316666666667	1.6016960144043
5.6365	1.57308578491211
5.63983333333334	1.54399871826172
5.64316666666667	1.50871276855469
5.6465	1.47342681884766
5.64983333333334	1.44577026367188
5.65316666666667	1.42669677734375
5.6565	1.41286849975586
5.65983333333334	1.40047073364258
5.66316666666667	1.39474868774414
5.6665	1.39856338500977
5.66983333333334	1.40953063964844
5.67316666666667	1.42431259155274
5.6765	1.44004821777344
5.67983333333334	1.45006179809571
5.68316666666667	1.4491081237793
5.6865	1.43623352050781
5.68983333333334	1.40953063964844
5.69316666666667	1.37519836425781
5.6965	1.3427734375
5.69983333333334	1.32036209106446
5.70316666666667	1.30653381347656
5.7065	1.30033493041992
5.70983333333334	1.30939483642578
5.71316666666667	1.33371353149414
5.7165	1.36470794677735
5.71983333333334	1.39236450195313
5.72316666666667	1.41382217407227
5.7265	1.43146514892578
5.72983333333334	1.44147872924805
5.73316666666667	1.43861770629883
5.7365	1.42049789428711
5.73983333333334	1.39951705932617
5.74316666666667	1.37376785278321
5.7465	1.34658813476563
5.74983333333334	1.31893157958985
5.75316666666667	1.30271911621094
5.7565	1.30558013916016
5.75983333333334	1.31607055664063
5.76316666666667	1.33132934570313
5.7665	1.34658813476563
5.76983333333334	1.36327743530274
5.77316666666667	1.37567520141602
5.7765	1.37805938720703
5.77983333333334	1.36947631835938
5.78316666666667	1.35612487792969
5.7865	1.33562088012696
5.78983333333334	1.30939483642578
5.79316666666667	1.2807846069336
5.7965	1.25789642333985
5.79983333333334	1.24502182006836
5.80316666666667	1.24645233154297
5.8065	1.26123428344727
5.80983333333334	1.28412246704102
5.81316666666667	1.312255859375
5.8165	1.34468078613281
5.81983333333334	1.3723373413086
5.82316666666667	1.38425827026367
5.8265	1.38568878173828
5.82983333333334	1.38187408447266
5.83316666666667	1.36756896972656
5.8365	1.33275985717774
5.83983333333334	1.28841400146485
5.84316666666667	1.25217437744141
5.8465	1.22690200805664
5.84983333333334	1.21021270751953
5.85316666666667	1.20258331298828
5.8565	1.21307373046875
5.85983333333334	1.23834609985352
5.86316666666667	1.26504898071289
5.8665	1.28555297851563
5.86983333333334	1.30224227905274
5.87316666666667	1.31893157958985
5.8765	1.33419036865235
5.87983333333334	1.33991241455078
5.88316666666667	1.33657455444336
5.8865	1.33037567138672
5.88983333333334	1.32369995117188
5.89316666666667	1.30987167358399
5.8965	1.28889083862305
5.89983333333334	1.27315521240235
5.90316666666667	1.2655258178711
5.9065	1.26218795776367
5.90983333333334	1.25789642333985
5.91316666666667	1.26028060913086
5.9165	1.27601623535156
5.91983333333334	1.30176544189453
5.92316666666667	1.33228302001953
5.9265	1.36327743530274
5.92983333333334	1.38902664184571
5.93316666666667	1.40762329101563
5.9365	1.41334533691406
5.93983333333334	1.4028549194336
5.94316666666667	1.37805938720703
5.9465	1.34563446044922
5.94983333333334	1.32560729980469
5.95316666666667	1.3113021850586
5.9565	1.29842758178711
5.95983333333334	1.28793716430664
5.96316666666667	1.2807846069336
5.9665	1.27935409545899
5.96983333333334	1.27077102661133
5.97316666666667	1.26123428344727
5.9765	1.25598907470703
5.97983333333334	1.25551223754883
5.98316666666667	1.25598907470703
5.9865	1.25265121459961
5.98983333333334	1.24740600585938
5.99316666666667	1.23739242553711
5.9965	1.22356414794922
5.99983333333334	1.20639801025391
6.00316666666667	1.19590759277344
6.0065	1.19304656982422
6.00983333333334	1.19352340698242
6.01316666666667	1.19447708129883
6.0165	1.20067596435547
6.01983333333334	1.21402740478516
6.02316666666667	1.22499465942383
6.0265	1.23405456542969
6.02983333333334	1.24549865722656
6.03316666666667	1.26791000366211
6.0365	1.28841400146485
6.03983333333334	1.29890441894531
6.04316666666667	1.30128860473633
6.0465	1.30224227905274
6.04983333333334	1.30558013916016
6.05316666666667	1.30796432495117
6.0565	1.31464004516602
6.05983333333334	1.32560729980469
6.06316666666667	1.3422966003418
6.0665	1.36089324951172
6.06983333333334	1.38139724731446
6.07316666666667	1.39570236206055
6.0765	1.4028549194336
6.07983333333334	1.40237808227539
6.08316666666667	1.39522552490235
6.0865	1.37472152709961
6.08983333333334	1.3422966003418
6.09316666666667	1.30796432495117
6.0965	1.27458572387696
6.09983333333334	1.24645233154297
6.10316666666667	1.22165679931641
6.1065	1.20639801025391
6.10983333333334	1.20115280151367
6.11316666666667	1.20830535888672
6.1165	1.22737884521485
6.11983333333334	1.25169754028321
6.12316666666667	1.27744674682617
6.1265	1.30224227905274
6.12983333333334	1.32226943969727
6.13316666666667	1.33514404296875
6.1365	1.34134292602539
6.13983333333334	1.34325027465821
6.14316666666667	1.34468078613281
6.1465	1.34611129760742
6.14983333333334	1.34325027465821
6.15316666666667	1.32942199707031
6.1565	1.30271911621094
6.15983333333334	1.27077102661133
6.16316666666667	1.23977661132813
6.1665	1.21212005615235
6.16983333333334	1.19352340698242
6.17316666666667	1.18732452392578
6.1765	1.19256973266602
6.17983333333334	1.21068954467774
6.18316666666667	1.23167037963867
6.1865	1.25694274902344
6.18983333333334	1.28221511840821
6.19316666666667	1.30367279052735
6.1965	1.32036209106446
6.19983333333334	1.32513046264649
6.20316666666667	1.32322311401367
6.2065	1.3113021850586
6.20983333333334	1.29175186157227
6.21316666666667	1.27077102661133
6.2165	1.25169754028321
6.21983333333334	1.23691558837891
6.22316666666667	1.22928619384766
6.2265	1.22642517089844
6.22983333333334	1.23167037963867
6.23316666666667	1.24168395996094
6.2365	1.25789642333985
6.23983333333334	1.27458572387696
6.24316666666667	1.29461288452149
6.2465	1.31607055664063
6.24983333333334	1.33371353149414
6.25316666666667	1.34706497192383
6.2565	1.35278701782227
6.25983333333334	1.35946273803711
6.26316666666667	1.36041641235352
6.2665	1.35612487792969
6.26983333333334	1.34468078613281
6.27316666666667	1.32846832275391
6.2765	1.312255859375
6.27983333333334	1.29556655883789
6.28316666666667	1.27935409545899
6.2865	1.26361846923828
6.28983333333334	1.251220703125
6.29316666666667	1.24263763427735
6.2965	1.23691558837891
6.29983333333334	1.22785568237305
6.30316666666667	1.21355056762696
6.3065	1.19829177856446
6.30983333333334	1.19066238403321
6.31316666666667	1.19304656982422
6.3165	1.19256973266602
6.31983333333334	1.19447708129883
6.32316666666667	1.19972229003906
6.3265	1.20353698730469
6.32983333333334	1.20401382446289
6.33316666666667	1.20067596435547
6.3365	1.20830535888672
6.33983333333334	1.22165679931641
6.34316666666667	1.24168395996094
6.3465	1.26791000366211
6.34983333333334	1.28793716430664
6.35316666666667	1.2960433959961
6.3565	1.28984451293946
6.35983333333334	1.27792358398438
6.36316666666667	1.25789642333985
6.3665	1.2354850769043
6.36983333333334	1.2197494506836
6.37316666666667	1.21641159057617
6.3765	1.21879577636719
6.37983333333334	1.22117996215821
6.38316666666667	1.22499465942383
6.3865	1.22261047363281
6.38983333333334	1.21593475341797
6.39316666666667	1.20735168457031
6.3965	1.20639801025391
6.39983333333334	1.21068954467774
6.40316666666667	1.21927261352539
6.4065	1.2350082397461
6.40983333333334	1.251220703125
6.41316666666667	1.26409530639649
6.4165	1.27077102661133
6.41983333333334	1.27744674682617
6.42316666666667	1.27792358398438
6.4265	1.27029418945313
6.42983333333334	1.25694274902344
6.43316666666667	1.24549865722656
6.4365	1.23453140258789
6.43983333333334	1.22308731079102
6.44316666666667	1.21641159057617
6.4465	1.21259689331055
6.44983333333334	1.21259689331055
6.45316666666667	1.20878219604492
6.4565	1.20830535888672
6.45983333333334	1.2049674987793
6.46316666666667	1.20115280151367
6.4665	1.19590759277344
6.46983333333334	1.19209289550781
6.47316666666667	1.18398666381836
6.4765	1.16539001464844
6.47983333333334	1.1434555053711
6.48316666666667	1.12485885620117
6.4865	1.11865997314453
6.48983333333334	1.12390518188477
6.49316666666667	1.14107131958008
6.4965	1.16825103759766
6.49983333333334	1.20782852172852
6.50316666666667	1.25455856323242
6.5065	1.28984451293946
6.50983333333334	1.30510330200196
6.51316666666667	1.30701065063477
6.5165	1.30319595336914
6.51983333333334	1.29175186157227
6.52316666666667	1.27124786376953
6.5265	1.25169754028321
6.52983333333334	1.24406814575196
6.53316666666667	1.23929977416992
6.5365	1.23071670532227
6.53983333333334	1.21307373046875
6.54316666666667	1.19733810424805
6.5465	1.18255615234375
6.54983333333334	1.16825103759766
6.55316666666667	1.15346908569336
6.5565	1.14202499389649
6.55983333333334	1.13630294799805
6.56316666666667	1.13439559936524
6.5665	1.13916397094727
6.56983333333334	1.1434555053711
6.57316666666667	1.15203857421875
6.5765	1.16348266601563
6.57983333333334	1.18064880371094
6.58316666666667	1.19876861572266
6.5865	1.21879577636719
6.58983333333334	1.24454498291016
6.59316666666667	1.27267837524414
6.5965	1.29508972167969
6.59983333333334	1.30367279052735
6.60316666666667	1.30271911621094
6.6065	1.28698348999024
6.60983333333334	1.25932693481446
6.61316666666667	1.22833251953125
6.6165	1.2054443359375
6.61983333333334	1.19304656982422
6.62316666666667	1.18684768676758
6.6265	1.18637084960938
6.62983333333334	1.18684768676758
6.63316666666667	1.18160247802735
6.6365	1.16920471191406
6.63983333333334	1.15489959716797
6.64316666666667	1.14202499389649
6.6465	1.13201141357422
6.64983333333334	1.12581253051758
6.65316666666667	1.12390518188477
6.6565	1.12533569335938
6.65983333333334	1.13105773925781
6.66316666666667	1.14202499389649
6.6665	1.15680694580078
[truncated: 2,507 more rows]
