# Supplementary material for: Phase-Specific Parameter Estimation in Chiral HPLC Using 1‑Site, 2‑Site Stochastic Models, and Unified Equation Approach
Source: Anal Chem. 2026 Apr 29;98(18):13925–39. doi: 10.1021/acs.analchem.6c01634 (PMC13177292; doi:10.1021/acs.analchem.6c01634)
Supplement: Supplementary file 2 [file ac6c01634_si_002.zip › SupportingInformation/01_isotherm_fit/CELL3_data/LORA_CELL3_05_10_22508.CSV]

0.0015	-0.0376701354980469
0.00483333333333334	-0.0324249267578125
0.00816666666666667	-0.0271797180175781
0.0115	-0.0262260437011719
0.0148333333333334	-0.030517578125
0.0181666666666667	-0.0300407409667969
0.0215	-0.0247955322265625
0.0248333333333334	-0.0181198120117188
0.0281666666666667	-0.0095367431640625
0.0315	-0.00286102294921875
0.0348333333333334	0.00619888305664063
0.0381666666666667	0.0162124633789063
0.0415	0.0252723693847656
0.0448333333333334	0.0309944152832031
0.0481666666666667	0.0324249267578125
0.0515	0.0314712524414063
0.0548333333333334	0.0329017639160156
0.0581666666666667	0.0386238098144531
0.0615	0.0467300415039063
0.0648333333333334	0.0529289245605469
0.0681666666666667	0.0548362731933594
0.0715	0.05340576171875
0.0748333333333334	0.0462532043457031
0.0781666666666667	0.0371932983398438
0.0815	0.0276565551757813
0.0848333333333334	0.0147819519042969
0.0881666666666667	0.0019073486328125
0.0915	-0.0057220458984375
0.0948333333333334	-0.00333786010742188
0.0981666666666667	-0.000476837158203125
0.1015	0.000476837158203125
0.104833333333334	0.0057220458984375
0.108166666666667	0.0176429748535156
0.1115	0.0329017639160156
0.114833333333334	0.0424385070800781
0.118166666666667	0.0448226928710938
0.1215	0.0410079956054688
0.124833333333334	0.0352859497070313
0.128166666666667	0.0300407409667969
0.1315	0.0238418579101563
0.134833333333334	0.0171661376953125
0.138166666666667	0.0128746032714844
0.1415	0.0119209289550781
0.144833333333334	0.00858306884765625
0.148166666666667	0.00619888305664063
0.1515	0
0.154833333333334	-0.00333786010742188
0.158166666666667	-0.00238418579101563
0.1615	0.000476837158203125
0.164833333333334	0.003814697265625
0.168166666666667	-0.00143051147460938
0.1715	-0.00476837158203125
0.174833333333334	-0.00810623168945313
0.178166666666667	-0.0109672546386719
0.1815	-0.011444091796875
0.184833333333334	-0.00762939453125
0.188166666666667	-0.00143051147460938
0.1915	0.00095367431640625
0.194833333333334	0.00095367431640625
0.198166666666667	-0.00238418579101563
0.2015	-0.0128746032714844
0.204833333333334	-0.0271797180175781
0.208166666666667	-0.0348091125488281
0.2115	-0.0324249267578125
0.214833333333334	-0.026702880859375
0.218166666666667	-0.0176429748535156
0.2215	-0.00619888305664063
0.224833333333334	0.00810623168945313
0.228166666666667	0.0195503234863281
0.2315	0.0300407409667969
0.234833333333334	0.0376701354980469
0.238166666666667	0.03814697265625
0.2415	0.0357627868652344
0.244833333333334	0.0309944152832031
0.248166666666667	0.0262260437011719
0.2515	0.0181198120117188
0.254833333333334	0.0095367431640625
0.258166666666667	0.00810623168945313
0.2615	0.00858306884765625
0.264833333333334	0.00619888305664063
0.268166666666667	-0.000476837158203125
0.2715	-0.00476837158203125
0.274833333333334	-0.00429153442382813
0.278166666666667	-0.00238418579101563
0.2815	0.00095367431640625
0.284833333333334	0.003814697265625
0.288166666666667	0.0100135803222656
0.2915	0.00905990600585938
0.294833333333334	0.000476837158203125
0.298166666666667	-0.0109672546386719
0.3015	-0.0176429748535156
0.304833333333334	-0.0176429748535156
0.308166666666667	-0.0181198120117188
0.3115	-0.0152587890625
0.314833333333334	-0.00715255737304688
0.318166666666667	0.00095367431640625
0.3215	0.00286102294921875
0.324833333333334	0
0.328166666666667	-0.000476837158203125
0.3315	-0.00476837158203125
0.334833333333334	-0.00762939453125
0.338166666666667	-0.00810623168945313
0.3415	-0.00143051147460938
0.344833333333334	0.00715255737304688
0.348166666666667	0.0147819519042969
0.3515	0.0238418579101563
0.354833333333334	0.0243186950683594
0.358166666666667	0.0147819519042969
0.3615	-0.00333786010742188
0.364833333333334	-0.0205039978027344
0.368166666666667	-0.0314712524414063
0.3715	-0.0362396240234375
0.374833333333334	-0.0329017639160156
0.378166666666667	-0.0271797180175781
0.3815	-0.0214576721191406
0.384833333333334	-0.0133514404296875
0.388166666666667	-0.0095367431640625
0.3915	-0.00905990600585938
0.394833333333334	-0.0143051147460938
0.398166666666667	-0.0185966491699219
0.4015	-0.0200271606445313
0.404833333333334	-0.02288818359375
0.408166666666667	-0.0205039978027344
0.4115	-0.019073486328125
0.414833333333334	-0.0166893005371094
0.418166666666667	-0.0123977661132813
0.4215	-0.0095367431640625
0.424833333333334	-0.00858306884765625
0.428166666666667	-0.011444091796875
0.4315	-0.0104904174804688
0.434833333333334	-0.0019073486328125
0.438166666666667	0.00476837158203125
0.4415	0.0128746032714844
0.444833333333334	0.0176429748535156
0.448166666666667	0.0209808349609375
0.4515	0.0185966491699219
0.454833333333334	0.0157356262207031
0.458166666666667	0.0157356262207031
0.4615	0.0100135803222656
0.464833333333334	0.000476837158203125
0.468166666666667	-0.00429153442382813
0.4715	0.000476837158203125
0.474833333333334	0.00524520874023438
0.478166666666667	0.00762939453125
0.4815	0.0128746032714844
0.484833333333334	0.0209808349609375
0.488166666666667	0.02288818359375
0.4915	0.019073486328125
0.494833333333334	0.0123977661132813
0.498166666666667	0.00619888305664063
0.5015	0.00143051147460938
0.504833333333334	0.003814697265625
0.508166666666667	0.00762939453125
0.5115	0.00858306884765625
0.514833333333334	0.00715255737304688
0.518166666666667	0.00810623168945313
0.5215	0.00905990600585938
0.524833333333334	0.00429153442382813
0.528166666666667	-0.00333786010742188
0.5315	-0.0133514404296875
0.534833333333334	-0.0243186950683594
0.538166666666667	-0.0376701354980469
0.5415	-0.0429153442382813
0.544833333333334	-0.0424385070800781
0.548166666666667	-0.0433921813964844
0.5515	-0.0467300415039063
0.554833333333334	-0.049591064453125
0.558166666666667	-0.0452995300292969
0.5615	-0.0443458557128906
0.564833333333334	-0.0462532043457031
0.568166666666667	-0.0457763671875
0.5715	-0.0391006469726563
0.574833333333334	-0.0276565551757813
0.578166666666667	-0.019073486328125
0.5815	-0.0100135803222656
0.584833333333334	-0.00095367431640625
0.588166666666667	0.0057220458984375
0.5915	0.0133514404296875
0.594833333333334	0.0176429748535156
0.598166666666667	0.0219345092773438
0.6015	0.0233650207519531
0.604833333333334	0.0205039978027344
0.608166666666667	0.0185966491699219
0.6115	0.0109672546386719
0.614833333333334	0.00667572021484375
0.618166666666667	0.00333786010742188
0.6215	0.00333786010742188
0.624833333333334	0.00286102294921875
0.628166666666667	0.003814697265625
0.6315	0.0095367431640625
0.634833333333334	0.0157356262207031
0.638166666666667	0.0176429748535156
0.6415	0.0123977661132813
0.644833333333334	0.00810623168945313
0.648166666666667	0.00333786010742188
0.6515	-0.0019073486328125
0.654833333333334	-0.00905990600585938
0.658166666666667	-0.0157356262207031
0.6615	-0.0176429748535156
0.664833333333334	-0.0195503234863281
0.668166666666667	-0.0205039978027344
0.6715	-0.0276565551757813
0.674833333333334	-0.0405311584472656
0.678166666666667	-0.0567436218261719
0.6815	-0.0696182250976563
0.684833333333334	-0.0767707824707032
0.688166666666667	-0.0762939453125
0.6915	-0.0634193420410157
0.694833333333334	-0.0410079956054688
0.698166666666667	-0.019073486328125
0.7015	-0.00667572021484375
0.704833333333334	-0.00095367431640625
0.708166666666667	0.00429153442382813
0.7115	0.00476837158203125
0.714833333333334	-0.00286102294921875
0.718166666666667	-0.0123977661132813
0.7215	-0.0171661376953125
0.724833333333334	-0.0176429748535156
0.728166666666667	-0.0233650207519531
0.7315	-0.034332275390625
0.734833333333334	-0.0433921813964844
0.738166666666667	-0.0472068786621094
0.7415	-0.0462532043457031
0.744833333333334	-0.0438690185546875
0.748166666666667	-0.0395774841308594
0.7515	-0.0352859497070313
0.754833333333334	-0.0329017639160156
0.758166666666667	-0.0309944152832031
0.7615	-0.0281333923339844
0.764833333333334	-0.0224113464355469
0.768166666666667	-0.0123977661132813
0.7715	-0.00095367431640625
0.774833333333334	0.0057220458984375
0.778166666666667	0.00810623168945313
0.7815	0.00667572021484375
0.784833333333334	-0.00095367431640625
0.788166666666667	-0.0157356262207031
0.7915	-0.0324249267578125
0.794833333333334	-0.0424385070800781
0.798166666666667	-0.0472068786621094
0.8015	-0.0505447387695313
0.804833333333334	-0.0548362731933594
0.808166666666667	-0.0557899475097657
0.8115	-0.0548362731933594
0.814833333333334	-0.0500679016113282
0.818166666666667	-0.0448226928710938
0.8215	-0.0391006469726563
0.824833333333334	-0.0367164611816406
0.828166666666667	-0.034332275390625
0.8315	-0.0262260437011719
0.834833333333334	-0.0176429748535156
0.838166666666667	-0.0095367431640625
0.8415	-0.00238418579101563
0.844833333333334	0.00762939453125
0.848166666666667	0.0143051147460938
0.8515	0.0119209289550781
0.854833333333334	0.000476837158203125
0.858166666666667	-0.0157356262207031
0.8615	-0.030517578125
0.864833333333334	-0.0395774841308594
0.868166666666667	-0.0433921813964844
0.8715	-0.0433921813964844
0.874833333333334	-0.0429153442382813
0.878166666666667	-0.0438690185546875
0.8815	-0.0510215759277344
0.884833333333334	-0.0591278076171875
0.888166666666667	-0.0653266906738282
0.8915	-0.0691413879394532
0.894833333333334	-0.0715255737304688
0.898166666666667	-0.0677108764648438
0.9015	-0.0538825988769532
0.904833333333334	-0.0414848327636719
0.908166666666667	-0.0357627868652344
0.9115	-0.0400543212890625
0.914833333333334	-0.0429153442382813
0.918166666666667	-0.0491142272949219
0.9215	-0.0567436218261719
0.924833333333334	-0.0658035278320313
0.928166666666667	-0.0762939453125
0.9315	-0.0805854797363281
0.934833333333333	-0.0805854797363281
0.938166666666667	-0.072479248046875
0.9415	-0.0677108764648438
0.944833333333334	-0.0653266906738282
0.948166666666667	-0.0581741333007813
0.9515	-0.0476837158203125
0.954833333333334	-0.0357627868652344
0.958166666666667	-0.0295639038085938
0.9615	-0.0247955322265625
0.964833333333334	-0.0238418579101563
0.968166666666667	-0.0252723693847656
0.9715	-0.0276565551757813
0.974833333333334	-0.0333786010742188
0.978166666666667	-0.0410079956054688
0.9815	-0.0472068786621094
0.984833333333334	-0.0433921813964844
0.988166666666667	-0.0319480895996094
0.9915	-0.019073486328125
0.994833333333334	-0.00715255737304688
0.998166666666667	0.00143051147460938
1.0015	0.00762939453125
1.00483333333334	0.0109672546386719
1.00816666666667	0.0109672546386719
1.0115	0.003814697265625
1.01483333333334	-0.0104904174804688
1.01816666666667	-0.0243186950683594
1.0215	-0.0338554382324219
1.02483333333334	-0.0386238098144531
1.02816666666667	-0.0400543212890625
1.0315	-0.0405311584472656
1.03483333333334	-0.0338554382324219
1.03816666666667	-0.0224113464355469
1.0415	-0.0095367431640625
1.04483333333334	-0.00476837158203125
1.04816666666667	-0.00810623168945313
1.0515	-0.0123977661132813
1.05483333333334	-0.0123977661132813
1.05816666666667	-0.00858306884765625
1.0615	-0.00810623168945313
1.06483333333334	-0.00715255737304688
1.06816666666667	-0.00429153442382813
1.0715	0.003814697265625
1.07483333333334	0.00762939453125
1.07816666666667	0.00143051147460938
1.0815	-0.0095367431640625
1.08483333333334	-0.0176429748535156
1.08816666666667	-0.0200271606445313
1.0915	-0.0195503234863281
1.09483333333334	-0.0176429748535156
1.09816666666667	-0.0123977661132813
1.1015	-0.00905990600585938
1.10483333333334	-0.00762939453125
1.10816666666667	-0.00905990600585938
1.1115	-0.0152587890625
1.11483333333334	-0.0262260437011719
1.11816666666667	-0.0352859497070313
1.1215	-0.0319480895996094
1.12483333333334	-0.0257492065429688
1.12816666666667	-0.0238418579101563
1.1315	-0.0243186950683594
1.13483333333334	-0.02288818359375
1.13816666666667	-0.019073486328125
1.1415	-0.0185966491699219
1.14483333333334	-0.0200271606445313
1.14816666666667	-0.0209808349609375
1.1515	-0.0243186950683594
1.15483333333334	-0.0243186950683594
1.15816666666667	-0.026702880859375
1.1615	-0.0281333923339844
1.16483333333334	-0.0348091125488281
1.16816666666667	-0.03814697265625
1.1715	-0.0362396240234375
1.17483333333334	-0.0324249267578125
1.17816666666667	-0.0276565551757813
1.1815	-0.0271797180175781
1.18483333333334	-0.0214576721191406
1.18816666666667	-0.0147819519042969
1.1915	-0.00429153442382813
1.19483333333334	0.00143051147460938
1.19816666666667	0.000476837158203125
1.2015	-0.00095367431640625
1.20483333333334	0.00238418579101563
1.20816666666667	0.00476837158203125
1.2115	0.000476837158203125
1.21483333333334	-0.00905990600585938
1.21816666666667	-0.0166893005371094
1.2215	-0.0243186950683594
1.22483333333334	-0.0371932983398438
1.22816666666667	-0.0510215759277344
1.2315	-0.0596046447753907
1.23483333333334	-0.06103515625
1.23816666666667	-0.0605583190917969
1.2415	-0.0581741333007813
1.24483333333334	-0.0538825988769532
1.24816666666667	-0.0462532043457031
1.2515	-0.0438690185546875
1.25483333333334	-0.0429153442382813
1.25816666666667	-0.0386238098144531
1.2615	-0.0295639038085938
1.26483333333334	-0.0247955322265625
1.26816666666667	-0.0247955322265625
1.2715	-0.02288818359375
1.27483333333334	-0.0185966491699219
1.27816666666667	-0.0138282775878906
1.2815	-0.019073486328125
1.28483333333334	-0.0319480895996094
1.28816666666667	-0.0472068786621094
1.2915	-0.0538825988769532
1.29483333333334	-0.0519752502441407
1.29816666666667	-0.0491142272949219
1.3015	-0.0429153442382813
1.30483333333334	-0.0300407409667969
1.30816666666667	-0.0095367431640625
1.3115	0.00238418579101563
1.31483333333334	0.00095367431640625
1.31816666666667	-0.00429153442382813
1.3215	-0.0109672546386719
1.32483333333334	-0.0152587890625
1.32816666666667	-0.02288818359375
1.3315	-0.0300407409667969
1.33483333333334	-0.0324249267578125
1.33816666666667	-0.0329017639160156
1.3415	-0.030517578125
1.34483333333334	-0.0295639038085938
1.34816666666667	-0.0271797180175781
1.3515	-0.0205039978027344
1.35483333333334	-0.0176429748535156
1.35816666666667	-0.0200271606445313
1.3615	-0.0233650207519531
1.36483333333334	-0.0276565551757813
1.36816666666667	-0.0357627868652344
1.3715	-0.0467300415039063
1.37483333333334	-0.0529289245605469
1.37816666666667	-0.0500679016113282
1.3815	-0.0462532043457031
1.38483333333334	-0.0395774841308594
1.38816666666667	-0.0286102294921875
1.3915	-0.019073486328125
1.39483333333334	-0.0133514404296875
1.39816666666667	-0.0147819519042969
1.4015	-0.0166893005371094
1.40483333333334	-0.0176429748535156
1.40816666666667	-0.019073486328125
1.4115	-0.0214576721191406
1.41483333333334	-0.0238418579101563
1.41816666666667	-0.0252723693847656
1.4215	-0.0243186950683594
1.42483333333334	-0.0238418579101563
1.42816666666667	-0.02288818359375
1.4315	-0.0200271606445313
1.43483333333334	-0.0171661376953125
1.43816666666667	-0.0181198120117188
1.4415	-0.0247955322265625
1.44483333333334	-0.0367164611816406
1.44816666666667	-0.0500679016113282
1.4515	-0.0634193420410157
1.45483333333334	-0.0720024108886719
1.45816666666667	-0.0715255737304688
1.4615	-0.064849853515625
1.46483333333334	-0.05340576171875
1.46816666666667	-0.0414848327636719
1.4715	-0.0300407409667969
1.47483333333334	-0.0185966491699219
1.47816666666667	-0.0104904174804688
1.4815	-0.00476837158203125
1.48483333333334	0.00238418579101563
1.48816666666667	0.00810623168945313
1.4915	0.0119209289550781
1.49483333333334	0.0095367431640625
1.49816666666667	0.00858306884765625
1.5015	0.00810623168945313
1.50483333333334	0.003814697265625
1.50816666666667	-0.00286102294921875
1.5115	-0.00762939453125
1.51483333333334	-0.0095367431640625
1.51816666666667	-0.0123977661132813
1.5215	-0.0147819519042969
1.52483333333334	-0.0162124633789063
1.52816666666667	-0.0181198120117188
1.5315	-0.0176429748535156
1.53483333333334	-0.0152587890625
1.53816666666667	-0.0157356262207031
1.5415	-0.0195503234863281
1.54483333333334	-0.0209808349609375
1.54816666666667	-0.0152587890625
1.5515	-0.00905990600585938
1.55483333333334	-0.00524520874023438
1.55816666666667	0
1.5615	0.00810623168945313
1.56483333333334	0.0104904174804688
1.56816666666667	-0.000476837158203125
1.5715	-0.0176429748535156
1.57483333333334	-0.0314712524414063
1.57816666666667	-0.0405311584472656
1.5815	-0.0491142272949219
1.58483333333334	-0.0553131103515625
1.58816666666667	-0.0529289245605469
1.5915	-0.0433921813964844
1.59483333333334	-0.0290870666503906
1.59816666666667	-0.0152587890625
1.6015	-0.00095367431640625
1.60483333333334	0.0100135803222656
1.60816666666667	0.0152587890625
1.6115	0.0157356262207031
1.61483333333334	0.00667572021484375
1.61816666666667	-0.00286102294921875
1.6215	-0.0195503234863281
1.62483333333334	-0.0329017639160156
1.62816666666667	-0.0400543212890625
1.6315	-0.03814697265625
1.63483333333334	-0.0319480895996094
1.63816666666667	-0.0329017639160156
1.6415	-0.0357627868652344
1.64483333333334	-0.0367164611816406
1.64816666666667	-0.0362396240234375
1.6515	-0.0395774841308594
1.65483333333334	-0.049591064453125
1.65816666666667	-0.057220458984375
1.6615	-0.057220458984375
1.66483333333334	-0.0529289245605469
1.66816666666667	-0.0500679016113282
1.6715	-0.0486373901367188
1.67483333333334	-0.0405311584472656
1.67816666666667	-0.0252723693847656
1.6815	-0.0138282775878906
1.68483333333334	-0.0095367431640625
1.68816666666667	-0.0100135803222656
1.6915	-0.0123977661132813
1.69483333333334	-0.0209808349609375
1.69816666666667	-0.0348091125488281
1.7015	-0.0443458557128906
1.70483333333334	-0.0457763671875
1.70816666666667	-0.0457763671875
1.7115	-0.0448226928710938
1.71483333333334	-0.0410079956054688
1.71816666666667	-0.0371932983398438
1.7215	-0.0367164611816406
1.72483333333334	-0.0410079956054688
1.72816666666667	-0.0395774841308594
1.7315	-0.0352859497070313
1.73483333333334	-0.034332275390625
1.73816666666667	-0.03814697265625
1.7415	-0.049591064453125
1.74483333333334	-0.0591278076171875
1.74816666666667	-0.06866455078125
1.7515	-0.0753402709960938
1.75483333333334	-0.0748634338378907
1.75816666666667	-0.0691413879394532
1.7615	-0.0529289245605469
1.76483333333334	-0.0348091125488281
1.76816666666667	-0.0181198120117188
1.7715	-0.00858306884765625
1.77483333333334	-0.0057220458984375
1.77816666666667	-0.0019073486328125
1.7815	0.00143051147460938
1.78483333333334	0.00429153442382813
1.78816666666667	0.00143051147460938
1.7915	-0.00286102294921875
1.79483333333334	-0.00810623168945313
1.79816666666667	-0.0128746032714844
1.8015	-0.0185966491699219
1.80483333333334	-0.0243186950683594
1.80816666666667	-0.0271797180175781
1.8115	-0.0243186950683594
1.81483333333334	-0.019073486328125
1.81816666666667	-0.0143051147460938
1.8215	-0.0147819519042969
1.82483333333334	-0.0109672546386719
1.82816666666667	-0.00476837158203125
1.8315	-0.00238418579101563
1.83483333333334	0.0019073486328125
1.83816666666667	0.0104904174804688
1.8415	0.0290870666503906
1.84483333333334	0.0400543212890625
1.84816666666667	0.03814697265625
1.8515	0.0319480895996094
1.85483333333334	0.0257492065429688
1.85816666666667	0.0238418579101563
1.8615	0.0176429748535156
1.86483333333334	0.00762939453125
1.86816666666667	0.00524520874023438
1.8715	0.0095367431640625
1.87483333333334	0.0171661376953125
1.87816666666667	0.0166893005371094
1.8815	0.0133514404296875
1.88483333333334	0.00858306884765625
1.88816666666667	-0.00238418579101563
1.8915	-0.0176429748535156
1.89483333333334	-0.0329017639160156
1.89816666666667	-0.0400543212890625
1.9015	-0.0386238098144531
1.90483333333334	-0.0286102294921875
1.90816666666667	-0.0143051147460938
1.9115	-0.000476837158203125
1.91483333333334	0.00715255737304688
1.91816666666667	0.0100135803222656
1.9215	0.00762939453125
1.92483333333334	0.00619888305664063
1.92816666666667	0.0128746032714844
1.9315	0.0252723693847656
1.93483333333334	0.0410079956054688
1.93816666666667	0.0538825988769532
1.9415	0.0600814819335938
1.94483333333334	0.05340576171875
1.94816666666667	0.0300407409667969
1.9515	0.00095367431640625
1.95483333333334	-0.0252723693847656
1.95816666666667	-0.041961669921875
1.9615	-0.0510215759277344
1.96483333333334	-0.05340576171875
1.96816666666667	-0.0457763671875
1.9715	-0.0329017639160156
1.97483333333334	-0.019073486328125
1.97816666666667	-0.00905990600585938
1.9815	-0.00286102294921875
1.98483333333334	0.0019073486328125
1.98816666666667	0.00762939453125
1.9915	0.011444091796875
1.99483333333334	0.00524520874023438
1.99816666666667	-0.0057220458984375
2.0015	-0.019073486328125
2.00483333333334	-0.0295639038085938
2.00816666666667	-0.0400543212890625
2.0115	-0.0472068786621094
2.01483333333334	-0.0476837158203125
2.01816666666667	-0.0438690185546875
2.0215	-0.0376701354980469
2.02483333333334	-0.0324249267578125
2.02816666666667	-0.0300407409667969
2.0315	-0.0333786010742188
2.03483333333334	-0.03814697265625
2.03816666666667	-0.0405311584472656
2.0415	-0.034332275390625
2.04483333333334	-0.02288818359375
2.04816666666667	-0.0119209289550781
2.0515	-0.0057220458984375
2.05483333333334	-0.0104904174804688
2.05816666666667	-0.0195503234863281
2.0615	-0.0314712524414063
2.06483333333334	-0.0457763671875
2.06816666666667	-0.0553131103515625
2.0715	-0.0562667846679688
2.07483333333334	-0.0462532043457031
2.07816666666667	-0.03814697265625
2.0815	-0.0367164611816406
2.08483333333334	-0.0376701354980469
2.08816666666667	-0.0362396240234375
2.0915	-0.0371932983398438
2.09483333333334	-0.0438690185546875
2.09816666666667	-0.0486373901367188
2.1015	-0.0500679016113282
2.10483333333334	-0.0505447387695313
2.10816666666667	-0.0514984130859375
2.1115	-0.0510215759277344
2.11483333333334	-0.0476837158203125
2.11816666666667	-0.0448226928710938
2.1215	-0.0410079956054688
2.12483333333334	-0.0433921813964844
2.12816666666667	-0.0467300415039063
2.1315	-0.0476837158203125
2.13483333333334	-0.0414848327636719
2.13816666666667	-0.0352859497070313
2.1415	-0.0338554382324219
2.14483333333334	-0.0295639038085938
2.14816666666667	-0.0286102294921875
2.1515	-0.0295639038085938
2.15483333333334	-0.034332275390625
2.15816666666667	-0.0367164611816406
2.1615	-0.0362396240234375
2.16483333333334	-0.0324249267578125
2.16816666666667	-0.0224113464355469
2.1715	-0.0185966491699219
2.17483333333334	-0.0238418579101563
2.17816666666667	-0.034332275390625
2.1815	-0.0443458557128906
2.18483333333334	-0.0519752502441407
2.18816666666667	-0.0586509704589844
2.1915	-0.057220458984375
2.19483333333334	-0.0500679016113282
2.19816666666667	-0.0448226928710938
2.2015	-0.0500679016113282
2.20483333333334	-0.0643730163574219
2.20816666666667	-0.080108642578125
2.2115	-0.087738037109375
2.21483333333334	-0.0867843627929688
2.21816666666667	-0.0810623168945313
2.2215	-0.0681877136230469
2.22483333333334	-0.0510215759277344
2.22816666666667	-0.0391006469726563
2.2315	-0.03814697265625
2.23483333333334	-0.0486373901367188
2.23816666666667	-0.0567436218261719
2.2415	-0.0624656677246094
2.24483333333334	-0.0629425048828125
2.24816666666667	-0.064849853515625
2.2515	-0.0705718994140625
2.25483333333334	-0.0700950622558594
2.25816666666667	-0.0700950622558594
2.2615	-0.072479248046875
2.26483333333334	-0.080108642578125
2.26816666666667	-0.08392333984375
2.2715	-0.0844001770019531
2.27483333333334	-0.0896453857421875
2.27816666666667	-0.0967979431152344
2.2815	-0.0967979431152344
2.28483333333334	-0.0944137573242188
2.28816666666667	-0.0925064086914063
2.2915	-0.0882148742675781
2.29483333333334	-0.0844001770019531
2.29816666666667	-0.0824928283691406
2.3015	-0.0829696655273438
2.30483333333334	-0.0815391540527344
2.30816666666667	-0.0767707824707032
2.3115	-0.0743865966796875
2.31483333333334	-0.0710487365722657
2.31816666666667	-0.0720024108886719
2.3215	-0.0758171081542969
2.32483333333334	-0.0834465026855469
2.32816666666667	-0.0872611999511719
2.3315	-0.0848770141601563
2.33483333333334	-0.0758171081542969
2.33816666666667	-0.064849853515625
2.3415	-0.0567436218261719
2.34483333333334	-0.0510215759277344
2.34816666666667	-0.0481605529785156
2.3515	-0.0486373901367188
2.35483333333334	-0.0538825988769532
2.35816666666667	-0.0567436218261719
2.3615	-0.0548362731933594
2.36483333333334	-0.0491142272949219
2.36816666666667	-0.0500679016113282
2.3715	-0.05340576171875
2.37483333333334	-0.0553131103515625
2.37816666666667	-0.0553131103515625
2.3815	-0.0557899475097657
2.38483333333334	-0.0581741333007813
2.38816666666667	-0.0553131103515625
2.3915	-0.0567436218261719
2.39483333333334	-0.0591278076171875
2.39816666666667	-0.0619888305664063
2.4015	-0.0600814819335938
2.40483333333334	-0.057220458984375
2.40816666666667	-0.0576972961425782
2.4115	-0.0510215759277344
2.41483333333334	-0.0410079956054688
2.41816666666667	-0.0333786010742188
2.4215	-0.034332275390625
2.42483333333334	-0.0352859497070313
2.42816666666667	-0.0324249267578125
2.4315	-0.0333786010742188
2.43483333333334	-0.0410079956054688
2.43816666666667	-0.0500679016113282
2.4415	-0.0529289245605469
2.44483333333334	-0.0519752502441407
2.44816666666667	-0.0524520874023438
2.4515	-0.0491142272949219
2.45483333333334	-0.034332275390625
2.45816666666667	-0.0123977661132813
2.4615	0.00286102294921875
2.46483333333334	0.0143051147460938
2.46816666666667	0.0195503234863281
2.4715	0.0185966491699219
2.47483333333334	0.00810623168945313
2.47816666666667	-0.00333786010742188
2.4815	-0.0057220458984375
2.48483333333334	-0.00333786010742188
2.48816666666667	-0.00095367431640625
2.4915	0.00286102294921875
2.49483333333334	0.00619888305664063
2.49816666666667	0.0095367431640625
2.5015	0.00476837158203125
2.50483333333334	-0.00429153442382813
2.50816666666667	-0.0147819519042969
2.5115	-0.0238418579101563
2.51483333333334	-0.0281333923339844
2.51816666666667	-0.0319480895996094
2.5215	-0.0333786010742188
2.52483333333334	-0.0333786010742188
2.52816666666667	-0.0290870666503906
2.5315	-0.0247955322265625
2.53483333333334	-0.02288818359375
2.53816666666667	-0.0262260437011719
2.5415	-0.0371932983398438
2.54483333333334	-0.0476837158203125
2.54816666666667	-0.0548362731933594
2.5515	-0.0548362731933594
2.55483333333334	-0.0491142272949219
2.55816666666667	-0.041961669921875
2.5615	-0.0357627868652344
2.56483333333334	-0.0324249267578125
2.56816666666667	-0.0319480895996094
2.5715	-0.0357627868652344
2.57483333333334	-0.0481605529785156
2.57816666666667	-0.0600814819335938
2.5815	-0.06103515625
2.58483333333334	-0.0553131103515625
2.58816666666667	-0.0467300415039063
2.5915	-0.0414848327636719
2.59483333333334	-0.0314712524414063
2.59816666666667	-0.02288818359375
2.6015	-0.0214576721191406
2.60483333333334	-0.02288818359375
2.60816666666667	-0.0314712524414063
2.6115	-0.0376701354980469
2.61483333333334	-0.0491142272949219
2.61816666666667	-0.057220458984375
2.6215	-0.0638961791992188
2.62483333333334	-0.0677108764648438
2.62816666666667	-0.0700950622558594
2.6315	-0.06866455078125
2.63483333333334	-0.0605583190917969
2.63816666666667	-0.0529289245605469
2.6415	-0.0510215759277344
2.64483333333334	-0.0553131103515625
2.64816666666667	-0.0562667846679688
2.6515	-0.057220458984375
2.65483333333334	-0.0529289245605469
2.65816666666667	-0.0452995300292969
2.6615	-0.0324249267578125
2.66483333333334	-0.019073486328125
2.66816666666667	-0.0133514404296875
2.6715	-0.011444091796875
2.67483333333334	-0.0157356262207031
2.67816666666667	-0.0214576721191406
2.6815	-0.0309944152832031
2.68483333333334	-0.041961669921875
2.68816666666667	-0.0505447387695313
2.6915	-0.0562667846679688
2.69483333333334	-0.0605583190917969
2.69816666666667	-0.0643730163574219
2.7015	-0.0596046447753907
2.70483333333334	-0.0462532043457031
2.70816666666667	-0.0257492065429688
2.7115	-0.00810623168945313
2.71483333333334	0.00429153442382813
2.71816666666667	0.0128746032714844
2.7215	0.0133514404296875
2.72483333333334	0.00476837158203125
2.72816666666667	-0.0138282775878906
2.7315	-0.0371932983398438
2.73483333333334	-0.0591278076171875
2.73816666666667	-0.0748634338378907
2.7415	-0.0820159912109375
2.74483333333334	-0.0824928283691406
2.74816666666667	-0.0791549682617188
2.7515	-0.0748634338378907
2.75483333333334	-0.0720024108886719
2.75816666666667	-0.0662803649902344
2.7615	-0.0586509704589844
2.76483333333334	-0.0505447387695313
2.76816666666667	-0.0405311584472656
2.7715	-0.0286102294921875
2.77483333333334	-0.019073486328125
2.77816666666667	-0.0224113464355469
2.7815	-0.0352859497070313
2.78483333333334	-0.0457763671875
2.78816666666667	-0.0514984130859375
2.7915	-0.0514984130859375
2.79483333333334	-0.0491142272949219
2.79816666666667	-0.041961669921875
2.8015	-0.0333786010742188
2.80483333333334	-0.0286102294921875
2.80816666666667	-0.0319480895996094
2.8115	-0.0467300415039063
2.81483333333334	-0.0677108764648438
2.81816666666667	-0.0863075256347656
2.8215	-0.095367431640625
2.82483333333334	-0.0996589660644531
2.82816666666667	-0.0996589660644531
2.8315	-0.0939369201660156
2.83483333333334	-0.0815391540527344
2.83816666666667	-0.0700950622558594
2.8415	-0.0672340393066407
2.84483333333334	-0.0705718994140625
2.84816666666667	-0.0677108764648438
2.8515	-0.0605583190917969
2.85483333333334	-0.05340576171875
2.85816666666667	-0.0472068786621094
2.8615	-0.0395774841308594
2.86483333333334	-0.0271797180175781
2.86816666666667	-0.0166893005371094
2.8715	-0.0133514404296875
2.87483333333334	-0.0166893005371094
2.87816666666667	-0.0238418579101563
2.8815	-0.0286102294921875
2.88483333333334	-0.0314712524414063
2.88816666666667	-0.0367164611816406
2.8915	-0.0314712524414063
2.89483333333334	-0.0162124633789063
2.89816666666667	0.00762939453125
2.9015	0.0295639038085938
2.90483333333334	0.0457763671875
2.90816666666667	0.0600814819335938
2.9115	0.0734329223632813
2.91483333333334	0.091552734375
2.91816666666667	0.112533569335938
2.9215	0.141143798828125
2.92483333333334	0.180244445800781
2.92816666666667	0.232219696044922
2.9315	0.2899169921875
2.93483333333334	0.347137451171875
2.93816666666667	0.411033630371094
2.9415	0.480175018310547
2.94483333333334	0.549793243408203
2.94816666666667	0.615119934082032
2.9515	0.679492950439453
2.95483333333334	0.747203826904297
2.95816666666667	0.812053680419922
2.9615	0.873088836669922
2.96483333333334	0.930309295654297
2.96816666666667	0.98419189453125
2.9715	1.03092193603516
2.97483333333334	1.06430053710938
2.97816666666667	1.08909606933594
2.9815	1.0981559753418
2.98483333333334	1.09481811523438
2.98816666666667	1.08003616333008
2.9915	1.05810165405274
2.99483333333334	1.02949142456055
2.99816666666667	0.995635986328125
3.0015	0.966072082519531
3.00483333333334	0.935077667236328
3.00816666666667	0.902652740478516
3.0115	0.869274139404297
3.01483333333334	0.8392333984375
3.01816666666667	0.804901123046875
3.0215	0.762939453125
3.02483333333334	0.720500946044922
3.02816666666667	0.681400299072266
3.0315	0.649452209472657
3.03483333333334	0.618457794189453
3.03816666666667	0.592708587646485
3.0415	0.570297241210938
3.04483333333334	0.557422637939453
3.04816666666667	0.554084777832032
3.0515	0.552177429199219
3.05483333333334	0.549793243408203
3.05816666666667	0.540733337402344
3.0615	0.530719757080078
3.06483333333334	0.513553619384766
3.06816666666667	0.489234924316406
3.0715	0.459671020507813
3.07483333333334	0.430107116699219
3.07816666666667	0.401496887207031
3.0815	0.379085540771485
3.08483333333334	0.358104705810547
3.08816666666667	0.337600708007813
3.0915	0.31280517578125
3.09483333333334	0.287532806396485
3.09816666666667	0.266551971435547
3.1015	0.249385833740235
3.10483333333334	0.235557556152344
3.10816666666667	0.221729278564453
3.1115	0.208854675292969
3.11483333333334	0.19216537475586
3.11816666666667	0.170707702636719
3.1215	0.147342681884766
3.12483333333334	0.127315521240235
3.12816666666667	0.105381011962891
3.1315	0.0824928283691406
3.13483333333334	0.0643730163574219
3.13816666666667	0.05340576171875
3.1415	0.0452995300292969
3.14483333333334	0.0319480895996094
3.14816666666667	0.0195503234863281
3.1515	0.0147819519042969
3.15483333333334	0.0128746032714844
3.15816666666667	0.00715255737304688
3.1615	-0.0057220458984375
3.16483333333334	-0.0171661376953125
3.16816666666667	-0.0286102294921875
3.1715	-0.0400543212890625
3.17483333333334	-0.0524520874023438
3.17816666666667	-0.0596046447753907
3.1815	-0.0619888305664063
3.18483333333334	-0.0615119934082032
3.18816666666667	-0.0548362731933594
3.1915	-0.0457763671875
3.19483333333334	-0.0395774841308594
3.19816666666667	-0.0424385070800781
3.2015	-0.0462532043457031
3.20483333333334	-0.0481605529785156
3.20816666666667	-0.0500679016113282
3.2115	-0.0538825988769532
3.21483333333334	-0.0491142272949219
3.21816666666667	-0.0338554382324219
3.2215	-0.0181198120117188
3.22483333333334	-0.0109672546386719
3.22816666666667	-0.0143051147460938
3.2315	-0.0185966491699219
3.23483333333334	-0.0247955322265625
3.23816666666667	-0.0329017639160156
3.2415	-0.0424385070800781
3.24483333333334	-0.0491142272949219
3.24816666666667	-0.0500679016113282
3.2515	-0.0519752502441407
3.25483333333334	-0.0510215759277344
3.25816666666667	-0.0505447387695313
3.2615	-0.0424385070800781
3.26483333333334	-0.0314712524414063
3.26816666666667	-0.0185966491699219
3.2715	-0.011444091796875
3.27483333333334	-0.0176429748535156
3.27816666666667	-0.0262260437011719
3.2815	-0.0371932983398438
3.28483333333334	-0.0486373901367188
3.28816666666667	-0.0634193420410157
3.2915	-0.0734329223632813
3.29483333333334	-0.0696182250976563
3.29816666666667	-0.0624656677246094
3.3015	-0.0581741333007813
3.30483333333334	-0.0596046447753907
3.30816666666667	-0.0596046447753907
3.3115	-0.0581741333007813
3.31483333333334	-0.0538825988769532
3.31816666666667	-0.0557899475097657
3.3215	-0.0600814819335938
3.32483333333334	-0.0672340393066407
3.32816666666667	-0.0762939453125
3.3315	-0.087738037109375
3.33483333333334	-0.104427337646485
3.33816666666667	-0.110149383544922
3.3415	-0.104427337646485
3.34483333333334	-0.0891685485839844
3.34816666666667	-0.0700950622558594
3.3515	-0.0519752502441407
3.35483333333334	-0.0371932983398438
3.35816666666667	-0.0333786010742188
3.3615	-0.0395774841308594
3.36483333333334	-0.0519752502441407
3.36816666666667	-0.0634193420410157
3.3715	-0.0700950622558594
3.37483333333334	-0.0734329223632813
3.37816666666667	-0.0715255737304688
3.3815	-0.06866455078125
3.38483333333334	-0.0619888305664063
3.38816666666667	-0.0586509704589844
3.3915	-0.0581741333007813
3.39483333333334	-0.06103515625
3.39816666666667	-0.0634193420410157
3.4015	-0.06103515625
3.40483333333334	-0.0514984130859375
3.40816666666667	-0.0371932983398438
3.4115	-0.0257492065429688
3.41483333333334	-0.0171661376953125
3.41816666666667	-0.0147819519042969
3.4215	-0.0157356262207031
3.42483333333334	-0.0281333923339844
3.42816666666667	-0.0443458557128906
3.4315	-0.057220458984375
3.43483333333334	-0.0638961791992188
3.43816666666667	-0.0658035278320313
3.4415	-0.0667572021484375
3.44483333333334	-0.0634193420410157
3.44816666666667	-0.0600814819335938
3.4515	-0.0553131103515625
3.45483333333334	-0.0529289245605469
3.45816666666667	-0.0510215759277344
3.4615	-0.0524520874023438
3.46483333333334	-0.0596046447753907
3.46816666666667	-0.0624656677246094
3.4715	-0.0591278076171875
3.47483333333334	-0.0500679016113282
3.47816666666667	-0.0462532043457031
3.4815	-0.0433921813964844
3.48483333333334	-0.0376701354980469
3.48816666666667	-0.0391006469726563
3.4915	-0.0467300415039063
3.49483333333334	-0.0553131103515625
3.49816666666667	-0.0524520874023438
3.5015	-0.0457763671875
3.50483333333334	-0.0395774841308594
3.50816666666667	-0.034332275390625
3.5115	-0.0262260437011719
3.51483333333334	-0.0205039978027344
3.51816666666667	-0.0205039978027344
3.5215	-0.026702880859375
3.52483333333334	-0.026702880859375
3.52816666666667	-0.0205039978027344
3.5315	-0.0162124633789063
3.53483333333334	-0.0214576721191406
3.53816666666667	-0.0309944152832031
3.5415	-0.0338554382324219
3.54483333333334	-0.0376701354980469
3.54816666666667	-0.0429153442382813
3.5515	-0.049591064453125
3.55483333333334	-0.0500679016113282
3.55816666666667	-0.0481605529785156
3.5615	-0.0467300415039063
3.56483333333334	-0.0462532043457031
3.56816666666667	-0.0467300415039063
3.5715	-0.0457763671875
3.57483333333334	-0.0405311584472656
3.57816666666667	-0.0329017639160156
3.5815	-0.0286102294921875
3.58483333333334	-0.0252723693847656
3.58816666666667	-0.02288818359375
3.5915	-0.0195503234863281
3.59483333333334	-0.02288818359375
3.59816666666667	-0.0262260437011719
3.6015	-0.0286102294921875
3.60483333333334	-0.0338554382324219
3.60816666666667	-0.0386238098144531
3.6115	-0.0414848327636719
3.61483333333334	-0.0376701354980469
3.61816666666667	-0.0333786010742188
3.6215	-0.0357627868652344
3.62483333333334	-0.0367164611816406
3.62816666666667	-0.0400543212890625
3.6315	-0.0386238098144531
3.63483333333334	-0.0405311584472656
3.63816666666667	-0.0424385070800781
3.6415	-0.0376701354980469
3.64483333333334	-0.0286102294921875
3.64816666666667	-0.0171661376953125
3.6515	-0.0171661376953125
3.65483333333334	-0.0224113464355469
3.65816666666667	-0.0286102294921875
3.6615	-0.0333786010742188
3.66483333333334	-0.0352859497070313
3.66816666666667	-0.041961669921875
3.6715	-0.0514984130859375
3.67483333333334	-0.0629425048828125
3.67816666666667	-0.0662803649902344
3.6815	-0.0634193420410157
3.68483333333334	-0.06103515625
3.68816666666667	-0.0562667846679688
3.6915	-0.0486373901367188
3.69483333333334	-0.0362396240234375
3.69816666666667	-0.0319480895996094
3.7015	-0.0362396240234375
3.70483333333334	-0.0476837158203125
3.70816666666667	-0.0634193420410157
3.7115	-0.0753402709960938
3.71483333333334	-0.0810623168945313
3.71816666666667	-0.0820159912109375
3.7215	-0.0805854797363281
3.72483333333334	-0.0777244567871094
3.72816666666667	-0.0696182250976563
3.7315	-0.0643730163574219
3.73483333333334	-0.0662803649902344
3.73816666666667	-0.072479248046875
3.7415	-0.080108642578125
3.74483333333334	-0.0848770141601563
3.74816666666667	-0.0910758972167969
3.7515	-0.0934600830078125
3.75483333333334	-0.0867843627929688
3.75816666666667	-0.0743865966796875
3.7615	-0.0624656677246094
3.76483333333334	-0.05340576171875
3.76816666666667	-0.0452995300292969
3.7715	-0.0391006469726563
3.77483333333334	-0.0443458557128906
3.77816666666667	-0.0567436218261719
3.7815	-0.0734329223632813
3.78483333333334	-0.08392333984375
3.78816666666667	-0.0891685485839844
3.7915	-0.0886917114257813
3.79483333333334	-0.0834465026855469
3.79816666666667	-0.0815391540527344
3.8015	-0.0824928283691406
3.80483333333334	-0.0848770141601563
3.80816666666667	-0.0834465026855469
3.8115	-0.0805854797363281
3.81483333333334	-0.0777244567871094
3.81816666666667	-0.0705718994140625
3.8215	-0.0600814819335938
3.82483333333334	-0.0491142272949219
3.82816666666667	-0.0443458557128906
3.8315	-0.0443458557128906
3.83483333333334	-0.0433921813964844
3.83816666666667	-0.0395774841308594
3.8415	-0.0348091125488281
3.84483333333334	-0.0329017639160156
3.84816666666667	-0.0286102294921875
3.8515	-0.0219345092773438
3.85483333333334	-0.0143051147460938
3.85816666666667	-0.00429153442382813
3.8615	0.00667572021484375
3.86483333333334	0.0281333923339844
3.86816666666667	0.0562667846679688
3.8715	0.0901222229003906
3.87483333333334	0.133991241455078
3.87816666666667	0.190258026123047
3.8815	0.266551971435547
3.88483333333334	0.353336334228516
3.88816666666667	0.452995300292969
3.8915	0.568866729736328
3.89483333333334	0.70953369140625
3.89816666666667	0.874519348144531
3.9015	1.06382369995117
3.90483333333334	1.28364562988281
3.90816666666667	1.54256820678711
3.9115	1.84392929077149
3.91483333333334	2.17962265014649
3.91816666666667	2.5477409362793
3.9215	2.94876098632813
3.92483333333334	3.3864974975586
3.92816666666667	3.86714935302735
3.9315	4.39262390136719
3.93483333333334	4.9738883972168
3.93816666666667	5.61571121215821
3.9415	6.32047653198242
3.94483333333334	7.08627700805664
3.94816666666667	7.90834426879883
3.9515	8.79526138305664
3.95483333333334	9.74559783935547
3.95816666666667	10.770320892334
3.9615	11.8732452392578
3.96483333333334	13.059139251709
3.96816666666667	14.333724975586
3.9715	15.6974792480469
3.97483333333334	17.1499252319336
3.97816666666667	18.6772346496582
3.9815	20.2684402465821
3.98483333333334	21.9144821166992
3.98816666666667	23.592472076416
3.9915	25.2747535705567
3.99483333333334	26.9355773925781
3.99816666666667	28.5558700561524
4.0015	30.1070213317871
4.00483333333334	31.5628051757813
4.00816666666667	32.9012870788574
4.0115	34.1029167175293
4.01483333333334	35.1314544677735
4.01816666666667	35.9616279602051
4.0215	36.5777015686035
4.02483333333334	36.9687080383301
4.02816666666667	37.1279716491699
4.0315	37.0469093322754
4.03483333333334	36.7403030395508
4.03816666666667	36.2291336059571
4.0415	35.5362892150879
4.04483333333334	34.6784591674805
4.04816666666667	33.6704254150391
4.0515	32.5379371643067
4.05483333333334	31.3143730163574
4.05816666666667	30.0164222717285
4.0615	28.6626815795899
4.06483333333334	27.2817611694336
4.06816666666667	25.8994102478028
4.0715	24.5361328125
4.07483333333334	23.2052803039551
4.07816666666667	21.9235420227051
4.0815	20.7014083862305
4.08483333333334	19.5436477661133
4.08816666666667	18.4555053710938
4.0915	17.4341201782227
4.09483333333334	16.4756774902344
4.09816666666667	15.5816078186035
4.1015	14.7542953491211
4.10483333333334	13.9875411987305
4.10816666666667	13.2770538330078
4.1115	12.6137733459473
4.11483333333334	11.9919776916504
4.11816666666667	11.4045143127442
4.1215	10.8423233032227
4.12483333333334	10.2953910827637
4.12816666666667	9.75751876831055
4.1315	9.2310905456543
4.13483333333334	8.71706008911133
4.13816666666667	8.20446014404297
4.1415	7.68518447875977
4.14483333333334	7.15780258178711
4.14816666666667	6.62660598754883
4.1515	6.08968734741211
4.15483333333334	5.54609298706055
4.15816666666667	5.00154495239258
4.1615	4.47225570678711
4.16483333333334	3.96156311035156
4.16816666666667	3.46565246582031
4.1715	2.98070907592774
4.17483333333334	2.51436233520508
4.17816666666667	2.07662582397461
4.1815	1.66988372802735
4.18483333333334	1.29079818725586
4.18816666666667	0.943660736083985
4.1915	0.633716583251953
4.19483333333334	0.363826751708985
4.19816666666667	0.123977661132813
4.2015	-0.0920295715332031
4.20483333333334	-0.280857086181641
4.20816666666667	-0.439643859863281
4.2115	-0.564098358154297
4.21483333333334	-0.661373138427735
4.21816666666667	-0.728607177734375
4.2215	-0.771522521972657
4.22483333333334	-0.797271728515625
4.22816666666667	-0.813007354736328
4.2315	-0.81777572631836
4.23483333333334	-0.813484191894531
4.23816666666667	-0.803947448730469
4.2415	-0.789165496826172
4.24483333333334	-0.765323638916016
4.24816666666667	-0.728130340576172
4.2515	-0.687122344970703
4.25483333333334	-0.651359558105469
4.25816666666667	-0.618934631347657
4.2615	-0.588417053222657
4.26483333333334	-0.557899475097657
4.26816666666667	-0.532150268554688
4.2715	-0.509738922119141
4.27483333333334	-0.485897064208985
4.27816666666667	-0.46682357788086
4.2815	-0.449657440185547
4.28483333333334	-0.43487548828125
4.28816666666667	-0.415325164794922
4.2915	-0.397682189941406
4.29483333333334	-0.375747680664063
4.29816666666667	-0.349998474121094
4.3015	-0.323772430419922
4.30483333333334	-0.300407409667969
4.30816666666667	-0.283241271972656
4.3115	-0.261306762695313
4.31483333333334	-0.239849090576172
4.31816666666667	-0.218868255615235
4.3215	-0.201702117919922
4.32483333333334	-0.18453598022461
4.32816666666667	-0.163078308105469
4.3315	-0.140190124511719
4.33483333333334	-0.121116638183594
4.33816666666667	-0.105857849121094
4.3415	-0.0901222229003906
4.34483333333334	-0.0729560852050782
4.34816666666667	-0.0638961791992188
4.3515	-0.0643730163574219
4.35483333333334	-0.0624656677246094
4.35816666666667	-0.0538825988769532
4.3615	-0.0391006469726563
4.36483333333334	-0.030517578125
4.36816666666667	-0.0214576721191406
4.3715	-0.00905990600585938
4.37483333333334	0.00476837158203125
4.37816666666667	0.0138282775878906
4.3815	0.019073486328125
4.38483333333334	0.0300407409667969
4.38816666666667	0.0405311584472656
4.3915	0.0448226928710938
4.39483333333334	0.0376701354980469
4.39816666666667	0.0281333923339844
4.4015	0.0195503234863281
4.40483333333334	0.011444091796875
4.40816666666667	0.00810623168945313
4.4115	0.0147819519042969
4.41483333333334	0.0319480895996094
4.41816666666667	0.0557899475097657
4.4215	0.0715255737304688
4.42483333333334	0.0829696655273438
4.42816666666667	0.0844001770019531
4.4315	0.0772476196289063
4.43483333333334	0.0658035278320313
4.43816666666667	0.0486373901367188
4.4415	0.0371932983398438
4.44483333333334	0.0262260437011719
4.44816666666667	0.0205039978027344
4.4515	0.0176429748535156
4.45483333333334	0.0181198120117188
4.45816666666667	0.0238418579101563
4.4615	0.0309944152832031
4.46483333333334	0.0376701354980469
4.46816666666667	0.0414848327636719
4.4715	0.0462532043457031
4.47483333333334	0.0505447387695313
4.47816666666667	0.0519752502441407
4.4815	0.0481605529785156
4.48483333333334	0.03814697265625
4.48816666666667	0.0262260437011719
4.4915	0.0171661376953125
4.49483333333334	0.0109672546386719
4.49816666666667	0.0100135803222656
4.5015	0.0104904174804688
4.50483333333334	0.0157356262207031
4.50816666666667	0.0219345092773438
4.5115	0.0281333923339844
4.51483333333334	0.0352859497070313
4.51816666666667	0.0391006469726563
4.5215	0.0367164611816406
4.52483333333334	0.0295639038085938
4.52816666666667	0.02288818359375
4.5315	0.0171661376953125
4.53483333333334	0.00762939453125
4.53816666666667	-0.00238418579101563
4.5415	0.00095367431640625
4.54483333333334	0.0095367431640625
4.54816666666667	0.0195503234863281
4.5515	0.0252723693847656
4.55483333333334	0.0314712524414063
4.55816666666667	0.0400543212890625
4.5615	0.0438690185546875
4.56483333333334	0.049591064453125
4.56816666666667	0.0519752502441407
4.5715	0.0505447387695313
4.57483333333334	0.0433921813964844
4.57816666666667	0.030517578125
4.5815	0.0233650207519531
4.58483333333334	0.0209808349609375
4.58816666666667	0.0262260437011719
4.5915	0.0329017639160156
4.59483333333334	0.0414848327636719
4.59816666666667	0.0467300415039063
4.6015	0.0491142272949219
4.60483333333334	0.0443458557128906
4.60816666666667	0.0367164611816406
4.6115	0.0243186950683594
4.61483333333334	0.0123977661132813
4.61816666666667	0.0104904174804688
4.6215	0.0128746032714844
4.62483333333334	0.0185966491699219
4.62816666666667	0.0233650207519531
4.6315	0.0333786010742188
4.63483333333334	0.0424385070800781
4.63816666666667	0.0433921813964844
4.6415	0.0329017639160156
4.64483333333334	0.0200271606445313
4.64816666666667	0.0104904174804688
4.6515	0.011444091796875
4.65483333333334	0.0157356262207031
4.65816666666667	0.0209808349609375
4.6615	0.0286102294921875
4.66483333333334	0.03814697265625
4.66816666666667	0.0452995300292969
4.6715	0.0386238098144531
4.67483333333334	0.0281333923339844
4.67816666666667	0.0185966491699219
4.6815	0.0138282775878906
4.68483333333334	0.0143051147460938
4.68816666666667	0.0138282775878906
4.6915	0.011444091796875
4.69483333333334	0.0123977661132813
4.69816666666667	0.0176429748535156
4.7015	0.0200271606445313
4.70483333333334	0.0109672546386719
4.70816666666667	0.00238418579101563
4.7115	0.00143051147460938
4.71483333333334	-0.0019073486328125
4.71816666666667	-0.0109672546386719
4.7215	-0.0214576721191406
4.72483333333334	-0.0243186950683594
4.72816666666667	-0.0286102294921875
4.7315	-0.0324249267578125
4.73483333333334	-0.0338554382324219
4.73816666666667	-0.0362396240234375
4.7415	-0.041961669921875
4.74483333333334	-0.0519752502441407
4.74816666666667	-0.0576972961425782
4.7515	-0.0600814819335938
4.75483333333334	-0.0562667846679688
4.75816666666667	-0.0448226928710938
4.7615	-0.0286102294921875
4.76483333333334	-0.0152587890625
4.76816666666667	-0.0057220458984375
4.7715	-0.003814697265625
4.77483333333334	-0.011444091796875
4.77816666666667	-0.0300407409667969
4.7815	-0.0472068786621094
4.78483333333334	-0.0519752502441407
4.78816666666667	-0.0505447387695313
4.7915	-0.0467300415039063
4.79483333333334	-0.0410079956054688
4.79816666666667	-0.0329017639160156
4.8015	-0.0286102294921875
4.80483333333334	-0.030517578125
4.80816666666667	-0.0371932983398438
4.8115	-0.0438690185546875
4.81483333333334	-0.0500679016113282
4.81816666666667	-0.0448226928710938
4.8215	-0.0338554382324219
4.82483333333334	-0.0214576721191406
4.82816666666667	-0.0128746032714844
4.8315	-0.00858306884765625
4.83483333333334	-0.00429153442382813
4.83816666666667	-0.00524520874023438
4.8415	-0.00667572021484375
4.84483333333334	-0.00905990600585938
4.84816666666667	-0.00715255737304688
4.8515	-0.00429153442382813
4.85483333333334	-0.00476837158203125
4.85816666666667	-0.0119209289550781
4.8615	-0.0233650207519531
4.86483333333334	-0.0352859497070313
4.86816666666667	-0.0438690185546875
4.8715	-0.0467300415039063
4.87483333333334	-0.0443458557128906
4.87816666666667	-0.0410079956054688
4.8815	-0.0376701354980469
4.88483333333334	-0.0348091125488281
4.88816666666667	-0.0333786010742188
4.8915	-0.0362396240234375
4.89483333333334	-0.0429153442382813
4.89816666666667	-0.0481605529785156
4.9015	-0.0514984130859375
4.90483333333334	-0.0538825988769532
4.90816666666667	-0.0562667846679688
4.9115	-0.05340576171875
4.91483333333334	-0.0457763671875
4.91816666666667	-0.0386238098144531
4.9215	-0.034332275390625
4.92483333333334	-0.0333786010742188
4.92816666666667	-0.0319480895996094
4.9315	-0.0281333923339844
4.93483333333334	-0.0262260437011719
4.93816666666667	-0.0233650207519531
4.9415	-0.0200271606445313
4.94483333333334	-0.0100135803222656
4.94816666666667	-0.0019073486328125
4.9515	0.00143051147460938
4.95483333333334	-0.000476837158203125
4.95816666666667	0.00095367431640625
4.9615	0.00143051147460938
4.96483333333334	-0.000476837158203125
4.96816666666667	-0.00858306884765625
4.9715	-0.0176429748535156
4.97483333333334	-0.0200271606445313
4.97816666666667	-0.0195503234863281
4.9815	-0.0147819519042969
4.98483333333334	-0.0133514404296875
4.98816666666667	-0.0057220458984375
4.9915	0.00524520874023438
4.99483333333334	0.0166893005371094
4.99816666666667	0.0290870666503906
5.0015	0.0452995300292969
5.00483333333334	0.0677108764648438
5.00816666666667	0.091552734375
5.0115	0.11444091796875
5.01483333333334	0.136375427246094
5.01816666666667	0.153541564941406
5.0215	0.166893005371094
5.02483333333334	0.183582305908203
5.02816666666667	0.203609466552735
5.0315	0.227451324462891
5.03483333333334	0.252723693847656
5.03816666666667	0.28371810913086
5.0415	0.3204345703125
5.04483333333334	0.356674194335938
5.04816666666667	0.401496887207031
5.0515	0.454425811767578
5.05483333333334	0.515937805175782
5.05816666666667	0.584125518798828
5.0615	0.655651092529297
5.06483333333334	0.738143920898438
5.06816666666667	0.821113586425781
5.0715	0.911712646484375
5.07483333333334	1.00994110107422
5.07816666666667	1.12104415893555
5.0815	1.24311447143555
5.08483333333334	1.37090682983399
5.08816666666667	1.50918960571289
5.0915	1.65987014770508
5.09483333333334	1.82771682739258
5.09816666666667	2.00748443603516
5.1015	2.20918655395508
5.10483333333334	2.44188308715821
5.10816666666667	2.70271301269531
5.1115	2.98357009887696
5.11483333333334	3.28207015991211
5.11816666666667	3.6001205444336
5.1215	3.93819808959961
5.12483333333334	4.28390502929688
5.12816666666667	4.64010238647461
5.1315	5.01775741577149
5.13483333333334	5.42354583740235
5.13816666666667	5.86318969726563
5.1415	6.33287429809571
5.14483333333334	6.8359375
5.14816666666667	7.37380981445313
5.1515	7.93552398681641
5.15483333333334	8.52298736572266
5.15816666666667	9.13619995117188
5.1615	9.77754592895508
5.16483333333334	10.4441642761231
5.16816666666667	11.1312866210938
5.1715	11.8465423583985
5.17483333333334	12.5808715820313
5.17816666666667	13.329029083252
5.1815	14.0857696533203
5.18483333333334	14.8615837097168
5.18816666666667	15.6602859497071
5.1915	16.4804458618164
5.19483333333334	17.3206329345703
5.19816666666667	18.1765556335449
5.2015	19.0458297729492
5.20483333333334	19.9093818664551
5.20816666666667	20.7676887512207
5.2115	21.6121673583985
5.21483333333334	22.4480628967285
5.21816666666667	23.2701301574707
5.2215	24.0707397460938
5.22483333333334	24.8494148254395
5.22816666666667	25.6013870239258
5.2315	26.336669921875
5.23483333333334	27.0457267761231
5.23816666666667	27.7214050292969
5.2415	28.3670425415039
5.24483333333334	28.986930847168
5.24816666666667	29.5815467834473
5.2515	30.1313400268555
5.25483333333334	30.6358337402344
5.25816666666667	31.0935974121094
5.2615	31.5060615539551
5.26483333333334	31.8636894226074
5.26816666666667	32.1612358093262
5.2715	32.4020385742188
5.27483333333334	32.5889587402344
5.27816666666667	32.7281951904297
5.2815	32.8183174133301
5.28483333333334	32.8683853149414
5.28816666666667	32.8722000122071
5.2915	32.8307151794434
5.29483333333334	32.7372550964356
5.29816666666667	32.5946807861328
5.3015	32.4091911315918
5.30483333333334	32.1812629699707
5.30816666666667	31.9128036499024
5.3115	31.6014289855957
5.31483333333334	31.2528610229492
5.31816666666667	30.8642387390137
5.3215	30.4398536682129
5.32483333333334	29.9835205078125
5.32816666666667	29.5047760009766
5.3315	29.0060043334961
5.33483333333334	28.4886360168457
5.33816666666667	27.9617309570313
5.3415	27.4224281311035
5.34483333333334	26.8721580505371
5.34816666666667	26.3066291809082
5.3515	25.7358551025391
5.35483333333334	25.1574516296387
5.35816666666667	24.5656967163086
5.3615	23.9624977111817
5.36483333333334	23.3530998229981
5.36816666666667	22.7413177490235
5.3715	22.1271514892578
5.37483333333334	21.5191841125488
5.37816666666667	20.9245681762696
5.3815	20.3366279602051
5.38483333333334	19.7501182556153
5.38816666666667	19.1679000854492
5.3915	18.5899734497071
5.39483333333334	18.0196762084961
5.39816666666667	17.4522399902344
5.4015	16.9029235839844
5.40483333333334	16.3745880126953
5.40816666666667	15.8629417419434
5.4115	15.3608322143555
5.41483333333334	14.8687362670899
5.41816666666667	14.3890380859375
5.4215	13.9150619506836
5.42483333333334	13.4453773498535
5.42816666666667	12.9785537719727
5.4315	12.5169754028321
5.43483333333334	12.056827545166
5.43816666666667	11.6043090820313
5.4415	11.1660957336426
5.44483333333334	10.7431411743164
5.44816666666667	10.3363990783692
5.4515	9.94729995727539
5.45483333333334	9.58061218261719
5.45816666666667	9.22870635986328
5.4615	8.880615234375
5.46483333333334	8.53681564331055
5.46816666666667	8.20398330688477
5.4715	7.88974761962891
5.47483333333334	7.58743286132813
5.47816666666667	7.29465484619141
5.4815	7.01189041137696
5.48483333333334	6.74295425415039
5.48816666666667	6.48880004882813
5.4915	6.23893737792969
5.49483333333334	5.99813461303711
5.49816666666667	5.76639175415039
5.5015	5.54943084716797
5.50483333333334	5.3396224975586
5.50816666666667	5.13935089111328
5.5115	4.95195388793946
5.51483333333334	4.77886199951172
5.51816666666667	4.6229362487793
5.5215	4.47750091552735
5.52483333333334	4.34207916259766
5.52816666666667	4.20141220092774
5.5315	4.0578842163086
5.53483333333334	3.91817092895508
5.53816666666667	3.78561019897461
5.5415	3.662109375
5.54483333333334	3.54671478271485
5.54816666666667	3.44944000244141
5.5515	3.36647033691406
5.55483333333334	3.28540802001953
5.55816666666667	3.19719314575196
5.5615	3.10420989990235
5.56483333333334	3.0202865600586
5.56816666666667	2.94828414916992
5.5715	2.88486480712891
5.57483333333334	2.82573699951172
5.57816666666667	2.77090072631836
5.5815	2.72655487060547
5.58483333333334	2.68745422363281
5.58816666666667	2.64263153076172
5.5915	2.593994140625
5.59483333333334	2.5482177734375
5.59816666666667	2.51293182373047
5.6015	2.48241424560547
5.60483333333334	2.45523452758789
5.60816666666667	2.4256706237793
5.6115	2.39896774291992
5.61483333333334	2.37751007080078
5.61816666666667	2.35939025878906
5.6215	2.33316421508789
5.62483333333334	2.29740142822266
5.62816666666667	2.26783752441406
5.6315	2.24113464355469
5.63483333333334	2.21347808837891
5.63816666666667	2.18248367309571
5.6415	2.16102600097656
5.64483333333334	2.14529037475586
5.64816666666667	2.12907791137696
5.6515	2.11668014526367
5.65483333333334	2.10428237915039
5.65816666666667	2.0899772644043
5.6615	2.07185745239258
5.66483333333334	2.05802917480469
5.66816666666667	2.04992294311524
5.6715	2.04563140869141
5.67483333333334	2.04133987426758
5.67816666666667	2.03943252563477
5.6815	2.04133987426758
5.68483333333334	2.04133987426758
5.68816666666667	2.03990936279297
5.6915	2.03561782836914
5.69483333333334	2.03275680541992
5.69816666666667	2.02989578247071
5.7015	2.02274322509766
5.70483333333334	2.01559066772461
5.70816666666667	2.01082229614258
5.7115	2.00557708740235
5.71483333333334	1.99508666992188
5.71816666666667	1.983642578125
5.7215	1.97267532348633
5.72483333333334	1.96075439453125
5.72816666666667	1.94740295410156
5.7315	1.9373893737793
5.73483333333334	1.93643569946289
5.73816666666667	1.93548202514649
5.7415	1.93881988525391
5.74483333333334	1.94311141967774
5.74816666666667	1.94787979125977
5.7515	1.94978713989258
5.75483333333334	1.95121765136719
5.75816666666667	1.95407867431641
5.7615	1.95503234863281
5.76483333333334	1.95455551147461
5.76816666666667	1.95693969726563
5.7715	1.95980072021485
5.77483333333334	1.96075439453125
5.77816666666667	1.95837020874024
5.7815	1.95550918579102
5.78483333333334	1.95455551147461
5.78816666666667	1.953125
5.7915	1.94692611694336
5.79483333333334	1.9373893737793
5.79816666666667	1.9378662109375
5.8015	1.94454193115235
5.80483333333334	1.95074081420899
5.80816666666667	1.95407867431641
5.8115	1.95884704589844
5.81483333333334	1.96266174316406
5.81816666666667	1.95884704589844
5.8215	1.94597244262696
5.82483333333334	1.93071365356446
5.82816666666667	1.91307067871094
5.8315	1.89781188964844
5.83483333333334	1.88732147216797
5.83816666666667	1.88159942626953
5.8415	1.88350677490235
5.84483333333334	1.88636779785156
5.84816666666667	1.89018249511719
5.8515	1.89447402954102
5.85483333333334	1.90258026123047
5.85816666666667	1.91020965576172
5.8615	1.91307067871094
5.86483333333334	1.91593170166016
5.86816666666667	1.9216537475586
5.8715	1.92594528198242
5.87483333333334	1.91926956176758
5.87816666666667	1.90925598144531
5.8815	1.90305709838867
5.88483333333334	1.90210342407227
5.88816666666667	1.90019607543946
5.8915	1.89542770385742
5.89483333333334	1.89590454101563
5.89816666666667	1.89924240112305
5.9015	1.90258026123047
5.90483333333334	1.9063949584961
5.90816666666667	1.91164016723633
5.9115	1.92308425903321
5.91483333333334	1.93500518798828
5.91816666666667	1.94120407104492
5.9215	1.93881988525391
5.92483333333334	1.92975997924805
5.92816666666667	1.91783905029297
5.9315	1.90496444702149
5.93483333333334	1.89256668090821
5.93816666666667	1.88064575195313
5.9415	1.86967849731446
5.94483333333334	1.85632705688477
5.94816666666667	1.84822082519531
5.9515	1.84011459350586
5.95483333333334	1.83486938476563
5.95816666666667	1.83153152465821
5.9615	1.83486938476563
5.96483333333334	1.84488296508789
5.96816666666667	1.85108184814453
5.9715	1.85680389404297
5.97483333333334	1.8610954284668
5.97816666666667	1.87349319458008
5.9815	1.88255310058594
5.98483333333334	1.88684463500977
5.98816666666667	1.89018249511719
5.9915	1.89495086669922
5.99483333333334	1.90162658691406
5.99816666666667	1.90210342407227
6.0015	1.90258026123047
6.00483333333334	1.90305709838867
6.00816666666667	1.89590454101563
6.0115	1.88112258911133
6.01483333333334	1.86872482299805
6.01816666666667	1.86252593994141
6.0215	1.85728073120117
6.02483333333334	1.85489654541016
6.02816666666667	1.85632705688477
6.0315	1.86395645141602
6.03483333333334	1.86777114868164
6.03816666666667	1.86967849731446
6.0415	1.87349319458008
6.04483333333334	1.87540054321289
6.04816666666667	1.87730789184571
6.0515	1.87730789184571
6.05483333333334	1.87444686889649
6.05816666666667	1.86872482299805
6.0615	1.86443328857422
6.06483333333334	1.86729431152344
6.06816666666667	1.8758773803711
6.0715	1.88541412353516
6.07483333333334	1.89304351806641
6.07816666666667	1.89828872680664
6.0815	1.89971923828125
6.08483333333334	1.89781188964844
6.08816666666667	1.89065933227539
6.0915	1.88684463500977
6.09483333333334	1.8911361694336
6.09816666666667	1.89781188964844
6.1015	1.90448760986328
6.10483333333334	1.90877914428711
6.10816666666667	1.91354751586914
6.1115	1.91068649291992
6.11483333333334	1.90114974975586
6.11816666666667	1.88827514648438
6.1215	1.8763542175293
6.12483333333334	1.86300277709961
6.12816666666667	1.85346603393555
6.1315	1.84965133666992
6.13483333333334	1.85346603393555
6.13816666666667	1.8606185913086
6.1415	1.86443328857422
6.14483333333334	1.86681747436524
6.14816666666667	1.86538696289063
6.1515	1.86586380004883
6.15483333333334	1.86395645141602
6.15816666666667	1.86300277709961
6.1615	1.86920166015625
6.16483333333334	1.87969207763672
6.16816666666667	1.88922882080078
6.1715	1.88446044921875
6.17483333333334	1.8758773803711
6.17816666666667	1.86586380004883
6.1815	1.86014175415039
6.18483333333334	1.8606185913086
6.18816666666667	1.8606185913086
6.1915	1.86586380004883
6.19483333333334	1.86920166015625
6.19816666666667	1.87492370605469
6.2015	1.87397003173828
6.20483333333334	1.86777114868164
6.20816666666667	1.85871124267578
6.2115	1.85012817382813
6.21483333333334	1.83963775634766
6.21816666666667	1.8301010131836
6.2215	1.82580947875977
6.22483333333334	1.82533264160156
6.22816666666667	1.82819366455078
6.2315	1.83296203613281
6.23483333333334	1.84106826782227
6.23816666666667	1.84726715087891
6.2415	1.84679031372071
6.24483333333334	1.84059143066406
6.24816666666667	1.83582305908203
6.2515	1.83439254760742
6.25483333333334	1.83486938476563
6.25816666666667	1.83582305908203
6.2615	1.84106826782227
6.26483333333334	1.85155868530274
6.26816666666667	1.86014175415039
6.2715	1.87063217163086
6.27483333333334	1.88064575195313
6.27816666666667	1.88970565795899
6.2815	1.8916130065918
6.28483333333334	1.88302993774414
6.28816666666667	1.88016891479492
6.2915	1.8763542175293
6.29483333333334	1.87015533447266
6.29816666666667	1.8606185913086
6.3015	1.85489654541016
6.30483333333334	1.85871124267578
6.30816666666667	1.86014175415039
6.3115	1.85775756835938
6.31483333333334	1.85489654541016
6.31816666666667	1.85823440551758
6.3215	1.86491012573242
6.32483333333334	1.86634063720703
6.32816666666667	1.86395645141602
6.3315	1.85775756835938
6.33483333333334	1.85060501098633
6.33816666666667	1.83725357055664
6.3415	1.82390213012696
6.34483333333334	1.81341171264649
6.34816666666667	1.80768966674805
6.3515	1.81293487548828
6.35483333333334	1.82723999023438
6.35816666666667	1.84488296508789
6.3615	1.85155868530274
6.36483333333334	1.84774398803711
6.36816666666667	1.83868408203125
6.3715	1.82676315307617
6.37483333333334	1.81388854980469
6.37816666666667	1.80578231811524
6.3815	1.80244445800781
6.38483333333334	1.80625915527344
6.38816666666667	1.8157958984375
6.3915	1.82580947875977
6.39483333333334	1.82580947875977
6.39816666666667	1.81865692138672
6.4015	1.81627273559571
6.40483333333334	1.82056427001953
6.40816666666667	1.81961059570313
6.4115	1.81150436401367
6.41483333333334	1.80387496948242
6.41816666666667	1.79862976074219
6.4215	1.79481506347656
6.42483333333334	1.7843246459961
6.42816666666667	1.78146362304688
6.4315	1.78623199462891
6.43483333333334	1.78956985473633
6.43816666666667	1.79052352905274
6.4415	1.78956985473633
6.44483333333334	1.79672241210938
6.44816666666667	1.80435180664063
6.4515	1.80959701538086
6.45483333333334	1.81913375854492
6.45816666666667	1.82867050170899
6.4615	1.83534622192383
6.46483333333334	1.83439254760742
6.46816666666667	1.82962417602539
6.4715	1.82294845581055
6.47483333333334	1.81627273559571
6.47816666666667	1.81198120117188
6.4815	1.81150436401367
6.48483333333334	1.80959701538086
6.48816666666667	1.80149078369141
6.4915	1.78909301757813
6.49483333333334	1.77764892578125
6.49816666666667	1.77049636840821
6.5015	1.77001953125
6.50483333333334	1.77621841430664
6.50816666666667	1.78956985473633
6.5115	1.80721282958985
6.51483333333334	1.82199478149414
6.51816666666667	1.82628631591797
6.5215	1.8153190612793
6.52483333333334	1.79672241210938
6.52816666666667	1.77526473999024
6.5315	1.76095962524414
6.53483333333334	1.7542839050293
6.53816666666667	1.75666809082031
6.5415	1.76477432250977
6.54483333333334	1.76858901977539
6.54816666666667	1.77049636840821
6.5515	1.76668167114258
6.55483333333334	1.76239013671875
6.55816666666667	1.7542839050293
6.5615	1.74617767333985
6.56483333333334	1.74522399902344
6.56816666666667	1.75046920776367
6.5715	1.7538070678711
6.57483333333334	1.75333023071289
6.57816666666667	1.75285339355469
6.5815	1.75666809082031
6.58483333333334	1.75905227661133
6.58816666666667	1.75762176513672
6.5915	1.75905227661133
6.59483333333334	1.76095962524414
6.59816666666667	1.76525115966797
6.6015	1.77192687988281
6.60483333333334	1.78146362304688
6.60816666666667	1.78766250610352
6.6115	1.78623199462891
6.61483333333334	1.7843246459961
6.61816666666667	1.78241729736328
6.6215	1.77717208862305
6.62483333333334	1.76858901977539
6.62816666666667	1.76286697387696
6.6315	1.76191329956055
6.63483333333334	1.76382064819336
6.63816666666667	1.76525115966797
6.6415	1.7695426940918
6.64483333333334	1.77526473999024
6.64816666666667	1.78861618041992
6.6515	1.80673599243164
6.65483333333334	1.82437896728516
6.65816666666667	1.83582305908203
6.6615	1.83868408203125
6.66483333333334	1.83868408203125
[truncated: 2,508 more rows]
