# Supplementary material for: Phase-Specific Parameter Estimation in Chiral HPLC Using 1‑Site, 2‑Site Stochastic Models, and Unified Equation Approach
Source: Anal Chem. 2026 Apr 29;98(18):13925–39. doi: 10.1021/acs.analchem.6c01634 (PMC13177292; doi:10.1021/acs.analchem.6c01634)
Supplement: Supplementary file 2 [file ac6c01634_si_002.zip › SupportingInformation/01_isotherm_fit/CELL3_data/LORA_CELL3_05_10_22509.CSV]

0.001	0.0357627868652344
0.00433333333333334	0.0367164611816406
0.00766666666666667	0.0362396240234375
0.011	0.0314712524414063
0.0143333333333334	0.0300407409667969
0.0176666666666667	0.026702880859375
0.021	0.0314712524414063
0.0243333333333334	0.03814697265625
0.0276666666666667	0.0452995300292969
0.031	0.0543594360351563
0.0343333333333334	0.0619888305664063
0.0376666666666667	0.0715255737304688
0.041	0.0696182250976563
0.0443333333333334	0.0638961791992188
0.0476666666666667	0.0553131103515625
0.051	0.0500679016113282
0.0543333333333334	0.0524520874023438
0.0576666666666667	0.0567436218261719
0.061	0.0667572021484375
0.0643333333333334	0.0748634338378907
0.0676666666666667	0.0882148742675781
0.071	0.095367431640625
0.0743333333333334	0.0929832458496094
0.0776666666666667	0.0815391540527344
0.081	0.0662803649902344
0.0843333333333334	0.0553131103515625
0.0876666666666667	0.0410079956054688
0.091	0.0319480895996094
0.0943333333333334	0.0281333923339844
0.0976666666666667	0.0352859497070313
0.101	0.0491142272949219
0.104333333333334	0.0605583190917969
0.107666666666667	0.0662803649902344
0.111	0.0691413879394532
0.114333333333334	0.064849853515625
0.117666666666667	0.0519752502441407
0.121	0.0314712524414063
0.124333333333334	0.0162124633789063
0.127666666666667	0.0100135803222656
0.131	0.00476837158203125
0.134333333333334	0.00286102294921875
0.137666666666667	0.00476837158203125
0.141	0.0152587890625
0.144333333333334	0.0238418579101563
0.147666666666667	0.0290870666503906
0.151	0.0319480895996094
0.154333333333334	0.0386238098144531
0.157666666666667	0.0472068786621094
0.161	0.0529289245605469
0.164333333333334	0.0553131103515625
0.167666666666667	0.0576972961425782
0.171	0.0605583190917969
0.174333333333334	0.0591278076171875
0.177666666666667	0.0524520874023438
0.181	0.0405311584472656
0.184333333333334	0.0281333923339844
0.187666666666667	0.0209808349609375
0.191	0.0205039978027344
0.194333333333334	0.0219345092773438
0.197666666666667	0.0281333923339844
0.201	0.0414848327636719
0.204333333333334	0.0619888305664063
0.207666666666667	0.0748634338378907
0.211	0.080108642578125
0.214333333333334	0.0805854797363281
0.217666666666667	0.0758171081542969
0.221	0.0643730163574219
0.224333333333334	0.0500679016113282
0.227666666666667	0.0438690185546875
0.231	0.0457763671875
0.234333333333334	0.0429153442382813
0.237666666666667	0.0362396240234375
0.241	0.0300407409667969
0.244333333333334	0.0262260437011719
0.247666666666667	0.0200271606445313
0.251	0.00858306884765625
0.254333333333334	0.003814697265625
0.257666666666667	0.0057220458984375
0.261	0.011444091796875
0.264333333333334	0.0181198120117188
0.267666666666667	0.0200271606445313
0.271	0.0214576721191406
0.274333333333334	0.0286102294921875
0.277666666666667	0.0386238098144531
0.281	0.049591064453125
0.284333333333334	0.0538825988769532
0.287666666666667	0.0581741333007813
0.291	0.0615119934082032
0.294333333333334	0.0615119934082032
0.297666666666667	0.057220458984375
0.301	0.0543594360351563
0.304333333333334	0.0514984130859375
0.307666666666667	0.0462532043457031
0.311	0.0367164611816406
0.314333333333334	0.0214576721191406
0.317666666666667	0.0133514404296875
0.321	0.00524520874023438
0.324333333333334	0.00238418579101563
0.327666666666667	0.00524520874023438
0.331	0.0166893005371094
0.334333333333334	0.0329017639160156
0.337666666666667	0.0405311584472656
0.341	0.0386238098144531
0.344333333333334	0.0295639038085938
0.347666666666667	0.0195503234863281
0.351	0.0157356262207031
0.354333333333334	0.0185966491699219
0.357666666666667	0.0271797180175781
0.361	0.0395774841308594
0.364333333333334	0.0557899475097657
0.367666666666667	0.072479248046875
0.371	0.0820159912109375
0.374333333333334	0.080108642578125
0.377666666666667	0.0739097595214844
0.381	0.0700950622558594
0.384333333333334	0.0638961791992188
0.387666666666667	0.057220458984375
0.391	0.0505447387695313
0.394333333333334	0.0514984130859375
0.397666666666667	0.0505447387695313
0.401	0.0510215759277344
0.404333333333334	0.0557899475097657
0.407666666666667	0.064849853515625
0.411	0.0720024108886719
0.414333333333334	0.072479248046875
0.417666666666667	0.072479248046875
0.421	0.0700950622558594
0.424333333333334	0.0662803649902344
0.427666666666667	0.0619888305664063
0.431	0.0591278076171875
0.434333333333334	0.0576972961425782
0.437666666666667	0.057220458984375
0.441	0.0576972961425782
0.444333333333334	0.0600814819335938
0.447666666666667	0.0591278076171875
0.451	0.0543594360351563
0.454333333333334	0.0452995300292969
0.457666666666667	0.03814697265625
0.461	0.0333786010742188
0.464333333333334	0.034332275390625
0.467666666666667	0.0371932983398438
0.471	0.0433921813964844
0.474333333333334	0.0548362731933594
0.477666666666667	0.0672340393066407
0.481	0.0815391540527344
0.484333333333334	0.08392333984375
0.487666666666667	0.0791549682617188
0.491	0.0739097595214844
0.494333333333334	0.0705718994140625
0.497666666666667	0.0677108764648438
0.501	0.0629425048828125
0.504333333333334	0.064849853515625
0.507666666666667	0.0767707824707032
0.511	0.0882148742675781
0.514333333333334	0.0920295715332031
0.517666666666667	0.0891685485839844
0.521	0.0805854797363281
0.524333333333334	0.0677108764648438
0.527666666666667	0.0514984130859375
0.531	0.041961669921875
0.534333333333334	0.0400543212890625
0.537666666666667	0.041961669921875
0.541	0.0472068786621094
0.544333333333334	0.0548362731933594
0.547666666666667	0.0615119934082032
0.551	0.0629425048828125
0.554333333333334	0.0619888305664063
0.557666666666667	0.0624656677246094
0.561	0.0605583190917969
0.564333333333334	0.0529289245605469
0.567666666666667	0.0457763671875
0.571	0.0414848327636719
0.574333333333334	0.0362396240234375
0.577666666666667	0.0300407409667969
0.581	0.0276565551757813
0.584333333333334	0.0314712524414063
0.587666666666667	0.0333786010742188
0.591	0.0338554382324219
0.594333333333334	0.0367164611816406
0.597666666666667	0.0457763671875
0.601	0.0557899475097657
0.604333333333334	0.0629425048828125
0.607666666666667	0.0677108764648438
0.611	0.0667572021484375
0.614333333333334	0.0629425048828125
0.617666666666667	0.0553131103515625
0.621	0.0476837158203125
0.624333333333334	0.0395774841308594
0.627666666666667	0.0309944152832031
0.631	0.0271797180175781
0.634333333333334	0.0252723693847656
0.637666666666667	0.0238418579101563
0.641	0.0224113464355469
0.644333333333334	0.0185966491699219
0.647666666666667	0.0195503234863281
0.651	0.0238418579101563
0.654333333333334	0.0348091125488281
0.657666666666667	0.0467300415039063
0.661	0.0538825988769532
0.664333333333334	0.0591278076171875
0.667666666666667	0.0624656677246094
0.671	0.0643730163574219
0.674333333333334	0.0605583190917969
0.677666666666667	0.05340576171875
0.681	0.0491142272949219
0.684333333333334	0.0553131103515625
0.687666666666667	0.0667572021484375
0.691	0.0762939453125
0.694333333333334	0.08392333984375
0.697666666666667	0.0863075256347656
0.701	0.0863075256347656
0.704333333333334	0.0777244567871094
0.707666666666667	0.064849853515625
0.711	0.0529289245605469
0.714333333333334	0.0476837158203125
0.717666666666667	0.0524520874023438
0.721	0.0553131103515625
0.724333333333334	0.0543594360351563
0.727666666666667	0.0524520874023438
0.731	0.0538825988769532
0.734333333333334	0.0567436218261719
0.737666666666667	0.0619888305664063
0.741	0.0696182250976563
0.744333333333334	0.0824928283691406
0.747666666666667	0.0929832458496094
0.751	0.0987052917480469
0.754333333333334	0.10061264038086
0.757666666666667	0.0982284545898438
0.761	0.0977516174316406
0.764333333333334	0.0972747802734375
0.767666666666667	0.0929832458496094
0.771	0.0810623168945313
0.774333333333334	0.0658035278320313
0.777666666666667	0.0543594360351563
0.781	0.0462532043457031
0.784333333333334	0.0438690185546875
0.787666666666667	0.0524520874023438
0.791	0.06866455078125
0.794333333333334	0.087738037109375
0.797666666666667	0.106334686279297
0.801	0.117778778076172
0.804333333333334	0.121593475341797
0.807666666666667	0.111579895019531
0.811	0.095367431640625
0.814333333333334	0.0791549682617188
0.817666666666667	0.0696182250976563
0.821	0.0705718994140625
0.824333333333334	0.080108642578125
0.827666666666667	0.095367431640625
0.831	0.110149383544922
0.834333333333334	0.115394592285156
0.837666666666667	0.109672546386719
0.841	0.0948905944824219
0.844333333333334	0.0829696655273438
0.847666666666667	0.0805854797363281
0.851	0.0844001770019531
0.854333333333334	0.0886917114257813
0.857666666666667	0.0891685485839844
0.861	0.0886917114257813
0.864333333333334	0.0867843627929688
0.867666666666667	0.0844001770019531
0.871	0.0848770141601563
0.874333333333334	0.0867843627929688
0.877666666666667	0.0891685485839844
0.881	0.0891685485839844
0.884333333333334	0.0901222229003906
0.887666666666667	0.0939369201660156
0.891	0.0963211059570313
0.894333333333334	0.0996589660644531
0.897666666666667	0.102043151855469
0.901	0.109195709228516
0.904333333333334	0.111579895019531
0.907666666666667	0.103473663330078
0.911	0.0886917114257813
0.914333333333334	0.0777244567871094
0.917666666666667	0.0739097595214844
0.921	0.0696182250976563
0.924333333333334	0.0600814819335938
0.927666666666667	0.0519752502441407
0.931	0.0476837158203125
0.934333333333334	0.0481605529785156
0.937666666666667	0.0491142272949219
0.941	0.0486373901367188
0.944333333333334	0.0519752502441407
0.947666666666667	0.0596046447753907
0.951	0.0662803649902344
0.954333333333334	0.0672340393066407
0.957666666666667	0.064849853515625
0.961	0.0643730163574219
0.964333333333334	0.0691413879394532
0.967666666666667	0.0748634338378907
0.971	0.0805854797363281
0.974333333333334	0.0829696655273438
0.977666666666667	0.0858306884765625
0.981	0.0910758972167969
0.984333333333334	0.0972747802734375
0.987666666666667	0.100135803222656
0.991	0.0958442687988281
0.994333333333334	0.0896453857421875
0.997666666666667	0.0834465026855469
1.001	0.0743865966796875
1.00433333333334	0.0658035278320313
1.00766666666667	0.0562667846679688
1.011	0.0548362731933594
1.01433333333334	0.0591278076171875
1.01766666666667	0.0667572021484375
1.021	0.0767707824707032
1.02433333333334	0.0829696655273438
1.02766666666667	0.0882148742675781
1.031	0.0901222229003906
1.03433333333334	0.0896453857421875
1.03766666666667	0.0863075256347656
1.041	0.080108642578125
1.04433333333334	0.0762939453125
1.04766666666667	0.0753402709960938
1.051	0.0782012939453125
1.05433333333334	0.087738037109375
1.05766666666667	0.0982284545898438
1.061	0.109672546386719
1.06433333333334	0.116825103759766
1.06766666666667	0.118255615234375
1.071	0.114917755126953
1.07433333333334	0.107765197753906
1.07766666666667	0.105381011962891
1.081	0.105857849121094
1.08433333333334	0.105381011962891
1.08766666666667	0.102519989013672
1.091	0.0982284545898438
1.09433333333334	0.095367431640625
1.09766666666667	0.0901222229003906
1.101	0.0867843627929688
1.10433333333334	0.0910758972167969
1.10766666666667	0.103473663330078
1.111	0.119209289550781
1.11433333333334	0.128269195556641
1.11766666666667	0.13113021850586
1.121	0.125885009765625
1.12433333333334	0.113487243652344
1.12766666666667	0.100135803222656
1.131	0.0858306884765625
1.13433333333334	0.0729560852050782
1.13766666666667	0.0605583190917969
1.141	0.0567436218261719
1.14433333333334	0.0600814819335938
1.14766666666667	0.0638961791992188
1.151	0.0715255737304688
1.15433333333334	0.0867843627929688
1.15766666666667	0.0987052917480469
1.161	0.102519989013672
1.16433333333334	0.095367431640625
1.16766666666667	0.0853538513183594
1.171	0.0734329223632813
1.17433333333334	0.0624656677246094
1.17766666666667	0.0567436218261719
1.181	0.0576972961425782
1.18433333333334	0.0677108764648438
1.18766666666667	0.0834465026855469
1.191	0.100135803222656
1.19433333333334	0.104904174804688
1.19766666666667	0.105381011962891
1.201	0.102996826171875
1.20433333333334	0.10061264038086
1.20766666666667	0.095367431640625
1.211	0.0896453857421875
1.21433333333334	0.0896453857421875
1.21766666666667	0.0872611999511719
1.221	0.0853538513183594
1.22433333333334	0.0820159912109375
1.22766666666667	0.0772476196289063
1.231	0.0748634338378907
1.23433333333334	0.0791549682617188
1.23766666666667	0.0901222229003906
1.241	0.0987052917480469
1.24433333333334	0.09918212890625
1.24766666666667	0.095367431640625
1.251	0.087738037109375
1.25433333333334	0.0796318054199219
1.25766666666667	0.0753402709960938
1.261	0.0758171081542969
1.26433333333334	0.0824928283691406
1.26766666666667	0.0925064086914063
1.271	0.103950500488281
1.27433333333334	0.112533569335938
1.27766666666667	0.111579895019531
1.281	0.108718872070313
1.28433333333334	0.1068115234375
1.28766666666667	0.107765197753906
1.291	0.111103057861328
1.29433333333334	0.107288360595703
1.29766666666667	0.107288360595703
1.301	0.104904174804688
1.30433333333334	0.109195709228516
1.30766666666667	0.115394592285156
1.311	0.116825103759766
1.31433333333334	0.120162963867188
1.31766666666667	0.121116638183594
1.321	0.127792358398438
1.32433333333334	0.126361846923828
1.32766666666667	0.123023986816406
1.331	0.120162963867188
1.33433333333334	0.118732452392578
1.33766666666667	0.115394592285156
1.341	0.103473663330078
1.34433333333334	0.0934600830078125
1.34766666666667	0.0829696655273438
1.351	0.0753402709960938
1.35433333333334	0.06866455078125
1.35766666666667	0.0691413879394532
1.361	0.0739097595214844
1.36433333333334	0.0767707824707032
1.36766666666667	0.0767707824707032
1.371	0.0739097595214844
1.37433333333334	0.0748634338378907
1.37766666666667	0.0729560852050782
1.381	0.0748634338378907
1.38433333333334	0.0762939453125
1.38766666666667	0.0772476196289063
1.391	0.080108642578125
1.39433333333334	0.0820159912109375
1.39766666666667	0.0829696655273438
1.401	0.0762939453125
1.40433333333334	0.06866455078125
1.40766666666667	0.0643730163574219
1.411	0.0705718994140625
1.41433333333334	0.0762939453125
1.41766666666667	0.0848770141601563
1.421	0.0929832458496094
1.42433333333334	0.104427337646485
1.42766666666667	0.113010406494141
1.431	0.11587142944336
1.43433333333334	0.124931335449219
1.43766666666667	0.133991241455078
1.441	0.141143798828125
1.44433333333334	0.1373291015625
1.44766666666667	0.129222869873047
1.451	0.117778778076172
1.45433333333334	0.10061264038086
1.45766666666667	0.080108642578125
1.461	0.0715255737304688
1.46433333333334	0.0739097595214844
1.46766666666667	0.0815391540527344
1.471	0.08392333984375
1.47433333333334	0.0882148742675781
1.47766666666667	0.0920295715332031
1.481	0.0944137573242188
1.48433333333334	0.0967979431152344
1.48766666666667	0.101089477539063
1.491	0.107288360595703
1.49433333333334	0.105857849121094
1.49766666666667	0.101089477539063
1.501	0.095367431640625
1.50433333333334	0.0896453857421875
1.50766666666667	0.0820159912109375
1.511	0.0782012939453125
1.51433333333334	0.0863075256347656
1.51766666666667	0.103950500488281
1.521	0.118255615234375
1.52433333333334	0.126838684082031
1.52766666666667	0.135898590087891
1.531	0.144004821777344
1.53433333333334	0.142574310302735
1.53766666666667	0.131607055664063
1.541	0.125408172607422
1.54433333333334	0.127315521240235
1.54766666666667	0.131607055664063
1.551	0.135898590087891
1.55433333333334	0.139236450195313
1.55766666666667	0.143527984619141
1.561	0.144481658935547
1.56433333333334	0.144004821777344
1.56766666666667	0.141143798828125
1.571	0.135421752929688
1.57433333333334	0.128746032714844
1.57766666666667	0.126361846923828
1.581	0.127792358398438
1.58433333333334	0.123977661132813
1.58766666666667	0.116348266601563
1.591	0.109195709228516
1.59433333333334	0.103950500488281
1.59766666666667	0.0977516174316406
1.601	0.0905990600585938
1.60433333333334	0.0910758972167969
1.60766666666667	0.0967979431152344
1.611	0.105857849121094
1.61433333333334	0.11444091796875
1.61766666666667	0.121593475341797
1.621	0.124454498291016
1.62433333333334	0.123977661132813
1.62766666666667	0.116825103759766
1.631	0.107765197753906
1.63433333333334	0.0982284545898438
1.63766666666667	0.0934600830078125
1.641	0.0948905944824219
1.64433333333334	0.0996589660644531
1.64766666666667	0.10824203491211
1.651	0.113487243652344
1.65433333333334	0.117778778076172
1.65766666666667	0.115394592285156
1.661	0.112533569335938
1.66433333333334	0.104904174804688
1.66766666666667	0.0996589660644531
1.671	0.0958442687988281
1.67433333333334	0.0958442687988281
1.67766666666667	0.0948905944824219
1.681	0.0944137573242188
1.68433333333334	0.0987052917480469
1.68766666666667	0.104427337646485
1.691	0.10824203491211
1.69433333333334	0.109195709228516
1.69766666666667	0.110626220703125
1.701	0.10824203491211
1.70433333333334	0.0977516174316406
1.70766666666667	0.0824928283691406
1.711	0.0772476196289063
1.71433333333334	0.0848770141601563
1.71766666666667	0.10061264038086
1.721	0.113964080810547
1.72433333333334	0.128269195556641
1.72766666666667	0.14495849609375
1.731	0.156402587890625
1.73433333333334	0.155925750732422
1.73766666666667	0.144481658935547
1.741	0.135421752929688
1.74433333333334	0.133514404296875
1.74766666666667	0.134468078613281
1.751	0.138282775878906
1.75433333333334	0.147342681884766
1.75766666666667	0.158309936523438
1.761	0.164508819580078
1.76433333333334	0.160694122314453
1.76766666666667	0.154495239257813
1.771	0.145912170410156
1.77433333333334	0.136852264404297
1.77766666666667	0.133037567138672
1.781	0.136852264404297
1.78433333333334	0.146865844726563
1.78766666666667	0.149250030517578
1.791	0.14638900756836
1.79433333333334	0.144004821777344
1.79766666666667	0.143051147460938
1.801	0.144481658935547
1.80433333333334	0.146865844726563
1.80766666666667	0.159740447998047
1.811	0.174045562744141
1.81433333333334	0.185489654541016
1.81766666666667	0.192642211914063
1.821	0.196456909179688
1.82433333333334	0.200271606445313
1.82766666666667	0.203609466552735
1.831	0.210285186767578
1.83433333333334	0.214576721191406
1.83766666666667	0.212669372558594
1.841	0.210285186767578
1.84433333333334	0.206947326660156
1.84766666666667	0.201225280761719
1.851	0.189304351806641
1.85433333333334	0.177383422851563
1.85766666666667	0.177383422851563
1.861	0.180721282958985
1.86433333333334	0.184059143066406
1.86766666666667	0.181674957275391
1.871	0.178813934326172
1.87433333333334	0.178813934326172
1.87766666666667	0.174045562744141
1.881	0.169754028320313
1.88433333333334	0.164985656738281
1.88766666666667	0.166893005371094
1.891	0.174999237060547
1.89433333333334	0.184059143066406
1.89766666666667	0.190258026123047
1.901	0.191211700439453
1.90433333333334	0.189781188964844
1.90766666666667	0.186920166015625
1.911	0.182151794433594
1.91433333333334	0.174522399902344
1.91766666666667	0.165939331054688
1.921	0.157833099365235
1.92433333333334	0.15401840209961
1.92766666666667	0.151157379150391
1.931	0.148773193359375
1.93433333333334	0.14638900756836
1.93766666666667	0.143051147460938
1.941	0.141143798828125
1.94433333333334	0.133991241455078
1.94766666666667	0.123023986816406
1.951	0.112056732177735
1.95433333333334	0.111579895019531
1.95766666666667	0.121593475341797
1.961	0.130653381347656
1.96433333333334	0.132560729980469
1.96766666666667	0.137805938720703
1.971	0.150203704833985
1.97433333333334	0.161170959472656
1.97766666666667	0.164985656738281
1.981	0.166893005371094
1.98433333333334	0.173568725585938
1.98766666666667	0.17690658569336
1.991	0.174999237060547
1.99433333333334	0.164508819580078
1.99766666666667	0.154495239257813
2.001	0.146865844726563
2.00433333333334	0.148296356201172
2.00766666666667	0.153541564941406
2.011	0.159740447998047
2.01433333333334	0.164031982421875
2.01766666666667	0.157833099365235
2.021	0.14638900756836
2.02433333333334	0.134944915771485
2.02766666666667	0.128746032714844
2.031	0.1220703125
2.03433333333334	0.115394592285156
2.03766666666667	0.117778778076172
2.041	0.125408172607422
2.04433333333334	0.125885009765625
2.04766666666667	0.121593475341797
2.051	0.121593475341797
2.05433333333334	0.127315521240235
2.05766666666667	0.132560729980469
2.061	0.138282775878906
2.06433333333334	0.147342681884766
2.06766666666667	0.150680541992188
2.071	0.142097473144531
2.07433333333334	0.127792358398438
2.07766666666667	0.11444091796875
2.081	0.101089477539063
2.08433333333334	0.0872611999511719
2.08766666666667	0.0853538513183594
2.091	0.0948905944824219
2.09433333333334	0.107288360595703
2.09766666666667	0.117778778076172
2.101	0.125885009765625
2.10433333333334	0.134944915771485
2.10766666666667	0.1373291015625
2.111	0.137805938720703
2.11433333333334	0.135898590087891
2.11766666666667	0.136375427246094
2.121	0.139713287353516
2.12433333333334	0.143527984619141
2.12766666666667	0.144004821777344
2.131	0.13875961303711
2.13433333333334	0.134944915771485
2.13766666666667	0.131607055664063
2.141	0.12969970703125
2.14433333333334	0.12969970703125
2.14766666666667	0.133037567138672
2.151	0.141143798828125
2.15433333333334	0.151157379150391
2.15766666666667	0.163555145263672
2.161	0.173091888427735
2.16433333333334	0.17690658569336
2.16766666666667	0.177860260009766
2.171	0.178813934326172
2.17433333333334	0.177383422851563
2.17766666666667	0.171661376953125
2.181	0.159263610839844
2.18433333333334	0.147342681884766
2.18766666666667	0.133514404296875
2.191	0.121593475341797
2.19433333333334	0.113010406494141
2.19766666666667	0.10824203491211
2.201	0.106334686279297
2.20433333333334	0.105381011962891
2.20766666666667	0.107288360595703
2.211	0.112056732177735
2.21433333333334	0.116825103759766
2.21766666666667	0.122547149658203
2.221	0.134468078613281
2.22433333333334	0.154495239257813
2.22766666666667	0.174045562744141
2.231	0.185966491699219
2.23433333333334	0.187873840332031
2.23766666666667	0.18453598022461
2.241	0.172615051269531
2.24433333333334	0.155925750732422
2.24766666666667	0.143527984619141
2.251	0.138282775878906
2.25433333333334	0.143051147460938
2.25766666666667	0.151157379150391
2.261	0.164985656738281
2.26433333333334	0.173568725585938
2.26766666666667	0.171661376953125
2.271	0.16164779663086
2.27433333333334	0.153064727783203
2.27766666666667	0.148296356201172
2.281	0.145435333251953
2.28433333333334	0.145435333251953
2.28766666666667	0.148773193359375
2.291	0.153064727783203
2.29433333333334	0.153064727783203
2.29766666666667	0.150680541992188
2.301	0.145912170410156
2.30433333333334	0.140190124511719
2.30766666666667	0.1373291015625
2.311	0.13875961303711
2.31433333333334	0.143051147460938
2.31766666666667	0.144004821777344
2.321	0.142097473144531
2.32433333333334	0.140190124511719
2.32766666666667	0.133991241455078
2.331	0.124931335449219
2.33433333333334	0.113964080810547
2.33766666666667	0.105381011962891
2.341	0.101566314697266
2.34433333333334	0.103473663330078
2.34766666666667	0.113010406494141
2.351	0.125408172607422
2.35433333333334	0.137805938720703
2.35766666666667	0.150680541992188
2.361	0.159740447998047
2.36433333333334	0.164985656738281
2.36766666666667	0.165939331054688
2.371	0.162601470947266
2.37433333333334	0.158786773681641
2.37766666666667	0.152111053466797
2.381	0.145912170410156
2.38433333333334	0.139713287353516
2.38766666666667	0.136852264404297
2.391	0.139236450195313
2.39433333333334	0.140666961669922
2.39766666666667	0.140666961669922
2.401	0.141620635986328
2.40433333333334	0.142097473144531
2.40766666666667	0.14495849609375
2.411	0.144004821777344
2.41433333333334	0.145435333251953
2.41766666666667	0.14495849609375
2.421	0.141620635986328
2.42433333333334	0.134468078613281
2.42766666666667	0.120639801025391
2.431	0.109195709228516
2.43433333333334	0.102519989013672
2.43766666666667	0.110149383544922
2.441	0.1220703125
2.44433333333334	0.133991241455078
2.44766666666667	0.143527984619141
2.451	0.155925750732422
2.45433333333334	0.167369842529297
2.45766666666667	0.171184539794922
2.461	0.171184539794922
2.46433333333334	0.174522399902344
2.46766666666667	0.180721282958985
2.471	0.182628631591797
2.47433333333334	0.177860260009766
2.47766666666667	0.17547607421875
2.481	0.17690658569336
2.48433333333334	0.178337097167969
2.48766666666667	0.182151794433594
2.491	0.184059143066406
2.49433333333334	0.185966491699219
2.49766666666667	0.178337097167969
2.501	0.171184539794922
2.50433333333334	0.1678466796875
2.50766666666667	0.168323516845703
2.511	0.169754028320313
2.51433333333334	0.165939331054688
2.51766666666667	0.161170959472656
2.521	0.159263610839844
2.52433333333334	0.155448913574219
2.52766666666667	0.153541564941406
2.531	0.149250030517578
2.53433333333334	0.153541564941406
2.53766666666667	0.157833099365235
2.541	0.15401840209961
2.54433333333334	0.145912170410156
2.54766666666667	0.137805938720703
2.551	0.140666961669922
2.55433333333334	0.144004821777344
2.55766666666667	0.154495239257813
2.561	0.16927719116211
2.56433333333334	0.185489654541016
2.56766666666667	0.190258026123047
2.571	0.185966491699219
2.57433333333334	0.178337097167969
2.57766666666667	0.171661376953125
2.581	0.163078308105469
2.58433333333334	0.155448913574219
2.58766666666667	0.151634216308594
2.591	0.152111053466797
2.59433333333334	0.153064727783203
2.59766666666667	0.153064727783203
2.601	0.15401840209961
2.60433333333334	0.149726867675781
2.60766666666667	0.143527984619141
2.611	0.137805938720703
2.61433333333334	0.140190124511719
2.61766666666667	0.144004821777344
2.621	0.145435333251953
2.62433333333334	0.147819519042969
2.62766666666667	0.154495239257813
2.631	0.163555145263672
2.63433333333334	0.172138214111328
2.63766666666667	0.180244445800781
2.641	0.188827514648438
2.64433333333334	0.192642211914063
2.64766666666667	0.193595886230469
2.651	0.194072723388672
2.65433333333334	0.19216537475586
2.65766666666667	0.187397003173828
2.661	0.181674957275391
2.66433333333334	0.179767608642578
2.66766666666667	0.17690658569336
2.671	0.168800354003906
2.67433333333334	0.16164779663086
2.67766666666667	0.160694122314453
2.681	0.166416168212891
2.68433333333334	0.171661376953125
2.68766666666667	0.174522399902344
2.691	0.179767608642578
2.69433333333334	0.185489654541016
2.69766666666667	0.190258026123047
2.701	0.19216537475586
2.70433333333334	0.196456909179688
2.70766666666667	0.208854675292969
2.711	0.222206115722656
2.71433333333334	0.231266021728516
2.71766666666667	0.235557556152344
2.721	0.240802764892578
2.72433333333334	0.245094299316406
2.72766666666667	0.243663787841797
2.731	0.233173370361328
2.73433333333334	0.220298767089844
2.73766666666667	0.207901000976563
2.741	0.200748443603516
2.74433333333334	0.196456909179688
2.74766666666667	0.193119049072266
2.751	0.195980072021485
2.75433333333334	0.206470489501953
2.75766666666667	0.220775604248047
2.761	0.225067138671875
2.76433333333334	0.231742858886719
2.76766666666667	0.23651123046875
2.771	0.240325927734375
2.77433333333334	0.23031234741211
2.77766666666667	0.218391418457031
2.781	0.211238861083985
2.78433333333334	0.20742416381836
2.78766666666667	0.206947326660156
2.791	0.210285186767578
2.79433333333334	0.224113464355469
2.79766666666667	0.236988067626953
2.801	0.247955322265625
2.80433333333334	0.250339508056641
2.80766666666667	0.250339508056641
2.811	0.244617462158203
2.81433333333334	0.233173370361328
2.81766666666667	0.223636627197266
2.821	0.218391418457031
2.82433333333334	0.216960906982422
2.82766666666667	0.217437744140625
2.831	0.218868255615235
2.83433333333334	0.225067138671875
2.83766666666667	0.231742858886719
2.841	0.236034393310547
2.84433333333334	0.237464904785156
2.84766666666667	0.241756439208985
2.851	0.247478485107422
2.85433333333334	0.249385833740235
2.85766666666667	0.248432159423828
2.861	0.250816345214844
2.86433333333334	0.260353088378906
2.86766666666667	0.268936157226563
2.871	0.280380249023438
2.87433333333334	0.302791595458985
2.87766666666667	0.333786010742188
2.881	0.368595123291016
2.88433333333334	0.40578842163086
2.88766666666667	0.450611114501953
2.891	0.501155853271485
2.89433333333334	0.551223754882813
2.89766666666667	0.606536865234375
2.901	0.67901611328125
2.90433333333334	0.77199935913086
2.90766666666667	0.881671905517578
2.911	1.00326538085938
2.91433333333334	1.14917755126953
2.91766666666667	1.32417678833008
2.921	1.52111053466797
2.92433333333334	1.74188613891602
2.92766666666667	1.9989013671875
2.931	2.30979919433594
2.93433333333334	2.66170501708985
2.93766666666667	3.0508041381836
2.941	3.47614288330078
2.94433333333334	3.92913818359375
2.94766666666667	4.39596176147461
2.951	4.85706329345703
2.95433333333334	5.31244277954102
2.95766666666667	5.74016571044922
2.961	6.13164901733399
2.96433333333334	6.47640228271485
2.96766666666667	6.76345825195313
2.971	6.98375701904297
2.97433333333334	7.12680816650391
2.97766666666667	7.19785690307617
2.981	7.19308853149414
2.98433333333334	7.11441040039063
2.98766666666667	6.9727897644043
2.991	6.78348541259766
2.99433333333334	6.56223297119141
2.99766666666667	6.317138671875
3.001	6.05535507202149
3.00433333333334	5.79071044921875
3.00766666666667	5.53512573242188
3.011	5.29527664184571
3.01433333333334	5.06925582885742
3.01766666666667	4.85801696777344
3.021	4.669189453125
3.02433333333334	4.50420379638672
3.02766666666667	4.35924530029297
3.031	4.23049926757813
3.03433333333334	4.119873046875
3.03766666666667	4.02641296386719
3.041	3.94392013549805
3.04433333333334	3.86333465576172
3.04766666666667	3.78179550170899
3.051	3.69548797607422
3.05433333333334	3.6001205444336
3.05766666666667	3.48854064941406
3.061	3.36265563964844
3.06433333333334	3.22961807250977
3.06766666666667	3.09562683105469
3.071	2.95877456665039
3.07433333333334	2.81953811645508
3.07766666666667	2.67887115478516
3.081	2.53963470458985
3.08433333333334	2.39992141723633
3.08766666666667	2.25210189819336
3.091	2.10142135620117
3.09433333333334	1.95121765136719
3.09766666666667	1.81055068969727
3.101	1.68037414550781
3.10433333333334	1.56211853027344
3.10766666666667	1.45673751831055
3.111	1.35564804077149
3.11433333333334	1.26218795776367
3.11766666666667	1.1739730834961
3.121	1.09481811523438
3.12433333333334	1.01995468139649
3.12766666666667	0.943660736083985
3.131	0.876903533935547
3.13433333333334	0.820159912109375
3.13766666666667	0.774860382080078
3.141	0.734329223632813
3.14433333333334	0.696182250976563
3.14766666666667	0.668048858642578
3.151	0.644207000732422
3.15433333333334	0.623703002929688
3.15766666666667	0.599384307861328
3.161	0.572681427001953
3.16433333333334	0.54311752319336
3.16766666666667	0.51116943359375
3.171	0.479698181152344
3.17433333333334	0.455856323242188
3.17766666666667	0.440597534179688
3.181	0.428199768066406
3.18433333333334	0.420570373535156
3.18766666666667	0.414848327636719
3.191	0.409603118896485
3.19433333333334	0.392913818359375
3.19766666666667	0.36764144897461
3.201	0.345706939697266
3.20433333333334	0.334262847900391
3.20766666666667	0.326156616210938
3.211	0.319480895996094
3.21433333333334	0.319480895996094
3.21766666666667	0.325679779052735
3.221	0.333786010742188
3.22433333333334	0.335693359375
3.22766666666667	0.33712387084961
3.231	0.339508056640625
3.23433333333334	0.338554382324219
3.23766666666667	0.331878662109375
3.241	0.322818756103516
3.24433333333334	0.31280517578125
3.24766666666667	0.304222106933594
3.251	0.295162200927735
3.25433333333334	0.292778015136719
3.25766666666667	0.295162200927735
3.261	0.299930572509766
3.26433333333334	0.30660629272461
3.26766666666667	0.308036804199219
3.271	0.304222106933594
3.27433333333334	0.291824340820313
3.27766666666667	0.272750854492188
3.281	0.25320053100586
3.28433333333334	0.235080718994141
3.28766666666667	0.227451324462891
3.291	0.2288818359375
3.29433333333334	0.234603881835938
3.29766666666667	0.243186950683594
3.301	0.251293182373047
3.30433333333334	0.261306762695313
3.30766666666667	0.269412994384766
3.311	0.277042388916016
3.31433333333334	0.284671783447266
3.31766666666667	0.29134750366211
3.321	0.29754638671875
3.32433333333334	0.296115875244141
3.32766666666667	0.290870666503906
3.331	0.284194946289063
3.33433333333334	0.274658203125
3.33766666666667	0.269889831542969
3.341	0.267505645751953
3.34433333333334	0.273704528808594
3.34766666666667	0.277996063232422
3.351	0.277519226074219
3.35433333333334	0.277519226074219
3.35766666666667	0.271320343017578
3.361	0.257492065429688
3.36433333333334	0.23651123046875
3.36766666666667	0.224113464355469
3.371	0.226497650146485
3.37433333333334	0.237464904785156
3.37766666666667	0.247955322265625
3.381	0.263214111328125
3.38433333333334	0.278949737548828
3.38766666666667	0.29134750366211
3.391	0.287532806396485
3.39433333333334	0.275611877441406
3.39766666666667	0.267982482910156
3.401	0.257968902587891
3.40433333333334	0.249385833740235
3.40766666666667	0.240802764892578
3.411	0.242710113525391
3.41433333333334	0.247001647949219
3.41766666666667	0.246524810791016
3.421	0.248908996582031
3.42433333333334	0.245094299316406
3.42766666666667	0.237464904785156
3.431	0.223636627197266
3.43433333333334	0.212669372558594
3.43766666666667	0.209808349609375
3.441	0.208377838134766
3.44433333333334	0.213623046875
3.44766666666667	0.219345092773438
3.451	0.226497650146485
3.45433333333334	0.230789184570313
3.45766666666667	0.235557556152344
3.461	0.241279602050781
3.46433333333334	0.244617462158203
3.46766666666667	0.246524810791016
3.471	0.246047973632813
3.47433333333334	0.249385833740235
3.47766666666667	0.252246856689453
3.481	0.254154205322266
3.48433333333334	0.256061553955078
3.48766666666667	0.261306762695313
3.491	0.266551971435547
3.49433333333334	0.266551971435547
3.49766666666667	0.262737274169922
3.501	0.258922576904297
3.50433333333334	0.256538391113281
3.50766666666667	0.254631042480469
3.511	0.256538391113281
3.51433333333334	0.255584716796875
3.51766666666667	0.253677368164063
3.521	0.255107879638672
3.52433333333334	0.259876251220703
3.52766666666667	0.26702880859375
3.531	0.270366668701172
3.53433333333334	0.276565551757813
3.53766666666667	0.285148620605469
3.541	0.2899169921875
3.54433333333334	0.285625457763672
3.54766666666667	0.275611877441406
3.551	0.266551971435547
3.55433333333334	0.266075134277344
3.55766666666667	0.269889831542969
3.561	0.273704528808594
3.56433333333334	0.277996063232422
3.56766666666667	0.280380249023438
3.571	0.280857086181641
3.57433333333334	0.27608871459961
3.57766666666667	0.264167785644531
3.581	0.253677368164063
3.58433333333334	0.247478485107422
3.58766666666667	0.249385833740235
3.591	0.25320053100586
3.59433333333334	0.256538391113281
3.59766666666667	0.263690948486328
3.601	0.26845932006836
3.60433333333334	0.26845932006836
3.60766666666667	0.258922576904297
3.611	0.250339508056641
3.61433333333334	0.247001647949219
3.61766666666667	0.242710113525391
3.621	0.23794174194336
3.62433333333334	0.233650207519531
3.62766666666667	0.234127044677735
3.631	0.237464904785156
3.63433333333334	0.236034393310547
3.63766666666667	0.238418579101563
3.641	0.244140625
3.64433333333334	0.254154205322266
3.64766666666667	0.261306762695313
3.651	0.262260437011719
3.65433333333334	0.266551971435547
3.65766666666667	0.272750854492188
3.661	0.277042388916016
3.66433333333334	0.275611877441406
3.66766666666667	0.271797180175781
3.671	0.271797180175781
3.67433333333334	0.269412994384766
3.67766666666667	0.264644622802735
3.681	0.258445739746094
3.68433333333334	0.252723693847656
3.68766666666667	0.248908996582031
3.691	0.240325927734375
3.69433333333334	0.227451324462891
3.69766666666667	0.214576721191406
3.701	0.199317932128906
3.70433333333334	0.188827514648438
3.70766666666667	0.183582305908203
3.711	0.187873840332031
3.71433333333334	0.197410583496094
3.71766666666667	0.208377838134766
3.721	0.22125244140625
3.72433333333334	0.234127044677735
3.72766666666667	0.236988067626953
3.731	0.229358673095703
3.73433333333334	0.220298767089844
3.73766666666667	0.217437744140625
3.741	0.224590301513672
3.74433333333334	0.228404998779297
3.74766666666667	0.234603881835938
3.751	0.243186950683594
3.75433333333334	0.251293182373047
3.75766666666667	0.248908996582031
3.761	0.238418579101563
3.76433333333334	0.232219696044922
3.76766666666667	0.230789184570313
3.771	0.233173370361328
3.77433333333334	0.236034393310547
3.77766666666667	0.238895416259766
3.781	0.236988067626953
3.78433333333334	0.234127044677735
3.78766666666667	0.234603881835938
3.791	0.239849090576172
3.79433333333334	0.238418579101563
3.79766666666667	0.239372253417969
3.801	0.243186950683594
3.80433333333334	0.248908996582031
3.80766666666667	0.250339508056641
3.811	0.245094299316406
3.81433333333334	0.247001647949219
3.81766666666667	0.250339508056641
3.821	0.258445739746094
3.82433333333334	0.26702880859375
3.82766666666667	0.279426574707031
3.831	0.29897689819336
3.83433333333334	0.316143035888672
3.83766666666667	0.334262847900391
3.841	0.350475311279297
3.84433333333334	0.375747680664063
3.84766666666667	0.407695770263672
3.851	0.443458557128906
3.85433333333334	0.486850738525391
3.85766666666667	0.535964965820313
3.861	0.591278076171875
3.86433333333334	0.647068023681641
3.86766666666667	0.710010528564453
3.871	0.782012939453125
3.87433333333334	0.873088836669922
3.87766666666667	0.982284545898438
3.881	1.11198425292969
3.88433333333334	1.25885009765625
3.88766666666667	1.42288208007813
3.891	1.60980224609375
3.89433333333334	1.81341171264649
3.89766666666667	2.03800201416016
3.901	2.28452682495117
3.90433333333334	2.56586074829102
3.90766666666667	2.88009643554688
3.911	3.22818756103516
3.91433333333334	3.6153793334961
3.91766666666667	4.04024124145508
3.921	4.50515747070313
3.92433333333334	5.00726699829102
3.92766666666667	5.55086135864258
3.931	6.14595413208008
3.93433333333334	6.79397583007813
3.93766666666667	7.50207901000977
3.941	8.26787948608399
3.94433333333334	9.10091400146485
3.94766666666667	10.0078582763672
3.951	10.9868049621582
3.95433333333334	12.0396614074707
3.95766666666667	13.1578445434571
3.961	14.3599510192871
3.96433333333334	15.645980834961
3.96766666666667	17.0173645019531
3.971	18.460750579834
3.97433333333334	19.9694633483887
3.97766666666667	21.54541015625
3.981	23.1738090515137
3.98433333333334	24.8293876647949
3.98766666666667	26.4787673950196
3.991	28.1028747558594
3.99433333333334	29.6797752380371
3.99766666666667	31.1822891235352
4.001	32.5756072998047
4.00433333333334	33.8377952575684
4.00766666666667	34.9493026733399
4.011	35.888671875
4.01433333333334	36.6291999816895
4.01766666666667	37.1599197387696
4.021	37.473201751709
4.02433333333334	37.5666618347168
4.02766666666667	37.4364852905274
4.031	37.0874404907227
4.03433333333334	36.5386009216309
4.03766666666667	35.799503326416
4.041	34.8916053771973
4.04433333333334	33.8354110717774
4.04766666666667	32.6628684997559
4.051	31.3982963562012
4.05433333333334	30.0645828247071
4.05766666666667	28.6884307861328
4.061	27.2970199584961
4.06433333333334	25.9146690368653
4.06766666666667	24.5575904846192
4.071	23.2391357421875
4.07433333333334	21.9740867614746
4.07766666666667	20.7748413085938
4.081	19.6447372436524
4.08433333333334	18.5813903808594
4.08766666666667	17.5819396972656
4.091	16.6506767272949
4.09433333333334	15.7852172851563
4.09766666666667	14.9779319763184
4.101	14.2259597778321
4.10433333333334	13.5240554809571
4.10766666666667	12.8664970397949
4.111	12.2451782226563
4.11433333333334	11.6534233093262
4.11766666666667	11.0845565795899
4.121	10.521411895752
4.12433333333334	9.95779037475586
4.12766666666667	9.39607620239258
4.131	8.83769989013672
4.13433333333334	8.27932357788086
4.13766666666667	7.71903991699219
4.141	7.16018676757813
4.14433333333334	6.6065788269043
4.14766666666667	6.05583190917969
4.151	5.51319122314453
4.15433333333334	4.9734115600586
4.15766666666667	4.44364547729492
4.161	3.92484664916992
4.16433333333334	3.42559814453125
4.16766666666667	2.94971466064453
4.171	2.49099731445313
4.17433333333334	2.05850601196289
4.17766666666667	1.65510177612305
4.181	1.28269195556641
4.18433333333334	0.941753387451172
4.18766666666667	0.631332397460938
4.191	0.359535217285156
4.19433333333334	0.124454498291016
4.19766666666667	-0.0791549682617188
4.201	-0.249385833740235
4.20433333333334	-0.392913818359375
4.20766666666667	-0.508785247802735
4.211	-0.601291656494141
4.21433333333334	-0.671863555908203
4.21766666666667	-0.721454620361328
4.221	-0.75674057006836
4.22433333333334	-0.777244567871094
4.22766666666667	-0.787734985351563
4.231	-0.784873962402344
4.23433333333334	-0.767707824707032
4.23766666666667	-0.740528106689453
4.241	-0.706672668457032
4.24433333333334	-0.668048858642578
4.24766666666667	-0.620365142822266
4.251	-0.57220458984375
4.25433333333334	-0.526905059814453
4.25766666666667	-0.48828125
4.261	-0.447273254394531
4.26433333333334	-0.407218933105469
4.26766666666667	-0.368118286132813
4.271	-0.335216522216797
4.27433333333334	-0.308513641357422
4.27766666666667	-0.283241271972656
4.281	-0.256061553955078
4.28433333333334	-0.227451324462891
4.28766666666667	-0.207901000976563
4.291	-0.192642211914063
4.29433333333334	-0.179290771484375
4.29766666666667	-0.164031982421875
4.301	-0.149250030517578
4.30433333333334	-0.134468078613281
4.30766666666667	-0.110626220703125
4.311	-0.0858306884765625
4.31433333333334	-0.0615119934082032
4.31766666666667	-0.0457763671875
4.321	-0.030517578125
4.32433333333334	-0.00667572021484375
4.32766666666667	0.02288818359375
4.331	0.0576972961425782
4.33433333333334	0.0929832458496094
4.33766666666667	0.132083892822266
4.341	0.166416168212891
4.34433333333334	0.184059143066406
4.34766666666667	0.187873840332031
4.351	0.19216537475586
4.35433333333334	0.203132629394531
4.35766666666667	0.217437744140625
4.361	0.23031234741211
4.36433333333334	0.242233276367188
4.36766666666667	0.258445739746094
4.371	0.270366668701172
4.37433333333334	0.277519226074219
4.37766666666667	0.276565551757813
4.381	0.277996063232422
4.38433333333334	0.281810760498047
4.38766666666667	0.288486480712891
4.391	0.298023223876953
4.39433333333334	0.305652618408203
4.39766666666667	0.311851501464844
4.401	0.311374664306641
4.40433333333334	0.309467315673828
4.40766666666667	0.305652618408203
4.411	0.301361083984375
4.41433333333334	0.298500061035156
4.41766666666667	0.301837921142578
4.421	0.31280517578125
4.42433333333334	0.320911407470703
4.42766666666667	0.320911407470703
4.431	0.318050384521485
4.43433333333334	0.315666198730469
4.43766666666667	0.31423568725586
4.441	0.310897827148438
4.44433333333334	0.31280517578125
4.44766666666667	0.32186508178711
4.451	0.328540802001953
4.45433333333334	0.332355499267578
4.45766666666667	0.329971313476563
4.461	0.327587127685547
4.46433333333334	0.322341918945313
4.46766666666667	0.317573547363281
4.471	0.316143035888672
4.47433333333334	0.319480895996094
4.47766666666667	0.326156616210938
4.481	0.327110290527344
4.48433333333334	0.324726104736328
4.48766666666667	0.315189361572266
4.491	0.309944152832031
4.49433333333334	0.307083129882813
4.49766666666667	0.303745269775391
4.501	0.30660629272461
4.50433333333334	0.309944152832031
4.50766666666667	0.313282012939453
4.511	0.308036804199219
4.51433333333334	0.303745269775391
4.51766666666667	0.308513641357422
4.521	0.315189361572266
4.52433333333334	0.324249267578125
4.52766666666667	0.334262847900391
4.531	0.348567962646485
4.53433333333334	0.356674194335938
4.53766666666667	0.3509521484375
4.541	0.334739685058594
4.54433333333334	0.321388244628906
4.54766666666667	0.316143035888672
4.551	0.315189361572266
4.55433333333334	0.315189361572266
4.55766666666667	0.321388244628906
4.561	0.335216522216797
4.56433333333334	0.345230102539063
4.56766666666667	0.342845916748047
4.571	0.331878662109375
4.57433333333334	0.321388244628906
4.57766666666667	0.308513641357422
4.581	0.294685363769531
4.58433333333334	0.285625457763672
4.58766666666667	0.2899169921875
4.591	0.298023223876953
4.59433333333334	0.308036804199219
4.59766666666667	0.319004058837891
4.601	0.333309173583985
4.60433333333334	0.339031219482422
4.60766666666667	0.333786010742188
4.611	0.325202941894531
4.61433333333334	0.313758850097656
4.61766666666667	0.303745269775391
4.621	0.29134750366211
4.62433333333334	0.288009643554688
4.62766666666667	0.289440155029297
4.631	0.298023223876953
4.63433333333334	0.309944152832031
4.63766666666667	0.324249267578125
4.641	0.335216522216797
4.64433333333334	0.33712387084961
4.64766666666667	0.331401824951172
4.651	0.325679779052735
4.65433333333334	0.322341918945313
4.65766666666667	0.319480895996094
4.661	0.317573547363281
4.66433333333334	0.322818756103516
4.66766666666667	0.336170196533203
4.671	0.343799591064453
4.67433333333334	0.344276428222656
4.67766666666667	0.339508056640625
4.681	0.340938568115235
4.68433333333334	0.342845916748047
4.68766666666667	0.342369079589844
4.691	0.339508056640625
4.69433333333334	0.334262847900391
4.69766666666667	0.330448150634766
4.701	0.323772430419922
4.70433333333334	0.319004058837891
4.70766666666667	0.315189361572266
4.711	0.315189361572266
4.71433333333334	0.319004058837891
4.71766666666667	0.318527221679688
4.721	0.316143035888672
4.72433333333334	0.310897827148438
4.72766666666667	0.30660629272461
4.731	0.305652618408203
4.73433333333334	0.308036804199219
4.73766666666667	0.317096710205078
4.741	0.326156616210938
4.74433333333334	0.330924987792969
4.74766666666667	0.32949447631836
4.751	0.324249267578125
4.75433333333334	0.315189361572266
4.75766666666667	0.304222106933594
4.761	0.295162200927735
4.76433333333334	0.294685363769531
4.76766666666667	0.299930572509766
4.771	0.307083129882813
4.77433333333334	0.316619873046875
4.77766666666667	0.325202941894531
4.781	0.332832336425781
4.78433333333334	0.336170196533203
4.78766666666667	0.334739685058594
4.791	0.333309173583985
4.79433333333334	0.32806396484375
4.79766666666667	0.322341918945313
4.801	0.312328338623047
4.80433333333334	0.304222106933594
4.80766666666667	0.300407409667969
4.811	0.29897689819336
4.81433333333334	0.300884246826172
4.81766666666667	0.301837921142578
4.821	0.307559967041016
4.82433333333334	0.312328338623047
4.82766666666667	0.318050384521485
4.831	0.324726104736328
4.83433333333334	0.327587127685547
4.83766666666667	0.327110290527344
4.841	0.318527221679688
4.84433333333334	0.311374664306641
4.84766666666667	0.304222106933594
4.851	0.293254852294922
4.85433333333334	0.281333923339844
4.85766666666667	0.273227691650391
4.861	0.274181365966797
4.86433333333334	0.276565551757813
4.86766666666667	0.278472900390625
4.871	0.283241271972656
4.87433333333334	0.288486480712891
4.87766666666667	0.294208526611328
4.881	0.299930572509766
4.88433333333334	0.302791595458985
4.88766666666667	0.300407409667969
4.891	0.294208526611328
4.89433333333334	0.289440155029297
4.89766666666667	0.288963317871094
4.901	0.293254852294922
4.90433333333334	0.298023223876953
4.90766666666667	0.30517578125
4.911	0.306129455566406
4.91433333333334	0.30660629272461
4.91766666666667	0.309944152832031
4.921	0.31423568725586
4.92433333333334	0.317573547363281
4.92766666666667	0.315666198730469
4.931	0.32186508178711
4.93433333333334	0.332832336425781
4.93766666666667	0.340461730957031
4.941	0.338077545166016
4.94433333333334	0.331878662109375
4.94766666666667	0.338554382324219
4.951	0.351905822753906
4.95433333333334	0.361919403076172
4.95766666666667	0.363826751708985
4.961	0.362873077392578
4.96433333333334	0.363349914550781
4.96766666666667	0.360965728759766
4.971	0.353336334228516
4.97433333333334	0.349044799804688
4.97766666666667	0.347614288330078
4.981	0.35238265991211
4.98433333333334	0.359535217285156
4.98766666666667	0.371932983398438
4.991	0.38290023803711
4.99433333333334	0.385761260986328
4.99766666666667	0.387668609619141
5.001	0.395774841308594
5.00433333333334	0.414848327636719
5.00766666666667	0.434398651123047
5.011	0.459671020507813
5.01433333333334	0.497817993164063
5.01766666666667	0.545501708984375
5.021	0.5950927734375
5.02433333333334	0.639438629150391
5.02766666666667	0.679969787597657
5.031	0.720977783203125
5.03433333333334	0.769615173339844
5.03766666666667	0.830173492431641
5.041	0.90169906616211
5.04433333333334	0.979423522949219
5.04766666666667	1.06334686279297
5.051	1.15442276000977
5.05433333333334	1.24597549438477
5.05766666666667	1.3422966003418
5.061	1.44767761230469
5.06433333333334	1.56736373901367
5.06766666666667	1.69944763183594
5.071	1.83820724487305
5.07433333333334	1.99031829833985
5.07766666666667	2.15816497802735
5.081	2.34413146972656
5.08433333333334	2.54869461059571
5.08766666666667	2.7761459350586
5.091	3.03363800048828
5.09433333333334	3.31926345825196
5.09766666666667	3.62682342529297
5.101	3.95298004150391
5.10433333333334	4.30583953857422
5.10766666666667	4.69303131103516
5.111	5.10692596435547
5.11433333333334	5.54323196411133
5.11766666666667	5.99908828735352
5.121	6.48880004882813
5.12433333333334	7.01284408569336
5.12766666666667	7.56931304931641
5.131	8.16488265991211
5.13433333333334	8.80908966064453
5.13766666666667	9.5052719116211
5.141	10.2381706237793
5.14433333333334	11.0039710998535
5.14766666666667	11.8002891540528
5.151	12.6328468322754
5.15433333333334	13.5002136230469
5.15766666666667	14.4047737121582
5.161	15.3417587280274
5.16433333333334	16.3068771362305
5.16766666666667	17.305850982666
5.171	18.3358192443848
5.17433333333334	19.3948745727539
5.17766666666667	20.4739570617676
5.181	21.5816497802735
5.18433333333334	22.7203369140625
5.18766666666667	23.8852500915528
5.191	25.0668525695801
5.19433333333334	26.2556076049805
5.19766666666667	27.4481773376465
5.201	28.6440849304199
5.20433333333334	29.8480987548828
5.20766666666667	31.0459136962891
5.211	32.2265625
5.21433333333334	33.383846282959
5.21766666666667	34.5230102539063
5.221	35.6345176696778
5.22433333333334	36.6983413696289
5.22766666666667	37.7168655395508
5.231	38.6929512023926
5.23433333333334	39.6318435668946
5.23766666666667	40.5168533325196
5.241	41.3451194763184
5.24433333333334	42.1175956726074
5.24766666666667	42.8333282470703
5.251	43.4913635253906
5.25433333333334	44.0802574157715
5.25766666666667	44.607162475586
5.261	45.0716018676758
5.26433333333334	45.4716682434082
5.26766666666667	45.797348022461
5.271	46.0433959960938
5.27433333333334	46.2164878845215
5.27766666666667	46.3194847106934
5.281	46.3504791259766
5.28433333333334	46.3089942932129
5.28766666666667	46.20361328125
5.291	46.0400581359863
5.29433333333334	45.8207130432129
5.29766666666667	45.5355644226074
5.301	45.1946258544922
5.30433333333334	44.7969436645508
5.30766666666667	44.3491935729981
5.311	43.8499450683594
5.31433333333334	43.3034896850586
5.31766666666667	42.7193641662598
5.321	42.0928001403809
5.32433333333334	41.4342880249024
5.32766666666667	40.738582611084
5.331	40.0118827819824
5.33433333333334	39.2508506774903
5.33766666666667	38.4659767150879
5.341	37.6634597778321
5.34433333333334	36.8452072143555
5.34766666666667	36.0188484191895
5.351	35.1886749267578
5.35433333333334	34.3618392944336
5.35766666666667	33.5288047790528
5.361	32.6881408691406
5.36433333333334	31.8350791931153
5.36766666666667	30.970573425293
5.371	30.1089286804199
5.37433333333334	29.259204864502
5.37766666666667	28.4252166748047
5.381	27.5983810424805
5.38433333333334	26.7786979675293
5.38766666666667	25.9757041931153
5.391	25.1865386962891
5.39433333333334	24.4078636169434
5.39766666666667	23.6344337463379
5.401	22.8829383850098
5.40433333333334	22.1605300903321
5.40766666666667	21.4600563049317
5.411	20.7695960998535
5.41433333333334	20.0824737548828
5.41766666666667	19.4096565246582
5.421	18.7468528747559
5.42433333333334	18.0983543395996
5.42766666666667	17.4608230590821
5.431	16.8418884277344
5.43433333333334	16.2425041198731
5.43766666666667	15.6612396240235
5.441	15.1057243347168
5.44433333333334	14.5659446716309
5.44766666666667	14.0447616577149
5.451	13.5331153869629
5.45433333333334	13.0357742309571
5.45766666666667	12.5532150268555
5.461	12.0863914489746
5.46433333333334	11.6353034973145
5.46766666666667	11.2004280090332
5.471	10.7803344726563
5.47433333333334	10.3754997253418
5.47766666666667	9.98592376708985
5.481	9.61017608642578
5.48433333333334	9.24968719482422
5.48766666666667	8.90493392944336
5.491	8.58688354492188
5.49433333333334	8.29124450683594
5.49766666666667	8.00895690917969
5.501	7.73668289184571
5.50433333333334	7.47442245483399
5.50766666666667	7.21454620361328
5.511	6.95610046386719
5.51433333333334	6.70194625854492
5.51766666666667	6.46543502807617
5.521	6.24465942382813
5.52433333333334	6.03818893432617
5.52766666666667	5.85126876831055
5.531	5.67817687988282
5.53433333333334	5.51462173461914
5.53766666666667	5.35631179809571
5.541	5.20467758178711
5.54433333333334	5.06687164306641
5.54766666666667	4.9428939819336
5.551	4.8370361328125
5.55433333333334	4.74691390991211
5.55766666666667	4.66299057006836
5.561	4.57859039306641
5.56433333333334	4.49180603027344
5.56766666666667	4.41074371337891
5.571	4.33206558227539
5.57433333333334	4.25100326538086
5.57766666666667	4.17423248291016
5.581	4.10890579223633
5.58433333333334	4.05311584472656
5.58766666666667	3.99541854858399
5.591	3.9358139038086
5.59433333333334	3.87859344482422
5.59766666666667	3.82423400878906
5.601	3.76939773559571
5.60433333333334	3.71551513671875
5.60766666666667	3.66783142089844
5.611	3.62300872802735
5.61433333333334	3.5858154296875
5.61766666666667	3.55672836303711
5.621	3.5395622253418
5.62433333333334	3.5243034362793
5.62766666666667	3.50761413574219
5.631	3.48663330078125
5.63433333333334	3.46136093139649
5.63766666666667	3.43036651611328
5.641	3.39555740356446
5.64433333333334	3.36170196533203
5.64766666666667	3.33309173583985
5.651	3.31401824951172
5.65433333333334	3.30352783203125
5.65766666666667	3.29780578613281
5.661	3.28969955444336
5.66433333333334	3.2806396484375
5.66766666666667	3.27634811401367
5.671	3.27014923095703
5.67433333333334	3.26156616210938
5.67766666666667	3.25536727905274
5.681	3.25584411621094
5.68433333333334	3.25965881347656
5.68766666666667	3.25632095336914
5.691	3.2496452331543
5.69433333333334	3.24058532714844
5.69766666666667	3.22914123535156
5.701	3.21435928344727
5.70433333333334	3.19814682006836
5.70766666666667	3.18384170532227
5.711	3.17859649658203
5.71433333333334	3.18098068237305
5.71766666666667	3.18431854248047
5.721	3.18384170532227
5.72433333333334	3.18193435668946
5.72766666666667	3.18288803100586
5.731	3.17907333374024
5.73433333333334	3.1728744506836
5.73766666666667	3.16810607910156
5.741	3.16429138183594
5.74433333333334	3.1576156616211
5.74766666666667	3.14760208129883
5.751	3.14378738403321
5.75433333333334	3.1423568725586
5.75766666666667	3.13949584960938
5.761	3.13568115234375
5.76433333333334	3.13615798950196
5.76766666666667	3.13806533813477
5.771	3.12995910644531
5.77433333333334	3.11326980590821
5.77766666666667	3.10087203979492
5.781	3.09944152832031
5.78433333333334	3.10707092285156
5.78766666666667	3.11517715454102
5.791	3.12519073486328
5.79433333333334	3.13520431518555
5.79766666666667	3.13949584960938
5.801	3.13329696655274
5.80433333333334	3.11517715454102
5.80766666666667	3.09514999389649
5.811	3.07846069335938
5.81433333333334	3.07178497314453
5.81766666666667	3.06844711303711
5.821	3.06463241577149
5.82433333333334	3.06510925292969
5.82766666666667	3.07226181030274
5.831	3.08561325073242
5.83433333333334	3.09562683105469
5.83766666666667	3.10182571411133
5.841	3.10087203979492
5.84433333333334	3.09848785400391
5.84766666666667	3.08942794799805
5.851	3.07846069335938
5.85433333333334	3.0660629272461
5.85766666666667	3.05604934692383
5.861	3.05318832397461
5.86433333333334	3.0517578125
5.86766666666667	3.0517578125
5.871	3.04508209228516
5.87433333333334	3.03840637207031
5.87766666666667	3.03411483764649
5.881	3.03792953491211
5.88433333333334	3.04126739501953
5.88766666666667	3.04365158081055
5.891	3.04603576660156
5.89433333333334	3.05271148681641
5.89766666666667	3.05891036987305
5.901	3.06081771850586
5.90433333333334	3.0660629272461
5.90766666666667	3.07178497314453
5.911	3.07703018188477
5.91433333333334	3.07273864746094
5.91766666666667	3.06463241577149
5.921	3.05604934692383
5.92433333333334	3.04746627807617
5.92766666666667	3.04555892944336
5.931	3.04746627807617
5.93433333333334	3.05557250976563
5.93766666666667	3.06177139282227
5.941	3.06844711303711
5.94433333333334	3.07321548461914
5.94766666666667	3.07226181030274
5.951	3.06844711303711
5.95433333333334	3.06081771850586
5.95766666666667	3.05414199829102
5.961	3.0512809753418
5.96433333333334	3.04937362670899
5.96766666666667	3.0508041381836
5.971	3.04889678955078
5.97433333333334	3.04937362670899
5.97766666666667	3.0508041381836
5.981	3.0508041381836
5.98433333333334	3.04889678955078
5.98766666666667	3.04365158081055
5.991	3.04269790649414
5.99433333333334	3.04603576660156
5.99766666666667	3.05795669555664
6.001	3.0660629272461
6.00433333333334	3.06510925292969
6.00766666666667	3.05843353271485
6.011	3.05223464965821
6.01433333333334	3.04889678955078
6.01766666666667	3.04031372070313
6.021	3.0360221862793
6.02433333333334	3.03792953491211
6.02766666666667	3.04508209228516
6.031	3.05318832397461
6.03433333333334	3.05223464965821
6.03766666666667	3.04841995239258
6.041	3.04079055786133
6.04433333333334	3.03411483764649
6.04766666666667	3.02600860595703
6.051	3.01218032836914
6.05433333333334	3.00407409667969
6.05766666666667	3.00121307373047
6.061	3.00407409667969
6.06433333333334	3.00979614257813
6.06766666666667	3.01647186279297
6.071	3.02457809448242
6.07433333333334	3.02791595458985
6.07766666666667	3.02457809448242
6.081	3.01790237426758
6.08433333333334	3.01361083984375
6.08766666666667	3.01361083984375
6.091	3.021240234375
6.09433333333334	3.03030014038086
6.09766666666667	3.04126739501953
6.101	3.04698944091797
6.10433333333334	3.04603576660156
6.10766666666667	3.03745269775391
6.111	3.02696228027344
6.11433333333334	3.02171707153321
6.11766666666667	3.01837921142578
6.121	3.02267074584961
6.12433333333334	3.02457809448242
6.12766666666667	3.02839279174805
6.131	3.02362442016602
6.13433333333334	3.01742553710938
6.13766666666667	3.00931930541992
6.141	3.00216674804688
6.14433333333334	2.99644470214844
6.14766666666667	2.99215316772461
6.151	2.99596786499024
6.15433333333334	2.99978256225586
6.15766666666667	3.0050277709961
6.161	3.00645828247071
6.16433333333334	3.01170349121094
6.16766666666667	3.01599502563477
6.171	3.01408767700196
6.17433333333334	3.01027297973633
6.17766666666667	3.00359725952149
6.181	2.99596786499024
6.18433333333334	2.98738479614258
6.18766666666667	2.97832489013672
6.191	2.97737121582031
6.19433333333334	2.97880172729492
6.19766666666667	2.98118591308594
6.201	2.98357009887696
6.20433333333334	2.98833847045899
6.20766666666667	2.99692153930664
6.211	3.00312042236328
6.21433333333334	3.00121307373047
6.21766666666667	2.99549102783203
6.221	2.99358367919922
6.22433333333334	2.99167633056641
6.22766666666667	2.98833847045899
6.231	2.97784805297852
6.23433333333334	2.9745101928711
6.23766666666667	2.97784805297852
6.241	2.97689437866211
6.24433333333334	2.97307968139649
6.24766666666667	2.96688079833985
6.251	2.97164916992188
6.25433333333334	2.98023223876953
6.25766666666667	2.98929214477539
6.261	3.0050277709961
6.26433333333334	3.021240234375
6.26766666666667	3.03697586059571
6.271	3.04031372070313
6.27433333333334	3.03888320922852
6.27766666666667	3.03316116333008
6.281	3.02553176879883
6.28433333333334	3.0207633972168
6.28766666666667	3.01933288574219
6.291	3.02457809448242
6.29433333333334	3.02219390869141
6.29766666666667	3.01885604858399
6.301	3.01170349121094
6.30433333333334	3.00073623657227
6.30766666666667	2.98452377319336
6.311	2.96735763549805
6.31433333333334	2.9592514038086
6.31766666666667	2.95734405517578
6.321	2.95639038085938
6.32433333333334	2.95782089233399
6.32766666666667	2.96258926391602
6.331	2.96688079833985
6.33433333333334	2.97069549560547
6.33766666666667	2.97164916992188
6.341	2.97021865844727
6.34433333333334	2.96545028686524
6.34766666666667	2.96163558959961
6.351	2.9597282409668
6.35433333333334	2.95591354370117
6.35766666666667	2.95209884643555
6.361	2.95591354370117
6.36433333333334	2.96592712402344
6.36766666666667	2.97307968139649
6.371	2.97355651855469
6.37433333333334	2.9749870300293
6.37766666666667	2.97737121582031
6.381	2.97594070434571
6.38433333333334	2.96735763549805
6.38766666666667	2.95448303222656
6.391	2.9439926147461
6.39433333333334	2.93922424316406
6.39766666666667	2.94208526611328
6.401	2.95066833496094
6.40433333333334	2.96115875244141
6.40766666666667	2.97355651855469
6.411	2.98452377319336
6.41433333333334	2.99119949340821
6.41766666666667	2.98786163330078
6.421	2.97403335571289
6.42433333333334	2.95829772949219
6.42766666666667	2.94685363769531
6.431	2.93779373168946
6.43433333333334	2.9292106628418
6.43766666666667	2.92396545410156
6.441	2.92158126831055
6.44433333333334	2.92301177978516
6.44766666666667	2.92110443115235
6.451	2.92110443115235
6.45433333333334	2.92158126831055
6.45766666666667	2.92348861694336
6.461	2.92587280273438
6.46433333333334	2.92730331420899
6.46766666666667	2.92825698852539
6.471	2.93016433715821
6.47433333333334	2.93445587158203
6.47766666666667	2.93827056884766
6.481	2.94017791748047
6.48433333333334	2.94065475463867
6.48766666666667	2.94589996337891
6.491	2.94923782348633
6.49433333333334	2.94542312622071
6.49766666666667	2.93302536010742
6.501	2.92110443115235
6.50433333333334	2.91681289672852
6.50766666666667	2.91490554809571
6.511	2.9139518737793
6.51433333333334	2.92015075683594
6.51766666666667	2.93493270874024
6.521	2.94923782348633
6.52433333333334	2.94780731201172
6.52766666666667	2.93922424316406
6.531	2.93159484863281
6.53433333333334	2.92539596557617
6.53766666666667	2.91872024536133
6.541	2.91824340820313
6.54433333333334	2.93111801147461
6.54766666666667	2.94828414916992
6.551	2.96401977539063
6.55433333333334	2.97355651855469
6.55766666666667	2.97403335571289
6.561	2.96163558959961
6.56433333333334	2.94685363769531
6.56766666666667	2.93684005737305
6.571	2.92825698852539
6.57433333333334	2.91967391967774
6.57766666666667	2.91776657104492
6.581	2.92396545410156
6.58433333333334	2.9296875
6.58766666666667	2.92825698852539
6.591	2.92491912841797
6.59433333333334	2.92539596557617
6.59766666666667	2.9296875
6.601	2.93588638305664
6.60433333333334	2.93731689453125
6.60766666666667	2.93397903442383
6.611	2.9287338256836
6.61433333333334	2.92158126831055
6.61766666666667	2.91061401367188
6.621	2.8986930847168
6.62433333333334	2.89726257324219
6.62766666666667	2.90679931640625
6.631	2.91728973388672
6.63433333333334	2.92301177978516
6.63766666666667	2.92825698852539
6.641	2.93588638305664
6.64433333333334	2.94351577758789
6.64766666666667	2.9439926147461
6.651	2.94256210327149
6.65433333333334	2.94160842895508
6.65766666666667	2.93731689453125
6.661	2.9292106628418
6.66433333333334	2.9144287109375
[truncated: 2,506 more rows]
