# Supplementary material for: Phase-Specific Parameter Estimation in Chiral HPLC Using 1‑Site, 2‑Site Stochastic Models, and Unified Equation Approach
Source: Anal Chem. 2026 Apr 29;98(18):13925–39. doi: 10.1021/acs.analchem.6c01634 (PMC13177292; doi:10.1021/acs.analchem.6c01634)
Supplement: Supplementary file 2 [file ac6c01634_si_002.zip › SupportingInformation/01_isotherm_fit/CELL3_data/LORA_CELL3_05_10_22510.CSV]

0.000833333333333334	-0.00715255737304688
0.00416666666666667	-0.0119209289550781
0.0075	-0.0138282775878906
0.0108333333333334	-0.0166893005371094
0.0141666666666667	-0.0181198120117188
0.0175	-0.0195503234863281
0.0208333333333334	-0.019073486328125
0.0241666666666667	-0.0247955322265625
0.0275	-0.0362396240234375
0.0308333333333334	-0.0448226928710938
0.0341666666666667	-0.0476837158203125
0.0375	-0.0467300415039063
0.0408333333333334	-0.0476837158203125
0.0441666666666667	-0.0414848327636719
0.0475	-0.0295639038085938
0.0508333333333334	-0.0238418579101563
0.0541666666666667	-0.026702880859375
0.0575	-0.0300407409667969
0.0608333333333334	-0.030517578125
0.0641666666666667	-0.0376701354980469
0.0675	-0.0500679016113282
0.0708333333333334	-0.0562667846679688
0.0741666666666667	-0.0524520874023438
0.0775	-0.0433921813964844
0.0808333333333334	-0.0295639038085938
0.0841666666666667	-0.0100135803222656
0.0875	0.00238418579101563
0.0908333333333334	0.00858306884765625
0.0941666666666667	0.00715255737304688
0.0975000000000001	0.003814697265625
0.100833333333334	-0.00619888305664063
0.104166666666667	-0.0233650207519531
0.1075	-0.0319480895996094
0.110833333333334	-0.0333786010742188
0.114166666666667	-0.034332275390625
0.1175	-0.0424385070800781
0.120833333333334	-0.0467300415039063
0.124166666666667	-0.03814697265625
0.1275	-0.0271797180175781
0.130833333333334	-0.0200271606445313
0.134166666666667	-0.0152587890625
0.1375	-0.00810623168945313
0.140833333333334	-0.0057220458984375
0.144166666666667	-0.0147819519042969
0.1475	-0.0252723693847656
0.150833333333334	-0.0319480895996094
0.154166666666667	-0.0338554382324219
0.1575	-0.0371932983398438
0.160833333333334	-0.0371932983398438
0.164166666666667	-0.0357627868652344
0.1675	-0.0348091125488281
0.170833333333334	-0.0362396240234375
0.174166666666667	-0.0348091125488281
0.1775	-0.026702880859375
0.180833333333334	-0.0195503234863281
0.184166666666667	-0.00905990600585938
0.1875	-0.00333786010742188
0.190833333333334	0.0019073486328125
0.194166666666667	-0.0019073486328125
0.1975	-0.00715255737304688
0.200833333333334	-0.0157356262207031
0.204166666666667	-0.0338554382324219
0.2075	-0.0519752502441407
0.210833333333334	-0.0715255737304688
0.214166666666667	-0.0834465026855469
0.2175	-0.0920295715332031
0.220833333333334	-0.0944137573242188
0.224166666666667	-0.0863075256347656
0.2275	-0.0739097595214844
0.230833333333334	-0.0596046447753907
0.234166666666667	-0.0472068786621094
0.2375	-0.0386238098144531
0.240833333333334	-0.0338554382324219
0.244166666666667	-0.0362396240234375
0.2475	-0.0405311584472656
0.250833333333334	-0.0462532043457031
0.254166666666667	-0.049591064453125
0.2575	-0.0510215759277344
0.260833333333334	-0.0529289245605469
0.264166666666667	-0.0524520874023438
0.2675	-0.0562667846679688
0.270833333333334	-0.0538825988769532
0.274166666666667	-0.0529289245605469
0.2775	-0.0467300415039063
0.280833333333334	-0.0395774841308594
0.284166666666667	-0.0300407409667969
0.2875	-0.0147819519042969
0.290833333333334	-0.0057220458984375
0.294166666666667	-0.00143051147460938
0.2975	-0.011444091796875
0.300833333333334	-0.0262260437011719
0.304166666666667	-0.03814697265625
0.3075	-0.0467300415039063
0.310833333333334	-0.0543594360351563
0.314166666666667	-0.0629425048828125
0.3175	-0.06103515625
0.320833333333334	-0.0529289245605469
0.324166666666667	-0.0514984130859375
0.3275	-0.06103515625
0.330833333333334	-0.0720024108886719
0.334166666666667	-0.0748634338378907
0.3375	-0.0791549682617188
0.340833333333334	-0.0824928283691406
0.344166666666667	-0.0820159912109375
0.3475	-0.0720024108886719
0.350833333333334	-0.057220458984375
0.354166666666667	-0.0500679016113282
0.3575	-0.0443458557128906
0.360833333333334	-0.0414848327636719
0.364166666666667	-0.0338554382324219
0.3675	-0.0281333923339844
0.370833333333334	-0.0290870666503906
0.374166666666667	-0.030517578125
0.3775	-0.0314712524414063
0.380833333333334	-0.0290870666503906
0.384166666666667	-0.0281333923339844
0.3875	-0.026702880859375
0.390833333333334	-0.0205039978027344
0.394166666666667	-0.0147819519042969
0.3975	-0.0157356262207031
0.400833333333334	-0.0262260437011719
0.404166666666667	-0.03814697265625
0.4075	-0.0505447387695313
0.410833333333334	-0.0634193420410157
0.414166666666667	-0.0743865966796875
0.4175	-0.0805854797363281
0.420833333333334	-0.0782012939453125
0.424166666666667	-0.0710487365722657
0.4275	-0.06103515625
0.430833333333334	-0.0476837158203125
0.434166666666667	-0.0348091125488281
0.4375	-0.0247955322265625
0.440833333333334	-0.0205039978027344
0.444166666666667	-0.0238418579101563
0.4475	-0.0329017639160156
0.450833333333334	-0.0424385070800781
0.454166666666667	-0.0510215759277344
0.4575	-0.0562667846679688
0.460833333333334	-0.0596046447753907
0.464166666666667	-0.057220458984375
0.4675	-0.0514984130859375
0.470833333333334	-0.049591064453125
0.474166666666667	-0.0481605529785156
0.4775	-0.0462532043457031
0.480833333333334	-0.0443458557128906
0.484166666666667	-0.0457763671875
0.4875	-0.0500679016113282
0.490833333333334	-0.0476837158203125
0.494166666666667	-0.041961669921875
0.4975	-0.0429153442382813
0.500833333333334	-0.0476837158203125
0.504166666666667	-0.0519752502441407
0.5075	-0.049591064453125
0.510833333333334	-0.0462532043457031
0.514166666666667	-0.0467300415039063
0.5175	-0.0448226928710938
0.520833333333334	-0.0448226928710938
0.524166666666667	-0.0452995300292969
0.5275	-0.0510215759277344
0.530833333333334	-0.06103515625
0.534166666666667	-0.0681877136230469
0.5375	-0.0643730163574219
0.540833333333334	-0.0462532043457031
0.544166666666667	-0.0300407409667969
0.5475	-0.0214576721191406
0.550833333333334	-0.0133514404296875
0.554166666666667	-0.00429153442382813
0.5575	-0.00143051147460938
0.560833333333334	-0.0095367431640625
0.564166666666667	-0.0185966491699219
0.5675	-0.0233650207519531
0.570833333333334	-0.0300407409667969
0.574166666666667	-0.041961669921875
0.5775	-0.0519752502441407
0.580833333333334	-0.0524520874023438
0.584166666666667	-0.0491142272949219
0.5875	-0.0452995300292969
0.590833333333334	-0.0424385070800781
0.594166666666667	-0.03814697265625
0.5975	-0.0386238098144531
0.600833333333334	-0.0481605529785156
0.604166666666667	-0.0638961791992188
0.6075	-0.0758171081542969
0.610833333333334	-0.080108642578125
0.614166666666667	-0.0820159912109375
0.6175	-0.0805854797363281
0.620833333333334	-0.0782012939453125
0.624166666666667	-0.0696182250976563
0.6275	-0.0658035278320313
0.630833333333334	-0.064849853515625
0.634166666666667	-0.0667572021484375
0.6375	-0.0696182250976563
0.640833333333334	-0.0662803649902344
0.644166666666667	-0.0624656677246094
0.6475	-0.0538825988769532
0.650833333333334	-0.0448226928710938
0.654166666666667	-0.0329017639160156
0.6575	-0.0200271606445313
0.660833333333334	-0.0157356262207031
0.664166666666667	-0.0157356262207031
0.6675	-0.02288818359375
0.670833333333334	-0.0271797180175781
0.674166666666667	-0.034332275390625
0.6775	-0.0443458557128906
0.680833333333334	-0.0510215759277344
0.684166666666667	-0.0514984130859375
0.6875	-0.0486373901367188
0.690833333333334	-0.049591064453125
0.694166666666667	-0.0514984130859375
0.6975	-0.0505447387695313
0.700833333333334	-0.0538825988769532
0.704166666666667	-0.06103515625
0.7075	-0.0696182250976563
0.710833333333334	-0.0715255737304688
0.714166666666667	-0.0672340393066407
0.7175	-0.06103515625
0.720833333333334	-0.049591064453125
0.724166666666667	-0.034332275390625
0.7275	-0.0138282775878906
0.730833333333334	0
0.734166666666667	0.00810623168945313
0.7375	0.0109672546386719
0.740833333333334	0.0100135803222656
0.744166666666667	0.0019073486328125
0.7475	-0.0133514404296875
0.750833333333334	-0.026702880859375
0.754166666666667	-0.0352859497070313
0.7575	-0.0414848327636719
0.760833333333334	-0.0424385070800781
0.764166666666667	-0.0367164611816406
0.7675	-0.0286102294921875
0.770833333333334	-0.0243186950683594
0.774166666666667	-0.0238418579101563
0.7775	-0.0262260437011719
0.780833333333334	-0.0295639038085938
0.784166666666667	-0.034332275390625
0.7875	-0.0386238098144531
0.790833333333334	-0.0405311584472656
0.794166666666667	-0.041961669921875
0.7975	-0.0386238098144531
0.800833333333334	-0.0400543212890625
0.804166666666667	-0.0462532043457031
0.8075	-0.0581741333007813
0.810833333333334	-0.0662803649902344
0.814166666666667	-0.0662803649902344
0.8175	-0.0662803649902344
0.820833333333334	-0.0634193420410157
0.824166666666667	-0.0562667846679688
0.8275	-0.0438690185546875
0.830833333333334	-0.0391006469726563
0.834166666666667	-0.041961669921875
0.8375	-0.0462532043457031
0.840833333333334	-0.0467300415039063
0.844166666666667	-0.0438690185546875
0.8475	-0.0429153442382813
0.850833333333334	-0.0400543212890625
0.854166666666667	-0.0376701354980469
0.8575	-0.034332275390625
0.860833333333334	-0.0348091125488281
0.864166666666667	-0.0410079956054688
0.8675	-0.0457763671875
0.870833333333334	-0.0433921813964844
0.874166666666667	-0.041961669921875
0.8775	-0.0457763671875
0.880833333333334	-0.0543594360351563
0.884166666666667	-0.0581741333007813
0.8875	-0.06103515625
0.890833333333334	-0.0643730163574219
0.894166666666667	-0.0596046447753907
0.8975	-0.0457763671875
0.900833333333334	-0.0286102294921875
0.904166666666667	-0.0152587890625
0.9075	-0.0019073486328125
0.910833333333334	0.00619888305664063
0.914166666666667	0.00810623168945313
0.9175	0.00524520874023438
0.920833333333334	0.00429153442382813
0.924166666666667	0.00333786010742188
0.9275	-0.003814697265625
0.930833333333334	-0.0138282775878906
0.934166666666667	-0.0243186950683594
0.9375	-0.0352859497070313
0.940833333333334	-0.0481605529785156
0.944166666666667	-0.0586509704589844
0.9475	-0.0662803649902344
0.950833333333334	-0.0734329223632813
0.954166666666667	-0.0777244567871094
0.9575	-0.0758171081542969
0.960833333333334	-0.0658035278320313
0.964166666666667	-0.0538825988769532
0.9675	-0.0362396240234375
0.970833333333334	-0.0171661376953125
0.974166666666667	0.00095367431640625
0.9775	0.0109672546386719
0.980833333333334	0.0138282775878906
0.984166666666667	0.0157356262207031
0.9875	0.00762939453125
0.990833333333334	-0.00429153442382813
0.994166666666667	-0.0176429748535156
0.9975	-0.0247955322265625
1.00083333333334	-0.0300407409667969
1.00416666666667	-0.0333786010742188
1.0075	-0.0357627868652344
1.01083333333334	-0.0348091125488281
1.01416666666667	-0.0371932983398438
1.0175	-0.041961669921875
1.02083333333334	-0.0457763671875
1.02416666666667	-0.0476837158203125
1.0275	-0.0438690185546875
1.03083333333334	-0.0386238098144531
1.03416666666667	-0.026702880859375
1.0375	-0.0181198120117188
1.04083333333334	-0.0185966491699219
1.04416666666667	-0.0281333923339844
1.0475	-0.0357627868652344
1.05083333333334	-0.0338554382324219
1.05416666666667	-0.0252723693847656
1.0575	-0.0147819519042969
1.06083333333334	-0.00429153442382813
1.06416666666667	0.00476837158203125
1.0675	0.00524520874023438
1.07083333333334	-0.00667572021484375
1.07416666666667	-0.0324249267578125
1.0775	-0.0553131103515625
1.08083333333334	-0.0681877136230469
1.08416666666667	-0.0700950622558594
1.0875	-0.064849853515625
1.09083333333334	-0.0553131103515625
1.09416666666667	-0.0429153442382813
1.0975	-0.0362396240234375
1.10083333333334	-0.0357627868652344
1.10416666666667	-0.0376701354980469
1.1075	-0.0405311584472656
1.11083333333334	-0.041961669921875
1.11416666666667	-0.0395774841308594
1.1175	-0.0338554382324219
1.12083333333334	-0.0243186950683594
1.12416666666667	-0.0185966491699219
1.1275	-0.0138282775878906
1.13083333333334	-0.0128746032714844
1.13416666666667	-0.0166893005371094
1.1375	-0.0195503234863281
1.14083333333334	-0.0247955322265625
1.14416666666667	-0.0262260437011719
1.1475	-0.0281333923339844
1.15083333333334	-0.0257492065429688
1.15416666666667	-0.0195503234863281
1.1575	-0.0109672546386719
1.16083333333334	-0.00333786010742188
1.16416666666667	0.00476837158203125
1.1675	0.00333786010742188
1.17083333333334	-0.00524520874023438
1.17416666666667	-0.0214576721191406
1.1775	-0.0367164611816406
1.18083333333334	-0.0476837158203125
1.18416666666667	-0.0576972961425782
1.1875	-0.0505447387695313
1.19083333333334	-0.0348091125488281
1.19416666666667	-0.0171661376953125
1.1975	-0.0128746032714844
1.20083333333334	-0.0166893005371094
1.20416666666667	-0.026702880859375
1.2075	-0.0414848327636719
1.21083333333334	-0.0529289245605469
1.21416666666667	-0.0548362731933594
1.2175	-0.0486373901367188
1.22083333333334	-0.0424385070800781
1.22416666666667	-0.0395774841308594
1.2275	-0.0386238098144531
1.23083333333334	-0.0410079956054688
1.23416666666667	-0.0457763671875
1.2375	-0.0486373901367188
1.24083333333334	-0.0481605529785156
1.24416666666667	-0.0414848327636719
1.2475	-0.0362396240234375
1.25083333333334	-0.0329017639160156
1.25416666666667	-0.0314712524414063
1.2575	-0.0271797180175781
1.26083333333334	-0.0185966491699219
1.26416666666667	-0.00715255737304688
1.2675	0.003814697265625
1.27083333333334	0.0133514404296875
1.27416666666667	0.0152587890625
1.2775	0.0095367431640625
1.28083333333334	0.000476837158203125
1.28416666666667	-0.00095367431640625
1.2875	0.003814697265625
1.29083333333334	0.0104904174804688
1.29416666666667	0.0185966491699219
1.2975	0.0247955322265625
1.30083333333334	0.026702880859375
1.30416666666667	0.0147819519042969
1.3075	-0.00429153442382813
1.31083333333334	-0.0195503234863281
1.31416666666667	-0.0262260437011719
1.3175	-0.0252723693847656
1.32083333333334	-0.0219345092773438
1.32416666666667	-0.019073486328125
1.3275	-0.0162124633789063
1.33083333333334	-0.0185966491699219
1.33416666666667	-0.0233650207519531
1.3375	-0.0271797180175781
1.34083333333334	-0.0252723693847656
1.34416666666667	-0.0195503234863281
1.3475	-0.0109672546386719
1.35083333333334	-0.00095367431640625
1.35416666666667	0.00238418579101563
1.3575	-0.00286102294921875
1.36083333333334	-0.0123977661132813
1.36416666666667	-0.0181198120117188
1.3675	-0.0252723693847656
1.37083333333334	-0.0309944152832031
1.37416666666667	-0.0348091125488281
1.3775	-0.0324249267578125
1.38083333333334	-0.026702880859375
1.38416666666667	-0.0252723693847656
1.3875	-0.0257492065429688
1.39083333333334	-0.0300407409667969
1.39416666666667	-0.0300407409667969
1.3975	-0.0324249267578125
1.40083333333334	-0.041961669921875
1.40416666666667	-0.049591064453125
1.4075	-0.0510215759277344
1.41083333333334	-0.0467300415039063
1.41416666666667	-0.0472068786621094
1.4175	-0.0524520874023438
1.42083333333334	-0.0510215759277344
1.42416666666667	-0.0472068786621094
1.4275	-0.0462532043457031
1.43083333333334	-0.0476837158203125
1.43416666666667	-0.0472068786621094
1.4375	-0.0410079956054688
1.44083333333334	-0.0376701354980469
1.44416666666667	-0.0357627868652344
1.4475	-0.0348091125488281
1.45083333333334	-0.0309944152832031
1.45416666666667	-0.0290870666503906
1.4575	-0.0276565551757813
1.46083333333334	-0.0214576721191406
1.46416666666667	-0.0143051147460938
1.4675	-0.011444091796875
1.47083333333334	-0.0152587890625
1.47416666666667	-0.0205039978027344
1.4775	-0.0219345092773438
1.48083333333334	-0.0224113464355469
1.48416666666667	-0.0219345092773438
1.4875	-0.0200271606445313
1.49083333333334	-0.0176429748535156
1.49416666666667	-0.0143051147460938
1.4975	-0.0128746032714844
1.50083333333334	-0.0152587890625
1.50416666666667	-0.0209808349609375
1.5075	-0.0290870666503906
1.51083333333334	-0.034332275390625
1.51416666666667	-0.041961669921875
1.5175	-0.05340576171875
1.52083333333334	-0.0596046447753907
1.52416666666667	-0.0624656677246094
1.5275	-0.0600814819335938
1.53083333333334	-0.0581741333007813
1.53416666666667	-0.0491142272949219
1.5375	-0.0391006469726563
1.54083333333334	-0.0309944152832031
1.54416666666667	-0.0262260437011719
1.5475	-0.0276565551757813
1.55083333333334	-0.0286102294921875
1.55416666666667	-0.0290870666503906
1.5575	-0.0224113464355469
1.56083333333334	-0.0119209289550781
1.56416666666667	-0.00476837158203125
1.5675	0.003814697265625
1.57083333333334	0.0119209289550781
1.57416666666667	0.0200271606445313
1.5775	0.0209808349609375
1.58083333333334	0.0138282775878906
1.58416666666667	0.0095367431640625
1.5875	0.00667572021484375
1.59083333333334	0.00858306884765625
1.59416666666667	0.00476837158203125
1.5975	0.00619888305664063
1.60083333333334	0.0138282775878906
1.60416666666667	0.0257492065429688
1.6075	0.030517578125
1.61083333333334	0.0243186950683594
1.61416666666667	0.0162124633789063
1.6175	0.0057220458984375
1.62083333333334	-0.00238418579101563
1.62416666666667	-0.0100135803222656
1.6275	-0.00619888305664063
1.63083333333334	0.003814697265625
1.63416666666667	0.0171661376953125
1.6375	0.0195503234863281
1.64083333333334	0.0109672546386719
1.64416666666667	-0.00095367431640625
1.6475	-0.0171661376953125
1.65083333333334	-0.0286102294921875
1.65416666666667	-0.0362396240234375
1.6575	-0.0329017639160156
1.66083333333334	-0.02288818359375
1.66416666666667	-0.0147819519042969
1.6675	-0.00524520874023438
1.67083333333334	0.00095367431640625
1.67416666666667	0.0019073486328125
1.6775	-0.00095367431640625
1.68083333333334	-0.00476837158203125
1.68416666666667	-0.00858306884765625
1.6875	-0.0147819519042969
1.69083333333334	-0.0200271606445313
1.69416666666667	-0.0219345092773438
1.6975	-0.0243186950683594
1.70083333333334	-0.0362396240234375
1.70416666666667	-0.049591064453125
1.7075	-0.0567436218261719
1.71083333333334	-0.0524520874023438
1.71416666666667	-0.0491142272949219
1.7175	-0.0472068786621094
1.72083333333334	-0.0433921813964844
1.72416666666667	-0.0338554382324219
1.7275	-0.0243186950683594
1.73083333333334	-0.0252723693847656
1.73416666666667	-0.0319480895996094
1.7375	-0.0391006469726563
1.74083333333334	-0.0410079956054688
1.74416666666667	-0.0429153442382813
1.7475	-0.0462532043457031
1.75083333333334	-0.0476837158203125
1.75416666666667	-0.0429153442382813
1.7575	-0.0314712524414063
1.76083333333334	-0.0233650207519531
1.76416666666667	-0.0224113464355469
1.7675	-0.0200271606445313
1.77083333333334	-0.0152587890625
1.77416666666667	-0.00905990600585938
1.7775	-0.00524520874023438
1.78083333333334	0.00286102294921875
1.78416666666667	0.0119209289550781
1.7875	0.0147819519042969
1.79083333333334	0.0128746032714844
1.79416666666667	0.0100135803222656
1.7975	0.0119209289550781
1.80083333333334	0.0109672546386719
1.80416666666667	0.011444091796875
1.8075	0.0104904174804688
1.81083333333334	0.00762939453125
1.81416666666667	0.00476837158203125
1.8175	-0.00619888305664063
1.82083333333334	-0.0128746032714844
1.82416666666667	-0.0128746032714844
1.8275	-0.0104904174804688
1.83083333333334	-0.00667572021484375
1.83416666666667	-0.00333786010742188
1.8375	0.0057220458984375
1.84083333333334	0.0128746032714844
1.84416666666667	0.0157356262207031
1.8475	0.0181198120117188
1.85083333333334	0.0219345092773438
1.85416666666667	0.0243186950683594
1.8575	0.0295639038085938
1.86083333333334	0.034332275390625
1.86416666666667	0.0395774841308594
1.8675	0.0433921813964844
1.87083333333334	0.0443458557128906
1.87416666666667	0.0462532043457031
1.8775	0.0433921813964844
1.88083333333334	0.0400543212890625
1.88416666666667	0.0362396240234375
1.8875	0.0276565551757813
1.89083333333334	0.0205039978027344
1.89416666666667	0.0181198120117188
1.8975	0.02288818359375
1.90083333333334	0.030517578125
1.90416666666667	0.0424385070800781
1.9075	0.057220458984375
1.91083333333334	0.0691413879394532
1.91416666666667	0.072479248046875
1.9175	0.0696182250976563
1.92083333333334	0.0619888305664063
1.92416666666667	0.0476837158203125
1.9275	0.0324249267578125
1.93083333333334	0.0195503234863281
1.93416666666667	0.0057220458984375
1.9375	-0.0119209289550781
1.94083333333334	-0.0281333923339844
1.94416666666667	-0.0324249267578125
1.9475	-0.0309944152832031
1.95083333333334	-0.0309944152832031
1.95416666666667	-0.0300407409667969
1.9575	-0.0233650207519531
1.96083333333334	-0.0104904174804688
1.96416666666667	-0.00143051147460938
1.9675	0.00286102294921875
1.97083333333334	0.00619888305664063
1.97416666666667	0.00858306884765625
1.9775	0.00715255737304688
1.98083333333334	-0.0019073486328125
1.98416666666667	-0.0162124633789063
1.9875	-0.0286102294921875
1.99083333333334	-0.0367164611816406
1.99416666666667	-0.0391006469726563
1.9975	-0.0348091125488281
2.00083333333334	-0.0238418579101563
2.00416666666667	-0.00715255737304688
2.0075	0.0119209289550781
2.01083333333334	0.0257492065429688
2.01416666666667	0.0309944152832031
2.0175	0.0276565551757813
2.02083333333334	0.02288818359375
2.02416666666667	0.0171661376953125
2.0275	0.0095367431640625
2.03083333333334	0.00286102294921875
2.03416666666667	0.00143051147460938
2.0375	-0.000476837158203125
2.04083333333334	-0.011444091796875
2.04416666666667	-0.0224113464355469
2.0475	-0.0276565551757813
2.05083333333334	-0.0281333923339844
2.05416666666667	-0.026702880859375
2.0575	-0.0200271606445313
2.06083333333334	-0.00286102294921875
2.06416666666667	0.011444091796875
2.0675	0.0166893005371094
2.07083333333334	0.0128746032714844
2.07416666666667	0.0057220458984375
2.0775	-0.00286102294921875
2.08083333333334	-0.0195503234863281
2.08416666666667	-0.0395774841308594
2.0875	-0.0548362731933594
2.09083333333334	-0.0557899475097657
2.09416666666667	-0.0505447387695313
2.0975	-0.0414848327636719
2.10083333333334	-0.0300407409667969
2.10416666666667	-0.0152587890625
2.1075	-0.000476837158203125
2.11083333333334	0.00143051147460938
2.11416666666667	-0.0019073486328125
2.1175	-0.00619888305664063
2.12083333333334	-0.00476837158203125
2.12416666666667	-0.00524520874023438
2.1275	-0.0133514404296875
2.13083333333334	-0.0176429748535156
2.13416666666667	-0.0176429748535156
2.1375	-0.0166893005371094
2.14083333333334	-0.0238418579101563
2.14416666666667	-0.0300407409667969
2.1475	-0.0214576721191406
2.15083333333334	-0.00238418579101563
2.15416666666667	0.0138282775878906
2.1575	0.0209808349609375
2.16083333333334	0.0295639038085938
2.16416666666667	0.0481605529785156
2.1675	0.0643730163574219
2.17083333333334	0.0667572021484375
2.17416666666667	0.0586509704589844
2.1775	0.0524520874023438
2.18083333333334	0.0443458557128906
2.18416666666667	0.030517578125
2.1875	0.0152587890625
2.19083333333334	0.00476837158203125
2.19416666666667	-0.00095367431640625
2.1975	-0.00524520874023438
2.20083333333334	-0.00333786010742188
2.20416666666667	-0.00238418579101563
2.2075	-0.00524520874023438
2.21083333333334	-0.000476837158203125
2.21416666666667	0.011444091796875
2.2175	0.0324249267578125
2.22083333333334	0.0467300415039063
2.22416666666667	0.0519752502441407
2.2275	0.0514984130859375
2.23083333333334	0.0405311584472656
2.23416666666667	0.0281333923339844
2.2375	0.0119209289550781
2.24083333333334	0.0019073486328125
2.24416666666667	0.003814697265625
2.2475	0.0123977661132813
2.25083333333334	0.0243186950683594
2.25416666666667	0.0314712524414063
2.2575	0.0362396240234375
2.26083333333334	0.0410079956054688
2.26416666666667	0.0362396240234375
2.2675	0.0252723693847656
2.27083333333334	0.0152587890625
2.27416666666667	0.0104904174804688
2.2775	0.00524520874023438
2.28083333333334	-0.0109672546386719
2.28416666666667	-0.0247955322265625
2.2875	-0.0300407409667969
2.29083333333334	-0.0286102294921875
2.29416666666667	-0.0286102294921875
2.2975	-0.0281333923339844
2.30083333333334	-0.0238418579101563
2.30416666666667	-0.019073486328125
2.3075	-0.0214576721191406
2.31083333333334	-0.0257492065429688
2.31416666666667	-0.0271797180175781
2.3175	-0.0247955322265625
2.32083333333334	-0.019073486328125
2.32416666666667	-0.0104904174804688
2.3275	-0.00429153442382813
2.33083333333334	-0.0019073486328125
2.33416666666667	-0.00476837158203125
2.3375	-0.0057220458984375
2.34083333333334	-0.00858306884765625
2.34416666666667	-0.0143051147460938
2.3475	-0.0166893005371094
2.35083333333334	-0.0176429748535156
2.35416666666667	-0.0171661376953125
2.3575	-0.0233650207519531
2.36083333333334	-0.0286102294921875
2.36416666666667	-0.0319480895996094
2.3675	-0.0319480895996094
2.37083333333334	-0.0314712524414063
2.37416666666667	-0.0348091125488281
2.3775	-0.0371932983398438
2.38083333333334	-0.03814697265625
2.38416666666667	-0.0352859497070313
2.3875	-0.030517578125
2.39083333333334	-0.026702880859375
2.39416666666667	-0.0181198120117188
2.3975	-0.0123977661132813
2.40083333333334	-0.00810623168945313
2.40416666666667	-0.0119209289550781
2.4075	-0.0219345092773438
2.41083333333334	-0.0314712524414063
2.41416666666667	-0.0391006469726563
2.4175	-0.0376701354980469
2.42083333333334	-0.0329017639160156
2.42416666666667	-0.0214576721191406
2.4275	0.000476837158203125
2.43083333333334	0.0209808349609375
2.43416666666667	0.0357627868652344
2.4375	0.0376701354980469
2.44083333333334	0.0348091125488281
2.44416666666667	0.0257492065429688
2.4475	0.00810623168945313
2.45083333333334	-0.0057220458984375
2.45416666666667	-0.0166893005371094
2.4575	-0.0162124633789063
2.46083333333334	-0.0100135803222656
2.46416666666667	-0.00143051147460938
2.4675	0.00762939453125
2.47083333333334	0.00524520874023438
2.47416666666667	0.003814697265625
2.4775	0.0057220458984375
2.48083333333334	0.0176429748535156
2.48416666666667	0.0290870666503906
2.4875	0.0329017639160156
2.49083333333334	0.0391006469726563
2.49416666666667	0.0476837158203125
2.4975	0.0519752502441407
2.50083333333334	0.0395774841308594
2.50416666666667	0.0247955322265625
2.5075	0.0200271606445313
2.51083333333334	0.0209808349609375
2.51416666666667	0.0205039978027344
2.5175	0.0147819519042969
2.52083333333334	0.0143051147460938
2.52416666666667	0.0133514404296875
2.5275	0.00858306884765625
2.53083333333334	0.00286102294921875
2.53416666666667	0.000476837158203125
2.5375	-0.0019073486328125
2.54083333333334	-0.0123977661132813
2.54416666666667	-0.0219345092773438
2.5475	-0.0257492065429688
2.55083333333334	-0.0262260437011719
2.55416666666667	-0.0290870666503906
2.5575	-0.0300407409667969
2.56083333333334	-0.02288818359375
2.56416666666667	-0.0147819519042969
2.5675	-0.0143051147460938
2.57083333333334	-0.0162124633789063
2.57416666666667	-0.0162124633789063
2.5775	-0.0133514404296875
2.58083333333334	-0.00905990600585938
2.58416666666667	-0.00286102294921875
2.5875	0.00524520874023438
2.59083333333334	0.00810623168945313
2.59416666666667	0.00429153442382813
2.5975	-0.00476837158203125
2.60083333333334	-0.0128746032714844
2.60416666666667	-0.0133514404296875
2.6075	-0.00905990600585938
2.61083333333334	-0.00476837158203125
2.61416666666667	-0.00429153442382813
2.6175	-0.0019073486328125
2.62083333333334	-0.00238418579101563
2.62416666666667	-0.00667572021484375
2.6275	-0.0205039978027344
2.63083333333334	-0.0300407409667969
2.63416666666667	-0.0319480895996094
2.6375	-0.0300407409667969
2.64083333333334	-0.0286102294921875
2.64416666666667	-0.0319480895996094
2.6475	-0.0243186950683594
2.65083333333334	-0.0143051147460938
2.65416666666667	0
2.6575	0.0138282775878906
2.66083333333334	0.0262260437011719
2.66416666666667	0.0371932983398438
2.6675	0.034332275390625
2.67083333333334	0.0238418579101563
2.67416666666667	0.00715255737304688
2.6775	-0.0119209289550781
2.68083333333334	-0.0281333923339844
2.68416666666667	-0.0357627868652344
2.6875	-0.0300407409667969
2.69083333333334	-0.0209808349609375
2.69416666666667	-0.0119209289550781
2.6975	0.000476837158203125
2.70083333333334	0.0152587890625
2.70416666666667	0.0219345092773438
2.7075	0.0219345092773438
2.71083333333334	0.0200271606445313
2.71416666666667	0.0200271606445313
2.7175	0.0176429748535156
2.72083333333334	0.011444091796875
2.72416666666667	0.0057220458984375
2.7275	0.00762939453125
2.73083333333334	0.0138282775878906
2.73416666666667	0.0176429748535156
2.7375	0.0214576721191406
2.74083333333334	0.0257492065429688
2.74416666666667	0.034332275390625
2.7475	0.0371932983398438
2.75083333333334	0.0348091125488281
2.75416666666667	0.0300407409667969
2.7575	0.0247955322265625
2.76083333333334	0.019073486328125
2.76416666666667	0.0104904174804688
2.7675	0.003814697265625
2.77083333333334	0.003814697265625
2.77416666666667	0.0119209289550781
2.7775	0.0271797180175781
2.78083333333334	0.0448226928710938
2.78416666666667	0.0619888305664063
2.7875	0.0715255737304688
2.79083333333334	0.0758171081542969
2.79416666666667	0.0734329223632813
2.7975	0.0658035278320313
2.80083333333334	0.0543594360351563
2.80416666666667	0.0448226928710938
2.8075	0.0467300415039063
2.81083333333334	0.0548362731933594
2.81416666666667	0.0700950622558594
2.8175	0.0805854797363281
2.82083333333334	0.0920295715332031
2.82416666666667	0.0977516174316406
2.8275	0.09918212890625
2.83083333333334	0.0977516174316406
2.83416666666667	0.087738037109375
2.8375	0.0772476196289063
2.84083333333334	0.0605583190917969
2.84416666666667	0.0514984130859375
2.8475	0.0452995300292969
2.85083333333334	0.0386238098144531
2.85416666666667	0.0338554382324219
2.8575	0.034332275390625
2.86083333333334	0.0429153442382813
2.86416666666667	0.0486373901367188
2.8675	0.0543594360351563
2.87083333333334	0.0643730163574219
2.87416666666667	0.080108642578125
2.8775	0.0982284545898438
2.88083333333334	0.116825103759766
2.88416666666667	0.13875961303711
2.8875	0.162124633789063
2.89083333333334	0.18453598022461
2.89416666666667	0.212669372558594
2.8975	0.25177001953125
2.90083333333334	0.303745269775391
2.90416666666667	0.362396240234375
2.9075	0.429153442382813
2.91083333333334	0.507354736328125
2.91416666666667	0.598907470703125
2.9175	0.703811645507813
2.92083333333334	0.823020935058594
2.92416666666667	0.965118408203125
2.9275	1.13248825073242
2.93083333333334	1.3275146484375
2.93416666666667	1.54447555541992
2.9375	1.78098678588867
2.94083333333334	2.03514099121094
2.94416666666667	2.3031234741211
2.9475	2.58111953735352
2.95083333333334	2.85530090332031
2.95416666666667	3.1275749206543
2.9575	3.39126586914063
2.96083333333334	3.63969802856446
2.96416666666667	3.8595199584961
2.9675	4.04548645019531
2.97083333333334	4.1956901550293
2.97416666666667	4.302978515625
2.9775	4.36162948608399
2.98083333333334	4.37068939208985
2.98416666666667	4.33444976806641
2.9875	4.25767898559571
2.99083333333334	4.15229797363281
2.99416666666667	4.02688980102539
2.9975	3.88956069946289
3.00083333333334	3.74460220336914
3.00416666666667	3.59725952148438
3.0075	3.45373153686524
3.01083333333334	3.30972671508789
3.01416666666667	3.16429138183594
3.0175	3.02219390869141
3.02083333333334	2.89249420166016
3.02416666666667	2.78091430664063
3.0275	2.69079208374024
3.03083333333334	2.61974334716797
3.03416666666667	2.56681442260742
3.0375	2.5167465209961
3.04083333333334	2.46572494506836
3.04416666666667	2.41327285766602
3.0475	2.35843658447266
3.05083333333334	2.30455398559571
3.05416666666667	2.2425651550293
3.0575	2.18248367309571
3.06083333333334	2.11572647094727
3.06416666666667	2.0442008972168
3.0675	1.96218490600586
3.07083333333334	1.87397003173828
3.07416666666667	1.78289413452149
3.0775	1.68752670288086
3.08083333333334	1.58834457397461
3.08416666666667	1.49059295654297
3.0875	1.39856338500977
3.09083333333334	1.30605697631836
3.09416666666667	1.21545791625977
3.0975	1.12485885620117
3.10083333333334	1.04665756225586
3.10416666666667	0.975131988525391
3.1075	0.904083251953125
3.11083333333334	0.831127166748047
3.11416666666667	0.761032104492188
3.1175	0.701904296875
3.12083333333334	0.646114349365235
3.12416666666667	0.593185424804688
3.1275	0.551223754882813
3.13083333333334	0.521183013916016
3.13416666666667	0.494003295898438
3.1375	0.465869903564453
3.14083333333334	0.440597534179688
3.14416666666667	0.416278839111328
3.1475	0.384807586669922
3.15083333333334	0.349521636962891
3.15416666666667	0.314712524414063
3.1575	0.284671783447266
3.16083333333334	0.259876251220703
3.16416666666667	0.240325927734375
3.1675	0.220298767089844
3.17083333333334	0.203132629394531
3.17416666666667	0.191688537597656
3.1775	0.185012817382813
3.18083333333334	0.177383422851563
3.18416666666667	0.164508819580078
3.1875	0.156879425048828
3.19083333333334	0.152111053466797
3.19416666666667	0.147819519042969
3.1975	0.140190124511719
3.20083333333334	0.12969970703125
3.20416666666667	0.120639801025391
3.2075	0.112533569335938
3.21083333333334	0.105381011962891
3.21416666666667	0.0967979431152344
3.2175	0.0867843627929688
3.22083333333334	0.0796318054199219
3.22416666666667	0.0743865966796875
3.2275	0.0643730163574219
3.23083333333334	0.0524520874023438
3.23416666666667	0.0424385070800781
3.2375	0.0371932983398438
3.24083333333334	0.0338554382324219
3.24416666666667	0.0314712524414063
3.2475	0.0309944152832031
3.25083333333334	0.0286102294921875
3.25416666666667	0.0233650207519531
3.2575	0.0214576721191406
3.26083333333334	0.0281333923339844
3.26416666666667	0.0367164611816406
3.2675	0.0443458557128906
3.27083333333334	0.0529289245605469
3.27416666666667	0.0643730163574219
3.2775	0.0662803649902344
3.28083333333334	0.0562667846679688
3.28416666666667	0.0395774841308594
3.2875	0.0271797180175781
3.29083333333334	0.02288818359375
3.29416666666667	0.0224113464355469
3.2975	0.0252723693847656
3.30083333333334	0.030517578125
3.30416666666667	0.03814697265625
3.3075	0.0424385070800781
3.31083333333334	0.0348091125488281
3.31416666666667	0.0247955322265625
3.3175	0.02288818359375
3.32083333333334	0.0276565551757813
3.32416666666667	0.0367164611816406
3.3275	0.0452995300292969
3.33083333333334	0.057220458984375
3.33416666666667	0.0672340393066407
3.3375	0.06866455078125
3.34083333333334	0.0653266906738282
3.34416666666667	0.0605583190917969
3.3475	0.057220458984375
3.35083333333334	0.0481605529785156
3.35416666666667	0.030517578125
3.3575	0.0109672546386719
3.36083333333334	-0.00858306884765625
3.36416666666667	-0.0257492065429688
3.3675	-0.0386238098144531
3.37083333333334	-0.0410079956054688
3.37416666666667	-0.0333786010742188
3.3775	-0.0209808349609375
3.38083333333334	-0.0057220458984375
3.38416666666667	0.0057220458984375
3.3875	0.011444091796875
3.39083333333334	0.00905990600585938
3.39416666666667	0.00333786010742188
3.3975	-0.00429153442382813
3.40083333333334	-0.0123977661132813
3.40416666666667	-0.0143051147460938
3.4075	-0.0109672546386719
3.41083333333334	-0.00715255737304688
3.41416666666667	-0.00238418579101563
3.4175	0.00095367431640625
3.42083333333334	0.00238418579101563
3.42416666666667	0
3.4275	-0.00286102294921875
3.43083333333334	0.00143051147460938
3.43416666666667	0.0057220458984375
3.4375	0.0104904174804688
3.44083333333334	0.0104904174804688
3.44416666666667	0.0109672546386719
3.4475	0.00905990600585938
3.45083333333334	0.003814697265625
3.45416666666667	-0.00286102294921875
3.4575	-0.00715255737304688
3.46083333333334	-0.00143051147460938
3.46416666666667	0.00286102294921875
3.4675	0.00667572021484375
3.47083333333334	0.0019073486328125
3.47416666666667	0
3.4775	-0.00095367431640625
3.48083333333334	-0.00619888305664063
3.48416666666667	-0.011444091796875
3.4875	-0.0166893005371094
3.49083333333334	-0.0166893005371094
3.49416666666667	-0.0166893005371094
3.4975	-0.0157356262207031
3.50083333333334	-0.0095367431640625
3.50416666666667	0.00143051147460938
3.5075	0.0157356262207031
3.51083333333334	0.0281333923339844
3.51416666666667	0.030517578125
3.5175	0.0205039978027344
3.52083333333334	-0.00429153442382813
3.52416666666667	-0.0319480895996094
3.5275	-0.0553131103515625
3.53083333333334	-0.0643730163574219
3.53416666666667	-0.0596046447753907
3.5375	-0.0467300415039063
3.54083333333334	-0.0295639038085938
3.54416666666667	-0.0133514404296875
3.5475	-0.00286102294921875
3.55083333333334	-0.00429153442382813
3.55416666666667	-0.0109672546386719
3.5575	-0.0152587890625
3.56083333333334	-0.0143051147460938
3.56416666666667	-0.0123977661132813
3.5675	-0.011444091796875
3.57083333333334	-0.00810623168945313
3.57416666666667	-0.00333786010742188
3.5775	0.000476837158203125
3.58083333333334	-0.00143051147460938
3.58416666666667	-0.000476837158203125
3.5875	0.00667572021484375
3.59083333333334	0.0138282775878906
3.59416666666667	0.0214576721191406
3.5975	0.0290870666503906
3.60083333333334	0.0395774841308594
3.60416666666667	0.0410079956054688
3.6075	0.0367164611816406
3.61083333333334	0.0309944152832031
3.61416666666667	0.0238418579101563
3.6175	0.0181198120117188
3.62083333333334	0.0147819519042969
3.62416666666667	0.0185966491699219
3.6275	0.0200271606445313
3.63083333333334	0.0195503234863281
3.63416666666667	0.019073486328125
3.6375	0.0138282775878906
3.64083333333334	0.00333786010742188
3.64416666666667	-0.00762939453125
3.6475	-0.0123977661132813
3.65083333333334	-0.0138282775878906
3.65416666666667	-0.0224113464355469
3.6575	-0.030517578125
3.66083333333334	-0.0348091125488281
3.66416666666667	-0.0309944152832031
3.6675	-0.0262260437011719
3.67083333333334	-0.0243186950683594
3.67416666666667	-0.0147819519042969
3.6775	-0.003814697265625
3.68083333333334	0.00858306884765625
3.68416666666667	0.00905990600585938
3.6875	0.00476837158203125
3.69083333333334	0.00524520874023438
3.69416666666667	0.0095367431640625
3.6975	0.0128746032714844
3.70083333333334	0.00858306884765625
3.70416666666667	0.00333786010742188
3.7075	0.00524520874023438
3.71083333333334	0.00667572021484375
3.71416666666667	0.00476837158203125
3.7175	-0.00095367431640625
3.72083333333334	-0.00095367431640625
3.72416666666667	0.0057220458984375
3.7275	0.011444091796875
3.73083333333334	0.0176429748535156
3.73416666666667	0.0195503234863281
3.7375	0.0233650207519531
3.74083333333334	0.0233650207519531
3.74416666666667	0.0219345092773438
3.7475	0.0200271606445313
3.75083333333334	0.0171661376953125
3.75416666666667	0.0157356262207031
3.7575	0.0147819519042969
3.76083333333334	0.0123977661132813
3.76416666666667	0.00476837158203125
3.7675	-0.0057220458984375
3.77083333333334	-0.0138282775878906
3.77416666666667	-0.0195503234863281
3.7775	-0.0214576721191406
3.78083333333334	-0.0181198120117188
3.78416666666667	-0.0119209289550781
3.7875	-0.0095367431640625
3.79083333333334	-0.0119209289550781
3.79416666666667	-0.00524520874023438
3.7975	0.00286102294921875
3.80083333333334	0.00810623168945313
3.80416666666667	0.00905990600585938
3.8075	0.0123977661132813
3.81083333333334	0.0176429748535156
3.81416666666667	0.0143051147460938
3.8175	0.0138282775878906
3.82083333333334	0.019073486328125
3.82416666666667	0.030517578125
3.8275	0.041961669921875
3.83083333333334	0.0505447387695313
3.83416666666667	0.0615119934082032
3.8375	0.072479248046875
3.84083333333334	0.087738037109375
3.84416666666667	0.102996826171875
3.8475	0.117778778076172
3.85083333333334	0.136852264404297
3.85416666666667	0.16021728515625
3.8575	0.191211700439453
3.86083333333334	0.224590301513672
3.86416666666667	0.269412994384766
3.8675	0.325679779052735
3.87083333333334	0.393867492675781
3.87416666666667	0.480175018310547
3.8775	0.58126449584961
3.88083333333334	0.694751739501953
3.88416666666667	0.81777572631836
3.8875	0.954627990722656
3.89083333333334	1.1129379272461
3.89416666666667	1.28936767578125
3.8975	1.495361328125
3.90083333333334	1.72948837280274
3.90416666666667	2.00414657592774
3.9075	2.32362747192383
3.91083333333334	2.6845932006836
3.91416666666667	3.08322906494141
3.9175	3.5085678100586
3.92083333333334	3.97396087646485
3.92416666666667	4.47845458984375
3.9275	5.02157211303711
3.93083333333334	5.60617446899414
3.93416666666667	6.24465942382813
3.9375	6.94990158081055
3.94083333333334	7.72666931152344
3.94416666666667	8.575439453125
3.9475	9.49811935424805
3.95083333333334	10.4928016662598
3.95416666666667	11.5556716918946
3.9575	12.6953125
3.96083333333334	13.9093399047852
3.96416666666667	15.2044296264649
3.9675	16.5829658508301
3.97083333333334	18.0506706237793
3.97416666666667	19.594669342041
3.9775	21.1949348449707
3.98083333333334	22.8400230407715
3.98416666666667	24.5141983032227
3.9875	26.1969566345215
3.99083333333334	27.8611183166504
3.99416666666667	29.4880867004395
3.9975	31.0487747192383
4.00083333333334	32.5169563293457
4.00416666666667	33.8530540466309
4.0075	35.0298881530762
4.01083333333334	36.0164642333985
4.01416666666667	36.794662475586
4.0175	37.3506546020508
4.02083333333334	37.6710891723633
4.02416666666667	37.7511978149414
4.0275	37.5990867614746
4.03083333333334	37.2319221496582
4.03416666666667	36.6611480712891
4.0375	35.9029769897461
4.04083333333334	34.9774360656738
4.04416666666667	33.9136123657227
4.0475	32.7286720275879
4.05083333333334	31.4464569091797
4.05416666666667	30.0960540771485
4.0575	28.7041664123535
4.06083333333334	27.2965431213379
4.06416666666667	25.8922576904297
4.0675	24.5161056518555
4.07083333333334	23.1809616088867
4.07416666666667	21.8954086303711
4.0775	20.6632614135742
4.08083333333334	19.4926261901856
4.08416666666667	18.3916091918946
4.0875	17.3649787902832
4.09083333333334	16.4146423339844
4.09416666666667	15.5339241027832
4.0975	14.7242546081543
4.10083333333334	13.9803886413574
4.10416666666667	13.2918357849121
4.1075	12.6395225524903
4.11083333333334	12.0120048522949
4.11416666666667	11.4145278930664
4.1175	10.8423233032227
4.12083333333334	10.2849006652832
4.12416666666667	9.73081588745117
4.1275	9.18340682983399
4.13083333333334	8.64553451538086
4.13416666666667	8.10289382934571
4.1375	7.55167007446289
4.14083333333334	6.99377059936524
4.14416666666667	6.43682479858399
4.1475	5.88321685791016
4.15083333333334	5.33151626586914
4.15416666666667	4.78839874267578
4.1575	4.25481796264649
4.16083333333334	3.73506546020508
4.16416666666667	3.23677062988281
4.1675	2.7618408203125
4.17083333333334	2.31218338012696
4.17416666666667	1.88398361206055
4.1775	1.48534774780274
4.18083333333334	1.11484527587891
4.18416666666667	0.77056884765625
4.1875	0.453472137451172
4.19083333333334	0.166893005371094
4.19416666666667	-0.0820159912109375
4.1975	-0.296115875244141
4.20083333333334	-0.469684600830078
4.20416666666667	-0.607013702392578
4.2075	-0.704765319824219
4.21083333333334	-0.776767730712891
4.21416666666667	-0.826835632324219
4.2175	-0.858306884765625
4.22083333333334	-0.873565673828125
4.22416666666667	-0.875949859619141
4.2275	-0.877857208251953
4.23083333333334	-0.873565673828125
4.23416666666667	-0.855445861816406
4.2375	-0.824928283691406
4.24083333333334	-0.788211822509766
4.24416666666667	-0.750064849853516
4.2475	-0.707626342773438
4.25083333333334	-0.661373138427735
4.25416666666667	-0.623226165771485
4.2575	-0.591754913330078
4.26083333333334	-0.564098358154297
4.26416666666667	-0.533103942871094
4.2675	-0.505447387695313
4.27083333333334	-0.484466552734375
4.27416666666667	-0.462532043457031
4.2775	-0.438213348388672
4.28083333333334	-0.414848327636719
4.28416666666667	-0.398635864257813
4.2875	-0.379562377929688
4.29083333333334	-0.358104705810547
4.29416666666667	-0.336647033691406
4.2975	-0.319957733154297
4.30083333333334	-0.302791595458985
4.30416666666667	-0.28371810913086
4.3075	-0.265121459960938
4.31083333333334	-0.243186950683594
4.31416666666667	-0.22125244140625
4.3175	-0.197887420654297
4.32083333333334	-0.178337097167969
4.32416666666667	-0.158309936523438
4.3275	-0.139713287353516
4.33083333333334	-0.121593475341797
4.33416666666667	-0.101566314697266
4.3375	-0.0810623168945313
4.34083333333334	-0.0629425048828125
4.34416666666667	-0.0491142272949219
4.3475	-0.0319480895996094
4.35083333333334	-0.0133514404296875
4.35416666666667	0.00286102294921875
4.3575	0.0123977661132813
4.36083333333334	0.0185966491699219
4.36416666666667	0.0247955322265625
4.3675	0.0262260437011719
4.37083333333334	0.0309944152832031
4.37416666666667	0.03814697265625
4.3775	0.0505447387695313
4.38083333333334	0.0658035278320313
4.38416666666667	0.080108642578125
4.3875	0.0939369201660156
4.39083333333334	0.100135803222656
4.39416666666667	0.104427337646485
4.3975	0.109672546386719
4.40083333333334	0.114917755126953
4.40416666666667	0.115394592285156
4.4075	0.11587142944336
4.41083333333334	0.11587142944336
4.41416666666667	0.117778778076172
4.4175	0.113487243652344
4.42083333333334	0.110149383544922
4.42416666666667	0.109672546386719
4.4275	0.108718872070313
4.43083333333334	0.106334686279297
4.43416666666667	0.0963211059570313
4.4375	0.0886917114257813
4.44083333333334	0.0829696655273438
4.44416666666667	0.0834465026855469
4.4475	0.0820159912109375
4.45083333333334	0.0829696655273438
4.45416666666667	0.0929832458496094
4.4575	0.104904174804688
4.46083333333334	0.115394592285156
4.46416666666667	0.114917755126953
4.4675	0.112533569335938
4.47083333333334	0.104427337646485
4.47416666666667	0.0958442687988281
4.4775	0.0910758972167969
4.48083333333334	0.0920295715332031
4.48416666666667	0.0987052917480469
4.4875	0.1068115234375
4.49083333333334	0.116348266601563
4.49416666666667	0.119209289550781
4.4975	0.119686126708985
4.50083333333334	0.118732452392578
4.50416666666667	0.1220703125
4.5075	0.123977661132813
4.51083333333334	0.125885009765625
4.51416666666667	0.128746032714844
4.5175	0.130653381347656
4.52083333333334	0.133514404296875
4.52416666666667	0.133037567138672
4.5275	0.134468078613281
4.53083333333334	0.132560729980469
4.53416666666667	0.129222869873047
4.5375	0.122547149658203
4.54083333333334	0.111103057861328
4.54416666666667	0.0996589660644531
4.5475	0.0867843627929688
4.55083333333334	0.0772476196289063
4.55416666666667	0.0691413879394532
4.5575	0.06103515625
4.56083333333334	0.0519752502441407
4.56416666666667	0.0462532043457031
4.5675	0.049591064453125
4.57083333333334	0.0624656677246094
4.57416666666667	0.0848770141601563
4.5775	0.113010406494141
4.58083333333334	0.140190124511719
4.58416666666667	0.147819519042969
4.5875	0.139236450195313
4.59083333333334	0.121593475341797
4.59416666666667	0.105381011962891
4.5975	0.0872611999511719
4.60083333333334	0.0729560852050782
4.60416666666667	0.0758171081542969
4.6075	0.0910758972167969
4.61083333333334	0.1068115234375
4.61416666666667	0.107288360595703
4.6175	0.0996589660644531
4.62083333333334	0.0958442687988281
4.62416666666667	0.0977516174316406
4.6275	0.0972747802734375
4.63083333333334	0.0891685485839844
4.63416666666667	0.0829696655273438
4.6375	0.0872611999511719
4.64083333333334	0.0901222229003906
4.64416666666667	0.0872611999511719
4.6475	0.0848770141601563
4.65083333333334	0.0891685485839844
4.65416666666667	0.0963211059570313
4.6575	0.0977516174316406
4.66083333333334	0.0987052917480469
4.66416666666667	0.0977516174316406
4.6675	0.0987052917480469
4.67083333333334	0.108718872070313
4.67416666666667	0.1220703125
4.6775	0.126838684082031
4.68083333333334	0.116348266601563
4.68416666666667	0.102043151855469
4.6875	0.0882148742675781
4.69083333333334	0.072479248046875
4.69416666666667	0.057220458984375
4.6975	0.0581741333007813
4.70083333333334	0.0762939453125
4.70416666666667	0.0967979431152344
4.7075	0.102043151855469
4.71083333333334	0.0958442687988281
4.71416666666667	0.0858306884765625
4.7175	0.0710487365722657
4.72083333333334	0.06103515625
4.72416666666667	0.0538825988769532
4.7275	0.0605583190917969
4.73083333333334	0.0729560852050782
4.73416666666667	0.0853538513183594
4.7375	0.0967979431152344
4.74083333333334	0.0996589660644531
4.74416666666667	0.101566314697266
4.7475	0.10061264038086
4.75083333333334	0.0967979431152344
4.75416666666667	0.0963211059570313
4.7575	0.0944137573242188
4.76083333333334	0.0901222229003906
4.76416666666667	0.0853538513183594
4.7675	0.0824928283691406
4.77083333333334	0.0848770141601563
4.77416666666667	0.080108642578125
4.7775	0.0748634338378907
4.78083333333334	0.0710487365722657
4.78416666666667	0.0705718994140625
4.7875	0.072479248046875
4.79083333333334	0.0758171081542969
4.79416666666667	0.0829696655273438
4.7975	0.0848770141601563
4.80083333333334	0.087738037109375
4.80416666666667	0.0891685485839844
4.8075	0.0905990600585938
4.81083333333334	0.0867843627929688
4.81416666666667	0.08392333984375
4.8175	0.0872611999511719
4.82083333333334	0.0910758972167969
4.82416666666667	0.0925064086914063
4.8275	0.0853538513183594
4.83083333333334	0.0810623168945313
4.83416666666667	0.0810623168945313
4.8375	0.0844001770019531
4.84083333333334	0.0853538513183594
4.84416666666667	0.0853538513183594
4.8475	0.0872611999511719
4.85083333333334	0.087738037109375
4.85416666666667	0.0834465026855469
4.8575	0.0772476196289063
4.86083333333334	0.072479248046875
4.86416666666667	0.0729560852050782
4.8675	0.0791549682617188
4.87083333333334	0.0886917114257813
4.87416666666667	0.0972747802734375
4.8775	0.100135803222656
4.88083333333334	0.102043151855469
4.88416666666667	0.0996589660644531
4.8875	0.0891685485839844
4.89083333333334	0.0734329223632813
4.89416666666667	0.0634193420410157
4.8975	0.0596046447753907
4.90083333333334	0.0538825988769532
4.90416666666667	0.0476837158203125
4.9075	0.0462532043457031
4.91083333333334	0.0448226928710938
4.91416666666667	0.0410079956054688
4.9175	0.0414848327636719
4.92083333333334	0.0510215759277344
4.92416666666667	0.0629425048828125
4.9275	0.0739097595214844
4.93083333333334	0.0872611999511719
4.93416666666667	0.0982284545898438
4.9375	0.101089477539063
4.94083333333334	0.0939369201660156
4.94416666666667	0.0872611999511719
4.9475	0.08392333984375
4.95083333333334	0.0815391540527344
4.95416666666667	0.0786781311035157
4.9575	0.0777244567871094
4.96083333333334	0.0853538513183594
4.96416666666667	0.09918212890625
4.9675	0.120162963867188
4.97083333333334	0.145435333251953
4.97416666666667	0.170707702636719
4.9775	0.191211700439453
4.98083333333334	0.203609466552735
4.98416666666667	0.211715698242188
4.9875	0.218391418457031
4.99083333333334	0.230789184570313
4.99416666666667	0.25320053100586
4.9975	0.286102294921875
5.00083333333334	0.330448150634766
5.00416666666667	0.376701354980469
5.0075	0.414848327636719
5.01083333333334	0.447750091552735
5.01416666666667	0.484943389892578
5.0175	0.539302825927735
5.02083333333334	0.601768493652344
5.02416666666667	0.677108764648438
5.0275	0.766277313232422
5.03083333333334	0.869274139404297
5.03416666666667	0.98419189453125
5.0375	1.10721588134766
5.04083333333334	1.24597549438477
5.04416666666667	1.39427185058594
5.0475	1.55973434448242
5.05083333333334	1.74140930175781
5.05416666666667	1.93643569946289
5.0575	2.14481353759766
5.06083333333334	2.36797332763672
5.06416666666667	2.61783599853516
5.0675	2.88963317871094
5.07083333333334	3.1890869140625
5.07416666666667	3.51953506469727
5.0775	3.88145446777344
5.08083333333334	4.28199768066406
5.08416666666667	4.71544265747071
5.0875	5.19609451293946
5.09083333333334	5.71918487548828
5.09416666666667	6.29281997680664
5.0975	6.91986083984375
5.10083333333334	7.59506225585938
5.10416666666667	8.32462310791016
5.1075	9.10091400146485
5.11083333333334	9.93537902832031
5.11416666666667	10.824203491211
5.1175	11.770248413086
5.12083333333334	12.7801895141602
5.12416666666667	13.8645172119141
5.1275	15.0294303894043
5.13083333333334	16.2739753723145
5.13416666666667	17.5924301147461
5.1375	18.9881324768067
5.14083333333334	20.4615592956543
5.14416666666667	22.0165252685547
5.1475	23.6530303955078
5.15083333333334	25.3710746765137
5.15416666666667	27.1801948547363
5.1575	29.078483581543
5.16083333333334	31.0583114624024
5.16416666666667	33.1087112426758
5.1675	35.2253913879395
5.17083333333334	37.4016761779785
5.17416666666667	39.6203994750977
5.1775	41.8791770935059
5.18083333333334	44.1780090332031
5.18416666666667	46.5159416198731
5.1875	48.8853454589844
5.19083333333334	51.2800216674805
5.19416666666667	53.7004470825196
5.1975	56.1351776123047
5.20083333333334	58.5751533508301
5.20416666666667	61.0108375549317
5.2075	63.4336471557617
5.21083333333334	65.8311843872071
5.21416666666667	68.1967735290528
5.2175	70.521354675293
5.22083333333334	72.7977752685547
5.22416666666667	75.0017166137696
5.2275	77.1255493164063
5.23083333333334	79.155445098877
5.23416666666667	81.0823440551758
5.2375	82.8957557678223
5.24083333333334	84.5890045166016
5.24416666666667	86.1635208129883
5.2475	87.6073837280274
5.25083333333334	88.9334678649903
5.25416666666667	90.1327133178711
5.2575	91.1951065063477
5.26083333333334	92.1053886413574
5.26416666666667	92.8750038146973
5.2675	93.5163497924805
5.27083333333334	94.0146446228028
5.27416666666667	94.3632125854492
5.2775	94.5601463317871
5.28083333333334	94.6164131164551
5.28416666666667	94.5286750793457
5.2875	94.2959785461426
5.29083333333334	93.9207077026367
5.29416666666667	93.4152603149414
5.2975	92.7910804748535
5.30083333333334	92.0577049255371
5.30416666666667	91.2160873413086
5.3075	90.2676582336426
5.31083333333334	89.2243385314942
5.31416666666667	88.0846977233887
5.3175	86.8582725524903
5.32083333333334	85.5460166931153
5.32416666666667	84.1636657714844
5.3275	82.7202796936035
5.33083333333334	81.2196731567383
5.33416666666667	79.674243927002
5.3375	78.0868530273438
5.34083333333334	76.4713287353516
5.34416666666667	74.8224258422852
5.3475	73.1444358825684
5.35083333333334	71.4406967163086
5.35416666666667	69.7183609008789
5.3575	67.986011505127
5.36083333333334	66.2450790405274
5.36416666666667	64.5074844360352
5.3675	62.772274017334
5.37083333333334	61.0466003417969
5.37416666666667	59.3328475952149
5.3775	57.6372146606446
5.38083333333334	55.9563636779785
5.38416666666667	54.2898178100586
5.3875	52.6461601257325
5.39083333333334	51.0282516479492
5.39416666666667	49.436092376709
5.3975	47.8677749633789
5.40083333333334	46.3309288024903
5.40416666666667	44.8241233825684
5.4075	43.3430671691895
5.41083333333334	41.8863296508789
5.41416666666667	40.4596328735352
5.4175	39.0663146972656
5.42083333333334	37.7068519592285
5.42416666666667	36.3831520080567
5.4275	35.0942611694336
5.43083333333334	33.8377952575684
5.43416666666667	32.6142311096192
5.4375	31.4240455627442
5.44083333333334	30.2634239196778
5.44416666666667	29.1304588317871
5.4475	28.0323028564453
5.45083333333334	26.9784927368164
5.45416666666667	25.9628295898438
5.4575	24.9786376953125
5.46083333333334	24.0240097045899
5.46416666666667	23.101806640625
5.4675	22.2148895263672
5.47083333333334	21.3670730590821
5.47416666666667	20.5588340759278
5.4775	19.7868347167969
5.48083333333334	19.045352935791
5.48416666666667	18.3329582214356
5.4875	17.6510810852051
5.49083333333334	16.9873237609863
5.49416666666667	16.3373947143555
5.4975	15.709400177002
5.50083333333334	15.1181221008301
5.50416666666667	14.5640373229981
5.5075	14.0428543090821
5.51083333333334	13.5540962219238
5.51416666666667	13.1049156188965
5.5175	12.6838684082031
5.52083333333334	12.2818946838379
5.52416666666667	11.897087097168
5.5275	11.5270614624024
5.53083333333334	11.1761093139649
5.53416666666667	10.8394622802735
5.5375	10.5271339416504
5.54083333333334	10.2338790893555
5.54416666666667	9.95588302612305
5.5475	9.69171524047852
5.55083333333334	9.44089889526367
5.55416666666667	9.20677185058594
5.5575	8.9869499206543
5.56083333333334	8.78620147705078
5.56416666666667	8.6050033569336
5.5675	8.43572616577149
5.57083333333334	8.27550888061524
5.57416666666667	8.11290740966797
5.5775	7.95125961303711
5.58083333333334	7.7962875366211
5.58416666666667	7.64799118041992
5.5875	7.51209259033203
5.59083333333334	7.38573074340821
5.59416666666667	7.28130340576172
5.5975	7.19976425170899
5.60083333333334	7.12871551513672
5.60416666666667	7.05432891845703
5.6075	6.97135925292969
5.61083333333334	6.88886642456055
5.61416666666667	6.80971145629883
5.6175	6.72721862792969
5.62083333333334	6.65378570556641
5.62416666666667	6.59656524658203
5.6275	6.55841827392578
5.63083333333334	6.52360916137696
5.63416666666667	6.48355484008789
5.6375	6.44731521606446
5.64083333333334	6.40583038330078
5.64416666666667	6.3624382019043
5.6475	6.317138671875
5.65083333333334	6.27899169921875
5.65416666666667	6.24847412109375
5.6575	6.21891021728516
5.66083333333334	6.1945915222168
5.66416666666667	6.17790222167969
5.6675	6.16168975830078
5.67083333333334	6.14547729492188
5.67416666666667	6.12354278564453
5.6775	6.10017776489258
5.68083333333334	6.07728958129883
5.68416666666667	6.04915618896485
5.6875	6.02340698242188
5.69083333333334	5.99908828735352
5.69416666666667	5.98764419555664
5.6975	5.98478317260742
5.70083333333334	5.98478317260742
5.70416666666667	5.98430633544922
5.7075	5.98859786987305
5.71083333333334	5.99241256713867
5.71416666666667	5.98812103271485
5.7175	5.97190856933594
5.72083333333334	5.9504508972168
5.72416666666667	5.93233108520508
5.7275	5.9194564819336
5.73083333333334	5.91135025024414
5.73416666666667	5.9051513671875
5.7375	5.90276718139649
5.74083333333334	5.90038299560547
5.74416666666667	5.889892578125
5.7475	5.86843490600586
5.75083333333334	5.84554672241211
5.75416666666667	5.82695007324219
5.7575	5.81693649291992
5.76083333333334	5.81550598144532
5.76416666666667	5.82218170166016
5.7675	5.8279037475586
5.77083333333334	5.82551956176758
5.77416666666667	5.81741333007813
5.7775	5.80692291259766
5.78083333333334	5.79977035522461
5.78416666666667	5.79452514648438
5.7875	5.79404830932617
5.79083333333334	5.79595565795899
5.79416666666667	5.80358505249024
5.7975	5.81216812133789
5.80083333333334	5.81789016723633
5.80416666666667	5.82027435302735
5.8075	5.82456588745117
5.81083333333334	5.83314895629883
5.81416666666667	5.83600997924805
5.8175	5.83171844482422
5.82083333333334	5.82408905029297
5.82416666666667	5.81598281860352
5.8275	5.80406188964844
5.83083333333334	5.78689575195313
5.83416666666667	5.77068328857422
5.8375	5.76162338256836
5.84083333333334	5.75685501098633
5.84416666666667	5.75780868530274
5.8475	5.76019287109375
5.85083333333334	5.76448440551758
5.85416666666667	5.7668685913086
5.8575	5.76066970825196
5.86083333333334	5.75065612792969
5.86416666666667	5.7363510131836
5.8675	5.72919845581055
5.87083333333334	5.73110580444336
5.87416666666667	5.73825836181641
5.8775	5.7516098022461
5.88083333333334	5.75876235961914
5.88416666666667	5.76019287109375
5.8875	5.75017929077149
5.89083333333334	5.73968887329102
5.89416666666667	5.73348999023438
5.8975	5.72967529296875
5.90083333333334	5.73015213012696
5.90416666666667	5.72919845581055
5.9075	5.72824478149414
5.91083333333334	5.72490692138672
5.91416666666667	5.71918487548828
5.9175	5.71441650390625
5.92083333333334	5.71489334106446
5.92416666666667	5.7210922241211
5.9275	5.73158264160157
5.93083333333334	5.73825836181641
5.93416666666667	5.73968887329102
5.9375	5.7373046875
5.94083333333334	5.73015213012696
5.94416666666667	5.72299957275391
5.9475	5.71870803833008
5.95083333333334	5.71775436401367
5.95416666666667	5.71727752685547
5.9575	5.70964813232422
5.96083333333334	5.70058822631836
5.96416666666667	5.6905746459961
5.9675	5.68294525146485
5.97083333333334	5.68199157714844
5.97416666666667	5.68437576293946
5.9775	5.69248199462891
5.98083333333334	5.70058822631836
5.98416666666667	5.70774078369141
5.9875	5.71012496948242
5.99083333333334	5.7063102722168
5.99416666666667	5.70011138916016
5.9975	5.69391250610352
6.00083333333334	5.69200515747071
6.00416666666667	5.6915283203125
6.0075	5.68962097167969
6.01083333333334	5.68771362304688
6.01416666666667	5.68675994873047
6.0175	5.68914413452149
6.02083333333334	5.68771362304688
6.02416666666667	5.68485260009766
6.0275	5.68532943725586
6.03083333333334	5.68628311157227
6.03416666666667	5.69009780883789
6.0375	5.69438934326172
6.04083333333334	5.70487976074219
6.04416666666667	5.71441650390625
6.0475	5.71346282958985
6.05083333333334	5.70774078369141
6.05416666666667	5.69868087768555
6.0575	5.6905746459961
6.06083333333334	5.67770004272461
6.06416666666667	5.66673278808594
6.0675	5.6600570678711
6.07083333333334	5.65528869628907
6.07416666666667	5.64956665039063
6.0775	5.64193725585938
6.08083333333334	5.64193725585938
6.08416666666667	5.64622879028321
6.0875	5.65242767333985
6.09083333333334	5.65528869628907
6.09416666666667	5.65290451049805
6.0975	5.64813613891602
6.10083333333334	5.64384460449219
6.10416666666667	5.64241409301758
6.1075	5.64718246459961
6.11083333333334	5.65290451049805
6.11416666666667	5.6600570678711
6.1175	5.66577911376953
6.12083333333334	5.66720962524414
6.12416666666667	5.66387176513672
6.1275	5.65338134765625
6.13083333333334	5.64956665039063
6.13416666666667	5.64670562744141
6.1375	5.6447982788086
6.14083333333334	5.64050674438477
6.14416666666667	5.63669204711914
6.1475	5.63383102416992
6.15083333333334	5.6295394897461
6.15416666666667	5.62572479248047
6.1575	5.62095642089844
6.16083333333334	5.61809539794922
6.16416666666667	5.61332702636719
6.1675	5.61046600341797
6.17083333333334	5.60522079467774
6.17416666666667	5.59854507446289
6.1775	5.59568405151367
6.18083333333334	5.59377670288086
6.18416666666667	5.59806823730469
6.1875	5.60188293457032
6.19083333333334	5.60808181762696
6.19416666666667	5.6147575378418
6.1975	5.61666488647461
6.20083333333334	5.61904907226563
6.20416666666667	5.61904907226563
6.2075	5.62429428100586
6.21083333333334	5.62715530395508
6.21416666666667	5.62810897827149
6.2175	5.62286376953125
6.22083333333334	5.61761856079102
6.22416666666667	5.61094284057617
6.2275	5.60379028320313
6.23083333333334	5.5999755859375
6.23416666666667	5.60665130615235
6.2375	5.61904907226563
6.24083333333334	5.6295394897461
6.24416666666667	5.63526153564453
6.2475	5.64050674438477
6.25083333333334	5.64432144165039
6.25416666666667	5.64146041870117
6.2575	5.63907623291016
6.26083333333334	5.63764572143555
6.26416666666667	5.63669204711914
6.2675	5.6300163269043
6.27083333333334	5.62524795532227
6.27416666666667	5.62334060668946
6.2775	5.62572479248047
6.28083333333334	5.6300163269043
6.28416666666667	5.63907623291016
6.2875	5.64908981323242
6.29083333333334	5.65052032470703
6.29416666666667	5.64670562744141
6.2975	5.63716888427735
6.30083333333334	5.62477111816407
6.30416666666667	5.60379028320313
6.3075	5.57947158813477
6.31083333333334	5.56135177612305
6.31416666666667	5.55181503295899
6.3175	5.54943084716797
6.32083333333334	5.54847717285157
6.32416666666667	5.55133819580078
6.3275	5.55515289306641
6.33083333333334	5.55896759033203
6.33416666666667	5.55944442749024
6.3375	5.55992126464844
6.34083333333334	5.55944442749024
6.34416666666667	5.55896759033203
6.3475	5.56039810180664
6.35083333333334	5.56325912475586
6.35416666666667	5.56039810180664
6.3575	5.55133819580078
6.36083333333334	5.53941726684571
6.36416666666667	5.53226470947266
6.3675	5.523681640625
6.37083333333334	5.51223754882813
6.37416666666667	5.50222396850586
6.3775	5.49745559692383
6.38083333333334	5.49411773681641
6.38416666666667	5.48315048217774
6.3875	5.47361373901367
6.39083333333334	5.47075271606446
6.39416666666667	5.47313690185547
6.3975	5.47361373901367
6.40083333333334	5.47409057617188
6.40416666666667	5.47552108764649
6.4075	5.47552108764649
6.41083333333334	5.47122955322266
6.41416666666667	5.462646484375
6.4175	5.45597076416016
6.42083333333334	5.45167922973633
6.42416666666667	5.45454025268555
6.4275	5.4616928100586
6.43083333333334	5.46503067016602
6.43416666666667	5.46884536743164
6.4375	5.46836853027344
6.44083333333334	5.46836853027344
6.44416666666667	5.46455383300782
6.4475	5.4616928100586
6.45083333333334	5.46360015869141
6.45416666666667	5.46789169311524
6.4575	5.47647476196289
6.46083333333334	5.48315048217774
6.46416666666667	5.48315048217774
6.4675	5.47647476196289
6.47083333333334	5.46741485595703
6.47416666666667	5.45883178710938
6.4775	5.44929504394532
6.48083333333334	5.43785095214844
6.48416666666667	5.42831420898438
6.4875	5.42259216308594
6.49083333333334	5.41877746582032
6.49416666666667	5.41782379150391
6.4975	5.41400909423828
6.50083333333334	5.41114807128907
6.50416666666667	5.41210174560547
6.5075	5.41067123413086
6.51083333333334	5.40637969970703
6.51416666666667	5.4006576538086
6.5175	5.4011344909668
6.52083333333334	5.40447235107422
6.52416666666667	5.40590286254883
6.5275	5.40876388549805
6.53083333333334	5.41257858276367
6.53416666666667	5.41543960571289
6.5375	5.4168701171875
6.54083333333334	5.41448593139649
6.54416666666667	5.41400909423828
6.5475	5.4163932800293
6.55083333333334	5.42306900024414
6.55416666666667	5.42831420898438
6.5575	5.4311752319336
6.56083333333334	5.43642044067383
6.56416666666667	5.44452667236328
6.5675	5.44452667236328
6.57083333333334	5.43785095214844
6.57416666666667	5.43069839477539
6.5775	5.42449951171875
6.58083333333334	5.42163848876953
6.58416666666667	5.41305541992188
6.5875	5.40781021118164
6.59083333333334	5.39779663085938
6.59416666666667	5.37919998168946
6.5975	5.35774230957032
6.60083333333334	5.34105300903321
6.60416666666667	5.33819198608399
6.6075	5.34152984619141
6.61083333333334	5.34486770629883
6.61416666666667	5.35297393798828
6.6175	5.36203384399414
6.62083333333334	5.36727905273438
6.62416666666667	5.36441802978516
6.6275	5.35631179809571
6.63083333333334	5.35440444946289
6.63416666666667	5.35440444946289
6.6375	5.35154342651367
6.64083333333334	5.34343719482422
6.64416666666667	5.33485412597657
6.6475	5.33246994018555
6.65083333333334	5.32960891723633
6.65416666666667	5.32245635986328
6.6575	5.31864166259766
6.66083333333334	5.31768798828125
6.66416666666667	5.31911849975586
[truncated: 2,506 more rows]
