# Supplementary material for: Phase-Specific Parameter Estimation in Chiral HPLC Using 1‑Site, 2‑Site Stochastic Models, and Unified Equation Approach
Source: Anal Chem. 2026 Apr 29;98(18):13925–39. doi: 10.1021/acs.analchem.6c01634 (PMC13177292; doi:10.1021/acs.analchem.6c01634)
Supplement: Supplementary file 2 [file ac6c01634_si_002.zip › SupportingInformation/01_isotherm_fit/CELL3_data/LORA_CELL3_05_10_22511.CSV]

0.002	0.00619888305664063
0.00533333333333334	0.00667572021484375
0.00866666666666667	0.0104904174804688
0.012	0.0138282775878906
0.0153333333333334	0.0143051147460938
0.0186666666666667	0.0095367431640625
0.022	0.00238418579101563
0.0253333333333334	-0.0057220458984375
0.0286666666666667	-0.0143051147460938
0.032	-0.0200271606445313
0.0353333333333334	-0.0214576721191406
0.0386666666666667	-0.0205039978027344
0.042	-0.0133514404296875
0.0453333333333334	0.00095367431640625
0.0486666666666667	0.0224113464355469
0.052	0.0410079956054688
0.0553333333333334	0.0510215759277344
0.0586666666666667	0.0505447387695313
0.062	0.0457763671875
0.0653333333333334	0.0395774841308594
0.0686666666666667	0.0376701354980469
0.072	0.0395774841308594
0.0753333333333334	0.0472068786621094
0.0786666666666667	0.0567436218261719
0.082	0.0591278076171875
0.0853333333333334	0.0548362731933594
0.0886666666666667	0.0414848327636719
0.092	0.0247955322265625
0.0953333333333334	0.00858306884765625
0.0986666666666667	0.000476837158203125
0.102	0.00238418579101563
0.105333333333334	0.003814697265625
0.108666666666667	0.00238418579101563
0.112	0.00095367431640625
0.115333333333334	0.00333786010742188
0.118666666666667	0.00810623168945313
0.122	0.00810623168945313
0.125333333333334	0.0095367431640625
0.128666666666667	0.0100135803222656
0.132	0.0119209289550781
0.135333333333334	0.00905990600585938
0.138666666666667	0.00143051147460938
0.142	-0.0057220458984375
0.145333333333334	-0.00667572021484375
0.148666666666667	0.00476837158203125
0.152	0.0147819519042969
0.155333333333334	0.0195503234863281
0.158666666666667	0.0238418579101563
0.162	0.0300407409667969
0.165333333333334	0.0371932983398438
0.168666666666667	0.0367164611816406
0.172	0.0352859497070313
0.175333333333334	0.0362396240234375
0.178666666666667	0.0376701354980469
0.182	0.0348091125488281
0.185333333333334	0.0295639038085938
0.188666666666667	0.0238418579101563
0.192	0.0214576721191406
0.195333333333334	0.0200271606445313
0.198666666666667	0.0143051147460938
0.202	0.00715255737304688
0.205333333333334	-0.000476837158203125
0.208666666666667	-0.003814697265625
0.212	-0.00810623168945313
0.215333333333334	-0.00667572021484375
0.218666666666667	0.00476837158203125
0.222	0.0209808349609375
0.225333333333334	0.0281333923339844
0.228666666666667	0.0276565551757813
0.232	0.0224113464355469
0.235333333333334	0.0152587890625
0.238666666666667	0.003814697265625
0.242	-0.00715255737304688
0.245333333333334	-0.0095367431640625
0.248666666666667	-0.00810623168945313
0.252	-0.00095367431640625
0.255333333333334	0.00476837158203125
0.258666666666667	0.00429153442382813
0.262	0.00238418579101563
0.265333333333334	0.00143051147460938
0.268666666666667	0.00858306884765625
0.272	0.0100135803222656
0.275333333333334	0.00667572021484375
0.278666666666667	0.00238418579101563
0.282	-0.00619888305664063
0.285333333333334	-0.0133514404296875
0.288666666666667	-0.0233650207519531
0.292	-0.02288818359375
0.295333333333334	-0.0176429748535156
0.298666666666667	-0.00715255737304688
0.302	0.00858306884765625
0.305333333333334	0.0214576721191406
0.308666666666667	0.0257492065429688
0.312	0.0219345092773438
0.315333333333334	0.0195503234863281
0.318666666666667	0.0171661376953125
0.322	0.0171661376953125
0.325333333333334	0.0166893005371094
0.328666666666667	0.0205039978027344
0.332	0.0247955322265625
0.335333333333334	0.0281333923339844
0.338666666666667	0.0286102294921875
0.342	0.0200271606445313
0.345333333333334	0.00429153442382813
0.348666666666667	-0.0100135803222656
0.352	-0.019073486328125
0.355333333333334	-0.0219345092773438
0.358666666666667	-0.0176429748535156
0.362	-0.00143051147460938
0.365333333333334	0.0195503234863281
0.368666666666667	0.0371932983398438
0.372	0.0491142272949219
0.375333333333334	0.0567436218261719
0.378666666666667	0.0591278076171875
0.382	0.0557899475097657
0.385333333333334	0.0524520874023438
0.388666666666667	0.0481605529785156
0.392	0.0395774841308594
0.395333333333334	0.030517578125
0.398666666666667	0.0262260437011719
0.402	0.0243186950683594
0.405333333333334	0.0209808349609375
0.408666666666667	0.0171661376953125
0.412	0.019073486328125
0.415333333333334	0.02288818359375
0.418666666666667	0.0243186950683594
0.422	0.0233650207519531
0.425333333333334	0.0247955322265625
0.428666666666667	0.0295639038085938
0.432	0.0309944152832031
0.435333333333334	0.0286102294921875
0.438666666666667	0.0233650207519531
0.442	0.0214576721191406
0.445333333333334	0.026702880859375
0.448666666666667	0.0333786010742188
0.452	0.041961669921875
0.455333333333334	0.0433921813964844
0.458666666666667	0.0443458557128906
0.462	0.0395774841308594
0.465333333333334	0.0271797180175781
0.468666666666667	0.0138282775878906
0.472	0.000476837158203125
0.475333333333334	-0.00524520874023438
0.478666666666667	-0.0143051147460938
0.482	-0.0219345092773438
0.485333333333334	-0.0286102294921875
0.488666666666667	-0.0348091125488281
0.492	-0.0352859497070313
0.495333333333334	-0.0329017639160156
0.498666666666667	-0.0238418579101563
0.502	-0.011444091796875
0.505333333333334	-0.00286102294921875
0.508666666666667	0.00333786010742188
0.512	0.00476837158203125
0.515333333333334	0.003814697265625
0.518666666666667	0.00238418579101563
0.522	0.003814697265625
0.525333333333334	0.0133514404296875
0.528666666666667	0.019073486328125
0.532	0.0200271606445313
0.535333333333334	0.0176429748535156
0.538666666666667	0.0171661376953125
0.542	0.0133514404296875
0.545333333333334	0.0095367431640625
0.548666666666667	0.0143051147460938
0.552	0.0257492065429688
0.555333333333334	0.034332275390625
0.558666666666667	0.0371932983398438
0.562	0.0414848327636719
0.565333333333334	0.0476837158203125
0.568666666666667	0.0524520874023438
0.572	0.0557899475097657
0.575333333333334	0.0629425048828125
0.578666666666667	0.0715255737304688
0.582	0.0729560852050782
0.585333333333334	0.0638961791992188
0.588666666666667	0.0472068786621094
0.592	0.0314712524414063
0.595333333333334	0.0200271606445313
0.598666666666667	0.0171661376953125
0.602	0.0214576721191406
0.605333333333334	0.0309944152832031
0.608666666666667	0.0405311584472656
0.612	0.0486373901367188
0.615333333333334	0.0510215759277344
0.618666666666667	0.0462532043457031
0.622	0.0338554382324219
0.625333333333334	0.0209808349609375
0.628666666666667	0.0109672546386719
0.632	0.00429153442382813
0.635333333333334	-0.00238418579101563
0.638666666666667	-0.00762939453125
0.642	-0.0119209289550781
0.645333333333334	-0.0143051147460938
0.648666666666667	-0.0128746032714844
0.652	-0.0119209289550781
0.655333333333334	-0.00762939453125
0.658666666666667	-0.0057220458984375
0.662	0
0.665333333333334	0.0057220458984375
0.668666666666667	0.0128746032714844
0.672	0.0195503234863281
0.675333333333334	0.0286102294921875
0.678666666666667	0.0386238098144531
0.682	0.0457763671875
0.685333333333334	0.049591064453125
0.688666666666667	0.0452995300292969
0.692	0.0386238098144531
0.695333333333334	0.0286102294921875
0.698666666666667	0.0171661376953125
0.702	0.00333786010742188
0.705333333333334	-0.0119209289550781
0.708666666666667	-0.0238418579101563
0.712	-0.030517578125
0.715333333333334	-0.0348091125488281
0.718666666666667	-0.0319480895996094
0.722	-0.0243186950683594
0.725333333333334	-0.00476837158203125
0.728666666666667	0.0185966491699219
0.732	0.0362396240234375
0.735333333333334	0.049591064453125
0.738666666666667	0.057220458984375
0.742	0.0643730163574219
0.745333333333334	0.0658035278320313
0.748666666666667	0.0629425048828125
0.752	0.0619888305664063
0.755333333333334	0.06103515625
0.758666666666667	0.0567436218261719
0.762	0.0462532043457031
0.765333333333334	0.0286102294921875
0.768666666666667	0.0123977661132813
0.772	0
0.775333333333334	-0.00238418579101563
0.778666666666667	0.00095367431640625
0.782	0.00715255737304688
0.785333333333334	0.0171661376953125
0.788666666666667	0.0286102294921875
0.792	0.0405311584472656
0.795333333333334	0.0438690185546875
0.798666666666667	0.0386238098144531
0.802	0.0295639038085938
0.805333333333334	0.019073486328125
0.808666666666667	0.0057220458984375
0.812	-0.0123977661132813
0.815333333333334	-0.0247955322265625
0.818666666666667	-0.0257492065429688
0.822	-0.0171661376953125
0.825333333333334	-0.00762939453125
0.828666666666667	0
0.832	0.00905990600585938
0.835333333333334	0.0152587890625
0.838666666666667	0.0166893005371094
0.842	0.0119209289550781
0.845333333333334	0.00667572021484375
0.848666666666667	0.00286102294921875
0.852	-0.00238418579101563
0.855333333333334	-0.00715255737304688
0.858666666666667	-0.0109672546386719
0.862	-0.0133514404296875
0.865333333333334	-0.0133514404296875
0.868666666666667	-0.0147819519042969
0.872	-0.0157356262207031
0.875333333333334	-0.0138282775878906
0.878666666666667	-0.00667572021484375
0.882	0.00333786010742188
0.885333333333334	0.0123977661132813
0.888666666666667	0.0238418579101563
0.892	0.034332275390625
0.895333333333334	0.0410079956054688
0.898666666666667	0.0414848327636719
0.902	0.0400543212890625
0.905333333333334	0.0367164611816406
0.908666666666667	0.0324249267578125
0.912	0.0290870666503906
0.915333333333334	0.0247955322265625
0.918666666666667	0.0200271606445313
0.922	0.0152587890625
0.925333333333334	0.0176429748535156
0.928666666666667	0.0224113464355469
0.932	0.02288818359375
0.935333333333334	0.02288818359375
0.938666666666667	0.0252723693847656
0.942	0.0295639038085938
0.945333333333334	0.0295639038085938
0.948666666666667	0.0295639038085938
0.952	0.0319480895996094
0.955333333333334	0.0352859497070313
0.958666666666667	0.0362396240234375
0.962	0.0362396240234375
0.965333333333334	0.03814697265625
0.968666666666667	0.0371932983398438
0.972	0.0338554382324219
0.975333333333334	0.0295639038085938
0.978666666666667	0.026702880859375
0.982	0.0224113464355469
0.985333333333334	0.0181198120117188
0.988666666666667	0.0147819519042969
0.992	0.0138282775878906
0.995333333333334	0.0119209289550781
0.998666666666667	0.00905990600585938
1.002	0.00667572021484375
1.00533333333334	0.0109672546386719
1.00866666666667	0.0185966491699219
1.012	0.0271797180175781
1.01533333333334	0.0338554382324219
1.01866666666667	0.03814697265625
1.022	0.0410079956054688
1.02533333333334	0.0405311584472656
1.02866666666667	0.0410079956054688
1.032	0.0376701354980469
1.03533333333334	0.0362396240234375
1.03866666666667	0.0352859497070313
1.042	0.0357627868652344
1.04533333333334	0.0262260437011719
1.04866666666667	0.0143051147460938
1.052	0.00858306884765625
1.05533333333334	0.0104904174804688
1.05866666666667	0.0147819519042969
1.062	0.0185966491699219
1.06533333333334	0.0281333923339844
1.06866666666667	0.0352859497070313
1.072	0.0362396240234375
1.07533333333334	0.0329017639160156
1.07866666666667	0.0286102294921875
1.082	0.0214576721191406
1.08533333333334	0.0157356262207031
1.08866666666667	0.0162124633789063
1.092	0.0214576721191406
1.09533333333334	0.0281333923339844
1.09866666666667	0.0357627868652344
1.102	0.0524520874023438
1.10533333333334	0.0667572021484375
1.10866666666667	0.0705718994140625
1.112	0.0643730163574219
1.11533333333334	0.0576972961425782
1.11866666666667	0.0524520874023438
1.122	0.0357627868652344
1.12533333333334	0.0205039978027344
1.12866666666667	0.0162124633789063
1.132	0.0233650207519531
1.13533333333334	0.0233650207519531
1.13866666666667	0.0143051147460938
1.142	0.0104904174804688
1.14533333333334	0.0147819519042969
1.14866666666667	0.0143051147460938
1.152	0.00715255737304688
1.15533333333334	0.00286102294921875
1.15866666666667	0.0104904174804688
1.162	0.019073486328125
1.16533333333334	0.0224113464355469
1.16866666666667	0.0238418579101563
1.172	0.0276565551757813
1.17533333333334	0.0338554382324219
1.17866666666667	0.0357627868652344
1.182	0.0352859497070313
1.18533333333334	0.0300407409667969
1.18866666666667	0.0286102294921875
1.192	0.0238418579101563
1.19533333333334	0.0195503234863281
1.19866666666667	0.0109672546386719
1.202	0.00143051147460938
1.20533333333334	-0.00858306884765625
1.20866666666667	-0.0166893005371094
1.212	-0.0157356262207031
1.21533333333334	-0.0104904174804688
1.21866666666667	-0.00095367431640625
1.222	0.0109672546386719
1.22533333333334	0.0214576721191406
1.22866666666667	0.0271797180175781
1.232	0.02288818359375
1.23533333333334	0.0152587890625
1.23866666666667	0.00429153442382813
1.242	-0.00858306884765625
1.24533333333334	-0.0133514404296875
1.24866666666667	-0.011444091796875
1.252	-0.00095367431640625
1.25533333333334	0.0057220458984375
1.25866666666667	0.0109672546386719
1.262	0.0123977661132813
1.26533333333334	0.0143051147460938
1.26866666666667	0.0109672546386719
1.272	0.003814697265625
1.27533333333334	0.003814697265625
1.27866666666667	0.0133514404296875
1.282	0.0290870666503906
1.28533333333334	0.0391006469726563
1.28866666666667	0.0452995300292969
1.292	0.0481605529785156
1.29533333333334	0.0467300415039063
1.29866666666667	0.0443458557128906
1.302	0.0405311584472656
1.30533333333334	0.03814697265625
1.30866666666667	0.0367164611816406
1.312	0.0400543212890625
1.31533333333334	0.0443458557128906
1.31866666666667	0.0438690185546875
1.322	0.0376701354980469
1.32533333333334	0.0338554382324219
1.32866666666667	0.0348091125488281
1.332	0.0329017639160156
1.33533333333334	0.0290870666503906
1.33866666666667	0.0281333923339844
1.342	0.0333786010742188
1.34533333333334	0.0371932983398438
1.34866666666667	0.03814697265625
1.352	0.0400543212890625
1.35533333333334	0.0481605529785156
1.35866666666667	0.057220458984375
1.362	0.0658035278320313
1.36533333333334	0.0729560852050782
1.36866666666667	0.0748634338378907
1.372	0.0743865966796875
1.37533333333334	0.0662803649902344
1.37866666666667	0.0586509704589844
1.382	0.049591064453125
1.38533333333334	0.0452995300292969
1.38866666666667	0.0476837158203125
1.392	0.0462532043457031
1.39533333333334	0.049591064453125
1.39866666666667	0.0500679016113282
1.402	0.0538825988769532
1.40533333333334	0.0581741333007813
1.40866666666667	0.0619888305664063
1.412	0.0691413879394532
1.41533333333334	0.0667572021484375
1.41866666666667	0.0653266906738282
1.422	0.0581741333007813
1.42533333333334	0.0472068786621094
1.42866666666667	0.034332275390625
1.432	0.0214576721191406
1.43533333333334	0.0200271606445313
1.43866666666667	0.019073486328125
1.442	0.0205039978027344
1.44533333333334	0.0209808349609375
1.44866666666667	0.0238418579101563
1.452	0.0276565551757813
1.45533333333334	0.0300407409667969
1.45866666666667	0.0338554382324219
1.462	0.0400543212890625
1.46533333333334	0.0448226928710938
1.46866666666667	0.0486373901367188
1.472	0.0481605529785156
1.47533333333334	0.0452995300292969
1.47866666666667	0.0376701354980469
1.482	0.0276565551757813
1.48533333333334	0.0219345092773438
1.48866666666667	0.0195503234863281
1.492	0.0243186950683594
1.49533333333334	0.0314712524414063
1.49866666666667	0.0424385070800781
1.502	0.0514984130859375
1.50533333333334	0.057220458984375
1.50866666666667	0.0548362731933594
1.512	0.0476837158203125
1.51533333333334	0.03814697265625
1.51866666666667	0.0309944152832031
1.522	0.0271797180175781
1.52533333333334	0.02288818359375
1.52866666666667	0.0224113464355469
1.532	0.0252723693847656
1.53533333333334	0.0276565551757813
1.53866666666667	0.0262260437011719
1.542	0.0209808349609375
1.54533333333334	0.019073486328125
1.54866666666667	0.0200271606445313
1.552	0.0205039978027344
1.55533333333334	0.0247955322265625
1.55866666666667	0.0290870666503906
1.562	0.0362396240234375
1.56533333333334	0.0391006469726563
1.56866666666667	0.0443458557128906
1.572	0.0524520874023438
1.57533333333334	0.0581741333007813
1.57866666666667	0.0581741333007813
1.582	0.0529289245605469
1.58533333333334	0.0500679016113282
1.58866666666667	0.0438690185546875
1.592	0.0386238098144531
1.59533333333334	0.0314712524414063
1.59866666666667	0.0352859497070313
1.602	0.041961669921875
1.60533333333334	0.0510215759277344
1.60866666666667	0.0553131103515625
1.612	0.0562667846679688
1.61533333333334	0.057220458984375
1.61866666666667	0.0510215759277344
1.622	0.0457763671875
1.62533333333334	0.0414848327636719
1.62866666666667	0.0391006469726563
1.632	0.0395774841308594
1.63533333333334	0.0429153442382813
1.63866666666667	0.0510215759277344
1.642	0.0596046447753907
1.64533333333334	0.0615119934082032
1.64866666666667	0.0600814819335938
1.652	0.0510215759277344
1.65533333333334	0.0429153442382813
1.65866666666667	0.0295639038085938
1.662	0.0133514404296875
1.66533333333334	0.00286102294921875
1.66866666666667	0.00286102294921875
1.672	0.0143051147460938
1.67533333333334	0.0214576721191406
1.67866666666667	0.026702880859375
1.682	0.0338554382324219
1.68533333333334	0.0443458557128906
1.68866666666667	0.0486373901367188
1.692	0.041961669921875
1.69533333333334	0.0286102294921875
1.69866666666667	0.0185966491699219
1.702	0.0109672546386719
1.70533333333334	-0.00095367431640625
1.70866666666667	-0.0109672546386719
1.712	-0.0147819519042969
1.71533333333334	-0.00905990600585938
1.71866666666667	0.00333786010742188
1.722	0.0138282775878906
1.72533333333334	0.026702880859375
1.72866666666667	0.0333786010742188
1.732	0.0391006469726563
1.73533333333334	0.0424385070800781
1.73866666666667	0.0376701354980469
1.742	0.0295639038085938
1.74533333333334	0.0166893005371094
1.74866666666667	0.0128746032714844
1.752	0.0133514404296875
1.75533333333334	0.0104904174804688
1.75866666666667	0.00143051147460938
1.762	0
1.76533333333334	0.0095367431640625
1.76866666666667	0.0209808349609375
1.772	0.0257492065429688
1.77533333333334	0.0295639038085938
1.77866666666667	0.03814697265625
1.782	0.0443458557128906
1.78533333333334	0.0481605529785156
1.78866666666667	0.0491142272949219
1.792	0.049591064453125
1.79533333333334	0.049591064453125
1.79866666666667	0.0505447387695313
1.802	0.0524520874023438
1.80533333333334	0.0486373901367188
1.80866666666667	0.0414848327636719
1.812	0.0371932983398438
1.81533333333334	0.0376701354980469
1.81866666666667	0.0429153442382813
1.822	0.0500679016113282
1.82533333333334	0.0600814819335938
1.82866666666667	0.0653266906738282
1.832	0.0667572021484375
1.83533333333334	0.0672340393066407
1.83866666666667	0.0681877136230469
1.842	0.0681877136230469
1.84533333333334	0.0653266906738282
1.84866666666667	0.0667572021484375
1.852	0.0767707824707032
1.85533333333334	0.0872611999511719
1.85866666666667	0.0944137573242188
1.862	0.095367431640625
1.86533333333334	0.0963211059570313
1.86866666666667	0.100135803222656
1.872	0.101566314697266
1.87533333333334	0.105857849121094
1.87866666666667	0.10824203491211
1.882	0.109195709228516
1.88533333333334	0.103473663330078
1.88866666666667	0.0934600830078125
1.892	0.0810623168945313
1.89533333333334	0.0700950622558594
1.89866666666667	0.0662803649902344
1.902	0.0681877136230469
1.90533333333334	0.0710487365722657
1.90866666666667	0.0710487365722657
1.912	0.0710487365722657
1.91533333333334	0.0662803649902344
1.91866666666667	0.0543594360351563
1.922	0.041961669921875
1.92533333333334	0.0371932983398438
1.92866666666667	0.0362396240234375
1.932	0.034332275390625
1.93533333333334	0.0352859497070313
1.93866666666667	0.041961669921875
1.942	0.0505447387695313
1.94533333333334	0.0562667846679688
1.94866666666667	0.0643730163574219
1.952	0.0720024108886719
1.95533333333334	0.0815391540527344
1.95866666666667	0.0891685485839844
1.962	0.091552734375
1.96533333333334	0.087738037109375
1.96866666666667	0.0805854797363281
1.972	0.0777244567871094
1.97533333333334	0.0691413879394532
1.97866666666667	0.0514984130859375
1.982	0.034332275390625
1.98533333333334	0.0319480895996094
1.98866666666667	0.0376701354980469
1.992	0.0424385070800781
1.99533333333334	0.0491142272949219
1.99866666666667	0.0638961791992188
2.002	0.0815391540527344
2.00533333333334	0.0815391540527344
2.00866666666667	0.0734329223632813
2.012	0.0624656677246094
2.01533333333334	0.0581741333007813
2.01866666666667	0.0529289245605469
2.022	0.0467300415039063
2.02533333333334	0.0462532043457031
2.02866666666667	0.0481605529785156
2.032	0.0557899475097657
2.03533333333334	0.0658035278320313
2.03866666666667	0.0753402709960938
2.042	0.0777244567871094
2.04533333333334	0.0753402709960938
2.04866666666667	0.0662803649902344
2.052	0.0519752502441407
2.05533333333334	0.0300407409667969
2.05866666666667	0.0143051147460938
2.062	0.0100135803222656
2.06533333333334	0.0133514404296875
2.06866666666667	0.0238418579101563
2.072	0.0300407409667969
2.07533333333334	0.0329017639160156
2.07866666666667	0.0281333923339844
2.082	0.0171661376953125
2.08533333333334	0.0095367431640625
2.08866666666667	0.00619888305664063
2.092	0.0143051147460938
2.09533333333334	0.0233650207519531
2.09866666666667	0.030517578125
2.102	0.0367164611816406
2.10533333333334	0.0362396240234375
2.10866666666667	0.0324249267578125
2.112	0.0219345092773438
2.11533333333334	0.0152587890625
2.11866666666667	0.00858306884765625
2.122	0.003814697265625
2.12533333333334	0.00238418579101563
2.12866666666667	0.00810623168945313
2.132	0.0171661376953125
2.13533333333334	0.0257492065429688
2.13866666666667	0.0371932983398438
2.142	0.049591064453125
2.14533333333334	0.0581741333007813
2.14866666666667	0.0615119934082032
2.152	0.0615119934082032
2.15533333333334	0.0605583190917969
2.15866666666667	0.0586509704589844
2.162	0.0600814819335938
2.16533333333334	0.0624656677246094
2.16866666666667	0.0629425048828125
2.172	0.0567436218261719
2.17533333333334	0.0491142272949219
2.17866666666667	0.0467300415039063
2.182	0.0448226928710938
2.18533333333334	0.0362396240234375
2.18866666666667	0.02288818359375
2.192	0.0166893005371094
2.19533333333334	0.0162124633789063
2.19866666666667	0.0166893005371094
2.202	0.0162124633789063
2.20533333333334	0.0233650207519531
2.20866666666667	0.0300407409667969
2.212	0.0309944152832031
2.21533333333334	0.0257492065429688
2.21866666666667	0.0200271606445313
2.222	0.0123977661132813
2.22533333333334	0.00238418579101563
2.22866666666667	-0.00476837158203125
2.232	-0.003814697265625
2.23533333333334	0.00333786010742188
2.23866666666667	0.0133514404296875
2.242	0.0209808349609375
2.24533333333334	0.0209808349609375
2.24866666666667	0.0143051147460938
2.252	0.00095367431640625
2.25533333333334	-0.0162124633789063
2.25866666666667	-0.0314712524414063
2.262	-0.0371932983398438
2.26533333333334	-0.0286102294921875
2.26866666666667	-0.0095367431640625
2.272	0.0123977661132813
2.27533333333334	0.0314712524414063
2.27866666666667	0.0462532043457031
2.282	0.0562667846679688
2.28533333333334	0.0662803649902344
2.28866666666667	0.0777244567871094
2.292	0.0844001770019531
2.29533333333334	0.0872611999511719
2.29866666666667	0.08392333984375
2.302	0.0767707824707032
2.30533333333334	0.06103515625
2.30866666666667	0.0410079956054688
2.312	0.0247955322265625
2.31533333333334	0.0157356262207031
2.31866666666667	0.0100135803222656
2.322	0.0100135803222656
2.32533333333334	0.0152587890625
2.32866666666667	0.0233650207519531
2.332	0.0319480895996094
2.33533333333334	0.0395774841308594
2.33866666666667	0.0491142272949219
2.342	0.049591064453125
2.34533333333334	0.0452995300292969
2.34866666666667	0.0410079956054688
2.352	0.0362396240234375
2.35533333333334	0.030517578125
2.35866666666667	0.0238418579101563
2.362	0.0214576721191406
2.36533333333334	0.0238418579101563
2.36866666666667	0.0219345092773438
2.372	0.0205039978027344
2.37533333333334	0.019073486328125
2.37866666666667	0.0224113464355469
2.382	0.0257492065429688
2.38533333333334	0.0233650207519531
2.38866666666667	0.0224113464355469
2.392	0.0224113464355469
2.39533333333334	0.0247955322265625
2.39866666666667	0.0233650207519531
2.402	0.0185966491699219
2.40533333333334	0.0166893005371094
2.40866666666667	0.0157356262207031
2.412	0.0162124633789063
2.41533333333334	0.0143051147460938
2.41866666666667	0.0147819519042969
2.422	0.0200271606445313
2.42533333333334	0.02288818359375
2.42866666666667	0.0281333923339844
2.432	0.0295639038085938
2.43533333333334	0.0329017639160156
2.43866666666667	0.0338554382324219
2.442	0.0314712524414063
2.44533333333334	0.0300407409667969
2.44866666666667	0.026702880859375
2.452	0.0276565551757813
2.45533333333334	0.0324249267578125
2.45866666666667	0.0371932983398438
2.462	0.0405311584472656
2.46533333333334	0.0376701354980469
2.46866666666667	0.0314712524414063
2.472	0.0157356262207031
2.47533333333334	-0.00143051147460938
2.47866666666667	-0.0138282775878906
2.482	-0.0143051147460938
2.48533333333334	-0.003814697265625
2.48866666666667	0.00715255737304688
2.492	0.0157356262207031
2.49533333333334	0.0123977661132813
2.49866666666667	0.011444091796875
2.502	0.00429153442382813
2.50533333333334	-0.00476837158203125
2.50866666666667	-0.0104904174804688
2.512	-0.00667572021484375
2.51533333333334	0.00858306884765625
2.51866666666667	0.0224113464355469
2.522	0.0362396240234375
2.52533333333334	0.0462532043457031
2.52866666666667	0.0491142272949219
2.532	0.0457763671875
2.53533333333334	0.0410079956054688
2.53866666666667	0.0362396240234375
2.542	0.0257492065429688
2.54533333333334	0.0123977661132813
2.54866666666667	0.00858306884765625
2.552	0.0128746032714844
2.55533333333334	0.0166893005371094
2.55866666666667	0.0143051147460938
2.562	0.0123977661132813
2.56533333333334	0.0143051147460938
2.56866666666667	0.0181198120117188
2.572	0.019073486328125
2.57533333333334	0.0171661376953125
2.57866666666667	0.0209808349609375
2.582	0.0257492065429688
2.58533333333334	0.0290870666503906
2.58866666666667	0.02288818359375
2.592	0.0152587890625
2.59533333333334	0.0104904174804688
2.59866666666667	0.00524520874023438
2.602	-0.000476837158203125
2.60533333333334	-0.00810623168945313
2.60866666666667	-0.0100135803222656
2.612	-0.00667572021484375
2.61533333333334	-0.00333786010742188
2.61866666666667	-0.00143051147460938
2.622	0.00095367431640625
2.62533333333334	0.0100135803222656
2.62866666666667	0.0224113464355469
2.632	0.0309944152832031
2.63533333333334	0.0338554382324219
2.63866666666667	0.0281333923339844
2.642	0.0181198120117188
2.64533333333334	0.00810623168945313
2.64866666666667	0.00858306884765625
2.652	0.0162124633789063
2.65533333333334	0.0257492065429688
2.65866666666667	0.0348091125488281
2.662	0.0429153442382813
2.66533333333334	0.0476837158203125
2.66866666666667	0.0414848327636719
2.672	0.0247955322265625
2.67533333333334	0.00524520874023438
2.67866666666667	-0.00905990600585938
2.682	-0.0123977661132813
2.68533333333334	-0.0133514404296875
2.68866666666667	-0.0128746032714844
2.692	-0.0133514404296875
2.69533333333334	-0.0109672546386719
2.69866666666667	-0.00429153442382813
2.702	0.00095367431640625
2.70533333333334	0.00858306884765625
2.70866666666667	0.0176429748535156
2.712	0.0324249267578125
2.71533333333334	0.0424385070800781
2.71866666666667	0.0457763671875
2.722	0.041961669921875
2.72533333333334	0.03814697265625
2.72866666666667	0.0348091125488281
2.732	0.0319480895996094
2.73533333333334	0.0309944152832031
2.73866666666667	0.0290870666503906
2.742	0.0319480895996094
2.74533333333334	0.0376701354980469
2.74866666666667	0.0405311584472656
2.752	0.03814697265625
2.75533333333334	0.0338554382324219
2.75866666666667	0.0352859497070313
2.762	0.0357627868652344
2.76533333333334	0.0290870666503906
2.76866666666667	0.0200271606445313
2.772	0.0147819519042969
2.77533333333334	0.019073486328125
2.77866666666667	0.02288818359375
2.782	0.0262260437011719
2.78533333333334	0.0329017639160156
2.78866666666667	0.041961669921875
2.792	0.0491142272949219
2.79533333333334	0.0452995300292969
2.79866666666667	0.0400543212890625
2.802	0.0348091125488281
2.80533333333334	0.0295639038085938
2.80866666666667	0.0238418579101563
2.812	0.0205039978027344
2.81533333333334	0.0243186950683594
2.81866666666667	0.0309944152832031
2.822	0.0367164611816406
2.82533333333334	0.0410079956054688
2.82866666666667	0.0433921813964844
2.832	0.0462532043457031
2.83533333333334	0.0462532043457031
2.83866666666667	0.0472068786621094
2.842	0.0510215759277344
2.84533333333334	0.0562667846679688
2.84866666666667	0.0562667846679688
2.852	0.0491142272949219
2.85533333333334	0.0438690185546875
2.85866666666667	0.0443458557128906
2.862	0.0481605529785156
2.86533333333334	0.0505447387695313
2.86866666666667	0.0529289245605469
2.872	0.0529289245605469
2.87533333333334	0.0519752502441407
2.87866666666667	0.0424385070800781
2.882	0.0295639038085938
2.88533333333334	0.0157356262207031
2.88866666666667	0.0123977661132813
2.892	0.0247955322265625
2.89533333333334	0.0438690185546875
2.89866666666667	0.072479248046875
2.902	0.104427337646485
2.90533333333334	0.139713287353516
2.90866666666667	0.168800354003906
2.912	0.193119049072266
2.91533333333334	0.216960906982422
2.91866666666667	0.243186950683594
2.922	0.271797180175781
2.92533333333334	0.307083129882813
2.92866666666667	0.357627868652344
2.932	0.420570373535156
2.93533333333334	0.490188598632813
2.93866666666667	0.559806823730469
2.942	0.635147094726563
2.94533333333334	0.719547271728516
2.94866666666667	0.809192657470703
2.952	0.9002685546875
2.95533333333334	0.994682312011719
2.95866666666667	1.09148025512696
2.962	1.18780136108399
2.96533333333334	1.27553939819336
2.96866666666667	1.35469436645508
2.972	1.42431259155274
2.97533333333334	1.48296356201172
2.97866666666667	1.52254104614258
2.982	1.54399871826172
2.98533333333334	1.54685974121094
2.98866666666667	1.53160095214844
2.992	1.50680541992188
2.99533333333334	1.47104263305664
2.99866666666667	1.43194198608399
3.002	1.38568878173828
3.00533333333334	1.33752822875977
3.00866666666667	1.29270553588867
3.012	1.24645233154297
3.01533333333334	1.19781494140625
3.01866666666667	1.14679336547852
3.022	1.09958648681641
3.02533333333334	1.05857849121094
3.02866666666667	1.01947784423828
3.032	0.97799301147461
3.03533333333334	0.937461853027344
3.03866666666667	0.905513763427735
3.042	0.885009765625
3.04533333333334	0.870227813720703
3.04866666666667	0.855445861816406
3.052	0.843524932861328
3.05533333333334	0.83303451538086
3.05866666666667	0.823974609375
3.062	0.811100006103516
3.06533333333334	0.791072845458985
3.06866666666667	0.763416290283203
3.072	0.731945037841797
3.07533333333334	0.696182250976563
3.07866666666667	0.653266906738282
3.082	0.605106353759766
3.08533333333334	0.562667846679688
3.08866666666667	0.530719757080078
3.092	0.500679016113282
3.09533333333334	0.477790832519531
3.09866666666667	0.458240509033203
3.102	0.444889068603516
3.10533333333334	0.425338745117188
3.10866666666667	0.400066375732422
3.112	0.372409820556641
3.11533333333334	0.346183776855469
3.11866666666667	0.316619873046875
3.122	0.28228759765625
3.12533333333334	0.252723693847656
3.12866666666667	0.234127044677735
3.132	0.227928161621094
3.13533333333334	0.220775604248047
3.13866666666667	0.220298767089844
3.142	0.222206115722656
3.14533333333334	0.225543975830078
3.14866666666667	0.22268295288086
3.152	0.212192535400391
3.15533333333334	0.201225280761719
3.15866666666667	0.186920166015625
3.162	0.173091888427735
3.16533333333334	0.153541564941406
3.16866666666667	0.136375427246094
3.172	0.1220703125
3.17533333333334	0.113964080810547
3.17866666666667	0.110149383544922
3.182	0.107288360595703
3.18533333333334	0.107765197753906
3.18866666666667	0.102043151855469
3.192	0.0920295715332031
3.19533333333334	0.0796318054199219
3.19866666666667	0.0677108764648438
3.202	0.06103515625
3.20533333333334	0.0548362731933594
3.20866666666667	0.0553131103515625
3.212	0.0581741333007813
3.21533333333334	0.0658035278320313
3.21866666666667	0.0681877136230469
3.222	0.0677108764648438
3.22533333333334	0.0662803649902344
3.22866666666667	0.0681877136230469
3.232	0.072479248046875
3.23533333333334	0.0720024108886719
3.23866666666667	0.0705718994140625
3.242	0.0677108764648438
3.24533333333334	0.0681877136230469
3.24866666666667	0.064849853515625
3.252	0.0581741333007813
3.25533333333334	0.0505447387695313
3.25866666666667	0.0448226928710938
3.262	0.0424385070800781
3.26533333333334	0.0424385070800781
3.26866666666667	0.0486373901367188
3.272	0.057220458984375
3.27533333333334	0.0667572021484375
3.27866666666667	0.0743865966796875
3.282	0.0772476196289063
3.28533333333334	0.0734329223632813
3.28866666666667	0.0591278076171875
3.292	0.0448226928710938
3.29533333333334	0.0333786010742188
3.29866666666667	0.0295639038085938
3.302	0.0243186950683594
3.30533333333334	0.0185966491699219
3.30866666666667	0.0176429748535156
3.312	0.0166893005371094
3.31533333333334	0.0214576721191406
3.31866666666667	0.0257492065429688
3.322	0.0348091125488281
3.32533333333334	0.0405311584472656
3.32866666666667	0.0443458557128906
3.332	0.0467300415039063
3.33533333333334	0.0448226928710938
3.33866666666667	0.03814697265625
3.342	0.030517578125
3.34533333333334	0.030517578125
3.34866666666667	0.0324249267578125
3.352	0.0338554382324219
3.35533333333334	0.0333786010742188
3.35866666666667	0.034332275390625
3.362	0.034332275390625
3.36533333333334	0.0348091125488281
3.36866666666667	0.0367164611816406
3.372	0.0410079956054688
3.37533333333334	0.0467300415039063
3.37866666666667	0.0481605529785156
3.382	0.0467300415039063
3.38533333333334	0.0448226928710938
3.38866666666667	0.0467300415039063
3.392	0.0514984130859375
3.39533333333334	0.0562667846679688
3.39866666666667	0.0643730163574219
3.402	0.0739097595214844
3.40533333333334	0.080108642578125
3.40866666666667	0.0834465026855469
3.412	0.0848770141601563
3.41533333333334	0.0829696655273438
3.41866666666667	0.0753402709960938
3.422	0.0638961791992188
3.42533333333334	0.0514984130859375
3.42866666666667	0.03814697265625
3.432	0.0233650207519531
3.43533333333334	0.0123977661132813
3.43866666666667	0.0133514404296875
3.442	0.0224113464355469
3.44533333333334	0.034332275390625
3.44866666666667	0.0443458557128906
3.452	0.049591064453125
3.45533333333334	0.0510215759277344
3.45866666666667	0.0438690185546875
3.462	0.0376701354980469
3.46533333333334	0.0333786010742188
3.46866666666667	0.030517578125
3.472	0.0281333923339844
3.47533333333334	0.0262260437011719
3.47866666666667	0.0295639038085938
3.482	0.0309944152832031
3.48533333333334	0.0300407409667969
3.48866666666667	0.0319480895996094
3.492	0.0386238098144531
3.49533333333334	0.0481605529785156
3.49866666666667	0.0524520874023438
3.502	0.0491142272949219
3.50533333333334	0.049591064453125
3.50866666666667	0.0467300415039063
3.512	0.0438690185546875
3.51533333333334	0.0324249267578125
3.51866666666667	0.0205039978027344
3.522	0.0152587890625
3.52533333333334	0.00619888305664063
3.52866666666667	0.00429153442382813
3.532	0.0057220458984375
3.53533333333334	0.0219345092773438
3.53866666666667	0.0376701354980469
3.542	0.0514984130859375
3.54533333333334	0.0629425048828125
3.54866666666667	0.0691413879394532
3.552	0.0658035278320313
3.55533333333334	0.0543594360351563
3.55866666666667	0.0438690185546875
3.562	0.0309944152832031
3.56533333333334	0.0219345092773438
3.56866666666667	0.0128746032714844
3.572	0.0166893005371094
3.57533333333334	0.0233650207519531
3.57866666666667	0.0329017639160156
3.582	0.0486373901367188
3.58533333333334	0.0619888305664063
3.58866666666667	0.0691413879394532
3.592	0.0624656677246094
3.59533333333334	0.0529289245605469
3.59866666666667	0.0481605529785156
3.602	0.0438690185546875
3.60533333333334	0.041961669921875
3.60866666666667	0.0438690185546875
3.612	0.0519752502441407
3.61533333333334	0.0562667846679688
3.61866666666667	0.0500679016113282
3.622	0.0424385070800781
3.62533333333334	0.0400543212890625
3.62866666666667	0.0400543212890625
3.632	0.0348091125488281
3.63533333333334	0.030517578125
3.63866666666667	0.0357627868652344
3.642	0.0395774841308594
3.64533333333334	0.0357627868652344
3.64866666666667	0.0276565551757813
3.652	0.0276565551757813
3.65533333333334	0.034332275390625
3.65866666666667	0.0357627868652344
3.662	0.0329017639160156
3.66533333333334	0.0290870666503906
3.66866666666667	0.0300407409667969
3.672	0.0319480895996094
3.67533333333334	0.0309944152832031
3.67866666666667	0.0324249267578125
3.682	0.0319480895996094
3.68533333333334	0.0362396240234375
3.68866666666667	0.0348091125488281
3.692	0.0338554382324219
3.69533333333334	0.0300407409667969
3.69866666666667	0.0271797180175781
3.702	0.026702880859375
3.70533333333334	0.0271797180175781
3.70866666666667	0.0262260437011719
3.712	0.0195503234863281
3.71533333333334	0.0185966491699219
3.71866666666667	0.0181198120117188
3.722	0.0214576721191406
3.72533333333334	0.0209808349609375
3.72866666666667	0.0247955322265625
3.732	0.0314712524414063
3.73533333333334	0.0333786010742188
3.73866666666667	0.0329017639160156
3.742	0.0338554382324219
3.74533333333334	0.0338554382324219
3.74866666666667	0.0309944152832031
3.752	0.02288818359375
3.75533333333334	0.0185966491699219
3.75866666666667	0.0128746032714844
3.762	0.00143051147460938
3.76533333333334	0.00238418579101563
3.76866666666667	0.00905990600585938
3.772	0.02288818359375
3.77533333333334	0.0252723693847656
3.77866666666667	0.0209808349609375
3.782	0.0205039978027344
3.78533333333334	0.0162124633789063
3.78866666666667	0.0205039978027344
3.792	0.0286102294921875
3.79533333333334	0.0448226928710938
3.79866666666667	0.0677108764648438
3.802	0.0834465026855469
3.80533333333334	0.0958442687988281
3.80866666666667	0.0944137573242188
3.812	0.0853538513183594
3.81533333333334	0.0734329223632813
3.81866666666667	0.0605583190917969
3.822	0.0562667846679688
3.82533333333334	0.05340576171875
3.82866666666667	0.0529289245605469
3.832	0.0476837158203125
3.83533333333334	0.0433921813964844
3.83866666666667	0.0433921813964844
3.842	0.049591064453125
3.84533333333334	0.0596046447753907
3.84866666666667	0.0681877136230469
3.852	0.0829696655273438
3.85533333333334	0.100135803222656
3.85866666666667	0.121593475341797
3.862	0.136375427246094
3.86533333333334	0.153064727783203
3.86866666666667	0.179290771484375
3.872	0.215530395507813
3.87533333333334	0.264644622802735
3.87866666666667	0.324726104736328
3.882	0.405311584472656
3.88533333333334	0.500679016113282
3.88866666666667	0.609874725341797
3.892	0.735282897949219
3.89533333333334	0.885009765625
3.89866666666667	1.06096267700196
3.902	1.25503540039063
3.90533333333334	1.47294998168946
3.90866666666667	1.72662734985352
3.912	2.02131271362305
3.91533333333334	2.35223770141602
3.91866666666667	2.72321701049805
3.922	3.14378738403321
3.92533333333334	3.62157821655274
3.92866666666667	4.14085388183594
3.932	4.70066070556641
3.93533333333334	5.30338287353516
3.93866666666667	5.95760345458985
3.942	6.6680908203125
3.94533333333334	7.43675231933594
3.94866666666667	8.27693939208985
3.952	9.19485092163086
3.95533333333334	10.1919174194336
3.95866666666667	11.2643241882324
3.962	12.411117553711
3.96533333333334	13.638973236084
3.96866666666667	14.946460723877
3.972	16.3369178771973
3.97533333333334	17.8136825561524
3.97866666666667	19.3696022033692
3.982	20.9894180297852
3.98533333333334	22.6554870605469
3.98866666666667	24.355411529541
3.992	26.0696411132813
3.99533333333334	27.766227722168
3.99866666666667	29.4179916381836
4.002	30.9953689575196
4.00533333333334	32.4735641479492
4.00866666666667	33.811092376709
4.012	34.9769592285156
4.01533333333334	35.9463691711426
4.01866666666667	36.7093086242676
4.022	37.261962890625
4.02533333333334	37.5885963439942
4.02866666666667	37.691593170166
4.032	37.5676155090332
4.03533333333334	37.233829498291
4.03866666666667	36.6935729980469
4.042	35.9539985656738
4.04533333333334	35.0322723388672
4.04866666666667	33.9555740356446
4.052	32.7606201171875
4.05533333333334	31.4745903015137
4.05866666666667	30.118465423584
4.062	28.7179946899414
4.06533333333334	27.3032188415528
4.06866666666667	25.8955955505371
4.072	24.5051383972168
4.07533333333334	23.1437683105469
4.07866666666667	21.8276977539063
4.082	20.5817222595215
4.08533333333334	19.411563873291
4.08866666666667	18.3200836181641
4.092	17.3068046569824
4.09533333333334	16.3688659667969
4.09866666666667	15.5062675476074
4.102	14.704704284668
4.10533333333334	13.9603614807129
4.10866666666667	13.2608413696289
4.112	12.603759765625
4.11533333333334	11.9853019714356
4.11866666666667	11.4002227783203
4.122	10.8380317687988
4.12533333333334	10.2858543395996
4.12866666666667	9.73987579345703
4.132	9.19532775878906
4.13533333333334	8.65459442138672
4.13866666666667	8.11767578125
4.142	7.58028030395508
4.14533333333334	7.03716278076172
4.14866666666667	6.48832321166992
4.152	5.94711303710938
4.15533333333334	5.41257858276367
4.15866666666667	4.87375259399414
4.162	4.33778762817383
4.16533333333334	3.81660461425781
4.16866666666667	3.3254623413086
4.172	2.85100936889649
4.17533333333334	2.39133834838867
4.17866666666667	1.95550918579102
4.182	1.5559196472168
4.18533333333334	1.19256973266602
4.18866666666667	0.859737396240235
4.192	0.5645751953125
4.19533333333334	0.308513641357422
4.19866666666667	0.0882148742675781
4.202	-0.1068115234375
4.20533333333334	-0.275611877441406
4.20866666666667	-0.41961669921875
4.212	-0.540256500244141
4.21533333333334	-0.63323974609375
4.21866666666667	-0.699996948242188
4.222	-0.738620758056641
4.22533333333334	-0.756263732910157
4.22866666666667	-0.758171081542969
4.232	-0.749588012695313
4.23533333333334	-0.737667083740235
4.23866666666667	-0.7171630859375
4.242	-0.693798065185547
4.24533333333334	-0.666141510009766
4.24866666666667	-0.637531280517578
4.252	-0.607013702392578
4.25533333333334	-0.571727752685547
4.25866666666667	-0.537395477294922
4.262	-0.506401062011719
4.26533333333334	-0.478744506835938
4.26866666666667	-0.449180603027344
4.272	-0.419139862060547
4.27533333333334	-0.397682189941406
4.27866666666667	-0.374317169189453
4.282	-0.349521636962891
4.28533333333334	-0.317573547363281
4.28866666666667	-0.288009643554688
4.292	-0.258445739746094
4.29533333333334	-0.227451324462891
4.29866666666667	-0.207901000976563
4.302	-0.19073486328125
4.30533333333334	-0.180721282958985
4.30866666666667	-0.16927719116211
4.312	-0.162124633789063
4.31533333333334	-0.153064727783203
4.31866666666667	-0.143051147460938
4.322	-0.134468078613281
4.32533333333334	-0.126361846923828
4.32866666666667	-0.115394592285156
4.332	-0.101089477539063
4.33533333333334	-0.0867843627929688
4.33866666666667	-0.0653266906738282
4.342	-0.0386238098144531
4.34533333333334	-0.0095367431640625
4.34866666666667	0.0100135803222656
4.352	0.0257492065429688
4.35533333333334	0.0424385070800781
4.35866666666667	0.0619888305664063
4.362	0.080108642578125
4.36533333333334	0.0944137573242188
4.36866666666667	0.10824203491211
4.372	0.1220703125
4.37533333333334	0.136852264404297
4.37866666666667	0.145912170410156
4.382	0.153541564941406
4.38533333333334	0.16021728515625
4.38866666666667	0.167369842529297
4.392	0.172615051269531
4.39533333333334	0.174045562744141
4.39866666666667	0.172615051269531
4.402	0.170230865478516
4.40533333333334	0.169754028320313
4.40866666666667	0.171661376953125
4.412	0.173568725585938
4.41533333333334	0.166416168212891
4.41866666666667	0.158309936523438
4.422	0.148773193359375
4.42533333333334	0.145435333251953
4.42866666666667	0.141620635986328
4.432	0.14638900756836
4.43533333333334	0.159740447998047
4.43866666666667	0.173091888427735
4.442	0.182151794433594
4.44533333333334	0.182628631591797
4.44866666666667	0.18310546875
4.452	0.179290771484375
4.45533333333334	0.170230865478516
4.45866666666667	0.162601470947266
4.462	0.159263610839844
4.46533333333334	0.156879425048828
4.46866666666667	0.15401840209961
4.472	0.147342681884766
4.47533333333334	0.149250030517578
4.47866666666667	0.149726867675781
4.482	0.148773193359375
4.48533333333334	0.144004821777344
4.48866666666667	0.137805938720703
4.492	0.129222869873047
4.49533333333334	0.111579895019531
4.49866666666667	0.0910758972167969
4.502	0.0762939453125
4.50533333333334	0.0720024108886719
4.50866666666667	0.0748634338378907
4.512	0.0848770141601563
4.51533333333334	0.0977516174316406
4.51866666666667	0.118255615234375
4.522	0.135421752929688
4.52533333333334	0.14495849609375
4.52866666666667	0.149726867675781
4.532	0.15401840209961
4.53533333333334	0.158309936523438
4.53866666666667	0.155925750732422
4.542	0.149726867675781
4.54533333333334	0.146865844726563
4.54866666666667	0.145912170410156
4.552	0.14638900756836
4.55533333333334	0.14638900756836
4.55866666666667	0.147819519042969
4.562	0.148296356201172
4.56533333333334	0.147819519042969
4.56866666666667	0.14638900756836
4.572	0.142097473144531
4.57533333333334	0.137805938720703
4.57866666666667	0.126838684082031
4.582	0.115394592285156
4.58533333333334	0.10061264038086
4.58866666666667	0.0853538513183594
4.592	0.0729560852050782
4.59533333333334	0.0615119934082032
4.59866666666667	0.0557899475097657
4.602	0.0548362731933594
4.60533333333334	0.05340576171875
4.60866666666667	0.0514984130859375
4.612	0.0462532043457031
4.61533333333334	0.0443458557128906
4.61866666666667	0.0538825988769532
4.622	0.0677108764648438
4.62533333333334	0.08392333984375
4.62866666666667	0.095367431640625
4.632	0.105381011962891
4.63533333333334	0.116348266601563
4.63866666666667	0.118255615234375
4.642	0.116825103759766
4.64533333333334	0.113487243652344
4.64866666666667	0.114917755126953
4.652	0.116825103759766
4.65533333333334	0.111103057861328
4.65866666666667	0.104904174804688
4.662	0.0987052917480469
4.66533333333334	0.0934600830078125
4.66866666666667	0.091552734375
4.672	0.0920295715332031
4.67533333333334	0.0939369201660156
4.67866666666667	0.0920295715332031
4.682	0.091552734375
4.68533333333334	0.0948905944824219
4.68866666666667	0.0982284545898438
4.692	0.09918212890625
4.69533333333334	0.100135803222656
4.69866666666667	0.106334686279297
4.702	0.113010406494141
4.70533333333334	0.113487243652344
4.70866666666667	0.1068115234375
4.712	0.09918212890625
4.71533333333334	0.0972747802734375
4.71866666666667	0.0996589660644531
4.722	0.103950500488281
4.72533333333334	0.110149383544922
4.72866666666667	0.116825103759766
4.732	0.120639801025391
4.73533333333334	0.113487243652344
4.73866666666667	0.0972747802734375
4.742	0.0796318054199219
4.74533333333334	0.0662803649902344
4.74866666666667	0.0596046447753907
4.752	0.0596046447753907
4.75533333333334	0.06866455078125
4.75866666666667	0.0824928283691406
4.762	0.0896453857421875
4.76533333333334	0.0853538513183594
4.76866666666667	0.0777244567871094
4.772	0.0767707824707032
4.77533333333334	0.0791549682617188
4.77866666666667	0.0815391540527344
4.782	0.0853538513183594
4.78533333333334	0.0910758972167969
4.78866666666667	0.0944137573242188
4.792	0.0925064086914063
4.79533333333334	0.0891685485839844
4.79866666666667	0.0863075256347656
4.802	0.0848770141601563
4.80533333333334	0.0867843627929688
4.80866666666667	0.0901222229003906
4.812	0.0934600830078125
4.81533333333334	0.0910758972167969
4.81866666666667	0.0863075256347656
4.822	0.0848770141601563
4.82533333333334	0.0867843627929688
4.82866666666667	0.0920295715332031
4.832	0.101566314697266
4.83533333333334	0.114917755126953
4.83866666666667	0.124454498291016
4.842	0.125885009765625
4.84533333333334	0.125885009765625
4.84866666666667	0.1220703125
4.852	0.11444091796875
4.85533333333334	0.106334686279297
4.85866666666667	0.104904174804688
4.862	0.107765197753906
4.86533333333334	0.113010406494141
4.86866666666667	0.117301940917969
4.872	0.120639801025391
4.87533333333334	0.118732452392578
4.87866666666667	0.114917755126953
4.882	0.117301940917969
4.88533333333334	0.117301940917969
4.88866666666667	0.11444091796875
4.892	0.109195709228516
4.89533333333334	0.10824203491211
4.89866666666667	0.107288360595703
4.902	0.09918212890625
4.90533333333334	0.0872611999511719
4.90866666666667	0.0782012939453125
4.912	0.0743865966796875
4.91533333333334	0.0715255737304688
4.91866666666667	0.0700950622558594
4.922	0.072479248046875
4.92533333333334	0.0810623168945313
4.92866666666667	0.087738037109375
4.932	0.0853538513183594
4.93533333333334	0.0791549682617188
4.93866666666667	0.0720024108886719
4.942	0.0715255737304688
4.94533333333334	0.0720024108886719
4.94866666666667	0.0758171081542969
4.952	0.0844001770019531
4.95533333333334	0.100135803222656
4.95866666666667	0.115394592285156
4.962	0.120639801025391
4.96533333333334	0.123977661132813
4.96866666666667	0.128746032714844
4.972	0.141143798828125
4.97533333333334	0.153541564941406
4.97866666666667	0.171184539794922
4.982	0.200748443603516
4.98533333333334	0.234603881835938
4.98866666666667	0.268936157226563
4.992	0.298023223876953
4.99533333333334	0.332832336425781
4.99866666666667	0.374794006347656
5.002	0.422000885009766
5.00533333333334	0.474929809570313
5.00866666666667	0.530719757080078
5.012	0.592231750488282
5.01533333333334	0.653743743896485
5.01866666666667	0.720024108886719
5.022	0.791549682617188
5.02533333333334	0.874042510986328
5.02866666666667	0.974655151367188
5.032	1.09291076660156
5.03533333333334	1.22928619384766
5.03866666666667	1.37662887573242
5.042	1.53779983520508
5.04533333333334	1.71279907226563
5.04866666666667	1.90782546997071
5.052	2.12430953979492
5.05533333333334	2.36082077026367
5.05866666666667	2.61974334716797
5.062	2.90298461914063
5.06533333333334	3.21626663208008
5.06866666666667	3.56054306030274
5.072	3.94582748413086
5.07533333333334	4.36925888061524
5.07866666666667	4.83322143554688
5.082	5.33676147460938
5.08533333333334	5.8889389038086
5.08866666666667	6.49166107177735
5.092	7.13968276977539
5.09533333333334	7.84587860107422
5.09866666666667	8.61930847167969
5.102	9.46855545043946
5.10533333333334	10.3888511657715
5.10866666666667	11.3811492919922
5.112	12.4478340148926
5.11533333333334	13.5865211486817
5.11866666666667	14.8124694824219
5.122	16.1337852478028
5.12533333333334	17.5552368164063
5.12866666666667	19.0739631652832
5.132	20.6975936889649
5.13533333333334	22.4323272705078
5.13866666666667	24.2710113525391
5.142	26.2084007263184
5.14533333333334	28.2430648803711
5.14866666666667	30.3916931152344
5.152	32.6581001281738
5.15533333333334	35.0384712219238
5.15866666666667	37.5299453735352
5.162	40.1287078857422
5.16533333333334	42.8404808044434
5.16866666666667	45.6557273864746
5.172	48.5577583312988
5.17533333333334	51.5403747558594
5.17866666666667	54.6007156372071
5.182	57.7359199523926
5.18533333333334	60.9283447265625
5.18866666666667	64.1622543334961
5.192	67.4419403076172
5.19533333333334	70.75834274292
5.19866666666667	74.1024017333985
5.202	77.4617195129395
5.20533333333334	80.8219909667969
5.20866666666667	84.1732025146485
5.212	87.4996185302735
5.21533333333334	90.7878875732422
5.21866666666667	94.0208435058594
5.222	97.1808433532715
5.22533333333334	100.262641906738
5.22866666666667	103.261947631836
5.232	106.159687042237
5.23533333333334	108.941078186035
5.23866666666667	111.595153808594
5.242	114.114284515381
5.24533333333334	116.482734680176
5.24866666666667	118.677139282227
5.252	120.687961578369
5.25533333333334	122.511863708496
5.25866666666667	124.145030975342
5.262	125.579833984375
5.26533333333334	126.814365386963
5.26866666666667	127.860069274903
5.272	128.71265411377
5.27533333333334	129.372119903565
5.27866666666667	129.836082458496
5.282	130.101680755615
5.28533333333334	130.166053771973
5.28866666666667	130.026817321778
5.292	129.700183868408
5.29533333333334	129.197120666504
5.29866666666667	128.517150878906
5.302	127.663135528565
5.30533333333334	126.641750335694
5.30866666666667	125.462532043457
5.312	124.135494232178
5.31533333333334	122.659206390381
5.31866666666667	121.05941772461
5.322	119.349002838135
5.32533333333334	117.547988891602
5.32866666666667	115.658760070801
5.332	113.683223724365
5.33533333333334	111.629486083985
5.33866666666667	109.501838684082
5.342	107.31315612793
5.34533333333334	105.067253112793
5.34866666666667	102.777004241944
5.352	100.452899932862
5.35533333333334	98.114013671875
5.35866666666667	95.766544342041
5.362	93.4014320373535
5.36533333333334	91.0177230834961
5.36866666666667	88.6278152465821
5.372	86.2369537353516
5.37533333333334	83.8413238525391
5.37866666666667	81.4423561096192
5.382	79.061508178711
5.38533333333334	76.72119140625
5.38866666666667	74.4214057922364
5.392	72.1635818481446
5.39533333333334	69.9477195739746
5.39866666666667	67.7738189697266
5.402	65.6394958496094
5.40533333333334	63.5385513305664
5.40866666666667	61.4686012268067
5.412	59.4210624694825
5.41533333333334	57.4073791503907
5.41866666666667	55.4366111755371
5.422	53.5078048706055
5.42533333333334	51.6147613525391
5.42866666666667	49.7708320617676
5.432	47.9922294616699
5.43533333333334	46.2689399719238
5.43866666666667	44.588565826416
5.442	42.9515838623047
5.44533333333334	41.3713455200196
5.44866666666667	39.8402214050293
5.452	38.3472442626953
5.45533333333334	36.8995666503906
5.45866666666667	35.5052947998047
5.462	34.1615676879883
5.46533333333334	32.8550338745117
5.46866666666667	31.5890312194824
5.472	30.3692817687988
5.47533333333334	29.1967391967774
5.47866666666667	28.0661582946778
5.482	26.9818305969238
5.48533333333334	25.9518623352051
5.48866666666667	24.9691009521485
5.492	24.0254402160645
5.49533333333334	23.1175422668457
5.49866666666667	22.2501754760742
5.502	21.4238166809082
5.50533333333334	20.6351280212403
5.50866666666667	19.8893547058106
5.512	19.188404083252
5.51533333333334	18.5222625732422
5.51866666666667	17.885684967041
5.522	17.2743797302246
5.52533333333334	16.6978836059571
5.52866666666667	16.1499977111817
5.532	15.6307220458985
5.53533333333334	15.1457786560059
5.53866666666667	14.6932601928711
5.542	14.2731666564942
5.54533333333334	13.8740539550781
5.54866666666667	13.4992599487305
5.552	13.1444931030274
5.55533333333334	12.8054618835449
5.55866666666667	12.4874114990235
5.562	12.1874809265137
5.56533333333334	11.9123458862305
5.56866666666667	11.6543769836426
5.572	11.408805847168
5.57533333333334	11.1813545227051
5.57866666666667	10.9701156616211
5.582	10.7755661010742
5.58533333333334	10.5886459350586
5.58866666666667	10.4103088378906
5.592	10.2438926696778
5.59533333333334	10.0908279418946
5.59866666666667	9.95254516601563
5.602	9.8257064819336
5.60533333333334	9.70554351806641
5.60866666666667	9.58871841430664
5.612	9.47952270507813
5.61533333333334	9.37938690185547
5.61866666666667	9.28735733032227
5.622	9.19961929321289
5.62533333333334	9.11951065063477
5.62866666666667	9.0475082397461
5.632	8.98027420043946
5.63533333333334	8.90970230102539
5.63866666666667	8.83769989013672
5.642	8.77094268798828
5.64533333333334	8.71467590332031
5.64866666666667	8.66508483886719
5.652	8.61644744873047
5.65533333333334	8.57162475585938
5.65866666666667	8.53157043457031
5.662	8.49676132202149
5.66533333333334	8.46290588378906
5.66866666666667	8.4376335144043
5.672	8.42046737670899
5.67533333333334	8.40377807617188
5.67866666666667	8.3770751953125
5.682	8.33940505981446
5.68533333333334	8.30173492431641
5.68866666666667	8.27121734619141
5.692	8.24832916259766
5.69533333333334	8.23402404785156
5.69866666666667	8.22210311889649
5.702	8.21256637573242
5.70533333333334	8.19873809814453
5.70866666666667	8.1777572631836
5.712	8.15057754516602
5.71533333333334	8.12482833862305
5.71866666666667	8.11147689819336
5.722	8.10718536376953
5.72533333333334	8.10527801513672
5.72866666666667	8.09764862060547
5.732	8.09383392333985
5.73533333333334	8.09097290039063
5.73866666666667	8.08906555175781
5.742	8.08000564575196
5.74533333333334	8.06856155395508
5.74866666666667	8.0556869506836
5.752	8.04471969604492
5.75533333333334	8.03470611572266
5.75866666666667	8.02278518676758
5.762	8.01420211791992
5.76533333333334	8.00418853759766
5.76866666666667	7.99942016601563
5.772	7.99274444580078
5.77533333333334	7.98749923706055
5.77866666666667	7.98273086547852
5.782	7.97891616821289
5.78533333333334	7.97653198242188
5.78866666666667	7.97557830810547
5.792	7.97128677368164
5.79533333333334	7.96175003051758
5.79866666666667	7.94601440429688
5.802	7.92980194091797
5.80533333333334	7.9193115234375
5.80866666666667	7.91454315185547
5.812	7.91501998901367
5.81533333333334	7.91454315185547
5.81866666666667	7.91406631469727
5.822	7.91788101196289
5.82533333333334	7.92074203491211
5.82866666666667	7.9183578491211
5.832	7.91215896606446
5.83533333333334	7.90452957153321
5.83866666666667	7.90071487426758
5.842	7.89546966552735
5.84533333333334	7.89070129394532
5.84866666666667	7.88402557373047
5.852	7.87878036499024
5.85533333333334	7.87544250488282
5.85866666666667	7.87496566772461
5.862	7.87687301635742
5.86533333333334	7.87925720214844
5.86866666666667	7.88211822509766
5.872	7.87973403930664
5.87533333333334	7.88211822509766
5.87866666666667	7.88068771362305
5.882	7.87544250488282
5.88533333333334	7.86638259887696
5.88866666666667	7.85875320434571
5.892	7.86066055297852
5.89533333333334	7.86447525024414
5.89866666666667	7.87067413330078
5.902	7.87687301635742
5.90533333333334	7.88116455078125
5.90866666666667	7.88259506225586
5.912	7.88211822509766
5.91533333333334	7.88116455078125
5.91866666666667	7.88068771362305
5.922	7.87973403930664
5.92533333333334	7.87878036499024
5.92866666666667	7.88116455078125
5.932	7.88259506225586
5.93533333333334	7.88211822509766
5.93866666666667	7.88116455078125
5.942	7.88450241088867
5.94533333333334	7.89356231689453
5.94866666666667	7.89737701416016
5.952	7.89165496826172
5.95533333333334	7.87734985351563
5.95866666666667	7.86113739013672
5.962	7.84063339233399
5.96533333333334	7.81726837158203
5.96866666666667	7.79914855957032
5.972	7.78913497924805
5.97533333333334	7.78865814208985
5.97866666666667	7.78913497924805
5.982	7.79247283935547
5.98533333333334	7.79867172241211
5.98866666666667	7.80534744262696
5.992	7.81440734863282
5.99533333333334	7.82012939453125
5.99866666666667	7.82299041748047
6.002	7.82251358032227
6.00533333333334	7.82346725463867
6.00866666666667	7.82966613769532
6.012	7.83443450927735
6.01533333333334	7.83729553222657
6.01866666666667	7.83920288085938
6.022	7.84492492675782
6.02533333333334	7.84587860107422
6.02866666666667	7.83920288085938
6.032	7.83205032348633
6.03533333333334	7.82871246337891
6.03866666666667	7.83252716064453
6.042	7.83681869506836
6.04533333333334	7.84397125244141
6.04866666666667	7.84826278686524
6.052	7.84492492675782
6.05533333333334	7.83300399780274
6.05866666666667	7.81393051147461
6.062	7.79533386230469
6.06533333333334	7.77053833007813
6.06866666666667	7.75384902954102
6.072	7.74621963500977
6.07533333333334	7.75337219238282
6.07866666666667	7.76529312133789
6.082	7.77912139892578
6.08533333333334	7.79438018798828
6.08866666666667	7.80105590820313
6.092	7.80582427978516
6.09533333333334	7.80487060546875
6.09866666666667	7.79819488525391
6.102	7.77912139892578
6.10533333333334	7.76100158691407
6.10866666666667	7.75432586669922
6.112	7.75480270385742
6.11533333333334	7.75480270385742
6.11866666666667	7.75480270385742
6.122	7.76433944702149
6.12533333333334	7.77244567871094
6.12866666666667	7.77292251586914
6.132	7.76147842407227
6.13533333333334	7.74621963500977
6.13866666666667	7.73143768310547
6.142	7.72237777709961
6.14533333333334	7.71665573120117
6.14866666666667	7.71570205688477
6.152	7.71903991699219
6.15533333333334	7.72809982299805
6.15866666666667	7.74097442626953
6.162	7.74860382080078
6.16533333333334	7.74908065795899
6.16866666666667	7.74192810058594
6.172	7.7357292175293
6.17533333333334	7.72905349731446
6.17866666666667	7.72237777709961
6.182	7.71474838256836
6.18533333333334	7.71045684814453
6.18866666666667	7.71093368530274
6.192	7.71379470825196
6.19533333333334	7.71331787109375
6.19866666666667	7.70854949951172
6.202	7.7047348022461
6.20533333333334	7.70282745361328
6.20866666666667	7.70378112792969
6.212	7.69519805908203
6.21533333333334	7.68280029296875
6.21866666666667	7.67374038696289
6.222	7.66897201538086
6.22533333333334	7.66563415527344
6.22866666666667	7.65228271484375
6.232	7.63845443725586
6.23533333333334	7.62987136840821
6.23866666666667	7.62748718261719
6.242	7.62748718261719
6.24533333333334	7.6289176940918
6.24866666666667	7.63940811157227
6.252	7.65323638916016
6.25533333333334	7.66277313232422
6.25866666666667	7.66468048095703
6.262	7.65514373779297
6.26533333333334	7.63940811157227
6.26866666666667	7.62224197387696
6.272	7.6131820678711
6.27533333333334	7.61127471923828
6.27866666666667	7.60650634765625
6.282	7.60316848754883
6.28533333333334	7.60316848754883
6.28866666666667	7.60221481323242
6.292	7.59363174438477
6.29533333333334	7.58075714111328
6.29866666666667	7.57789611816407
6.302	7.58075714111328
6.30533333333334	7.58838653564453
6.30866666666667	7.59458541870117
6.312	7.598876953125
6.31533333333334	7.60078430175782
6.31866666666667	7.5979232788086
6.322	7.59077072143555
6.32533333333334	7.57169723510742
6.32866666666667	7.5526237487793
6.332	7.54642486572266
6.33533333333334	7.54070281982422
6.33866666666667	7.5373649597168
6.342	7.53164291381836
6.34533333333334	7.54165649414063
6.34866666666667	7.55500793457032
6.352	7.55643844604492
6.35533333333334	7.55453109741211
6.35866666666667	7.5526237487793
6.362	7.55882263183594
6.36533333333334	7.55977630615235
6.36866666666667	7.55548477172852
6.372	7.54928588867188
6.37533333333334	7.54117965698242
6.37866666666667	7.53164291381836
6.382	7.51781463623047
6.38533333333334	7.50494003295899
6.38866666666667	7.49635696411133
6.392	7.49301910400391
6.39533333333334	7.49444961547852
6.39866666666667	7.50064849853516
6.402	7.50875473022461
6.40533333333334	7.51686096191407
6.40866666666667	7.51781463623047
6.412	7.51304626464844
6.41533333333334	7.50494003295899
6.41866666666667	7.49254226684571
6.422	7.47776031494141
6.42533333333334	7.46250152587891
6.42866666666667	7.45725631713867
6.432	7.4615478515625
6.43533333333334	7.46536254882813
6.43866666666667	7.46774673461914
6.442	7.47108459472657
6.44533333333334	7.47394561767578
6.44866666666667	7.47823715209961
6.452	7.48348236083985
6.45533333333334	7.49874114990235
6.45866666666667	7.51209259033203
6.462	7.51781463623047
6.46533333333334	7.51972198486328
6.46866666666667	7.51256942749024
6.472	7.50494003295899
6.47533333333334	7.49349594116211
6.47866666666667	7.48777389526367
6.482	7.48443603515625
6.48533333333334	7.47489929199219
6.48866666666667	7.4615478515625
6.492	7.44199752807617
6.49533333333334	7.42006301879883
6.49866666666667	7.39908218383789
6.502	7.38668441772461
6.50533333333334	7.38763809204102
6.50866666666667	7.39574432373047
6.512	7.40528106689453
6.51533333333334	7.41291046142578
6.51866666666667	7.41720199584961
6.522	7.41815567016602
6.52533333333334	7.41910934448242
6.52866666666667	7.42006301879883
6.532	7.42101669311524
6.53533333333334	7.42197036743164
6.53866666666667	7.42530822753907
6.542	7.42959976196289
6.54533333333334	7.42959976196289
6.54866666666667	7.4305534362793
6.552	7.43341445922852
6.55533333333334	7.43484497070313
6.55866666666667	7.43246078491211
6.562	7.4300765991211
6.56533333333334	7.42864608764649
6.56866666666667	7.42530822753907
6.572	7.41624832153321
6.57533333333334	7.40766525268555
6.57866666666667	7.40098953247071
6.582	7.39240646362305
6.58533333333334	7.3843002319336
6.58866666666667	7.38000869750977
6.592	7.38286972045899
6.59533333333334	7.38906860351563
6.59866666666667	7.39574432373047
6.602	7.39765167236328
6.60533333333334	7.39526748657227
6.60866666666667	7.39049911499024
6.612	7.38811492919922
6.61533333333334	7.38620758056641
6.61866666666667	7.3843002319336
6.622	7.38048553466797
6.62533333333334	7.37953186035157
6.62866666666667	7.38239288330078
6.632	7.38239288330078
6.63533333333334	7.37905502319336
6.63866666666667	7.37094879150391
6.642	7.36665725708008
6.64533333333334	7.35712051391602
6.64866666666667	7.33709335327149
6.652	7.31468200683594
6.65533333333334	7.30085372924805
6.65866666666667	7.29703903198242
6.662	7.29894638061524
6.66533333333334	7.30991363525391
[truncated: 2,507 more rows]
