# Supplementary material for: Phase-Specific Parameter Estimation in Chiral HPLC Using 1‑Site, 2‑Site Stochastic Models, and Unified Equation Approach
Source: Anal Chem. 2026 Apr 29;98(18):13925–39. doi: 10.1021/acs.analchem.6c01634 (PMC13177292; doi:10.1021/acs.analchem.6c01634)
Supplement: Supplementary file 2 [file ac6c01634_si_002.zip › SupportingInformation/01_isotherm_fit/CELL3_data/LORA_CELL3_05_10_22512.CSV]

0.00316666666666667	-0.0295639038085938
0.0065	-0.0233650207519531
0.00983333333333334	-0.0138282775878906
0.0131666666666667	-0.00810623168945313
0.0165	-0.00524520874023438
0.0198333333333334	-0.00333786010742188
0.0231666666666667	0.00095367431640625
0.0265	0.00095367431640625
0.0298333333333334	-0.00429153442382813
0.0331666666666667	-0.011444091796875
0.0365	-0.0133514404296875
0.0398333333333334	-0.0104904174804688
0.0431666666666667	-0.00476837158203125
0.0465	0.003814697265625
0.0498333333333334	0.0162124633789063
0.0531666666666667	0.0295639038085938
0.0565	0.0386238098144531
0.0598333333333334	0.0405311584472656
0.0631666666666667	0.0357627868652344
0.0665	0.0295639038085938
0.0698333333333334	0.0243186950683594
0.0731666666666667	0.0233650207519531
0.0765	0.0252723693847656
0.0798333333333334	0.0276565551757813
0.0831666666666667	0.030517578125
0.0865	0.034332275390625
0.0898333333333334	0.0367164611816406
0.0931666666666667	0.030517578125
0.0965	0.0176429748535156
0.0998333333333334	0.000476837158203125
0.103166666666667	-0.0152587890625
0.1065	-0.030517578125
0.109833333333334	-0.0433921813964844
0.113166666666667	-0.0486373901367188
0.1165	-0.0486373901367188
0.119833333333334	-0.0424385070800781
0.123166666666667	-0.0371932983398438
0.1265	-0.0324249267578125
0.129833333333334	-0.0338554382324219
0.133166666666667	-0.034332275390625
0.1365	-0.0290870666503906
0.139833333333334	-0.02288818359375
0.143166666666667	-0.0152587890625
0.1465	-0.0152587890625
0.149833333333334	-0.0123977661132813
0.153166666666667	-0.0104904174804688
0.1565	-0.0109672546386719
0.159833333333334	-0.0166893005371094
0.163166666666667	-0.0276565551757813
0.1665	-0.0348091125488281
0.169833333333334	-0.0395774841308594
0.173166666666667	-0.0433921813964844
0.1765	-0.0472068786621094
0.179833333333334	-0.0476837158203125
0.183166666666667	-0.0424385070800781
0.1865	-0.0300407409667969
0.189833333333334	-0.0195503234863281
0.193166666666667	-0.0128746032714844
0.1965	-0.0152587890625
0.199833333333334	-0.019073486328125
0.203166666666667	-0.0209808349609375
0.2065	-0.0219345092773438
0.209833333333334	-0.0205039978027344
0.213166666666667	-0.0224113464355469
0.2165	-0.0200271606445313
0.219833333333334	-0.0176429748535156
0.223166666666667	-0.0123977661132813
0.2265	-0.0143051147460938
0.229833333333334	-0.0176429748535156
0.233166666666667	-0.0185966491699219
0.2365	-0.0128746032714844
0.239833333333334	-0.00667572021484375
0.243166666666667	-0.003814697265625
0.2465	0.00143051147460938
0.249833333333334	0.00429153442382813
0.253166666666667	0.00143051147460938
0.2565	-0.0100135803222656
0.259833333333334	-0.019073486328125
0.263166666666667	-0.0238418579101563
0.2665	-0.0300407409667969
0.269833333333334	-0.03814697265625
0.273166666666667	-0.0405311584472656
0.2765	-0.0362396240234375
0.279833333333334	-0.0319480895996094
0.283166666666667	-0.0290870666503906
0.2865	-0.026702880859375
0.289833333333334	-0.0176429748535156
0.293166666666667	-0.0057220458984375
0.2965	0.003814697265625
0.299833333333334	0.00810623168945313
0.303166666666667	0.00476837158203125
0.3065	-0.00476837158203125
0.309833333333334	-0.0128746032714844
0.313166666666667	-0.0200271606445313
0.3165	-0.0252723693847656
0.319833333333334	-0.0300407409667969
0.323166666666667	-0.0309944152832031
0.3265	-0.0233650207519531
0.329833333333334	-0.0138282775878906
0.333166666666667	-0.011444091796875
0.3365	-0.0143051147460938
0.339833333333334	-0.0185966491699219
0.343166666666667	-0.0209808349609375
0.3465	-0.0247955322265625
0.349833333333334	-0.030517578125
0.353166666666667	-0.0333786010742188
0.3565	-0.034332275390625
0.359833333333334	-0.0314712524414063
0.363166666666667	-0.0286102294921875
0.3665	-0.0295639038085938
0.369833333333334	-0.0362396240234375
0.373166666666667	-0.0486373901367188
0.3765	-0.06103515625
0.379833333333334	-0.064849853515625
0.383166666666667	-0.0615119934082032
0.3865	-0.0548362731933594
0.389833333333334	-0.0481605529785156
0.393166666666667	-0.0367164611816406
0.3965	-0.0214576721191406
0.399833333333334	-0.011444091796875
0.403166666666667	-0.00667572021484375
0.4065	-0.0057220458984375
0.409833333333334	-0.0057220458984375
0.413166666666667	-0.003814697265625
0.4165	-0.003814697265625
0.419833333333334	-0.00429153442382813
0.423166666666667	-0.00762939453125
0.4265	-0.0104904174804688
0.429833333333334	-0.0143051147460938
0.433166666666667	-0.0233650207519531
0.4365	-0.0362396240234375
0.439833333333334	-0.0481605529785156
0.443166666666667	-0.0548362731933594
0.4465	-0.05340576171875
0.449833333333334	-0.0429153442382813
0.453166666666667	-0.0314712524414063
0.4565	-0.019073486328125
0.459833333333334	-0.0104904174804688
0.463166666666667	-0.00715255737304688
0.4665	-0.0119209289550781
0.469833333333334	-0.0157356262207031
0.473166666666667	-0.0123977661132813
0.4765	-0.00429153442382813
0.479833333333334	0.00810623168945313
0.483166666666667	0.0214576721191406
0.4865	0.0333786010742188
0.489833333333334	0.0357627868652344
0.493166666666667	0.0324249267578125
0.4965	0.0281333923339844
0.499833333333334	0.0233650207519531
0.503166666666667	0.0133514404296875
0.5065	0.0019073486328125
0.509833333333334	-0.0057220458984375
0.513166666666667	-0.0100135803222656
0.5165	-0.0143051147460938
0.519833333333334	-0.0200271606445313
0.523166666666667	-0.0171661376953125
0.5265	-0.00905990600585938
0.529833333333334	-0.00476837158203125
0.533166666666667	-0.00667572021484375
0.5365	-0.0123977661132813
0.539833333333334	-0.0185966491699219
0.543166666666667	-0.030517578125
0.5465	-0.0462532043457031
0.549833333333334	-0.0557899475097657
0.553166666666667	-0.0591278076171875
0.5565	-0.0624656677246094
0.559833333333334	-0.0638961791992188
0.563166666666667	-0.06103515625
0.5665	-0.0548362731933594
0.569833333333334	-0.0500679016113282
0.573166666666667	-0.0438690185546875
0.5765	-0.0352859497070313
0.579833333333334	-0.0286102294921875
0.583166666666667	-0.0238418579101563
0.5865	-0.0219345092773438
0.589833333333334	-0.0162124633789063
0.593166666666667	-0.0128746032714844
0.5965	-0.00762939453125
0.599833333333334	-0.00286102294921875
0.603166666666667	0.003814697265625
0.6065	0.0128746032714844
0.609833333333334	0.0181198120117188
0.613166666666667	0.0243186950683594
0.6165	0.02288818359375
0.619833333333334	0.0243186950683594
0.623166666666667	0.02288818359375
0.6265	0.02288818359375
0.629833333333334	0.0205039978027344
0.633166666666667	0.0176429748535156
0.6365	0.0152587890625
0.639833333333334	0.0133514404296875
0.643166666666667	0.0128746032714844
0.6465	0.00715255737304688
0.649833333333334	0.00095367431640625
0.653166666666667	-0.00810623168945313
0.6565	-0.00858306884765625
0.659833333333334	-0.0138282775878906
0.663166666666667	-0.0209808349609375
0.6665	-0.0271797180175781
0.669833333333334	-0.0333786010742188
0.673166666666667	-0.0400543212890625
0.6765	-0.0562667846679688
0.679833333333334	-0.0705718994140625
0.683166666666667	-0.0777244567871094
0.6865	-0.0772476196289063
0.689833333333334	-0.0705718994140625
0.693166666666667	-0.0619888305664063
0.6965	-0.0514984130859375
0.699833333333334	-0.0400543212890625
0.703166666666667	-0.0329017639160156
0.7065	-0.0295639038085938
0.709833333333334	-0.0286102294921875
0.713166666666667	-0.026702880859375
0.7165	-0.0257492065429688
0.719833333333334	-0.026702880859375
0.723166666666667	-0.0319480895996094
0.7265	-0.0324249267578125
0.729833333333334	-0.0338554382324219
0.733166666666667	-0.0324249267578125
0.7365	-0.034332275390625
0.739833333333334	-0.0314712524414063
0.743166666666667	-0.0257492065429688
0.7465	-0.0262260437011719
0.749833333333334	-0.0348091125488281
0.753166666666667	-0.0491142272949219
0.7565	-0.0562667846679688
0.759833333333334	-0.064849853515625
0.763166666666667	-0.0705718994140625
0.7665	-0.0677108764648438
0.769833333333334	-0.0510215759277344
0.773166666666667	-0.026702880859375
0.7765	-0.0057220458984375
0.779833333333334	0.0100135803222656
0.783166666666667	0.0171661376953125
0.7865	0.0171661376953125
0.789833333333334	0.00667572021484375
0.793166666666667	-0.00286102294921875
0.7965	-0.0133514404296875
0.799833333333334	-0.0214576721191406
0.803166666666667	-0.0257492065429688
0.8065	-0.0324249267578125
0.809833333333334	-0.034332275390625
0.813166666666667	-0.0400543212890625
0.8165	-0.0448226928710938
0.819833333333334	-0.0505447387695313
0.823166666666667	-0.0586509704589844
0.8265	-0.0624656677246094
0.829833333333334	-0.0619888305664063
0.833166666666667	-0.0581741333007813
0.8365	-0.0510215759277344
0.839833333333334	-0.0457763671875
0.843166666666667	-0.0410079956054688
0.8465	-0.0376701354980469
0.849833333333334	-0.0357627868652344
0.853166666666667	-0.0357627868652344
0.8565	-0.0391006469726563
0.859833333333334	-0.0457763671875
0.863166666666667	-0.0448226928710938
0.8665	-0.0429153442382813
0.869833333333334	-0.0414848327636719
0.873166666666667	-0.0405311584472656
0.8765	-0.0319480895996094
0.879833333333334	-0.0133514404296875
0.883166666666667	0.0019073486328125
0.8865	0.0123977661132813
0.889833333333334	0.0185966491699219
0.893166666666667	0.0219345092773438
0.8965	0.0205039978027344
0.899833333333334	0.0119209289550781
0.903166666666667	0.000476837158203125
0.9065	-0.00715255737304688
0.909833333333334	-0.0100135803222656
0.913166666666667	-0.0100135803222656
0.9165	-0.0166893005371094
0.919833333333334	-0.026702880859375
0.923166666666667	-0.0367164611816406
0.9265	-0.041961669921875
0.929833333333334	-0.0429153442382813
0.933166666666667	-0.0414848327636719
0.9365	-0.030517578125
0.939833333333334	-0.0133514404296875
0.943166666666667	-0.00333786010742188
0.9465	-0.00810623168945313
0.949833333333334	-0.0219345092773438
0.953166666666667	-0.0295639038085938
0.9565	-0.0314712524414063
0.959833333333334	-0.0348091125488281
0.963166666666667	-0.0333786010742188
0.9665	-0.0200271606445313
0.969833333333334	-0.0057220458984375
0.973166666666667	0.00095367431640625
0.9765	-0.00333786010742188
0.979833333333334	-0.0095367431640625
0.983166666666667	-0.0104904174804688
0.9865	-0.0128746032714844
0.989833333333334	-0.0095367431640625
0.993166666666667	-0.00619888305664063
0.9965	0.00095367431640625
0.999833333333334	0.011444091796875
1.00316666666667	0.0195503234863281
1.0065	0.0195503234863281
1.00983333333334	0.0109672546386719
1.01316666666667	0.003814697265625
1.0165	0.000476837158203125
1.01983333333334	-0.00143051147460938
1.02316666666667	-0.00524520874023438
1.0265	-0.00333786010742188
1.02983333333334	0.00667572021484375
1.03316666666667	0.0171661376953125
1.0365	0.0209808349609375
1.03983333333334	0.0224113464355469
1.04316666666667	0.0290870666503906
1.0465	0.0371932983398438
1.04983333333334	0.0405311584472656
1.05316666666667	0.0386238098144531
1.0565	0.0367164611816406
1.05983333333334	0.0333786010742188
1.06316666666667	0.0205039978027344
1.0665	-0.00143051147460938
1.06983333333334	-0.0233650207519531
1.07316666666667	-0.0319480895996094
1.0765	-0.0348091125488281
1.07983333333334	-0.0367164611816406
1.08316666666667	-0.0338554382324219
1.0865	-0.0195503234863281
1.08983333333334	-0.00429153442382813
1.09316666666667	-0.00143051147460938
1.0965	-0.003814697265625
1.09983333333334	-0.00429153442382813
1.10316666666667	-0.00095367431640625
1.1065	-0.00524520874023438
1.10983333333334	-0.0133514404296875
1.11316666666667	-0.0181198120117188
1.1165	-0.0243186950683594
1.11983333333334	-0.0286102294921875
1.12316666666667	-0.0333786010742188
1.1265	-0.0300407409667969
1.12983333333334	-0.0214576721191406
1.13316666666667	-0.0119209289550781
1.1365	0.00095367431640625
1.13983333333334	0.00762939453125
1.14316666666667	0.0095367431640625
1.1465	0.00429153442382813
1.14983333333334	-0.00238418579101563
1.15316666666667	-0.00715255737304688
1.1565	-0.0128746032714844
1.15983333333334	-0.0147819519042969
1.16316666666667	-0.011444091796875
1.1665	-0.003814697265625
1.16983333333334	-0.00143051147460938
1.17316666666667	-0.00429153442382813
1.1765	-0.00715255737304688
1.17983333333334	-0.0104904174804688
1.18316666666667	-0.0171661376953125
1.1865	-0.0276565551757813
1.18983333333334	-0.0319480895996094
1.19316666666667	-0.0333786010742188
1.1965	-0.0329017639160156
1.19983333333334	-0.0329017639160156
1.20316666666667	-0.0276565551757813
1.2065	-0.0171661376953125
1.20983333333334	-0.0104904174804688
1.21316666666667	-0.00333786010742188
1.2165	0.00095367431640625
1.21983333333334	0.00810623168945313
1.22316666666667	0.0128746032714844
1.2265	0.0143051147460938
1.22983333333334	0.0138282775878906
1.23316666666667	0.0095367431640625
1.2365	0.003814697265625
1.23983333333334	-0.00238418579101563
1.24316666666667	-0.0133514404296875
1.2465	-0.0238418579101563
1.24983333333334	-0.0300407409667969
1.25316666666667	-0.0233650207519531
1.2565	-0.0095367431640625
1.25983333333334	0.00429153442382813
1.26316666666667	0.0176429748535156
1.2665	0.0286102294921875
1.26983333333334	0.0333786010742188
1.27316666666667	0.0290870666503906
1.2765	0.0200271606445313
1.27983333333334	0.0152587890625
1.28316666666667	0.0138282775878906
1.2865	0.0104904174804688
1.28983333333334	0.0100135803222656
1.29316666666667	0.00810623168945313
1.2965	0.003814697265625
1.29983333333334	-0.00286102294921875
1.30316666666667	-0.00810623168945313
1.3065	-0.00619888305664063
1.30983333333334	-0.0095367431640625
1.31316666666667	-0.0123977661132813
1.3165	-0.0128746032714844
1.31983333333334	-0.0162124633789063
1.32316666666667	-0.0214576721191406
1.3265	-0.0309944152832031
1.32983333333334	-0.0333786010742188
1.33316666666667	-0.0357627868652344
1.3365	-0.0386238098144531
1.33983333333334	-0.0362396240234375
1.34316666666667	-0.0333786010742188
1.3465	-0.0286102294921875
1.34983333333334	-0.0243186950683594
1.35316666666667	-0.0171661376953125
1.3565	-0.0119209289550781
1.35983333333334	-0.0104904174804688
1.36316666666667	-0.00905990600585938
1.3665	-0.00333786010742188
1.36983333333334	0.00095367431640625
1.37316666666667	-0.00143051147460938
1.3765	-0.003814697265625
1.37983333333334	-0.0057220458984375
1.38316666666667	-0.00429153442382813
1.3865	-0.00762939453125
1.38983333333334	-0.00810623168945313
1.39316666666667	-0.00715255737304688
1.3965	-0.0100135803222656
1.39983333333334	-0.0157356262207031
1.40316666666667	-0.0176429748535156
1.4065	-0.0152587890625
1.40983333333334	-0.0166893005371094
1.41316666666667	-0.0200271606445313
1.4165	-0.0195503234863281
1.41983333333334	-0.00810623168945313
1.42316666666667	0.000476837158203125
1.4265	0.00810623168945313
1.42983333333334	0.0162124633789063
1.43316666666667	0.026702880859375
1.4365	0.0309944152832031
1.43983333333334	0.0243186950683594
1.44316666666667	0.00858306884765625
1.4465	-0.00858306884765625
1.44983333333334	-0.0176429748535156
1.45316666666667	-0.02288818359375
1.4565	-0.0271797180175781
1.45983333333334	-0.034332275390625
1.46316666666667	-0.0371932983398438
1.4665	-0.0357627868652344
1.46983333333334	-0.0319480895996094
1.47316666666667	-0.0281333923339844
1.4765	-0.0200271606445313
1.47983333333334	-0.0095367431640625
1.48316666666667	0.00286102294921875
1.4865	0.0133514404296875
1.48983333333334	0.0162124633789063
1.49316666666667	0.0181198120117188
1.4965	0.0185966491699219
1.49983333333334	0.0257492065429688
1.50316666666667	0.0295639038085938
1.5065	0.0271797180175781
1.50983333333334	0.0238418579101563
1.51316666666667	0.0205039978027344
1.5165	0.0166893005371094
1.51983333333334	0.00715255737304688
1.52316666666667	-0.00524520874023438
1.5265	-0.0109672546386719
1.52983333333334	-0.0152587890625
1.53316666666667	-0.0195503234863281
1.5365	-0.0247955322265625
1.53983333333334	-0.0281333923339844
1.54316666666667	-0.0252723693847656
1.5465	-0.0209808349609375
1.54983333333334	-0.0195503234863281
1.55316666666667	-0.0233650207519531
1.5565	-0.0271797180175781
1.55983333333334	-0.0271797180175781
1.56316666666667	-0.0233650207519531
1.5665	-0.0247955322265625
1.56983333333334	-0.0252723693847656
1.57316666666667	-0.0200271606445313
1.5765	-0.0057220458984375
1.57983333333334	0.011444091796875
1.58316666666667	0.0200271606445313
1.5865	0.0262260437011719
1.58983333333334	0.030517578125
1.59316666666667	0.0333786010742188
1.5965	0.0295639038085938
1.59983333333334	0.0214576721191406
1.60316666666667	0.0166893005371094
1.6065	0.0176429748535156
1.60983333333334	0.0219345092773438
1.61316666666667	0.0252723693847656
1.6165	0.0252723693847656
1.61983333333334	0.0176429748535156
1.62316666666667	0.00524520874023438
1.6265	-0.00905990600585938
1.62983333333334	-0.0233650207519531
1.63316666666667	-0.0338554382324219
1.6365	-0.0391006469726563
1.63983333333334	-0.0314712524414063
1.64316666666667	-0.0162124633789063
1.6465	-0.000476837158203125
1.64983333333334	0.00715255737304688
1.65316666666667	0.0138282775878906
1.6565	0.0185966491699219
1.65983333333334	0.0166893005371094
1.66316666666667	0.00905990600585938
1.6665	-0.00524520874023438
1.66983333333334	-0.0152587890625
1.67316666666667	-0.0200271606445313
1.6765	-0.019073486328125
1.67983333333334	-0.0147819519042969
1.68316666666667	-0.00619888305664063
1.6865	0.00905990600585938
1.68983333333334	0.0262260437011719
1.69316666666667	0.0324249267578125
1.6965	0.0276565551757813
1.69983333333334	0.019073486328125
1.70316666666667	0.00858306884765625
1.7065	0.000476837158203125
1.70983333333334	-0.00762939453125
1.71316666666667	-0.00524520874023438
1.7165	0.00429153442382813
1.71983333333334	0.0119209289550781
1.72316666666667	0.0143051147460938
1.7265	0.0109672546386719
1.72983333333334	0.0104904174804688
1.73316666666667	0.00762939453125
1.7365	0.00429153442382813
1.73983333333334	0.00095367431640625
1.74316666666667	0.0019073486328125
1.7465	0.00333786010742188
1.74983333333334	0.003814697265625
1.75316666666667	0.00524520874023438
1.7565	0.00429153442382813
1.75983333333334	0.00286102294921875
1.76316666666667	0.00286102294921875
1.7665	0.00619888305664063
1.76983333333334	0.00905990600585938
1.77316666666667	0.00667572021484375
1.7765	-0.00143051147460938
1.77983333333334	-0.00619888305664063
1.78316666666667	-0.0119209289550781
1.7865	-0.0143051147460938
1.78983333333334	-0.0166893005371094
1.79316666666667	-0.0205039978027344
1.7965	-0.0224113464355469
1.79983333333334	-0.0219345092773438
1.80316666666667	-0.011444091796875
1.8065	0.00143051147460938
1.80983333333334	0.0109672546386719
1.81316666666667	0.0219345092773438
1.8165	0.034332275390625
1.81983333333334	0.0462532043457031
1.82316666666667	0.0491142272949219
1.8265	0.0472068786621094
1.82983333333334	0.0452995300292969
1.83316666666667	0.0438690185546875
1.8365	0.0452995300292969
1.83983333333334	0.0472068786621094
1.84316666666667	0.0524520874023438
1.8465	0.0562667846679688
1.84983333333334	0.0605583190917969
1.85316666666667	0.0615119934082032
1.8565	0.0562667846679688
1.85983333333334	0.0486373901367188
1.86316666666667	0.03814697265625
1.8665	0.0271797180175781
1.86983333333334	0.0176429748535156
1.87316666666667	0.0171661376953125
1.8765	0.0300407409667969
1.87983333333334	0.0429153442382813
1.88316666666667	0.0529289245605469
1.8865	0.0638961791992188
1.88983333333334	0.0715255737304688
1.89316666666667	0.0715255737304688
1.8965	0.0576972961425782
1.89983333333334	0.0452995300292969
1.90316666666667	0.0376701354980469
1.9065	0.0329017639160156
1.90983333333334	0.0309944152832031
1.91316666666667	0.0338554382324219
1.9165	0.0424385070800781
1.91983333333334	0.0510215759277344
1.92316666666667	0.0600814819335938
1.9265	0.0653266906738282
1.92983333333334	0.0667572021484375
1.93316666666667	0.06103515625
1.9365	0.0538825988769532
1.93983333333334	0.0467300415039063
1.94316666666667	0.0433921813964844
1.9465	0.0448226928710938
1.94983333333334	0.0519752502441407
1.95316666666667	0.0619888305664063
1.9565	0.0672340393066407
1.95983333333334	0.0677108764648438
1.96316666666667	0.0624656677246094
1.9665	0.0529289245605469
1.96983333333334	0.0410079956054688
1.97316666666667	0.0309944152832031
1.9765	0.0271797180175781
1.97983333333334	0.0257492065429688
1.98316666666667	0.0252723693847656
1.9865	0.0243186950683594
1.98983333333334	0.0233650207519531
1.99316666666667	0.0271797180175781
1.9965	0.0309944152832031
1.99983333333334	0.034332275390625
2.00316666666667	0.0338554382324219
2.0065	0.0309944152832031
2.00983333333334	0.0257492065429688
2.01316666666667	0.0166893005371094
2.0165	0.0119209289550781
2.01983333333334	0.0176429748535156
2.02316666666667	0.026702880859375
2.0265	0.0276565551757813
2.02983333333334	0.0205039978027344
2.03316666666667	0.0095367431640625
2.0365	0.00238418579101563
2.03983333333334	-0.00762939453125
2.04316666666667	-0.0171661376953125
2.0465	-0.0181198120117188
2.04983333333334	-0.0095367431640625
2.05316666666667	0.00333786010742188
2.0565	0.00524520874023438
2.05983333333334	-0.00095367431640625
2.06316666666667	-0.00333786010742188
2.0665	0.000476837158203125
2.06983333333334	0.00143051147460938
2.07316666666667	-0.00143051147460938
2.0765	-0.00476837158203125
2.07983333333334	0.00095367431640625
2.08316666666667	0.00762939453125
2.0865	0.0119209289550781
2.08983333333334	0.0147819519042969
2.09316666666667	0.0171661376953125
2.0965	0.0200271606445313
2.09983333333334	0.019073486328125
2.10316666666667	0.011444091796875
2.1065	-0.00095367431640625
2.10983333333334	-0.0147819519042969
2.11316666666667	-0.0224113464355469
2.1165	-0.0243186950683594
2.11983333333334	-0.0233650207519531
2.12316666666667	-0.0233650207519531
2.1265	-0.0276565551757813
2.12983333333334	-0.0295639038085938
2.13316666666667	-0.0276565551757813
2.1365	-0.0209808349609375
2.13983333333334	-0.0185966491699219
2.14316666666667	-0.019073486328125
2.1465	-0.0152587890625
2.14983333333334	-0.00858306884765625
2.15316666666667	-0.0104904174804688
2.1565	-0.0247955322265625
2.15983333333334	-0.0400543212890625
2.16316666666667	-0.0448226928710938
2.1665	-0.03814697265625
2.16983333333334	-0.0247955322265625
2.17316666666667	-0.00524520874023438
2.1765	0.0128746032714844
2.17983333333334	0.0205039978027344
2.18316666666667	0.0200271606445313
2.1865	0.0138282775878906
2.18983333333334	0.00762939453125
2.19316666666667	-0.00095367431640625
2.1965	-0.00762939453125
2.19983333333334	-0.00524520874023438
2.20316666666667	-0.000476837158203125
2.2065	-0.00095367431640625
2.20983333333334	-0.00762939453125
2.21316666666667	-0.0143051147460938
2.2165	-0.0157356262207031
2.21983333333334	-0.0181198120117188
2.22316666666667	-0.0185966491699219
2.2265	-0.0195503234863281
2.22983333333334	-0.0195503234863281
2.23316666666667	-0.019073486328125
2.2365	-0.0205039978027344
2.23983333333334	-0.0205039978027344
2.24316666666667	-0.0209808349609375
2.2465	-0.0176429748535156
2.24983333333334	-0.0119209289550781
2.25316666666667	-0.00476837158203125
2.2565	-0.003814697265625
2.25983333333334	-0.00524520874023438
2.26316666666667	-0.00715255737304688
2.2665	-0.00667572021484375
2.26983333333334	-0.0019073486328125
2.27316666666667	0.0019073486328125
2.2765	0.00762939453125
2.27983333333334	0.011444091796875
2.28316666666667	0.0138282775878906
2.2865	0.0100135803222656
2.28983333333334	-0.00095367431640625
2.29316666666667	-0.00858306884765625
2.2965	-0.0119209289550781
2.29983333333334	-0.00858306884765625
2.30316666666667	-0.0100135803222656
2.3065	-0.0152587890625
2.30983333333334	-0.0238418579101563
2.31316666666667	-0.034332275390625
2.3165	-0.041961669921875
2.31983333333334	-0.0510215759277344
2.32316666666667	-0.0548362731933594
2.3265	-0.0524520874023438
2.32983333333334	-0.0462532043457031
2.33316666666667	-0.0462532043457031
2.3365	-0.0514984130859375
2.33983333333334	-0.049591064453125
2.34316666666667	-0.0410079956054688
2.3465	-0.0362396240234375
2.34983333333334	-0.0371932983398438
2.35316666666667	-0.0324249267578125
2.3565	-0.0262260437011719
2.35983333333334	-0.0247955322265625
2.36316666666667	-0.0314712524414063
2.3665	-0.0338554382324219
2.36983333333334	-0.030517578125
2.37316666666667	-0.0290870666503906
2.3765	-0.0247955322265625
2.37983333333334	-0.0224113464355469
2.38316666666667	-0.02288818359375
2.3865	-0.0309944152832031
2.38983333333334	-0.0457763671875
2.39316666666667	-0.0557899475097657
2.3965	-0.0662803649902344
2.39983333333334	-0.072479248046875
2.40316666666667	-0.0772476196289063
2.4065	-0.0715255737304688
2.40983333333334	-0.057220458984375
2.41316666666667	-0.0429153442382813
2.4165	-0.034332275390625
2.41983333333334	-0.0324249267578125
2.42316666666667	-0.0290870666503906
2.4265	-0.0290870666503906
2.42983333333334	-0.0290870666503906
2.43316666666667	-0.0338554382324219
2.4365	-0.0338554382324219
2.43983333333334	-0.0286102294921875
2.44316666666667	-0.019073486328125
2.4465	-0.0123977661132813
2.44983333333334	-0.00858306884765625
2.45316666666667	-0.0104904174804688
2.4565	-0.0133514404296875
2.45983333333334	-0.0181198120117188
2.46316666666667	-0.0224113464355469
2.4665	-0.0238418579101563
2.46983333333334	-0.0219345092773438
2.47316666666667	-0.0123977661132813
2.4765	-0.003814697265625
2.47983333333334	-0.00095367431640625
2.48316666666667	-0.00524520874023438
2.4865	-0.0119209289550781
2.48983333333334	-0.0171661376953125
2.49316666666667	-0.019073486328125
2.4965	-0.0185966491699219
2.49983333333334	-0.011444091796875
2.50316666666667	-0.0019073486328125
2.5065	0.0104904174804688
2.50983333333334	0.0200271606445313
2.51316666666667	0.0286102294921875
2.5165	0.0352859497070313
2.51983333333334	0.0362396240234375
2.52316666666667	0.0295639038085938
2.5265	0.0166893005371094
2.52983333333334	0.00476837158203125
2.53316666666667	-0.00619888305664063
2.5365	-0.0162124633789063
2.53983333333334	-0.0219345092773438
2.54316666666667	-0.0171661376953125
2.5465	-0.0057220458984375
2.54983333333334	0.00524520874023438
2.55316666666667	0.0128746032714844
2.5565	0.0209808349609375
2.55983333333334	0.0300407409667969
2.56316666666667	0.0314712524414063
2.5665	0.0247955322265625
2.56983333333334	0.0152587890625
2.57316666666667	0.00619888305664063
2.5765	-0.0019073486328125
2.57983333333334	-0.0095367431640625
2.58316666666667	-0.0166893005371094
2.5865	-0.0195503234863281
2.58983333333334	-0.0162124633789063
2.59316666666667	-0.011444091796875
2.5965	-0.0095367431640625
2.59983333333334	-0.0133514404296875
2.60316666666667	-0.00858306884765625
2.6065	-0.000476837158203125
2.60983333333334	0.00524520874023438
2.61316666666667	0.003814697265625
2.6165	0.00095367431640625
2.61983333333334	0.0019073486328125
2.62316666666667	0.00095367431640625
2.6265	0.00095367431640625
2.62983333333334	0.00095367431640625
2.63316666666667	0.003814697265625
2.6365	0.00667572021484375
2.63983333333334	0.00715255737304688
2.64316666666667	0.00095367431640625
2.6465	-0.00715255737304688
2.64983333333334	-0.0162124633789063
2.65316666666667	-0.0233650207519531
2.6565	-0.0309944152832031
2.65983333333334	-0.0333786010742188
2.66316666666667	-0.0276565551757813
2.6665	-0.0219345092773438
2.66983333333334	-0.0157356262207031
2.67316666666667	-0.00762939453125
2.6765	0.00524520874023438
2.67983333333334	0.0143051147460938
2.68316666666667	0.0209808349609375
2.6865	0.0309944152832031
2.68983333333334	0.0362396240234375
2.69316666666667	0.0371932983398438
2.6965	0.0352859497070313
2.69983333333334	0.034332275390625
2.70316666666667	0.0314712524414063
2.7065	0.0252723693847656
2.70983333333334	0.0243186950683594
2.71316666666667	0.0219345092773438
2.7165	0.0195503234863281
2.71983333333334	0.019073486328125
2.72316666666667	0.0205039978027344
2.7265	0.0224113464355469
2.72983333333334	0.0224113464355469
2.73316666666667	0.0243186950683594
2.7365	0.0233650207519531
2.73983333333334	0.0176429748535156
2.74316666666667	0.0095367431640625
2.7465	0.00762939453125
2.74983333333334	0.0123977661132813
2.75316666666667	0.0224113464355469
2.7565	0.0309944152832031
2.75983333333334	0.03814697265625
2.76316666666667	0.0448226928710938
2.7665	0.0438690185546875
2.76983333333334	0.0367164611816406
2.77316666666667	0.0214576721191406
2.7765	0.0128746032714844
2.77983333333334	0.0133514404296875
2.78316666666667	0.0219345092773438
2.7865	0.0376701354980469
2.78983333333334	0.0510215759277344
2.79316666666667	0.0643730163574219
2.7965	0.0782012939453125
2.79983333333334	0.0925064086914063
2.80316666666667	0.101566314697266
2.8065	0.0972747802734375
2.80983333333334	0.0920295715332031
2.81316666666667	0.0886917114257813
2.8165	0.0882148742675781
2.81983333333334	0.0824928283691406
2.82316666666667	0.0705718994140625
2.8265	0.0600814819335938
2.82983333333334	0.0500679016113282
2.83316666666667	0.0462532043457031
2.8365	0.041961669921875
2.83983333333334	0.0410079956054688
2.84316666666667	0.0438690185546875
2.8465	0.049591064453125
2.84983333333334	0.0553131103515625
2.85316666666667	0.057220458984375
2.8565	0.0586509704589844
2.85983333333334	0.0586509704589844
2.86316666666667	0.0600814819335938
2.8665	0.0667572021484375
2.86983333333334	0.0772476196289063
2.87316666666667	0.0905990600585938
2.8765	0.101566314697266
2.87983333333334	0.113487243652344
2.88316666666667	0.126361846923828
2.8865	0.143051147460938
2.88983333333334	0.168800354003906
2.89316666666667	0.200271606445313
2.8965	0.241279602050781
2.89983333333334	0.290870666503906
2.90316666666667	0.355243682861328
2.9065	0.431537628173828
2.90983333333334	0.524044036865235
2.91316666666667	0.635623931884766
2.9165	0.761508941650391
2.91983333333334	0.904083251953125
2.92316666666667	1.06668472290039
2.9265	1.26457214355469
2.92983333333334	1.4948844909668
2.93316666666667	1.75189971923828
2.9365	2.04181671142578
2.93983333333334	2.36892700195313
2.94316666666667	2.73609161376953
2.9465	3.12519073486328
2.94983333333334	3.53002548217774
2.95316666666667	3.94964218139649
2.9565	4.37688827514649
2.95983333333334	4.79936599731446
2.96316666666667	5.19847869873047
2.9665	5.56421279907227
2.96983333333334	5.88369369506836
2.97316666666667	6.14356994628907
2.9765	6.34002685546875
2.97983333333334	6.4692497253418
2.98316666666667	6.53314590454102
2.9865	6.52790069580078
2.98983333333334	6.46066665649414
2.99316666666667	6.33859634399414
2.9965	6.16836547851563
2.99983333333334	5.96284866333008
3.00316666666667	5.73492050170899
3.0065	5.50174713134766
3.00983333333334	5.27191162109375
3.01316666666667	5.05256652832032
3.0165	4.84657287597656
3.01983333333334	4.65583801269531
3.02316666666667	4.47750091552735
3.0265	4.31060791015625
3.02983333333334	4.15325164794922
3.03316666666667	4.01687622070313
3.0365	3.90338897705078
3.03983333333334	3.80849838256836
3.04316666666667	3.72409820556641
3.0465	3.64732742309571
3.04983333333334	3.57627868652344
3.05316666666667	3.50093841552735
3.0565	3.42082977294922
3.05983333333334	3.33118438720703
3.06316666666667	3.2343864440918
3.0665	3.12614440917969
3.06983333333334	3.01074981689453
3.07316666666667	2.88820266723633
3.0765	2.75564193725586
3.07983333333334	2.61640548706055
3.08316666666667	2.47335433959961
3.0865	2.32887268066406
3.08983333333334	2.17723846435547
3.09316666666667	2.02703475952149
3.0965	1.87778472900391
3.09983333333334	1.73807144165039
3.10316666666667	1.60932540893555
3.1065	1.49011611938477
3.10983333333334	1.38282775878906
3.11316666666667	1.28364562988281
3.1165	1.19829177856446
3.11983333333334	1.11198425292969
3.12316666666667	1.01947784423828
3.1265	0.9307861328125
3.12983333333334	0.84829330444336
3.13316666666667	0.773429870605469
3.1365	0.698089599609375
3.13983333333334	0.629901885986328
3.14316666666667	0.571727752685547
3.1465	0.523090362548828
3.14983333333334	0.48828125
3.15316666666667	0.457286834716797
3.1565	0.429630279541016
3.15983333333334	0.400543212890625
3.16316666666667	0.378608703613281
3.1665	0.362873077392578
3.16983333333334	0.34332275390625
3.17316666666667	0.322818756103516
3.1765	0.303268432617188
3.17983333333334	0.296115875244141
3.18316666666667	0.2899169921875
3.1865	0.280857086181641
3.18983333333334	0.261306762695313
3.19316666666667	0.244140625
3.1965	0.23031234741211
3.19983333333334	0.212669372558594
3.20316666666667	0.194072723388672
3.2065	0.174999237060547
3.20983333333334	0.161170959472656
3.21316666666667	0.147819519042969
3.2165	0.134944915771485
3.21983333333334	0.1220703125
3.22316666666667	0.108718872070313
3.2265	0.10061264038086
3.22983333333334	0.101089477539063
3.23316666666667	0.106334686279297
3.2365	0.108718872070313
3.23983333333334	0.109195709228516
3.24316666666667	0.109672546386719
3.2465	0.111579895019531
3.24983333333334	0.107288360595703
3.25316666666667	0.100135803222656
3.2565	0.0982284545898438
3.25983333333334	0.104427337646485
3.26316666666667	0.11444091796875
3.2665	0.116348266601563
3.26983333333334	0.113964080810547
3.27316666666667	0.104904174804688
3.2765	0.0896453857421875
3.27983333333334	0.072479248046875
3.28316666666667	0.0562667846679688
3.2865	0.0510215759277344
3.28983333333334	0.0500679016113282
3.29316666666667	0.057220458984375
3.2965	0.0672340393066407
3.29983333333334	0.0777244567871094
3.30316666666667	0.0796318054199219
3.3065	0.0767707824707032
3.30983333333334	0.0796318054199219
3.31316666666667	0.0863075256347656
3.3165	0.087738037109375
3.31983333333334	0.0782012939453125
3.32316666666667	0.0729560852050782
3.3265	0.0696182250976563
3.32983333333334	0.0662803649902344
3.33316666666667	0.0615119934082032
3.3365	0.0653266906738282
3.33983333333334	0.0786781311035157
3.34316666666667	0.0910758972167969
3.3465	0.0982284545898438
3.34983333333334	0.102043151855469
3.35316666666667	0.102996826171875
3.3565	0.0972747802734375
3.35983333333334	0.0863075256347656
3.36316666666667	0.0772476196289063
3.3665	0.0667572021484375
3.36983333333334	0.0538825988769532
3.37316666666667	0.0410079956054688
3.3765	0.0362396240234375
3.37983333333334	0.0386238098144531
3.38316666666667	0.0367164611816406
3.3865	0.0319480895996094
3.38983333333334	0.0252723693847656
3.39316666666667	0.0205039978027344
3.3965	0.0138282775878906
3.39983333333334	0.0104904174804688
3.40316666666667	0.0162124633789063
3.4065	0.0247955322265625
3.40983333333334	0.0319480895996094
3.41316666666667	0.0371932983398438
3.4165	0.0462532043457031
3.41983333333334	0.0481605529785156
3.42316666666667	0.041961669921875
3.4265	0.0367164611816406
3.42983333333334	0.0443458557128906
3.43316666666667	0.0524520874023438
3.4365	0.0524520874023438
3.43983333333334	0.0472068786621094
3.44316666666667	0.0433921813964844
3.4465	0.0433921813964844
3.44983333333334	0.0386238098144531
3.45316666666667	0.0314712524414063
3.4565	0.0247955322265625
3.45983333333334	0.0233650207519531
3.46316666666667	0.0257492065429688
3.4665	0.0276565551757813
3.46983333333334	0.0309944152832031
3.47316666666667	0.0352859497070313
3.4765	0.0414848327636719
3.47983333333334	0.0462532043457031
3.48316666666667	0.0467300415039063
3.4865	0.0452995300292969
3.48983333333334	0.0443458557128906
3.49316666666667	0.0452995300292969
3.4965	0.0486373901367188
3.49983333333334	0.0514984130859375
3.50316666666667	0.0562667846679688
3.5065	0.0619888305664063
3.50983333333334	0.0658035278320313
3.51316666666667	0.0662803649902344
3.5165	0.0672340393066407
3.51983333333334	0.0720024108886719
3.52316666666667	0.0739097595214844
3.5265	0.06866455078125
3.52983333333334	0.06103515625
3.53316666666667	0.0553131103515625
3.5365	0.0491142272949219
3.53983333333334	0.041961669921875
3.54316666666667	0.0386238098144531
3.5465	0.0429153442382813
3.54983333333334	0.0429153442382813
3.55316666666667	0.0367164611816406
3.5565	0.0276565551757813
3.55983333333334	0.0219345092773438
3.56316666666667	0.0181198120117188
3.5665	0.0128746032714844
3.56983333333334	0.0143051147460938
3.57316666666667	0.0205039978027344
3.5765	0.0309944152832031
3.57983333333334	0.0367164611816406
3.58316666666667	0.0352859497070313
3.5865	0.0348091125488281
3.58983333333334	0.0329017639160156
3.59316666666667	0.0324249267578125
3.5965	0.0271797180175781
3.59983333333334	0.0238418579101563
3.60316666666667	0.02288818359375
3.6065	0.0257492065429688
3.60983333333334	0.0281333923339844
3.61316666666667	0.0338554382324219
3.6165	0.0424385070800781
3.61983333333334	0.0543594360351563
3.62316666666667	0.0638961791992188
3.6265	0.0681877136230469
3.62983333333334	0.0710487365722657
3.63316666666667	0.0672340393066407
3.6365	0.0591278076171875
3.63983333333334	0.0467300415039063
3.64316666666667	0.0367164611816406
3.6465	0.0319480895996094
3.64983333333334	0.0329017639160156
3.65316666666667	0.0362396240234375
3.6565	0.0324249267578125
3.65983333333334	0.026702880859375
3.66316666666667	0.0238418579101563
3.6665	0.026702880859375
3.66983333333334	0.0290870666503906
3.67316666666667	0.030517578125
3.6765	0.0348091125488281
3.67983333333334	0.0371932983398438
3.68316666666667	0.0395774841308594
3.6865	0.0410079956054688
3.68983333333334	0.0395774841308594
3.69316666666667	0.03814697265625
3.6965	0.0438690185546875
3.69983333333334	0.0586509704589844
3.70316666666667	0.06866455078125
3.7065	0.06866455078125
3.70983333333334	0.06103515625
3.71316666666667	0.0543594360351563
3.7165	0.049591064453125
3.71983333333334	0.0438690185546875
3.72316666666667	0.041961669921875
3.7265	0.0367164611816406
3.72983333333334	0.0324249267578125
3.73316666666667	0.0252723693847656
3.7365	0.0133514404296875
3.73983333333334	0.0019073486328125
3.74316666666667	-0.0057220458984375
3.7465	-0.00238418579101563
3.74983333333334	0.00715255737304688
3.75316666666667	0.0247955322265625
3.7565	0.0452995300292969
3.75983333333334	0.0619888305664063
3.76316666666667	0.0720024108886719
3.7665	0.0762939453125
3.76983333333334	0.0729560852050782
3.77316666666667	0.057220458984375
3.7765	0.03814697265625
3.77983333333334	0.0224113464355469
3.78316666666667	0.0104904174804688
3.7865	-0.00095367431640625
3.78983333333334	-0.00429153442382813
3.79316666666667	0.000476837158203125
3.7965	0.0057220458984375
3.79983333333334	0.00524520874023438
3.80316666666667	0.00715255737304688
3.8065	0.0162124633789063
3.80983333333334	0.0243186950683594
3.81316666666667	0.0376701354980469
3.8165	0.0543594360351563
3.81983333333334	0.0743865966796875
3.82316666666667	0.0896453857421875
3.8265	0.0972747802734375
3.82983333333334	0.108718872070313
3.83316666666667	0.117301940917969
3.8365	0.126838684082031
3.83983333333334	0.135898590087891
3.84316666666667	0.150680541992188
3.8465	0.173091888427735
3.84983333333334	0.197887420654297
3.85316666666667	0.229358673095703
3.8565	0.265598297119141
3.85983333333334	0.309944152832031
3.86316666666667	0.35858154296875
3.8665	0.416278839111328
3.86983333333334	0.481128692626953
3.87316666666667	0.557422637939453
3.8765	0.649452209472657
3.87983333333334	0.756263732910157
3.88316666666667	0.877857208251953
3.8865	1.01423263549805
3.88983333333334	1.17301940917969
3.89316666666667	1.35087966918946
3.8965	1.54781341552735
3.89983333333334	1.77860260009766
3.90316666666667	2.04658508300781
3.9065	2.35366821289063
3.90983333333334	2.69031524658203
3.91316666666667	3.06320190429688
3.9165	3.47232818603516
3.91983333333334	3.91340255737305
3.92316666666667	4.38499450683594
3.9265	4.89521026611328
3.92983333333334	5.45549392700196
3.93316666666667	6.07109069824219
3.9365	6.7434310913086
3.93983333333334	7.47394561767578
3.94316666666667	8.27217102050781
3.9465	9.13763046264649
3.94983333333334	10.07080078125
3.95316666666667	11.0750198364258
3.9565	12.1598243713379
3.95983333333334	13.3304595947266
3.96316666666667	14.5835876464844
3.9665	15.9258842468262
3.96983333333334	17.3583030700684
3.97316666666667	18.8746452331543
3.9765	20.4663276672363
3.97983333333334	22.1138000488281
3.98316666666667	23.8065719604492
3.9865	25.5227088928223
3.98983333333334	27.2493362426758
3.99316666666667	28.9616584777832
3.9965	30.6291580200196
3.99983333333334	32.2232246398926
4.00316666666667	33.7166786193848
4.0065	35.0751876831055
4.00983333333334	36.2577438354492
4.01316666666667	37.2414588928223
4.0165	38.0144119262696
4.01983333333334	38.5665893554688
4.02316666666667	38.8784408569336
4.0265	38.9485359191895
4.02983333333334	38.7921333312988
4.03316666666667	38.4116172790528
4.0365	37.8170013427735
4.03983333333334	37.0144844055176
4.04316666666667	36.0336303710938
4.0465	34.9087715148926
4.04983333333334	33.6604118347168
4.05316666666667	32.3138236999512
4.0565	30.8928489685059
4.05983333333334	29.444694519043
4.06316666666667	27.9936790466309
4.0665	26.5493392944336
4.06983333333334	25.1255035400391
4.07316666666667	23.7441062927246
4.0765	22.4227905273438
4.07983333333334	21.1610794067383
4.08316666666667	19.9666023254395
4.0865	18.8488960266113
4.08983333333334	17.8117752075196
4.09316666666667	16.8557167053223
4.0965	15.9745216369629
4.09983333333334	15.1610374450684
4.10316666666667	14.3990516662598
4.1065	13.6828422546387
4.10983333333334	13.0047798156738
4.11316666666667	12.3529434204102
4.1165	11.7197036743164
4.11983333333334	11.103630065918
4.12316666666667	10.5128288269043
4.1265	9.93680953979492
4.12983333333334	9.36603546142578
4.13316666666667	8.79240036010742
4.1365	8.22257995605469
4.13983333333334	7.65132904052735
4.14316666666667	7.0796012878418
4.1465	6.50358200073242
4.14983333333334	5.92660903930664
4.15316666666667	5.35821914672852
4.1565	4.79984283447266
4.15983333333334	4.25577163696289
4.16316666666667	3.71456146240235
4.1665	3.1890869140625
4.16983333333334	2.68840789794922
4.17316666666667	2.21824645996094
4.1765	1.77478790283203
4.17983333333334	1.35993957519531
4.18316666666667	0.982284545898438
4.1865	0.641345977783203
4.18983333333334	0.332355499267578
4.19316666666667	0.0615119934082032
4.1965	-0.175952911376953
4.19983333333334	-0.376701354980469
4.20316666666667	-0.538825988769532
4.2065	-0.660896301269532
4.20983333333334	-0.751495361328125
4.21316666666667	-0.821113586425781
4.2165	-0.868320465087891
4.21983333333334	-0.899314880371094
4.22316666666667	-0.918865203857422
4.2265	-0.933170318603516
4.22983333333334	-0.936031341552735
4.23316666666667	-0.928401947021485
4.2365	-0.909805297851563
4.23983333333334	-0.883579254150391
4.24316666666667	-0.849723815917969
4.2465	-0.813484191894531
4.24983333333334	-0.774860382080078
4.25316666666667	-0.739574432373047
4.2565	-0.710487365722657
4.25983333333334	-0.679969787597657
4.26316666666667	-0.648975372314453
4.2665	-0.612258911132813
4.26983333333334	-0.580310821533203
4.27316666666667	-0.546455383300782
4.2765	-0.509262084960938
4.27983333333334	-0.474929809570313
4.28316666666667	-0.449180603027344
4.2865	-0.43630599975586
4.28983333333334	-0.430107116699219
4.29316666666667	-0.422954559326172
4.2965	-0.412940979003906
4.29983333333334	-0.39815902709961
4.30316666666667	-0.3814697265625
4.3065	-0.360488891601563
4.30983333333334	-0.32949447631836
4.31316666666667	-0.295639038085938
4.3165	-0.270366668701172
4.31983333333334	-0.247001647949219
4.32316666666667	-0.22268295288086
4.3265	-0.197410583496094
4.32983333333334	-0.179767608642578
4.33316666666667	-0.164508819580078
4.3365	-0.144481658935547
4.33983333333334	-0.129222869873047
4.34316666666667	-0.115394592285156
4.3465	-0.0996589660644531
4.34983333333334	-0.0782012939453125
4.35316666666667	-0.0619888305664063
4.3565	-0.0491142272949219
4.35983333333334	-0.0319480895996094
4.36316666666667	-0.0095367431640625
4.3665	0.00810623168945313
4.36983333333334	0.0247955322265625
4.37316666666667	0.0452995300292969
4.3765	0.0662803649902344
4.37983333333334	0.0777244567871094
4.38316666666667	0.0834465026855469
4.3865	0.091552734375
4.38983333333334	0.102043151855469
4.39316666666667	0.104427337646485
4.3965	0.0982284545898438
4.39983333333334	0.0844001770019531
4.40316666666667	0.0681877136230469
4.4065	0.0519752502441407
4.40983333333334	0.0410079956054688
4.41316666666667	0.0376701354980469
4.4165	0.0429153442382813
4.41983333333334	0.057220458984375
4.42316666666667	0.0734329223632813
4.4265	0.0872611999511719
4.42983333333334	0.0948905944824219
4.43316666666667	0.0967979431152344
4.4365	0.0967979431152344
4.43983333333334	0.100135803222656
4.44316666666667	0.104427337646485
4.4465	0.107288360595703
4.44983333333334	0.103473663330078
4.45316666666667	0.0996589660644531
4.4565	0.0948905944824219
4.45983333333334	0.0858306884765625
4.46316666666667	0.0758171081542969
4.4665	0.0667572021484375
4.46983333333334	0.0662803649902344
4.47316666666667	0.0691413879394532
4.4765	0.0753402709960938
4.47983333333334	0.0858306884765625
4.48316666666667	0.0982284545898438
4.4865	0.115394592285156
4.48983333333334	0.128269195556641
4.49316666666667	0.135421752929688
4.4965	0.1373291015625
4.49983333333334	0.139236450195313
4.50316666666667	0.142097473144531
4.5065	0.14495849609375
4.50983333333334	0.14638900756836
4.51316666666667	0.151157379150391
4.5165	0.157833099365235
4.51983333333334	0.162124633789063
4.52316666666667	0.165462493896485
4.5265	0.165462493896485
4.52983333333334	0.163555145263672
4.53316666666667	0.157356262207031
4.5365	0.153064727783203
4.53983333333334	0.149726867675781
4.54316666666667	0.140190124511719
4.5465	0.125408172607422
4.54983333333334	0.10824203491211
4.55316666666667	0.0987052917480469
4.5565	0.0958442687988281
4.55983333333334	0.0982284545898438
4.56316666666667	0.100135803222656
4.5665	0.101089477539063
4.56983333333334	0.107288360595703
4.57316666666667	0.109672546386719
4.5765	0.104904174804688
4.57983333333334	0.0972747802734375
4.58316666666667	0.0963211059570313
4.5865	0.102519989013672
4.58983333333334	0.1068115234375
4.59316666666667	0.107765197753906
4.5965	0.106334686279297
4.59983333333334	0.104904174804688
4.60316666666667	0.105857849121094
4.6065	0.103950500488281
4.60983333333334	0.102996826171875
4.61316666666667	0.103950500488281
4.6165	0.110626220703125
4.61983333333334	0.110149383544922
4.62316666666667	0.0982284545898438
4.6265	0.0882148742675781
4.62983333333334	0.0867843627929688
4.63316666666667	0.0863075256347656
4.6365	0.0796318054199219
4.63983333333334	0.0734329223632813
4.64316666666667	0.0729560852050782
4.6465	0.0729560852050782
4.64983333333334	0.0705718994140625
4.65316666666667	0.06866455078125
4.6565	0.0729560852050782
4.65983333333334	0.0848770141601563
4.66316666666667	0.0967979431152344
4.6665	0.10061264038086
4.66983333333334	0.0963211059570313
4.67316666666667	0.0920295715332031
4.6765	0.0905990600585938
4.67983333333334	0.087738037109375
4.68316666666667	0.0815391540527344
4.6865	0.0753402709960938
4.68983333333334	0.0705718994140625
4.69316666666667	0.0677108764648438
4.6965	0.0634193420410157
4.69983333333334	0.0658035278320313
4.70316666666667	0.0729560852050782
4.7065	0.087738037109375
4.70983333333334	0.102043151855469
4.71316666666667	0.10824203491211
4.7165	0.113487243652344
4.71983333333334	0.109195709228516
4.72316666666667	0.101566314697266
4.7265	0.0934600830078125
4.72983333333334	0.0944137573242188
4.73316666666667	0.104427337646485
4.7365	0.10824203491211
4.73983333333334	0.109672546386719
4.74316666666667	0.108718872070313
4.7465	0.104904174804688
4.74983333333334	0.0967979431152344
4.75316666666667	0.0848770141601563
4.7565	0.0748634338378907
4.75983333333334	0.0667572021484375
4.76316666666667	0.0596046447753907
4.7665	0.0576972961425782
4.76983333333334	0.057220458984375
4.77316666666667	0.0605583190917969
4.7765	0.0643730163574219
4.77983333333334	0.0667572021484375
4.78316666666667	0.0681877136230469
4.7865	0.0624656677246094
4.78983333333334	0.05340576171875
4.79316666666667	0.0457763671875
4.7965	0.0500679016113282
4.79983333333334	0.0596046447753907
4.80316666666667	0.0624656677246094
4.8065	0.0596046447753907
4.80983333333334	0.0586509704589844
4.81316666666667	0.0567436218261719
4.8165	0.0472068786621094
4.81983333333334	0.034332275390625
4.82316666666667	0.0295639038085938
4.8265	0.0391006469726563
4.82983333333334	0.0538825988769532
4.83316666666667	0.064849853515625
4.8365	0.0700950622558594
4.83983333333334	0.0786781311035157
4.84316666666667	0.0925064086914063
4.8465	0.101566314697266
4.84983333333334	0.0972747802734375
4.85316666666667	0.0896453857421875
4.8565	0.0824928283691406
4.85983333333334	0.0767707824707032
4.86316666666667	0.064849853515625
4.8665	0.0562667846679688
4.86983333333334	0.05340576171875
4.87316666666667	0.0553131103515625
4.8765	0.0658035278320313
4.87983333333334	0.0786781311035157
4.88316666666667	0.0934600830078125
4.8865	0.09918212890625
4.88983333333334	0.106334686279297
4.89316666666667	0.111103057861328
4.8965	0.112056732177735
4.89983333333334	0.108718872070313
4.90316666666667	0.102519989013672
4.9065	0.0987052917480469
4.90983333333334	0.0925064086914063
4.91316666666667	0.0853538513183594
4.9165	0.0762939453125
4.91983333333334	0.072479248046875
4.92316666666667	0.0786781311035157
4.9265	0.0905990600585938
4.92983333333334	0.102996826171875
4.93316666666667	0.113010406494141
4.9365	0.120162963867188
4.93983333333334	0.128746032714844
4.94316666666667	0.133037567138672
4.9465	0.140190124511719
4.94983333333334	0.151157379150391
4.95316666666667	0.167369842529297
4.9565	0.185012817382813
4.95983333333334	0.202178955078125
4.96316666666667	0.218868255615235
4.9665	0.23794174194336
4.96983333333334	0.250339508056641
4.97316666666667	0.265598297119141
4.9765	0.286579132080078
4.97983333333334	0.315189361572266
4.98316666666667	0.346183776855469
4.9865	0.375747680664063
4.98983333333334	0.417709350585938
4.99316666666667	0.470638275146485
4.9965	0.524997711181641
4.99983333333334	0.574111938476563
5.00316666666667	0.629901885986328
5.0065	0.701904296875
5.00983333333334	0.789165496826172
5.01316666666667	0.885963439941406
5.0165	0.997066497802735
5.01983333333334	1.12485885620117
5.02316666666667	1.2655258178711
5.0265	1.4181137084961
5.02983333333334	1.58023834228516
5.03316666666667	1.75714492797852
5.0365	1.94835662841797
5.03983333333334	2.1662712097168
5.04316666666667	2.41661071777344
5.0465	2.69746780395508
5.04983333333334	3.00979614257813
5.05316666666667	3.3564567565918
5.0565	3.74364852905274
5.05983333333334	4.17327880859375
5.06316666666667	4.64391708374024
5.0665	5.16271591186524
5.06983333333334	5.73348999023438
5.07316666666667	6.35719299316407
5.0765	7.03763961791992
5.07983333333334	7.77769088745117
5.08316666666667	8.58592987060547
5.0865	9.46712493896485
5.08983333333334	10.4269981384278
5.09316666666667	11.4755630493164
5.0965	12.6156806945801
5.09983333333334	13.8535499572754
5.10316666666667	15.1948928833008
5.1065	16.6468620300293
5.10983333333334	18.2180404663086
5.11316666666667	19.9165344238281
5.1165	21.749496459961
5.11983333333334	23.7188339233399
5.12316666666667	25.8226394653321
5.1265	28.0675888061524
5.12983333333334	30.4584503173828
5.13316666666667	32.9990386962891
5.1365	35.6936454772949
5.13983333333334	38.5475158691406
5.14316666666667	41.5658950805664
5.1465	44.7468757629395
5.14983333333334	48.0914115905762
5.15316666666667	51.5966415405274
5.1565	55.257797241211
5.15983333333334	59.0696334838867
5.16316666666667	63.0288124084473
5.1665	67.1300888061524
5.16983333333334	71.3648796081543
5.17316666666667	75.7207870483399
5.1765	80.1920890808106
5.17983333333334	84.7663879394531
5.18316666666667	89.4370079040528
5.1865	94.1877365112305
5.18983333333334	98.9985466003418
5.19316666666667	103.868007659912
5.1965	108.780384063721
5.19983333333334	113.71660232544
5.20316666666667	118.648052215576
5.2065	123.562335968018
5.20983333333334	128.448963165283
5.21316666666667	133.278369903565
5.2165	138.021945953369
5.21983333333334	142.661094665528
5.22316666666667	147.184371948242
5.2265	151.560783386231
5.22983333333334	155.762672424317
5.23316666666667	159.77144241333
5.2365	163.583755493164
5.23983333333334	167.18339920044
5.24316666666667	170.547485351563
5.2465	173.666954040528
5.24983333333334	176.543712615967
5.25316666666667	179.174900054932
5.2565	181.534290313721
5.25983333333334	183.600425720215
5.26316666666667	185.375690460205
5.2665	186.866283416748
5.26983333333334	188.070297241211
5.27316666666667	188.964366912842
5.2765	189.557075500488
5.27983333333334	189.857959747315
5.28316666666667	189.882278442383
5.2865	189.623355865479
5.28983333333334	189.072608947754
5.29316666666667	188.262462615967
5.2965	187.199115753174
5.29983333333334	185.90259552002
5.30316666666667	184.366226196289
5.3065	182.606220245362
5.30983333333334	180.637359619141
5.31316666666667	178.468704223633
5.3165	176.121711730957
5.31983333333334	173.606395721436
5.32316666666667	170.939922332764
5.3265	168.129444122315
5.32983333333334	165.195941925049
5.33316666666667	162.149906158447
5.3365	159.005165100098
5.33983333333334	155.770301818848
5.34316666666667	152.467250823975
5.3465	149.110794067383
5.34983333333334	145.710468292237
5.35316666666667	142.279148101807
5.3565	138.82064819336
5.35983333333334	135.344028472901
5.36316666666667	131.856918334961
5.3665	128.372669219971
5.36983333333334	124.896049499512
5.37316666666667	121.431827545166
5.3765	117.987632751465
5.37983333333334	114.58158493042
5.38316666666667	111.210346221924
5.3865	107.87296295166
5.38983333333334	104.569911956787
5.39316666666667	101.305484771729
5.3965	98.0892181396485
5.39983333333334	94.9244499206543
5.40316666666667	91.8207168579102
5.4065	88.778018951416
5.40983333333334	85.7958793640137
5.41316666666667	82.8747749328613
5.4165	80.0156593322754
5.41983333333334	77.2199630737305
5.42316666666667	74.4948387145996
5.4265	71.8493461608887
5.42983333333334	69.2849159240723
5.43316666666667	66.795825958252
5.4365	64.3763542175293
5.43983333333334	62.0288848876953
5.44316666666667	59.7467422485352
5.4465	57.5294494628907
5.44983333333334	55.37748336792
5.45316666666667	53.2937049865723
5.4565	51.2790679931641
5.45983333333334	49.3268966674805
5.46316666666667	47.4362373352051
5.4665	45.6070899963379
5.46983333333334	43.844223022461
5.47316666666667	42.1500205993653
5.4765	40.5240058898926
5.47983333333334	38.9671325683594
5.48316666666667	37.4693870544434
5.4865	36.0279083251953
5.48983333333334	34.6436500549317
5.49316666666667	33.3218574523926
5.4965	32.0630073547363
5.49983333333334	30.8618545532227
5.50316666666667	29.7307968139649
5.5065	28.6645889282227
5.50983333333334	27.6575088500977
5.51316666666667	26.702880859375
5.5165	25.7992744445801
5.51983333333334	24.9519348144531
5.52316666666667	24.1432189941406
5.5265	23.3726501464844
5.52983333333334	22.639274597168
5.53316666666667	21.9449996948242
5.5365	21.2864875793457
5.53983333333334	20.6518173217774
5.54316666666667	20.0510025024414
5.5465	19.4897651672363
5.54983333333334	18.9700126647949
5.55316666666667	18.4807777404785
5.5565	18.0177688598633
5.55983333333334	17.5876617431641
5.56316666666667	17.1904563903809
5.5665	16.8213844299317
5.56983333333334	16.4756774902344
5.57316666666667	16.1561965942383
5.5765	15.8610343933106
5.57983333333334	15.5854225158692
5.58316666666667	15.3269767761231
5.5865	15.0837898254395
5.58983333333334	14.8534774780274
5.59316666666667	14.638900756836
5.5965	14.4400596618653
5.59983333333334	14.2545700073242
5.60316666666667	14.0790939331055
5.6065	13.916015625
5.60983333333334	13.7667655944824
5.61316666666667	13.6270523071289
5.6165	13.4944915771485
5.61983333333334	13.3719444274903
5.62316666666667	13.2575035095215
5.6265	13.1478309631348
5.62983333333334	13.0414962768555
5.63316666666667	12.9451751708985
5.6365	12.8588676452637
5.63983333333334	12.7787590026856
5.64316666666667	12.7015113830567
5.6465	12.6299858093262
5.64983333333334	12.566089630127
5.65316666666667	12.5083923339844
5.6565	12.4554634094238
5.65983333333334	12.4073028564453
5.66316666666667	12.3610496520996
5.6665	12.3205184936524
5.66983333333334	12.2842788696289
5.67316666666667	12.2461318969727
5.6765	12.2056007385254
5.67983333333334	12.1650695800781
5.68316666666667	12.1278762817383
5.6865	12.0921134948731
5.68983333333334	12.0558738708496
5.69316666666667	12.0234489440918
5.6965	11.9996070861817
5.69983333333334	11.9781494140625
5.70316666666667	11.960506439209
5.7065	11.9423866271973
5.70983333333334	11.9271278381348
5.71316666666667	11.9109153747559
5.7165	11.8875503540039
5.71983333333334	11.8622779846192
5.72316666666667	11.833667755127
5.7265	11.8083953857422
5.72983333333334	11.7831230163574
5.73316666666667	11.7621421813965
5.7365	11.7478370666504
5.73983333333334	11.742115020752
5.74316666666667	11.7387771606446
5.7465	11.7321014404297
5.74983333333334	11.7220878601074
5.75316666666667	11.7135047912598
5.7565	11.7101669311524
5.75983333333334	11.7082595825196
5.76316666666667	11.7082595825196
5.7665	11.7073059082031
5.76983333333334	11.709213256836
5.77316666666667	11.7011070251465
5.7765	11.6868019104004
5.77983333333334	11.6672515869141
5.78316666666667	11.6491317749024
5.7865	11.6333961486817
5.78983333333334	11.6162300109863
5.79316666666667	11.6066932678223
5.7965	11.5995407104492
5.79983333333334	11.5904808044434
5.80316666666667	11.5814208984375
5.8065	11.5771293640137
5.80983333333334	11.5799903869629
5.81316666666667	11.5776062011719
5.8165	11.5723609924317
5.81983333333334	11.5704536437988
5.82316666666667	11.5723609924317
5.8265	11.5766525268555
5.82983333333334	11.5785598754883
5.83316666666667	11.5790367126465
5.8365	11.5799903869629
5.83983333333334	11.5795135498047
5.84316666666667	11.5737915039063
5.8465	11.5623474121094
5.84983333333334	11.5485191345215
5.85316666666667	11.5394592285156
5.8565	11.5294456481934
5.85983333333334	11.5242004394531
5.86316666666667	11.5203857421875
5.8665	11.5146636962891
5.86983333333334	11.5070343017578
5.87316666666667	11.4984512329102
5.8765	11.4951133728028
5.87983333333334	11.4874839782715
5.88316666666667	11.4784240722656
5.8865	11.4755630493164
5.88983333333334	11.4827156066895
5.89316666666667	11.4951133728028
5.8965	11.5060806274414
5.89983333333334	11.5156173706055
5.90316666666667	11.526107788086
5.9065	11.5323066711426
5.90983333333334	11.5313529968262
5.91316666666667	11.5222930908203
5.9165	11.5041732788086
5.91983333333334	11.4874839782715
5.92316666666667	11.4717483520508
5.9265	11.4631652832031
5.92983333333334	11.4564895629883
5.93316666666667	11.4560127258301
5.9365	11.4669799804688
5.93983333333334	11.4817619323731
5.94316666666667	11.4870071411133
5.9465	11.4784240722656
5.94983333333334	11.4641189575196
5.95316666666667	11.4512443542481
5.9565	11.4326477050781
5.95983333333334	11.4130973815918
5.96316666666667	11.4006996154785
5.9665	11.4006996154785
5.96983333333334	11.4073753356934
5.97316666666667	11.408805847168
5.9765	11.4150047302246
5.97983333333334	11.4202499389649
5.98316666666667	11.4269256591797
5.9865	11.4293098449707
5.98983333333334	11.4269256591797
5.99316666666667	11.4226341247559
5.9965	11.41357421875
5.99983333333334	11.4016532897949
6.00316666666667	11.3935470581055
6.0065	11.3878250122071
6.00983333333334	11.3873481750488
6.01316666666667	11.385440826416
6.0165	11.3844871520996
6.01983333333334	11.3887786865235
6.02316666666667	11.3911628723145
6.0265	11.3906860351563
6.02983333333334	11.3849639892578
6.03316666666667	11.3840103149414
6.0365	11.3844871520996
6.03983333333334	11.3816261291504
6.04316666666667	11.373519897461
6.0465	11.3639831542969
6.04983333333334	11.3601684570313
6.05316666666667	11.354923248291
6.0565	11.3492012023926
6.05983333333334	11.3425254821778
6.06316666666667	11.3391876220703
6.0665	11.3377571105957
6.06983333333334	11.3339424133301
6.07316666666667	11.3291740417481
6.0765	11.3201141357422
6.07983333333334	11.3105773925781
6.08316666666667	11.3072395324707
6.0865	11.3110542297363
6.08983333333334	11.3182067871094
6.09316666666667	11.3267898559571
6.0965	11.3396644592285
6.09983333333334	11.3520622253418
6.10316666666667	11.3530158996582
6.1065	11.3439559936524
6.10983333333334	11.3377571105957
6.11316666666667	11.3348960876465
6.1165	11.3272666931153
6.11983333333334	11.3167762756348
6.12316666666667	11.3086700439453
6.1265	11.2977027893067
6.12983333333334	11.2781524658203
6.13316666666667	11.2576484680176
6.1365	11.2438201904297
6.13983333333334	11.2385749816895
6.14316666666667	11.2409591674805
6.1465	11.2533569335938
6.14983333333334	11.2648010253906
6.15316666666667	11.2719535827637
6.1565	11.2748146057129
6.15983333333334	11.2733840942383
6.16316666666667	11.2643241882324
6.1665	11.2524032592774
6.16983333333334	11.2385749816895
6.17316666666667	11.2247467041016
6.1765	11.2152099609375
6.17983333333334	11.2147331237793
6.18316666666667	11.2204551696778
6.1865	11.2175941467285
6.18983333333334	11.2113952636719
6.19316666666667	11.2056732177735
6.1965	11.2004280090332
6.19983333333334	11.190414428711
6.20316666666667	11.1761093139649
6.2065	11.1703872680664
6.20983333333334	11.1708641052246
6.21316666666667	11.1756324768067
6.2165	11.1746788024903
6.21983333333334	11.1713409423828
6.22316666666667	11.1680030822754
6.2265	11.1660957336426
6.22983333333334	11.1594200134278
6.23316666666667	11.1474990844727
6.2365	11.1374855041504
6.23983333333334	11.134147644043
6.24316666666667	11.1374855041504
6.2465	11.1374855041504
6.24983333333334	11.1393928527832
6.25316666666667	11.1422538757324
6.2565	11.1441612243653
6.25983333333334	11.1370086669922
6.26316666666667	11.1217498779297
6.2665	11.106014251709
6.26983333333334	11.0955238342285
6.27316666666667	11.0931396484375
6.2765	11.0983848571778
6.27983333333334	11.103630065918
6.28316666666667	11.1079216003418
6.2865	11.1069679260254
6.28983333333334	11.1017227172852
6.29316666666667	11.0931396484375
6.2965	11.0812187194824
6.29983333333334	11.0721588134766
6.30316666666667	11.068344116211
6.3065	11.0726356506348
6.30983333333334	11.0759735107422
6.31316666666667	11.070728302002
6.3165	11.0626220703125
6.31983333333334	11.0545158386231
6.32316666666667	11.0507011413574
6.3265	11.0459327697754
6.32983333333334	11.0421180725098
6.33316666666667	11.0468864440918
6.3365	11.0492706298828
6.33983333333334	11.0483169555664
6.34316666666667	11.0440254211426
6.3465	11.0454559326172
6.34983333333334	11.0487937927246
6.35316666666667	11.0487937927246
6.3565	11.0478401184082
6.35983333333334	11.0468864440918
6.36316666666667	11.0416412353516
6.3665	11.0325813293457
6.36983333333334	11.0249519348145
6.37316666666667	11.0206604003906
6.3765	11.0182762145996
6.37983333333334	11.0101699829102
6.38316666666667	11.0039710998535
6.3865	10.9934806823731
6.38983333333334	10.9796524047852
6.39316666666667	10.9672546386719
6.3965	10.9567642211914
6.39983333333334	10.9553337097168
6.40316666666667	10.9505653381348
6.4065	10.9457969665528
6.40983333333334	10.9424591064453
6.41316666666667	10.9381675720215
6.4165	10.9415054321289
6.41983333333334	10.9434127807617
6.42316666666667	10.9467506408692
6.4265	10.948657989502
6.42983333333334	10.9472274780274
6.43316666666667	10.9424591064453
6.4365	10.9248161315918
6.43983333333334	10.9052658081055
6.44316666666667	10.8895301818848
6.4465	10.8819007873535
6.44983333333334	10.8752250671387
6.45316666666667	10.8709335327149
6.4565	10.8761787414551
6.45983333333334	10.8861923217774
6.46316666666667	10.8933448791504
6.4665	10.8895301818848
6.46983333333334	10.8795166015625
6.47316666666667	10.8647346496582
6.4765	10.8451843261719
6.47983333333334	10.828971862793
6.48316666666667	10.8184814453125
6.4865	10.8180046081543
6.48983333333334	10.8251571655274
6.49316666666667	10.8418464660645
6.4965	10.8604431152344
6.49983333333334	10.8709335327149
6.50316666666667	10.8709335327149
6.5065	10.8661651611328
6.50983333333334	10.857105255127
6.51316666666667	10.8428001403809
6.5165	10.8246803283692
6.51983333333334	10.8113288879395
6.52316666666667	10.8027458190918
6.5265	10.7994079589844
6.52983333333334	10.8041763305664
6.53316666666667	10.8122825622559
6.5365	10.8160972595215
6.53983333333334	10.8180046081543
6.54316666666667	10.8213424682617
6.5465	10.824203491211
6.54983333333334	10.8203887939453
6.55316666666667	10.8141899108887
6.5565	10.8108520507813
6.55983333333334	10.8079910278321
6.56316666666667	10.8098983764649
6.5665	10.8122825622559
6.56983333333334	10.8146667480469
6.57316666666667	10.8094215393067
6.5765	10.800838470459
6.57983333333334	10.7913017272949
6.58316666666667	10.7779502868653
6.5865	10.7617378234863
6.58983333333334	10.7498168945313
6.59316666666667	10.7498168945313
6.5965	10.7569694519043
6.59983333333334	10.7612609863281
6.60316666666667	10.7574462890625
6.6065	10.7493400573731
6.60983333333334	10.7369422912598
6.61316666666667	10.7192993164063
6.6165	10.6978416442871
6.61983333333334	10.6821060180664
6.62316666666667	10.676383972168
6.6265	10.6816291809082
6.62983333333334	10.6883049011231
6.63316666666667	10.6940269470215
6.6365	10.7026100158692
6.63983333333334	10.7121467590332
6.64316666666667	10.7235908508301
6.6465	10.7235908508301
6.64983333333334	10.7240676879883
6.65316666666667	10.7293128967285
6.6565	10.7302665710449
6.65983333333334	10.7269287109375
6.66316666666667	10.7188224792481
6.6665	10.7178688049317
[truncated: 2,508 more rows]
