# Supplementary material for: Phase-Specific Parameter Estimation in Chiral HPLC Using 1‑Site, 2‑Site Stochastic Models, and Unified Equation Approach
Source: Anal Chem. 2026 Apr 29;98(18):13925–39. doi: 10.1021/acs.analchem.6c01634 (PMC13177292; doi:10.1021/acs.analchem.6c01634)
Supplement: Supplementary file 2 [file ac6c01634_si_002.zip › SupportingInformation/01_isotherm_fit/CELL3_data/LORA_CELL3_05_10_25401.CSV]

0.0005	-0.0109672546386719
0.00383333333333334	-0.00905990600585938
0.00716666666666667	-0.00619888305664063
0.0105	-0.00286102294921875
0.0138333333333334	0.00238418579101563
0.0171666666666667	0.00715255737304688
0.0205	0.0104904174804688
0.0238333333333334	0.0143051147460938
0.0271666666666667	0.0195503234863281
0.0305	0.0233650207519531
0.0338333333333334	0.0233650207519531
0.0371666666666667	0.0219345092773438
0.0405	0.0214576721191406
0.0438333333333334	0.0205039978027344
0.0471666666666667	0.0219345092773438
0.0505	0.02288818359375
0.0538333333333334	0.0238418579101563
0.0571666666666667	0.0257492065429688
0.0605	0.0319480895996094
0.0638333333333334	0.0367164611816406
0.0671666666666667	0.0371932983398438
0.0705	0.0324249267578125
0.0738333333333334	0.0295639038085938
0.0771666666666667	0.026702880859375
0.0805	0.0214576721191406
0.0838333333333334	0.0176429748535156
0.0871666666666667	0.0143051147460938
0.0905	0.0123977661132813
0.0938333333333334	0.00858306884765625
0.0971666666666667	0.00858306884765625
0.1005	0.00619888305664063
0.103833333333334	0.00286102294921875
0.107166666666667	0.000476837158203125
0.1105	0.00333786010742188
0.113833333333334	0.00810623168945313
0.117166666666667	0.0100135803222656
0.1205	0.0109672546386719
0.123833333333334	0.00762939453125
0.127166666666667	0.00333786010742188
0.1305	-0.00238418579101563
0.133833333333334	-0.00715255737304688
0.137166666666667	-0.00905990600585938
0.1405	-0.00762939453125
0.143833333333334	0.00095367431640625
0.147166666666667	0.00810623168945313
0.1505	0.0109672546386719
0.153833333333334	0.00762939453125
0.157166666666667	0
0.1605	-0.0123977661132813
0.163833333333334	-0.0247955322265625
0.167166666666667	-0.0314712524414063
0.1705	-0.0329017639160156
0.173833333333334	-0.0319480895996094
0.177166666666667	-0.0295639038085938
0.1805	-0.0224113464355469
0.183833333333334	-0.0157356262207031
0.187166666666667	-0.0128746032714844
0.1905	-0.0143051147460938
0.193833333333334	-0.0123977661132813
0.197166666666667	-0.011444091796875
0.2005	-0.0157356262207031
0.203833333333334	-0.0233650207519531
0.207166666666667	-0.0276565551757813
0.2105	-0.0281333923339844
0.213833333333334	-0.0290870666503906
0.217166666666667	-0.0281333923339844
0.2205	-0.0247955322265625
0.223833333333334	-0.0171661376953125
0.227166666666667	-0.0128746032714844
0.2305	-0.0119209289550781
0.233833333333334	-0.0152587890625
0.237166666666667	-0.0185966491699219
0.2405	-0.0224113464355469
0.243833333333334	-0.0262260437011719
0.247166666666667	-0.0300407409667969
0.2505	-0.0314712524414063
0.253833333333334	-0.0309944152832031
0.257166666666667	-0.0319480895996094
0.2605	-0.0357627868652344
0.263833333333334	-0.0410079956054688
0.267166666666667	-0.0448226928710938
0.2705	-0.0491142272949219
0.273833333333334	-0.0500679016113282
0.277166666666667	-0.0481605529785156
0.2805	-0.0400543212890625
0.283833333333334	-0.0295639038085938
0.287166666666667	-0.0205039978027344
0.2905	-0.0104904174804688
0.293833333333334	-0.003814697265625
0.297166666666667	0.003814697265625
0.3005	0.003814697265625
0.303833333333334	-0.000476837158203125
0.307166666666667	-0.00667572021484375
0.3105	-0.0095367431640625
0.313833333333334	-0.0100135803222656
0.317166666666667	-0.0133514404296875
0.3205	-0.0181198120117188
0.323833333333334	-0.0195503234863281
0.327166666666667	-0.0185966491699219
0.3305	-0.019073486328125
0.333833333333334	-0.02288818359375
0.337166666666667	-0.0243186950683594
0.3405	-0.0209808349609375
0.343833333333334	-0.0147819519042969
0.347166666666667	-0.00762939453125
0.3505	-0.0057220458984375
0.353833333333334	-0.00667572021484375
0.357166666666667	-0.00905990600585938
0.3605	-0.00858306884765625
0.363833333333334	-0.00905990600585938
0.367166666666667	-0.0109672546386719
0.3705	-0.0119209289550781
0.373833333333334	-0.0119209289550781
0.377166666666667	-0.0095367431640625
0.3805	-0.0123977661132813
0.383833333333334	-0.0152587890625
0.387166666666667	-0.0181198120117188
0.3905	-0.0147819519042969
0.393833333333334	-0.00905990600585938
0.397166666666667	-0.0057220458984375
0.4005	-0.00619888305664063
0.403833333333334	-0.00810623168945313
0.407166666666667	-0.0119209289550781
0.4105	-0.0138282775878906
0.413833333333334	-0.0143051147460938
0.417166666666667	-0.0128746032714844
0.4205	-0.00810623168945313
0.423833333333334	-0.00429153442382813
0.427166666666667	0.00143051147460938
0.4305	0
0.433833333333334	-0.003814697265625
0.437166666666667	-0.0100135803222656
0.4405	-0.0143051147460938
0.443833333333334	-0.0162124633789063
0.447166666666667	-0.0205039978027344
0.4505	-0.0233650207519531
0.453833333333334	-0.0243186950683594
0.457166666666667	-0.019073486328125
0.4605	-0.0147819519042969
0.463833333333334	-0.0123977661132813
0.467166666666667	-0.0128746032714844
0.4705	-0.0128746032714844
0.473833333333334	-0.0143051147460938
0.477166666666667	-0.0171661376953125
0.4805	-0.0195503234863281
0.483833333333334	-0.0181198120117188
0.487166666666667	-0.0143051147460938
0.4905	-0.0100135803222656
0.493833333333334	-0.00333786010742188
0.497166666666667	0.00238418579101563
0.5005	0.00762939453125
0.503833333333334	0.0100135803222656
0.507166666666667	0.0119209289550781
0.5105	0.0128746032714844
0.513833333333334	0.0109672546386719
0.517166666666667	0.0109672546386719
0.5205	0.0109672546386719
0.523833333333334	0.0119209289550781
0.527166666666667	0.0147819519042969
0.5305	0.0166893005371094
0.533833333333334	0.0166893005371094
0.537166666666667	0.0128746032714844
0.5405	0.00858306884765625
0.543833333333334	0.003814697265625
0.547166666666667	0.00143051147460938
0.5505	0.0019073486328125
0.553833333333334	0.00762939453125
0.557166666666667	0.0123977661132813
0.5605	0.0143051147460938
0.563833333333334	0.0128746032714844
0.567166666666667	0.0100135803222656
0.5705	0.0057220458984375
0.573833333333334	-0.00143051147460938
0.577166666666667	-0.00667572021484375
0.5805	-0.011444091796875
0.583833333333334	-0.0128746032714844
0.587166666666667	-0.0138282775878906
0.5905	-0.0119209289550781
0.593833333333334	-0.00905990600585938
0.597166666666667	-0.00810623168945313
0.6005	-0.00667572021484375
0.603833333333334	-0.00333786010742188
0.607166666666667	-0.00143051147460938
0.6105	-0.00095367431640625
0.613833333333334	-0.00238418579101563
0.617166666666667	-0.00286102294921875
0.6205	-0.00333786010742188
0.623833333333334	-0.0057220458984375
0.627166666666667	-0.00858306884765625
0.6305	-0.0109672546386719
0.633833333333334	-0.00810623168945313
0.637166666666667	-0.00143051147460938
0.6405	0.00715255737304688
0.643833333333334	0.0143051147460938
0.647166666666667	0.0205039978027344
0.6505	0.0214576721191406
0.653833333333334	0.0152587890625
0.657166666666667	0.0057220458984375
0.6605	-0.00238418579101563
0.663833333333334	-0.00476837158203125
0.667166666666667	-0.00429153442382813
0.6705	0.00143051147460938
0.673833333333334	0.00905990600585938
0.677166666666667	0.0152587890625
0.6805	0.0166893005371094
0.683833333333334	0.0119209289550781
0.687166666666667	0.00524520874023438
0.6905	-0.00429153442382813
0.693833333333334	-0.0143051147460938
0.697166666666667	-0.0233650207519531
0.7005	-0.0271797180175781
0.703833333333334	-0.0271797180175781
0.707166666666667	-0.0233650207519531
0.7105	-0.0166893005371094
0.713833333333334	-0.00429153442382813
0.717166666666667	0.00810623168945313
0.7205	0.0152587890625
0.723833333333334	0.0176429748535156
0.727166666666667	0.0152587890625
0.7305	0.0109672546386719
0.733833333333334	0.00333786010742188
0.737166666666667	-0.00095367431640625
0.7405	-0.0019073486328125
0.743833333333334	0.000476837158203125
0.747166666666667	0.00429153442382813
0.7505	0.0104904174804688
0.753833333333334	0.0176429748535156
0.757166666666667	0.0209808349609375
0.7605	0.0224113464355469
0.763833333333334	0.0233650207519531
0.767166666666667	0.0271797180175781
0.7705	0.0286102294921875
0.773833333333334	0.0281333923339844
0.777166666666667	0.0281333923339844
0.7805	0.0276565551757813
0.783833333333334	0.0233650207519531
0.787166666666667	0.0181198120117188
0.7905	0.0128746032714844
0.793833333333334	0.0104904174804688
0.797166666666667	0.00810623168945313
0.8005	0.00524520874023438
0.803833333333334	0.00667572021484375
0.807166666666667	0.00667572021484375
0.8105	0.00429153442382813
0.813833333333334	-0.003814697265625
0.817166666666667	-0.011444091796875
0.8205	-0.0147819519042969
0.823833333333334	-0.0157356262207031
0.827166666666667	-0.0138282775878906
0.8305	-0.0109672546386719
0.833833333333334	-0.00476837158203125
0.837166666666667	0.00095367431640625
0.8405	0.0057220458984375
0.843833333333334	0.00858306884765625
0.847166666666667	0.0104904174804688
0.8505	0.0138282775878906
0.853833333333334	0.0157356262207031
0.857166666666667	0.0157356262207031
0.8605	0.011444091796875
0.863833333333334	0.003814697265625
0.867166666666667	-0.00429153442382813
0.8705	-0.0128746032714844
0.873833333333334	-0.019073486328125
0.877166666666667	-0.0243186950683594
0.8805	-0.0233650207519531
0.883833333333334	-0.0195503234863281
0.887166666666667	-0.0138282775878906
0.8905	-0.00810623168945313
0.893833333333334	-0.00333786010742188
0.897166666666667	-0.003814697265625
0.9005	-0.00715255737304688
0.903833333333334	-0.0138282775878906
0.907166666666667	-0.0176429748535156
0.9105	-0.0209808349609375
0.913833333333334	-0.0219345092773438
0.917166666666667	-0.0171661376953125
0.9205	-0.0119209289550781
0.923833333333334	-0.00667572021484375
0.927166666666667	-0.00476837158203125
0.9305	-0.003814697265625
0.933833333333334	-0.00667572021484375
0.937166666666667	-0.0095367431640625
0.9405	-0.00858306884765625
0.943833333333334	-0.00333786010742188
0.947166666666667	0.00524520874023438
0.9505	0.0095367431640625
0.953833333333334	0.0128746032714844
0.957166666666667	0.0143051147460938
0.9605	0.0147819519042969
0.963833333333334	0.0166893005371094
0.967166666666667	0.0143051147460938
0.9705	0.0152587890625
0.973833333333334	0.0171661376953125
0.977166666666667	0.0176429748535156
0.9805	0.0157356262207031
0.983833333333334	0.00762939453125
0.987166666666667	0.00238418579101563
0.9905	-0.0019073486328125
0.993833333333334	-0.00333786010742188
0.997166666666667	-0.00286102294921875
1.0005	0
1.00383333333334	0.00286102294921875
1.00716666666667	0.00286102294921875
1.0105	0.00095367431640625
1.01383333333334	-0.00286102294921875
1.01716666666667	-0.00524520874023438
1.0205	-0.00762939453125
1.02383333333334	-0.0104904174804688
1.02716666666667	-0.0143051147460938
1.0305	-0.0181198120117188
1.03383333333334	-0.0214576721191406
1.03716666666667	-0.0243186950683594
1.0405	-0.0290870666503906
1.04383333333334	-0.0333786010742188
1.04716666666667	-0.0338554382324219
1.0505	-0.0314712524414063
1.05383333333334	-0.0262260437011719
1.05716666666667	-0.0224113464355469
1.0605	-0.0143051147460938
1.06383333333334	-0.0057220458984375
1.06716666666667	0.00238418579101563
1.0705	0.00715255737304688
1.07383333333334	0.0100135803222656
1.07716666666667	0.011444091796875
1.0805	0.0100135803222656
1.08383333333334	0.00762939453125
1.08716666666667	0.00238418579101563
1.0905	-0.00238418579101563
1.09383333333334	-0.0109672546386719
1.09716666666667	-0.0171661376953125
1.1005	-0.0219345092773438
1.10383333333334	-0.0209808349609375
1.10716666666667	-0.0147819519042969
1.1105	-0.00762939453125
1.11383333333334	0
1.11716666666667	0.0019073486328125
1.1205	0.00238418579101563
1.12383333333334	0
1.12716666666667	-0.00238418579101563
1.1305	-0.00667572021484375
1.13383333333334	-0.00810623168945313
1.13716666666667	-0.00667572021484375
1.1405	-0.00524520874023438
1.14383333333334	-0.00619888305664063
1.14716666666667	-0.00667572021484375
1.1505	-0.003814697265625
1.15383333333334	-0.00238418579101563
1.15716666666667	-0.00429153442382813
1.1605	-0.00333786010742188
1.16383333333334	0.000476837158203125
1.16716666666667	0.0019073486328125
1.1705	-0.00238418579101563
1.17383333333334	-0.00810623168945313
1.17716666666667	-0.00524520874023438
1.1805	-0.00238418579101563
1.18383333333334	0.000476837158203125
1.18716666666667	0.00238418579101563
1.1905	0.00858306884765625
1.19383333333334	0.0133514404296875
1.19716666666667	0.0143051147460938
1.2005	0.0100135803222656
1.20383333333334	0
1.20716666666667	-0.00858306884765625
1.2105	-0.0133514404296875
1.21383333333334	-0.0119209289550781
1.21716666666667	-0.011444091796875
1.2205	-0.0100135803222656
1.22383333333334	-0.00858306884765625
1.22716666666667	-0.00858306884765625
1.2305	-0.011444091796875
1.23383333333334	-0.0138282775878906
1.23716666666667	-0.0143051147460938
1.2405	-0.0100135803222656
1.24383333333334	-0.00429153442382813
1.24716666666667	0.000476837158203125
1.2505	0.00095367431640625
1.25383333333334	0.00095367431640625
1.25716666666667	0.00333786010742188
1.2605	0.0057220458984375
1.26383333333334	0.00762939453125
1.26716666666667	0.0104904174804688
1.2705	0.0166893005371094
1.27383333333334	0.0205039978027344
1.27716666666667	0.0200271606445313
1.2805	0.0157356262207031
1.28383333333334	0.0123977661132813
1.28716666666667	0.0104904174804688
1.2905	0.0123977661132813
1.29383333333334	0.0133514404296875
1.29716666666667	0.0162124633789063
1.3005	0.0166893005371094
1.30383333333334	0.0152587890625
1.30716666666667	0.0100135803222656
1.3105	0.00286102294921875
1.31383333333334	-0.00286102294921875
1.31716666666667	-0.0057220458984375
1.3205	-0.003814697265625
1.32383333333334	-0.00095367431640625
1.32716666666667	0.000476837158203125
1.3305	-0.00095367431640625
1.33383333333334	0.00143051147460938
1.33716666666667	0.00476837158203125
1.3405	0.0057220458984375
1.34383333333334	0.00476837158203125
1.34716666666667	0.00810623168945313
1.3505	0.0133514404296875
1.35383333333334	0.0133514404296875
1.35716666666667	0.00905990600585938
1.3605	0.0057220458984375
1.36383333333334	0.00619888305664063
1.36716666666667	0.0057220458984375
1.3705	0.00619888305664063
1.37383333333334	0.00524520874023438
1.37716666666667	0.003814697265625
1.3805	0.00286102294921875
1.38383333333334	0.00333786010742188
1.38716666666667	0.00715255737304688
1.3905	0.00905990600585938
1.39383333333334	0.0104904174804688
1.39716666666667	0.0119209289550781
1.4005	0.0128746032714844
1.40383333333334	0.00810623168945313
1.40716666666667	-0.00143051147460938
1.4105	-0.00858306884765625
1.41383333333334	-0.0100135803222656
1.41716666666667	-0.00858306884765625
1.4205	-0.00810623168945313
1.42383333333334	-0.003814697265625
1.42716666666667	0.00619888305664063
1.4305	0.0138282775878906
1.43383333333334	0.0166893005371094
1.43716666666667	0.0157356262207031
1.4405	0.0138282775878906
1.44383333333334	0.0119209289550781
1.44716666666667	0.00858306884765625
1.4505	0.00524520874023438
1.45383333333334	0.0019073486328125
1.45716666666667	0.0019073486328125
1.4605	0.0057220458984375
1.46383333333334	0.00762939453125
1.46716666666667	0.00524520874023438
1.4705	0.00429153442382813
1.47383333333334	0.00810623168945313
1.47716666666667	0.0119209289550781
1.4805	0.0109672546386719
1.48383333333334	0.011444091796875
1.48716666666667	0.019073486328125
1.4905	0.0276565551757813
1.49383333333334	0.030517578125
1.49716666666667	0.0309944152832031
1.5005	0.0309944152832031
1.50383333333334	0.0290870666503906
1.50716666666667	0.0214576721191406
1.5105	0.0119209289550781
1.51383333333334	0.0057220458984375
1.51716666666667	0.00143051147460938
1.5205	-0.000476837158203125
1.52383333333334	0.000476837158203125
1.52716666666667	0.003814697265625
1.5305	0.00858306884765625
1.53383333333334	0.0095367431640625
1.53716666666667	0.0095367431640625
1.5405	0.00619888305664063
1.54383333333334	0.00095367431640625
1.54716666666667	-0.00715255737304688
1.5505	-0.0152587890625
1.55383333333334	-0.019073486328125
1.55716666666667	-0.0181198120117188
1.5605	-0.0152587890625
1.56383333333334	-0.0119209289550781
1.56716666666667	-0.0057220458984375
1.5705	0.000476837158203125
1.57383333333334	0.003814697265625
1.57716666666667	0.00524520874023438
1.5805	0.00524520874023438
1.58383333333334	0.00715255737304688
1.58716666666667	0.00476837158203125
1.5905	0
1.59383333333334	-0.00715255737304688
1.59716666666667	-0.011444091796875
1.6005	-0.0119209289550781
1.60383333333334	-0.0104904174804688
1.60716666666667	-0.00667572021484375
1.6105	-0.0019073486328125
1.61383333333334	0.00095367431640625
1.61716666666667	-0.00143051147460938
1.6205	-0.00762939453125
1.62383333333334	-0.0104904174804688
1.62716666666667	-0.0104904174804688
1.6305	-0.00810623168945313
1.63383333333334	-0.0019073486328125
1.63716666666667	0.00476837158203125
1.6405	0.0138282775878906
1.64383333333334	0.0176429748535156
1.64716666666667	0.0181198120117188
1.6505	0.0157356262207031
1.65383333333334	0.011444091796875
1.65716666666667	0.0100135803222656
1.6605	0.00715255737304688
1.66383333333334	0.00524520874023438
1.66716666666667	0.00333786010742188
1.6705	0.003814697265625
1.67383333333334	0.00905990600585938
1.67716666666667	0.0162124633789063
1.6805	0.0247955322265625
1.68383333333334	0.0314712524414063
1.68716666666667	0.0333786010742188
1.6905	0.0324249267578125
1.69383333333334	0.0276565551757813
1.69716666666667	0.02288818359375
1.7005	0.0181198120117188
1.70383333333334	0.011444091796875
1.70716666666667	0.00524520874023438
1.7105	0.0019073486328125
1.71383333333334	0.000476837158203125
1.71716666666667	-0.00095367431640625
1.7205	0.00095367431640625
1.72383333333334	0.00667572021484375
1.72716666666667	0.0138282775878906
1.7305	0.019073486328125
1.73383333333334	0.0224113464355469
1.73716666666667	0.0243186950683594
1.7405	0.0243186950683594
1.74383333333334	0.0238418579101563
1.74716666666667	0.0247955322265625
1.7505	0.0281333923339844
1.75383333333334	0.0319480895996094
1.75716666666667	0.0352859497070313
1.7605	0.0376701354980469
1.76383333333334	0.0391006469726563
1.76716666666667	0.0405311584472656
1.7705	0.0424385070800781
1.77383333333334	0.0452995300292969
1.77716666666667	0.0486373901367188
1.7805	0.0529289245605469
1.78383333333334	0.0557899475097657
1.78716666666667	0.057220458984375
1.7905	0.0581741333007813
1.79383333333334	0.0600814819335938
1.79716666666667	0.0619888305664063
1.8005	0.0600814819335938
1.80383333333334	0.0581741333007813
1.80716666666667	0.0548362731933594
1.8105	0.0538825988769532
1.81383333333334	0.0524520874023438
1.81716666666667	0.0500679016113282
1.8205	0.049591064453125
1.82383333333334	0.0472068786621094
1.82716666666667	0.0467300415039063
1.8305	0.0457763671875
1.83383333333334	0.0443458557128906
1.83716666666667	0.0414848327636719
1.8405	0.0371932983398438
1.84383333333334	0.0338554382324219
1.84716666666667	0.0329017639160156
1.8505	0.0324249267578125
1.85383333333334	0.030517578125
1.85716666666667	0.0290870666503906
1.8605	0.0290870666503906
1.86383333333334	0.0314712524414063
1.86716666666667	0.0357627868652344
1.8705	0.0391006469726563
1.87383333333334	0.0438690185546875
1.87716666666667	0.0500679016113282
1.8805	0.0581741333007813
1.88383333333334	0.0634193420410157
1.88716666666667	0.0615119934082032
1.8905	0.057220458984375
1.89383333333334	0.0529289245605469
1.89716666666667	0.0476837158203125
1.9005	0.0400543212890625
1.90383333333334	0.0352859497070313
1.90716666666667	0.0352859497070313
1.9105	0.0376701354980469
1.91383333333334	0.0395774841308594
1.91716666666667	0.0414848327636719
1.9205	0.0448226928710938
1.92383333333334	0.0457763671875
1.92716666666667	0.0472068786621094
1.9305	0.0476837158203125
1.93383333333334	0.0486373901367188
1.93716666666667	0.0476837158203125
1.9405	0.0491142272949219
1.94383333333334	0.0510215759277344
1.94716666666667	0.0500679016113282
1.9505	0.0452995300292969
1.95383333333334	0.0391006469726563
1.95716666666667	0.030517578125
1.9605	0.0185966491699219
1.96383333333334	0.0057220458984375
1.96716666666667	-0.00476837158203125
1.9705	-0.00810623168945313
1.97383333333334	-0.00762939453125
1.97716666666667	-0.00476837158203125
1.9805	-0.00143051147460938
1.98383333333334	0.003814697265625
1.98716666666667	0.0119209289550781
1.9905	0.0166893005371094
1.99383333333334	0.0205039978027344
1.99716666666667	0.0257492065429688
2.0005	0.0329017639160156
2.00383333333334	0.034332275390625
2.00716666666667	0.0247955322265625
2.0105	0.0143051147460938
2.01383333333334	0.00429153442382813
2.01716666666667	-0.00333786010742188
2.0205	-0.0100135803222656
2.02383333333334	-0.00905990600585938
2.02716666666667	-0.00429153442382813
2.0305	0.0019073486328125
2.03383333333334	0.00619888305664063
2.03716666666667	0.0095367431640625
2.0405	0.0119209289550781
2.04383333333334	0.011444091796875
2.04716666666667	0.0143051147460938
2.0505	0.0147819519042969
2.05383333333334	0.0133514404296875
2.05716666666667	0.00810623168945313
2.0605	0.00286102294921875
2.06383333333334	-0.00286102294921875
2.06716666666667	-0.011444091796875
2.0705	-0.0166893005371094
2.07383333333334	-0.019073486328125
2.07716666666667	-0.0185966491699219
2.0805	-0.0209808349609375
2.08383333333334	-0.0200271606445313
2.08716666666667	-0.0162124633789063
2.0905	-0.0109672546386719
2.09383333333334	-0.00619888305664063
2.09716666666667	-0.00238418579101563
2.1005	0.003814697265625
2.10383333333334	0.00667572021484375
2.10716666666667	0.00810623168945313
2.1105	0.0100135803222656
2.11383333333334	0.011444091796875
2.11716666666667	0.0104904174804688
2.1205	0.00524520874023438
2.12383333333334	-0.000476837158203125
2.12716666666667	-0.0057220458984375
2.1305	-0.0119209289550781
2.13383333333334	-0.019073486328125
2.13716666666667	-0.0224113464355469
2.1405	-0.0200271606445313
2.14383333333334	-0.0147819519042969
2.14716666666667	-0.00858306884765625
2.1505	-0.00238418579101563
2.15383333333334	0.00905990600585938
2.15716666666667	0.0205039978027344
2.1605	0.0281333923339844
2.16383333333334	0.0319480895996094
2.16716666666667	0.0348091125488281
2.1705	0.0371932983398438
2.17383333333334	0.0371932983398438
2.17716666666667	0.0333786010742188
2.1805	0.0290870666503906
2.18383333333334	0.0238418579101563
2.18716666666667	0.0224113464355469
2.1905	0.02288818359375
2.19383333333334	0.0243186950683594
2.19716666666667	0.0238418579101563
2.2005	0.0252723693847656
2.20383333333334	0.0281333923339844
2.20716666666667	0.0276565551757813
2.2105	0.02288818359375
2.21383333333334	0.0162124633789063
2.21716666666667	0.0133514404296875
2.2205	0.0123977661132813
2.22383333333334	0.0095367431640625
2.22716666666667	0.00619888305664063
2.2305	0.00238418579101563
2.23383333333334	0.003814697265625
2.23716666666667	0.00238418579101563
2.2405	-0.00095367431640625
2.24383333333334	-0.00286102294921875
2.24716666666667	-0.00286102294921875
2.2505	-0.00429153442382813
2.25383333333334	-0.0119209289550781
2.25716666666667	-0.0181198120117188
2.2605	-0.019073486328125
2.26383333333334	-0.0176429748535156
2.26716666666667	-0.0128746032714844
2.2705	-0.00429153442382813
2.27383333333334	0.00429153442382813
2.27716666666667	0.00905990600585938
2.2805	0.00715255737304688
2.28383333333334	0.00524520874023438
2.28716666666667	0.00476837158203125
2.2905	0.00667572021484375
2.29383333333334	0.0095367431640625
2.29716666666667	0.0147819519042969
2.3005	0.019073486328125
2.30383333333334	0.0219345092773438
2.30716666666667	0.0214576721191406
2.3105	0.0195503234863281
2.31383333333334	0.0152587890625
2.31716666666667	0.0104904174804688
2.3205	0.0133514404296875
2.32383333333334	0.0214576721191406
2.32716666666667	0.0276565551757813
2.3305	0.0286102294921875
2.33383333333334	0.0290870666503906
2.33716666666667	0.0338554382324219
2.3405	0.0386238098144531
2.34383333333334	0.03814697265625
2.34716666666667	0.0329017639160156
2.3505	0.0281333923339844
2.35383333333334	0.0257492065429688
2.35716666666667	0.02288818359375
2.3605	0.0162124633789063
2.36383333333334	0.0119209289550781
2.36716666666667	0.0119209289550781
2.3705	0.0143051147460938
2.37383333333334	0.0123977661132813
2.37716666666667	0.00762939453125
2.3805	0.003814697265625
2.38383333333334	0.00095367431640625
2.38716666666667	-0.00143051147460938
2.3905	-0.00429153442382813
2.39383333333334	-0.00333786010742188
2.39716666666667	0.000476837158203125
2.4005	0.00333786010742188
2.40383333333334	0.00476837158203125
2.40716666666667	0.00476837158203125
2.4105	0.00619888305664063
2.41383333333334	0.00715255737304688
2.41716666666667	0.00667572021484375
2.4205	0.00715255737304688
2.42383333333334	0.00238418579101563
2.42716666666667	-0.00286102294921875
2.4305	-0.00762939453125
2.43383333333334	-0.00762939453125
2.43716666666667	-0.0057220458984375
2.4405	-0.00429153442382813
2.44383333333334	0.00143051147460938
2.44716666666667	0.011444091796875
2.4505	0.0205039978027344
2.45383333333334	0.0219345092773438
2.45716666666667	0.0195503234863281
2.4605	0.0200271606445313
2.46383333333334	0.0205039978027344
2.46716666666667	0.0166893005371094
2.4705	0.0095367431640625
2.47383333333334	0.00810623168945313
2.47716666666667	0.0123977661132813
2.4805	0.0176429748535156
2.48383333333334	0.0205039978027344
2.48716666666667	0.0219345092773438
2.4905	0.0219345092773438
2.49383333333334	0.0195503234863281
2.49716666666667	0.0133514404296875
2.5005	0.0057220458984375
2.50383333333334	0.00143051147460938
2.50716666666667	0.00429153442382813
2.5105	0.0100135803222656
2.51383333333334	0.0123977661132813
2.51716666666667	0.011444091796875
2.5205	0.00905990600585938
2.52383333333334	0.0100135803222656
2.52716666666667	0.00905990600585938
2.5305	0.00762939453125
2.53383333333334	0.00762939453125
2.53716666666667	0.0119209289550781
2.5405	0.0171661376953125
2.54383333333334	0.019073486328125
2.54716666666667	0.0162124633789063
2.5505	0.0133514404296875
2.55383333333334	0.0138282775878906
2.55716666666667	0.0152587890625
2.5605	0.0152587890625
2.56383333333334	0.0109672546386719
2.56716666666667	0.00619888305664063
2.5705	0.00238418579101563
2.57383333333334	0.00238418579101563
2.57716666666667	0.003814697265625
2.5805	0.00524520874023438
2.58383333333334	0.0057220458984375
2.58716666666667	0.00524520874023438
2.5905	0.00429153442382813
2.59383333333334	0.00286102294921875
2.59716666666667	0
2.6005	-0.00095367431640625
2.60383333333334	-0.00143051147460938
2.60716666666667	-0.000476837158203125
2.6105	-0.00143051147460938
2.61383333333334	-0.00476837158203125
2.61716666666667	-0.00715255737304688
2.6205	-0.00762939453125
2.62383333333334	-0.00238418579101563
2.62716666666667	0.00429153442382813
2.6305	0.0104904174804688
2.63383333333334	0.0133514404296875
2.63716666666667	0.0123977661132813
2.6405	0.00858306884765625
2.64383333333334	0.00286102294921875
2.64716666666667	-0.00095367431640625
2.6505	-0.00143051147460938
2.65383333333334	-0.00143051147460938
2.65716666666667	0.003814697265625
2.6605	0.011444091796875
2.66383333333334	0.0185966491699219
2.66716666666667	0.0195503234863281
2.6705	0.0166893005371094
2.67383333333334	0.0157356262207031
2.67716666666667	0.0109672546386719
2.6805	0.00333786010742188
2.68383333333334	-0.00095367431640625
2.68716666666667	0.003814697265625
2.6905	0.0100135803222656
2.69383333333334	0.0123977661132813
2.69716666666667	0.0157356262207031
2.7005	0.0214576721191406
2.70383333333334	0.0243186950683594
2.70716666666667	0.0214576721191406
2.7105	0.0185966491699219
2.71383333333334	0.0200271606445313
2.71716666666667	0.0205039978027344
2.7205	0.0162124633789063
2.72383333333334	0.00858306884765625
2.72716666666667	0.00429153442382813
2.7305	0.00524520874023438
2.73383333333334	0.00762939453125
2.73716666666667	0.0109672546386719
2.7405	0.0123977661132813
2.74383333333334	0.0104904174804688
2.74716666666667	0.00715255737304688
2.7505	0.003814697265625
2.75383333333334	0.00143051147460938
2.75716666666667	0.00238418579101563
2.7605	0.00858306884765625
2.76383333333334	0.0185966491699219
2.76716666666667	0.0281333923339844
2.7705	0.0333786010742188
2.77383333333334	0.0338554382324219
2.77716666666667	0.0309944152832031
2.7805	0.0233650207519531
2.78383333333334	0.0147819519042969
2.78716666666667	0.00619888305664063
2.7905	0.00238418579101563
2.79383333333334	0.0019073486328125
2.79716666666667	0.00429153442382813
2.8005	0.00810623168945313
2.80383333333334	0.0152587890625
2.80716666666667	0.02288818359375
2.8105	0.030517578125
2.81383333333334	0.0367164611816406
2.81716666666667	0.0391006469726563
2.8205	0.0391006469726563
2.82383333333334	0.0357627868652344
2.82716666666667	0.0329017639160156
2.8305	0.0247955322265625
2.83383333333334	0.0143051147460938
2.83716666666667	0.00524520874023438
2.8405	0
2.84383333333334	0.00143051147460938
2.84716666666667	0.00286102294921875
2.8505	0.00524520874023438
2.85383333333334	0.00715255737304688
2.85716666666667	0.00905990600585938
2.8605	0.0100135803222656
2.86383333333334	0.00667572021484375
2.86716666666667	0
2.8705	-0.00667572021484375
2.87383333333334	-0.0109672546386719
2.87716666666667	-0.011444091796875
2.8805	-0.0104904174804688
2.88383333333334	-0.0100135803222656
2.88716666666667	-0.00333786010742188
2.8905	0.00667572021484375
2.89383333333334	0.0200271606445313
2.89716666666667	0.0295639038085938
2.9005	0.0367164611816406
2.90383333333334	0.0443458557128906
2.90716666666667	0.0476837158203125
2.9105	0.0472068786621094
2.91383333333334	0.0438690185546875
2.91716666666667	0.0424385070800781
2.9205	0.0443458557128906
2.92383333333334	0.0457763671875
2.92716666666667	0.0486373901367188
2.9305	0.0510215759277344
2.93383333333334	0.0543594360351563
2.93716666666667	0.0581741333007813
2.9405	0.0653266906738282
2.94383333333334	0.0782012939453125
2.94716666666667	0.0944137573242188
2.9505	0.111579895019531
2.95383333333334	0.124931335449219
2.95716666666667	0.134944915771485
2.9605	0.140666961669922
2.96383333333334	0.143527984619141
2.96716666666667	0.143527984619141
2.9705	0.145435333251953
2.97383333333334	0.148773193359375
2.97716666666667	0.149726867675781
2.9805	0.14495849609375
2.98383333333334	0.137805938720703
2.98716666666667	0.130653381347656
2.9905	0.123023986816406
2.99383333333334	0.11587142944336
2.99716666666667	0.109195709228516
3.0005	0.107765197753906
3.00383333333334	0.108718872070313
3.00716666666667	0.113010406494141
3.0105	0.113010406494141
3.01383333333334	0.112056732177735
3.01716666666667	0.111103057861328
3.0205	0.112056732177735
3.02383333333334	0.109195709228516
3.02716666666667	0.101566314697266
3.0305	0.095367431640625
3.03383333333334	0.0925064086914063
3.03716666666667	0.0920295715332031
3.0405	0.0901222229003906
3.04383333333334	0.0872611999511719
3.04716666666667	0.0844001770019531
3.0505	0.0810623168945313
3.05383333333334	0.0782012939453125
3.05716666666667	0.0753402709960938
3.0605	0.0715255737304688
3.06383333333334	0.0700950622558594
3.06716666666667	0.0715255737304688
3.0705	0.0782012939453125
3.07383333333334	0.0820159912109375
3.07716666666667	0.080108642578125
3.0805	0.0753402709960938
3.08383333333334	0.0681877136230469
3.08716666666667	0.0629425048828125
3.0905	0.0567436218261719
3.09383333333334	0.0514984130859375
3.09716666666667	0.0500679016113282
3.1005	0.05340576171875
3.10383333333334	0.0586509704589844
3.10716666666667	0.0600814819335938
3.1105	0.0586509704589844
3.11383333333334	0.0581741333007813
3.11716666666667	0.0591278076171875
3.1205	0.0562667846679688
3.12383333333334	0.0505447387695313
3.12716666666667	0.0467300415039063
3.1305	0.0452995300292969
3.13383333333334	0.0429153442382813
3.13716666666667	0.041961669921875
3.1405	0.0481605529785156
3.14383333333334	0.0591278076171875
3.14716666666667	0.0681877136230469
3.1505	0.0715255737304688
3.15383333333334	0.0710487365722657
3.15716666666667	0.0662803649902344
3.1605	0.0538825988769532
3.16383333333334	0.0391006469726563
3.16716666666667	0.0281333923339844
3.1705	0.0214576721191406
3.17383333333334	0.0166893005371094
3.17716666666667	0.0166893005371094
3.1805	0.0185966491699219
3.18383333333334	0.0243186950683594
3.18716666666667	0.0286102294921875
3.1905	0.0329017639160156
3.19383333333334	0.0348091125488281
3.19716666666667	0.0338554382324219
3.2005	0.0338554382324219
3.20383333333334	0.0338554382324219
3.20716666666667	0.0333786010742188
3.2105	0.0338554382324219
3.21383333333334	0.0386238098144531
3.21716666666667	0.0457763671875
3.2205	0.0491142272949219
3.22383333333334	0.0486373901367188
3.22716666666667	0.0472068786621094
3.2305	0.0462532043457031
3.23383333333334	0.0448226928710938
3.23716666666667	0.0400543212890625
3.2405	0.0371932983398438
3.24383333333334	0.0309944152832031
3.24716666666667	0.0238418579101563
3.2505	0.0171661376953125
3.25383333333334	0.0143051147460938
3.25716666666667	0.0133514404296875
3.2605	0.0128746032714844
3.26383333333334	0.0171661376953125
3.26716666666667	0.030517578125
3.2705	0.0452995300292969
3.27383333333334	0.0543594360351563
3.27716666666667	0.0567436218261719
3.2805	0.0567436218261719
3.28383333333334	0.0510215759277344
3.28716666666667	0.0376701354980469
3.2905	0.0209808349609375
3.29383333333334	0.0119209289550781
3.29716666666667	0.011444091796875
3.3005	0.0157356262207031
3.30383333333334	0.0247955322265625
3.30716666666667	0.0329017639160156
3.3105	0.0386238098144531
3.31383333333334	0.0371932983398438
3.31716666666667	0.0319480895996094
3.3205	0.0262260437011719
3.32383333333334	0.02288818359375
3.32716666666667	0.0224113464355469
3.3305	0.0233650207519531
3.33383333333334	0.0252723693847656
3.33716666666667	0.0276565551757813
3.3405	0.0286102294921875
3.34383333333334	0.0262260437011719
3.34716666666667	0.0224113464355469
3.3505	0.0209808349609375
3.35383333333334	0.0224113464355469
3.35716666666667	0.0252723693847656
3.3605	0.030517578125
3.36383333333334	0.0352859497070313
3.36716666666667	0.0376701354980469
3.3705	0.0371932983398438
3.37383333333334	0.0367164611816406
3.37716666666667	0.0352859497070313
3.3805	0.0324249267578125
3.38383333333334	0.0262260437011719
3.38716666666667	0.0166893005371094
3.3905	0.00810623168945313
3.39383333333334	0.00143051147460938
3.39716666666667	-0.00286102294921875
3.4005	-0.003814697265625
3.40383333333334	0
3.40716666666667	0.00810623168945313
3.4105	0.0147819519042969
3.41383333333334	0.019073486328125
3.41716666666667	0.0219345092773438
3.4205	0.0243186950683594
3.42383333333334	0.0219345092773438
3.42716666666667	0.019073486328125
3.4305	0.0195503234863281
3.43383333333334	0.0219345092773438
3.43716666666667	0.0209808349609375
3.4405	0.0205039978027344
3.44383333333334	0.0262260437011719
3.44716666666667	0.034332275390625
3.4505	0.0391006469726563
3.45383333333334	0.0376701354980469
3.45716666666667	0.0371932983398438
3.4605	0.0362396240234375
3.46383333333334	0.0329017639160156
3.46716666666667	0.0262260437011719
3.4705	0.0181198120117188
3.47383333333334	0.0162124633789063
3.47716666666667	0.0176429748535156
3.4805	0.0195503234863281
3.48383333333334	0.0200271606445313
3.48716666666667	0.0209808349609375
3.4905	0.0243186950683594
3.49383333333334	0.0247955322265625
3.49716666666667	0.0209808349609375
3.5005	0.0171661376953125
3.50383333333334	0.0166893005371094
3.50716666666667	0.0181198120117188
3.5105	0.0200271606445313
3.51383333333334	0.0219345092773438
3.51716666666667	0.0262260437011719
3.5205	0.0314712524414063
3.52383333333334	0.03814697265625
3.52716666666667	0.0448226928710938
3.5305	0.0519752502441407
3.53383333333334	0.0576972961425782
3.53716666666667	0.0600814819335938
3.5405	0.0591278076171875
3.54383333333334	0.0543594360351563
3.54716666666667	0.0476837158203125
3.5505	0.03814697265625
3.55383333333334	0.0290870666503906
3.55716666666667	0.0205039978027344
3.5605	0.0109672546386719
3.56383333333334	0.00143051147460938
3.56716666666667	-0.003814697265625
3.5705	-0.0019073486328125
3.57383333333334	0.00524520874023438
3.57716666666667	0.0119209289550781
3.5805	0.0176429748535156
3.58383333333334	0.0219345092773438
3.58716666666667	0.0271797180175781
3.5905	0.0286102294921875
3.59383333333334	0.0281333923339844
3.59716666666667	0.0314712524414063
3.6005	0.0391006469726563
3.60383333333334	0.0457763671875
3.60716666666667	0.0438690185546875
3.6105	0.0405311584472656
3.61383333333334	0.0357627868652344
3.61716666666667	0.0309944152832031
3.6205	0.0233650207519531
3.62383333333334	0.0181198120117188
3.62716666666667	0.0171661376953125
3.6305	0.0185966491699219
3.63383333333334	0.0200271606445313
3.63716666666667	0.0181198120117188
3.6405	0.0166893005371094
3.64383333333334	0.0166893005371094
3.64716666666667	0.0171661376953125
3.6505	0.0171661376953125
3.65383333333334	0.0152587890625
3.65716666666667	0.0123977661132813
3.6605	0.00905990600585938
3.66383333333334	0.00333786010742188
3.66716666666667	0
3.6705	-0.00238418579101563
3.67383333333334	-0.00095367431640625
3.67716666666667	0.003814697265625
3.6805	0.0095367431640625
3.68383333333334	0.0119209289550781
3.68716666666667	0.0100135803222656
3.6905	0.00476837158203125
3.69383333333334	-0.000476837158203125
3.69716666666667	-0.0057220458984375
3.7005	-0.00667572021484375
3.70383333333334	-0.00238418579101563
3.70716666666667	0.00524520874023438
3.7105	0.0128746032714844
3.71383333333334	0.0171661376953125
3.71716666666667	0.0195503234863281
3.7205	0.0209808349609375
3.72383333333334	0.019073486328125
3.72716666666667	0.0123977661132813
3.7305	0.00524520874023438
3.73383333333334	-0.00143051147460938
3.73716666666667	-0.00476837158203125
3.7405	-0.00762939453125
3.74383333333334	-0.00762939453125
3.74716666666667	-0.00238418579101563
3.7505	0.0057220458984375
3.75383333333334	0.0128746032714844
3.75716666666667	0.0147819519042969
3.7605	0.0133514404296875
3.76383333333334	0.0128746032714844
3.76716666666667	0.0123977661132813
3.7705	0.0138282775878906
3.77383333333334	0.0166893005371094
3.77716666666667	0.0205039978027344
3.7805	0.0247955322265625
3.78383333333334	0.0243186950683594
3.78716666666667	0.0238418579101563
3.7905	0.0219345092773438
3.79383333333334	0.0176429748535156
3.79716666666667	0.0133514404296875
3.8005	0.0123977661132813
3.80383333333334	0.0162124633789063
3.80716666666667	0.0200271606445313
3.8105	0.02288818359375
3.81383333333334	0.026702880859375
3.81716666666667	0.0319480895996094
3.8205	0.0386238098144531
3.82383333333334	0.0395774841308594
3.82716666666667	0.0352859497070313
3.8305	0.030517578125
3.83383333333334	0.0271797180175781
3.83716666666667	0.0257492065429688
3.8405	0.0219345092773438
3.84383333333334	0.0209808349609375
3.84716666666667	0.026702880859375
3.8505	0.0319480895996094
3.85383333333334	0.0333786010742188
3.85716666666667	0.0300407409667969
3.8605	0.0262260437011719
3.86383333333334	0.0205039978027344
3.86716666666667	0.0143051147460938
3.8705	0.0109672546386719
3.87383333333334	0.00905990600585938
3.87716666666667	0.00810623168945313
3.8805	0.0109672546386719
3.88383333333334	0.0166893005371094
3.88716666666667	0.0252723693847656
3.8905	0.0324249267578125
3.89383333333334	0.0448226928710938
3.89716666666667	0.0624656677246094
3.9005	0.0815391540527344
3.90383333333334	0.101089477539063
3.90716666666667	0.120639801025391
3.9105	0.14638900756836
3.91383333333334	0.170707702636719
3.91716666666667	0.196933746337891
3.9205	0.225543975830078
3.92383333333334	0.259876251220703
3.92716666666667	0.299930572509766
3.9305	0.339031219482422
3.93383333333334	0.380992889404297
3.93716666666667	0.422954559326172
3.9405	0.469684600830078
3.94383333333334	0.516414642333985
3.94716666666667	0.564098358154297
3.9505	0.616550445556641
3.95383333333334	0.677108764648438
3.95716666666667	0.744342803955078
3.9605	0.809669494628906
3.96383333333334	0.874519348144531
3.96716666666667	0.940799713134766
3.9705	1.00803375244141
3.97383333333334	1.07288360595703
3.97716666666667	1.13582611083985
3.9805	1.20067596435547
3.98383333333334	1.26791000366211
3.98716666666667	1.33657455444336
3.9905	1.40571594238281
3.99383333333334	1.47294998168946
3.99716666666667	1.53684616088867
4.0005	1.59788131713867
4.00383333333334	1.65462493896485
4.00716666666667	1.70373916625977
4.0105	1.74379348754883
4.01383333333334	1.77335739135742
4.01716666666667	1.79529190063477
4.0205	1.80768966674805
4.02383333333334	1.81198120117188
4.02716666666667	1.80625915527344
4.0305	1.79290771484375
4.03383333333334	1.7690658569336
4.03716666666667	1.73759460449219
4.0405	1.69897079467774
4.04383333333334	1.65414810180664
4.04716666666667	1.6016960144043
4.0505	1.54256820678711
4.05383333333334	1.48153305053711
4.05716666666667	1.4181137084961
4.0605	1.35135650634766
4.06383333333334	1.28316879272461
4.06716666666667	1.220703125
4.0705	1.16300582885742
4.07383333333334	1.10816955566406
4.07716666666667	1.05476379394531
4.0805	1.00135803222656
4.08383333333334	0.944614410400391
4.08716666666667	0.883579254150391
4.0905	0.825881958007813
4.09383333333334	0.778675079345703
4.09716666666667	0.739574432373047
4.1005	0.708103179931641
4.10383333333334	0.681877136230469
4.10716666666667	0.658988952636719
4.1105	0.635623931884766
4.11383333333334	0.608444213867188
4.11716666666667	0.578403472900391
4.1205	0.547409057617188
4.12383333333334	0.518321990966797
4.12716666666667	0.491142272949219
4.1305	0.463485717773438
4.13383333333334	0.435352325439453
4.13716666666667	0.408649444580078
4.1405	0.380992889404297
4.14383333333334	0.352859497070313
4.14716666666667	0.325202941894531
4.1505	0.301837921142578
4.15383333333334	0.276565551757813
4.15716666666667	0.250816345214844
4.1605	0.224590301513672
4.16383333333334	0.19979476928711
4.16716666666667	0.174045562744141
4.1705	0.148296356201172
4.17383333333334	0.127315521240235
4.17716666666667	0.107765197753906
4.1805	0.0886917114257813
4.18383333333334	0.0691413879394532
4.18716666666667	0.0510215759277344
4.1905	0.0333786010742188
4.19383333333334	0.0133514404296875
4.19716666666667	-0.00619888305664063
4.2005	-0.0243186950683594
4.20383333333334	-0.0357627868652344
4.20716666666667	-0.0452995300292969
4.2105	-0.0538825988769532
4.21383333333334	-0.0643730163574219
4.21716666666667	-0.0729560852050782
4.2205	-0.0772476196289063
4.22383333333334	-0.0786781311035157
4.22716666666667	-0.0796318054199219
4.2305	-0.080108642578125
4.23383333333334	-0.0762939453125
4.23716666666667	-0.0700950622558594
4.2405	-0.0634193420410157
4.24383333333334	-0.0596046447753907
4.24716666666667	-0.0562667846679688
4.2505	-0.049591064453125
4.25383333333334	-0.041961669921875
4.25716666666667	-0.034332275390625
4.2605	-0.0286102294921875
4.26383333333334	-0.0262260437011719
4.26716666666667	-0.0209808349609375
4.2705	0.00619888305664063
4.27383333333334	0.0553131103515625
4.27716666666667	0.100135803222656
4.2805	0.132560729980469
4.28383333333334	0.158309936523438
4.28716666666667	0.180721282958985
4.2905	0.16927719116211
4.29383333333334	0.124454498291016
4.29716666666667	0.0829696655273438
4.3005	0.0557899475097657
4.30383333333334	0.0395774841308594
4.30716666666667	0.0205039978027344
4.3105	0.0095367431640625
4.31383333333334	0.00858306884765625
4.31716666666667	0.0100135803222656
4.3205	0.0133514404296875
4.32383333333334	0.0162124633789063
4.32716666666667	0.0176429748535156
4.3305	0.0162124633789063
4.33383333333334	0.0171661376953125
4.33716666666667	0.0157356262207031
4.3405	0.0104904174804688
4.34383333333334	0.0019073486328125
4.34716666666667	-0.00476837158203125
4.3505	-0.00667572021484375
4.35383333333334	-0.00810623168945313
4.35716666666667	-0.00810623168945313
4.3605	-0.0104904174804688
4.36383333333334	-0.0104904174804688
4.36716666666667	-0.0095367431640625
4.3705	-0.00905990600585938
4.37383333333334	-0.0095367431640625
4.37716666666667	-0.0133514404296875
4.3805	-0.0152587890625
4.38383333333334	-0.0166893005371094
4.38716666666667	-0.0157356262207031
4.3905	-0.0152587890625
4.39383333333334	-0.0138282775878906
4.39716666666667	-0.0123977661132813
4.4005	-0.011444091796875
4.40383333333334	-0.0147819519042969
4.40716666666667	-0.0214576721191406
4.4105	-0.0257492065429688
4.41383333333334	-0.0286102294921875
4.41716666666667	-0.0295639038085938
4.4205	-0.0333786010742188
4.42383333333334	-0.0333786010742188
4.42716666666667	-0.030517578125
4.4305	-0.0281333923339844
4.43383333333334	-0.030517578125
4.43716666666667	-0.0324249267578125
4.4405	-0.030517578125
4.44383333333334	-0.0262260437011719
4.44716666666667	-0.0252723693847656
4.4505	-0.0238418579101563
4.45383333333334	-0.0200271606445313
4.45716666666667	-0.0157356262207031
4.4605	-0.0133514404296875
4.46383333333334	-0.0143051147460938
4.46716666666667	-0.0152587890625
4.4705	-0.0195503234863281
4.47383333333334	-0.0243186950683594
4.47716666666667	-0.026702880859375
4.4805	-0.0238418579101563
4.48383333333334	-0.0176429748535156
4.48716666666667	-0.0100135803222656
4.4905	-0.003814697265625
4.49383333333334	0.00095367431640625
4.49716666666667	0.003814697265625
4.5005	0.003814697265625
4.50383333333334	0.00286102294921875
4.50716666666667	0.00143051147460938
4.5105	0.003814697265625
4.51383333333334	0.00667572021484375
4.51716666666667	0.00762939453125
4.5205	0.00429153442382813
4.52383333333334	0.00143051147460938
4.52716666666667	0.000476837158203125
4.5305	0
4.53383333333334	-0.003814697265625
4.53716666666667	-0.00715255737304688
4.5405	-0.00762939453125
4.54383333333334	-0.00619888305664063
4.54716666666667	-0.00476837158203125
4.5505	-0.00524520874023438
4.55383333333334	-0.00143051147460938
4.55716666666667	0.000476837158203125
4.5605	0.00238418579101563
4.56383333333334	0.0019073486328125
4.56716666666667	-0.000476837158203125
4.5705	-0.00238418579101563
4.57383333333334	-0.00667572021484375
4.57716666666667	-0.00810623168945313
4.5805	-0.00667572021484375
4.58383333333334	-0.00095367431640625
4.58716666666667	0.00143051147460938
4.5905	0.00333786010742188
4.59383333333334	0.00524520874023438
4.59716666666667	0.0095367431640625
4.6005	0.0100135803222656
4.60383333333334	0.0095367431640625
4.60716666666667	0.00905990600585938
4.6105	0.0095367431640625
4.61383333333334	0.00858306884765625
4.61716666666667	0.00715255737304688
4.6205	0.00858306884765625
4.62383333333334	0.0104904174804688
4.62716666666667	0.0123977661132813
4.6305	0.0128746032714844
4.63383333333334	0.011444091796875
4.63716666666667	0.00619888305664063
4.6405	-0.00333786010742188
4.64383333333334	-0.0133514404296875
4.64716666666667	-0.0143051147460938
4.6505	-0.00619888305664063
4.65383333333334	0.00810623168945313
4.65716666666667	0.0205039978027344
4.6605	0.030517578125
4.66383333333334	0.0357627868652344
4.66716666666667	0.0329017639160156
4.6705	0.0200271606445313
4.67383333333334	0.003814697265625
4.67716666666667	-0.0057220458984375
4.6805	-0.00762939453125
4.68383333333334	-0.00667572021484375
4.68716666666667	-0.00095367431640625
4.6905	0.00476837158203125
4.69383333333334	0.0100135803222656
4.69716666666667	0.0104904174804688
4.7005	0.0100135803222656
4.70383333333334	0.0095367431640625
4.70716666666667	0.00715255737304688
4.7105	0.00715255737304688
4.71383333333334	0.00810623168945313
4.71716666666667	0.0100135803222656
4.7205	0.00858306884765625
4.72383333333334	0.00810623168945313
4.72716666666667	0.00762939453125
4.7305	0.00429153442382813
4.73383333333334	-0.00238418579101563
4.73716666666667	-0.0057220458984375
4.7405	-0.00715255737304688
4.74383333333334	-0.0109672546386719
4.74716666666667	-0.0138282775878906
4.7505	-0.0143051147460938
4.75383333333334	-0.0109672546386719
4.75716666666667	-0.0119209289550781
4.7605	-0.0143051147460938
4.76383333333334	-0.0171661376953125
4.76716666666667	-0.0195503234863281
4.7705	-0.0209808349609375
4.77383333333334	-0.0195503234863281
4.77716666666667	-0.0166893005371094
4.7805	-0.0147819519042969
4.78383333333334	-0.0123977661132813
4.78716666666667	-0.0100135803222656
4.7905	-0.00667572021484375
4.79383333333334	-0.00476837158203125
4.79716666666667	-0.00476837158203125
4.8005	-0.00333786010742188
4.80383333333334	-0.00286102294921875
4.80716666666667	0.00095367431640625
4.8105	0.00333786010742188
4.81383333333334	0.0057220458984375
4.81716666666667	0.00667572021484375
4.8205	0.00619888305664063
4.82383333333334	0.00524520874023438
4.82716666666667	0.00143051147460938
4.8305	-0.00476837158203125
4.83383333333334	-0.0109672546386719
4.83716666666667	-0.0109672546386719
4.8405	-0.00715255737304688
4.84383333333334	-0.00095367431640625
4.84716666666667	0.00095367431640625
4.8505	0.0019073486328125
4.85383333333334	0.000476837158203125
4.85716666666667	-0.00667572021484375
4.8605	-0.0176429748535156
4.86383333333334	-0.0276565551757813
4.86716666666667	-0.0262260437011719
4.8705	-0.0195503234863281
4.87383333333334	-0.0109672546386719
4.87716666666667	-0.00476837158203125
4.8805	0.0019073486328125
4.88383333333334	0.00858306884765625
4.88716666666667	0.00905990600585938
4.8905	0.00715255737304688
4.89383333333334	0.00810623168945313
4.89716666666667	0.0123977661132813
4.9005	0.0128746032714844
4.90383333333334	0.0095367431640625
4.90716666666667	0.0095367431640625
4.9105	0.0119209289550781
4.91383333333334	0.0128746032714844
4.91716666666667	0.0143051147460938
4.9205	0.0185966491699219
4.92383333333334	0.0219345092773438
4.92716666666667	0.0181198120117188
4.9305	0.0123977661132813
4.93383333333334	0.0095367431640625
4.93716666666667	0.00715255737304688
4.9405	0.00476837158203125
4.94383333333334	0.00333786010742188
4.94716666666667	0.0057220458984375
4.9505	0.00524520874023438
4.95383333333334	0.00286102294921875
4.95716666666667	0.00238418579101563
4.9605	0.00858306884765625
4.96383333333334	0.0166893005371094
4.96716666666667	0.0243186950683594
4.9705	0.0295639038085938
4.97383333333334	0.0314712524414063
4.97716666666667	0.0276565551757813
4.9805	0.0224113464355469
4.98383333333334	0.0181198120117188
4.98716666666667	0.019073486328125
4.9905	0.0238418579101563
4.99383333333334	0.0300407409667969
4.99716666666667	0.0376701354980469
5.0005	0.0443458557128906
5.00383333333334	0.049591064453125
5.00716666666667	0.0472068786621094
5.0105	0.0424385070800781
5.01383333333334	0.0400543212890625
5.01716666666667	0.03814697265625
5.0205	0.0338554382324219
5.02383333333334	0.0257492065429688
5.02716666666667	0.0209808349609375
5.0305	0.0195503234863281
5.03383333333334	0.0200271606445313
5.03716666666667	0.0200271606445313
5.0405	0.019073486328125
5.04383333333334	0.0176429748535156
5.04716666666667	0.0185966491699219
5.0505	0.0219345092773438
5.05383333333334	0.0243186950683594
5.05716666666667	0.0224113464355469
5.0605	0.019073486328125
5.06383333333334	0.0171661376953125
5.06716666666667	0.0185966491699219
5.0705	0.0200271606445313
5.07383333333334	0.0195503234863281
5.07716666666667	0.0209808349609375
5.0805	0.0281333923339844
5.08383333333334	0.0405311584472656
5.08716666666667	0.0457763671875
5.0905	0.0462532043457031
5.09383333333334	0.0457763671875
5.09716666666667	0.0505447387695313
5.1005	0.0529289245605469
5.10383333333334	0.0519752502441407
5.10716666666667	0.0505447387695313
5.1105	0.0514984130859375
5.11383333333334	0.0538825988769532
5.11716666666667	0.0562667846679688
5.1205	0.0596046447753907
5.12383333333334	0.0653266906738282
5.12716666666667	0.0743865966796875
5.1305	0.0824928283691406
5.13383333333334	0.0872611999511719
5.13716666666667	0.0872611999511719
5.1405	0.0853538513183594
5.14383333333334	0.0834465026855469
5.14716666666667	0.0810623168945313
5.1505	0.0820159912109375
5.15383333333334	0.0872611999511719
5.15716666666667	0.09918212890625
5.1605	0.116348266601563
5.16383333333334	0.136375427246094
5.16716666666667	0.158786773681641
5.1705	0.17690658569336
5.17383333333334	0.193119049072266
5.17716666666667	0.206470489501953
5.1805	0.216484069824219
5.18383333333334	0.224590301513672
5.18716666666667	0.227928161621094
5.1905	0.234127044677735
5.19383333333334	0.241279602050781
5.19716666666667	0.247001647949219
5.2005	0.253677368164063
5.20383333333334	0.260353088378906
5.20716666666667	0.269889831542969
5.2105	0.278949737548828
5.21383333333334	0.288009643554688
5.21716666666667	0.301361083984375
5.2205	0.315666198730469
5.22383333333334	0.328540802001953
5.22716666666667	0.339031219482422
5.2305	0.3509521484375
5.23383333333334	0.363349914550781
5.23716666666667	0.374317169189453
5.2405	0.385761260986328
5.24383333333334	0.395774841308594
5.24716666666667	0.402927398681641
5.2505	0.408172607421875
5.25383333333334	0.414848327636719
5.25716666666667	0.424385070800781
5.2605	0.433921813964844
5.26383333333334	0.44393539428711
5.26716666666667	0.45156478881836
5.2705	0.455379486083985
5.27383333333334	0.453948974609375
5.27716666666667	0.446796417236328
5.2805	0.43487548828125
5.28383333333334	0.422954559326172
5.28716666666667	0.418186187744141
5.2905	0.422477722167969
5.29383333333334	0.433444976806641
5.29716666666667	0.444412231445313
5.3005	0.45013427734375
5.30383333333334	0.452041625976563
5.30716666666667	0.449180603027344
5.3105	0.441551208496094
5.31383333333334	0.426769256591797
5.31716666666667	0.411033630371094
5.3205	0.400543212890625
5.32383333333334	0.392436981201172
5.32716666666667	0.383377075195313
5.3305	0.37384033203125
5.33383333333334	0.365257263183594
5.33716666666667	0.357627868652344
5.3405	0.349044799804688
5.34383333333334	0.339984893798828
5.34716666666667	0.32949447631836
5.3505	0.316143035888672
5.35383333333334	0.30517578125
5.35716666666667	0.295162200927735
5.3605	0.291824340820313
5.36383333333334	0.289440155029297
5.36716666666667	0.2899169921875
5.3705	0.290393829345703
5.37383333333334	0.286102294921875
5.37716666666667	0.281810760498047
5.3805	0.272274017333985
5.38383333333334	0.26082992553711
5.38716666666667	0.247478485107422
5.3905	0.234127044677735
5.39383333333334	0.226974487304688
5.39716666666667	0.22125244140625
5.4005	0.214099884033203
5.40383333333334	0.20599365234375
5.40716666666667	0.198841094970703
5.4105	0.195980072021485
5.41383333333334	0.19073486328125
5.41716666666667	0.184059143066406
5.4205	0.173568725585938
5.42383333333334	0.162124633789063
5.42716666666667	0.156402587890625
5.4305	0.153541564941406
5.43383333333334	0.150203704833985
5.43716666666667	0.143051147460938
5.4405	0.135898590087891
5.44383333333334	0.133037567138672
5.44716666666667	0.129222869873047
5.4505	0.123023986816406
5.45383333333334	0.116348266601563
5.45716666666667	0.112056732177735
5.4605	0.111103057861328
5.46383333333334	0.109672546386719
5.46716666666667	0.103473663330078
5.4705	0.0929832458496094
5.47383333333334	0.0853538513183594
5.47716666666667	0.0815391540527344
5.4805	0.0786781311035157
5.48383333333334	0.0734329223632813
5.48716666666667	0.0696182250976563
5.4905	0.0691413879394532
5.49383333333334	0.0662803649902344
5.49716666666667	0.0619888305664063
5.5005	0.0586509704589844
5.50383333333334	0.057220458984375
5.50716666666667	0.0567436218261719
5.5105	0.0567436218261719
5.51383333333334	0.0596046447753907
5.51716666666667	0.0619888305664063
5.5205	0.0615119934082032
5.52383333333334	0.0581741333007813
5.52716666666667	0.0548362731933594
5.5305	0.0543594360351563
5.53383333333334	0.0548362731933594
5.53716666666667	0.0553131103515625
5.5405	0.0591278076171875
5.54383333333334	0.0658035278320313
5.54716666666667	0.0729560852050782
5.5505	0.0739097595214844
5.55383333333334	0.0667572021484375
5.55716666666667	0.0581741333007813
5.5605	0.0505447387695313
5.56383333333334	0.0438690185546875
5.56716666666667	0.0357627868652344
5.5705	0.0281333923339844
5.57383333333334	0.0262260437011719
5.57716666666667	0.026702880859375
5.5805	0.026702880859375
5.58383333333334	0.0247955322265625
5.58716666666667	0.02288818359375
5.5905	0.0238418579101563
5.59383333333334	0.0271797180175781
5.59716666666667	0.0352859497070313
5.6005	0.0462532043457031
5.60383333333334	0.0548362731933594
5.60716666666667	0.0596046447753907
5.6105	0.0600814819335938
5.61383333333334	0.0557899475097657
5.61716666666667	0.0448226928710938
5.6205	0.034332275390625
5.62383333333334	0.0281333923339844
5.62716666666667	0.0286102294921875
5.6305	0.0324249267578125
5.63383333333334	0.0362396240234375
5.63716666666667	0.0414848327636719
5.6405	0.041961669921875
5.64383333333334	0.03814697265625
5.64716666666667	0.0319480895996094
5.6505	0.0271797180175781
5.65383333333334	0.0224113464355469
5.65716666666667	0.0157356262207031
5.6605	0.0138282775878906
5.66383333333334	0.0157356262207031
5.66716666666667	0.0195503234863281
5.6705	0.0205039978027344
5.67383333333334	0.0209808349609375
5.67716666666667	0.0238418579101563
5.6805	0.0252723693847656
5.68383333333334	0.0276565551757813
5.68716666666667	0.026702880859375
5.6905	0.0286102294921875
5.69383333333334	0.0295639038085938
5.69716666666667	0.026702880859375
5.7005	0.0238418579101563
5.70383333333334	0.0176429748535156
5.70716666666667	0.0138282775878906
5.7105	0.0119209289550781
5.71383333333334	0.0128746032714844
5.71716666666667	0.0133514404296875
5.7205	0.0095367431640625
5.72383333333334	0.00429153442382813
5.72716666666667	-0.00095367431640625
5.7305	-0.0057220458984375
5.73383333333334	-0.0104904174804688
5.73716666666667	-0.0123977661132813
5.7405	-0.0100135803222656
5.74383333333334	-0.003814697265625
5.74716666666667	0.00476837158203125
5.7505	0.0133514404296875
5.75383333333334	0.019073486328125
5.75716666666667	0.0200271606445313
5.7605	0.0195503234863281
5.76383333333334	0.0162124633789063
5.76716666666667	0.0138282775878906
5.7705	0.00858306884765625
5.77383333333334	0.00524520874023438
5.77716666666667	0.00762939453125
5.7805	0.0128746032714844
5.78383333333334	0.0209808349609375
5.78716666666667	0.02288818359375
5.7905	0.0243186950683594
5.79383333333334	0.0209808349609375
5.79716666666667	0.0171661376953125
5.8005	0.0143051147460938
5.80383333333334	0.0128746032714844
5.80716666666667	0.0109672546386719
5.8105	0.00810623168945313
5.81383333333334	0.00858306884765625
5.81716666666667	0.00715255737304688
5.8205	0.003814697265625
5.82383333333334	0.0019073486328125
5.82716666666667	0.00476837158203125
5.8305	0.0109672546386719
5.83383333333334	0.0147819519042969
5.83716666666667	0.0185966491699219
5.8405	0.02288818359375
5.84383333333334	0.0214576721191406
5.84716666666667	0.0147819519042969
5.8505	0.00810623168945313
5.85383333333334	0.0095367431640625
5.85716666666667	0.0143051147460938
5.8605	0.0166893005371094
5.86383333333334	0.0166893005371094
5.86716666666667	0.019073486328125
5.8705	0.0233650207519531
5.87383333333334	0.0238418579101563
5.87716666666667	0.0214576721191406
5.8805	0.0224113464355469
5.88383333333334	0.0290870666503906
5.88716666666667	0.0357627868652344
5.8905	0.03814697265625
5.89383333333334	0.0348091125488281
5.89716666666667	0.0329017639160156
5.9005	0.030517578125
5.90383333333334	0.0276565551757813
5.90716666666667	0.0219345092773438
5.9105	0.0181198120117188
5.91383333333334	0.0162124633789063
5.91716666666667	0.0119209289550781
5.9205	0
5.92383333333334	-0.0119209289550781
5.92716666666667	-0.019073486328125
5.9305	-0.0195503234863281
5.93383333333334	-0.0147819519042969
5.93716666666667	-0.00905990600585938
5.9405	0.003814697265625
5.94383333333334	0.0176429748535156
5.94716666666667	0.0309944152832031
5.9505	0.0386238098144531
5.95383333333334	0.0391006469726563
5.95716666666667	0.03814697265625
5.9605	0.0352859497070313
5.96383333333334	0.0329017639160156
5.96716666666667	0.0276565551757813
5.9705	0.0200271606445313
5.97383333333334	0.0152587890625
5.97716666666667	0.0109672546386719
5.9805	0.0100135803222656
5.98383333333334	0.00762939453125
5.98716666666667	0.0057220458984375
5.9905	0.00619888305664063
5.99383333333334	0.0057220458984375
5.99716666666667	0.0100135803222656
6.0005	0.0109672546386719
6.00383333333334	0.0133514404296875
6.00716666666667	0.0162124633789063
6.0105	0.019073486328125
6.01383333333334	0.0224113464355469
6.01716666666667	0.0233650207519531
6.0205	0.02288818359375
6.02383333333334	0.0176429748535156
6.02716666666667	0.00762939453125
6.0305	0
6.03383333333334	-0.00524520874023438
6.03716666666667	-0.00762939453125
6.0405	-0.00715255737304688
6.04383333333334	-0.00143051147460938
6.04716666666667	0.0095367431640625
6.0505	0.0171661376953125
6.05383333333334	0.0214576721191406
6.05716666666667	0.0200271606445313
6.0605	0.0147819519042969
6.06383333333334	0.00762939453125
6.06716666666667	-0.0019073486328125
6.0705	-0.00858306884765625
6.07383333333334	-0.0128746032714844
6.07716666666667	-0.0133514404296875
6.0805	-0.0109672546386719
6.08383333333334	-0.0057220458984375
6.08716666666667	0.00143051147460938
6.0905	0.0057220458984375
6.09383333333334	0.0095367431640625
6.09716666666667	0.0133514404296875
6.1005	0.0143051147460938
6.10383333333334	0.0128746032714844
6.10716666666667	0.0109672546386719
6.1105	0.0095367431640625
6.11383333333334	0.00858306884765625
6.11716666666667	0.00476837158203125
6.1205	0.00286102294921875
6.12383333333334	-0.00095367431640625
6.12716666666667	-0.00810623168945313
6.1305	-0.0123977661132813
6.13383333333334	-0.0119209289550781
6.13716666666667	-0.00476837158203125
6.1405	0.0019073486328125
6.14383333333334	0.0100135803222656
6.14716666666667	0.0181198120117188
6.1505	0.0243186950683594
6.15383333333334	0.026702880859375
6.15716666666667	0.0262260437011719
6.1605	0.0238418579101563
6.16383333333334	0.0243186950683594
6.16716666666667	0.0257492065429688
6.1705	0.026702880859375
6.17383333333334	0.0247955322265625
6.17716666666667	0.0205039978027344
6.1805	0.0205039978027344
6.18383333333334	0.0200271606445313
6.18716666666667	0.0209808349609375
6.1905	0.0181198120117188
6.19383333333334	0.0157356262207031
6.19716666666667	0.0119209289550781
6.2005	0.00667572021484375
6.20383333333334	0.00238418579101563
6.20716666666667	-0.003814697265625
6.2105	-0.00333786010742188
6.21383333333334	-0.000476837158203125
6.21716666666667	0.00429153442382813
6.2205	0.0057220458984375
6.22383333333334	0.003814697265625
6.22716666666667	0.00286102294921875
6.2305	0.00095367431640625
6.23383333333334	-0.00143051147460938
6.23716666666667	-0.00667572021484375
6.2405	-0.0123977661132813
6.24383333333334	-0.0152587890625
6.24716666666667	-0.0171661376953125
6.2505	-0.019073486328125
6.25383333333334	-0.02288818359375
6.25716666666667	-0.02288818359375
6.2605	-0.0181198120117188
6.26383333333334	-0.0104904174804688
6.26716666666667	-0.00524520874023438
6.2705	-0.003814697265625
6.27383333333334	-0.000476837158203125
6.27716666666667	0.00429153442382813
6.2805	0.00667572021484375
6.28383333333334	-0.000476837158203125
6.28716666666667	-0.00762939453125
6.2905	-0.0104904174804688
6.29383333333334	-0.0104904174804688
6.29716666666667	-0.0133514404296875
6.3005	-0.0143051147460938
6.30383333333334	-0.00715255737304688
6.30716666666667	0.00524520874023438
6.3105	0.0133514404296875
6.31383333333334	0.0152587890625
6.31716666666667	0.0185966491699219
6.3205	0.0219345092773438
6.32383333333334	0.0257492065429688
6.32716666666667	0.0233650207519531
6.3305	0.0181198120117188
6.33383333333334	0.0147819519042969
6.33716666666667	0.0109672546386719
6.3405	0.00810623168945313
6.34383333333334	0.00333786010742188
6.34716666666667	0.003814697265625
6.3505	0.00810623168945313
6.35383333333334	0.011444091796875
6.35716666666667	0.0109672546386719
6.3605	0.00905990600585938
6.36383333333334	0.00762939453125
6.36716666666667	0.00619888305664063
6.3705	0.003814697265625
6.37383333333334	0.00238418579101563
6.37716666666667	0.00286102294921875
6.3805	0.00286102294921875
6.38383333333334	0.00333786010742188
6.38716666666667	0.00476837158203125
6.3905	0.00858306884765625
6.39383333333334	0.0119209289550781
6.39716666666667	0.0143051147460938
6.4005	0.0147819519042969
6.40383333333334	0.0147819519042969
6.40716666666667	0.0133514404296875
6.4105	0.0123977661132813
6.41383333333334	0.0133514404296875
6.41716666666667	0.0157356262207031
6.4205	0.0176429748535156
6.42383333333334	0.0147819519042969
6.42716666666667	0.0119209289550781
6.4305	0.0119209289550781
6.43383333333334	0.0143051147460938
6.43716666666667	0.0171661376953125
6.4405	0.0195503234863281
6.44383333333334	0.0247955322265625
6.44716666666667	0.0309944152832031
6.4505	0.0329017639160156
6.45383333333334	0.026702880859375
6.45716666666667	0.019073486328125
6.4605	0.0123977661132813
6.46383333333334	0.0104904174804688
6.46716666666667	0.00810623168945313
6.4705	0.0019073486328125
6.47383333333334	-0.00238418579101563
6.47716666666667	-0.00333786010742188
6.4805	0.00095367431640625
6.48383333333334	0.00238418579101563
6.48716666666667	0.00429153442382813
6.4905	0.0100135803222656
6.49383333333334	0.019073486328125
6.49716666666667	0.0214576721191406
6.5005	0.0171661376953125
6.50383333333334	0.0100135803222656
6.50716666666667	0.00286102294921875
6.5105	-0.00429153442382813
6.51383333333334	-0.00858306884765625
6.51716666666667	-0.00429153442382813
6.5205	0.00619888305664063
6.52383333333334	0.0195503234863281
6.52716666666667	0.0309944152832031
6.5305	0.0367164611816406
6.53383333333334	0.0367164611816406
6.53716666666667	0.0333786010742188
6.5405	0.0286102294921875
6.54383333333334	0.0233650207519531
6.54716666666667	0.0205039978027344
6.5505	0.0252723693847656
6.55383333333334	0.0338554382324219
6.55716666666667	0.0443458557128906
6.5605	0.049591064453125
6.56383333333334	0.0519752502441407
6.56716666666667	0.0500679016113282
6.5705	0.0443458557128906
6.57383333333334	0.0362396240234375
6.57716666666667	0.0262260437011719
6.5805	0.0200271606445313
6.58383333333334	0.0147819519042969
6.58716666666667	0.0123977661132813
6.5905	0.00858306884765625
6.59383333333334	0.0057220458984375
6.59716666666667	0.0057220458984375
6.6005	0.00667572021484375
6.60383333333334	0.00667572021484375
6.60716666666667	0.0057220458984375
6.6105	0.00619888305664063
6.61383333333334	0.00619888305664063
6.61716666666667	0.00619888305664063
6.6205	0.00619888305664063
6.62383333333334	0.00667572021484375
6.62716666666667	0.0100135803222656
6.6305	0.0147819519042969
6.63383333333334	0.0176429748535156
6.63716666666667	0.0181198120117188
6.6405	0.0157356262207031
6.64383333333334	0.0171661376953125
6.64716666666667	0.0181198120117188
6.6505	0.0162124633789063
6.65383333333334	0.0147819519042969
6.65716666666667	0.0157356262207031
6.6605	0.0195503234863281
6.66383333333334	0.0214576721191406
[truncated: 2,506 more rows]
