# Supplementary material for: Phase-Specific Parameter Estimation in Chiral HPLC Using 1‑Site, 2‑Site Stochastic Models, and Unified Equation Approach
Source: Anal Chem. 2026 Apr 29;98(18):13925–39. doi: 10.1021/acs.analchem.6c01634 (PMC13177292; doi:10.1021/acs.analchem.6c01634)
Supplement: Supplementary file 2 [file ac6c01634_si_002.zip › SupportingInformation/01_isotherm_fit/CELL3_data/LORA_CELL3_05_10_25402.CSV]

0.0025	0.0238418579101563
0.00583333333333334	0.0271797180175781
0.00916666666666667	0.0314712524414063
0.0125	0.0367164611816406
0.0158333333333334	0.0395774841308594
0.0191666666666667	0.0405311584472656
0.0225	0.0367164611816406
0.0258333333333334	0.0319480895996094
0.0291666666666667	0.0224113464355469
0.0325	0.0128746032714844
0.0358333333333334	0.00810623168945313
0.0391666666666667	0.00858306884765625
0.0425	0.0147819519042969
0.0458333333333334	0.0205039978027344
0.0491666666666667	0.026702880859375
0.0525	0.0262260437011719
0.0558333333333334	0.0219345092773438
0.0591666666666667	0.0171661376953125
0.0625	0.011444091796875
0.0658333333333334	0.00667572021484375
0.0691666666666667	0.0019073486328125
0.0725	0.0019073486328125
0.0758333333333334	0.00333786010742188
0.0791666666666667	0.00333786010742188
0.0825	0.00333786010742188
0.0858333333333334	0.00333786010742188
0.0891666666666667	0.00762939453125
0.0925	0.0123977661132813
0.0958333333333334	0.0181198120117188
0.0991666666666667	0.0247955322265625
0.1025	0.0319480895996094
0.105833333333334	0.0376701354980469
0.109166666666667	0.0376701354980469
0.1125	0.0362396240234375
0.115833333333334	0.034332275390625
0.119166666666667	0.0329017639160156
0.1225	0.0300407409667969
0.125833333333334	0.026702880859375
0.129166666666667	0.0252723693847656
0.1325	0.02288818359375
0.135833333333334	0.0195503234863281
0.139166666666667	0.0176429748535156
0.1425	0.0176429748535156
0.145833333333334	0.0162124633789063
0.149166666666667	0.0109672546386719
0.1525	0.0057220458984375
0.155833333333334	0.00238418579101563
0.159166666666667	0.0019073486328125
0.1625	0.00143051147460938
0.165833333333334	0.00333786010742188
0.169166666666667	0.00238418579101563
0.1725	0
0.175833333333334	-0.0019073486328125
0.179166666666667	-0.00429153442382813
0.1825	-0.00619888305664063
0.185833333333334	-0.00905990600585938
0.189166666666667	-0.00429153442382813
0.1925	0.00524520874023438
0.195833333333334	0.0104904174804688
0.199166666666667	0.00810623168945313
0.2025	0.0019073486328125
0.205833333333334	-0.0019073486328125
0.209166666666667	-0.003814697265625
0.2125	-0.003814697265625
0.215833333333334	-0.00333786010742188
0.219166666666667	-0.00333786010742188
0.2225	-0.00333786010742188
0.225833333333334	-0.00667572021484375
0.229166666666667	-0.0123977661132813
0.2325	-0.0205039978027344
0.235833333333334	-0.0252723693847656
0.239166666666667	-0.0262260437011719
0.2425	-0.0224113464355469
0.245833333333334	-0.0143051147460938
0.249166666666667	-0.00286102294921875
0.2525	0.0100135803222656
0.255833333333334	0.0205039978027344
0.259166666666667	0.02288818359375
0.2625	0.0195503234863281
0.265833333333334	0.0123977661132813
0.269166666666667	0.00524520874023438
0.2725	0.000476837158203125
0.275833333333334	-0.00238418579101563
0.279166666666667	0.00095367431640625
0.2825	0.00810623168945313
0.285833333333334	0.0162124633789063
0.289166666666667	0.0219345092773438
0.2925	0.0247955322265625
0.295833333333334	0.0281333923339844
0.299166666666667	0.0262260437011719
0.3025	0.02288818359375
0.305833333333334	0.019073486328125
0.309166666666667	0.0166893005371094
0.3125	0.0119209289550781
0.315833333333334	0.00333786010742188
0.319166666666667	0.00095367431640625
0.3225	0.00238418579101563
0.325833333333334	0.00905990600585938
0.329166666666667	0.0133514404296875
0.3325	0.0171661376953125
0.335833333333334	0.0209808349609375
0.339166666666667	0.0247955322265625
0.3425	0.0295639038085938
0.345833333333334	0.030517578125
0.349166666666667	0.0338554382324219
0.3525	0.0405311584472656
0.355833333333334	0.0452995300292969
0.359166666666667	0.0438690185546875
0.3625	0.0395774841308594
0.365833333333334	0.0357627868652344
0.369166666666667	0.0286102294921875
0.3725	0.0157356262207031
0.375833333333334	0.00333786010742188
0.379166666666667	-0.00286102294921875
0.3825	-0.00858306884765625
0.385833333333334	-0.0123977661132813
0.389166666666667	-0.0133514404296875
0.3925	-0.0057220458984375
0.395833333333334	0.00429153442382813
0.399166666666667	0.011444091796875
0.4025	0.0133514404296875
0.405833333333334	0.0100135803222656
0.409166666666667	0.00667572021484375
0.4125	0.00286102294921875
0.415833333333334	0.00143051147460938
0.419166666666667	0.0019073486328125
0.4225	0.0104904174804688
0.425833333333334	0.0200271606445313
0.429166666666667	0.0276565551757813
0.4325	0.0276565551757813
0.435833333333334	0.0243186950683594
0.439166666666667	0.0185966491699219
0.4425	0.00905990600585938
0.445833333333334	0.000476837158203125
0.449166666666667	-0.0057220458984375
0.4525	-0.0109672546386719
0.455833333333334	-0.0143051147460938
0.459166666666667	-0.0147819519042969
0.4625	-0.0138282775878906
0.465833333333334	-0.0138282775878906
0.469166666666667	-0.0133514404296875
0.4725	-0.0100135803222656
0.475833333333334	-0.00619888305664063
0.479166666666667	-0.00429153442382813
0.4825	0
0.485833333333334	0.0104904174804688
0.489166666666667	0.0219345092773438
0.4925	0.0300407409667969
0.495833333333334	0.0362396240234375
0.499166666666667	0.0433921813964844
0.5025	0.0452995300292969
0.505833333333334	0.0386238098144531
0.509166666666667	0.0271797180175781
0.5125	0.0185966491699219
0.515833333333334	0.0119209289550781
0.519166666666667	0.00715255737304688
0.5225	0.00476837158203125
0.525833333333333	0.0100135803222656
0.529166666666667	0.0195503234863281
0.5325	0.030517578125
0.535833333333334	0.0391006469726563
0.539166666666667	0.0443458557128906
0.5425	0.0462532043457031
0.545833333333334	0.0414848327636719
0.549166666666667	0.0314712524414063
0.5525	0.019073486328125
0.555833333333334	0.0104904174804688
0.559166666666667	0.00619888305664063
0.5625	0.0057220458984375
0.565833333333334	0.00667572021484375
0.569166666666667	0.00858306884765625
0.5725	0.0128746032714844
0.575833333333334	0.0152587890625
0.579166666666667	0.0128746032714844
0.5825	0.0100135803222656
0.585833333333334	0.0104904174804688
0.589166666666667	0.0128746032714844
0.5925	0.0128746032714844
0.595833333333334	0.00905990600585938
0.599166666666667	0.0057220458984375
0.6025	0.00238418579101563
0.605833333333334	-0.003814697265625
0.609166666666667	-0.0100135803222656
0.6125	-0.011444091796875
0.615833333333334	-0.00524520874023438
0.619166666666667	0.00143051147460938
0.6225	0
0.625833333333334	-0.0057220458984375
0.629166666666667	-0.0095367431640625
0.6325	-0.0109672546386719
0.635833333333334	-0.0152587890625
0.639166666666667	-0.0185966491699219
0.6425	-0.0152587890625
0.645833333333334	-0.00762939453125
0.649166666666667	-0.00238418579101563
0.6525	-0.00143051147460938
0.655833333333334	0.00095367431640625
0.659166666666667	0.00286102294921875
0.6625	0.00619888305664063
0.665833333333334	0.0100135803222656
0.669166666666667	0.0176429748535156
0.6725	0.0262260437011719
0.675833333333334	0.0300407409667969
0.679166666666667	0.030517578125
0.6825	0.0271797180175781
0.685833333333334	0.0262260437011719
0.689166666666667	0.0233650207519531
0.6925	0.019073486328125
0.695833333333334	0.0143051147460938
0.699166666666667	0.011444091796875
0.7025	0.0095367431640625
0.705833333333334	0.00858306884765625
0.709166666666667	0.00619888305664063
0.7125	0.00476837158203125
0.715833333333334	0.00715255737304688
0.719166666666667	0.0119209289550781
0.7225	0.0176429748535156
0.725833333333334	0.019073486328125
0.729166666666667	0.0195503234863281
0.7325	0.0200271606445313
0.735833333333334	0.0205039978027344
0.739166666666667	0.0224113464355469
0.7425	0.0238418579101563
0.745833333333334	0.0281333923339844
0.749166666666667	0.0333786010742188
0.7525	0.03814697265625
0.755833333333334	0.0405311584472656
0.759166666666667	0.0414848327636719
0.7625	0.0429153442382813
0.765833333333334	0.0467300415039063
0.769166666666667	0.0491142272949219
0.7725	0.0510215759277344
0.775833333333334	0.0524520874023438
0.779166666666667	0.05340576171875
0.7825	0.0505447387695313
0.785833333333334	0.0448226928710938
0.789166666666667	0.03814697265625
0.7925	0.030517578125
0.795833333333334	0.0286102294921875
0.799166666666667	0.0281333923339844
0.8025	0.0314712524414063
0.805833333333334	0.0324249267578125
0.809166666666667	0.030517578125
0.8125	0.0281333923339844
0.815833333333334	0.0205039978027344
0.819166666666667	0.0123977661132813
0.8225	0.0019073486328125
0.825833333333333	-0.00429153442382813
0.829166666666667	-0.003814697265625
0.8325	0.00095367431640625
0.835833333333334	0.00810623168945313
0.839166666666667	0.0143051147460938
0.8425	0.02288818359375
0.845833333333334	0.0295639038085938
0.849166666666667	0.0324249267578125
0.8525	0.0309944152832031
0.855833333333334	0.0295639038085938
0.859166666666667	0.0271797180175781
0.8625	0.0224113464355469
0.865833333333334	0.0171661376953125
0.869166666666667	0.0143051147460938
0.8725	0.0152587890625
0.875833333333334	0.0152587890625
0.879166666666667	0.0166893005371094
0.8825	0.0185966491699219
0.885833333333334	0.0200271606445313
0.889166666666667	0.0205039978027344
0.8925	0.019073486328125
0.895833333333334	0.0157356262207031
0.899166666666667	0.0095367431640625
0.9025	0.00667572021484375
0.905833333333334	0.0095367431640625
0.909166666666667	0.0152587890625
0.9125	0.019073486328125
0.915833333333334	0.0233650207519531
0.919166666666667	0.0300407409667969
0.9225	0.0329017639160156
0.925833333333333	0.0309944152832031
0.929166666666667	0.0262260437011719
0.9325	0.0224113464355469
0.935833333333334	0.0181198120117188
0.939166666666667	0.0152587890625
0.9425	0.0143051147460938
0.945833333333334	0.0138282775878906
0.949166666666667	0.0128746032714844
0.9525	0.0152587890625
0.955833333333334	0.0200271606445313
0.959166666666667	0.0214576721191406
0.9625	0.0176429748535156
0.965833333333334	0.0133514404296875
0.969166666666667	0.00905990600585938
0.9725	0.00333786010742188
0.975833333333334	-0.00238418579101563
0.979166666666667	-0.00238418579101563
0.9825	0.003814697265625
0.985833333333334	0.0128746032714844
0.989166666666667	0.0209808349609375
0.9925	0.0247955322265625
0.995833333333334	0.0276565551757813
0.999166666666667	0.0290870666503906
1.0025	0.0290870666503906
1.00583333333334	0.02288818359375
1.00916666666667	0.0162124633789063
1.0125	0.0104904174804688
1.01583333333334	0.00524520874023438
1.01916666666667	-0.0019073486328125
1.0225	-0.00905990600585938
1.02583333333334	-0.00858306884765625
1.02916666666667	-0.0057220458984375
1.0325	-0.000476837158203125
1.03583333333334	0.00476837158203125
1.03916666666667	0.011444091796875
1.0425	0.0166893005371094
1.04583333333334	0.0147819519042969
1.04916666666667	0.0119209289550781
1.0525	0.0100135803222656
1.05583333333334	0.00858306884765625
1.05916666666667	0.00858306884765625
1.0625	0.011444091796875
1.06583333333334	0.0195503234863281
1.06916666666667	0.0271797180175781
1.0725	0.0338554382324219
1.07583333333334	0.0362396240234375
1.07916666666667	0.0338554382324219
1.0825	0.0262260437011719
1.08583333333334	0.0166893005371094
1.08916666666667	0.00762939453125
1.0925	0.00095367431640625
1.09583333333334	-0.00143051147460938
1.09916666666667	-0.00095367431640625
1.1025	0.00095367431640625
1.10583333333334	0.00524520874023438
1.10916666666667	0.00810623168945313
1.1125	0.0095367431640625
1.11583333333334	0.00715255737304688
1.11916666666667	0.000476837158203125
1.1225	-0.00429153442382813
1.12583333333334	-0.00810623168945313
1.12916666666667	-0.00476837158203125
1.1325	-0.00238418579101563
1.13583333333334	0.00095367431640625
1.13916666666667	0.00762939453125
1.1425	0.0133514404296875
1.14583333333334	0.0147819519042969
1.14916666666667	0.00905990600585938
1.1525	0.00715255737304688
1.15583333333334	0.00858306884765625
1.15916666666667	0.0109672546386719
1.1625	0.0119209289550781
1.16583333333334	0.0119209289550781
1.16916666666667	0.0128746032714844
1.1725	0.0133514404296875
1.17583333333334	0.0138282775878906
1.17916666666667	0.0176429748535156
1.1825	0.0243186950683594
1.18583333333334	0.0286102294921875
1.18916666666667	0.0286102294921875
1.1925	0.0252723693847656
1.19583333333334	0.0224113464355469
1.19916666666667	0.0195503234863281
1.2025	0.0176429748535156
1.20583333333334	0.0171661376953125
1.20916666666667	0.019073486328125
1.2125	0.0219345092773438
1.21583333333334	0.0219345092773438
1.21916666666667	0.0209808349609375
1.2225	0.0171661376953125
1.22583333333334	0.0138282775878906
1.22916666666667	0.0119209289550781
1.2325	0.011444091796875
1.23583333333334	0.0109672546386719
1.23916666666667	0.0109672546386719
1.2425	0.0123977661132813
1.24583333333334	0.0157356262207031
1.24916666666667	0.0214576721191406
1.2525	0.0257492065429688
1.25583333333334	0.0314712524414063
1.25916666666667	0.0357627868652344
1.2625	0.0400543212890625
1.26583333333334	0.0410079956054688
1.26916666666667	0.03814697265625
1.2725	0.0309944152832031
1.27583333333334	0.0209808349609375
1.27916666666667	0.011444091796875
1.2825	0.00333786010742188
1.28583333333334	0.000476837158203125
1.28916666666667	0.00095367431640625
1.2925	0.00333786010742188
1.29583333333334	0.00667572021484375
1.29916666666667	0.00858306884765625
1.3025	0.00905990600585938
1.30583333333334	0.00810623168945313
1.30916666666667	0.0057220458984375
1.3125	0.0057220458984375
1.31583333333334	0.0057220458984375
1.31916666666667	0.00619888305664063
1.3225	0.0100135803222656
1.32583333333334	0.0157356262207031
1.32916666666667	0.0233650207519531
1.3325	0.0281333923339844
1.33583333333334	0.030517578125
1.33916666666667	0.0329017639160156
1.3425	0.0338554382324219
1.34583333333334	0.0314712524414063
1.34916666666667	0.0290870666503906
1.3525	0.0276565551757813
1.35583333333334	0.030517578125
1.35916666666667	0.0314712524414063
1.3625	0.030517578125
1.36583333333334	0.0300407409667969
1.36916666666667	0.0324249267578125
1.3725	0.0362396240234375
1.37583333333334	0.0391006469726563
1.37916666666667	0.0414848327636719
1.3825	0.0448226928710938
1.38583333333334	0.0467300415039063
1.38916666666667	0.0481605529785156
1.3925	0.0457763671875
1.39583333333334	0.0424385070800781
1.39916666666667	0.0386238098144531
1.4025	0.0314712524414063
1.40583333333334	0.0243186950683594
1.40916666666667	0.0176429748535156
1.4125	0.0162124633789063
1.41583333333334	0.0143051147460938
1.41916666666667	0.0123977661132813
1.4225	0.0119209289550781
1.42583333333334	0.0100135803222656
1.42916666666667	0.00524520874023438
1.4325	-0.00143051147460938
1.43583333333334	-0.00238418579101563
1.43916666666667	0.000476837158203125
1.4425	0.00429153442382813
1.44583333333334	0.00619888305664063
1.44916666666667	0.0119209289550781
1.4525	0.0176429748535156
1.45583333333334	0.019073486328125
1.45916666666667	0.0171661376953125
1.4625	0.0162124633789063
1.46583333333334	0.0200271606445313
1.46916666666667	0.0224113464355469
1.4725	0.0252723693847656
1.47583333333334	0.0295639038085938
1.47916666666667	0.0371932983398438
1.4825	0.0443458557128906
1.48583333333334	0.0510215759277344
1.48916666666667	0.057220458984375
1.4925	0.0586509704589844
1.49583333333334	0.05340576171875
1.49916666666667	0.0443458557128906
1.5025	0.034332275390625
1.50583333333334	0.0252723693847656
1.50916666666667	0.0176429748535156
1.5125	0.0128746032714844
1.51583333333334	0.0138282775878906
1.51916666666667	0.0166893005371094
1.5225	0.0195503234863281
1.52583333333334	0.0143051147460938
1.52916666666667	0.00429153442382813
1.5325	-0.00095367431640625
1.53583333333334	-0.0019073486328125
1.53916666666667	0.00095367431640625
1.5425	0.00333786010742188
1.54583333333334	0.0128746032714844
1.54916666666667	0.0262260437011719
1.5525	0.0376701354980469
1.55583333333334	0.041961669921875
1.55916666666667	0.0400543212890625
1.5625	0.0400543212890625
1.56583333333334	0.0391006469726563
1.56916666666667	0.0352859497070313
1.5725	0.0257492065429688
1.57583333333334	0.0185966491699219
1.57916666666667	0.0147819519042969
1.5825	0.011444091796875
1.58583333333334	0.00715255737304688
1.58916666666667	0.00333786010742188
1.5925	0.00476837158203125
1.59583333333334	0.0104904174804688
1.59916666666667	0.0152587890625
1.6025	0.019073486328125
1.60583333333334	0.0247955322265625
1.60916666666667	0.0352859497070313
1.6125	0.0457763671875
1.61583333333334	0.0491142272949219
1.61916666666667	0.0491142272949219
1.6225	0.0491142272949219
1.62583333333334	0.0472068786621094
1.62916666666667	0.0429153442382813
1.6325	0.0371932983398438
1.63583333333334	0.0357627868652344
1.63916666666667	0.0352859497070313
1.6425	0.0367164611816406
1.64583333333334	0.0395774841308594
1.64916666666667	0.0414848327636719
1.6525	0.0391006469726563
1.65583333333334	0.0329017639160156
1.65916666666667	0.0295639038085938
1.6625	0.0314712524414063
1.66583333333334	0.0333786010742188
1.66916666666667	0.030517578125
1.6725	0.0252723693847656
1.67583333333334	0.0219345092773438
1.67916666666667	0.0209808349609375
1.6825	0.0176429748535156
1.68583333333334	0.0119209289550781
1.68916666666667	0.00858306884765625
1.6925	0.0133514404296875
1.69583333333334	0.0219345092773438
1.69916666666667	0.0295639038085938
1.7025	0.0333786010742188
1.70583333333334	0.03814697265625
1.70916666666667	0.041961669921875
1.7125	0.0429153442382813
1.71583333333334	0.03814697265625
1.71916666666667	0.0300407409667969
1.7225	0.0214576721191406
1.72583333333334	0.0133514404296875
1.72916666666667	0.00905990600585938
1.7325	0.00810623168945313
1.73583333333334	0.0095367431640625
1.73916666666667	0.0128746032714844
1.7425	0.0152587890625
1.74583333333334	0.0176429748535156
1.74916666666667	0.0195503234863281
1.7525	0.0176429748535156
1.75583333333334	0.0166893005371094
1.75916666666667	0.0133514404296875
1.7625	0.0128746032714844
1.76583333333334	0.0123977661132813
1.76916666666667	0.0100135803222656
1.7725	0.0100135803222656
1.77583333333334	0.0104904174804688
1.77916666666667	0.0143051147460938
1.7825	0.0209808349609375
1.78583333333334	0.0295639038085938
1.78916666666667	0.0391006469726563
1.7925	0.0467300415039063
1.79583333333334	0.0486373901367188
1.79916666666667	0.0452995300292969
1.8025	0.0395774841308594
1.80583333333334	0.0348091125488281
1.80916666666667	0.026702880859375
1.8125	0.0209808349609375
1.81583333333334	0.0185966491699219
1.81916666666667	0.0205039978027344
1.8225	0.0219345092773438
1.82583333333334	0.0205039978027344
1.82916666666667	0.0233650207519531
1.8325	0.026702880859375
1.83583333333334	0.0338554382324219
1.83916666666667	0.0424385070800781
1.8425	0.0529289245605469
1.84583333333334	0.0615119934082032
1.84916666666667	0.0634193420410157
1.8525	0.0615119934082032
1.85583333333334	0.0553131103515625
1.85916666666667	0.0476837158203125
1.8625	0.0400543212890625
1.86583333333334	0.0338554382324219
1.86916666666667	0.0329017639160156
1.8725	0.0348091125488281
1.87583333333334	0.0400543212890625
1.87916666666667	0.0438690185546875
1.8825	0.0472068786621094
1.88583333333334	0.049591064453125
1.88916666666667	0.0476837158203125
1.8925	0.0448226928710938
1.89583333333334	0.0405311584472656
1.89916666666667	0.0386238098144531
1.9025	0.0329017639160156
1.90583333333334	0.0238418579101563
1.90916666666667	0.0171661376953125
1.9125	0.0152587890625
1.91583333333334	0.0176429748535156
1.91916666666667	0.0200271606445313
1.9225	0.0252723693847656
1.92583333333334	0.0333786010742188
1.92916666666667	0.0443458557128906
1.9325	0.0519752502441407
1.93583333333334	0.0538825988769532
1.93916666666667	0.0514984130859375
1.9425	0.049591064453125
1.94583333333334	0.0486373901367188
1.94916666666667	0.0491142272949219
1.9525	0.0491142272949219
1.95583333333334	0.0457763671875
1.95916666666667	0.0410079956054688
1.9625	0.0371932983398438
1.96583333333334	0.0338554382324219
1.96916666666667	0.0300407409667969
1.9725	0.0247955322265625
1.97583333333334	0.0205039978027344
1.97916666666667	0.0176429748535156
1.9825	0.0152587890625
1.98583333333334	0.0152587890625
1.98916666666667	0.0185966491699219
1.9925	0.0243186950683594
1.99583333333334	0.0309944152832031
1.99916666666667	0.0386238098144531
2.0025	0.0452995300292969
2.00583333333334	0.0476837158203125
2.00916666666667	0.0472068786621094
2.0125	0.0467300415039063
2.01583333333334	0.0462532043457031
2.01916666666667	0.0414848327636719
2.0225	0.0333786010742188
2.02583333333334	0.0247955322265625
2.02916666666667	0.0157356262207031
2.0325	0.00858306884765625
2.03583333333334	0.00333786010742188
2.03916666666667	0.00429153442382813
2.0425	0.00858306884765625
2.04583333333334	0.0128746032714844
2.04916666666667	0.0166893005371094
2.0525	0.0200271606445313
2.05583333333334	0.0243186950683594
2.05916666666667	0.0281333923339844
2.0625	0.030517578125
2.06583333333334	0.0333786010742188
2.06916666666667	0.0314712524414063
2.0725	0.0276565551757813
2.07583333333334	0.0176429748535156
2.07916666666667	0.00524520874023438
2.0825	-0.00476837158203125
2.08583333333334	-0.0104904174804688
2.08916666666667	-0.011444091796875
2.0925	-0.0109672546386719
2.09583333333334	-0.00619888305664063
2.09916666666667	-0.00143051147460938
2.1025	0.00143051147460938
2.10583333333334	0
2.10916666666667	0.000476837158203125
2.1125	0.00238418579101563
2.11583333333334	0.003814697265625
2.11916666666667	0.00524520874023438
2.1225	0.0057220458984375
2.12583333333334	0.00810623168945313
2.12916666666667	0.00858306884765625
2.1325	0.0104904174804688
2.13583333333334	0.0138282775878906
2.13916666666667	0.019073486328125
2.1425	0.0238418579101563
2.14583333333334	0.026702880859375
2.14916666666667	0.0247955322265625
2.1525	0.0195503234863281
2.15583333333334	0.011444091796875
2.15916666666667	0.00524520874023438
2.1625	0.00238418579101563
2.16583333333334	-0.00095367431640625
2.16916666666667	-0.00095367431640625
2.1725	0.00429153442382813
2.17583333333334	0.0128746032714844
2.17916666666667	0.0185966491699219
2.1825	0.0219345092773438
2.18583333333334	0.026702880859375
2.18916666666667	0.0295639038085938
2.1925	0.0262260437011719
2.19583333333334	0.0195503234863281
2.19916666666667	0.0147819519042969
2.2025	0.0109672546386719
2.20583333333334	0.00762939453125
2.20916666666667	0.00715255737304688
2.2125	0.0100135803222656
2.21583333333334	0.0133514404296875
2.21916666666667	0.0138282775878906
2.2225	0.0147819519042969
2.22583333333334	0.0147819519042969
2.22916666666667	0.0095367431640625
2.2325	-0.00095367431640625
2.23583333333334	-0.0109672546386719
2.23916666666667	-0.0138282775878906
2.2425	-0.0138282775878906
2.24583333333334	-0.0162124633789063
2.24916666666667	-0.0181198120117188
2.2525	-0.0181198120117188
2.25583333333334	-0.0133514404296875
2.25916666666667	-0.0100135803222656
2.2625	-0.00905990600585938
2.26583333333334	-0.00476837158203125
2.26916666666667	0.00429153442382813
2.2725	0.0157356262207031
2.27583333333334	0.0219345092773438
2.27916666666667	0.02288818359375
2.2825	0.0209808349609375
2.28583333333334	0.0195503234863281
2.28916666666667	0.0162124633789063
2.2925	0.0138282775878906
2.29583333333334	0.0128746032714844
2.29916666666667	0.0138282775878906
2.3025	0.0119209289550781
2.30583333333334	0.00715255737304688
2.30916666666667	0.00333786010742188
2.3125	-0.000476837158203125
2.31583333333334	-0.00476837158203125
2.31916666666667	-0.00715255737304688
2.3225	-0.00143051147460938
2.32583333333334	0.0100135803222656
2.32916666666667	0.0214576721191406
2.3325	0.030517578125
2.33583333333334	0.0371932983398438
2.33916666666667	0.0410079956054688
2.3425	0.0391006469726563
2.34583333333334	0.0333786010742188
2.34916666666667	0.0252723693847656
2.3525	0.0162124633789063
2.35583333333334	0.00858306884765625
2.35916666666667	0.0019073486328125
2.3625	0
2.36583333333334	0.0019073486328125
2.36916666666667	0.00715255737304688
2.3725	0.0133514404296875
2.37583333333334	0.0185966491699219
2.37916666666667	0.0224113464355469
2.3825	0.0238418579101563
2.38583333333334	0.0205039978027344
2.38916666666667	0.0123977661132813
2.3925	0.00619888305664063
2.39583333333334	0.00333786010742188
2.39916666666667	0.00333786010742188
2.4025	-0.00143051147460938
2.40583333333334	-0.00667572021484375
2.40916666666667	-0.0104904174804688
2.4125	-0.0133514404296875
2.41583333333334	-0.0162124633789063
2.41916666666667	-0.0185966491699219
2.4225	-0.0162124633789063
2.42583333333334	-0.00905990600585938
2.42916666666667	0.00143051147460938
2.4325	0.0109672546386719
2.43583333333334	0.0181198120117188
2.43916666666667	0.0233650207519531
2.4425	0.0271797180175781
2.44583333333334	0.0281333923339844
2.44916666666667	0.0247955322265625
2.4525	0.0219345092773438
2.45583333333334	0.0171661376953125
2.45916666666667	0.0133514404296875
2.4625	0.00905990600585938
2.46583333333334	0.00619888305664063
2.46916666666667	0.00667572021484375
2.4725	0.00429153442382813
2.47583333333334	0.00524520874023438
2.47916666666667	0.00619888305664063
2.4825	0.011444091796875
2.48583333333334	0.0176429748535156
2.48916666666667	0.0233650207519531
2.4925	0.0271797180175781
2.49583333333334	0.0300407409667969
2.49916666666667	0.0324249267578125
2.5025	0.0300407409667969
2.50583333333334	0.0257492065429688
2.50916666666667	0.0205039978027344
2.5125	0.0166893005371094
2.51583333333334	0.0123977661132813
2.51916666666667	0.00476837158203125
2.5225	0.0019073486328125
2.52583333333334	0.000476837158203125
2.52916666666667	0.00238418579101563
2.5325	0.00762939453125
2.53583333333334	0.0138282775878906
2.53916666666667	0.0185966491699219
2.5425	0.0176429748535156
2.54583333333334	0.0152587890625
2.54916666666667	0.00858306884765625
2.5525	-0.00286102294921875
2.55583333333334	-0.0123977661132813
2.55916666666667	-0.0128746032714844
2.5625	-0.00858306884765625
2.56583333333334	-0.00476837158203125
2.56916666666667	0
2.5725	0.00667572021484375
2.57583333333334	0.011444091796875
2.57916666666667	0.0119209289550781
2.5825	0.011444091796875
2.58583333333334	0.0143051147460938
2.58916666666667	0.0205039978027344
2.5925	0.026702880859375
2.59583333333334	0.0324249267578125
2.59916666666667	0.0357627868652344
2.6025	0.0371932983398438
2.60583333333334	0.0376701354980469
2.60916666666667	0.0357627868652344
2.6125	0.0329017639160156
2.61583333333334	0.0276565551757813
2.61916666666667	0.026702880859375
2.6225	0.0257492065429688
2.62583333333334	0.0243186950683594
2.62916666666667	0.02288818359375
2.6325	0.0219345092773438
2.63583333333334	0.0209808349609375
2.63916666666667	0.0205039978027344
2.6425	0.019073486328125
2.64583333333334	0.0181198120117188
2.64916666666667	0.0152587890625
2.6525	0.0119209289550781
2.65583333333334	0.0109672546386719
2.65916666666667	0.011444091796875
2.6625	0.0166893005371094
2.66583333333334	0.0224113464355469
2.66916666666667	0.0271797180175781
2.6725	0.0286102294921875
2.67583333333334	0.0252723693847656
2.67916666666667	0.0195503234863281
2.6825	0.0123977661132813
2.68583333333334	0.00476837158203125
2.68916666666667	-0.00238418579101563
2.6925	-0.003814697265625
2.69583333333334	0.00143051147460938
2.69916666666667	0.0100135803222656
2.7025	0.0176429748535156
2.70583333333334	0.0257492065429688
2.70916666666667	0.0352859497070313
2.7125	0.0405311584472656
2.71583333333334	0.0448226928710938
2.71916666666667	0.0462532043457031
2.7225	0.0452995300292969
2.72583333333334	0.0400543212890625
2.72916666666667	0.0338554382324219
2.7325	0.0319480895996094
2.73583333333334	0.0333786010742188
2.73916666666667	0.0376701354980469
2.7425	0.0433921813964844
2.74583333333334	0.0467300415039063
2.74916666666667	0.0472068786621094
2.7525	0.0457763671875
2.75583333333334	0.0424385070800781
2.75916666666667	0.0367164611816406
2.7625	0.0295639038085938
2.76583333333334	0.0257492065429688
2.76916666666667	0.0271797180175781
2.7725	0.0286102294921875
2.77583333333334	0.0295639038085938
2.77916666666667	0.026702880859375
2.7825	0.026702880859375
2.78583333333334	0.0271797180175781
2.78916666666667	0.026702880859375
2.7925	0.0252723693847656
2.79583333333334	0.0200271606445313
2.79916666666667	0.0157356262207031
2.8025	0.0109672546386719
2.80583333333334	0.00810623168945313
2.80916666666667	0.00476837158203125
2.8125	0.00333786010742188
2.81583333333334	0.00715255737304688
2.81916666666667	0.011444091796875
2.8225	0.0133514404296875
2.82583333333334	0.0095367431640625
2.82916666666667	0.00476837158203125
2.8325	0.00286102294921875
2.83583333333334	-0.000476837158203125
2.83916666666667	-0.00286102294921875
2.8425	-0.00476837158203125
2.84583333333334	0
2.84916666666667	0.00905990600585938
2.8525	0.0162124633789063
2.85583333333334	0.0195503234863281
2.85916666666667	0.0214576721191406
2.8625	0.0238418579101563
2.86583333333334	0.0262260437011719
2.86916666666667	0.0252723693847656
2.8725	0.0257492065429688
2.87583333333334	0.026702880859375
2.87916666666667	0.0290870666503906
2.8825	0.0314712524414063
2.88583333333334	0.0319480895996094
2.88916666666667	0.034332275390625
2.8925	0.0367164611816406
2.89583333333334	0.0405311584472656
2.89916666666667	0.0452995300292969
2.9025	0.0514984130859375
2.90583333333334	0.0576972961425782
2.90916666666667	0.0624656677246094
2.9125	0.0700950622558594
2.91583333333334	0.0834465026855469
2.91916666666667	0.0948905944824219
2.9225	0.101566314697266
2.92583333333334	0.107765197753906
2.92916666666667	0.114917755126953
2.9325	0.116348266601563
2.93583333333334	0.111103057861328
2.93916666666667	0.10824203491211
2.9425	0.111579895019531
2.94583333333334	0.11587142944336
2.94916666666667	0.118732452392578
2.9525	0.125408172607422
2.95583333333334	0.135898590087891
2.95916666666667	0.14495849609375
2.9625	0.151634216308594
2.96583333333334	0.161170959472656
2.96916666666667	0.168800354003906
2.9725	0.170230865478516
2.97583333333334	0.168800354003906
2.97916666666667	0.167369842529297
2.9825	0.166893005371094
2.98583333333334	0.163078308105469
2.98916666666667	0.159740447998047
2.9925	0.154972076416016
2.99583333333334	0.148773193359375
2.99916666666667	0.138282775878906
3.0025	0.12969970703125
3.00583333333334	0.125408172607422
3.00916666666667	0.126361846923828
3.0125	0.132560729980469
3.01583333333334	0.143051147460938
3.01916666666667	0.154972076416016
3.0225	0.160694122314453
3.02583333333334	0.157833099365235
3.02916666666667	0.151157379150391
3.0325	0.146865844726563
3.03583333333334	0.142097473144531
3.03916666666667	0.136852264404297
3.0425	0.133514404296875
3.04583333333334	0.136375427246094
3.04916666666667	0.142097473144531
3.0525	0.145435333251953
3.05583333333334	0.145435333251953
3.05916666666667	0.145912170410156
3.0625	0.143051147460938
3.06583333333334	0.135421752929688
3.06916666666667	0.123977661132813
3.0725	0.110626220703125
3.07583333333334	0.101566314697266
3.07916666666667	0.0939369201660156
3.0825	0.0905990600585938
3.08583333333334	0.0905990600585938
3.08916666666667	0.0925064086914063
3.0925	0.095367431640625
3.09583333333334	0.0977516174316406
3.09916666666667	0.0977516174316406
3.1025	0.0972747802734375
3.10583333333334	0.0939369201660156
3.10916666666667	0.0867843627929688
3.1125	0.0748634338378907
3.11583333333334	0.0658035278320313
3.11916666666667	0.0619888305664063
3.1225	0.0557899475097657
3.12583333333334	0.0505447387695313
3.12916666666667	0.0467300415039063
3.1325	0.0486373901367188
3.13583333333334	0.0481605529785156
3.13916666666667	0.0438690185546875
3.1425	0.041961669921875
3.14583333333334	0.0410079956054688
3.14916666666667	0.0395774841308594
3.1525	0.034332275390625
3.15583333333334	0.030517578125
3.15916666666667	0.0286102294921875
3.1625	0.0286102294921875
3.16583333333334	0.0319480895996094
3.16916666666667	0.0410079956054688
3.1725	0.0519752502441407
3.17583333333334	0.057220458984375
3.17916666666667	0.0576972961425782
3.1825	0.0567436218261719
3.18583333333334	0.0591278076171875
3.18916666666667	0.057220458984375
3.1925	0.0514984130859375
3.19583333333334	0.0472068786621094
3.19916666666667	0.0452995300292969
3.2025	0.0400543212890625
3.20583333333334	0.0290870666503906
3.20916666666667	0.0185966491699219
3.2125	0.0109672546386719
3.21583333333334	0.00619888305664063
3.21916666666667	0.0057220458984375
3.2225	0.0123977661132813
3.22583333333334	0.0209808349609375
3.22916666666667	0.0286102294921875
3.2325	0.034332275390625
3.23583333333334	0.0400543212890625
3.23916666666667	0.0424385070800781
3.2425	0.0410079956054688
3.24583333333334	0.0395774841308594
3.24916666666667	0.0400543212890625
3.2525	0.041961669921875
3.25583333333334	0.041961669921875
3.25916666666667	0.0395774841308594
3.2625	0.0367164611816406
3.26583333333334	0.0329017639160156
3.26916666666667	0.0295639038085938
3.2725	0.0257492065429688
3.27583333333334	0.0257492065429688
3.27916666666667	0.0257492065429688
3.2825	0.0252723693847656
3.28583333333334	0.02288818359375
3.28916666666667	0.0205039978027344
3.2925	0.019073486328125
3.29583333333334	0.0176429748535156
3.29916666666667	0.0185966491699219
3.3025	0.0205039978027344
3.30583333333334	0.0276565551757813
3.30916666666667	0.0357627868652344
3.3125	0.0405311584472656
3.31583333333334	0.0400543212890625
3.31916666666667	0.034332275390625
3.3225	0.0276565551757813
3.32583333333334	0.0195503234863281
3.32916666666667	0.0133514404296875
3.3325	0.0109672546386719
3.33583333333334	0.0157356262207031
3.33916666666667	0.0276565551757813
3.3425	0.03814697265625
3.34583333333334	0.0438690185546875
3.34916666666667	0.0452995300292969
3.3525	0.0457763671875
3.35583333333334	0.0424385070800781
3.35916666666667	0.0367164611816406
3.3625	0.0281333923339844
3.36583333333334	0.0214576721191406
3.36916666666667	0.0157356262207031
3.3725	0.0123977661132813
3.37583333333334	0.0123977661132813
3.37916666666667	0.0152587890625
3.3825	0.0205039978027344
3.38583333333334	0.02288818359375
3.38916666666667	0.0219345092773438
3.3925	0.0181198120117188
3.39583333333334	0.0143051147460938
3.39916666666667	0.0133514404296875
3.4025	0.011444091796875
3.40583333333334	0.0104904174804688
3.40916666666667	0.0109672546386719
3.4125	0.0147819519042969
3.41583333333334	0.0185966491699219
3.41916666666667	0.0205039978027344
3.4225	0.0290870666503906
3.42583333333334	0.0429153442382813
3.42916666666667	0.057220458984375
3.4325	0.0619888305664063
3.43583333333334	0.06103515625
3.43916666666667	0.0600814819335938
3.4425	0.0548362731933594
3.44583333333334	0.0438690185546875
3.44916666666667	0.0324249267578125
3.4525	0.0314712524414063
3.45583333333334	0.0357627868652344
3.45916666666667	0.0400543212890625
3.4625	0.0386238098144531
3.46583333333334	0.0376701354980469
3.46916666666667	0.0357627868652344
3.4725	0.0319480895996094
3.47583333333334	0.0252723693847656
3.47916666666667	0.0171661376953125
3.4825	0.0133514404296875
3.48583333333334	0.0123977661132813
3.48916666666667	0.0162124633789063
3.4925	0.0205039978027344
3.49583333333334	0.0238418579101563
3.49916666666667	0.0252723693847656
3.5025	0.0252723693847656
3.50583333333334	0.0257492065429688
3.50916666666667	0.0233650207519531
3.5125	0.0214576721191406
3.51583333333334	0.0205039978027344
3.51916666666667	0.0205039978027344
3.5225	0.019073486328125
3.52583333333334	0.0147819519042969
3.52916666666667	0.0128746032714844
3.5325	0.0123977661132813
3.53583333333334	0.0104904174804688
3.53916666666667	0.0095367431640625
3.5425	0.0109672546386719
3.54583333333334	0.0185966491699219
3.54916666666667	0.0243186950683594
3.5525	0.0286102294921875
3.55583333333334	0.0295639038085938
3.55916666666667	0.0319480895996094
3.5625	0.0309944152832031
3.56583333333334	0.0209808349609375
3.56916666666667	0.00858306884765625
3.5725	-0.00333786010742188
3.57583333333334	-0.00810623168945313
3.57916666666667	-0.011444091796875
3.5825	-0.00715255737304688
3.58583333333334	0.00667572021484375
3.58916666666667	0.0262260437011719
3.5925	0.0424385070800781
3.59583333333334	0.0491142272949219
3.59916666666667	0.0500679016113282
3.6025	0.0481605529785156
3.60583333333334	0.0438690185546875
3.60916666666667	0.03814697265625
3.6125	0.0352859497070313
3.61583333333334	0.0371932983398438
3.61916666666667	0.0410079956054688
3.6225	0.0438690185546875
3.62583333333334	0.0424385070800781
3.62916666666667	0.0367164611816406
3.6325	0.0262260437011719
3.63583333333334	0.0200271606445313
3.63916666666667	0.0209808349609375
3.6425	0.0238418579101563
3.64583333333334	0.0257492065429688
3.64916666666667	0.0286102294921875
3.6525	0.0329017639160156
3.65583333333334	0.0362396240234375
3.65916666666667	0.0357627868652344
3.6625	0.0367164611816406
3.66583333333334	0.0391006469726563
3.66916666666667	0.0443458557128906
3.6725	0.0519752502441407
3.67583333333334	0.0596046447753907
3.67916666666667	0.0624656677246094
3.6825	0.06103515625
3.68583333333334	0.0605583190917969
3.68916666666667	0.0629425048828125
3.6925	0.0634193420410157
3.69583333333334	0.0600814819335938
3.69916666666667	0.0596046447753907
3.7025	0.0619888305664063
3.70583333333334	0.0653266906738282
3.70916666666667	0.0658035278320313
3.7125	0.0638961791992188
3.71583333333334	0.0600814819335938
3.71916666666667	0.0543594360351563
3.7225	0.0491142272949219
3.72583333333334	0.0457763671875
3.72916666666667	0.0410079956054688
3.7325	0.0357627868652344
3.73583333333334	0.030517578125
3.73916666666667	0.0286102294921875
3.7425	0.0271797180175781
3.74583333333334	0.0247955322265625
3.74916666666667	0.0252723693847656
3.7525	0.0300407409667969
3.75583333333334	0.0367164611816406
3.75916666666667	0.0376701354980469
3.7625	0.0329017639160156
3.76583333333334	0.0262260437011719
3.76916666666667	0.02288818359375
3.7725	0.0219345092773438
3.77583333333334	0.0252723693847656
3.77916666666667	0.0309944152832031
3.7825	0.0391006469726563
3.78583333333334	0.0438690185546875
3.78916666666667	0.0414848327636719
3.7925	0.0376701354980469
3.79583333333334	0.0314712524414063
3.79916666666667	0.0276565551757813
3.8025	0.0252723693847656
3.80583333333334	0.0281333923339844
3.80916666666667	0.0348091125488281
3.8125	0.0410079956054688
3.81583333333334	0.0457763671875
3.81916666666667	0.0452995300292969
3.8225	0.0414848327636719
3.82583333333334	0.0362396240234375
3.82916666666667	0.030517578125
3.8325	0.0262260437011719
3.83583333333334	0.0238418579101563
3.83916666666667	0.0295639038085938
3.8425	0.03814697265625
3.84583333333334	0.0457763671875
3.84916666666667	0.0524520874023438
3.8525	0.0596046447753907
3.85583333333334	0.0672340393066407
3.85916666666667	0.0658035278320313
3.8625	0.0605583190917969
3.86583333333334	0.0543594360351563
3.86916666666667	0.0524520874023438
3.8725	0.0553131103515625
3.87583333333334	0.0600814819335938
3.87916666666667	0.0700950622558594
3.8825	0.0853538513183594
3.88583333333334	0.102043151855469
3.88916666666667	0.114917755126953
3.8925	0.120639801025391
3.89583333333334	0.124931335449219
3.89916666666667	0.132083892822266
3.9025	0.143527984619141
3.90583333333334	0.16021728515625
3.90916666666667	0.181198120117188
3.9125	0.209808349609375
3.91583333333334	0.241279602050781
3.91916666666667	0.271320343017578
3.9225	0.296592712402344
3.92583333333334	0.321388244628906
3.92916666666667	0.348091125488281
3.9325	0.37527084350586
3.93583333333334	0.406265258789063
3.93916666666667	0.442028045654297
3.9425	0.483512878417969
3.94583333333334	0.524044036865235
3.94916666666667	0.566959381103516
3.9525	0.613212585449219
3.95583333333334	0.665664672851563
3.95916666666667	0.719547271728516
3.9625	0.772953033447266
3.96583333333334	0.826835632324219
3.96916666666667	0.884532928466797
3.9725	0.941753387451172
3.97583333333334	0.996112823486328
3.97916666666667	1.04856491088867
3.9825	1.10483169555664
3.98583333333334	1.16777420043946
3.98916666666667	1.22976303100586
3.9925	1.28889083862305
3.99583333333334	1.34706497192383
3.99916666666667	1.40476226806641
4.0025	1.45864486694336
4.00583333333334	1.50680541992188
4.00916666666667	1.54781341552735
4.0125	1.58071517944336
4.01583333333334	1.60646438598633
4.01916666666667	1.6322135925293
4.0225	1.65605545043946
4.02583333333334	1.67083740234375
4.02916666666667	1.67465209960938
4.0325	1.66988372802735
4.03583333333334	1.65748596191406
4.03916666666667	1.63125991821289
4.0425	1.59120559692383
4.04583333333334	1.54209136962891
4.04916666666667	1.49202346801758
4.0525	1.44052505493164
4.05583333333334	1.38282775878906
4.05916666666667	1.32179260253906
4.0625	1.26171112060547
4.06583333333334	1.20401382446289
4.06916666666667	1.14583969116211
4.0725	1.08957290649414
4.07583333333334	1.03807449340821
4.07916666666667	0.991344451904297
4.0825	0.944137573242188
4.08583333333334	0.895977020263672
4.08916666666667	0.848770141601563
4.0925	0.801563262939453
4.09583333333334	0.752925872802735
4.09916666666667	0.703811645507813
4.1025	0.661849975585938
4.10583333333334	0.624179840087891
4.10916666666667	0.592231750488282
4.1125	0.561237335205078
4.11583333333334	0.532627105712891
4.11916666666667	0.50497055053711
4.1225	0.475406646728516
4.12583333333334	0.446319580078125
4.12916666666667	0.418663024902344
4.1325	0.392436981201172
4.13583333333334	0.365257263183594
4.13916666666667	0.34475326538086
4.1425	0.32949447631836
4.14583333333334	0.315666198730469
4.14916666666667	0.296592712402344
4.1525	0.274181365966797
4.15583333333334	0.252246856689453
4.15916666666667	0.228404998779297
4.1625	0.202178955078125
4.16583333333334	0.17547607421875
4.16916666666667	0.153064727783203
4.1725	0.13875961303711
4.17583333333334	0.128746032714844
4.17916666666667	0.116348266601563
4.1825	0.0996589660644531
4.18583333333334	0.080108642578125
4.18916666666667	0.0576972961425782
4.1925	0.0348091125488281
4.19583333333334	0.0138282775878906
4.19916666666667	0.000476837158203125
4.2025	-0.00858306884765625
4.20583333333334	-0.0128746032714844
4.20916666666667	-0.0133514404296875
4.2125	-0.0119209289550781
4.21583333333334	-0.0104904174804688
4.21916666666667	-0.0128746032714844
4.2225	-0.0147819519042969
4.22583333333334	-0.0214576721191406
4.22916666666667	-0.0276565551757813
4.2325	-0.0357627868652344
4.23583333333334	-0.0438690185546875
4.23916666666667	-0.0514984130859375
4.2425	-0.0586509704589844
4.24583333333334	-0.0600814819335938
4.24916666666667	-0.0629425048828125
4.2525	-0.06103515625
4.25583333333334	-0.0600814819335938
4.25916666666667	-0.0596046447753907
4.2625	-0.0596046447753907
4.26583333333334	-0.0581741333007813
4.26916666666667	-0.0524520874023438
4.2725	-0.0510215759277344
4.27583333333334	-0.0510215759277344
4.27916666666667	-0.0505447387695313
4.2825	-0.0467300415039063
4.28583333333334	-0.0452995300292969
4.28916666666667	-0.0462532043457031
4.2925	-0.0462532043457031
4.29583333333334	-0.041961669921875
4.29916666666667	-0.03814697265625
4.3025	-0.034332275390625
4.30583333333334	-0.0281333923339844
4.30916666666667	-0.0209808349609375
4.3125	-0.0133514404296875
4.31583333333334	-0.00905990600585938
4.31916666666667	-0.00810623168945313
4.3225	-0.0104904174804688
4.32583333333334	-0.0143051147460938
4.32916666666667	-0.0166893005371094
4.3325	-0.0219345092773438
4.33583333333334	-0.0276565551757813
4.33916666666667	-0.0286102294921875
4.3425	-0.0219345092773438
4.34583333333334	-0.0119209289550781
4.34916666666667	-0.00333786010742188
4.3525	0.003814697265625
4.35583333333334	0.0119209289550781
4.35916666666667	0.0176429748535156
4.3625	0.0162124633789063
4.36583333333334	0.0123977661132813
4.36916666666667	0.0095367431640625
4.3725	0.0095367431640625
4.37583333333334	0.0109672546386719
4.37916666666667	0.0147819519042969
4.3825	0.0214576721191406
4.38583333333334	0.0262260437011719
4.38916666666667	0.0295639038085938
4.3925	0.0352859497070313
4.39583333333334	0.0410079956054688
4.39916666666667	0.0429153442382813
4.4025	0.0367164611816406
4.40583333333334	0.0281333923339844
4.40916666666667	0.0219345092773438
4.4125	0.0171661376953125
4.41583333333334	0.0109672546386719
4.41916666666667	0.00476837158203125
4.4225	0.00476837158203125
4.42583333333334	0.0095367431640625
4.42916666666667	0.0143051147460938
4.4325	0.0157356262207031
4.43583333333334	0.0200271606445313
4.43916666666667	0.0281333923339844
4.4425	0.0352859497070313
4.44583333333334	0.0371932983398438
4.44916666666667	0.034332275390625
4.4525	0.0281333923339844
4.45583333333334	0.0181198120117188
4.45916666666667	0.00667572021484375
4.4625	-0.0019073486328125
4.46583333333334	-0.00333786010742188
4.46916666666667	0.000476837158203125
4.4725	0.0095367431640625
4.47583333333334	0.0224113464355469
4.47916666666667	0.034332275390625
4.4825	0.0414848327636719
4.48583333333334	0.0414848327636719
4.48916666666667	0.0395774841308594
4.4925	0.0357627868652344
4.49583333333334	0.030517578125
4.49916666666667	0.0233650207519531
4.5025	0.019073486328125
4.50583333333334	0.0176429748535156
4.50916666666667	0.0181198120117188
4.5125	0.0209808349609375
4.51583333333334	0.0224113464355469
4.51916666666667	0.0233650207519531
4.5225	0.0238418579101563
4.52583333333334	0.0243186950683594
4.52916666666667	0.0214576721191406
4.5325	0.0162124633789063
4.53583333333334	0.0147819519042969
4.53916666666667	0.019073486328125
4.5425	0.02288818359375
4.54583333333334	0.0257492065429688
4.54916666666667	0.0262260437011719
4.5525	0.026702880859375
4.55583333333334	0.0214576721191406
4.55916666666667	0.0138282775878906
4.5625	0.0057220458984375
4.56583333333334	0.000476837158203125
4.56916666666667	-0.00095367431640625
4.5725	-0.000476837158203125
4.57583333333334	0.00238418579101563
4.57916666666667	-0.00095367431640625
4.5825	-0.00715255737304688
4.58583333333334	-0.0123977661132813
4.58916666666667	-0.0138282775878906
4.5925	-0.011444091796875
4.59583333333334	-0.00905990600585938
4.59916666666667	-0.00238418579101563
4.6025	0.0057220458984375
4.60583333333334	0.0138282775878906
4.60916666666667	0.0171661376953125
4.6125	0.0133514404296875
4.61583333333334	0.00715255737304688
4.61916666666667	0.000476837158203125
4.6225	0.00095367431640625
4.62583333333334	0.00095367431640625
4.62916666666667	0.00333786010742188
4.6325	0.00667572021484375
4.63583333333334	0.0119209289550781
4.63916666666667	0.0200271606445313
4.6425	0.0224113464355469
4.64583333333334	0.0247955322265625
4.64916666666667	0.0238418579101563
4.6525	0.0224113464355469
4.65583333333334	0.0214576721191406
4.65916666666667	0.019073486328125
4.6625	0.0152587890625
4.66583333333334	0.00905990600585938
4.66916666666667	0.00476837158203125
4.6725	0.00333786010742188
4.67583333333334	0.00429153442382813
4.67916666666667	0.00667572021484375
4.6825	0.00715255737304688
4.68583333333334	0.00476837158203125
4.68916666666667	0.0019073486328125
4.6925	0
4.69583333333334	-0.00095367431640625
4.69916666666667	0
4.7025	0.003814697265625
4.70583333333334	0.00619888305664063
4.70916666666667	0.00715255737304688
4.7125	0.00667572021484375
4.71583333333334	0.00238418579101563
4.71916666666667	-0.00429153442382813
4.7225	-0.0100135803222656
4.72583333333334	-0.00810623168945313
4.72916666666667	-0.00095367431640625
4.7325	0.00667572021484375
4.73583333333334	0.0109672546386719
4.73916666666667	0.0128746032714844
4.7425	0.0147819519042969
4.74583333333334	0.0157356262207031
4.74916666666667	0.0143051147460938
4.7525	0.0133514404296875
4.75583333333334	0.0185966491699219
4.75916666666667	0.0314712524414063
4.7625	0.0429153442382813
4.76583333333334	0.0500679016113282
4.76916666666667	0.0562667846679688
4.7725	0.0586509704589844
4.77583333333334	0.0519752502441407
4.77916666666667	0.0367164611816406
4.7825	0.02288818359375
4.78583333333334	0.0128746032714844
4.78916666666667	0.00619888305664063
4.7925	0.00286102294921875
4.79583333333334	0.00333786010742188
4.79916666666667	0.0057220458984375
4.8025	0.003814697265625
4.80583333333334	-0.0019073486328125
4.80916666666667	-0.00762939453125
4.8125	-0.00905990600585938
4.81583333333334	-0.00810623168945313
4.81916666666667	-0.00333786010742188
4.8225	0.0057220458984375
4.82583333333334	0.0176429748535156
4.82916666666667	0.026702880859375
4.8325	0.0295639038085938
4.83583333333334	0.0352859497070313
4.83916666666667	0.0405311584472656
4.8425	0.0438690185546875
4.84583333333334	0.041961669921875
4.84916666666667	0.0362396240234375
4.8525	0.0300407409667969
4.85583333333334	0.0205039978027344
4.85916666666667	0.0123977661132813
4.8625	0.00667572021484375
4.86583333333334	0.00762939453125
4.86916666666667	0.0119209289550781
4.8725	0.0181198120117188
4.87583333333334	0.0257492065429688
4.87916666666667	0.0338554382324219
4.8825	0.0433921813964844
4.88583333333334	0.0476837158203125
4.88916666666667	0.0500679016113282
4.8925	0.0519752502441407
4.89583333333334	0.0567436218261719
4.89916666666667	0.0581741333007813
4.9025	0.0567436218261719
4.90583333333334	0.0548362731933594
4.90916666666667	0.057220458984375
4.9125	0.0605583190917969
4.91583333333334	0.0581741333007813
4.91916666666667	0.0543594360351563
4.9225	0.0467300415039063
4.92583333333334	0.0410079956054688
4.92916666666667	0.0362396240234375
4.9325	0.0324249267578125
4.93583333333334	0.0281333923339844
4.93916666666667	0.0238418579101563
4.9425	0.02288818359375
4.94583333333334	0.026702880859375
4.94916666666667	0.0300407409667969
4.9525	0.0300407409667969
4.95583333333334	0.0290870666503906
4.95916666666667	0.0300407409667969
4.9625	0.0314712524414063
4.96583333333334	0.0309944152832031
4.96916666666667	0.0276565551757813
4.9725	0.0252723693847656
4.97583333333334	0.0252723693847656
4.97916666666667	0.0271797180175781
4.9825	0.0300407409667969
4.98583333333334	0.0309944152832031
4.98916666666667	0.0300407409667969
4.9925	0.0281333923339844
4.99583333333334	0.0252723693847656
4.99916666666667	0.0214576721191406
5.0025	0.0171661376953125
5.00583333333334	0.0157356262207031
5.00916666666667	0.0171661376953125
5.0125	0.0200271606445313
5.01583333333334	0.0224113464355469
5.01916666666667	0.0262260437011719
5.0225	0.0309944152832031
5.02583333333334	0.0319480895996094
5.02916666666667	0.0333786010742188
5.0325	0.034332275390625
5.03583333333334	0.034332275390625
5.03916666666667	0.0295639038085938
5.0425	0.0257492065429688
5.04583333333334	0.02288818359375
5.04916666666667	0.0209808349609375
5.0525	0.0209808349609375
5.05583333333334	0.0257492065429688
5.05916666666667	0.030517578125
5.0625	0.0314712524414063
5.06583333333334	0.0324249267578125
5.06916666666667	0.0362396240234375
5.0725	0.0429153442382813
5.07583333333334	0.0452995300292969
5.07916666666667	0.0472068786621094
5.0825	0.049591064453125
5.08583333333334	0.0553131103515625
5.08916666666667	0.0586509704589844
5.0925	0.0600814819335938
5.09583333333334	0.06103515625
5.09916666666667	0.0667572021484375
5.1025	0.0743865966796875
5.10583333333334	0.0805854797363281
5.10916666666667	0.0858306884765625
5.1125	0.0920295715332031
5.11583333333334	0.102519989013672
5.11916666666667	0.114917755126953
5.1225	0.12969970703125
5.12583333333334	0.144481658935547
5.12916666666667	0.158309936523438
5.1325	0.172615051269531
5.13583333333334	0.187397003173828
5.13916666666667	0.203132629394531
5.1425	0.217914581298828
5.14583333333334	0.228404998779297
5.14916666666667	0.23651123046875
5.1525	0.244617462158203
5.15583333333334	0.255584716796875
5.15916666666667	0.269889831542969
5.1625	0.2899169921875
5.16583333333334	0.316143035888672
5.16916666666667	0.34475326538086
5.1725	0.370025634765625
5.17583333333334	0.39052963256836
5.17916666666667	0.408172607421875
5.1825	0.426292419433594
5.18583333333334	0.442028045654297
5.18916666666667	0.45919418334961
5.1925	0.477313995361328
5.19583333333334	0.498294830322266
5.19916666666667	0.52022933959961
5.2025	0.541210174560547
5.20583333333334	0.565052032470703
5.20916666666667	0.587940216064453
5.2125	0.614643096923828
5.21583333333334	0.644683837890625
5.21916666666667	0.674724578857422
5.2225	0.703811645507813
5.22583333333334	0.733375549316407
5.22916666666667	0.763416290283203
5.2325	0.790596008300782
5.23583333333334	0.811576843261719
5.23916666666667	0.827789306640625
5.2425	0.841140747070313
5.24583333333334	0.851154327392578
5.24916666666667	0.860691070556641
5.2525	0.8697509765625
5.25583333333334	0.879764556884766
5.25916666666667	0.888347625732422
5.2625	0.890731811523438
5.26583333333334	0.891208648681641
5.26916666666667	0.892162322998047
5.2725	0.895977020263672
5.27583333333334	0.898838043212891
5.27916666666667	0.904560089111328
5.2825	0.913143157958985
5.28583333333334	0.920295715332031
5.28916666666667	0.920295715332031
5.2925	0.914573669433594
5.29583333333334	0.90932846069336
5.29916666666667	0.902175903320313
5.3025	0.892162322998047
5.30583333333334	0.884056091308594
5.30916666666667	0.87881088256836
5.3125	0.874042510986328
5.31583333333334	0.865936279296875
5.31916666666667	0.854969024658203
5.3225	0.844001770019531
5.32583333333334	0.830173492431641
5.32916666666667	0.814437866210938
5.3325	0.800609588623047
5.33583333333334	0.791072845458985
5.33916666666667	0.785350799560547
5.3425	0.779151916503907
5.34583333333334	0.771522521972657
5.34916666666667	0.762939453125
5.3525	0.750541687011719
5.35583333333334	0.735759735107422
5.35916666666667	0.71859359741211
5.3625	0.700950622558594
5.36583333333334	0.681400299072266
5.36916666666667	0.6561279296875
5.3725	0.630378723144532
5.37583333333334	0.60415267944336
5.37916666666667	0.577449798583985
5.3825	0.551700592041016
5.38583333333334	0.530242919921875
5.38916666666667	0.517368316650391
5.3925	0.511646270751953
5.39583333333334	0.507354736328125
5.39916666666667	0.501155853271485
5.4025	0.491142272949219
5.40583333333334	0.476837158203125
5.40916666666667	0.457763671875
5.4125	0.435352325439453
5.41583333333334	0.412464141845703
5.41916666666667	0.395774841308594
5.4225	0.383853912353516
5.42583333333334	0.374794006347656
5.42916666666667	0.362873077392578
5.4325	0.349044799804688
5.43583333333334	0.338554382324219
5.43916666666667	0.326633453369141
5.4425	0.31423568725586
5.44583333333334	0.303745269775391
5.44916666666667	0.296115875244141
5.4525	0.290870666503906
5.45583333333334	0.280857086181641
5.45916666666667	0.271797180175781
5.4625	0.263214111328125
5.46583333333334	0.257492065429688
5.46916666666667	0.252723693847656
5.4725	0.241756439208985
5.47583333333334	0.227451324462891
5.47916666666667	0.20742416381836
5.4825	0.19216537475586
5.48583333333334	0.179290771484375
5.48916666666667	0.170707702636719
5.4925	0.166416168212891
5.49583333333334	0.166416168212891
5.49916666666667	0.168323516845703
5.5025	0.163078308105469
5.50583333333334	0.155448913574219
5.50916666666667	0.145912170410156
5.5125	0.138282775878906
5.51583333333334	0.130653381347656
5.51916666666667	0.123977661132813
5.5225	0.122547149658203
5.52583333333334	0.120639801025391
5.52916666666667	0.118255615234375
5.5325	0.117778778076172
5.53583333333334	0.121116638183594
5.53916666666667	0.122547149658203
5.5425	0.119209289550781
5.54583333333334	0.11587142944336
5.54916666666667	0.114917755126953
5.5525	0.113010406494141
5.55583333333334	0.106334686279297
5.55916666666667	0.101566314697266
5.5625	0.101566314697266
5.56583333333334	0.104904174804688
5.56916666666667	0.105857849121094
5.5725	0.103950500488281
5.57583333333334	0.103473663330078
5.57916666666667	0.09918212890625
5.5825	0.0910758972167969
5.58583333333334	0.0772476196289063
5.58916666666667	0.0662803649902344
5.5925	0.0596046447753907
5.59583333333334	0.0543594360351563
5.59916666666667	0.0529289245605469
5.6025	0.0538825988769532
5.60583333333334	0.0591278076171875
5.60916666666667	0.0596046447753907
5.6125	0.0586509704589844
5.61583333333334	0.0562667846679688
5.61916666666667	0.0553131103515625
5.6225	0.0553131103515625
5.62583333333334	0.0548362731933594
5.62916666666667	0.0553131103515625
5.6325	0.0557899475097657
5.63583333333334	0.0567436218261719
5.63916666666667	0.0605583190917969
5.6425	0.0658035278320313
5.64583333333334	0.072479248046875
5.64916666666667	0.0791549682617188
5.6525	0.0853538513183594
5.65583333333334	0.0886917114257813
5.65916666666667	0.08392333984375
5.6625	0.0743865966796875
5.66583333333334	0.0643730163574219
5.66916666666667	0.057220458984375
5.6725	0.0491142272949219
5.67583333333334	0.041961669921875
5.67916666666667	0.0395774841308594
5.6825	0.0400543212890625
5.68583333333334	0.0438690185546875
5.68916666666667	0.0491142272949219
5.6925	0.0567436218261719
5.69583333333334	0.06103515625
5.69916666666667	0.0624656677246094
5.7025	0.06103515625
5.70583333333334	0.0576972961425782
5.70916666666667	0.0510215759277344
5.7125	0.0433921813964844
5.71583333333334	0.041961669921875
5.71916666666667	0.0410079956054688
5.7225	0.041961669921875
5.72583333333334	0.0414848327636719
5.72916666666667	0.0405311584472656
5.7325	0.0405311584472656
5.73583333333334	0.0395774841308594
5.73916666666667	0.0405311584472656
5.7425	0.0414848327636719
5.74583333333334	0.0433921813964844
5.74916666666667	0.0467300415039063
5.7525	0.0486373901367188
5.75583333333334	0.0510215759277344
5.75916666666667	0.05340576171875
5.7625	0.0557899475097657
5.76583333333334	0.0567436218261719
5.76916666666667	0.0586509704589844
5.7725	0.0653266906738282
5.77583333333334	0.0691413879394532
5.77916666666667	0.0691413879394532
5.7825	0.0653266906738282
5.78583333333334	0.0619888305664063
5.78916666666667	0.0576972961425782
5.7925	0.0476837158203125
5.79583333333334	0.0395774841308594
5.79916666666667	0.0376701354980469
5.8025	0.0414848327636719
5.80583333333334	0.0457763671875
5.80916666666667	0.0524520874023438
5.8125	0.0624656677246094
5.81583333333334	0.0705718994140625
5.81916666666667	0.0729560852050782
5.8225	0.0748634338378907
5.82583333333334	0.0777244567871094
5.82916666666667	0.0758171081542969
5.8325	0.0667572021484375
5.83583333333334	0.0576972961425782
5.83916666666667	0.0576972961425782
5.8425	0.0615119934082032
5.84583333333334	0.064849853515625
5.84916666666667	0.0677108764648438
5.8525	0.072479248046875
5.85583333333334	0.0758171081542969
5.85916666666667	0.0710487365722657
5.8625	0.0605583190917969
5.86583333333334	0.049591064453125
5.86916666666667	0.0410079956054688
5.8725	0.034332275390625
5.87583333333334	0.0286102294921875
5.87916666666667	0.0262260437011719
5.8825	0.0257492065429688
5.88583333333334	0.0243186950683594
5.88916666666667	0.0247955322265625
5.8925	0.0276565551757813
5.89583333333334	0.0314712524414063
5.89916666666667	0.0371932983398438
5.9025	0.0452995300292969
5.90583333333334	0.0557899475097657
5.90916666666667	0.0624656677246094
5.9125	0.0643730163574219
5.91583333333334	0.0653266906738282
5.91916666666667	0.0629425048828125
5.9225	0.0581741333007813
5.92583333333334	0.05340576171875
5.92916666666667	0.0519752502441407
5.9325	0.0514984130859375
5.93583333333334	0.0524520874023438
5.93916666666667	0.0562667846679688
5.9425	0.0634193420410157
5.94583333333334	0.0705718994140625
5.94916666666667	0.0753402709960938
5.9525	0.0782012939453125
5.95583333333334	0.0782012939453125
5.95916666666667	0.0758171081542969
5.9625	0.0705718994140625
5.96583333333334	0.06103515625
5.96916666666667	0.05340576171875
5.9725	0.0524520874023438
5.97583333333334	0.057220458984375
5.97916666666667	0.0624656677246094
5.9825	0.0629425048828125
5.98583333333334	0.0596046447753907
5.98916666666667	0.0553131103515625
5.9925	0.05340576171875
5.99583333333334	0.0524520874023438
5.99916666666667	0.0524520874023438
6.0025	0.0557899475097657
6.00583333333334	0.0615119934082032
6.00916666666667	0.0638961791992188
6.0125	0.06103515625
6.01583333333334	0.0553131103515625
6.01916666666667	0.049591064453125
6.0225	0.0424385070800781
6.02583333333334	0.0362396240234375
6.02916666666667	0.0338554382324219
6.0325	0.0333786010742188
6.03583333333334	0.0338554382324219
6.03916666666667	0.0376701354980469
6.0425	0.0476837158203125
6.04583333333334	0.0605583190917969
6.04916666666667	0.0700950622558594
6.0525	0.0753402709960938
6.05583333333334	0.0772476196289063
6.05916666666667	0.0739097595214844
6.0625	0.0677108764648438
6.06583333333334	0.0600814819335938
6.06916666666667	0.0591278076171875
6.0725	0.0638961791992188
6.07583333333334	0.0696182250976563
6.07916666666667	0.0743865966796875
6.0825	0.0772476196289063
6.08583333333334	0.0829696655273438
6.08916666666667	0.087738037109375
6.0925	0.0867843627929688
6.09583333333334	0.0815391540527344
6.09916666666667	0.0753402709960938
6.1025	0.0691413879394532
6.10583333333334	0.0605583190917969
6.10916666666667	0.05340576171875
6.1125	0.0514984130859375
6.11583333333334	0.0538825988769532
6.11916666666667	0.0567436218261719
6.1225	0.0600814819335938
6.12583333333334	0.0624656677246094
6.12916666666667	0.0643730163574219
6.1325	0.064849853515625
6.13583333333334	0.06866455078125
6.13916666666667	0.0743865966796875
6.1425	0.080108642578125
6.14583333333334	0.08392333984375
6.14916666666667	0.08392333984375
6.1525	0.0820159912109375
6.15583333333334	0.0753402709960938
6.15916666666667	0.0696182250976563
6.1625	0.0638961791992188
6.16583333333334	0.0596046447753907
6.16916666666667	0.0538825988769532
6.1725	0.049591064453125
6.17583333333334	0.0500679016113282
6.17916666666667	0.0553131103515625
6.1825	0.0615119934082032
6.18583333333334	0.0681877136230469
6.18916666666667	0.0748634338378907
6.1925	0.0820159912109375
6.19583333333334	0.0844001770019531
6.19916666666667	0.0810623168945313
6.2025	0.0758171081542969
6.20583333333334	0.072479248046875
6.20916666666667	0.072479248046875
6.2125	0.0700950622558594
6.21583333333334	0.0662803649902344
6.21916666666667	0.0586509704589844
6.2225	0.0529289245605469
6.22583333333334	0.0491142272949219
6.22916666666667	0.0476837158203125
6.2325	0.0505447387695313
6.23583333333334	0.0567436218261719
6.23916666666667	0.0638961791992188
6.2425	0.0696182250976563
6.24583333333334	0.0710487365722657
6.24916666666667	0.0696182250976563
6.2525	0.0658035278320313
6.25583333333334	0.064849853515625
6.25916666666667	0.0681877136230469
6.2625	0.0691413879394532
6.26583333333334	0.0691413879394532
6.26916666666667	0.06866455078125
6.2725	0.0691413879394532
6.27583333333334	0.0658035278320313
6.27916666666667	0.0591278076171875
6.2825	0.05340576171875
6.28583333333334	0.0500679016113282
6.28916666666667	0.0486373901367188
6.2925	0.0491142272949219
6.29583333333334	0.0524520874023438
6.29916666666667	0.0562667846679688
6.3025	0.0600814819335938
6.30583333333334	0.0605583190917969
6.30916666666667	0.0605583190917969
6.3125	0.0576972961425782
6.31583333333334	0.0529289245605469
6.31916666666667	0.0462532043457031
6.3225	0.0414848327636719
6.32583333333334	0.0429153442382813
6.32916666666667	0.0448226928710938
6.3325	0.0448226928710938
6.33583333333334	0.0448226928710938
6.33916666666667	0.049591064453125
6.3425	0.0538825988769532
6.34583333333334	0.0543594360351563
6.34916666666667	0.0519752502441407
6.3525	0.05340576171875
6.35583333333334	0.0543594360351563
6.35916666666667	0.057220458984375
6.3625	0.0581741333007813
6.36583333333334	0.0586509704589844
6.36916666666667	0.0596046447753907
6.3725	0.0619888305664063
6.37583333333334	0.064849853515625
6.37916666666667	0.0615119934082032
6.3825	0.0581741333007813
6.38583333333334	0.0519752502441407
6.38916666666667	0.0467300415039063
6.3925	0.0371932983398438
6.39583333333334	0.0324249267578125
6.39916666666667	0.0314712524414063
6.4025	0.034332275390625
6.40583333333334	0.0405311584472656
6.40916666666667	0.0486373901367188
6.4125	0.0567436218261719
6.41583333333334	0.0576972961425782
6.41916666666667	0.0586509704589844
6.4225	0.0557899475097657
6.42583333333334	0.0510215759277344
6.42916666666667	0.0424385070800781
6.4325	0.03814697265625
6.43583333333334	0.0376701354980469
6.43916666666667	0.0367164611816406
6.4425	0.0391006469726563
6.44583333333334	0.0424385070800781
6.44916666666667	0.0467300415039063
6.4525	0.0448226928710938
6.45583333333334	0.0429153442382813
6.45916666666667	0.041961669921875
6.4625	0.0400543212890625
6.46583333333334	0.0391006469726563
6.46916666666667	0.0410079956054688
6.4725	0.0481605529785156
6.47583333333334	0.05340576171875
6.47916666666667	0.0557899475097657
6.4825	0.0576972961425782
6.48583333333334	0.0567436218261719
6.48916666666667	0.0538825988769532
6.4925	0.0486373901367188
6.49583333333334	0.0448226928710938
6.49916666666667	0.0438690185546875
6.5025	0.0424385070800781
6.50583333333334	0.041961669921875
6.50916666666667	0.0395774841308594
6.5125	0.0386238098144531
6.51583333333334	0.0376701354980469
6.51916666666667	0.0329017639160156
6.5225	0.0309944152832031
6.52583333333334	0.0309944152832031
6.52916666666667	0.0338554382324219
6.5325	0.034332275390625
6.53583333333334	0.0352859497070313
6.53916666666667	0.0400543212890625
6.5425	0.0452995300292969
6.54583333333334	0.0472068786621094
6.54916666666667	0.0438690185546875
6.5525	0.0391006469726563
6.55583333333334	0.0362396240234375
6.55916666666667	0.0352859497070313
6.5625	0.0371932983398438
6.56583333333334	0.0410079956054688
6.56916666666667	0.0491142272949219
6.5725	0.0586509704589844
6.57583333333334	0.0662803649902344
6.57916666666667	0.0677108764648438
6.5825	0.0634193420410157
6.58583333333334	0.0567436218261719
6.58916666666667	0.0505447387695313
6.5925	0.0457763671875
6.59583333333334	0.0395774841308594
6.59916666666667	0.0348091125488281
6.6025	0.0329017639160156
6.60583333333334	0.0338554382324219
6.60916666666667	0.0333786010742188
6.6125	0.0309944152832031
6.61583333333334	0.0290870666503906
6.61916666666667	0.0281333923339844
6.6225	0.0295639038085938
6.62583333333334	0.0314712524414063
6.62916666666667	0.034332275390625
6.6325	0.0352859497070313
6.63583333333334	0.0333786010742188
6.63916666666667	0.0286102294921875
6.6425	0.0238418579101563
6.64583333333334	0.0214576721191406
6.64916666666667	0.0195503234863281
6.6525	0.0205039978027344
6.65583333333334	0.0233650207519531
6.65916666666667	0.0286102294921875
6.6625	0.030517578125
6.66583333333334	0.0276565551757813
[truncated: 2,507 more rows]
