# Supplementary material for: Phase-Specific Parameter Estimation in Chiral HPLC Using 1‑Site, 2‑Site Stochastic Models, and Unified Equation Approach
Source: Anal Chem. 2026 Apr 29;98(18):13925–39. doi: 10.1021/acs.analchem.6c01634 (PMC13177292; doi:10.1021/acs.analchem.6c01634)
Supplement: Supplementary file 2 [file ac6c01634_si_002.zip › SupportingInformation/01_isotherm_fit/CELL3_data/LORA_CELL3_05_10_25403.CSV]

0.000833333333333334	-0.00095367431640625
0.00416666666666667	-0.00524520874023438
0.0075	-0.00333786010742188
0.0108333333333334	-0.0019073486328125
0.0141666666666667	-0.00333786010742188
0.0175	-0.0057220458984375
0.0208333333333334	-0.00286102294921875
0.0241666666666667	0.00810623168945313
0.0275	0.0185966491699219
0.0308333333333334	0.0281333923339844
0.0341666666666667	0.0395774841308594
0.0375	0.0524520874023438
0.0408333333333334	0.0624656677246094
0.0441666666666667	0.0634193420410157
0.0475	0.0615119934082032
0.0508333333333334	0.0576972961425782
0.0541666666666667	0.049591064453125
0.0575	0.0371932983398438
0.0608333333333334	0.0247955322265625
0.0641666666666667	0.0185966491699219
0.0675	0.0157356262207031
0.0708333333333334	0.0166893005371094
0.0741666666666667	0.02288818359375
0.0775	0.0324249267578125
0.0808333333333334	0.0400543212890625
0.0841666666666667	0.0414848327636719
0.0875	0.0414848327636719
0.0908333333333334	0.041961669921875
0.0941666666666667	0.0414848327636719
0.0975000000000001	0.0405311584472656
0.100833333333334	0.0371932983398438
0.104166666666667	0.0371932983398438
0.1075	0.0376701354980469
0.110833333333334	0.0395774841308594
0.114166666666667	0.041961669921875
0.1175	0.0452995300292969
0.120833333333334	0.0476837158203125
0.124166666666667	0.0467300415039063
0.1275	0.0448226928710938
0.130833333333334	0.0414848327636719
0.134166666666667	0.0414848327636719
0.1375	0.0429153442382813
0.140833333333334	0.0486373901367188
0.144166666666667	0.0557899475097657
0.1475	0.06103515625
0.150833333333334	0.064849853515625
0.154166666666667	0.064849853515625
0.1575	0.0634193420410157
0.160833333333334	0.0605583190917969
0.164166666666667	0.0576972961425782
0.1675	0.0538825988769532
0.170833333333334	0.0481605529785156
0.174166666666667	0.041961669921875
0.1775	0.0357627868652344
0.180833333333334	0.0314712524414063
0.184166666666667	0.0262260437011719
0.1875	0.0252723693847656
0.190833333333334	0.0257492065429688
0.194166666666667	0.0281333923339844
0.1975	0.0290870666503906
0.200833333333334	0.0286102294921875
0.204166666666667	0.030517578125
0.2075	0.030517578125
0.210833333333334	0.0300407409667969
0.214166666666667	0.0247955322265625
0.2175	0.0185966491699219
0.220833333333334	0.0133514404296875
0.224166666666667	0.0109672546386719
0.2275	0.0128746032714844
0.230833333333334	0.0171661376953125
0.234166666666667	0.0262260437011719
0.2375	0.0333786010742188
0.240833333333334	0.0357627868652344
0.244166666666667	0.0338554382324219
0.2475	0.0295639038085938
0.250833333333334	0.0233650207519531
0.254166666666667	0.0123977661132813
0.2575	0.00619888305664063
0.260833333333334	0.0109672546386719
0.264166666666667	0.0214576721191406
0.2675	0.0295639038085938
0.270833333333334	0.0357627868652344
0.274166666666667	0.0443458557128906
0.2775	0.049591064453125
0.280833333333334	0.0467300415039063
0.284166666666667	0.0386238098144531
0.2875	0.034332275390625
0.290833333333334	0.0348091125488281
0.294166666666667	0.0371932983398438
0.2975	0.03814697265625
0.300833333333334	0.03814697265625
0.304166666666667	0.03814697265625
0.3075	0.0333786010742188
0.310833333333334	0.0252723693847656
0.314166666666667	0.0166893005371094
0.3175	0.0152587890625
0.320833333333334	0.0200271606445313
0.324166666666667	0.0252723693847656
0.3275	0.0295639038085938
0.330833333333334	0.0329017639160156
0.334166666666667	0.0324249267578125
0.3375	0.0262260437011719
0.340833333333334	0.0171661376953125
0.344166666666667	0.0143051147460938
0.3475	0.0171661376953125
0.350833333333334	0.0224113464355469
0.354166666666667	0.0271797180175781
0.3575	0.0314712524414063
0.360833333333334	0.0362396240234375
0.364166666666667	0.0357627868652344
0.3675	0.0348091125488281
0.370833333333334	0.0348091125488281
0.374166666666667	0.0395774841308594
0.3775	0.041961669921875
0.380833333333334	0.041961669921875
0.384166666666667	0.0414848327636719
0.3875	0.0429153442382813
0.390833333333334	0.0438690185546875
0.394166666666667	0.0414848327636719
0.3975	0.0395774841308594
0.400833333333334	0.0391006469726563
0.404166666666667	0.0429153442382813
0.4075	0.0476837158203125
0.410833333333334	0.0548362731933594
0.414166666666667	0.0634193420410157
0.4175	0.0734329223632813
0.420833333333334	0.0786781311035157
0.424166666666667	0.0734329223632813
0.4275	0.0634193420410157
0.430833333333334	0.0524520874023438
0.434166666666667	0.0438690185546875
0.4375	0.0333786010742188
0.440833333333334	0.0262260437011719
0.444166666666667	0.0257492065429688
0.4475	0.0290870666503906
0.450833333333334	0.0329017639160156
0.454166666666667	0.0362396240234375
0.4575	0.0429153442382813
0.460833333333334	0.0491142272949219
0.464166666666667	0.05340576171875
0.4675	0.0514984130859375
0.470833333333334	0.0452995300292969
0.474166666666667	0.0362396240234375
0.4775	0.0295639038085938
0.480833333333334	0.0257492065429688
0.484166666666667	0.0243186950683594
0.4875	0.0252723693847656
0.490833333333334	0.0295639038085938
0.494166666666667	0.0376701354980469
0.4975	0.0472068786621094
0.500833333333334	0.0519752502441407
0.504166666666667	0.0519752502441407
0.5075	0.0472068786621094
0.510833333333334	0.0410079956054688
0.514166666666667	0.0329017639160156
0.5175	0.0205039978027344
0.520833333333334	0.0095367431640625
0.524166666666667	0.000476837158203125
0.5275	-0.00333786010742188
0.530833333333334	-0.00810623168945313
0.534166666666667	-0.0138282775878906
0.5375	-0.0219345092773438
0.540833333333334	-0.0309944152832031
0.544166666666667	-0.0395774841308594
0.5475	-0.0472068786621094
0.550833333333334	-0.0538825988769532
0.554166666666667	-0.0586509704589844
0.5575	-0.0619888305664063
0.560833333333334	-0.0624656677246094
0.564166666666667	-0.0605583190917969
0.5675	-0.0505447387695313
0.570833333333334	-0.0348091125488281
0.574166666666667	-0.0205039978027344
0.5775	-0.00715255737304688
0.580833333333334	0.00238418579101563
0.584166666666667	0.0138282775878906
0.5875	0.0200271606445313
0.590833333333334	0.0205039978027344
0.594166666666667	0.0224113464355469
0.5975	0.0271797180175781
0.600833333333334	0.0329017639160156
0.604166666666667	0.0367164611816406
0.6075	0.0386238098144531
0.610833333333334	0.0414848327636719
0.614166666666667	0.0429153442382813
0.6175	0.0400543212890625
0.620833333333334	0.0352859497070313
0.624166666666667	0.0295639038085938
0.6275	0.0257492065429688
0.630833333333334	0.0214576721191406
0.634166666666667	0.0195503234863281
0.6375	0.0200271606445313
0.640833333333334	0.0238418579101563
0.644166666666667	0.0247955322265625
0.6475	0.0243186950683594
0.650833333333334	0.0224113464355469
0.654166666666667	0.0219345092773438
0.6575	0.0219345092773438
0.660833333333334	0.0247955322265625
0.664166666666667	0.0300407409667969
0.6675	0.0348091125488281
0.670833333333334	0.0386238098144531
0.674166666666667	0.0405311584472656
0.6775	0.0424385070800781
0.680833333333334	0.0424385070800781
0.684166666666667	0.0391006469726563
0.6875	0.0391006469726563
0.690833333333334	0.0414848327636719
0.694166666666667	0.0467300415039063
0.6975	0.049591064453125
0.700833333333334	0.049591064453125
0.704166666666667	0.0505447387695313
0.7075	0.0491142272949219
0.710833333333334	0.0491142272949219
0.714166666666667	0.0481605529785156
0.7175	0.0462532043457031
0.720833333333334	0.0433921813964844
0.724166666666667	0.0433921813964844
0.7275	0.0400543212890625
0.730833333333334	0.0324249267578125
0.734166666666667	0.0195503234863281
0.7375	0.0138282775878906
0.740833333333334	0.0152587890625
0.744166666666667	0.019073486328125
0.7475	0.0243186950683594
0.750833333333334	0.0281333923339844
0.754166666666667	0.0324249267578125
0.7575	0.0338554382324219
0.760833333333334	0.0309944152832031
0.764166666666667	0.0247955322265625
0.7675	0.0166893005371094
0.770833333333334	0.0123977661132813
0.774166666666667	0.0109672546386719
0.7775	0.00810623168945313
0.780833333333334	0.00476837158203125
0.784166666666667	0.00238418579101563
0.7875	0.00238418579101563
0.790833333333334	0.00524520874023438
0.794166666666667	0.00810623168945313
0.7975	0.0138282775878906
0.800833333333334	0.0176429748535156
0.804166666666667	0.0219345092773438
0.8075	0.0238418579101563
0.810833333333334	0.02288818359375
0.814166666666667	0.0200271606445313
0.8175	0.0162124633789063
0.820833333333334	0.0147819519042969
0.824166666666667	0.0123977661132813
0.8275	0.0133514404296875
0.830833333333334	0.0147819519042969
0.834166666666667	0.0171661376953125
0.8375	0.0166893005371094
0.840833333333334	0.0200271606445313
0.844166666666667	0.0243186950683594
0.8475	0.0247955322265625
0.850833333333334	0.0195503234863281
0.854166666666667	0.0133514404296875
0.8575	0.011444091796875
0.860833333333334	0.0104904174804688
0.864166666666667	0.0095367431640625
0.8675	0.0095367431640625
0.870833333333334	0.0147819519042969
0.874166666666667	0.0257492065429688
0.8775	0.0338554382324219
0.880833333333334	0.0362396240234375
0.884166666666667	0.0362396240234375
0.8875	0.0357627868652344
0.890833333333334	0.0333786010742188
0.894166666666667	0.0238418579101563
0.8975	0.0128746032714844
0.900833333333334	0.00476837158203125
0.904166666666667	-0.00286102294921875
0.9075	-0.0095367431640625
0.910833333333334	-0.0147819519042969
0.914166666666667	-0.0138282775878906
0.9175	-0.0123977661132813
0.920833333333334	-0.0119209289550781
0.924166666666667	-0.0104904174804688
0.9275	-0.00619888305664063
0.930833333333334	0.000476837158203125
0.934166666666667	0.00715255737304688
0.9375	0.0133514404296875
0.940833333333334	0.0195503234863281
0.944166666666667	0.0247955322265625
0.9475	0.0243186950683594
0.950833333333334	0.0162124633789063
0.954166666666667	0.00715255737304688
0.9575	0.0019073486328125
0.960833333333334	-0.000476837158203125
0.964166666666667	-0.003814697265625
0.9675	-0.00905990600585938
0.970833333333334	-0.0104904174804688
0.974166666666667	-0.00762939453125
0.9775	-0.00858306884765625
0.980833333333334	-0.0128746032714844
0.984166666666667	-0.0147819519042969
0.9875	-0.0109672546386719
0.990833333333334	-0.00762939453125
0.994166666666667	-0.0109672546386719
0.9975	-0.0166893005371094
1.00083333333334	-0.0185966491699219
1.00416666666667	-0.0185966491699219
1.0075	-0.0181198120117188
1.01083333333334	-0.0176429748535156
1.01416666666667	-0.0133514404296875
1.0175	-0.00476837158203125
1.02083333333334	0.00143051147460938
1.02416666666667	0.00619888305664063
1.0275	0.00810623168945313
1.03083333333334	0.0100135803222656
1.03416666666667	0.0109672546386719
1.0375	0.00810623168945313
1.04083333333334	0.00429153442382813
1.04416666666667	0.00143051147460938
1.0475	0.000476837158203125
1.05083333333334	-0.000476837158203125
1.05416666666667	-0.00095367431640625
1.0575	0.000476837158203125
1.06083333333334	0.00429153442382813
1.06416666666667	0.00858306884765625
1.0675	0.0128746032714844
1.07083333333334	0.0205039978027344
1.07416666666667	0.0286102294921875
1.0775	0.0371932983398438
1.08083333333334	0.0443458557128906
1.08416666666667	0.0505447387695313
1.0875	0.0576972961425782
1.09083333333334	0.0605583190917969
1.09416666666667	0.0619888305664063
1.0975	0.0615119934082032
1.10083333333334	0.0629425048828125
1.10416666666667	0.0624656677246094
1.1075	0.057220458984375
1.11083333333334	0.0500679016113282
1.11416666666667	0.0433921813964844
1.1175	0.0362396240234375
1.12083333333334	0.0281333923339844
1.12416666666667	0.02288818359375
1.1275	0.0209808349609375
1.13083333333334	0.0181198120117188
1.13416666666667	0.0147819519042969
1.1375	0.0143051147460938
1.14083333333334	0.0162124633789063
1.14416666666667	0.0147819519042969
1.1475	0.0138282775878906
1.15083333333334	0.019073486328125
1.15416666666667	0.0281333923339844
1.1575	0.0357627868652344
1.16083333333334	0.0391006469726563
1.16416666666667	0.041961669921875
1.1675	0.0433921813964844
1.17083333333334	0.03814697265625
1.17416666666667	0.0286102294921875
1.1775	0.0195503234863281
1.18083333333334	0.0138282775878906
1.18416666666667	0.0128746032714844
1.1875	0.0147819519042969
1.19083333333334	0.0200271606445313
1.19416666666667	0.0257492065429688
1.1975	0.0276565551757813
1.20083333333334	0.0276565551757813
1.20416666666667	0.0233650207519531
1.2075	0.019073486328125
1.21083333333334	0.0147819519042969
1.21416666666667	0.0147819519042969
1.2175	0.0171661376953125
1.22083333333334	0.0205039978027344
1.22416666666667	0.0233650207519531
1.2275	0.0238418579101563
1.23083333333334	0.0224113464355469
1.23416666666667	0.0181198120117188
1.2375	0.0128746032714844
1.24083333333334	0.0109672546386719
1.24416666666667	0.0133514404296875
1.2475	0.0185966491699219
1.25083333333334	0.02288818359375
1.25416666666667	0.026702880859375
1.2575	0.0295639038085938
1.26083333333334	0.0257492065429688
1.26416666666667	0.0195503234863281
1.2675	0.0123977661132813
1.27083333333334	0.011444091796875
1.27416666666667	0.011444091796875
1.2775	0.0133514404296875
1.28083333333334	0.0200271606445313
1.28416666666667	0.0271797180175781
1.2875	0.0329017639160156
1.29083333333334	0.0319480895996094
1.29416666666667	0.030517578125
1.2975	0.0286102294921875
1.30083333333334	0.0247955322265625
1.30416666666667	0.0200271606445313
1.3075	0.0166893005371094
1.31083333333334	0.0181198120117188
1.31416666666667	0.0219345092773438
1.3175	0.0262260437011719
1.32083333333334	0.0271797180175781
1.32416666666667	0.0271797180175781
1.3275	0.0286102294921875
1.33083333333334	0.0271797180175781
1.33416666666667	0.0257492065429688
1.3375	0.0271797180175781
1.34083333333334	0.0348091125488281
1.34416666666667	0.0429153442382813
1.3475	0.0443458557128906
1.35083333333334	0.0414848327636719
1.35416666666667	0.0362396240234375
1.3575	0.0324249267578125
1.36083333333334	0.0257492065429688
1.36416666666667	0.0219345092773438
1.3675	0.0243186950683594
1.37083333333334	0.0300407409667969
1.37416666666667	0.034332275390625
1.3775	0.0362396240234375
1.38083333333334	0.0367164611816406
1.38416666666667	0.0348091125488281
1.3875	0.0333786010742188
1.39083333333334	0.0371932983398438
1.39416666666667	0.0448226928710938
1.3975	0.0514984130859375
1.40083333333334	0.0591278076171875
1.40416666666667	0.0662803649902344
1.4075	0.0710487365722657
1.41083333333334	0.0710487365722657
1.41416666666667	0.0658035278320313
1.4175	0.0624656677246094
1.42083333333334	0.06103515625
1.42416666666667	0.06103515625
1.4275	0.0596046447753907
1.43083333333334	0.0586509704589844
1.43416666666667	0.0605583190917969
1.4375	0.0629425048828125
1.44083333333334	0.0619888305664063
1.44416666666667	0.0557899475097657
1.4475	0.0476837158203125
1.45083333333334	0.0405311584472656
1.45416666666667	0.03814697265625
1.4575	0.0376701354980469
1.46083333333334	0.0386238098144531
1.46416666666667	0.041961669921875
1.4675	0.0481605529785156
1.47083333333334	0.05340576171875
1.47416666666667	0.0529289245605469
1.4775	0.0491142272949219
1.48083333333334	0.0462532043457031
1.48416666666667	0.0476837158203125
1.4875	0.0519752502441407
1.49083333333334	0.0591278076171875
1.49416666666667	0.0658035278320313
1.4975	0.0696182250976563
1.50083333333334	0.0705718994140625
1.50416666666667	0.0696182250976563
1.5075	0.0677108764648438
1.51083333333334	0.0643730163574219
1.51416666666667	0.0615119934082032
1.5175	0.0596046447753907
1.52083333333334	0.057220458984375
1.52416666666667	0.0529289245605469
1.5275	0.0472068786621094
1.53083333333334	0.0414848327636719
1.53416666666667	0.0371932983398438
1.5375	0.0348091125488281
1.54083333333334	0.034332275390625
1.54416666666667	0.0376701354980469
1.5475	0.0429153442382813
1.55083333333334	0.0481605529785156
1.55416666666667	0.0510215759277344
1.5575	0.0524520874023438
1.56083333333334	0.0514984130859375
1.56416666666667	0.0467300415039063
1.5675	0.0410079956054688
1.57083333333334	0.0362396240234375
1.57416666666667	0.0333786010742188
1.5775	0.0338554382324219
1.58083333333334	0.0357627868652344
1.58416666666667	0.0391006469726563
1.5875	0.0410079956054688
1.59083333333334	0.041961669921875
1.59416666666667	0.0452995300292969
1.5975	0.0491142272949219
1.60083333333334	0.0519752502441407
1.60416666666667	0.0510215759277344
1.6075	0.0505447387695313
1.61083333333334	0.0514984130859375
1.61416666666667	0.0510215759277344
1.6175	0.0467300415039063
1.62083333333334	0.0424385070800781
1.62416666666667	0.0414848327636719
1.6275	0.0410079956054688
1.63083333333334	0.0367164611816406
1.63416666666667	0.0281333923339844
1.6375	0.0238418579101563
1.64083333333334	0.0252723693847656
1.64416666666667	0.0281333923339844
1.6475	0.0300407409667969
1.65083333333334	0.0290870666503906
1.65416666666667	0.0309944152832031
1.6575	0.026702880859375
1.66083333333334	0.0185966491699219
1.66416666666667	0.0109672546386719
1.6675	0.00858306884765625
1.67083333333334	0.00905990600585938
1.67416666666667	0.00905990600585938
1.6775	0.0104904174804688
1.68083333333334	0.0138282775878906
1.68416666666667	0.0195503234863281
1.6875	0.0247955322265625
1.69083333333334	0.0329017639160156
1.69416666666667	0.0405311584472656
1.6975	0.0462532043457031
1.70083333333334	0.0500679016113282
1.70416666666667	0.049591064453125
1.7075	0.0486373901367188
1.71083333333334	0.0462532043457031
1.71416666666667	0.0457763671875
1.7175	0.049591064453125
1.72083333333334	0.0538825988769532
1.72416666666667	0.0567436218261719
1.7275	0.0538825988769532
1.73083333333334	0.0457763671875
1.73416666666667	0.0362396240234375
1.7375	0.0271797180175781
1.74083333333334	0.0214576721191406
1.74416666666667	0.0166893005371094
1.7475	0.0162124633789063
1.75083333333334	0.02288818359375
1.75416666666667	0.0319480895996094
1.7575	0.03814697265625
1.76083333333334	0.0352859497070313
1.76416666666667	0.0329017639160156
1.7675	0.0324249267578125
1.77083333333334	0.0352859497070313
1.77416666666667	0.0371932983398438
1.7775	0.0414848327636719
1.78083333333334	0.0510215759277344
1.78416666666667	0.0596046447753907
1.7875	0.0624656677246094
1.79083333333334	0.057220458984375
1.79416666666667	0.0538825988769532
1.7975	0.0514984130859375
1.80083333333334	0.0524520874023438
1.80416666666667	0.0510215759277344
1.8075	0.0524520874023438
1.81083333333334	0.0567436218261719
1.81416666666667	0.06103515625
1.8175	0.0629425048828125
1.82083333333334	0.0629425048828125
1.82416666666667	0.0658035278320313
1.8275	0.0705718994140625
1.83083333333334	0.0748634338378907
1.83416666666667	0.0762939453125
1.8375	0.0786781311035157
1.84083333333334	0.0815391540527344
1.84416666666667	0.0810623168945313
1.8475	0.0758171081542969
1.85083333333334	0.0705718994140625
1.85416666666667	0.0677108764648438
1.8575	0.0629425048828125
1.86083333333334	0.0576972961425782
1.86416666666667	0.0557899475097657
1.8675	0.0581741333007813
1.87083333333334	0.0596046447753907
1.87416666666667	0.0600814819335938
1.8775	0.0629425048828125
1.88083333333334	0.0658035278320313
1.88416666666667	0.0638961791992188
1.8875	0.0643730163574219
1.89083333333334	0.0653266906738282
1.89416666666667	0.06866455078125
1.8975	0.06866455078125
1.90083333333334	0.0677108764648438
1.90416666666667	0.0667572021484375
1.9075	0.0638961791992188
1.91083333333334	0.0591278076171875
1.91416666666667	0.0519752502441407
1.9175	0.0448226928710938
1.92083333333334	0.0405311584472656
1.92416666666667	0.0391006469726563
1.9275	0.0410079956054688
1.93083333333334	0.0433921813964844
1.93416666666667	0.0443458557128906
1.9375	0.0443458557128906
1.94083333333334	0.0448226928710938
1.94416666666667	0.0486373901367188
1.9475	0.0514984130859375
1.95083333333334	0.05340576171875
1.95416666666667	0.0567436218261719
1.9575	0.0586509704589844
1.96083333333334	0.0557899475097657
1.96416666666667	0.0448226928710938
1.9675	0.0309944152832031
1.97083333333334	0.0181198120117188
1.97416666666667	0.00762939453125
1.9775	0.00286102294921875
1.98083333333334	0.00238418579101563
1.98416666666667	0.00619888305664063
1.9875	0.0104904174804688
1.99083333333334	0.0181198120117188
1.99416666666667	0.0238418579101563
1.9975	0.0257492065429688
2.00083333333334	0.0257492065429688
2.00416666666667	0.0262260437011719
2.0075	0.0290870666503906
2.01083333333334	0.0290870666503906
2.01416666666667	0.0324249267578125
2.0175	0.0395774841308594
2.02083333333334	0.0462532043457031
2.02416666666667	0.0505447387695313
2.0275	0.0505447387695313
2.03083333333334	0.0519752502441407
2.03416666666667	0.0538825988769532
2.0375	0.0581741333007813
2.04083333333334	0.0629425048828125
2.04416666666667	0.0658035278320313
2.0475	0.064849853515625
2.05083333333334	0.0600814819335938
2.05416666666667	0.0514984130859375
2.0575	0.0410079956054688
2.06083333333334	0.0314712524414063
2.06416666666667	0.0286102294921875
2.0675	0.0319480895996094
2.07083333333334	0.0386238098144531
2.07416666666667	0.0405311584472656
2.0775	0.0352859497070313
2.08083333333334	0.0295639038085938
2.08416666666667	0.0276565551757813
2.0875	0.030517578125
2.09083333333334	0.0352859497070313
2.09416666666667	0.0429153442382813
2.0975	0.05340576171875
2.10083333333334	0.0600814819335938
2.10416666666667	0.0591278076171875
2.1075	0.0524520874023438
2.11083333333334	0.0448226928710938
2.11416666666667	0.0395774841308594
2.1175	0.03814697265625
2.12083333333334	0.0410079956054688
2.12416666666667	0.0443458557128906
2.1275	0.0476837158203125
2.13083333333334	0.0505447387695313
2.13416666666667	0.0500679016113282
2.1375	0.0457763671875
2.14083333333334	0.0371932983398438
2.14416666666667	0.0295639038085938
2.1475	0.0238418579101563
2.15083333333334	0.0205039978027344
2.15416666666667	0.0157356262207031
2.1575	0.0128746032714844
2.16083333333334	0.0128746032714844
2.16416666666667	0.0157356262207031
2.1675	0.0166893005371094
2.17083333333334	0.0171661376953125
2.17416666666667	0.0185966491699219
2.1775	0.0219345092773438
2.18083333333334	0.0252723693847656
2.18416666666667	0.0262260437011719
2.1875	0.0281333923339844
2.19083333333334	0.0262260437011719
2.19416666666667	0.0224113464355469
2.1975	0.0176429748535156
2.20083333333334	0.0128746032714844
2.20416666666667	0.00619888305664063
2.2075	-0.00524520874023438
2.21083333333334	-0.0138282775878906
2.21416666666667	-0.0162124633789063
2.2175	-0.011444091796875
2.22083333333334	-0.0019073486328125
2.22416666666667	0.00619888305664063
2.2275	0.0119209289550781
2.23083333333334	0.0171661376953125
2.23416666666667	0.02288818359375
2.2375	0.026702880859375
2.24083333333334	0.0290870666503906
2.24416666666667	0.0329017639160156
2.2475	0.0352859497070313
2.25083333333334	0.0338554382324219
2.25416666666667	0.0276565551757813
2.2575	0.02288818359375
2.26083333333334	0.0181198120117188
2.26416666666667	0.0157356262207031
2.2675	0.0181198120117188
2.27083333333334	0.0247955322265625
2.27416666666667	0.0314712524414063
2.2775	0.0319480895996094
2.28083333333334	0.0300407409667969
2.28416666666667	0.0262260437011719
2.2875	0.0243186950683594
2.29083333333334	0.0224113464355469
2.29416666666667	0.0209808349609375
2.2975	0.0152587890625
2.30083333333334	0.00667572021484375
2.30416666666667	-0.000476837158203125
2.3075	-0.0057220458984375
2.31083333333334	-0.00667572021484375
2.31416666666667	-0.00858306884765625
2.3175	-0.00524520874023438
2.32083333333334	0
2.32416666666667	0.00619888305664063
2.3275	0.0100135803222656
2.33083333333334	0.0109672546386719
2.33416666666667	0.0138282775878906
2.3375	0.0162124633789063
2.34083333333334	0.0176429748535156
2.34416666666667	0.0181198120117188
2.3475	0.0209808349609375
2.35083333333334	0.0247955322265625
2.35416666666667	0.0262260437011719
2.3575	0.0271797180175781
2.36083333333334	0.0300407409667969
2.36416666666667	0.0333786010742188
2.3675	0.0295639038085938
2.37083333333334	0.0224113464355469
2.37416666666667	0.0162124633789063
2.3775	0.0181198120117188
2.38083333333334	0.019073486328125
2.38416666666667	0.0171661376953125
2.3875	0.0123977661132813
2.39083333333334	0.011444091796875
2.39416666666667	0.0143051147460938
2.3975	0.0162124633789063
2.40083333333334	0.019073486328125
2.40416666666667	0.0252723693847656
2.4075	0.0362396240234375
2.41083333333334	0.0433921813964844
2.41416666666667	0.0414848327636719
2.4175	0.0319480895996094
2.42083333333334	0.0224113464355469
2.42416666666667	0.0181198120117188
2.4275	0.0185966491699219
2.43083333333334	0.0214576721191406
2.43416666666667	0.0257492065429688
2.4375	0.0319480895996094
2.44083333333334	0.0376701354980469
2.44416666666667	0.0410079956054688
2.4475	0.03814697265625
2.45083333333334	0.034332275390625
2.45416666666667	0.0324249267578125
2.4575	0.0309944152832031
2.46083333333334	0.0286102294921875
2.46416666666667	0.0257492065429688
2.4675	0.0271797180175781
2.47083333333334	0.0329017639160156
2.47416666666667	0.0357627868652344
2.4775	0.0395774841308594
2.48083333333334	0.0424385070800781
2.48416666666667	0.0433921813964844
2.4875	0.0424385070800781
2.49083333333334	0.0386238098144531
2.49416666666667	0.0371932983398438
2.4975	0.0319480895996094
2.50083333333334	0.0281333923339844
2.50416666666667	0.0271797180175781
2.5075	0.0276565551757813
2.51083333333334	0.0257492065429688
2.51416666666667	0.0219345092773438
2.5175	0.0224113464355469
2.52083333333334	0.026702880859375
2.52416666666667	0.0324249267578125
2.5275	0.0362396240234375
2.53083333333334	0.0376701354980469
2.53416666666667	0.0367164611816406
2.5375	0.0333786010742188
2.54083333333334	0.0276565551757813
2.54416666666667	0.0214576721191406
2.5475	0.0152587890625
2.55083333333334	0.0128746032714844
2.55416666666667	0.0138282775878906
2.5575	0.0176429748535156
2.56083333333334	0.0209808349609375
2.56416666666667	0.0205039978027344
2.5675	0.0205039978027344
2.57083333333334	0.0224113464355469
2.57416666666667	0.0271797180175781
2.5775	0.0300407409667969
2.58083333333334	0.0324249267578125
2.58416666666667	0.0333786010742188
2.5875	0.0352859497070313
2.59083333333334	0.0362396240234375
2.59416666666667	0.0367164611816406
2.5975	0.0367164611816406
2.60083333333334	0.0338554382324219
2.60416666666667	0.0314712524414063
2.6075	0.030517578125
2.61083333333334	0.0300407409667969
2.61416666666667	0.0295639038085938
2.6175	0.0271797180175781
2.62083333333334	0.0257492065429688
2.62416666666667	0.0224113464355469
2.6275	0.0176429748535156
2.63083333333334	0.0133514404296875
2.63416666666667	0.011444091796875
2.6375	0.0128746032714844
2.64083333333334	0.0181198120117188
2.64416666666667	0.0243186950683594
2.6475	0.0319480895996094
2.65083333333334	0.03814697265625
2.65416666666667	0.0414848327636719
2.6575	0.0429153442382813
2.66083333333334	0.0424385070800781
2.66416666666667	0.0410079956054688
2.6675	0.03814697265625
2.67083333333334	0.0357627868652344
2.67416666666667	0.0333786010742188
2.6775	0.0281333923339844
2.68083333333334	0.0185966491699219
2.68416666666667	0.0123977661132813
2.6875	0.00619888305664063
2.69083333333334	0.00333786010742188
2.69416666666667	0.00143051147460938
2.6975	0.00524520874023438
2.70083333333334	0.0100135803222656
2.70416666666667	0.0119209289550781
2.7075	0.0143051147460938
2.71083333333334	0.0157356262207031
2.71416666666667	0.0176429748535156
2.7175	0.0176429748535156
2.72083333333334	0.0205039978027344
2.72416666666667	0.0252723693847656
2.7275	0.030517578125
2.73083333333334	0.0324249267578125
2.73416666666667	0.0286102294921875
2.7375	0.0252723693847656
2.74083333333334	0.0247955322265625
2.74416666666667	0.0247955322265625
2.7475	0.0233650207519531
2.75083333333334	0.0238418579101563
2.75416666666667	0.0281333923339844
2.7575	0.030517578125
2.76083333333334	0.0324249267578125
2.76416666666667	0.0329017639160156
2.7675	0.0362396240234375
2.77083333333334	0.0357627868652344
2.77416666666667	0.0348091125488281
2.7775	0.0314712524414063
2.78083333333334	0.0252723693847656
2.78416666666667	0.0200271606445313
2.7875	0.0128746032714844
2.79083333333334	0.0095367431640625
2.79416666666667	0.0100135803222656
2.7975	0.0147819519042969
2.80083333333334	0.019073486328125
2.80416666666667	0.0233650207519531
2.8075	0.026702880859375
2.81083333333334	0.0295639038085938
2.81416666666667	0.0290870666503906
2.8175	0.0281333923339844
2.82083333333334	0.0300407409667969
2.82416666666667	0.0295639038085938
2.8275	0.0290870666503906
2.83083333333334	0.0262260437011719
2.83416666666667	0.0219345092773438
2.8375	0.0185966491699219
2.84083333333334	0.0185966491699219
2.84416666666667	0.02288818359375
2.8475	0.0252723693847656
2.85083333333334	0.0262260437011719
2.85416666666667	0.026702880859375
2.8575	0.0290870666503906
2.86083333333334	0.0295639038085938
2.86416666666667	0.0276565551757813
2.8675	0.0247955322265625
2.87083333333334	0.0247955322265625
2.87416666666667	0.0281333923339844
2.8775	0.0286102294921875
2.88083333333334	0.026702880859375
2.88416666666667	0.026702880859375
2.8875	0.0300407409667969
2.89083333333334	0.034332275390625
2.89416666666667	0.0414848327636719
2.8975	0.0519752502441407
2.90083333333334	0.0653266906738282
2.90416666666667	0.0762939453125
2.9075	0.0858306884765625
2.91083333333334	0.0882148742675781
2.91416666666667	0.0834465026855469
2.9175	0.072479248046875
2.92083333333334	0.0634193420410157
2.92416666666667	0.06103515625
2.9275	0.0638961791992188
2.93083333333334	0.0729560852050782
2.93416666666667	0.0901222229003906
2.9375	0.113487243652344
2.94083333333334	0.138282775878906
2.94416666666667	0.16021728515625
2.9475	0.179767608642578
2.95083333333334	0.198841094970703
2.95416666666667	0.21505355834961
2.9575	0.228404998779297
2.96083333333334	0.235557556152344
2.96416666666667	0.237464904785156
2.9675	0.236034393310547
2.97083333333334	0.234127044677735
2.97416666666667	0.231266021728516
2.9775	0.227451324462891
2.98083333333334	0.224590301513672
2.98416666666667	0.225067138671875
2.9875	0.224113464355469
2.99083333333334	0.220298767089844
2.99416666666667	0.212192535400391
2.9975	0.203132629394531
3.00083333333334	0.193595886230469
3.00416666666667	0.185966491699219
3.0075	0.180721282958985
3.01083333333334	0.177860260009766
3.01416666666667	0.17690658569336
3.0175	0.177860260009766
3.02083333333334	0.178337097167969
3.02416666666667	0.177860260009766
3.0275	0.173568725585938
3.03083333333334	0.1678466796875
3.03416666666667	0.164985656738281
3.0375	0.16021728515625
3.04083333333334	0.153064727783203
3.04416666666667	0.14495849609375
3.0475	0.142097473144531
3.05083333333334	0.139236450195313
3.05416666666667	0.133514404296875
3.0575	0.129222869873047
3.06083333333334	0.127792358398438
3.06416666666667	0.126361846923828
3.0675	0.1220703125
3.07083333333334	0.118732452392578
3.07416666666667	0.114917755126953
3.0775	0.104427337646485
3.08083333333334	0.0891685485839844
3.08416666666667	0.0743865966796875
3.0875	0.06103515625
3.09083333333334	0.049591064453125
3.09416666666667	0.0391006469726563
3.0975	0.0362396240234375
3.10083333333334	0.0362396240234375
3.10416666666667	0.0352859497070313
3.1075	0.0348091125488281
3.11083333333334	0.0352859497070313
3.11416666666667	0.0376701354980469
3.1175	0.0386238098144531
3.12083333333334	0.0395774841308594
3.12416666666667	0.0410079956054688
3.1275	0.0438690185546875
3.13083333333334	0.0481605529785156
3.13416666666667	0.0524520874023438
3.1375	0.05340576171875
3.14083333333334	0.0529289245605469
3.14416666666667	0.0500679016113282
3.1475	0.0467300415039063
3.15083333333334	0.0391006469726563
3.15416666666667	0.030517578125
3.1575	0.0209808349609375
3.16083333333334	0.0147819519042969
3.16416666666667	0.0109672546386719
3.1675	0.0057220458984375
3.17083333333334	0.00524520874023438
3.17416666666667	0.00619888305664063
3.1775	0.0133514404296875
3.18083333333334	0.0200271606445313
3.18416666666667	0.0257492065429688
3.1875	0.030517578125
3.19083333333334	0.0314712524414063
3.19416666666667	0.026702880859375
3.1975	0.0176429748535156
3.20083333333334	0.0100135803222656
3.20416666666667	0.00810623168945313
3.2075	0.00762939453125
3.21083333333334	0.0057220458984375
3.21416666666667	0.00476837158203125
3.2175	0.00905990600585938
3.22083333333334	0.0157356262207031
3.22416666666667	0.0176429748535156
3.2275	0.0152587890625
3.23083333333334	0.0143051147460938
3.23416666666667	0.0143051147460938
3.2375	0.0138282775878906
3.24083333333334	0.0104904174804688
3.24416666666667	0.00715255737304688
3.2475	0.00858306884765625
3.25083333333334	0.0138282775878906
3.25416666666667	0.0224113464355469
3.2575	0.0290870666503906
3.26083333333334	0.0329017639160156
3.26416666666667	0.0348091125488281
3.2675	0.0367164611816406
3.27083333333334	0.0357627868652344
3.27416666666667	0.0333786010742188
3.2775	0.0300407409667969
3.28083333333334	0.0271797180175781
3.28416666666667	0.02288818359375
3.2875	0.0162124633789063
3.29083333333334	0.0100135803222656
3.29416666666667	0.00715255737304688
3.2975	0.0095367431640625
3.30083333333334	0.0147819519042969
3.30416666666667	0.0214576721191406
3.3075	0.0286102294921875
3.31083333333334	0.034332275390625
3.31416666666667	0.0348091125488281
3.3175	0.0290870666503906
3.32083333333334	0.0233650207519531
3.32416666666667	0.019073486328125
3.3275	0.0166893005371094
3.33083333333334	0.0147819519042969
3.33416666666667	0.0138282775878906
3.3375	0.0123977661132813
3.34083333333334	0.00905990600585938
3.34416666666667	0.00667572021484375
3.3475	0.00524520874023438
3.35083333333334	0.00476837158203125
3.35416666666667	0.00286102294921875
3.3575	0.00429153442382813
3.36083333333334	0.00905990600585938
3.36416666666667	0.0119209289550781
3.3675	0.0133514404296875
3.37083333333334	0.011444091796875
3.37416666666667	0.0119209289550781
3.3775	0.0133514404296875
3.38083333333334	0.0166893005371094
3.38416666666667	0.0185966491699219
3.3875	0.0181198120117188
3.39083333333334	0.019073486328125
3.39416666666667	0.0205039978027344
3.3975	0.0219345092773438
3.40083333333334	0.0195503234863281
3.40416666666667	0.0205039978027344
3.4075	0.0247955322265625
3.41083333333334	0.0286102294921875
3.41416666666667	0.0324249267578125
3.4175	0.0352859497070313
3.42083333333334	0.0371932983398438
3.42416666666667	0.0319480895996094
3.4275	0.0262260437011719
3.43083333333334	0.0224113464355469
3.43416666666667	0.019073486328125
3.4375	0.0143051147460938
3.44083333333334	0.0095367431640625
3.44416666666667	0.0128746032714844
3.4475	0.0209808349609375
3.45083333333334	0.0290870666503906
3.45416666666667	0.0333786010742188
3.4575	0.0329017639160156
3.46083333333334	0.0348091125488281
3.46416666666667	0.0371932983398438
3.4675	0.0367164611816406
3.47083333333334	0.0362396240234375
3.47416666666667	0.0357627868652344
3.4775	0.0367164611816406
3.48083333333334	0.034332275390625
3.48416666666667	0.0286102294921875
3.4875	0.0238418579101563
3.49083333333334	0.0205039978027344
3.49416666666667	0.0181198120117188
3.4975	0.0162124633789063
3.50083333333334	0.0147819519042969
3.50416666666667	0.0157356262207031
3.5075	0.0176429748535156
3.51083333333334	0.0195503234863281
3.51416666666667	0.0233650207519531
3.5175	0.0300407409667969
3.52083333333334	0.03814697265625
3.52416666666667	0.0443458557128906
3.5275	0.0481605529785156
3.53083333333334	0.0505447387695313
3.53416666666667	0.0505447387695313
3.5375	0.0476837158203125
3.54083333333334	0.0429153442382813
3.54416666666667	0.0371932983398438
3.5475	0.0319480895996094
3.55083333333334	0.0262260437011719
3.55416666666667	0.0233650207519531
3.5575	0.0214576721191406
3.56083333333334	0.0195503234863281
3.56416666666667	0.0185966491699219
3.5675	0.0181198120117188
3.57083333333334	0.0224113464355469
3.57416666666667	0.026702880859375
3.5775	0.0295639038085938
3.58083333333334	0.0295639038085938
3.58416666666667	0.0276565551757813
3.5875	0.0214576721191406
3.59083333333334	0.0109672546386719
3.59416666666667	0.00429153442382813
3.5975	0.00619888305664063
3.60083333333334	0.011444091796875
3.60416666666667	0.0166893005371094
3.6075	0.0224113464355469
3.61083333333334	0.0290870666503906
3.61416666666667	0.0300407409667969
3.6175	0.0271797180175781
3.62083333333334	0.0243186950683594
3.62416666666667	0.0233650207519531
3.6275	0.0214576721191406
3.63083333333334	0.0181198120117188
3.63416666666667	0.0166893005371094
3.6375	0.0147819519042969
3.64083333333334	0.0123977661132813
3.64416666666667	0.0138282775878906
3.6475	0.0200271606445313
3.65083333333334	0.0262260437011719
3.65416666666667	0.0286102294921875
3.6575	0.034332275390625
3.66083333333334	0.0414848327636719
3.66416666666667	0.0481605529785156
3.6675	0.0510215759277344
3.67083333333334	0.0529289245605469
3.67416666666667	0.0529289245605469
3.6775	0.0481605529785156
3.68083333333334	0.0410079956054688
3.68416666666667	0.0333786010742188
3.6875	0.0295639038085938
3.69083333333334	0.0281333923339844
3.69416666666667	0.030517578125
3.6975	0.0352859497070313
3.70083333333334	0.0376701354980469
3.70416666666667	0.0362396240234375
3.7075	0.0319480895996094
3.71083333333334	0.0295639038085938
3.71416666666667	0.0276565551757813
3.7175	0.0262260437011719
3.72083333333334	0.0262260437011719
3.72416666666667	0.0290870666503906
3.7275	0.0309944152832031
3.73083333333334	0.030517578125
3.73416666666667	0.0286102294921875
3.7375	0.0262260437011719
3.74083333333334	0.0238418579101563
3.74416666666667	0.0209808349609375
3.7475	0.0224113464355469
3.75083333333334	0.0262260437011719
3.75416666666667	0.0290870666503906
3.7575	0.0295639038085938
3.76083333333334	0.0314712524414063
3.76416666666667	0.0324249267578125
3.7675	0.0314712524414063
3.77083333333334	0.0271797180175781
3.77416666666667	0.0243186950683594
3.7775	0.0243186950683594
3.78083333333334	0.0205039978027344
3.78416666666667	0.0181198120117188
3.7875	0.0133514404296875
3.79083333333334	0.00762939453125
3.79416666666667	-0.0019073486328125
3.7975	-0.00810623168945313
3.80083333333334	-0.0095367431640625
3.80416666666667	-0.0100135803222656
3.8075	-0.0100135803222656
3.81083333333334	-0.0104904174804688
3.81416666666667	-0.00715255737304688
3.8175	-0.00619888305664063
3.82083333333334	-0.0057220458984375
3.82416666666667	-0.00810623168945313
3.8275	-0.011444091796875
3.83083333333334	-0.0128746032714844
3.83416666666667	-0.0128746032714844
3.8375	-0.0119209289550781
3.84083333333334	-0.0147819519042969
3.84416666666667	-0.0185966491699219
3.8475	-0.02288818359375
3.85083333333334	-0.026702880859375
3.85416666666667	-0.0329017639160156
3.8575	-0.0371932983398438
3.86083333333334	-0.0391006469726563
3.86416666666667	-0.0395774841308594
3.8675	-0.0395774841308594
3.87083333333334	-0.0395774841308594
3.87416666666667	-0.0386238098144531
3.8775	-0.0405311584472656
3.88083333333334	-0.0448226928710938
3.88416666666667	-0.0510215759277344
3.8875	-0.0548362731933594
3.89083333333334	-0.0538825988769532
3.89416666666667	-0.0481605529785156
3.8975	-0.0405311584472656
3.90083333333334	-0.0314712524414063
3.90416666666667	-0.0128746032714844
3.9075	0.0128746032714844
3.91083333333334	0.041961669921875
3.91416666666667	0.0705718994140625
3.9175	0.102996826171875
3.92083333333334	0.142097473144531
3.92416666666667	0.182628631591797
3.9275	0.222206115722656
3.93083333333334	0.263214111328125
3.93416666666667	0.308990478515625
3.9375	0.358104705810547
3.94083333333334	0.408172607421875
3.94416666666667	0.456809997558594
3.9475	0.504493713378907
3.95083333333334	0.549793243408203
3.95416666666667	0.594615936279297
3.9575	0.641345977783203
3.96083333333334	0.691413879394532
3.96416666666667	0.744342803955078
3.9675	0.799179077148438
3.97083333333334	0.857830047607422
3.97416666666667	0.919342041015625
3.9775	0.981807708740235
3.98083333333334	1.04331970214844
3.98416666666667	1.10340118408203
3.9875	1.16395950317383
3.99083333333334	1.2202262878418
3.99416666666667	1.27410888671875
3.9975	1.32036209106446
4.00083333333334	1.35946273803711
4.00416666666667	1.39284133911133
4.0075	1.42240524291992
4.01083333333334	1.45387649536133
4.01416666666667	1.47771835327149
4.0175	1.49345397949219
4.02083333333334	1.49917602539063
4.02416666666667	1.49726867675781
4.0275	1.48773193359375
4.03083333333334	1.47008895874024
4.03416666666667	1.44815444946289
4.0375	1.42526626586914
4.04083333333334	1.40047073364258
4.04416666666667	1.36947631835938
4.0475	1.33228302001953
4.05083333333334	1.28650665283203
4.05416666666667	1.2350082397461
4.0575	1.17826461791992
4.06083333333334	1.12342834472656
4.06416666666667	1.07192993164063
4.0675	1.02043151855469
4.07083333333334	0.969886779785156
4.07416666666667	0.919818878173828
4.0775	0.872135162353516
4.08083333333334	0.823020935058594
4.08416666666667	0.775814056396485
4.0875	0.730037689208985
4.09083333333334	0.685691833496094
4.09416666666667	0.647068023681641
4.0975	0.610828399658203
4.10083333333334	0.578403472900391
4.10416666666667	0.544548034667969
4.1075	0.513553619384766
4.11083333333334	0.486373901367188
4.11416666666667	0.458240509033203
4.1175	0.431537628173828
4.12083333333334	0.406742095947266
4.12416666666667	0.388622283935547
4.1275	0.370979309082031
4.13083333333334	0.350475311279297
4.13416666666667	0.329971313476563
4.1375	0.310420989990235
4.14083333333334	0.292301177978516
4.14416666666667	0.272274017333985
4.1475	0.25320053100586
4.15083333333334	0.235080718994141
4.15416666666667	0.216007232666016
4.1575	0.193119049072266
4.16083333333334	0.168323516845703
4.16416666666667	0.143051147460938
4.1675	0.119209289550781
4.17083333333334	0.0977516174316406
4.17416666666667	0.0805854797363281
4.1775	0.0677108764648438
4.18083333333334	0.0548362731933594
4.18416666666667	0.0405311584472656
4.1875	0.0247955322265625
4.19083333333334	0.0128746032714844
4.19416666666667	0.00095367431640625
4.1975	-0.0123977661132813
4.20083333333334	-0.0276565551757813
4.20416666666667	-0.0410079956054688
4.2075	-0.0500679016113282
4.21083333333334	-0.0591278076171875
4.21416666666667	-0.0653266906738282
4.2175	-0.0700950622558594
4.22083333333334	-0.06866455078125
4.22416666666667	-0.0638961791992188
4.2275	-0.0605583190917969
4.23083333333334	-0.0576972961425782
4.23416666666667	-0.0581741333007813
4.2375	-0.0562667846679688
4.24083333333334	-0.0567436218261719
4.24416666666667	-0.0605583190917969
4.2475	-0.064849853515625
4.25083333333334	-0.0653266906738282
4.25416666666667	-0.0629425048828125
4.2575	-0.0619888305664063
4.26083333333334	-0.06103515625
4.26416666666667	-0.057220458984375
4.2675	-0.0514984130859375
4.27083333333334	-0.0457763671875
4.27416666666667	-0.0362396240234375
4.2775	-0.0238418579101563
4.28083333333334	-0.0138282775878906
4.28416666666667	-0.0123977661132813
4.2875	-0.0171661376953125
4.29083333333334	-0.0257492065429688
4.29416666666667	-0.0386238098144531
4.2975	-0.0514984130859375
4.30083333333334	-0.0567436218261719
4.30416666666667	-0.0505447387695313
4.3075	-0.0395774841308594
4.31083333333334	-0.026702880859375
4.31416666666667	-0.0143051147460938
4.3175	-0.00429153442382813
4.32083333333334	0
4.32416666666667	0
4.3275	-0.00238418579101563
4.33083333333334	-0.00524520874023438
4.33416666666667	-0.0128746032714844
4.3375	-0.0200271606445313
4.34083333333334	-0.0252723693847656
4.34416666666667	-0.0252723693847656
4.3475	-0.0224113464355469
4.35083333333334	-0.0171661376953125
4.35416666666667	-0.00762939453125
4.3575	-0.000476837158203125
4.36083333333334	0.00286102294921875
4.36416666666667	0.0019073486328125
4.3675	0.00143051147460938
4.37083333333334	-0.0019073486328125
4.37416666666667	-0.00810623168945313
4.3775	-0.011444091796875
4.38083333333334	-0.0100135803222656
4.38416666666667	-0.0100135803222656
4.3875	-0.0133514404296875
4.39083333333334	-0.0147819519042969
4.39416666666667	-0.0119209289550781
4.3975	-0.0095367431640625
4.40083333333334	-0.00905990600585938
4.40416666666667	-0.00619888305664063
4.4075	0
4.41083333333334	0.00476837158203125
4.41416666666667	0.00715255737304688
4.4175	0.00810623168945313
4.42083333333334	0.00858306884765625
4.42416666666667	0.00905990600585938
4.4275	0.00619888305664063
4.43083333333334	0.00333786010742188
4.43416666666667	-0.003814697265625
4.4375	-0.00905990600585938
4.44083333333334	-0.0123977661132813
4.44416666666667	-0.0128746032714844
4.4475	-0.0147819519042969
4.45083333333334	-0.0176429748535156
4.45416666666667	-0.0157356262207031
4.4575	-0.0152587890625
4.46083333333334	-0.0138282775878906
4.46416666666667	-0.0147819519042969
4.4675	-0.0123977661132813
4.47083333333334	-0.00858306884765625
4.47416666666667	-0.00667572021484375
4.4775	-0.00238418579101563
4.48083333333334	-0.00095367431640625
4.48416666666667	-0.00476837158203125
4.4875	-0.0119209289550781
4.49083333333334	-0.0171661376953125
4.49416666666667	-0.0171661376953125
4.4975	-0.0185966491699219
4.50083333333334	-0.0195503234863281
4.50416666666667	-0.0152587890625
4.5075	-0.00619888305664063
4.51083333333334	-0.000476837158203125
4.51416666666667	-0.000476837158203125
4.5175	-0.00429153442382813
4.52083333333334	-0.00715255737304688
4.52416666666667	-0.0119209289550781
4.5275	-0.0181198120117188
4.53083333333334	-0.02288818359375
4.53416666666667	-0.0247955322265625
4.5375	-0.0219345092773438
4.54083333333334	-0.0195503234863281
4.54416666666667	-0.0157356262207031
4.5475	-0.00905990600585938
4.55083333333334	-0.00095367431640625
4.55416666666667	0.0057220458984375
4.5575	0.011444091796875
4.56083333333334	0.0171661376953125
4.56416666666667	0.0233650207519531
4.5675	0.0243186950683594
4.57083333333334	0.0224113464355469
4.57416666666667	0.019073486328125
4.5775	0.019073486328125
4.58083333333334	0.0181198120117188
4.58416666666667	0.0176429748535156
4.5875	0.0176429748535156
4.59083333333334	0.0176429748535156
4.59416666666667	0.0185966491699219
4.5975	0.0200271606445313
4.60083333333334	0.0224113464355469
4.60416666666667	0.0257492065429688
4.6075	0.0324249267578125
4.61083333333334	0.0371932983398438
4.61416666666667	0.03814697265625
4.6175	0.034332275390625
4.62083333333334	0.0300407409667969
4.62416666666667	0.0214576721191406
4.6275	0.0109672546386719
4.63083333333334	0.00429153442382813
4.63416666666667	0.00429153442382813
4.6375	0.00762939453125
4.64083333333334	0.0095367431640625
4.64416666666667	0.0147819519042969
4.6475	0.0219345092773438
4.65083333333334	0.0286102294921875
4.65416666666667	0.0286102294921875
4.6575	0.0271797180175781
4.66083333333334	0.0257492065429688
4.66416666666667	0.0243186950683594
4.6675	0.0219345092773438
4.67083333333334	0.0176429748535156
4.67416666666667	0.0147819519042969
4.6775	0.0119209289550781
4.68083333333334	0.00715255737304688
4.68416666666667	0.0019073486328125
4.6875	-0.00143051147460938
4.69083333333334	-0.00333786010742188
4.69416666666667	-0.003814697265625
4.6975	-0.0019073486328125
4.70083333333334	0
4.70416666666667	-0.00095367431640625
4.7075	-0.00476837158203125
4.71083333333334	-0.00476837158203125
4.71416666666667	-0.003814697265625
4.7175	-0.00762939453125
4.72083333333334	-0.0123977661132813
4.72416666666667	-0.0157356262207031
4.7275	-0.0171661376953125
4.73083333333334	-0.0166893005371094
4.73416666666667	-0.0119209289550781
4.7375	-0.0019073486328125
4.74083333333334	0.00715255737304688
4.74416666666667	0.0147819519042969
4.7475	0.0209808349609375
4.75083333333334	0.0219345092773438
4.75416666666667	0.0166893005371094
4.7575	0.0057220458984375
4.76083333333334	-0.003814697265625
4.76416666666667	-0.0100135803222656
4.7675	-0.011444091796875
4.77083333333334	-0.0104904174804688
4.77416666666667	-0.00619888305664063
4.7775	-0.00095367431640625
4.78083333333334	0.00619888305664063
4.78416666666667	0.0128746032714844
4.7875	0.0138282775878906
4.79083333333334	0.0104904174804688
4.79416666666667	0.00429153442382813
4.7975	0.00238418579101563
4.80083333333334	0.000476837158203125
4.80416666666667	-0.00429153442382813
4.8075	-0.0123977661132813
4.81083333333334	-0.0157356262207031
4.81416666666667	-0.0119209289550781
4.8175	-0.00715255737304688
4.82083333333334	-0.00476837158203125
4.82416666666667	-0.000476837158203125
4.8275	0.00715255737304688
4.83083333333334	0.0123977661132813
4.83416666666667	0.0128746032714844
4.8375	0.00905990600585938
4.84083333333334	0.003814697265625
4.84416666666667	-0.0019073486328125
4.8475	-0.00524520874023438
4.85083333333334	-0.00858306884765625
4.85416666666667	-0.0128746032714844
4.8575	-0.0143051147460938
4.86083333333334	-0.0104904174804688
4.86416666666667	-0.0057220458984375
4.8675	-0.00333786010742188
4.87083333333334	-0.00333786010742188
4.87416666666667	-0.0019073486328125
4.8775	-0.00143051147460938
4.88083333333334	-0.00286102294921875
4.88416666666667	-0.000476837158203125
4.8875	0.00238418579101563
4.89083333333334	0.00762939453125
4.89416666666667	0.0123977661132813
4.8975	0.0171661376953125
4.90083333333334	0.0205039978027344
4.90416666666667	0.019073486328125
4.9075	0.0147819519042969
4.91083333333334	0.0095367431640625
4.91416666666667	0.00619888305664063
4.9175	0.00333786010742188
4.92083333333334	0.000476837158203125
4.92416666666667	0
4.9275	0.00238418579101563
4.93083333333334	0.00429153442382813
4.93416666666667	0.0019073486328125
4.9375	-0.00143051147460938
4.94083333333334	-0.003814697265625
4.94416666666667	-0.00476837158203125
4.9475	-0.003814697265625
4.95083333333334	0
4.95416666666667	0.00333786010742188
4.9575	0.00619888305664063
4.96083333333334	0.00715255737304688
4.96416666666667	0.00619888305664063
4.9675	0.003814697265625
4.97083333333334	0.003814697265625
4.97416666666667	0.0100135803222656
4.9775	0.0143051147460938
4.98083333333334	0.0152587890625
4.98416666666667	0.0119209289550781
4.9875	0.00810623168945313
4.99083333333334	0.00333786010742188
4.99416666666667	-0.00429153442382813
4.9975	-0.00810623168945313
5.00083333333334	-0.00524520874023438
5.00416666666667	0.00286102294921875
5.0075	0.00858306884765625
5.01083333333334	0.0095367431640625
5.01416666666667	0.0119209289550781
5.0175	0.0166893005371094
5.02083333333334	0.0200271606445313
5.02416666666667	0.0200271606445313
5.0275	0.02288818359375
5.03083333333334	0.0286102294921875
5.03416666666667	0.0324249267578125
5.0375	0.0319480895996094
5.04083333333334	0.0290870666503906
5.04416666666667	0.0276565551757813
5.0475	0.0295639038085938
5.05083333333334	0.0333786010742188
5.05416666666667	0.0386238098144531
5.0575	0.0429153442382813
5.06083333333334	0.0500679016113282
5.06416666666667	0.0567436218261719
5.0675	0.0600814819335938
5.07083333333334	0.0596046447753907
5.07416666666667	0.0567436218261719
5.0775	0.0543594360351563
5.08083333333334	0.0548362731933594
5.08416666666667	0.0581741333007813
5.0875	0.0658035278320313
5.09083333333334	0.0772476196289063
5.09416666666667	0.0905990600585938
5.0975	0.1068115234375
5.10083333333334	0.12350082397461
5.10416666666667	0.140666961669922
5.1075	0.157356262207031
5.11083333333334	0.174045562744141
5.11416666666667	0.192642211914063
5.1175	0.209808349609375
5.12083333333334	0.227928161621094
5.12416666666667	0.248908996582031
5.1275	0.272750854492188
5.13083333333334	0.299453735351563
5.13416666666667	0.324249267578125
5.1375	0.350475311279297
5.14083333333334	0.377655029296875
5.14416666666667	0.403404235839844
5.1475	0.42867660522461
5.15083333333334	0.455379486083985
5.15416666666667	0.484466552734375
5.1575	0.519275665283203
5.16083333333334	0.556468963623047
5.16416666666667	0.5950927734375
5.1675	0.632762908935547
5.17083333333334	0.672340393066407
5.17416666666667	0.716209411621094
5.1775	0.760078430175782
5.18083333333334	0.804901123046875
5.18416666666667	0.848770141601563
5.1875	0.895023345947266
5.19083333333334	0.937938690185547
5.19416666666667	0.977039337158203
5.1975	1.01566314697266
5.20083333333334	1.05619430541992
5.20416666666667	1.10006332397461
5.2075	1.1444091796875
5.21083333333334	1.190185546875
5.21416666666667	1.23739242553711
5.2175	1.28555297851563
5.22083333333334	1.33180618286133
5.22416666666667	1.373291015625
5.2275	1.41382217407227
5.23083333333334	1.45292282104492
5.23416666666667	1.49106979370117
5.2375	1.52969360351563
5.24083333333334	1.56593322753906
5.24416666666667	1.59931182861328
5.2475	1.62696838378906
5.25083333333334	1.65128707885742
5.25416666666667	1.67274475097656
5.2575	1.68895721435547
5.26083333333334	1.70278549194336
5.26416666666667	1.71756744384766
5.2675	1.73425674438477
5.27083333333334	1.75094604492188
5.27416666666667	1.76334381103516
5.2775	1.77526473999024
5.28083333333334	1.78575515747071
5.28416666666667	1.79529190063477
5.2875	1.80149078369141
5.29083333333334	1.80625915527344
5.29416666666667	1.80768966674805
5.2975	1.80387496948242
5.30083333333334	1.79338455200196
5.30416666666667	1.77621841430664
5.3075	1.7547607421875
5.31083333333334	1.73187255859375
5.31416666666667	1.7080307006836
5.3175	1.68371200561524
5.32083333333334	1.65939331054688
5.32416666666667	1.63507461547852
5.3275	1.61218643188477
5.33083333333334	1.58309936523438
5.33416666666667	1.55210494995117
5.3375	1.51777267456055
5.34083333333334	1.48391723632813
5.34416666666667	1.44720077514649
5.3475	1.41000747680664
5.35083333333334	1.37710571289063
5.35416666666667	1.34849548339844
5.3575	1.32083892822266
5.36083333333334	1.29222869873047
5.36416666666667	1.26409530639649
5.3675	1.23405456542969
5.37083333333334	1.19876861572266
5.37416666666667	1.16062164306641
5.3775	1.12247467041016
5.38083333333334	1.08814239501953
5.38416666666667	1.05857849121094
5.3875	1.03187561035156
5.39083333333334	1.00803375244141
5.39416666666667	0.983715057373047
5.3975	0.958919525146485
5.40083333333334	0.927448272705078
5.40416666666667	0.891685485839844
5.4075	0.856399536132813
5.41083333333334	0.823497772216797
5.41416666666667	0.792980194091797
5.4175	0.763893127441407
5.42083333333334	0.738143920898438
5.42416666666667	0.715255737304688
5.4275	0.688552856445313
5.43083333333334	0.659942626953125
5.43416666666667	0.637054443359375
5.4375	0.621318817138672
5.44083333333334	0.609397888183594
5.44416666666667	0.593662261962891
5.4475	0.576972961425782
5.45083333333334	0.561237335205078
5.45416666666667	0.544071197509766
5.4575	0.524044036865235
5.46083333333334	0.504016876220703
5.46416666666667	0.486850738525391
5.4675	0.473976135253906
5.47083333333334	0.457286834716797
5.47416666666667	0.435352325439453
5.4775	0.413894653320313
5.48083333333334	0.395774841308594
5.48416666666667	0.38290023803711
5.4875	0.371456146240235
5.49083333333334	0.362873077392578
5.49416666666667	0.356197357177735
5.4975	0.346183776855469
5.50083333333334	0.331401824951172
5.50416666666667	0.315666198730469
5.5075	0.299453735351563
5.51083333333334	0.285148620605469
5.51416666666667	0.270843505859375
5.5175	0.258922576904297
5.52083333333334	0.252246856689453
5.52416666666667	0.244140625
5.5275	0.23651123046875
5.53083333333334	0.231742858886719
5.53416666666667	0.234127044677735
5.5375	0.236988067626953
5.54083333333334	0.232696533203125
5.54416666666667	0.225543975830078
5.5475	0.217914581298828
5.55083333333334	0.208377838134766
5.55416666666667	0.193595886230469
5.5575	0.179290771484375
5.56083333333334	0.170707702636719
5.56416666666667	0.159740447998047
5.5675	0.147342681884766
5.57083333333334	0.138282775878906
5.57416666666667	0.1373291015625
5.5775	0.139713287353516
5.58083333333334	0.137805938720703
5.58416666666667	0.140666961669922
5.5875	0.144481658935547
5.59083333333334	0.145435333251953
5.59416666666667	0.139236450195313
5.5975	0.133514404296875
5.60083333333334	0.133514404296875
5.60416666666667	0.133037567138672
5.6075	0.136375427246094
5.61083333333334	0.141620635986328
5.61416666666667	0.144481658935547
5.6175	0.139236450195313
5.62083333333334	0.128746032714844
5.62416666666667	0.118732452392578
5.6275	0.106334686279297
5.63083333333334	0.0939369201660156
5.63416666666667	0.0848770141601563
5.6375	0.0815391540527344
5.64083333333334	0.0824928283691406
5.64416666666667	0.0872611999511719
5.6475	0.0939369201660156
5.65083333333334	0.09918212890625
5.65416666666667	0.101089477539063
5.6575	0.101089477539063
5.66083333333334	0.0987052917480469
5.66416666666667	0.0967979431152344
5.6675	0.0929832458496094
5.67083333333334	0.0882148742675781
5.67416666666667	0.0844001770019531
5.6775	0.08392333984375
5.68083333333334	0.0853538513183594
5.68416666666667	0.0867843627929688
5.6875	0.0882148742675781
5.69083333333334	0.0910758972167969
5.69416666666667	0.0977516174316406
5.6975	0.102996826171875
5.70083333333334	0.105381011962891
5.70416666666667	0.104427337646485
5.7075	0.101089477539063
5.71083333333334	0.0996589660644531
5.71416666666667	0.0996589660644531
5.7175	0.101089477539063
5.72083333333334	0.102996826171875
5.72416666666667	0.104904174804688
5.7275	0.109672546386719
5.73083333333334	0.111579895019531
5.73416666666667	0.110149383544922
5.7375	0.104904174804688
5.74083333333334	0.10061264038086
5.74416666666667	0.0987052917480469
5.7475	0.0929832458496094
5.75083333333334	0.087738037109375
5.75416666666667	0.0824928283691406
5.7575	0.0805854797363281
5.76083333333334	0.0791549682617188
5.76416666666667	0.0786781311035157
5.7675	0.0815391540527344
5.77083333333334	0.0824928283691406
5.77416666666667	0.0815391540527344
5.7775	0.0762939453125
5.78083333333334	0.0696182250976563
5.78416666666667	0.064849853515625
5.7875	0.0624656677246094
5.79083333333334	0.0629425048828125
5.79416666666667	0.0638961791992188
5.7975	0.0653266906738282
5.80083333333334	0.0681877136230469
5.80416666666667	0.0700950622558594
5.8075	0.0696182250976563
5.81083333333334	0.06866455078125
5.81416666666667	0.0705718994140625
5.8175	0.0739097595214844
5.82083333333334	0.0758171081542969
5.82416666666667	0.0743865966796875
5.8275	0.0748634338378907
5.83083333333334	0.0786781311035157
5.83416666666667	0.0829696655273438
5.8375	0.0863075256347656
5.84083333333334	0.087738037109375
5.84416666666667	0.0886917114257813
5.8475	0.0848770141601563
5.85083333333334	0.080108642578125
5.85416666666667	0.0782012939453125
5.8575	0.0796318054199219
5.86083333333334	0.0810623168945313
5.86416666666667	0.0853538513183594
5.8675	0.0920295715332031
5.87083333333334	0.0972747802734375
5.87416666666667	0.0958442687988281
5.8775	0.0882148742675781
5.88083333333334	0.0810623168945313
5.88416666666667	0.0767707824707032
5.8875	0.0748634338378907
5.89083333333334	0.0739097595214844
5.89416666666667	0.0743865966796875
5.8975	0.0762939453125
5.90083333333334	0.0791549682617188
5.90416666666667	0.0815391540527344
5.9075	0.0853538513183594
5.91083333333334	0.087738037109375
5.91416666666667	0.0939369201660156
5.9175	0.100135803222656
5.92083333333334	0.103950500488281
5.92416666666667	0.10061264038086
5.9275	0.091552734375
5.93083333333334	0.08392333984375
5.93416666666667	0.0772476196289063
5.9375	0.0705718994140625
5.94083333333334	0.064849853515625
5.94416666666667	0.0615119934082032
5.9475	0.0638961791992188
5.95083333333334	0.0667572021484375
5.95416666666667	0.0715255737304688
5.9575	0.0753402709960938
5.96083333333334	0.0758171081542969
5.96416666666667	0.0748634338378907
5.9675	0.0715255737304688
5.97083333333334	0.0691413879394532
5.97416666666667	0.0629425048828125
5.9775	0.0557899475097657
5.98083333333334	0.0538825988769532
5.98416666666667	0.0557899475097657
5.9875	0.057220458984375
5.99083333333334	0.0529289245605469
5.99416666666667	0.0524520874023438
5.9975	0.0581741333007813
6.00083333333334	0.06866455078125
6.00416666666667	0.0782012939453125
6.0075	0.0863075256347656
6.01083333333334	0.0944137573242188
6.01416666666667	0.0996589660644531
6.0175	0.100135803222656
6.02083333333334	0.0944137573242188
6.02416666666667	0.0872611999511719
6.0275	0.0782012939453125
6.03083333333334	0.0705718994140625
6.03416666666667	0.0658035278320313
6.0375	0.0662803649902344
6.04083333333334	0.0696182250976563
6.04416666666667	0.0720024108886719
6.0475	0.0753402709960938
6.05083333333334	0.0782012939453125
6.05416666666667	0.0810623168945313
6.0575	0.0772476196289063
6.06083333333334	0.0691413879394532
6.06416666666667	0.0624656677246094
6.0675	0.0548362731933594
6.07083333333334	0.0491142272949219
6.07416666666667	0.0438690185546875
6.0775	0.0462532043457031
6.08083333333334	0.0538825988769532
6.08416666666667	0.0615119934082032
6.0875	0.0681877136230469
6.09083333333334	0.0758171081542969
6.09416666666667	0.0820159912109375
6.0975	0.08392333984375
6.10083333333334	0.0810623168945313
6.10416666666667	0.080108642578125
6.1075	0.0815391540527344
6.11083333333334	0.0844001770019531
6.11416666666667	0.0867843627929688
6.1175	0.0872611999511719
6.12083333333334	0.0896453857421875
6.12416666666667	0.0905990600585938
6.1275	0.0891685485839844
6.13083333333334	0.0820159912109375
6.13416666666667	0.0753402709960938
6.1375	0.0715255737304688
6.14083333333334	0.0705718994140625
6.14416666666667	0.06866455078125
6.1475	0.0672340393066407
6.15083333333334	0.0705718994140625
6.15416666666667	0.0762939453125
6.1575	0.0853538513183594
6.16083333333334	0.0939369201660156
6.16416666666667	0.101089477539063
6.1675	0.1068115234375
6.17083333333334	0.108718872070313
6.17416666666667	0.106334686279297
6.1775	0.0987052917480469
6.18083333333334	0.0891685485839844
6.18416666666667	0.0820159912109375
6.1875	0.0748634338378907
6.19083333333334	0.0672340393066407
6.19416666666667	0.0619888305664063
6.1975	0.0591278076171875
6.20083333333334	0.06103515625
6.20416666666667	0.0615119934082032
6.2075	0.0634193420410157
6.21083333333334	0.0667572021484375
6.21416666666667	0.072479248046875
6.2175	0.0791549682617188
6.22083333333334	0.0848770141601563
6.22416666666667	0.091552734375
6.2275	0.0972747802734375
6.23083333333334	0.10061264038086
6.23416666666667	0.0939369201660156
6.2375	0.0848770141601563
6.24083333333334	0.0743865966796875
6.24416666666667	0.0691413879394532
6.2475	0.0662803649902344
6.25083333333334	0.0643730163574219
6.25416666666667	0.0658035278320313
6.2575	0.0662803649902344
6.26083333333334	0.0681877136230469
6.26416666666667	0.0677108764648438
6.2675	0.06866455078125
6.27083333333334	0.0715255737304688
6.27416666666667	0.0762939453125
6.2775	0.0829696655273438
6.28083333333334	0.0872611999511719
6.28416666666667	0.087738037109375
6.2875	0.0824928283691406
6.29083333333334	0.0753402709960938
6.29416666666667	0.0710487365722657
6.2975	0.0677108764648438
6.30083333333334	0.0653266906738282
6.30416666666667	0.0662803649902344
6.3075	0.072479248046875
6.31083333333334	0.0796318054199219
6.31416666666667	0.0829696655273438
6.3175	0.0844001770019531
6.32083333333334	0.08392333984375
6.32416666666667	0.0815391540527344
6.3275	0.0762939453125
6.33083333333334	0.0758171081542969
6.33416666666667	0.0786781311035157
6.3375	0.0844001770019531
6.34083333333334	0.0872611999511719
6.34416666666667	0.0882148742675781
6.3475	0.0891685485839844
6.35083333333334	0.0867843627929688
6.35416666666667	0.0805854797363281
6.3575	0.0748634338378907
6.36083333333334	0.0734329223632813
6.36416666666667	0.0748634338378907
6.3675	0.0748634338378907
6.37083333333334	0.0739097595214844
6.37416666666667	0.0715255737304688
6.3775	0.0691413879394532
6.38083333333334	0.0653266906738282
6.38416666666667	0.064849853515625
6.3875	0.0667572021484375
6.39083333333334	0.0696182250976563
6.39416666666667	0.0753402709960938
6.3975	0.0805854797363281
6.40083333333334	0.0834465026855469
6.40416666666667	0.0810623168945313
6.4075	0.0791549682617188
6.41083333333334	0.0782012939453125
6.41416666666667	0.0762939453125
6.4175	0.0758171081542969
6.42083333333334	0.0739097595214844
6.42416666666667	0.0739097595214844
6.4275	0.0720024108886719
6.43083333333334	0.0705718994140625
6.43416666666667	0.0700950622558594
6.4375	0.0696182250976563
6.44083333333334	0.0696182250976563
6.44416666666667	0.0696182250976563
6.4475	0.0705718994140625
6.45083333333334	0.0762939453125
6.45416666666667	0.0824928283691406
6.4575	0.0848770141601563
6.46083333333334	0.0834465026855469
6.46416666666667	0.0824928283691406
6.4675	0.08392333984375
6.47083333333334	0.0820159912109375
6.47416666666667	0.0782012939453125
6.4775	0.0743865966796875
6.48083333333334	0.0748634338378907
6.48416666666667	0.0743865966796875
6.4875	0.0734329223632813
6.49083333333334	0.0715255737304688
6.49416666666667	0.0696182250976563
6.4975	0.0691413879394532
6.50083333333334	0.0691413879394532
6.50416666666667	0.0700950622558594
6.5075	0.0700950622558594
6.51083333333334	0.0700950622558594
6.51416666666667	0.0677108764648438
6.5175	0.0634193420410157
6.52083333333334	0.0581741333007813
6.52416666666667	0.0553131103515625
6.5275	0.0553131103515625
6.53083333333334	0.0562667846679688
6.53416666666667	0.0586509704589844
6.5375	0.0634193420410157
6.54083333333334	0.0710487365722657
6.54416666666667	0.0786781311035157
6.5475	0.0820159912109375
6.55083333333334	0.0848770141601563
6.55416666666667	0.0886917114257813
6.5575	0.0958442687988281
6.56083333333334	0.102043151855469
6.56416666666667	0.104427337646485
6.5675	0.103950500488281
6.57083333333334	0.102996826171875
6.57416666666667	0.102519989013672
6.5775	0.0977516174316406
6.58083333333334	0.0910758972167969
6.58416666666667	0.0853538513183594
6.5875	0.0815391540527344
6.59083333333334	0.0782012939453125
6.59416666666667	0.0739097595214844
6.5975	0.0700950622558594
6.60083333333334	0.0667572021484375
6.60416666666667	0.0653266906738282
6.6075	0.0638961791992188
6.61083333333334	0.0634193420410157
6.61416666666667	0.064849853515625
6.6175	0.0696182250976563
6.62083333333334	0.0767707824707032
6.62416666666667	0.0824928283691406
6.6275	0.0882148742675781
6.63083333333334	0.0920295715332031
6.63416666666667	0.0920295715332031
6.6375	0.08392333984375
6.64083333333334	0.0739097595214844
6.64416666666667	0.0700950622558594
6.6475	0.0720024108886719
6.65083333333334	0.0739097595214844
6.65416666666667	0.0753402709960938
6.6575	0.0791549682617188
6.66083333333334	0.0858306884765625
6.66416666666667	0.0901222229003906
[truncated: 2,506 more rows]
