# Supplementary material for: Phase-Specific Parameter Estimation in Chiral HPLC Using 1‑Site, 2‑Site Stochastic Models, and Unified Equation Approach
Source: Anal Chem. 2026 Apr 29;98(18):13925–39. doi: 10.1021/acs.analchem.6c01634 (PMC13177292; doi:10.1021/acs.analchem.6c01634)
Supplement: Supplementary file 2 [file ac6c01634_si_002.zip › SupportingInformation/01_isotherm_fit/CELL3_data/LORA_CELL3_05_10_25404.CSV]

0.00116666666666667	-0.0104904174804688
0.0045	-0.0147819519042969
0.00783333333333334	-0.0162124633789063
0.0111666666666667	-0.0157356262207031
0.0145	-0.00762939453125
0.0178333333333334	0.00238418579101563
0.0211666666666667	0.0119209289550781
0.0245	0.0176429748535156
0.0278333333333334	0.0195503234863281
0.0311666666666667	0.019073486328125
0.0345	0.0185966491699219
0.0378333333333334	0.0185966491699219
0.0411666666666667	0.0185966491699219
0.0445	0.0209808349609375
0.0478333333333334	0.0247955322265625
0.0511666666666667	0.0295639038085938
0.0545	0.030517578125
0.0578333333333334	0.0290870666503906
0.0611666666666667	0.0262260437011719
0.0645	0.0238418579101563
0.0678333333333334	0.0238418579101563
0.0711666666666667	0.0224113464355469
0.0745	0.0224113464355469
0.0778333333333334	0.0247955322265625
0.0811666666666667	0.0286102294921875
0.0845	0.0309944152832031
0.0878333333333334	0.0286102294921875
0.0911666666666667	0.0252723693847656
0.0945	0.0209808349609375
0.0978333333333334	0.0185966491699219
0.101166666666667	0.0133514404296875
0.1045	0.0095367431640625
0.107833333333334	0.00810623168945313
0.111166666666667	0.011444091796875
0.1145	0.0162124633789063
0.117833333333334	0.0181198120117188
0.121166666666667	0.0181198120117188
0.1245	0.0162124633789063
0.127833333333334	0.0128746032714844
0.131166666666667	0.00476837158203125
0.1345	-0.0057220458984375
0.137833333333334	-0.011444091796875
0.141166666666667	-0.0095367431640625
0.1445	-0.00238418579101563
0.147833333333334	0.00238418579101563
0.151166666666667	0.00429153442382813
0.1545	0.00524520874023438
0.157833333333334	0.00286102294921875
0.161166666666667	-0.003814697265625
0.1645	-0.0133514404296875
0.167833333333334	-0.0185966491699219
0.171166666666667	-0.0128746032714844
0.1745	-0.00333786010742188
0.177833333333334	0.00524520874023438
0.181166666666667	0.011444091796875
0.1845	0.0147819519042969
0.187833333333334	0.0157356262207031
0.191166666666667	0.0100135803222656
0.1945	0.00333786010742188
0.197833333333334	-0.00238418579101563
0.201166666666667	-0.0100135803222656
0.2045	-0.0166893005371094
0.207833333333334	-0.0205039978027344
0.211166666666667	-0.0200271606445313
0.2145	-0.0195503234863281
0.217833333333334	-0.0166893005371094
0.221166666666667	-0.00905990600585938
0.2245	-0.0019073486328125
0.227833333333334	0.00095367431640625
0.231166666666667	0.00095367431640625
0.2345	0.00143051147460938
0.237833333333334	0.00095367431640625
0.241166666666667	-0.00095367431640625
0.2445	-0.00095367431640625
0.247833333333334	0.00095367431640625
0.251166666666667	0.00429153442382813
0.2545	0.00429153442382813
0.257833333333334	0.00143051147460938
0.261166666666667	-0.0019073486328125
0.2645	-0.00333786010742188
0.267833333333334	-0.00429153442382813
0.271166666666667	-0.00810623168945313
0.2745	-0.00905990600585938
0.277833333333334	-0.00905990600585938
0.281166666666667	-0.00619888305664063
0.2845	-0.00810623168945313
0.287833333333334	-0.0104904174804688
0.291166666666667	-0.011444091796875
0.2945	-0.0152587890625
0.297833333333334	-0.0181198120117188
0.301166666666667	-0.0205039978027344
0.3045	-0.0181198120117188
0.307833333333334	-0.0152587890625
0.311166666666667	-0.0147819519042969
0.3145	-0.0128746032714844
0.317833333333334	-0.0109672546386719
0.321166666666667	-0.00810623168945313
0.3245	-0.00667572021484375
0.327833333333334	-0.00286102294921875
0.331166666666667	0.00715255737304688
0.3345	0.0185966491699219
0.337833333333334	0.0243186950683594
0.341166666666667	0.0224113464355469
0.3445	0.0200271606445313
0.347833333333334	0.0157356262207031
0.351166666666667	0.011444091796875
0.3545	0.00429153442382813
0.357833333333334	0.00095367431640625
0.361166666666667	0.00286102294921875
0.3645	0.00429153442382813
0.367833333333334	0.00619888305664063
0.371166666666667	0.00429153442382813
0.3745	0.003814697265625
0.377833333333334	-0.000476837158203125
0.381166666666667	-0.00524520874023438
0.3845	-0.00858306884765625
0.387833333333334	-0.0100135803222656
0.391166666666667	-0.0128746032714844
0.3945	-0.0166893005371094
0.397833333333334	-0.0185966491699219
0.401166666666667	-0.0171661376953125
0.4045	-0.0171661376953125
0.407833333333334	-0.0209808349609375
0.411166666666667	-0.0214576721191406
0.4145	-0.019073486328125
0.417833333333334	-0.0109672546386719
0.421166666666667	-0.00476837158203125
0.4245	0.00095367431640625
0.427833333333334	0.00286102294921875
0.431166666666667	0.00238418579101563
0.4345	0.00238418579101563
0.437833333333334	0.00429153442382813
0.441166666666667	0.00524520874023438
0.4445	0.00286102294921875
0.447833333333334	0.00238418579101563
0.451166666666667	0.00095367431640625
0.4545	-0.00095367431640625
0.457833333333334	-0.00810623168945313
0.461166666666667	-0.0138282775878906
0.4645	-0.0152587890625
0.467833333333334	-0.0123977661132813
0.471166666666667	-0.00667572021484375
0.4745	-0.00143051147460938
0.477833333333334	0.00286102294921875
0.481166666666667	0.0057220458984375
0.4845	0.00667572021484375
0.487833333333334	0.00715255737304688
0.491166666666667	0.00810623168945313
0.4945	0.00905990600585938
0.497833333333334	0.0100135803222656
0.501166666666667	0.00619888305664063
0.5045	0.0019073486328125
0.507833333333334	-0.003814697265625
0.511166666666667	-0.0095367431640625
0.5145	-0.0147819519042969
0.517833333333334	-0.0162124633789063
0.521166666666667	-0.0128746032714844
0.5245	-0.00762939453125
0.527833333333334	-0.00238418579101563
0.531166666666667	-0.00143051147460938
0.5345	-0.00286102294921875
0.537833333333334	-0.00715255737304688
0.541166666666667	-0.0095367431640625
0.5445	-0.00905990600585938
0.547833333333334	-0.00429153442382813
0.551166666666667	0.00333786010742188
0.5545	0.0109672546386719
0.557833333333334	0.0143051147460938
0.561166666666667	0.0128746032714844
0.5645	0.00715255737304688
0.567833333333334	-0.00095367431640625
0.571166666666667	-0.00619888305664063
0.5745	-0.0104904174804688
0.577833333333334	-0.0133514404296875
0.581166666666667	-0.0133514404296875
0.5845	-0.0143051147460938
0.587833333333334	-0.0195503234863281
0.591166666666667	-0.0286102294921875
0.5945	-0.0319480895996094
0.597833333333334	-0.0271797180175781
0.601166666666667	-0.0214576721191406
0.6045	-0.0166893005371094
0.607833333333334	-0.0133514404296875
0.611166666666667	-0.0119209289550781
0.6145	-0.0162124633789063
0.617833333333334	-0.0257492065429688
0.621166666666667	-0.0314712524414063
0.6245	-0.0338554382324219
0.627833333333334	-0.0324249267578125
0.631166666666667	-0.0271797180175781
0.6345	-0.0209808349609375
0.637833333333334	-0.0123977661132813
0.641166666666667	-0.00762939453125
0.6445	-0.00286102294921875
0.647833333333334	0.0019073486328125
0.651166666666667	0.00715255737304688
0.6545	0.0119209289550781
0.657833333333334	0.0128746032714844
0.661166666666667	0.0133514404296875
0.6645	0.0109672546386719
0.667833333333334	0.00429153442382813
0.671166666666667	-0.00333786010742188
0.6745	-0.0104904174804688
0.677833333333334	-0.0128746032714844
0.681166666666667	-0.0162124633789063
0.6845	-0.0176429748535156
0.687833333333334	-0.0147819519042969
0.691166666666667	-0.0119209289550781
0.6945	-0.011444091796875
0.697833333333334	-0.0147819519042969
0.701166666666667	-0.0162124633789063
0.7045	-0.0185966491699219
0.707833333333334	-0.0181198120117188
0.711166666666667	-0.0171661376953125
0.7145	-0.0138282775878906
0.717833333333334	-0.0104904174804688
0.721166666666667	-0.00762939453125
0.7245	-0.003814697265625
0.727833333333334	-0.0057220458984375
0.731166666666667	-0.0095367431640625
0.7345	-0.0123977661132813
0.737833333333334	-0.0123977661132813
0.741166666666667	-0.011444091796875
0.7445	-0.0128746032714844
0.747833333333334	-0.0100135803222656
0.751166666666667	-0.00810623168945313
0.7545	-0.00858306884765625
0.757833333333334	-0.0119209289550781
0.761166666666667	-0.0152587890625
0.7645	-0.0143051147460938
0.767833333333334	-0.0128746032714844
0.771166666666667	-0.0104904174804688
0.7745	-0.0109672546386719
0.777833333333334	-0.0100135803222656
0.781166666666667	-0.0104904174804688
0.7845	-0.0128746032714844
0.787833333333334	-0.019073486328125
0.791166666666667	-0.0214576721191406
0.7945	-0.0176429748535156
0.797833333333334	-0.0133514404296875
0.801166666666667	-0.00905990600585938
0.8045	-0.00286102294921875
0.807833333333334	0.00667572021484375
0.811166666666667	0.0133514404296875
0.8145	0.011444091796875
0.817833333333334	0.00476837158203125
0.821166666666667	-0.00238418579101563
0.8245	-0.00619888305664063
0.827833333333334	-0.00858306884765625
0.831166666666667	-0.00905990600585938
0.8345	-0.00667572021484375
0.837833333333334	-0.000476837158203125
0.841166666666667	0.0057220458984375
0.8445	0.0057220458984375
0.847833333333334	0.00286102294921875
0.851166666666667	0.000476837158203125
0.8545	-0.00095367431640625
0.857833333333334	-0.0019073486328125
0.861166666666667	-0.00476837158203125
0.8645	-0.00762939453125
0.867833333333334	-0.0147819519042969
0.871166666666667	-0.0205039978027344
0.8745	-0.0233650207519531
0.877833333333334	-0.0243186950683594
0.881166666666667	-0.026702880859375
0.8845	-0.0295639038085938
0.887833333333334	-0.0286102294921875
0.891166666666667	-0.0276565551757813
0.8945	-0.0286102294921875
0.897833333333334	-0.0271797180175781
0.901166666666667	-0.0195503234863281
0.9045	-0.011444091796875
0.907833333333334	-0.00429153442382813
0.911166666666667	-0.00238418579101563
0.9145	-0.00333786010742188
0.917833333333334	-0.00905990600585938
0.921166666666667	-0.0181198120117188
0.9245	-0.026702880859375
0.927833333333334	-0.0352859497070313
0.931166666666667	-0.0414848327636719
0.9345	-0.0452995300292969
0.937833333333334	-0.0476837158203125
0.941166666666667	-0.0500679016113282
0.9445	-0.0510215759277344
0.947833333333334	-0.0467300415039063
0.951166666666667	-0.0348091125488281
0.9545	-0.0205039978027344
0.957833333333334	-0.00810623168945313
0.961166666666667	0.00429153442382813
0.9645	0.0162124633789063
0.967833333333334	0.0233650207519531
0.971166666666667	0.0214576721191406
0.9745	0.0152587890625
0.977833333333334	0.011444091796875
0.981166666666667	0.00810623168945313
0.9845	0.00286102294921875
0.987833333333334	-0.0019073486328125
0.991166666666667	-0.00619888305664063
0.9945	-0.0100135803222656
0.997833333333334	-0.0152587890625
1.00116666666667	-0.0205039978027344
1.0045	-0.0252723693847656
1.00783333333334	-0.0286102294921875
1.01116666666667	-0.0309944152832031
1.0145	-0.0319480895996094
1.01783333333334	-0.0281333923339844
1.02116666666667	-0.0252723693847656
1.0245	-0.0243186950683594
1.02783333333334	-0.0290870666503906
1.03116666666667	-0.0348091125488281
1.0345	-0.0395774841308594
1.03783333333334	-0.0457763671875
1.04116666666667	-0.049591064453125
1.0445	-0.0505447387695313
1.04783333333334	-0.0467300415039063
1.05116666666667	-0.0405311584472656
1.0545	-0.03814697265625
1.05783333333334	-0.0371932983398438
1.06116666666667	-0.0395774841308594
1.0645	-0.0400543212890625
1.06783333333334	-0.0371932983398438
1.07116666666667	-0.0338554382324219
1.0745	-0.0276565551757813
1.07783333333334	-0.0209808349609375
1.08116666666667	-0.0152587890625
1.0845	-0.0123977661132813
1.08783333333334	-0.0147819519042969
1.09116666666667	-0.0200271606445313
1.0945	-0.0262260437011719
1.09783333333334	-0.0286102294921875
1.10116666666667	-0.026702880859375
1.1045	-0.0209808349609375
1.10783333333334	-0.0128746032714844
1.11116666666667	-0.00476837158203125
1.1145	0.0019073486328125
1.11783333333334	0.00476837158203125
1.12116666666667	0.0057220458984375
1.1245	0.00143051147460938
1.12783333333334	-0.00667572021484375
1.13116666666667	-0.0157356262207031
1.1345	-0.0219345092773438
1.13783333333334	-0.0257492065429688
1.14116666666667	-0.0281333923339844
1.1445	-0.0262260437011719
1.14783333333334	-0.019073486328125
1.15116666666667	-0.0109672546386719
1.1545	-0.00715255737304688
1.15783333333334	-0.00715255737304688
1.16116666666667	-0.00905990600585938
1.1645	-0.0128746032714844
1.16783333333334	-0.0166893005371094
1.17116666666667	-0.0205039978027344
1.1745	-0.02288818359375
1.17783333333334	-0.0271797180175781
1.18116666666667	-0.0300407409667969
1.1845	-0.0314712524414063
1.18783333333334	-0.0295639038085938
1.19116666666667	-0.0262260437011719
1.1945	-0.0214576721191406
1.19783333333334	-0.0119209289550781
1.20116666666667	-0.00524520874023438
1.2045	-0.000476837158203125
1.20783333333334	-0.0019073486328125
1.21116666666667	-0.00476837158203125
1.2145	-0.00762939453125
1.21783333333334	-0.0109672546386719
1.22116666666667	-0.0138282775878906
1.2245	-0.0162124633789063
1.22783333333334	-0.0162124633789063
1.23116666666667	-0.0128746032714844
1.2345	-0.00905990600585938
1.23783333333334	-0.00333786010742188
1.24116666666667	0.00095367431640625
1.2445	0.00619888305664063
1.24783333333334	0.0100135803222656
1.25116666666667	0.00858306884765625
1.2545	0.00667572021484375
1.25783333333334	0.00476837158203125
1.26116666666667	0.00858306884765625
1.2645	0.0119209289550781
1.26783333333334	0.0138282775878906
1.27116666666667	0.0162124633789063
1.2745	0.0176429748535156
1.27783333333334	0.011444091796875
1.28116666666667	-0.00238418579101563
1.2845	-0.0176429748535156
1.28783333333334	-0.0276565551757813
1.29116666666667	-0.0333786010742188
1.2945	-0.0348091125488281
1.29783333333334	-0.0314712524414063
1.30116666666667	-0.0262260437011719
1.3045	-0.0205039978027344
1.30783333333334	-0.0162124633789063
1.31116666666667	-0.0119209289550781
1.3145	-0.0109672546386719
1.31783333333334	-0.011444091796875
1.32116666666667	-0.0119209289550781
1.3245	-0.0109672546386719
1.32783333333334	-0.0143051147460938
1.33116666666667	-0.0205039978027344
1.3345	-0.0262260437011719
1.33783333333334	-0.0281333923339844
1.34116666666667	-0.0281333923339844
1.3445	-0.0286102294921875
1.34783333333334	-0.0262260437011719
1.35116666666667	-0.0219345092773438
1.3545	-0.0176429748535156
1.35783333333334	-0.0152587890625
1.36116666666667	-0.0152587890625
1.3645	-0.0143051147460938
1.36783333333334	-0.0143051147460938
1.37116666666667	-0.0138282775878906
1.3745	-0.0123977661132813
1.37783333333334	-0.0109672546386719
1.38116666666667	-0.00762939453125
1.3845	-0.00238418579101563
1.38783333333334	0.00286102294921875
1.39116666666667	0.00476837158203125
1.3945	0.00238418579101563
1.39783333333334	0.00238418579101563
1.40116666666667	0.00429153442382813
1.4045	0.00715255737304688
1.40783333333334	0.00762939453125
1.41116666666667	0.00619888305664063
1.4145	0.00619888305664063
1.41783333333334	0.00715255737304688
1.42116666666667	0.00858306884765625
1.4245	0.00715255737304688
1.42783333333334	0.00667572021484375
1.43116666666667	0.0104904174804688
1.4345	0.0166893005371094
1.43783333333334	0.0176429748535156
1.44116666666667	0.0143051147460938
1.4445	0.0128746032714844
1.44783333333334	0.0157356262207031
1.45116666666667	0.0157356262207031
1.4545	0.0104904174804688
1.45783333333334	0.00238418579101563
1.46116666666667	-0.00619888305664063
1.4645	-0.0104904174804688
1.46783333333334	-0.0104904174804688
1.47116666666667	-0.00476837158203125
1.4745	0.00286102294921875
1.47783333333334	0.0133514404296875
1.48116666666667	0.0238418579101563
1.4845	0.0276565551757813
1.48783333333334	0.02288818359375
1.49116666666667	0.0133514404296875
1.4945	0.003814697265625
1.49783333333334	-0.003814697265625
1.50116666666667	-0.0095367431640625
1.5045	-0.0119209289550781
1.50783333333334	-0.0095367431640625
1.51116666666667	-0.00286102294921875
1.5145	0.00476837158203125
1.51783333333334	0.00858306884765625
1.52116666666667	0.0104904174804688
1.5245	0.0109672546386719
1.52783333333334	0.0123977661132813
1.53116666666667	0.0123977661132813
1.5345	0.0171661376953125
1.53783333333334	0.0252723693847656
1.54116666666667	0.0300407409667969
1.5445	0.0286102294921875
1.54783333333334	0.0233650207519531
1.55116666666667	0.0205039978027344
1.5545	0.0171661376953125
1.55783333333334	0.0162124633789063
1.56116666666667	0.0205039978027344
1.5645	0.0286102294921875
1.56783333333334	0.0333786010742188
1.57116666666667	0.0314712524414063
1.5745	0.0243186950683594
1.57783333333334	0.0138282775878906
1.58116666666667	0.000476837158203125
1.5845	-0.0119209289550781
1.58783333333334	-0.0195503234863281
1.59116666666667	-0.0219345092773438
1.5945	-0.0224113464355469
1.59783333333334	-0.019073486328125
1.60116666666667	-0.0143051147460938
1.6045	-0.00858306884765625
1.60783333333334	-0.00524520874023438
1.61116666666667	-0.00524520874023438
1.6145	-0.00524520874023438
1.61783333333334	-0.00286102294921875
1.62116666666667	0.00095367431640625
1.6245	0.00667572021484375
1.62783333333334	0.0138282775878906
1.63116666666667	0.0205039978027344
1.6345	0.0243186950683594
1.63783333333334	0.0243186950683594
1.64116666666667	0.0238418579101563
1.6445	0.019073486328125
1.64783333333334	0.0119209289550781
1.65116666666667	0.00667572021484375
1.6545	0.0057220458984375
1.65783333333334	0.0057220458984375
1.66116666666667	0.003814697265625
1.6645	0.00333786010742188
1.66783333333334	0.003814697265625
1.67116666666667	0.00143051147460938
1.6745	-0.00095367431640625
1.67783333333334	-0.00143051147460938
1.68116666666667	0
1.6845	0.000476837158203125
1.68783333333334	-0.00238418579101563
1.69116666666667	-0.0019073486328125
1.6945	-0.00238418579101563
1.69783333333334	-0.00286102294921875
1.70116666666667	-0.00476837158203125
1.7045	-0.003814697265625
1.70783333333334	0.00143051147460938
1.71116666666667	0.0057220458984375
1.7145	0.00667572021484375
1.71783333333334	0.00667572021484375
1.72116666666667	0.00619888305664063
1.7245	0.00429153442382813
1.72783333333334	0
1.73116666666667	-0.00333786010742188
1.7345	-0.00476837158203125
1.73783333333334	-0.00858306884765625
1.74116666666667	-0.0104904174804688
1.7445	-0.00810623168945313
1.74783333333334	-0.00238418579101563
1.75116666666667	0.00095367431640625
1.7545	0.00286102294921875
1.75783333333334	0.00667572021484375
1.76116666666667	0.00858306884765625
1.7645	0.0100135803222656
1.76783333333334	0.00715255737304688
1.77116666666667	0.00715255737304688
1.7745	0.00715255737304688
1.77783333333334	0.00858306884765625
1.78116666666667	0.0104904174804688
1.7845	0.0119209289550781
1.78783333333334	0.0133514404296875
1.79116666666667	0.0109672546386719
1.7945	0.00858306884765625
1.79783333333334	0.00762939453125
1.80116666666667	0.00715255737304688
1.8045	0.00476837158203125
1.80783333333334	0.00286102294921875
1.81116666666667	0.00238418579101563
1.8145	0.00333786010742188
1.81783333333334	0.00143051147460938
1.82116666666667	0.0019073486328125
1.8245	0.00238418579101563
1.82783333333334	0.003814697265625
1.83116666666667	0.00715255737304688
1.8345	0.0119209289550781
1.83783333333334	0.0157356262207031
1.84116666666667	0.0138282775878906
1.8445	0.0133514404296875
1.84783333333334	0.0171661376953125
1.85116666666667	0.0209808349609375
1.8545	0.0243186950683594
1.85783333333334	0.0281333923339844
1.86116666666667	0.034332275390625
1.8645	0.03814697265625
1.86783333333334	0.034332275390625
1.87116666666667	0.0276565551757813
1.8745	0.0181198120117188
1.87783333333334	0.011444091796875
1.88116666666667	0.00619888305664063
1.8845	0.0019073486328125
1.88783333333334	0.00238418579101563
1.89116666666667	0.00667572021484375
1.8945	0.0119209289550781
1.89783333333334	0.0119209289550781
1.90116666666667	0.00810623168945313
1.9045	0.00524520874023438
1.90783333333334	0.003814697265625
1.91116666666667	0.00238418579101563
1.9145	0.00286102294921875
1.91783333333334	0.0057220458984375
1.92116666666667	0.0095367431640625
1.9245	0.0133514404296875
1.92783333333334	0.0123977661132813
1.93116666666667	0.00905990600585938
1.9345	0.00524520874023438
1.93783333333334	0.00476837158203125
1.94116666666667	0.00619888305664063
1.9445	0.00858306884765625
1.94783333333334	0.0104904174804688
1.95116666666667	0.0128746032714844
1.9545	0.0157356262207031
1.95783333333334	0.0147819519042969
1.96116666666667	0.0133514404296875
1.9645	0.0095367431640625
1.96783333333334	0.00667572021484375
1.97116666666667	0.003814697265625
1.9745	0.00333786010742188
1.97783333333334	0.00286102294921875
1.98116666666667	0.00095367431640625
1.9845	-0.000476837158203125
1.98783333333334	0.0019073486328125
1.99116666666667	0.00619888305664063
1.9945	0.00667572021484375
1.99783333333334	0.00333786010742188
2.00116666666667	-0.00333786010742188
2.0045	-0.0100135803222656
2.00783333333334	-0.0166893005371094
2.01116666666667	-0.0224113464355469
2.0145	-0.02288818359375
2.01783333333334	-0.0205039978027344
2.02116666666667	-0.0166893005371094
2.0245	-0.0123977661132813
2.02783333333334	-0.00905990600585938
2.03116666666667	-0.0109672546386719
2.0345	-0.0181198120117188
2.03783333333334	-0.0243186950683594
2.04116666666667	-0.0281333923339844
2.0445	-0.0290870666503906
2.04783333333334	-0.0286102294921875
2.05116666666667	-0.0233650207519531
2.0545	-0.019073486328125
2.05783333333334	-0.0209808349609375
2.06116666666667	-0.0243186950683594
2.0645	-0.0243186950683594
2.06783333333334	-0.0233650207519531
2.07116666666667	-0.02288818359375
2.0745	-0.0209808349609375
2.07783333333334	-0.0128746032714844
2.08116666666667	-0.00476837158203125
2.0845	-0.00476837158203125
2.08783333333334	-0.0100135803222656
2.09116666666667	-0.0171661376953125
2.0945	-0.0200271606445313
2.09783333333334	-0.0247955322265625
2.10116666666667	-0.026702880859375
2.1045	-0.026702880859375
2.10783333333334	-0.0214576721191406
2.11116666666667	-0.0181198120117188
2.1145	-0.0157356262207031
2.11783333333334	-0.0123977661132813
2.12116666666667	-0.0128746032714844
2.1245	-0.0157356262207031
2.12783333333334	-0.0224113464355469
2.13116666666667	-0.0252723693847656
2.1345	-0.0281333923339844
2.13783333333334	-0.030517578125
2.14116666666667	-0.0286102294921875
2.1445	-0.0214576721191406
2.14783333333334	-0.0157356262207031
2.15116666666667	-0.0143051147460938
2.1545	-0.0157356262207031
2.15783333333334	-0.0176429748535156
2.16116666666667	-0.0238418579101563
2.1645	-0.0314712524414063
2.16783333333334	-0.0376701354980469
2.17116666666667	-0.0376701354980469
2.1745	-0.0352859497070313
2.17783333333334	-0.0309944152832031
2.18116666666667	-0.0243186950683594
2.1845	-0.019073486328125
2.18783333333334	-0.0162124633789063
2.19116666666667	-0.0171661376953125
2.1945	-0.0147819519042969
2.19783333333334	-0.0104904174804688
2.20116666666667	-0.0057220458984375
2.2045	-0.00238418579101563
2.20783333333334	-0.000476837158203125
2.21116666666667	0.00429153442382813
2.2145	0.0057220458984375
2.21783333333334	0.00476837158203125
2.22116666666667	0.0019073486328125
2.2245	0.000476837158203125
2.22783333333334	0.00238418579101563
2.23116666666667	0.00238418579101563
2.2345	0.0019073486328125
2.23783333333334	0.00095367431640625
2.24116666666667	0
2.2445	-0.0019073486328125
2.24783333333334	-0.00143051147460938
2.25116666666667	0
2.2545	0.00095367431640625
2.25783333333334	0.00143051147460938
2.26116666666667	0.00286102294921875
2.2645	0.0057220458984375
2.26783333333334	0.00429153442382813
2.27116666666667	0.0019073486328125
2.2745	0
2.27783333333334	0
2.28116666666667	0.0019073486328125
2.2845	0.00476837158203125
2.28783333333334	0.0104904174804688
2.29116666666667	0.0176429748535156
2.2945	0.0224113464355469
2.29783333333334	0.0238418579101563
2.30116666666667	0.02288818359375
2.3045	0.0224113464355469
2.30783333333334	0.02288818359375
2.31116666666667	0.0247955322265625
2.3145	0.0262260437011719
2.31783333333334	0.0238418579101563
2.32116666666667	0.0195503234863281
2.3245	0.0147819519042969
2.32783333333334	0.0109672546386719
2.33116666666667	0.00715255737304688
2.3345	0.00333786010742188
2.33783333333334	0.00333786010742188
2.34116666666667	0.0057220458984375
2.3445	0.00762939453125
2.34783333333334	0.00667572021484375
2.35116666666667	0.00476837158203125
2.3545	0.0057220458984375
2.35783333333334	0.0100135803222656
2.36116666666667	0.0143051147460938
2.3645	0.0181198120117188
2.36783333333334	0.0195503234863281
2.37116666666667	0.0205039978027344
2.3745	0.0209808349609375
2.37783333333334	0.019073486328125
2.38116666666667	0.0162124633789063
2.3845	0.011444091796875
2.38783333333334	0.00905990600585938
2.39116666666667	0.00524520874023438
2.3945	0.00095367431640625
2.39783333333334	-0.00238418579101563
2.40116666666667	-0.00143051147460938
2.4045	0.00095367431640625
2.40783333333334	0.003814697265625
2.41116666666667	0.0109672546386719
2.4145	0.0205039978027344
2.41783333333334	0.0271797180175781
2.42116666666667	0.030517578125
2.4245	0.0348091125488281
2.42783333333334	0.0371932983398438
2.43116666666667	0.0348091125488281
2.4345	0.0276565551757813
2.43783333333334	0.0214576721191406
2.44116666666667	0.0166893005371094
2.4445	0.0123977661132813
2.44783333333334	0.0128746032714844
2.45116666666667	0.0181198120117188
2.4545	0.0257492065429688
2.45783333333334	0.0300407409667969
2.46116666666667	0.0329017639160156
2.4645	0.0333786010742188
2.46783333333334	0.0300407409667969
2.47116666666667	0.0247955322265625
2.4745	0.0214576721191406
2.47783333333334	0.0233650207519531
2.48116666666667	0.0281333923339844
2.4845	0.034332275390625
2.48783333333334	0.0405311584472656
2.49116666666667	0.041961669921875
2.4945	0.0414848327636719
2.49783333333334	0.0371932983398438
2.50116666666667	0.0333786010742188
2.5045	0.0329017639160156
2.50783333333334	0.034332275390625
2.51116666666667	0.0376701354980469
2.5145	0.0376701354980469
2.51783333333334	0.0376701354980469
2.52116666666667	0.0362396240234375
2.5245	0.0338554382324219
2.52783333333334	0.0329017639160156
2.53116666666667	0.0329017639160156
2.5345	0.0352859497070313
2.53783333333334	0.0391006469726563
2.54116666666667	0.0400543212890625
2.5445	0.0395774841308594
2.54783333333334	0.03814697265625
2.55116666666667	0.0386238098144531
2.5545	0.0438690185546875
2.55783333333334	0.0514984130859375
2.56116666666667	0.0629425048828125
2.5645	0.06866455078125
2.56783333333334	0.06866455078125
2.57116666666667	0.0605583190917969
2.5745	0.0500679016113282
2.57783333333334	0.0429153442382813
2.58116666666667	0.0367164611816406
2.5845	0.0362396240234375
2.58783333333334	0.0410079956054688
2.59116666666667	0.0529289245605469
2.5945	0.0619888305664063
2.59783333333334	0.064849853515625
2.60116666666667	0.0667572021484375
2.6045	0.0691413879394532
2.60783333333334	0.0710487365722657
2.61116666666667	0.0681877136230469
2.6145	0.0662803649902344
2.61783333333334	0.0667572021484375
2.62116666666667	0.0662803649902344
2.6245	0.0662803649902344
2.62783333333334	0.0662803649902344
2.63116666666667	0.0681877136230469
2.6345	0.0710487365722657
2.63783333333334	0.0762939453125
2.64116666666667	0.0796318054199219
2.6445	0.0796318054199219
2.64783333333334	0.0782012939453125
2.65116666666667	0.0786781311035157
2.6545	0.0796318054199219
2.65783333333334	0.0758171081542969
2.66116666666667	0.0705718994140625
2.6645	0.0662803649902344
2.66783333333334	0.0634193420410157
2.67116666666667	0.06103515625
2.6745	0.0619888305664063
2.67783333333334	0.0677108764648438
2.68116666666667	0.0753402709960938
2.6845	0.0777244567871094
2.68783333333334	0.0762939453125
2.69116666666667	0.0700950622558594
2.6945	0.0653266906738282
2.69783333333334	0.0596046447753907
2.70116666666667	0.0562667846679688
2.7045	0.0553131103515625
2.70783333333334	0.0562667846679688
2.71116666666667	0.057220458984375
2.7145	0.0562667846679688
2.71783333333334	0.0548362731933594
2.72116666666667	0.0548362731933594
2.7245	0.0553131103515625
2.72783333333334	0.0543594360351563
2.73116666666667	0.0529289245605469
2.7345	0.0505447387695313
2.73783333333334	0.0476837158203125
2.74116666666667	0.0405311584472656
2.7445	0.0362396240234375
2.74783333333334	0.0348091125488281
2.75116666666667	0.0391006469726563
2.7545	0.0424385070800781
2.75783333333334	0.0429153442382813
2.76116666666667	0.0462532043457031
2.7645	0.0510215759277344
2.76783333333334	0.0567436218261719
2.77116666666667	0.0576972961425782
2.7745	0.0553131103515625
2.77783333333334	0.0500679016113282
2.78116666666667	0.0433921813964844
2.7845	0.0352859497070313
2.78783333333334	0.0300407409667969
2.79116666666667	0.0271797180175781
2.7945	0.0262260437011719
2.79783333333334	0.026702880859375
2.80116666666667	0.0271797180175781
2.8045	0.0329017639160156
2.80783333333334	0.0362396240234375
2.81116666666667	0.0400543212890625
2.8145	0.0414848327636719
2.81783333333334	0.0438690185546875
2.82116666666667	0.0443458557128906
2.8245	0.041961669921875
2.82783333333334	0.03814697265625
2.83116666666667	0.0391006469726563
2.8345	0.0429153442382813
2.83783333333334	0.0491142272949219
2.84116666666667	0.0524520874023438
2.8445	0.0514984130859375
2.84783333333334	0.0505447387695313
2.85116666666667	0.0472068786621094
2.8545	0.0457763671875
2.85783333333334	0.041961669921875
2.86116666666667	0.0395774841308594
2.8645	0.0376701354980469
2.86783333333334	0.0348091125488281
2.87116666666667	0.0276565551757813
2.8745	0.019073486328125
2.87783333333334	0.0128746032714844
2.88116666666667	0.00905990600585938
2.8845	0.00715255737304688
2.88783333333334	0.00905990600585938
2.89116666666667	0.0138282775878906
2.8945	0.0214576721191406
2.89783333333334	0.0257492065429688
2.90116666666667	0.0314712524414063
2.9045	0.0352859497070313
2.90783333333334	0.0367164611816406
2.91116666666667	0.0367164611816406
2.9145	0.0371932983398438
2.91783333333334	0.0410079956054688
2.92116666666667	0.0438690185546875
2.9245	0.0486373901367188
2.92783333333334	0.0524520874023438
2.93116666666667	0.06103515625
2.9345	0.0710487365722657
2.93783333333334	0.0829696655273438
2.94116666666667	0.0934600830078125
2.9445	0.105857849121094
2.94783333333334	0.117301940917969
2.95116666666667	0.123023986816406
2.9545	0.124931335449219
2.95783333333334	0.125885009765625
2.96116666666667	0.127792358398438
2.9645	0.125885009765625
2.96783333333334	0.120639801025391
2.97116666666667	0.119686126708985
2.9745	0.121116638183594
2.97783333333334	0.124454498291016
2.98116666666667	0.127315521240235
2.9845	0.132083892822266
2.98783333333334	0.1373291015625
2.99116666666667	0.1373291015625
2.9945	0.135898590087891
2.99783333333334	0.128746032714844
3.00116666666667	0.123977661132813
3.0045	0.121116638183594
3.00783333333334	0.123977661132813
3.01116666666667	0.125885009765625
3.0145	0.124454498291016
3.01783333333334	0.125408172607422
3.02116666666667	0.127315521240235
3.0245	0.126838684082031
3.02783333333334	0.119209289550781
3.03116666666667	0.112056732177735
3.0345	0.112056732177735
3.03783333333334	0.111579895019531
3.04116666666667	0.10824203491211
3.0445	0.103473663330078
3.04783333333334	0.105381011962891
3.05116666666667	0.108718872070313
3.0545	0.105857849121094
3.05783333333334	0.100135803222656
3.06116666666667	0.0967979431152344
3.0645	0.0977516174316406
3.06783333333334	0.0967979431152344
3.07116666666667	0.0972747802734375
3.0745	0.101566314697266
3.07783333333334	0.112056732177735
3.08116666666667	0.118255615234375
3.0845	0.119209289550781
3.08783333333334	0.116348266601563
3.09116666666667	0.109195709228516
3.0945	0.0987052917480469
3.09783333333334	0.0853538513183594
3.10116666666667	0.0767707824707032
3.1045	0.072479248046875
3.10783333333334	0.0739097595214844
3.11116666666667	0.0782012939453125
3.1145	0.0834465026855469
3.11783333333334	0.0863075256347656
3.12116666666667	0.0829696655273438
3.1245	0.0772476196289063
3.12783333333334	0.0700950622558594
3.13116666666667	0.0624656677246094
3.1345	0.0529289245605469
3.13783333333334	0.0443458557128906
3.14116666666667	0.0400543212890625
3.1445	0.0376701354980469
3.14783333333334	0.0352859497070313
3.15116666666667	0.0338554382324219
3.1545	0.034332275390625
3.15783333333334	0.0371932983398438
3.16116666666667	0.0410079956054688
3.1645	0.0472068786621094
3.16783333333334	0.0514984130859375
3.17116666666667	0.0557899475097657
3.1745	0.0600814819335938
3.17783333333334	0.0629425048828125
3.18116666666667	0.0653266906738282
3.1845	0.0653266906738282
3.18783333333334	0.0667572021484375
3.19116666666667	0.0672340393066407
3.1945	0.0653266906738282
3.19783333333334	0.0567436218261719
3.20116666666667	0.0438690185546875
3.2045	0.0309944152832031
3.20783333333334	0.0209808349609375
3.21116666666667	0.0109672546386719
3.2145	0.00476837158203125
3.21783333333334	0.0057220458984375
3.22116666666667	0.011444091796875
3.2245	0.0152587890625
3.22783333333334	0.0166893005371094
3.23116666666667	0.019073486328125
3.2345	0.0243186950683594
3.23783333333334	0.0286102294921875
3.24116666666667	0.0329017639160156
3.2445	0.03814697265625
3.24783333333334	0.0462532043457031
3.25116666666667	0.0543594360351563
3.2545	0.0615119934082032
3.25783333333334	0.0667572021484375
3.26116666666667	0.0681877136230469
3.2645	0.0715255737304688
3.26783333333334	0.0710487365722657
3.27116666666667	0.0653266906738282
3.2745	0.0543594360351563
3.27783333333334	0.0457763671875
3.28116666666667	0.0443458557128906
3.2845	0.0443458557128906
3.28783333333334	0.0448226928710938
3.29116666666667	0.0505447387695313
3.2945	0.0624656677246094
3.29783333333334	0.0729560852050782
3.30116666666667	0.0762939453125
3.3045	0.0715255737304688
3.30783333333334	0.0653266906738282
3.31116666666667	0.0576972961425782
3.3145	0.0500679016113282
3.31783333333334	0.0414848327636719
3.32116666666667	0.0352859497070313
3.3245	0.034332275390625
3.32783333333334	0.0376701354980469
3.33116666666667	0.0400543212890625
3.3345	0.0400543212890625
3.33783333333334	0.0410079956054688
3.34116666666667	0.0424385070800781
3.3445	0.0410079956054688
3.34783333333334	0.0348091125488281
3.35116666666667	0.0295639038085938
3.3545	0.0290870666503906
3.35783333333334	0.0324249267578125
3.36116666666667	0.0371932983398438
3.3645	0.041961669921875
3.36783333333334	0.0491142272949219
3.37116666666667	0.0548362731933594
3.3745	0.0576972961425782
3.37783333333334	0.0591278076171875
3.38116666666667	0.0615119934082032
3.3845	0.0643730163574219
3.38783333333334	0.0653266906738282
3.39116666666667	0.0667572021484375
3.3945	0.0662803649902344
3.39783333333334	0.06103515625
3.40116666666667	0.0510215759277344
3.4045	0.0433921813964844
3.40783333333334	0.0424385070800781
3.41116666666667	0.0462532043457031
3.4145	0.0543594360351563
3.41783333333334	0.0638961791992188
3.42116666666667	0.0758171081542969
3.4245	0.0844001770019531
3.42783333333334	0.087738037109375
3.43116666666667	0.0858306884765625
3.4345	0.0767707824707032
3.43783333333334	0.0667572021484375
3.44116666666667	0.0576972961425782
3.4445	0.05340576171875
3.44783333333334	0.0524520874023438
3.45116666666667	0.0486373901367188
3.4545	0.0467300415039063
3.45783333333334	0.0443458557128906
3.46116666666667	0.0429153442382813
3.4645	0.0400543212890625
3.46783333333334	0.0352859497070313
3.47116666666667	0.0338554382324219
3.4745	0.0348091125488281
3.47783333333334	0.03814697265625
3.48116666666667	0.0433921813964844
3.4845	0.0481605529785156
3.48783333333334	0.0505447387695313
3.49116666666667	0.0476837158203125
3.4945	0.0410079956054688
3.49783333333334	0.0386238098144531
3.50116666666667	0.0371932983398438
3.5045	0.0371932983398438
3.50783333333334	0.0357627868652344
3.51116666666667	0.0367164611816406
3.5145	0.0395774841308594
3.51783333333334	0.03814697265625
3.52116666666667	0.0319480895996094
3.5245	0.0257492065429688
3.52783333333334	0.0247955322265625
3.53116666666667	0.0290870666503906
3.5345	0.0367164611816406
3.53783333333334	0.041961669921875
3.54116666666667	0.0443458557128906
3.5445	0.0443458557128906
3.54783333333334	0.0433921813964844
3.55116666666667	0.0433921813964844
3.5545	0.0424385070800781
3.55783333333334	0.0443458557128906
3.56116666666667	0.049591064453125
3.5645	0.0548362731933594
3.56783333333334	0.057220458984375
3.57116666666667	0.0548362731933594
3.5745	0.049591064453125
3.57783333333334	0.0429153442382813
3.58116666666667	0.0386238098144531
3.5845	0.0367164611816406
3.58783333333334	0.0371932983398438
3.59116666666667	0.03814697265625
3.5945	0.0376701354980469
3.59783333333334	0.0352859497070313
3.60116666666667	0.030517578125
3.6045	0.026702880859375
3.60783333333334	0.0262260437011719
3.61116666666667	0.030517578125
3.6145	0.0371932983398438
3.61783333333334	0.0443458557128906
3.62116666666667	0.049591064453125
3.6245	0.0543594360351563
3.62783333333334	0.0553131103515625
3.63116666666667	0.05340576171875
3.6345	0.0505447387695313
3.63783333333334	0.0472068786621094
3.64116666666667	0.0462532043457031
3.6445	0.0405311584472656
3.64783333333334	0.0333786010742188
3.65116666666667	0.0262260437011719
3.6545	0.0214576721191406
3.65783333333334	0.0200271606445313
3.66116666666667	0.0214576721191406
3.6645	0.0238418579101563
3.66783333333334	0.0238418579101563
3.67116666666667	0.0205039978027344
3.6745	0.0176429748535156
3.67783333333334	0.0138282775878906
3.68116666666667	0.00715255737304688
3.6845	0.000476837158203125
3.68783333333334	-0.0019073486328125
3.69116666666667	0.00286102294921875
3.6945	0.0095367431640625
3.69783333333334	0.019073486328125
3.70116666666667	0.0281333923339844
3.7045	0.0386238098144531
3.70783333333334	0.0462532043457031
3.71116666666667	0.0519752502441407
3.7145	0.0553131103515625
3.71783333333334	0.0529289245605469
3.72116666666667	0.0481605529785156
3.7245	0.0462532043457031
3.72783333333334	0.0476837158203125
3.73116666666667	0.0452995300292969
3.7345	0.03814697265625
3.73783333333334	0.034332275390625
3.74116666666667	0.034332275390625
3.7445	0.0333786010742188
3.74783333333334	0.0286102294921875
3.75116666666667	0.0247955322265625
3.7545	0.0276565551757813
3.75783333333334	0.034332275390625
3.76116666666667	0.041961669921875
3.7645	0.0476837158203125
3.76783333333334	0.0524520874023438
3.77116666666667	0.0581741333007813
3.7745	0.0600814819335938
3.77783333333334	0.0591278076171875
3.78116666666667	0.0576972961425782
3.7845	0.0543594360351563
3.78783333333334	0.0476837158203125
3.79116666666667	0.0371932983398438
3.7945	0.030517578125
3.79783333333334	0.0257492065429688
3.80116666666667	0.0224113464355469
3.8045	0.0200271606445313
3.80783333333334	0.0224113464355469
3.81116666666667	0.0276565551757813
3.8145	0.0329017639160156
3.81783333333334	0.0357627868652344
3.82116666666667	0.0338554382324219
3.8245	0.0324249267578125
3.82783333333334	0.0295639038085938
3.83116666666667	0.0295639038085938
3.8345	0.0271797180175781
3.83783333333334	0.0214576721191406
3.84116666666667	0.0147819519042969
3.8445	0.00858306884765625
3.84783333333334	0.00715255737304688
3.85116666666667	0.00524520874023438
3.8545	0.000476837158203125
3.85783333333334	-0.0100135803222656
3.86116666666667	-0.0205039978027344
3.8645	-0.030517578125
3.86783333333334	-0.0410079956054688
3.87116666666667	-0.0538825988769532
3.8745	-0.0658035278320313
3.87783333333334	-0.0691413879394532
3.88116666666667	-0.0677108764648438
3.8845	-0.0658035278320313
3.88783333333334	-0.0634193420410157
3.89116666666667	-0.0562667846679688
3.8945	-0.0486373901367188
3.89783333333334	-0.0391006469726563
3.90116666666667	-0.0243186950683594
3.9045	-0.00095367431640625
3.90783333333334	0.0257492065429688
3.91116666666667	0.0538825988769532
3.9145	0.0858306884765625
3.91783333333334	0.121593475341797
3.92116666666667	0.161170959472656
3.9245	0.202178955078125
3.92783333333334	0.247001647949219
3.93116666666667	0.293731689453125
3.9345	0.345230102539063
3.93783333333334	0.401973724365235
3.94116666666667	0.460624694824219
3.9445	0.518798828125
3.94783333333334	0.575542449951172
3.95116666666667	0.635623931884766
3.9545	0.698566436767578
3.95783333333334	0.759124755859375
3.96116666666667	0.818729400634766
3.9645	0.877857208251953
3.96783333333334	0.942707061767578
3.97116666666667	1.00851058959961
3.9745	1.07336044311524
3.97783333333334	1.13725662231446
3.98116666666667	1.19972229003906
3.9845	1.26361846923828
3.98783333333334	1.3265609741211
3.99116666666667	1.3875961303711
3.9945	1.44672393798828
3.99783333333334	1.50680541992188
4.00116666666667	1.56450271606446
4.0045	1.61504745483399
4.00783333333334	1.65653228759766
4.01116666666667	1.68991088867188
4.0145	1.71661376953125
4.01783333333334	1.73377990722656
4.02116666666667	1.74379348754883
4.0245	1.74617767333985
4.02783333333334	1.73759460449219
4.03116666666667	1.72185897827149
4.0345	1.69849395751953
4.03783333333334	1.67226791381836
4.04116666666667	1.63984298706055
4.0445	1.60026550292969
4.04783333333334	1.55878067016602
4.05116666666667	1.51538848876953
4.0545	1.46532058715821
4.05783333333334	1.40810012817383
4.06116666666667	1.3422966003418
4.0645	1.27553939819336
4.06783333333334	1.20687484741211
4.07116666666667	1.14250183105469
4.0745	1.0828971862793
4.07783333333334	1.02567672729492
4.08116666666667	0.974178314208985
4.0845	0.925064086914063
4.08783333333334	0.879287719726563
4.09116666666667	0.833511352539063
4.0945	0.791072845458985
4.09783333333334	0.751495361328125
4.10116666666667	0.711441040039063
4.1045	0.674247741699219
4.10783333333334	0.643730163574219
4.11116666666667	0.616073608398438
4.1145	0.584602355957032
4.11783333333334	0.553607940673828
4.12116666666667	0.530242919921875
4.1245	0.510692596435547
4.12783333333334	0.487327575683594
4.13116666666667	0.463962554931641
4.1345	0.44393539428711
4.13783333333334	0.423908233642578
4.14116666666667	0.396728515625
4.1445	0.365257263183594
4.14783333333333	0.332355499267578
4.15116666666667	0.298023223876953
4.1545	0.266551971435547
4.15783333333334	0.239372253417969
4.16116666666667	0.217437744140625
4.1645	0.1983642578125
4.16783333333334	0.180244445800781
4.17116666666667	0.16164779663086
4.1745	0.142574310302735
4.17783333333334	0.123977661132813
4.18116666666667	0.104904174804688
4.1845	0.0853538513183594
4.18783333333333	0.0700950622558594
4.19116666666667	0.0596046447753907
4.1945	0.0505447387695313
4.19783333333334	0.0391006469726563
4.20116666666667	0.0290870666503906
4.2045	0.0233650207519531
4.20783333333334	0.0195503234863281
4.21116666666667	0.0143051147460938
4.2145	0.00667572021484375
4.21783333333334	0.000476837158203125
4.22116666666667	-0.003814697265625
4.2245	-0.00619888305664063
4.22783333333333	-0.0095367431640625
4.23116666666667	-0.0123977661132813
4.2345	-0.0119209289550781
4.23783333333334	-0.00476837158203125
4.24116666666667	0.00143051147460938
4.2445	0.00286102294921875
4.24783333333334	0.0019073486328125
4.25116666666667	0.0019073486328125
4.2545	0.00333786010742188
4.25783333333334	0.0019073486328125
4.26116666666667	0.00143051147460938
4.2645	0.00476837158203125
4.26783333333334	0.0133514404296875
4.27116666666667	0.0243186950683594
4.2745	0.0333786010742188
4.27783333333334	0.0410079956054688
4.28116666666667	0.0467300415039063
4.2845	0.0519752502441407
4.28783333333334	0.0500679016113282
4.29116666666667	0.0448226928710938
4.2945	0.0367164611816406
4.29783333333334	0.0286102294921875
4.30116666666667	0.0243186950683594
4.3045	0.02288818359375
4.30783333333334	0.0247955322265625
4.31116666666667	0.0247955322265625
4.3145	0.0271797180175781
4.31783333333334	0.030517578125
4.32116666666667	0.0319480895996094
4.3245	0.0314712524414063
4.32783333333334	0.0290870666503906
4.33116666666667	0.0290870666503906
4.3345	0.0300407409667969
4.33783333333334	0.0352859497070313
4.34116666666667	0.0410079956054688
4.3445	0.0462532043457031
4.34783333333334	0.0529289245605469
4.35116666666667	0.0615119934082032
4.3545	0.0677108764648438
4.35783333333334	0.0681877136230469
4.36116666666667	0.0662803649902344
4.3645	0.0662803649902344
4.36783333333334	0.0662803649902344
4.37116666666667	0.0624656677246094
4.3745	0.0596046447753907
4.37783333333334	0.057220458984375
4.38116666666667	0.0529289245605469
4.3845	0.0443458557128906
4.38783333333334	0.0338554382324219
4.39116666666667	0.0271797180175781
4.3945	0.0243186950683594
4.39783333333334	0.0247955322265625
4.40116666666667	0.030517578125
4.4045	0.0395774841308594
4.40783333333334	0.0514984130859375
4.41116666666667	0.06103515625
4.4145	0.064849853515625
4.41783333333334	0.0624656677246094
4.42116666666667	0.0567436218261719
4.4245	0.0491142272949219
4.42783333333334	0.0429153442382813
4.43116666666667	0.0414848327636719
4.4345	0.0467300415039063
4.43783333333333	0.0538825988769532
4.44116666666667	0.0591278076171875
4.4445	0.0596046447753907
4.44783333333334	0.0557899475097657
4.45116666666667	0.0491142272949219
4.4545	0.0424385070800781
4.45783333333334	0.0367164611816406
4.46116666666667	0.0362396240234375
4.4645	0.0410079956054688
4.46783333333334	0.049591064453125
4.47116666666667	0.057220458984375
4.4745	0.0615119934082032
4.47783333333333	0.0634193420410157
4.48116666666667	0.0605583190917969
4.4845	0.0553131103515625
4.48783333333334	0.0486373901367188
4.49116666666667	0.0438690185546875
4.4945	0.0395774841308594
4.49783333333334	0.0352859497070313
4.50116666666667	0.0314712524414063
4.5045	0.0295639038085938
4.50783333333334	0.0324249267578125
4.51116666666667	0.0395774841308594
4.5145	0.0462532043457031
4.51783333333334	0.0510215759277344
4.52116666666667	0.0581741333007813
4.5245	0.0643730163574219
4.52783333333334	0.0672340393066407
4.53116666666667	0.0629425048828125
4.5345	0.0605583190917969
4.53783333333334	0.0591278076171875
4.54116666666667	0.0553131103515625
4.5445	0.0514984130859375
4.54783333333334	0.0481605529785156
4.55116666666667	0.0462532043457031
4.5545	0.041961669921875
4.55783333333334	0.0400543212890625
4.56116666666667	0.0405311584472656
4.5645	0.0410079956054688
4.56783333333334	0.0424385070800781
4.57116666666667	0.0476837158203125
4.5745	0.0553131103515625
4.57783333333334	0.0619888305664063
4.58116666666667	0.06866455078125
4.5845	0.0710487365722657
4.58783333333334	0.0705718994140625
4.59116666666667	0.0681877136230469
4.5945	0.0700950622558594
4.59783333333334	0.0748634338378907
4.60116666666667	0.0777244567871094
4.6045	0.080108642578125
4.60783333333334	0.0824928283691406
4.61116666666667	0.08392333984375
4.6145	0.080108642578125
4.61783333333334	0.0705718994140625
4.62116666666667	0.0643730163574219
4.6245	0.0624656677246094
4.62783333333334	0.0634193420410157
4.63116666666667	0.0615119934082032
4.6345	0.0586509704589844
4.63783333333334	0.0591278076171875
4.64116666666667	0.0581741333007813
4.6445	0.0543594360351563
4.64783333333334	0.0452995300292969
4.65116666666667	0.0400543212890625
4.6545	0.0391006469726563
4.65783333333334	0.0410079956054688
4.66116666666667	0.0443458557128906
4.6645	0.0476837158203125
4.66783333333334	0.0581741333007813
4.67116666666667	0.0653266906738282
4.6745	0.0720024108886719
4.67783333333334	0.0753402709960938
4.68116666666667	0.0791549682617188
4.6845	0.0815391540527344
4.68783333333333	0.0791549682617188
4.69116666666667	0.0772476196289063
4.6945	0.0705718994140625
4.69783333333334	0.0634193420410157
4.70116666666667	0.0538825988769532
4.7045	0.0462532043457031
4.70783333333334	0.0433921813964844
4.71116666666667	0.0400543212890625
4.7145	0.0400543212890625
4.71783333333334	0.0391006469726563
4.72116666666667	0.03814697265625
4.7245	0.0400543212890625
4.72783333333333	0.0424385070800781
4.73116666666667	0.0462532043457031
4.7345	0.0438690185546875
4.73783333333334	0.041961669921875
4.74116666666667	0.0433921813964844
4.7445	0.0448226928710938
4.74783333333334	0.0429153442382813
4.75116666666667	0.0362396240234375
4.7545	0.0352859497070313
4.75783333333334	0.03814697265625
4.76116666666667	0.0400543212890625
4.7645	0.0348091125488281
4.76783333333334	0.0324249267578125
4.77116666666667	0.034332275390625
4.7745	0.0376701354980469
4.77783333333334	0.0386238098144531
4.78116666666667	0.0400543212890625
4.7845	0.0443458557128906
4.78783333333334	0.0481605529785156
4.79116666666667	0.0519752502441407
4.7945	0.0524520874023438
4.79783333333334	0.049591064453125
4.80116666666667	0.0448226928710938
4.8045	0.0438690185546875
4.80783333333334	0.0448226928710938
4.81116666666667	0.0491142272949219
4.8145	0.0519752502441407
4.81783333333334	0.0567436218261719
4.82116666666667	0.0591278076171875
4.8245	0.0615119934082032
4.82783333333334	0.0638961791992188
4.83116666666667	0.0615119934082032
4.8345	0.0615119934082032
4.83783333333334	0.0624656677246094
4.84116666666667	0.0667572021484375
4.8445	0.0653266906738282
4.84783333333334	0.0615119934082032
4.85116666666667	0.0619888305664063
4.8545	0.06103515625
4.85783333333334	0.0586509704589844
4.86116666666667	0.0553131103515625
4.8645	0.0562667846679688
4.86783333333334	0.0586509704589844
4.87116666666667	0.057220458984375
4.8745	0.0596046447753907
4.87783333333334	0.0634193420410157
4.88116666666667	0.0662803649902344
4.8845	0.0662803649902344
4.88783333333334	0.0643730163574219
4.89116666666667	0.0638961791992188
4.8945	0.0605583190917969
4.89783333333334	0.0548362731933594
4.90116666666667	0.0510215759277344
4.9045	0.0505447387695313
4.90783333333334	0.0510215759277344
4.91116666666667	0.049591064453125
4.9145	0.0472068786621094
4.91783333333334	0.049591064453125
4.92116666666667	0.0529289245605469
4.9245	0.0548362731933594
4.92783333333334	0.0538825988769532
4.93116666666667	0.0510215759277344
4.9345	0.0476837158203125
4.93783333333334	0.0410079956054688
4.94116666666667	0.034332275390625
4.9445	0.0276565551757813
4.94783333333334	0.02288818359375
4.95116666666667	0.0224113464355469
4.9545	0.0271797180175781
4.95783333333334	0.0338554382324219
4.96116666666667	0.0391006469726563
4.9645	0.0429153442382813
4.96783333333334	0.0481605529785156
4.97116666666667	0.0543594360351563
4.9745	0.0596046447753907
4.97783333333333	0.0624656677246094
4.98116666666667	0.0643730163574219
4.9845	0.0715255737304688
4.98783333333334	0.0796318054199219
4.99116666666667	0.08392333984375
4.9945	0.0805854797363281
4.99783333333334	0.0786781311035157
5.00116666666667	0.0791549682617188
5.0045	0.0772476196289063
5.00783333333334	0.0715255737304688
5.01116666666667	0.0681877136230469
5.0145	0.0715255737304688
5.01783333333334	0.0772476196289063
5.02116666666667	0.0834465026855469
5.0245	0.0901222229003906
5.02783333333334	0.0963211059570313
5.03116666666667	0.0996589660644531
5.0345	0.10061264038086
5.03783333333334	0.10061264038086
5.04116666666667	0.102043151855469
5.0445	0.103473663330078
5.04783333333334	0.106334686279297
5.05116666666667	0.114917755126953
5.0545	0.125408172607422
5.05783333333334	0.138282775878906
5.06116666666667	0.144481658935547
5.0645	0.149726867675781
5.06783333333334	0.156402587890625
5.07116666666667	0.163555145263672
5.0745	0.172138214111328
5.07783333333334	0.180244445800781
5.08116666666667	0.195503234863281
5.0845	0.216960906982422
5.08783333333334	0.237464904785156
5.09116666666667	0.256061553955078
5.0945	0.275611877441406
5.09783333333334	0.30517578125
5.10116666666667	0.339508056640625
5.1045	0.369071960449219
5.10783333333334	0.399112701416016
5.11116666666667	0.432968139648438
5.1145	0.470638275146485
5.11783333333334	0.502586364746094
5.12116666666667	0.532627105712891
5.1245	0.570297241210938
5.12783333333334	0.612735748291016
5.13116666666667	0.657081604003907
5.1345	0.700473785400391
5.13783333333334	0.74911117553711
5.14116666666667	0.804901123046875
5.1445	0.861644744873047
5.14783333333334	0.921726226806641
5.15116666666667	0.987052917480469
5.1545	1.06191635131836
5.15783333333334	1.14202499389649
5.16116666666667	1.21927261352539
5.1645	1.30033493041992
5.16783333333334	1.3875961303711
5.17116666666667	1.47867202758789
5.1745	1.56879425048828
5.17783333333334	1.65891647338867
5.18116666666667	1.7542839050293
5.1845	1.85012817382813
5.18783333333334	1.94358825683594
5.19116666666667	2.03514099121094
5.1945	2.12669372558594
5.19783333333334	2.21824645996094
5.20116666666667	2.30979919433594
5.2045	2.40278244018555
5.20783333333334	2.49958038330078
5.21116666666667	2.59733200073242
5.2145	2.69746780395508
5.21783333333334	2.79664993286133
5.22116666666667	2.89201736450196
5.2245	2.98404693603516
5.22783333333333	3.07416915893555
5.23116666666667	3.16333770751953
5.2345	3.24630737304688
5.23783333333334	3.3259391784668
5.24116666666667	3.40080261230469
5.2445	3.47137451171875
5.24783333333334	3.53384017944336
5.25116666666667	3.59201431274414
5.2545	3.64732742309571
5.25783333333334	3.69930267333985
5.26116666666667	3.74603271484375
5.2645	3.78847122192383
5.26783333333334	3.82852554321289
5.27116666666667	3.86285781860352
5.2745	3.88717651367188
5.27783333333334	3.90100479125977
5.28116666666667	3.90911102294922
5.2845	3.91197204589844
5.28783333333334	3.90863418579102
5.29116666666667	3.89671325683594
5.2945	3.87954711914063
5.29783333333334	3.85904312133789
5.30116666666667	3.83234024047852
5.3045	3.80086898803711
5.30783333333334	3.76415252685547
5.31116666666667	3.72600555419922
5.3145	3.68690490722656
5.31783333333334	3.64542007446289
5.32116666666667	3.59869003295899
5.3245	3.54623794555664
5.32783333333334	3.49092483520508
5.33116666666667	3.42941284179688
5.3345	3.36313247680664
5.33783333333334	3.29685211181641
5.34116666666667	3.23486328125
5.3445	3.17239761352539
5.34783333333334	3.10516357421875
5.35116666666667	3.03888320922852
5.3545	2.97260284423828
5.35783333333334	2.90822982788086
5.36116666666667	2.84481048583985
5.3645	2.78520584106446
5.36783333333334	2.72750854492188
5.37116666666667	2.66838073730469
5.3745	2.60686874389649
5.37783333333334	2.53915786743164
5.38116666666667	2.46524810791016
5.3845	2.38895416259766
5.38783333333334	2.31647491455078
5.39116666666667	2.24351882934571
5.3945	2.16817855834961
5.39783333333334	2.09188461303711
5.40116666666667	2.01988220214844
5.4045	1.94931030273438
5.40783333333334	1.87921524047852
5.41116666666667	1.8148422241211
5.4145	1.75809860229492
5.41783333333334	1.7085075378418
5.42116666666667	1.65987014770508
5.4245	1.61361694335938
5.42783333333334	1.56879425048828
5.43116666666667	1.52301788330078
5.4345	1.47438049316406
5.43783333333334	1.42383575439453
5.44116666666667	1.373291015625
5.4445	1.32036209106446
5.44783333333334	1.2655258178711
5.45116666666667	1.21116638183594
5.4545	1.15966796875
5.45783333333334	1.11198425292969
5.46116666666667	1.06954574584961
5.4645	1.03235244750977
5.46783333333334	0.998973846435547
5.47116666666667	0.963211059570313
5.4745	0.929355621337891
5.47783333333334	0.895500183105469
5.48116666666667	0.863075256347656
5.4845	0.830173492431641
5.48783333333334	0.798702239990235
5.49116666666667	0.773906707763672
5.4945	0.750064849853516
5.49783333333334	0.726699829101563
5.50116666666667	0.701904296875
5.5045	0.677585601806641
5.50783333333334	0.6561279296875
5.51116666666667	0.635147094726563
5.5145	0.616073608398438
5.51783333333334	0.598430633544922
5.52116666666667	0.579833984375
5.5245	0.564098358154297
5.52783333333334	0.547885894775391
5.53116666666667	0.533580780029297
5.5345	0.518321990966797
5.53783333333334	0.499248504638672
5.54116666666667	0.48208236694336
5.5445	0.463485717773438
5.54783333333334	0.445842742919922
5.55116666666667	0.426769256591797
5.5545	0.409603118896485
5.55783333333334	0.39815902709961
5.56116666666667	0.391006469726563
5.5645	0.388145446777344
5.56783333333334	0.385761260986328
5.57116666666667	0.385284423828125
5.5745	0.383853912353516
5.57783333333334	0.380516052246094
5.58116666666667	0.374794006347656
5.5845	0.365257263183594
5.58783333333334	0.354766845703125
5.59116666666667	0.34475326538086
5.5945	0.339031219482422
5.59783333333334	0.336647033691406
5.60116666666667	0.336647033691406
5.6045	0.334739685058594
5.60783333333334	0.330924987792969
5.61116666666667	0.327110290527344
5.6145	0.324249267578125
5.61783333333334	0.319480895996094
5.62116666666667	0.311374664306641
5.6245	0.307559967041016
5.62783333333334	0.308513641357422
5.63116666666667	0.309944152832031
5.6345	0.30660629272461
5.63783333333334	0.300407409667969
5.64116666666667	0.29897689819336
5.6445	0.29754638671875
5.64783333333334	0.293731689453125
5.65116666666667	0.292301177978516
5.6545	0.297069549560547
5.65783333333334	0.304222106933594
5.66116666666667	0.303268432617188
5.6645	0.300407409667969
5.66783333333334	0.300407409667969
5.67116666666667	0.29897689819336
5.6745	0.291824340820313
5.67783333333334	0.282764434814453
5.68116666666667	0.280380249023438
5.6845	0.281810760498047
5.68783333333334	0.281810760498047
5.69116666666667	0.279903411865235
5.6945	0.279426574707031
5.69783333333334	0.286102294921875
5.70116666666667	0.294685363769531
5.7045	0.30517578125
5.70783333333334	0.313758850097656
5.71116666666667	0.319957733154297
5.7145	0.322341918945313
5.71783333333334	0.319957733154297
5.72116666666667	0.317573547363281
5.7245	0.311851501464844
5.72783333333334	0.306129455566406
5.73116666666667	0.302791595458985
5.7345	0.304698944091797
5.73783333333334	0.307559967041016
5.74116666666667	0.308036804199219
5.7445	0.307083129882813
5.74783333333334	0.30660629272461
5.75116666666667	0.303268432617188
5.7545	0.293731689453125
5.75783333333334	0.282764434814453
5.76116666666667	0.275135040283203
5.7645	0.269412994384766
5.76783333333334	0.265121459960938
5.77116666666667	0.264644622802735
5.7745	0.272274017333985
5.77783333333334	0.28228759765625
5.78116666666667	0.288963317871094
5.7845	0.291824340820313
5.78783333333334	0.295162200927735
5.79116666666667	0.297069549560547
5.7945	0.293254852294922
5.79783333333334	0.288486480712891
5.80116666666667	0.284194946289063
5.8045	0.284194946289063
5.80783333333334	0.28371810913086
5.81116666666667	0.286102294921875
5.8145	0.292778015136719
5.81783333333334	0.299930572509766
5.82116666666667	0.304222106933594
5.8245	0.30517578125
5.82783333333334	0.305652618408203
5.83116666666667	0.307559967041016
5.8345	0.307559967041016
5.83783333333334	0.304698944091797
5.84116666666667	0.299453735351563
5.8445	0.294685363769531
5.84783333333334	0.290870666503906
5.85116666666667	0.286579132080078
5.8545	0.283241271972656
5.85783333333334	0.28371810913086
5.86116666666667	0.285148620605469
5.8645	0.286579132080078
5.86783333333334	0.284671783447266
5.87116666666667	0.280380249023438
5.8745	0.274658203125
5.87783333333334	0.266551971435547
5.88116666666667	0.258445739746094
5.8845	0.252246856689453
5.88783333333334	0.252246856689453
5.89116666666667	0.252723693847656
5.8945	0.254631042480469
5.89783333333334	0.256061553955078
5.90116666666667	0.257492065429688
5.9045	0.257968902587891
5.90783333333334	0.258445739746094
5.91116666666667	0.258922576904297
5.9145	0.259876251220703
5.91783333333334	0.259876251220703
5.92116666666667	0.260353088378906
5.9245	0.262737274169922
5.92783333333334	0.263214111328125
5.93116666666667	0.264167785644531
5.9345	0.262260437011719
5.93783333333334	0.2593994140625
5.94116666666667	0.258922576904297
5.9445	0.257492065429688
5.94783333333334	0.254631042480469
5.95116666666667	0.25177001953125
5.9545	0.254154205322266
5.95783333333334	0.26082992553711
5.96116666666667	0.262260437011719
5.9645	0.2593994140625
5.96783333333334	0.254631042480469
5.97116666666667	0.249385833740235
5.9745	0.242233276367188
5.97783333333334	0.235080718994141
5.98116666666667	0.233650207519531
5.9845	0.238895416259766
5.98783333333334	0.248432159423828
5.99116666666667	0.255107879638672
5.9945	0.257015228271485
5.99783333333334	0.256538391113281
6.00116666666667	0.255584716796875
6.0045	0.253677368164063
6.00783333333334	0.250816345214844
6.01116666666667	0.250339508056641
6.0145	0.252723693847656
6.01783333333334	0.254631042480469
6.02116666666667	0.254154205322266
6.0245	0.248908996582031
6.02783333333334	0.244140625
6.03116666666667	0.242710113525391
6.0345	0.246047973632813
6.03783333333334	0.248432159423828
6.04116666666667	0.249385833740235
6.0445	0.25177001953125
6.04783333333334	0.25320053100586
6.05116666666667	0.249385833740235
6.0545	0.241279602050781
6.05783333333334	0.239372253417969
6.06116666666667	0.245094299316406
6.0645	0.256061553955078
6.06783333333334	0.263690948486328
6.07116666666667	0.270366668701172
6.0745	0.279903411865235
6.07783333333334	0.286102294921875
6.08116666666667	0.286579132080078
6.0845	0.28371810913086
6.08783333333334	0.286102294921875
6.09116666666667	0.290870666503906
6.0945	0.29134750366211
6.09783333333334	0.285625457763672
6.10116666666667	0.279426574707031
6.1045	0.272750854492188
6.10783333333334	0.264167785644531
6.11116666666667	0.252723693847656
6.1145	0.243186950683594
6.11783333333334	0.242233276367188
6.12116666666667	0.248908996582031
6.1245	0.26082992553711
6.12783333333334	0.268936157226563
6.13116666666667	0.273227691650391
6.1345	0.27608871459961
6.13783333333334	0.276565551757813
6.14116666666667	0.272750854492188
6.1445	0.265121459960938
6.14783333333334	0.261783599853516
6.15116666666667	0.266551971435547
6.1545	0.27608871459961
6.15783333333334	0.280857086181641
6.16116666666667	0.280857086181641
6.1645	0.279903411865235
6.16783333333334	0.278472900390625
6.17116666666667	0.273704528808594
6.1745	0.262260437011719
6.17783333333334	0.257492065429688
6.18116666666667	0.257492065429688
6.1845	0.2593994140625
6.18783333333334	0.256538391113281
6.19116666666667	0.252723693847656
6.1945	0.252723693847656
6.19783333333334	0.252246856689453
6.20116666666667	0.246524810791016
6.2045	0.23651123046875
6.20783333333334	0.229835510253906
6.21116666666667	0.23031234741211
6.2145	0.236988067626953
6.21783333333334	0.245094299316406
6.22116666666667	0.253677368164063
6.2245	0.261306762695313
6.22783333333334	0.266075134277344
6.23116666666667	0.266075134277344
6.2345	0.262260437011719
6.23783333333334	0.255584716796875
6.24116666666667	0.248908996582031
6.2445	0.244617462158203
6.24783333333334	0.243663787841797
6.25116666666667	0.24557113647461
6.2545	0.246047973632813
6.25783333333334	0.246524810791016
6.26116666666667	0.251293182373047
6.2645	0.259876251220703
6.26783333333334	0.26845932006836
6.27116666666667	0.267505645751953
6.2745	0.264644622802735
6.27783333333334	0.261306762695313
6.28116666666667	0.256061553955078
6.2845	0.250816345214844
6.28783333333334	0.246047973632813
6.29116666666667	0.248908996582031
6.2945	0.252723693847656
6.29783333333334	0.257492065429688
6.30116666666667	0.259876251220703
6.3045	0.257492065429688
6.30783333333334	0.253677368164063
6.31116666666667	0.247478485107422
6.3145	0.242233276367188
6.31783333333334	0.235557556152344
6.32116666666667	0.23031234741211
6.3245	0.23031234741211
6.32783333333334	0.235080718994141
6.33116666666667	0.242233276367188
6.3345	0.247001647949219
6.33783333333334	0.252723693847656
6.34116666666667	0.2593994140625
6.3445	0.263214111328125
6.34783333333334	0.262260437011719
6.35116666666667	0.261783599853516
6.3545	0.265598297119141
6.35783333333334	0.268936157226563
6.36116666666667	0.271797180175781
6.3645	0.274181365966797
6.36783333333334	0.275611877441406
6.37116666666667	0.274181365966797
6.3745	0.270366668701172
6.37783333333334	0.267505645751953
6.38116666666667	0.267505645751953
6.3845	0.269412994384766
6.38783333333334	0.272274017333985
6.39116666666667	0.273704528808594
6.3945	0.273704528808594
6.39783333333334	0.271797180175781
6.40116666666667	0.26845932006836
6.4045	0.264167785644531
6.40783333333334	0.26082992553711
6.41116666666667	0.258922576904297
6.4145	0.257968902587891
6.41783333333334	0.258922576904297
6.42116666666667	0.261783599853516
6.4245	0.265598297119141
6.42783333333334	0.269412994384766
6.43116666666667	0.274658203125
6.4345	0.28228759765625
6.43783333333334	0.288009643554688
6.44116666666667	0.287532806396485
6.4445	0.284671783447266
6.44783333333334	0.280380249023438
6.45116666666667	0.277519226074219
6.4545	0.275135040283203
6.45783333333334	0.271320343017578
6.46116666666667	0.267505645751953
6.4645	0.267505645751953
6.46783333333334	0.270843505859375
6.47116666666667	0.273704528808594
6.4745	0.271797180175781
6.47783333333334	0.270366668701172
6.48116666666667	0.272274017333985
6.4845	0.271797180175781
6.48783333333334	0.269889831542969
6.49116666666667	0.269889831542969
6.4945	0.274658203125
6.49783333333334	0.278949737548828
6.50116666666667	0.279426574707031
6.5045	0.275611877441406
6.50783333333334	0.270366668701172
6.51116666666667	0.264167785644531
6.5145	0.262260437011719
6.51783333333334	0.264644622802735
6.52116666666667	0.272750854492188
6.5245	0.281810760498047
6.52783333333334	0.288009643554688
6.53116666666667	0.289440155029297
6.5345	0.284671783447266
6.53783333333334	0.278949737548828
6.54116666666667	0.274181365966797
6.5445	0.273704528808594
6.54783333333334	0.27608871459961
6.55116666666667	0.276565551757813
6.5545	0.278949737548828
6.55783333333334	0.277519226074219
6.56116666666667	0.273227691650391
6.5645	0.267982482910156
6.56783333333334	0.266551971435547
6.57116666666667	0.270843505859375
6.5745	0.272274017333985
6.57783333333334	0.274658203125
6.58116666666667	0.278472900390625
6.5845	0.284194946289063
6.58783333333334	0.284194946289063
6.59116666666667	0.277996063232422
6.5945	0.277042388916016
6.59783333333334	0.279903411865235
6.60116666666667	0.284194946289063
6.6045	0.282764434814453
6.60783333333334	0.280380249023438
6.61116666666667	0.281333923339844
6.6145	0.281810760498047
6.61783333333334	0.279426574707031
6.62116666666667	0.272750854492188
6.6245	0.268936157226563
6.62783333333334	0.267982482910156
6.63116666666667	0.267505645751953
6.6345	0.266551971435547
6.63783333333334	0.262737274169922
6.64116666666667	0.255584716796875
6.6445	0.244140625
6.64783333333334	0.233650207519531
6.65116666666667	0.227928161621094
6.6545	0.22268295288086
6.65783333333334	0.22268295288086
6.66116666666667	0.2288818359375
6.6645	0.242233276367188
[truncated: 2,506 more rows]
