# Supplementary material for: Phase-Specific Parameter Estimation in Chiral HPLC Using 1‑Site, 2‑Site Stochastic Models, and Unified Equation Approach
Source: Anal Chem. 2026 Apr 29;98(18):13925–39. doi: 10.1021/acs.analchem.6c01634 (PMC13177292; doi:10.1021/acs.analchem.6c01634)
Supplement: Supplementary file 2 [file ac6c01634_si_002.zip › SupportingInformation/01_isotherm_fit/CELL3_data/LORA_CELL3_05_10_25405.CSV]

0.00183333333333334	-0.00715255737304688
0.00516666666666667	-0.0181198120117188
0.0085	-0.0286102294921875
0.0118333333333334	-0.034332275390625
0.0151666666666667	-0.0371932983398438
0.0185	-0.0371932983398438
0.0218333333333334	-0.0348091125488281
0.0251666666666667	-0.0281333923339844
0.0285	-0.0147819519042969
0.0318333333333334	-0.00143051147460938
0.0351666666666667	0.00905990600585938
0.0385	0.0138282775878906
0.0418333333333334	0.0162124633789063
0.0451666666666667	0.0200271606445313
0.0485	0.0252723693847656
0.0518333333333334	0.0286102294921875
0.0551666666666667	0.0262260437011719
0.0585	0.0195503234863281
0.0618333333333334	0.0128746032714844
0.0651666666666667	0.00715255737304688
0.0685	-0.00143051147460938
0.0718333333333334	-0.0100135803222656
0.0751666666666667	-0.0147819519042969
0.0785	-0.0128746032714844
0.0818333333333334	-0.00905990600585938
0.0851666666666667	-0.00810623168945313
0.0885	-0.00810623168945313
0.0918333333333334	-0.00524520874023438
0.0951666666666667	0.00333786010742188
0.0985000000000001	0.0119209289550781
0.101833333333334	0.0171661376953125
0.105166666666667	0.0176429748535156
0.1085	0.011444091796875
0.111833333333334	0.00238418579101563
0.115166666666667	-0.00715255737304688
0.1185	-0.0123977661132813
0.121833333333334	-0.0128746032714844
0.125166666666667	-0.00858306884765625
0.1285	-0.00143051147460938
0.131833333333334	0.00476837158203125
0.135166666666667	0.00905990600585938
0.1385	0.00762939453125
0.141833333333334	0.0019073486328125
0.145166666666667	-0.00429153442382813
0.1485	-0.00810623168945313
0.151833333333334	-0.00667572021484375
0.155166666666667	-0.00619888305664063
0.1585	-0.00667572021484375
0.161833333333334	-0.00524520874023438
0.165166666666667	-0.003814697265625
0.1685	-0.0019073486328125
0.171833333333334	0
0.175166666666667	0.00333786010742188
0.1785	0.00905990600585938
0.181833333333334	0.0123977661132813
0.185166666666667	0.0162124633789063
0.1885	0.0195503234863281
0.191833333333334	0.019073486328125
0.195166666666667	0.0147819519042969
0.1985	0.00905990600585938
0.201833333333334	0.00429153442382813
0.205166666666667	0.00429153442382813
0.2085	0.00619888305664063
0.211833333333334	0.00905990600585938
0.215166666666667	0.0100135803222656
0.2185	0.0119209289550781
0.221833333333334	0.0152587890625
0.225166666666667	0.0147819519042969
0.2285	0.0109672546386719
0.231833333333334	0.00810623168945313
0.235166666666667	0.00905990600585938
0.2385	0.011444091796875
0.241833333333334	0.0119209289550781
0.245166666666667	0.0143051147460938
0.2485	0.0152587890625
0.251833333333334	0.0100135803222656
0.255166666666667	0.00238418579101563
0.2585	-0.00429153442382813
0.261833333333334	-0.00715255737304688
0.265166666666667	-0.0123977661132813
0.2685	-0.0171661376953125
0.271833333333334	-0.0152587890625
0.275166666666667	-0.0095367431640625
0.2785	-0.00286102294921875
0.281833333333334	0.000476837158203125
0.285166666666667	0.00238418579101563
0.2885	0.00286102294921875
0.291833333333334	0.00238418579101563
0.295166666666667	0.000476837158203125
0.2985	-0.00095367431640625
0.301833333333334	-0.0019073486328125
0.305166666666667	-0.000476837158203125
0.3085	0.00238418579101563
0.311833333333334	0.00333786010742188
0.315166666666667	0.00333786010742188
0.3185	0.00095367431640625
0.321833333333334	-0.00238418579101563
0.325166666666667	-0.00524520874023438
0.3285	-0.00905990600585938
0.331833333333334	-0.00905990600585938
0.335166666666667	-0.00619888305664063
0.3385	-0.00238418579101563
0.341833333333334	-0.000476837158203125
0.345166666666667	-0.00476837158203125
0.3485	-0.00667572021484375
0.351833333333334	-0.00715255737304688
0.355166666666667	-0.00715255737304688
0.3585	-0.0109672546386719
0.361833333333334	-0.0123977661132813
0.365166666666667	-0.0057220458984375
0.3685	0.00143051147460938
0.371833333333334	0.0095367431640625
0.375166666666667	0.0128746032714844
0.3785	0.0176429748535156
0.381833333333334	0.0200271606445313
0.385166666666667	0.0209808349609375
0.3885	0.0185966491699219
0.391833333333334	0.0109672546386719
0.395166666666667	0.000476837158203125
0.3985	-0.00715255737304688
0.401833333333334	-0.00810623168945313
0.405166666666667	-0.00715255737304688
0.4085	-0.00476837158203125
0.411833333333334	-0.0019073486328125
0.415166666666667	0.003814697265625
0.4185	0.0095367431640625
0.421833333333334	0.0109672546386719
0.425166666666667	0.0100135803222656
0.4285	0.00619888305664063
0.431833333333334	0.00524520874023438
0.435166666666667	0.00429153442382813
0.4385	0.00286102294921875
0.441833333333334	-0.00286102294921875
0.445166666666667	-0.00858306884765625
0.4485	-0.00810623168945313
0.451833333333334	-0.00619888305664063
0.455166666666667	-0.0057220458984375
0.4585	-0.00715255737304688
0.461833333333334	-0.00619888305664063
0.465166666666667	-0.00095367431640625
0.4685	0.00095367431640625
0.471833333333334	0.00143051147460938
0.475166666666667	0.0019073486328125
0.4785	0.00429153442382813
0.481833333333334	0.00858306884765625
0.485166666666667	0.00858306884765625
0.4885	0.00476837158203125
0.491833333333334	-0.0019073486328125
0.495166666666667	-0.00762939453125
0.4985	-0.011444091796875
0.501833333333334	-0.0143051147460938
0.505166666666667	-0.0162124633789063
0.5085	-0.0147819519042969
0.511833333333334	-0.0109672546386719
0.515166666666667	-0.00667572021484375
0.5185	-0.00524520874023438
0.521833333333334	-0.00476837158203125
0.525166666666667	-0.0019073486328125
0.5285	0.00286102294921875
0.531833333333334	0.0119209289550781
0.535166666666667	0.0185966491699219
0.5385	0.0219345092773438
0.541833333333334	0.02288818359375
0.545166666666667	0.0205039978027344
0.5485	0.0152587890625
0.551833333333334	0.00476837158203125
0.555166666666667	-0.00429153442382813
0.5585	-0.00762939453125
0.561833333333334	-0.011444091796875
0.565166666666667	-0.019073486328125
0.5685	-0.0286102294921875
0.571833333333334	-0.0348091125488281
0.575166666666667	-0.0400543212890625
0.5785	-0.0467300415039063
0.581833333333334	-0.0529289245605469
0.585166666666667	-0.05340576171875
0.5885	-0.0529289245605469
0.591833333333334	-0.0519752502441407
0.595166666666667	-0.0519752502441407
0.5985	-0.0486373901367188
0.601833333333334	-0.0438690185546875
0.605166666666667	-0.0386238098144531
0.6085	-0.0300407409667969
0.611833333333334	-0.019073486328125
0.615166666666667	-0.00667572021484375
0.6185	-0.00143051147460938
0.621833333333334	0.003814697265625
0.625166666666667	0.00715255737304688
0.6285	0.00715255737304688
0.631833333333334	-0.00238418579101563
0.635166666666667	-0.0171661376953125
0.6385	-0.0247955322265625
0.641833333333334	-0.0252723693847656
0.645166666666667	-0.0233650207519531
0.6485	-0.0224113464355469
0.651833333333334	-0.0214576721191406
0.655166666666667	-0.0185966491699219
0.6585	-0.0200271606445313
0.661833333333334	-0.0252723693847656
0.665166666666667	-0.0286102294921875
0.6685	-0.0300407409667969
0.671833333333334	-0.0243186950683594
0.675166666666667	-0.0157356262207031
0.6785	-0.003814697265625
0.681833333333334	0.00762939453125
0.685166666666667	0.0119209289550781
0.6885	0.0128746032714844
0.691833333333334	0.0119209289550781
0.695166666666667	0.0138282775878906
0.6985	0.0123977661132813
0.701833333333334	0.00524520874023438
0.705166666666667	-0.00333786010742188
0.7085	-0.0100135803222656
0.711833333333334	-0.0162124633789063
0.715166666666667	-0.0262260437011719
0.7185	-0.0319480895996094
0.721833333333334	-0.0300407409667969
0.725166666666667	-0.0224113464355469
0.7285	-0.0138282775878906
0.731833333333334	-0.00619888305664063
0.735166666666667	0.00238418579101563
0.7385	0.00858306884765625
0.741833333333334	0.0095367431640625
0.745166666666667	0.0057220458984375
0.7485	-0.00095367431640625
0.751833333333334	-0.0095367431640625
0.755166666666667	-0.0209808349609375
0.7585	-0.030517578125
0.761833333333334	-0.0319480895996094
0.765166666666667	-0.0281333923339844
0.7685	-0.0247955322265625
0.771833333333334	-0.0233650207519531
0.775166666666667	-0.0195503234863281
0.7785	-0.0185966491699219
0.781833333333334	-0.0224113464355469
0.785166666666667	-0.026702880859375
0.7885	-0.0276565551757813
0.791833333333334	-0.0281333923339844
0.795166666666667	-0.0324249267578125
0.7985	-0.034332275390625
0.801833333333334	-0.0371932983398438
0.805166666666667	-0.0414848327636719
0.8085	-0.0443458557128906
0.811833333333334	-0.041961669921875
0.815166666666667	-0.0386238098144531
0.8185	-0.0367164611816406
0.821833333333334	-0.0348091125488281
0.825166666666667	-0.0314712524414063
0.8285	-0.0295639038085938
0.831833333333334	-0.0309944152832031
0.835166666666667	-0.0300407409667969
0.8385	-0.0286102294921875
0.841833333333334	-0.0281333923339844
0.845166666666667	-0.0295639038085938
0.8485	-0.030517578125
0.851833333333334	-0.0300407409667969
0.855166666666667	-0.0295639038085938
0.8585	-0.0286102294921875
0.861833333333334	-0.030517578125
0.865166666666667	-0.0324249267578125
0.8685	-0.0314712524414063
0.871833333333334	-0.0271797180175781
0.875166666666667	-0.0205039978027344
0.8785	-0.0200271606445313
0.881833333333334	-0.0205039978027344
0.885166666666667	-0.0219345092773438
0.8885	-0.0257492065429688
0.891833333333334	-0.0329017639160156
0.895166666666667	-0.0405311584472656
0.8985	-0.0405311584472656
0.901833333333334	-0.0357627868652344
0.905166666666667	-0.0329017639160156
0.9085	-0.0300407409667969
0.911833333333334	-0.026702880859375
0.915166666666667	-0.0243186950683594
0.9185	-0.0209808349609375
0.921833333333334	-0.019073486328125
0.925166666666667	-0.0152587890625
0.9285	-0.0166893005371094
0.931833333333334	-0.0185966491699219
0.935166666666667	-0.0224113464355469
0.9385	-0.0252723693847656
0.941833333333334	-0.0257492065429688
0.945166666666667	-0.0243186950683594
0.9485	-0.0185966491699219
0.951833333333334	-0.0128746032714844
0.955166666666667	-0.00715255737304688
0.9585	-0.00476837158203125
0.961833333333334	-0.003814697265625
0.965166666666667	-0.0019073486328125
0.9685	0.00095367431640625
0.971833333333334	0.00238418579101563
0.975166666666667	0.00286102294921875
0.9785	0.00095367431640625
0.981833333333334	-0.003814697265625
0.985166666666667	-0.0123977661132813
0.9885	-0.0233650207519531
0.991833333333334	-0.0338554382324219
0.995166666666667	-0.0391006469726563
0.9985	-0.0362396240234375
1.00183333333334	-0.034332275390625
1.00516666666667	-0.0329017639160156
1.0085	-0.0319480895996094
1.01183333333334	-0.0252723693847656
1.01516666666667	-0.0205039978027344
1.0185	-0.0166893005371094
1.02183333333334	-0.011444091796875
1.02516666666667	-0.00667572021484375
1.0285	-0.00429153442382813
1.03183333333334	-0.00619888305664063
1.03516666666667	-0.00905990600585938
1.0385	-0.0166893005371094
1.04183333333334	-0.026702880859375
1.04516666666667	-0.0324249267578125
1.0485	-0.0338554382324219
1.05183333333334	-0.0338554382324219
1.05516666666667	-0.0319480895996094
1.0585	-0.0257492065429688
1.06183333333334	-0.0143051147460938
1.06516666666667	-0.003814697265625
1.0685	0.00476837158203125
1.07183333333334	0.00810623168945313
1.07516666666667	0.003814697265625
1.0785	-0.00619888305664063
1.08183333333334	-0.0185966491699219
1.08516666666667	-0.0262260437011719
1.0885	-0.0286102294921875
1.09183333333334	-0.0276565551757813
1.09516666666667	-0.0252723693847656
1.0985	-0.0209808349609375
1.10183333333334	-0.0176429748535156
1.10516666666667	-0.0162124633789063
1.1085	-0.0162124633789063
1.11183333333334	-0.0147819519042969
1.11516666666667	-0.011444091796875
1.1185	-0.00810623168945313
1.12183333333334	-0.00476837158203125
1.12516666666667	-0.00095367431640625
1.1285	-0.000476837158203125
1.13183333333334	-0.00810623168945313
1.13516666666667	-0.0185966491699219
1.1385	-0.0262260437011719
1.14183333333334	-0.0262260437011719
1.14516666666667	-0.0262260437011719
1.1485	-0.0238418579101563
1.15183333333334	-0.0181198120117188
1.15516666666667	-0.00810623168945313
1.1585	0.00095367431640625
1.16183333333334	0.00333786010742188
1.16516666666667	0.0019073486328125
1.1685	0.000476837158203125
1.17183333333334	0
1.17516666666667	-0.00143051147460938
1.1785	-0.003814697265625
1.18183333333334	-0.00286102294921875
1.18516666666667	0.0019073486328125
1.1885	0.00715255737304688
1.19183333333334	0.0123977661132813
1.19516666666667	0.0162124633789063
1.1985	0.0200271606445313
1.20183333333334	0.0176429748535156
1.20516666666667	0.0133514404296875
1.2085	0.00905990600585938
1.21183333333334	0.0057220458984375
1.21516666666667	0.00143051147460938
1.2185	-0.00333786010742188
1.22183333333334	-0.00524520874023438
1.22516666666667	-0.00810623168945313
1.2285	-0.0143051147460938
1.23183333333334	-0.019073486328125
1.23516666666667	-0.0219345092773438
1.2385	-0.0238418579101563
1.24183333333334	-0.0276565551757813
1.24516666666667	-0.0271797180175781
1.2485	-0.0214576721191406
1.25183333333334	-0.0171661376953125
1.25516666666667	-0.0143051147460938
1.2585	-0.0119209289550781
1.26183333333334	-0.00715255737304688
1.26516666666667	-0.00429153442382813
1.2685	-0.003814697265625
1.27183333333334	-0.000476837158203125
1.27516666666667	0.00238418579101563
1.2785	0.0019073486328125
1.28183333333334	-0.00286102294921875
1.28516666666667	-0.00810623168945313
1.2885	-0.0157356262207031
1.29183333333334	-0.0252723693847656
1.29516666666667	-0.0295639038085938
1.2985	-0.0271797180175781
1.30183333333334	-0.0176429748535156
1.30516666666667	-0.00762939453125
1.3085	0.0019073486328125
1.31183333333334	0.00858306884765625
1.31516666666667	0.0100135803222656
1.3185	0.0095367431640625
1.32183333333334	0.00333786010742188
1.32516666666667	-0.00762939453125
1.3285	-0.019073486328125
1.33183333333334	-0.0257492065429688
1.33516666666667	-0.0276565551757813
1.3385	-0.0286102294921875
1.34183333333334	-0.0286102294921875
1.34516666666667	-0.0238418579101563
1.3485	-0.0176429748535156
1.35183333333334	-0.0128746032714844
1.35516666666667	-0.0109672546386719
1.3585	-0.0100135803222656
1.36183333333334	-0.0100135803222656
1.36516666666667	-0.0119209289550781
1.3685	-0.0176429748535156
1.37183333333334	-0.0238418579101563
1.37516666666667	-0.0314712524414063
1.3785	-0.0376701354980469
1.38183333333334	-0.0395774841308594
1.38516666666667	-0.0410079956054688
1.3885	-0.0391006469726563
1.39183333333334	-0.0391006469726563
1.39516666666667	-0.0386238098144531
1.3985	-0.0362396240234375
1.40183333333334	-0.0324249267578125
1.40516666666667	-0.0276565551757813
1.4085	-0.0238418579101563
1.41183333333334	-0.0181198120117188
1.41516666666667	-0.0138282775878906
1.4185	-0.011444091796875
1.42183333333334	-0.0128746032714844
1.42516666666667	-0.0143051147460938
1.4285	-0.0138282775878906
1.43183333333334	-0.0123977661132813
1.43516666666667	-0.00858306884765625
1.4385	-0.0104904174804688
1.44183333333334	-0.0157356262207031
1.44516666666667	-0.0205039978027344
1.4485	-0.0238418579101563
1.45183333333334	-0.0243186950683594
1.45516666666667	-0.0252723693847656
1.4585	-0.0233650207519531
1.46183333333334	-0.0200271606445313
1.46516666666667	-0.0209808349609375
1.4685	-0.0238418579101563
1.47183333333334	-0.0319480895996094
1.47516666666667	-0.03814697265625
1.4785	-0.0376701354980469
1.48183333333334	-0.0329017639160156
1.48516666666667	-0.0257492065429688
1.4885	-0.0219345092773438
1.49183333333334	-0.0157356262207031
1.49516666666667	-0.011444091796875
1.4985	-0.0104904174804688
1.50183333333334	-0.0147819519042969
1.50516666666667	-0.0205039978027344
1.5085	-0.0233650207519531
1.51183333333334	-0.0257492065429688
1.51516666666667	-0.0262260437011719
1.5185	-0.0290870666503906
1.52183333333334	-0.0300407409667969
1.52516666666667	-0.0333786010742188
1.5285	-0.0348091125488281
1.53183333333334	-0.034332275390625
1.53516666666667	-0.0371932983398438
1.5385	-0.0371932983398438
1.54183333333334	-0.03814697265625
1.54516666666667	-0.034332275390625
1.5485	-0.0300407409667969
1.55183333333334	-0.0243186950683594
1.55516666666667	-0.0185966491699219
1.5585	-0.0181198120117188
1.56183333333334	-0.0171661376953125
1.56516666666667	-0.0176429748535156
1.5685	-0.0181198120117188
1.57183333333334	-0.0219345092773438
1.57516666666667	-0.02288818359375
1.5785	-0.0200271606445313
1.58183333333334	-0.0147819519042969
1.58516666666667	-0.00858306884765625
1.5885	-0.00619888305664063
1.59183333333334	-0.00715255737304688
1.59516666666667	-0.0123977661132813
1.5985	-0.0166893005371094
1.60183333333334	-0.0195503234863281
1.60516666666667	-0.0219345092773438
1.6085	-0.0238418579101563
1.61183333333334	-0.02288818359375
1.61516666666667	-0.019073486328125
1.6185	-0.0152587890625
1.62183333333334	-0.0157356262207031
1.62516666666667	-0.0200271606445313
1.6285	-0.02288818359375
1.63183333333334	-0.0238418579101563
1.63516666666667	-0.0252723693847656
1.6385	-0.0281333923339844
1.64183333333334	-0.0290870666503906
1.64516666666667	-0.0252723693847656
1.6485	-0.0185966491699219
1.65183333333334	-0.0128746032714844
1.65516666666667	-0.00715255737304688
1.6585	0.000476837158203125
1.66183333333334	0.00619888305664063
1.66516666666667	0.0095367431640625
1.6685	0.00858306884765625
1.67183333333334	0.00476837158203125
1.67516666666667	-0.00333786010742188
1.6785	-0.0133514404296875
1.68183333333334	-0.0205039978027344
1.68516666666667	-0.0257492065429688
1.6885	-0.0286102294921875
1.69183333333334	-0.0276565551757813
1.69516666666667	-0.0205039978027344
1.6985	-0.00905990600585938
1.70183333333334	-0.000476837158203125
1.70516666666667	0.00333786010742188
1.7085	0.00762939453125
1.71183333333334	0.0147819519042969
1.71516666666667	0.0176429748535156
1.7185	0.0143051147460938
1.72183333333334	0.0095367431640625
1.72516666666667	0.00619888305664063
1.7285	0.00286102294921875
1.73183333333334	-0.00333786010742188
1.73516666666667	-0.00762939453125
1.7385	-0.00905990600585938
1.74183333333334	-0.00667572021484375
1.74516666666667	-0.00524520874023438
1.7485	-0.0057220458984375
1.75183333333334	-0.00905990600585938
1.75516666666667	-0.00905990600585938
1.7585	-0.00667572021484375
1.76183333333334	-0.00524520874023438
1.76516666666667	-0.00524520874023438
1.7685	-0.003814697265625
1.77183333333334	0.000476837158203125
1.77516666666667	0.00238418579101563
1.7785	0.0019073486328125
1.78183333333334	0.000476837158203125
1.78516666666667	0.00143051147460938
1.7885	-0.000476837158203125
1.79183333333334	-0.00333786010742188
1.79516666666667	-0.00619888305664063
1.7985	-0.00858306884765625
1.80183333333334	-0.011444091796875
1.80516666666667	-0.0133514404296875
1.8085	-0.0109672546386719
1.81183333333334	-0.00286102294921875
1.81516666666667	0.00429153442382813
1.8185	0.0095367431640625
1.82183333333334	0.0143051147460938
1.82516666666667	0.019073486328125
1.8285	0.0238418579101563
1.83183333333334	0.0262260437011719
1.83516666666667	0.0257492065429688
1.8385	0.0233650207519531
1.84183333333334	0.0209808349609375
1.84516666666667	0.019073486328125
1.8485	0.0166893005371094
1.85183333333334	0.0119209289550781
1.85516666666667	0.0095367431640625
1.8585	0.00905990600585938
1.86183333333334	0.0138282775878906
1.86516666666667	0.0214576721191406
1.8685	0.0309944152832031
1.87183333333334	0.0367164611816406
1.87516666666667	0.0414848327636719
1.8785	0.0433921813964844
1.88183333333334	0.0433921813964844
1.88516666666667	0.0410079956054688
1.8885	0.0352859497070313
1.89183333333334	0.0329017639160156
1.89516666666667	0.0276565551757813
1.8985	0.0224113464355469
1.90183333333334	0.0147819519042969
1.90516666666667	0.0057220458984375
1.9085	-0.00286102294921875
1.91183333333334	-0.011444091796875
1.91516666666667	-0.0143051147460938
1.9185	-0.0147819519042969
1.92183333333334	-0.0147819519042969
1.92516666666667	-0.0104904174804688
1.9285	-0.00286102294921875
1.93183333333334	0.00476837158203125
1.93516666666667	0.00095367431640625
1.9385	-0.00810623168945313
1.94183333333334	-0.0128746032714844
1.94516666666667	-0.0166893005371094
1.9485	-0.0257492065429688
1.95183333333334	-0.0362396240234375
1.95516666666667	-0.0367164611816406
1.9585	-0.0271797180175781
1.96183333333334	-0.0214576721191406
1.96516666666667	-0.0219345092773438
1.9685	-0.0238418579101563
1.97183333333334	-0.0247955322265625
1.97516666666667	-0.026702880859375
1.9785	-0.0338554382324219
1.98183333333334	-0.0410079956054688
1.98516666666667	-0.0429153442382813
1.9885	-0.0386238098144531
1.99183333333334	-0.0324249267578125
1.99516666666667	-0.0262260437011719
1.9985	-0.0200271606445313
2.00183333333334	-0.0133514404296875
2.00516666666667	-0.00858306884765625
2.0085	-0.0104904174804688
2.01183333333334	-0.0128746032714844
2.01516666666667	-0.0133514404296875
2.0185	-0.0119209289550781
2.02183333333334	-0.0157356262207031
2.02516666666667	-0.0200271606445313
2.0285	-0.02288818359375
2.03183333333334	-0.0243186950683594
2.03516666666667	-0.030517578125
2.0385	-0.0376701354980469
2.04183333333334	-0.0391006469726563
2.04516666666667	-0.0386238098144531
2.0485	-0.0395774841308594
2.05183333333334	-0.041961669921875
2.05516666666667	-0.0371932983398438
2.0585	-0.0252723693847656
2.06183333333334	-0.0143051147460938
2.06516666666667	-0.00524520874023438
2.0685	-0.0019073486328125
2.07183333333334	0.00095367431640625
2.07516666666667	-0.003814697265625
2.0785	-0.0143051147460938
2.08183333333334	-0.0243186950683594
2.08516666666667	-0.0324249267578125
2.0885	-0.0357627868652344
2.09183333333334	-0.0395774841308594
2.09516666666667	-0.0371932983398438
2.0985	-0.0314712524414063
2.10183333333334	-0.0247955322265625
2.10516666666667	-0.0162124633789063
2.1085	-0.00715255737304688
2.11183333333334	0.0019073486328125
2.11516666666667	0.003814697265625
2.1185	0
2.12183333333334	-0.00715255737304688
2.12516666666667	-0.0147819519042969
2.1285	-0.0195503234863281
2.13183333333334	-0.0214576721191406
2.13516666666667	-0.0176429748535156
2.1385	-0.0138282775878906
2.14183333333334	-0.0128746032714844
2.14516666666667	-0.0171661376953125
2.1485	-0.0262260437011719
2.15183333333334	-0.0333786010742188
2.15516666666667	-0.0400543212890625
2.1585	-0.0443458557128906
2.16183333333334	-0.0443458557128906
2.16516666666667	-0.0395774841308594
2.1685	-0.0329017639160156
2.17183333333334	-0.0295639038085938
2.17516666666667	-0.0252723693847656
2.1785	-0.0181198120117188
2.18183333333334	-0.0123977661132813
2.18516666666667	-0.0095367431640625
2.1885	-0.00810623168945313
2.19183333333334	-0.00619888305664063
2.19516666666667	-0.00810623168945313
2.1985	-0.0123977661132813
2.20183333333334	-0.0152587890625
2.20516666666667	-0.0147819519042969
2.2085	-0.0123977661132813
2.21183333333334	-0.0095367431640625
2.21516666666667	-0.0057220458984375
2.2185	-0.003814697265625
2.22183333333334	-0.0019073486328125
2.22516666666667	-0.003814697265625
2.2285	-0.00667572021484375
2.23183333333334	-0.0138282775878906
2.23516666666667	-0.0200271606445313
2.2385	-0.0257492065429688
2.24183333333334	-0.0329017639160156
2.24516666666667	-0.0410079956054688
2.2485	-0.0486373901367188
2.25183333333334	-0.0491142272949219
2.25516666666667	-0.0472068786621094
2.2585	-0.0443458557128906
2.26183333333334	-0.0405311584472656
2.26516666666667	-0.0314712524414063
2.2685	-0.0224113464355469
2.27183333333334	-0.0162124633789063
2.27516666666667	-0.0138282775878906
2.2785	-0.0119209289550781
2.28183333333334	-0.0095367431640625
2.28516666666667	-0.0104904174804688
2.2885	-0.0100135803222656
2.29183333333334	-0.0119209289550781
2.29516666666667	-0.0119209289550781
2.2985	-0.0123977661132813
2.30183333333334	-0.0133514404296875
2.30516666666667	-0.0176429748535156
2.3085	-0.0233650207519531
2.31183333333334	-0.0286102294921875
2.31516666666667	-0.0338554382324219
2.3185	-0.0371932983398438
2.32183333333334	-0.0367164611816406
2.32516666666667	-0.0314712524414063
2.3285	-0.0257492065429688
2.33183333333334	-0.019073486328125
2.33516666666667	-0.0119209289550781
2.3385	-0.0095367431640625
2.34183333333334	-0.0138282775878906
2.34516666666667	-0.0209808349609375
2.3485	-0.0262260437011719
2.35183333333334	-0.0300407409667969
2.35516666666667	-0.034332275390625
2.3585	-0.034332275390625
2.36183333333334	-0.0338554382324219
2.36516666666667	-0.0329017639160156
2.3685	-0.0367164611816406
2.37183333333334	-0.0386238098144531
2.37516666666667	-0.03814697265625
2.3785	-0.0386238098144531
2.38183333333334	-0.0386238098144531
2.38516666666667	-0.0386238098144531
2.3885	-0.0348091125488281
2.39183333333334	-0.0314712524414063
2.39516666666667	-0.0295639038085938
2.3985	-0.0300407409667969
2.40183333333334	-0.0309944152832031
2.40516666666667	-0.0314712524414063
2.4085	-0.0333786010742188
2.41183333333334	-0.0391006469726563
2.41516666666667	-0.0467300415039063
2.4185	-0.049591064453125
2.42183333333334	-0.0472068786621094
2.42516666666667	-0.0429153442382813
2.4285	-0.0414848327636719
2.43183333333334	-0.0405311584472656
2.43516666666667	-0.0405311584472656
2.4385	-0.0395774841308594
2.44183333333334	-0.0410079956054688
2.44516666666667	-0.0391006469726563
2.4485	-0.0367164611816406
2.45183333333334	-0.0324249267578125
2.45516666666667	-0.0286102294921875
2.4585	-0.0290870666503906
2.46183333333334	-0.030517578125
2.46516666666667	-0.0333786010742188
2.4685	-0.0333786010742188
2.47183333333334	-0.0352859497070313
2.47516666666667	-0.0391006469726563
2.4785	-0.041961669921875
2.48183333333334	-0.0424385070800781
2.48516666666667	-0.0395774841308594
2.4885	-0.0391006469726563
2.49183333333334	-0.0362396240234375
2.49516666666667	-0.0300407409667969
2.4985	-0.0214576721191406
2.50183333333334	-0.0143051147460938
2.50516666666667	-0.0133514404296875
2.5085	-0.0128746032714844
2.51183333333334	-0.0138282775878906
2.51516666666667	-0.011444091796875
2.5185	-0.0109672546386719
2.52183333333334	-0.0143051147460938
2.52516666666667	-0.0176429748535156
2.5285	-0.0200271606445313
2.53183333333334	-0.02288818359375
2.53516666666667	-0.0314712524414063
2.5385	-0.0405311584472656
2.54183333333334	-0.0476837158203125
2.54516666666667	-0.0510215759277344
2.5485	-0.0548362731933594
2.55183333333334	-0.0600814819335938
2.55516666666667	-0.06103515625
2.5585	-0.0596046447753907
2.56183333333334	-0.0538825988769532
2.56516666666667	-0.049591064453125
2.5685	-0.0414848327636719
2.57183333333334	-0.0319480895996094
2.57516666666667	-0.0252723693847656
2.5785	-0.0252723693847656
2.58183333333334	-0.0290870666503906
2.58516666666667	-0.030517578125
2.5885	-0.0329017639160156
2.59183333333334	-0.0352859497070313
2.59516666666667	-0.0391006469726563
2.5985	-0.0362396240234375
2.60183333333334	-0.0314712524414063
2.60516666666667	-0.0271797180175781
2.6085	-0.0290870666503906
2.61183333333334	-0.034332275390625
2.61516666666667	-0.0371932983398438
2.6185	-0.0386238098144531
2.62183333333334	-0.0400543212890625
2.62516666666667	-0.041961669921875
2.6285	-0.0376701354980469
2.63183333333334	-0.026702880859375
2.63516666666667	-0.0185966491699219
2.6385	-0.0171661376953125
2.64183333333334	-0.019073486328125
2.64516666666667	-0.0233650207519531
2.6485	-0.0276565551757813
2.65183333333334	-0.0314712524414063
2.65516666666667	-0.030517578125
2.6585	-0.0276565551757813
2.66183333333334	-0.0290870666503906
2.66516666666667	-0.0309944152832031
2.6685	-0.0352859497070313
2.67183333333334	-0.0414848327636719
2.67516666666667	-0.0476837158203125
2.6785	-0.0481605529785156
2.68183333333334	-0.0400543212890625
2.68516666666667	-0.034332275390625
2.6885	-0.0329017639160156
2.69183333333334	-0.0324249267578125
2.69516666666667	-0.0324249267578125
2.6985	-0.0357627868652344
2.70183333333334	-0.0424385070800781
2.70516666666667	-0.0448226928710938
2.7085	-0.0424385070800781
2.71183333333334	-0.0395774841308594
2.71516666666667	-0.041961669921875
2.7185	-0.0472068786621094
2.72183333333334	-0.0491142272949219
2.72516666666667	-0.049591064453125
2.7285	-0.0491142272949219
2.73183333333334	-0.0505447387695313
2.73516666666667	-0.0500679016113282
2.7385	-0.0472068786621094
2.74183333333334	-0.0467300415039063
2.74516666666667	-0.0452995300292969
2.7485	-0.0481605529785156
2.75183333333334	-0.0491142272949219
2.75516666666667	-0.0486373901367188
2.7585	-0.0452995300292969
2.76183333333334	-0.0405311584472656
2.76516666666667	-0.0386238098144531
2.7685	-0.0362396240234375
2.77183333333334	-0.034332275390625
2.77516666666667	-0.0333786010742188
2.7785	-0.0348091125488281
2.78183333333334	-0.0357627868652344
2.78516666666667	-0.0357627868652344
2.7885	-0.0352859497070313
2.79183333333334	-0.0333786010742188
2.79516666666667	-0.0319480895996094
2.7985	-0.030517578125
2.80183333333334	-0.0324249267578125
2.80516666666667	-0.0352859497070313
2.8085	-0.0348091125488281
2.81183333333334	-0.0333786010742188
2.81516666666667	-0.030517578125
2.8185	-0.0276565551757813
2.82183333333334	-0.0243186950683594
2.82516666666667	-0.02288818359375
2.8285	-0.0262260437011719
2.83183333333334	-0.0338554382324219
2.83516666666667	-0.0414848327636719
2.8385	-0.0467300415039063
2.84183333333334	-0.0467300415039063
2.84516666666667	-0.0472068786621094
2.8485	-0.0457763671875
2.85183333333334	-0.0443458557128906
2.85516666666667	-0.0414848327636719
2.8585	-0.0400543212890625
2.86183333333334	-0.03814697265625
2.86516666666667	-0.0319480895996094
2.8685	-0.02288818359375
2.87183333333334	-0.0143051147460938
2.87516666666667	-0.00715255737304688
2.8785	-0.00429153442382813
2.88183333333334	-0.003814697265625
2.88516666666667	-0.0057220458984375
2.8885	-0.00333786010742188
2.89183333333334	0.003814697265625
2.89516666666667	0.0123977661132813
2.8985	0.02288818359375
2.90183333333334	0.0367164611816406
2.90516666666667	0.0562667846679688
2.9085	0.0767707824707032
2.91183333333334	0.0963211059570313
2.91516666666667	0.11587142944336
2.9185	0.140190124511719
2.92183333333334	0.168800354003906
2.92516666666667	0.200748443603516
2.9285	0.235080718994141
2.93183333333334	0.276565551757813
2.93516666666667	0.329017639160156
2.9385	0.386714935302735
2.94183333333334	0.445365905761719
2.94516666666667	0.502586364746094
2.9485	0.562191009521485
2.95183333333334	0.624179840087891
2.95516666666667	0.682830810546875
2.9585	0.735282897949219
2.96183333333334	0.7781982421875
2.96516666666667	0.813961029052735
2.9685	0.839710235595703
2.97183333333334	0.853538513183594
2.97516666666667	0.857353210449219
2.9785	0.852108001708985
2.98183333333334	0.841617584228516
2.98516666666667	0.826835632324219
2.9885	0.806331634521485
2.99183333333334	0.782489776611328
2.99516666666667	0.75531005859375
2.9985	0.726699829101563
3.00183333333334	0.700950622558594
3.00516666666667	0.676155090332032
3.0085	0.651836395263672
3.01183333333334	0.623226165771485
3.01516666666667	0.595569610595703
3.0185	0.571727752685547
3.02183333333334	0.55074691772461
3.02516666666667	0.533580780029297
3.0285	0.519275665283203
3.03183333333334	0.508308410644532
3.03516666666667	0.494480133056641
3.0385	0.480175018310547
3.04183333333334	0.463485717773438
3.04516666666667	0.448703765869141
3.0485	0.431537628173828
3.05183333333334	0.418186187744141
3.05516666666667	0.408172607421875
3.0585	0.402927398681641
3.06183333333334	0.400066375732422
3.06516666666667	0.395774841308594
3.0685	0.39052963256836
3.07183333333334	0.379085540771485
3.07516666666667	0.364780426025391
3.0785	0.34332275390625
3.08183333333334	0.318050384521485
3.08516666666667	0.290870666503906
3.0885	0.264644622802735
3.09183333333334	0.242233276367188
3.09516666666667	0.223636627197266
3.0985	0.20599365234375
3.10183333333334	0.188827514648438
3.10516666666667	0.171184539794922
3.1085	0.154972076416016
3.11183333333334	0.142097473144531
3.11516666666667	0.130653381347656
3.1185	0.121593475341797
3.12183333333334	0.111579895019531
3.12516666666667	0.103950500488281
3.1285	0.0958442687988281
3.13183333333334	0.0829696655273438
3.13516666666667	0.0691413879394532
3.1385	0.0596046447753907
3.14183333333334	0.0548362731933594
3.14516666666667	0.0500679016113282
3.1485	0.0457763671875
3.15183333333334	0.0462532043457031
3.15516666666667	0.0491142272949219
3.1585	0.0481605529785156
3.16183333333334	0.0457763671875
3.16516666666667	0.0424385070800781
3.1685	0.0410079956054688
3.17183333333334	0.0376701354980469
3.17516666666667	0.030517578125
3.1785	0.0200271606445313
3.18183333333334	0.00905990600585938
3.18516666666667	0.00095367431640625
3.1885	-0.0095367431640625
3.19183333333334	-0.0205039978027344
3.19516666666667	-0.0286102294921875
3.1985	-0.0290870666503906
3.20183333333334	-0.0257492065429688
3.20516666666667	-0.0195503234863281
3.2085	-0.011444091796875
3.21183333333334	-0.00143051147460938
3.21516666666667	0.00429153442382813
3.2185	0.00762939453125
3.22183333333334	0.011444091796875
3.22516666666667	0.0119209289550781
3.2285	0.0104904174804688
3.23183333333334	0.0057220458984375
3.23516666666667	0.00524520874023438
3.2385	0.00238418579101563
3.24183333333334	-0.0057220458984375
3.24516666666667	-0.0133514404296875
3.2485	-0.0143051147460938
3.25183333333334	-0.00905990600585938
3.25516666666667	-0.00715255737304688
3.2585	-0.00810623168945313
3.26183333333334	-0.00762939453125
3.26516666666667	-0.00619888305664063
3.2685	-0.0095367431640625
3.27183333333334	-0.0138282775878906
3.27516666666667	-0.0185966491699219
3.2785	-0.0185966491699219
3.28183333333334	-0.0195503234863281
3.28516666666667	-0.0224113464355469
3.2885	-0.0271797180175781
3.29183333333334	-0.0290870666503906
3.29516666666667	-0.0257492065429688
3.2985	-0.0209808349609375
3.30183333333334	-0.0176429748535156
3.30516666666667	-0.0147819519042969
3.3085	-0.0109672546386719
3.31183333333334	-0.0128746032714844
3.31516666666667	-0.0171661376953125
3.3185	-0.0195503234863281
3.32183333333334	-0.0176429748535156
3.32516666666667	-0.0143051147460938
3.3285	-0.0119209289550781
3.33183333333334	-0.00858306884765625
3.33516666666667	-0.00858306884765625
3.3385	-0.0123977661132813
3.34183333333334	-0.0219345092773438
3.34516666666667	-0.0333786010742188
3.3485	-0.0457763671875
3.35183333333334	-0.0553131103515625
3.35516666666667	-0.0605583190917969
3.3585	-0.0605583190917969
3.36183333333334	-0.0543594360351563
3.36516666666667	-0.0462532043457031
3.3685	-0.0362396240234375
3.37183333333334	-0.0286102294921875
3.37516666666667	-0.0224113464355469
3.3785	-0.0185966491699219
3.38183333333334	-0.0162124633789063
3.38516666666667	-0.0157356262207031
3.3885	-0.0176429748535156
3.39183333333334	-0.0195503234863281
3.39516666666667	-0.0185966491699219
3.3985	-0.0176429748535156
3.40183333333334	-0.0181198120117188
3.40516666666667	-0.0157356262207031
3.4085	-0.0119209289550781
3.41183333333334	-0.0100135803222656
3.41516666666667	-0.0147819519042969
3.4185	-0.0176429748535156
3.42183333333334	-0.0181198120117188
3.42516666666667	-0.0181198120117188
3.4285	-0.0143051147460938
3.43183333333334	-0.0057220458984375
3.43516666666667	0.00286102294921875
3.4385	0.00286102294921875
3.44183333333334	0.000476837158203125
3.44516666666667	-0.00143051147460938
3.4485	-0.003814697265625
3.45183333333334	-0.0128746032714844
3.45516666666667	-0.0214576721191406
3.4585	-0.0286102294921875
3.46183333333334	-0.034332275390625
3.46516666666667	-0.0438690185546875
3.4685	-0.0553131103515625
3.47183333333334	-0.0600814819335938
3.47516666666667	-0.0581741333007813
3.4785	-0.0491142272949219
3.48183333333334	-0.0438690185546875
3.48516666666667	-0.0362396240234375
3.4885	-0.0300407409667969
3.49183333333334	-0.0257492065429688
3.49516666666667	-0.0247955322265625
3.4985	-0.0257492065429688
3.50183333333334	-0.0243186950683594
3.50516666666667	-0.0233650207519531
3.5085	-0.0214576721191406
3.51183333333334	-0.0166893005371094
3.51516666666667	-0.0104904174804688
3.5185	-0.00619888305664063
3.52183333333334	-0.00286102294921875
3.52516666666667	-0.00238418579101563
3.5285	-0.00619888305664063
3.53183333333334	-0.0143051147460938
3.53516666666667	-0.0238418579101563
3.5385	-0.0314712524414063
3.54183333333334	-0.0357627868652344
3.54516666666667	-0.0338554382324219
3.5485	-0.0252723693847656
3.55183333333334	-0.0176429748535156
3.55516666666667	-0.0152587890625
3.5585	-0.0171661376953125
3.56183333333334	-0.0209808349609375
3.56516666666667	-0.0257492065429688
3.5685	-0.034332275390625
3.57183333333334	-0.0400543212890625
3.57516666666667	-0.0429153442382813
3.5785	-0.0395774841308594
3.58183333333334	-0.0376701354980469
3.58516666666667	-0.0371932983398438
3.5885	-0.0371932983398438
3.59183333333334	-0.0357627868652344
3.59516666666667	-0.0333786010742188
3.5985	-0.0314712524414063
3.60183333333334	-0.0281333923339844
3.60516666666667	-0.0262260437011719
3.6085	-0.0247955322265625
3.61183333333334	-0.0257492065429688
3.61516666666667	-0.0243186950683594
3.6185	-0.0257492065429688
3.62183333333334	-0.0262260437011719
3.62516666666667	-0.02288818359375
3.6285	-0.0181198120117188
3.63183333333334	-0.0147819519042969
3.63516666666667	-0.019073486328125
3.6385	-0.0224113464355469
3.64183333333334	-0.0257492065429688
3.64516666666667	-0.0286102294921875
3.6485	-0.0324249267578125
3.65183333333334	-0.0329017639160156
3.65516666666667	-0.0295639038085938
3.6585	-0.0233650207519531
3.66183333333334	-0.0185966491699219
3.66516666666667	-0.0138282775878906
3.6685	-0.0095367431640625
3.67183333333334	-0.00667572021484375
3.67516666666667	-0.00715255737304688
3.6785	-0.00810623168945313
3.68183333333334	-0.00762939453125
3.68516666666667	-0.0104904174804688
3.6885	-0.0133514404296875
3.69183333333334	-0.0152587890625
3.69516666666667	-0.0119209289550781
3.6985	-0.011444091796875
3.70183333333334	-0.0147819519042969
3.70516666666667	-0.0176429748535156
3.7085	-0.019073486328125
3.71183333333334	-0.0209808349609375
3.71516666666667	-0.02288818359375
3.7185	-0.0233650207519531
3.72183333333334	-0.0233650207519531
3.72516666666667	-0.0252723693847656
3.7285	-0.0286102294921875
3.73183333333334	-0.0290870666503906
3.73516666666667	-0.0295639038085938
3.7385	-0.0314712524414063
3.74183333333334	-0.0324249267578125
3.74516666666667	-0.0309944152832031
3.7485	-0.0309944152832031
3.75183333333334	-0.0357627868652344
3.75516666666667	-0.0400543212890625
3.7585	-0.0424385070800781
3.76183333333334	-0.0433921813964844
3.76516666666667	-0.0467300415039063
3.7685	-0.0476837158203125
3.77183333333334	-0.0448226928710938
3.77516666666667	-0.0395774841308594
3.7785	-0.0371932983398438
3.78183333333334	-0.0352859497070313
3.78516666666667	-0.0314712524414063
3.7885	-0.0290870666503906
3.79183333333334	-0.0290870666503906
3.79516666666667	-0.0362396240234375
3.7985	-0.041961669921875
3.80183333333334	-0.0481605529785156
3.80516666666667	-0.0505447387695313
3.8085	-0.0510215759277344
3.81183333333334	-0.0505447387695313
3.81516666666667	-0.0486373901367188
3.8185	-0.0481605529785156
3.82183333333334	-0.0457763671875
3.82516666666667	-0.0457763671875
3.8285	-0.0467300415039063
3.83183333333334	-0.0438690185546875
3.83516666666667	-0.0362396240234375
3.8385	-0.0281333923339844
3.84183333333334	-0.0257492065429688
3.84516666666667	-0.0271797180175781
3.8485	-0.026702880859375
3.85183333333334	-0.0286102294921875
3.85516666666667	-0.034332275390625
3.8585	-0.03814697265625
3.86183333333334	-0.0367164611816406
3.86516666666667	-0.0286102294921875
3.8685	-0.0224113464355469
3.87183333333334	-0.0162124633789063
3.87516666666667	-0.00810623168945313
3.8785	0.0019073486328125
3.88183333333334	0.0109672546386719
3.88516666666667	0.0171661376953125
3.8885	0.0271797180175781
3.89183333333334	0.0433921813964844
3.89516666666667	0.0629425048828125
3.8985	0.0796318054199219
3.90183333333334	0.0944137573242188
3.90516666666667	0.111103057861328
3.9085	0.128746032714844
3.91183333333334	0.148296356201172
3.91516666666667	0.168800354003906
3.9185	0.194072723388672
3.92183333333334	0.223159790039063
3.92516666666667	0.252246856689453
3.9285	0.280857086181641
3.93183333333334	0.307559967041016
3.93516666666667	0.338077545166016
3.9385	0.370025634765625
3.94183333333334	0.409126281738281
3.94516666666667	0.453948974609375
3.9485	0.500679016113282
3.95183333333334	0.548839569091797
3.95516666666667	0.5950927734375
3.9585	0.642776489257813
3.96183333333334	0.690937042236328
3.96516666666667	0.74005126953125
3.9685	0.794410705566407
3.97183333333334	0.851154327392578
3.97516666666667	0.912189483642578
3.9785	0.975131988525391
3.98183333333334	1.04236602783203
3.98516666666667	1.1134147644043
3.9885	1.18255615234375
3.99183333333334	1.251220703125
3.99516666666667	1.31654739379883
3.9985	1.38044357299805
4.00183333333334	1.43766403198242
4.00516666666667	1.48773193359375
4.0085	1.53350830078125
4.01183333333334	1.57260894775391
4.01516666666667	1.60598754882813
4.0185	1.63030624389649
4.02183333333334	1.64842605590821
4.02516666666667	1.6622543334961
4.0285	1.66463851928711
4.03183333333334	1.65605545043946
4.03516666666667	1.63841247558594
4.0385	1.61600112915039
4.04183333333334	1.58500671386719
4.04516666666667	1.54447555541992
4.0485	1.49822235107422
4.05183333333333	1.4486312866211
4.05516666666667	1.39284133911133
4.0585	1.33180618286133
4.06183333333334	1.26886367797852
4.06516666666667	1.2044906616211
4.0685	1.13821029663086
4.07183333333334	1.07431411743164
4.07516666666667	1.01757049560547
4.0785	0.96273422241211
4.08183333333334	0.905990600585938
4.08516666666667	0.849246978759766
4.0885	0.800609588623047
4.09183333333333	0.75674057006836
4.09516666666667	0.712871551513672
4.0985	0.668048858642578
4.10183333333334	0.628948211669922
4.10516666666667	0.594615936279297
4.1085	0.556468963623047
4.11183333333334	0.518321990966797
4.11516666666667	0.483512878417969
4.1185	0.456333160400391
4.12183333333334	0.42724609375
4.12516666666667	0.396728515625
4.1285	0.370979309082031
4.13183333333333	0.349998474121094
4.13516666666667	0.326633453369141
4.1385	0.299930572509766
4.14183333333334	0.277519226074219
4.14516666666667	0.258922576904297
4.1485	0.239849090576172
4.15183333333334	0.214576721191406
4.15516666666667	0.191688537597656
4.1585	0.172138214111328
4.16183333333334	0.149250030517578
4.16516666666667	0.123023986816406
4.1685	0.0987052917480469
4.17183333333333	0.0824928283691406
4.17516666666667	0.0677108764648438
4.1785	0.049591064453125
4.18183333333334	0.0290870666503906
4.18516666666667	0.0095367431640625
4.1885	-0.00905990600585938
4.19183333333334	-0.0295639038085938
4.19516666666667	-0.0519752502441407
4.1985	-0.0739097595214844
4.20183333333334	-0.0896453857421875
4.20516666666667	-0.102519989013672
4.2085	-0.11587142944336
4.21183333333333	-0.12969970703125
4.21516666666667	-0.137805938720703
4.2185	-0.135898590087891
4.22183333333334	-0.128746032714844
4.22516666666667	-0.121116638183594
4.2285	-0.11444091796875
4.23183333333334	-0.108718872070313
4.23516666666667	-0.102519989013672
4.2385	-0.100135803222656
4.24183333333334	-0.101566314697266
4.24516666666667	-0.102996826171875
4.2485	-0.100135803222656
4.25183333333334	-0.0958442687988281
4.25516666666667	-0.0920295715332031
4.2585	-0.0901222229003906
4.26183333333334	-0.0886917114257813
4.26516666666667	-0.0896453857421875
4.2685	-0.0920295715332031
4.27183333333334	-0.0944137573242188
4.27516666666667	-0.0972747802734375
4.2785	-0.09918212890625
4.28183333333334	-0.102996826171875
4.28516666666667	-0.102519989013672
4.2885	-0.0987052917480469
4.29183333333334	-0.0948905944824219
4.29516666666667	-0.0886917114257813
4.2985	-0.0824928283691406
4.30183333333334	-0.0748634338378907
4.30516666666667	-0.0705718994140625
4.3085	-0.0710487365722657
4.31183333333334	-0.0748634338378907
4.31516666666667	-0.0824928283691406
4.3185	-0.0896453857421875
4.32183333333334	-0.0929832458496094
4.32516666666667	-0.091552734375
4.3285	-0.0863075256347656
4.33183333333334	-0.0786781311035157
4.33516666666667	-0.0700950622558594
4.3385	-0.0638961791992188
4.34183333333333	-0.0591278076171875
4.34516666666667	-0.0586509704589844
4.3485	-0.0600814819335938
4.35183333333334	-0.0658035278320313
4.35516666666667	-0.0729560852050782
4.3585	-0.0748634338378907
4.36183333333334	-0.072479248046875
4.36516666666667	-0.0667572021484375
4.3685	-0.06103515625
4.37183333333334	-0.0529289245605469
4.37516666666667	-0.0452995300292969
4.3785	-0.0414848327636719
4.38183333333333	-0.0433921813964844
4.38516666666667	-0.0462532043457031
4.3885	-0.0486373901367188
4.39183333333334	-0.0519752502441407
4.39516666666667	-0.0519752502441407
4.3985	-0.0486373901367188
4.40183333333334	-0.0414848327636719
4.40516666666667	-0.0376701354980469
4.4085	-0.0329017639160156
4.41183333333334	-0.0262260437011719
4.41516666666667	-0.02288818359375
4.4185	-0.0262260437011719
4.42183333333333	-0.030517578125
4.42516666666667	-0.0338554382324219
4.4285	-0.0376701354980469
4.43183333333334	-0.0443458557128906
4.43516666666667	-0.0524520874023438
4.4385	-0.0605583190917969
4.44183333333334	-0.06866455078125
4.44516666666667	-0.072479248046875
4.4485	-0.0710487365722657
4.45183333333334	-0.0672340393066407
4.45516666666667	-0.0615119934082032
4.4585	-0.0538825988769532
4.46183333333333	-0.0438690185546875
4.46516666666667	-0.0400543212890625
4.4685	-0.0414848327636719
4.47183333333334	-0.0462532043457031
4.47516666666667	-0.0519752502441407
4.4785	-0.0596046447753907
4.48183333333334	-0.0681877136230469
4.48516666666667	-0.0720024108886719
4.4885	-0.072479248046875
4.49183333333334	-0.0691413879394532
4.49516666666667	-0.0643730163574219
4.4985	-0.0596046447753907
4.50183333333334	-0.0576972961425782
4.50516666666667	-0.0557899475097657
4.5085	-0.0562667846679688
4.51183333333334	-0.057220458984375
4.51516666666667	-0.0591278076171875
4.5185	-0.0538825988769532
4.52183333333334	-0.0438690185546875
4.52516666666667	-0.0362396240234375
4.5285	-0.0314712524414063
4.53183333333334	-0.0286102294921875
4.53516666666667	-0.0243186950683594
4.5385	-0.0257492065429688
4.54183333333334	-0.0314712524414063
4.54516666666667	-0.0371932983398438
4.5485	-0.0386238098144531
4.55183333333334	-0.0386238098144531
4.55516666666667	-0.0386238098144531
4.5585	-0.0391006469726563
4.56183333333334	-0.0400543212890625
4.56516666666667	-0.0410079956054688
4.5685	-0.041961669921875
4.57183333333334	-0.0414848327636719
4.57516666666667	-0.0424385070800781
4.5785	-0.0429153442382813
4.58183333333334	-0.0424385070800781
4.58516666666667	-0.0410079956054688
4.5885	-0.0400543212890625
4.59183333333333	-0.0400543212890625
4.59516666666667	-0.0376701354980469
4.5985	-0.0352859497070313
4.60183333333334	-0.0333786010742188
4.60516666666667	-0.034332275390625
4.6085	-0.0405311584472656
4.61183333333334	-0.0519752502441407
4.61516666666667	-0.0605583190917969
4.6185	-0.0619888305664063
4.62183333333334	-0.0586509704589844
4.62516666666667	-0.0567436218261719
4.6285	-0.0519752502441407
4.63183333333333	-0.0481605529785156
4.63516666666667	-0.0486373901367188
4.6385	-0.0543594360351563
4.64183333333334	-0.0596046447753907
4.64516666666667	-0.0591278076171875
4.6485	-0.0581741333007813
4.65183333333334	-0.0548362731933594
4.65516666666667	-0.0505447387695313
4.6585	-0.049591064453125
4.66183333333334	-0.0543594360351563
4.66516666666667	-0.0596046447753907
4.6685	-0.0596046447753907
4.67183333333333	-0.0567436218261719
4.67516666666667	-0.0505447387695313
4.6785	-0.0410079956054688
4.68183333333334	-0.0300407409667969
4.68516666666667	-0.0238418579101563
4.6885	-0.0243186950683594
4.69183333333334	-0.026702880859375
4.69516666666667	-0.0338554382324219
4.6985	-0.0410079956054688
4.70183333333334	-0.0476837158203125
4.70516666666667	-0.049591064453125
4.7085	-0.0467300415039063
4.71183333333333	-0.0433921813964844
4.71516666666667	-0.0400543212890625
4.7185	-0.0371932983398438
4.72183333333334	-0.0357627868652344
4.72516666666667	-0.0348091125488281
4.7285	-0.0371932983398438
4.73183333333334	-0.0395774841308594
4.73516666666667	-0.0391006469726563
4.7385	-0.0376701354980469
4.74183333333334	-0.0371932983398438
4.74516666666667	-0.0376701354980469
4.7485	-0.0357627868652344
4.75183333333334	-0.0348091125488281
4.75516666666667	-0.0371932983398438
4.7585	-0.0400543212890625
4.76183333333334	-0.0395774841308594
4.76516666666667	-0.0362396240234375
4.7685	-0.0362396240234375
4.77183333333334	-0.0367164611816406
4.77516666666667	-0.0367164611816406
4.7785	-0.0367164611816406
4.78183333333334	-0.0391006469726563
4.78516666666667	-0.0429153442382813
4.7885	-0.0438690185546875
4.79183333333334	-0.0448226928710938
4.79516666666667	-0.0476837158203125
4.7985	-0.0529289245605469
4.80183333333334	-0.0576972961425782
4.80516666666667	-0.06103515625
4.8085	-0.0667572021484375
4.81183333333334	-0.0710487365722657
4.81516666666667	-0.0700950622558594
4.8185	-0.0667572021484375
4.82183333333334	-0.0619888305664063
4.82516666666667	-0.0605583190917969
4.8285	-0.057220458984375
4.83183333333334	-0.0548362731933594
4.83516666666667	-0.05340576171875
4.8385	-0.0524520874023438
4.84183333333334	-0.0505447387695313
4.84516666666667	-0.0491142272949219
4.8485	-0.049591064453125
4.85183333333334	-0.0514984130859375
4.85516666666667	-0.0529289245605469
4.8585	-0.0557899475097657
4.86183333333334	-0.0605583190917969
4.86516666666667	-0.064849853515625
4.8685	-0.064849853515625
4.87183333333334	-0.0586509704589844
4.87516666666667	-0.0510215759277344
4.8785	-0.0448226928710938
4.88183333333333	-0.0414848327636719
4.88516666666667	-0.0362396240234375
4.8885	-0.0352859497070313
4.89183333333334	-0.0371932983398438
4.89516666666667	-0.0405311584472656
4.8985	-0.0414848327636719
4.90183333333334	-0.0414848327636719
4.90516666666667	-0.0467300415039063
4.9085	-0.0524520874023438
4.91183333333334	-0.057220458984375
4.91516666666667	-0.0581741333007813
4.9185	-0.0600814819335938
4.92183333333333	-0.0581741333007813
4.92516666666667	-0.0529289245605469
4.9285	-0.0438690185546875
4.93183333333334	-0.03814697265625
4.93516666666667	-0.0357627868652344
4.9385	-0.0333786010742188
4.94183333333334	-0.0329017639160156
4.94516666666667	-0.0329017639160156
4.9485	-0.0333786010742188
4.95183333333334	-0.0290870666503906
4.95516666666667	-0.02288818359375
4.9585	-0.019073486328125
4.96183333333333	-0.0181198120117188
4.96516666666667	-0.0195503234863281
4.9685	-0.0205039978027344
4.97183333333334	-0.0209808349609375
4.97516666666667	-0.0214576721191406
4.9785	-0.0181198120117188
4.98183333333334	-0.0138282775878906
4.98516666666667	-0.0100135803222656
4.9885	-0.00762939453125
4.99183333333334	-0.00762939453125
4.99516666666667	-0.00524520874023438
4.9985	-0.000476837158203125
5.00183333333334	0.0100135803222656
5.00516666666667	0.0205039978027344
5.0085	0.0286102294921875
5.01183333333334	0.0324249267578125
5.01516666666667	0.0333786010742188
5.0185	0.0333786010742188
5.02183333333334	0.0333786010742188
5.02516666666667	0.0386238098144531
5.0285	0.049591064453125
5.03183333333334	0.0643730163574219
5.03516666666667	0.0762939453125
5.0385	0.0844001770019531
5.04183333333334	0.0896453857421875
5.04516666666667	0.0948905944824219
5.0485	0.100135803222656
5.05183333333334	0.106334686279297
5.05516666666667	0.11587142944336
5.0585	0.132083892822266
5.06183333333334	0.154972076416016
5.06516666666667	0.178813934326172
5.0685	0.203609466552735
5.07183333333334	0.231742858886719
5.07516666666667	0.264644622802735
5.0785	0.299453735351563
5.08183333333334	0.334262847900391
5.08516666666667	0.370025634765625
5.0885	0.411033630371094
5.09183333333334	0.453472137451172
5.09516666666667	0.496387481689453
5.0985	0.543594360351563
5.10183333333334	0.598430633544922
5.10516666666667	0.66518783569336
5.1085	0.736236572265625
5.11183333333334	0.813484191894531
5.11516666666667	0.896930694580078
5.1185	0.987052917480469
5.12183333333334	1.07955932617188
5.12516666666667	1.1749267578125
5.1285	1.27553939819336
5.13183333333334	1.38521194458008
5.13516666666667	1.50394439697266
5.1385	1.62935256958008
5.14183333333334	1.76095962524414
5.14516666666667	1.89590454101563
5.1485	2.04133987426758
5.15183333333334	2.19821929931641
5.15516666666667	2.35891342163086
5.1585	2.52485275268555
5.16183333333334	2.69603729248047
5.16516666666667	2.87485122680664
5.1685	3.05700302124024
5.17183333333334	3.24344635009766
5.17516666666667	3.43942642211914
5.1785	3.6458969116211
5.18183333333334	3.86333465576172
5.18516666666667	4.09173965454102
5.1885	4.32491302490235
5.19183333333334	4.55951690673828
5.19516666666667	4.79364395141602
5.1985	5.02920150756836
5.20183333333334	5.2633285522461
5.20516666666667	5.49554824829102
5.2085	5.72776794433594
5.21183333333334	5.95855712890625
5.21516666666667	6.18696212768555
5.2185	6.40916824340821
5.22183333333334	6.62994384765625
5.22516666666667	6.84499740600586
5.2285	7.05528259277344
5.23183333333334	7.26032257080078
5.23516666666667	7.45820999145508
5.2385	7.64989852905274
5.24183333333334	7.82966613769532
5.24516666666667	7.99798965454102
5.2485	8.15200805664063
5.25183333333334	8.29315185546875
5.25516666666667	8.4223747253418
5.2585	8.53729248046875
5.26183333333334	8.64219665527344
5.26516666666667	8.73422622680664
5.2685	8.81481170654297
5.27183333333334	8.88156890869141
5.27516666666667	8.93783569335938
5.2785	8.98122787475586
5.28183333333334	9.00983810424805
5.28516666666667	9.02128219604492
5.2885	9.01460647583008
5.29183333333334	8.99362564086914
5.29516666666667	8.96072387695313
5.2985	8.91494750976563
5.30183333333334	8.85677337646485
5.30516666666667	8.78763198852539
5.3085	8.7118148803711
5.31183333333334	8.62884521484375
5.31516666666667	8.53347778320313
5.3185	8.42618942260742
5.32183333333334	8.31079483032227
5.32516666666667	8.18824768066406
5.3285	8.0561637878418
5.33183333333334	7.91501998901367
5.33516666666667	7.76863098144532
5.3385	7.62033462524414
5.34183333333334	7.46726989746094
5.34516666666667	7.30943679809571
5.3485	7.14969635009766
5.35183333333334	6.98900222778321
5.35516666666667	6.82878494262696
5.3585	6.66618347167969
5.36183333333334	6.50358200073242
5.36516666666667	6.33955001831055
5.3685	6.17361068725586
5.37183333333334	6.00767135620117
5.37516666666667	5.8431625366211
5.3785	5.68056106567383
5.38183333333334	5.51700592041016
5.38516666666667	5.35678863525391
5.3885	5.20133972167969
5.39183333333334	5.04636764526367
5.39516666666667	4.89330291748047
5.3985	4.74214553833008
5.40183333333334	4.59337234497071
5.40516666666667	4.44555282592774
5.4085	4.29964065551758
5.41183333333334	4.15802001953125
5.41516666666667	4.01830673217774
5.4185	3.87859344482422
5.42183333333333	3.74174118041992
5.42516666666667	3.61156463623047
5.4285	3.48806381225586
5.43183333333334	3.36790084838867
5.43516666666667	3.2491683959961
5.4385	3.13615798950196
5.44183333333334	3.02219390869141
5.44516666666667	2.91109085083008
5.4485	2.79712677001953
5.45183333333334	2.68793106079102
5.45516666666667	2.58111953735352
5.4585	2.47669219970703
5.46183333333333	2.37846374511719
5.46516666666667	2.28357315063477
5.4685	2.197265625
5.47183333333334	2.11048126220703
5.47516666666667	2.02465057373047
5.4785	1.93834304809571
5.48183333333334	1.85775756835938
5.48516666666667	1.7843246459961
5.4885	1.71661376953125
5.49183333333334	1.65462493896485
5.49516666666667	1.59597396850586
5.4985	1.5411376953125
5.50183333333334	1.48582458496094
5.50516666666667	1.42908096313477
5.5085	1.37090682983399
5.51183333333334	1.31320953369141
5.51516666666667	1.25837326049805
5.5185	1.2044906616211
5.52183333333334	1.15489959716797
5.52516666666667	1.11150741577149
5.5285	1.07288360595703
5.53183333333334	1.03759765625
5.53516666666667	1.007080078125
5.5385	0.983715057373047
5.54183333333334	0.960826873779297
5.54516666666667	0.93221664428711
5.5485	0.902175903320313
5.55183333333334	0.871658325195313
5.55516666666667	0.844478607177735
5.5585	0.814914703369141
5.56183333333334	0.789642333984375
5.56516666666667	0.771045684814453
5.5685	0.757217407226563
5.57183333333334	0.746726989746094
5.57516666666667	0.736713409423828
5.5785	0.729560852050782
5.58183333333334	0.719547271728516
5.58516666666667	0.702381134033203
5.5885	0.68044662475586
5.59183333333334	0.659465789794922
5.59516666666667	0.640392303466797
5.5985	0.625133514404297
5.60183333333334	0.613689422607422
5.60516666666667	0.6103515625
5.6085	0.610828399658203
5.61183333333334	0.607967376708985
5.61516666666667	0.599384307861328
5.6185	0.587940216064453
5.62183333333334	0.578403472900391
5.62516666666667	0.566959381103516
5.6285	0.554084777832032
5.63183333333334	0.542640686035157
5.63516666666667	0.537872314453125
5.6385	0.535011291503907
5.64183333333334	0.52785873413086
5.64516666666667	0.520706176757813
5.6485	0.516414642333985
5.65183333333334	0.516414642333985
5.65516666666667	0.52022933959961
5.6585	0.52785873413086
5.66183333333334	0.538349151611328
5.66516666666667	0.547885894775391
5.6685	0.555038452148438
5.67183333333334	0.561237335205078
5.67516666666667	0.561237335205078
5.6785	0.555515289306641
5.68183333333334	0.545978546142578
5.68516666666667	0.536918640136719
5.6885	0.530242919921875
5.69183333333334	0.520706176757813
5.69516666666667	0.513553619384766
5.6985	0.509738922119141
5.70183333333334	0.508785247802735
5.70516666666667	0.508785247802735
5.7085	0.507354736328125
5.71183333333333	0.508785247802735
5.71516666666667	0.510215759277344
5.7185	0.508308410644532
5.72183333333334	0.509262084960938
5.72516666666667	0.51259994506836
5.7285	0.519752502441407
5.73183333333334	0.524044036865235
5.73516666666667	0.523567199707032
5.7385	0.524044036865235
5.74183333333334	0.522613525390625
5.74516666666667	0.520706176757813
5.7485	0.516414642333985
5.75183333333334	0.512123107910157
5.75516666666667	0.510692596435547
5.7585	0.506877899169922
5.76183333333334	0.501632690429688
5.76516666666667	0.495433807373047
5.7685	0.491619110107422
5.77183333333334	0.488758087158203
5.77516666666667	0.483512878417969
5.7785	0.481605529785156
5.78183333333334	0.481128692626953
5.78516666666667	0.484466552734375
5.7885	0.486373901367188
5.79183333333334	0.487327575683594
5.79516666666667	0.485897064208985
5.7985	0.479698181152344
5.80183333333334	0.472545623779297
5.80516666666667	0.46539306640625
5.8085	0.462532043457031
5.81183333333334	0.461101531982422
5.81516666666667	0.463485717773438
5.8185	0.469207763671875
5.82183333333334	0.475883483886719
5.82516666666667	0.481128692626953
5.8285	0.48208236694336
5.83183333333334	0.478744506835938
5.83516666666667	0.47445297241211
5.8385	0.471591949462891
5.84183333333334	0.472068786621094
5.84516666666667	0.472545623779297
5.8485	0.4730224609375
5.85183333333334	0.474929809570313
5.85516666666667	0.478267669677735
5.8585	0.478744506835938
5.86183333333334	0.475406646728516
5.86516666666667	0.471115112304688
5.8685	0.470638275146485
5.87183333333334	0.473976135253906
5.87516666666667	0.476837158203125
5.8785	0.479698181152344
5.88183333333334	0.48208236694336
5.88516666666667	0.483989715576172
5.8885	0.486373901367188
5.89183333333334	0.487804412841797
5.89516666666667	0.48828125
5.8985	0.489234924316406
5.90183333333334	0.487327575683594
5.90516666666667	0.482559204101563
5.9085	0.474929809570313
5.91183333333334	0.468730926513672
5.91516666666667	0.463485717773438
5.9185	0.461101531982422
5.92183333333334	0.461578369140625
5.92516666666667	0.463008880615235
5.9285	0.462055206298828
5.93183333333334	0.458717346191406
5.93516666666667	0.456333160400391
5.9385	0.456333160400391
5.94183333333334	0.458240509033203
5.94516666666667	0.461578369140625
5.9485	0.468730926513672
5.95183333333334	0.478744506835938
5.95516666666667	0.486850738525391
5.9585	0.48828125
5.96183333333334	0.483036041259766
5.96516666666667	0.476360321044922
5.9685	0.472545623779297
5.97183333333334	0.471115112304688
5.97516666666667	0.467300415039063
5.9785	0.46682357788086
5.98183333333334	0.468730926513672
5.98516666666667	0.475883483886719
5.9885	0.478744506835938
5.99183333333334	0.476360321044922
5.99516666666667	0.476837158203125
5.9985	0.48208236694336
6.00183333333334	0.491142272949219
6.00516666666667	0.492572784423828
6.0085	0.491142272949219
6.01183333333334	0.489234924316406
6.01516666666667	0.489234924316406
6.0185	0.489234924316406
6.02183333333334	0.48971176147461
6.02516666666667	0.491142272949219
6.0285	0.491619110107422
6.03183333333334	0.492095947265625
6.03516666666667	0.490188598632813
6.0385	0.483989715576172
6.04183333333334	0.476360321044922
6.04516666666667	0.4730224609375
6.0485	0.474929809570313
6.05183333333334	0.474929809570313
6.05516666666667	0.475883483886719
6.0585	0.478744506835938
6.06183333333334	0.48208236694336
6.06516666666667	0.486373901367188
6.0685	0.486373901367188
6.07183333333334	0.48971176147461
6.07516666666667	0.490665435791016
6.0785	0.490665435791016
6.08183333333334	0.491142272949219
6.08516666666667	0.489234924316406
6.0885	0.485897064208985
6.09183333333334	0.478267669677735
6.09516666666667	0.47445297241211
6.0985	0.473499298095703
6.10183333333334	0.469684600830078
6.10516666666667	0.46539306640625
6.1085	0.465869903564453
6.11183333333334	0.4730224609375
6.11516666666667	0.479221343994141
6.1185	0.484943389892578
6.12183333333334	0.491142272949219
6.12516666666667	0.49734115600586
6.1285	0.499248504638672
6.13183333333334	0.494956970214844
6.13516666666667	0.490188598632813
6.1385	0.485897064208985
6.14183333333334	0.483036041259766
6.14516666666667	0.48065185546875
6.1485	0.480175018310547
6.15183333333334	0.48208236694336
6.15516666666667	0.484466552734375
6.1585	0.487327575683594
6.16183333333334	0.48971176147461
6.16516666666667	0.492095947265625
6.1685	0.494956970214844
6.17183333333334	0.496387481689453
6.17516666666667	0.49734115600586
6.1785	0.495433807373047
6.18183333333334	0.491142272949219
6.18516666666667	0.485897064208985
6.1885	0.482559204101563
6.19183333333334	0.480175018310547
6.19516666666667	0.478744506835938
6.1985	0.479221343994141
6.20183333333334	0.480175018310547
6.20516666666667	0.48208236694336
6.2085	0.481605529785156
6.21183333333334	0.481605529785156
6.21516666666667	0.478267669677735
6.2185	0.471591949462891
6.22183333333334	0.463485717773438
6.22516666666667	0.454425811767578
6.2285	0.449180603027344
6.23183333333334	0.446796417236328
6.23516666666667	0.452041625976563
6.2385	0.460624694824219
6.24183333333334	0.46682357788086
6.24516666666667	0.473976135253906
6.2485	0.479221343994141
6.25183333333334	0.482559204101563
6.25516666666667	0.478267669677735
6.2585	0.4730224609375
6.26183333333334	0.470638275146485
6.26516666666667	0.470161437988281
6.2685	0.469207763671875
6.27183333333334	0.46539306640625
6.27516666666667	0.462055206298828
6.2785	0.460147857666016
6.28183333333334	0.456333160400391
6.28516666666667	0.448703765869141
6.2885	0.4425048828125
6.29183333333334	0.440597534179688
6.29516666666667	0.440597534179688
6.2985	0.438690185546875
6.30183333333334	0.435829162597656
6.30516666666667	0.437736511230469
6.3085	0.438690185546875
6.31183333333334	0.438213348388672
6.31516666666667	0.438213348388672
6.3185	0.442028045654297
6.32183333333334	0.447273254394531
6.32516666666667	0.447750091552735
6.3285	0.447273254394531
6.33183333333334	0.448226928710938
6.33516666666667	0.450611114501953
6.3385	0.449180603027344
6.34183333333334	0.45013427734375
6.34516666666667	0.454902648925781
6.3485	0.462055206298828
6.35183333333334	0.467777252197266
6.35516666666667	0.466346740722656
6.3585	0.462055206298828
6.36183333333334	0.453472137451172
6.36516666666667	0.44393539428711
6.3685	0.433921813964844
6.37183333333334	0.426292419433594
6.37516666666667	0.423431396484375
6.3785	0.424385070800781
6.38183333333334	0.429153442382813
6.38516666666667	0.432491302490235
6.3885	0.433444976806641
6.39183333333334	0.431060791015625
6.39516666666667	0.430583953857422
6.3985	0.431537628173828
6.40183333333334	0.43487548828125
6.40516666666667	0.439167022705078
6.4085	0.443458557128906
6.41183333333334	0.447750091552735
6.41516666666667	0.449180603027344
6.4185	0.449180603027344
6.42183333333334	0.446796417236328
6.42516666666667	0.446319580078125
6.4285	0.446796417236328
6.43183333333334	0.448703765869141
6.43516666666667	0.45013427734375
6.4385	0.453948974609375
6.44183333333334	0.457286834716797
6.44516666666667	0.460147857666016
6.4485	0.462055206298828
6.45183333333334	0.466346740722656
6.45516666666667	0.4730224609375
6.4585	0.47445297241211
6.46183333333334	0.472068786621094
6.46516666666667	0.467300415039063
6.4685	0.462532043457031
6.47183333333334	0.455856323242188
6.47516666666667	0.447273254394531
6.4785	0.441074371337891
6.48183333333334	0.436782836914063
6.48516666666667	0.435352325439453
6.4885	0.43630599975586
6.49183333333334	0.438690185546875
6.49516666666667	0.442028045654297
6.4985	0.443458557128906
6.50183333333334	0.44393539428711
6.50516666666667	0.442028045654297
6.5085	0.440120697021485
6.51183333333334	0.434398651123047
6.51516666666667	0.429630279541016
6.5185	0.426292419433594
6.52183333333334	0.430583953857422
6.52516666666667	0.438213348388672
6.5285	0.445842742919922
6.53183333333334	0.452995300292969
6.53516666666667	0.457763671875
6.5385	0.458717346191406
6.54183333333334	0.456809997558594
6.54516666666667	0.455379486083985
6.5485	0.45156478881836
6.55183333333334	0.445842742919922
6.55516666666667	0.438690185546875
6.5585	0.433921813964844
6.56183333333334	0.427722930908203
6.56516666666667	0.41961669921875
6.5685	0.414371490478516
6.57183333333334	0.41341781616211
6.57516666666667	0.414848327636719
6.5785	0.419139862060547
6.58183333333334	0.421524047851563
6.58516666666667	0.426292419433594
6.5885	0.429153442382813
6.59183333333334	0.434398651123047
6.59516666666667	0.440120697021485
6.5985	0.439643859863281
6.60183333333334	0.438690185546875
6.60516666666667	0.437259674072266
6.6085	0.438213348388672
6.61183333333334	0.435352325439453
6.61516666666667	0.430107116699219
6.6185	0.431537628173828
6.62183333333334	0.439167022705078
6.62516666666667	0.445842742919922
6.6285	0.447750091552735
6.63183333333334	0.447273254394531
6.63516666666667	0.447750091552735
6.6385	0.445365905761719
6.64183333333334	0.439643859863281
6.64516666666667	0.432491302490235
6.6485	0.423908233642578
6.65183333333334	0.419139862060547
6.65516666666667	0.415802001953125
6.6585	0.412940979003906
6.66183333333334	0.409126281738281
6.66516666666667	0.408649444580078
[truncated: 2,508 more rows]
