# Supplementary material for: Phase-Specific Parameter Estimation in Chiral HPLC Using 1‑Site, 2‑Site Stochastic Models, and Unified Equation Approach
Source: Anal Chem. 2026 Apr 29;98(18):13925–39. doi: 10.1021/acs.analchem.6c01634 (PMC13177292; doi:10.1021/acs.analchem.6c01634)
Supplement: Supplementary file 2 [file ac6c01634_si_002.zip › SupportingInformation/01_isotherm_fit/CELL3_data/LORA_CELL3_05_10_25406.CSV]

0	-0.0290870666503906
0.00333333333333334	-0.0262260437011719
0.00666666666666667	-0.0233650207519531
0.01	-0.0219345092773438
0.0133333333333334	-0.02288818359375
0.0166666666666667	-0.0257492065429688
0.02	-0.0243186950683594
0.0233333333333334	-0.0185966491699219
0.0266666666666667	-0.00858306884765625
0.03	0
0.0333333333333334	0.0109672546386719
0.0366666666666667	0.019073486328125
0.04	0.02288818359375
0.0433333333333334	0.019073486328125
0.0466666666666667	0.0147819519042969
0.05	0.0100135803222656
0.0533333333333334	0.00762939453125
0.0566666666666667	0.00905990600585938
0.06	0.0147819519042969
0.0633333333333334	0.0214576721191406
0.0666666666666667	0.02288818359375
0.07	0.026702880859375
0.0733333333333334	0.0324249267578125
0.0766666666666667	0.0400543212890625
0.08	0.0424385070800781
0.0833333333333334	0.0405311584472656
0.0866666666666667	0.0362396240234375
0.09	0.030517578125
0.0933333333333334	0.0238418579101563
0.0966666666666667	0.0171661376953125
0.1	0.0119209289550781
0.103333333333334	0.011444091796875
0.106666666666667	0.0166893005371094
0.11	0.0243186950683594
0.113333333333334	0.0281333923339844
0.116666666666667	0.030517578125
0.12	0.0319480895996094
0.123333333333334	0.0362396240234375
0.126666666666667	0.0400543212890625
0.13	0.0443458557128906
0.133333333333334	0.0467300415039063
0.136666666666667	0.0476837158203125
0.14	0.0476837158203125
0.143333333333334	0.0448226928710938
0.146666666666667	0.0376701354980469
0.15	0.0281333923339844
0.153333333333334	0.0200271606445313
0.156666666666667	0.0162124633789063
0.16	0.0166893005371094
0.163333333333334	0.0147819519042969
0.166666666666667	0.0128746032714844
0.17	0.0128746032714844
0.173333333333334	0.0171661376953125
0.176666666666667	0.019073486328125
0.18	0.0200271606445313
0.183333333333334	0.0224113464355469
0.186666666666667	0.0281333923339844
0.19	0.0314712524414063
0.193333333333334	0.0257492065429688
0.196666666666667	0.0157356262207031
0.2	0.00524520874023438
0.203333333333334	-0.0019073486328125
0.206666666666667	-0.00667572021484375
0.21	-0.00810623168945313
0.213333333333334	-0.0019073486328125
0.216666666666667	0.0095367431640625
0.22	0.019073486328125
0.223333333333334	0.0247955322265625
0.226666666666667	0.0262260437011719
0.23	0.0262260437011719
0.233333333333334	0.02288818359375
0.236666666666667	0.0171661376953125
0.24	0.0133514404296875
0.243333333333334	0.0109672546386719
0.246666666666667	0.00810623168945313
0.25	0.003814697265625
0.253333333333334	0.00333786010742188
0.256666666666667	0.00762939453125
0.26	0.0157356262207031
0.263333333333334	0.0205039978027344
0.266666666666667	0.02288818359375
0.27	0.0214576721191406
0.273333333333334	0.0195503234863281
0.276666666666667	0.0143051147460938
0.28	0.00619888305664063
0.283333333333334	0.00333786010742188
0.286666666666667	0.003814697265625
0.29	0.0095367431640625
0.293333333333334	0.0109672546386719
0.296666666666667	0.0133514404296875
0.3	0.019073486328125
0.303333333333334	0.0247955322265625
0.306666666666667	0.0276565551757813
0.31	0.0271797180175781
0.313333333333334	0.0281333923339844
0.316666666666667	0.0271797180175781
0.32	0.0224113464355469
0.323333333333334	0.0143051147460938
0.326666666666667	0.00333786010742188
0.33	-0.0057220458984375
0.333333333333334	-0.011444091796875
0.336666666666667	-0.0104904174804688
0.34	-0.00810623168945313
0.343333333333334	-0.003814697265625
0.346666666666667	0.00476837158203125
0.35	0.0147819519042969
0.353333333333334	0.0195503234863281
0.356666666666667	0.0133514404296875
0.36	0.00429153442382813
0.363333333333334	-0.0019073486328125
0.366666666666667	-0.0057220458984375
0.37	-0.0095367431640625
0.373333333333334	-0.011444091796875
0.376666666666667	-0.00762939453125
0.38	-0.00095367431640625
0.383333333333334	0.0019073486328125
0.386666666666667	0.00095367431640625
0.39	0
0.393333333333334	-0.0019073486328125
0.396666666666667	-0.0057220458984375
0.4	-0.0109672546386719
0.403333333333334	-0.0143051147460938
0.406666666666667	-0.0157356262207031
0.41	-0.0138282775878906
0.413333333333334	-0.00762939453125
0.416666666666667	-0.00095367431640625
0.42	0.00429153442382813
0.423333333333334	0.00905990600585938
0.426666666666667	0.0138282775878906
0.43	0.0143051147460938
0.433333333333334	0.0128746032714844
0.436666666666667	0.0133514404296875
0.44	0.0171661376953125
0.443333333333334	0.0205039978027344
0.446666666666667	0.0224113464355469
0.45	0.02288818359375
0.453333333333334	0.0200271606445313
0.456666666666667	0.019073486328125
0.46	0.0181198120117188
0.463333333333334	0.0176429748535156
0.466666666666667	0.0143051147460938
0.47	0.0119209289550781
0.473333333333334	0.0104904174804688
0.476666666666667	0.00715255737304688
0.48	0.00238418579101563
0.483333333333334	-0.00476837158203125
0.486666666666667	-0.00810623168945313
0.49	-0.00810623168945313
0.493333333333334	-0.00524520874023438
0.496666666666667	-0.00286102294921875
0.5	-0.00143051147460938
0.503333333333334	0.000476837158203125
0.506666666666667	0.00476837158203125
0.51	0.00905990600585938
0.513333333333334	0.00715255737304688
0.516666666666667	0.00238418579101563
0.52	0.000476837158203125
0.523333333333334	-0.00238418579101563
0.526666666666667	-0.00858306884765625
0.53	-0.0157356262207031
0.533333333333334	-0.019073486328125
0.536666666666667	-0.0205039978027344
0.54	-0.0205039978027344
0.543333333333334	-0.0143051147460938
0.546666666666667	-0.00476837158203125
0.55	0.00333786010742188
0.553333333333334	0.0100135803222656
0.556666666666667	0.0152587890625
0.56	0.0181198120117188
0.563333333333334	0.0152587890625
0.566666666666667	0.00858306884765625
0.57	0.00476837158203125
0.573333333333334	0.0019073486328125
0.576666666666667	0.00333786010742188
0.58	0.0057220458984375
0.583333333333334	0.00858306884765625
0.586666666666667	0.0095367431640625
0.59	0.00667572021484375
0.593333333333334	0.00286102294921875
0.596666666666667	-0.0019073486328125
0.6	-0.00905990600585938
0.603333333333334	-0.0171661376953125
0.606666666666667	-0.0238418579101563
0.61	-0.0224113464355469
0.613333333333334	-0.0147819519042969
0.616666666666667	-0.0104904174804688
0.62	-0.0057220458984375
0.623333333333334	-0.00286102294921875
0.626666666666667	0.00095367431640625
0.63	0.00143051147460938
0.633333333333334	-0.00143051147460938
0.636666666666667	-0.0019073486328125
0.64	-0.00143051147460938
0.643333333333334	0.003814697265625
0.646666666666667	0.011444091796875
0.65	0.0181198120117188
0.653333333333334	0.0195503234863281
0.656666666666667	0.0166893005371094
0.66	0.0109672546386719
0.663333333333334	0.00524520874023438
0.666666666666667	-0.00095367431640625
0.67	-0.00858306884765625
0.673333333333334	-0.0133514404296875
0.676666666666667	-0.0152587890625
0.68	-0.0104904174804688
0.683333333333334	-0.00905990600585938
0.686666666666667	-0.011444091796875
0.69	-0.0143051147460938
0.693333333333334	-0.0171661376953125
0.696666666666667	-0.0185966491699219
0.7	-0.019073486328125
0.703333333333334	-0.0147819519042969
0.706666666666667	-0.00858306884765625
0.71	-0.0019073486328125
0.713333333333334	0.00619888305664063
0.716666666666667	0.011444091796875
0.72	0.0095367431640625
0.723333333333334	0.00095367431640625
0.726666666666667	-0.00810623168945313
0.73	-0.0143051147460938
0.733333333333334	-0.0205039978027344
0.736666666666667	-0.02288818359375
0.74	-0.02288818359375
0.743333333333334	-0.0200271606445313
0.746666666666667	-0.0176429748535156
0.75	-0.0138282775878906
0.753333333333334	-0.00905990600585938
0.756666666666667	-0.00810623168945313
0.76	-0.0104904174804688
0.763333333333334	-0.0133514404296875
0.766666666666667	-0.0162124633789063
0.77	-0.0214576721191406
0.773333333333334	-0.026702880859375
0.776666666666667	-0.0290870666503906
0.78	-0.0243186950683594
0.783333333333334	-0.0162124633789063
0.786666666666667	-0.00762939453125
0.79	0
0.793333333333334	0.003814697265625
0.796666666666667	0.003814697265625
0.8	-0.000476837158203125
0.803333333333334	-0.00524520874023438
0.806666666666667	-0.0095367431640625
0.81	-0.0100135803222656
0.813333333333334	-0.00762939453125
0.816666666666667	-0.00333786010742188
0.82	-0.000476837158203125
0.823333333333334	-0.000476837158203125
0.826666666666667	0.00143051147460938
0.83	0.0019073486328125
0.833333333333334	-0.000476837158203125
0.836666666666667	-0.00333786010742188
0.84	-0.00524520874023438
0.843333333333334	-0.000476837158203125
0.846666666666667	0.00476837158203125
0.85	0.0100135803222656
0.853333333333334	0.0133514404296875
0.856666666666667	0.0133514404296875
0.86	0.011444091796875
0.863333333333334	0.00715255737304688
0.866666666666667	0.000476837158203125
0.87	-0.00524520874023438
0.873333333333334	-0.00524520874023438
0.876666666666667	0
0.88	0.00524520874023438
0.883333333333334	0.00429153442382813
0.886666666666667	0.0057220458984375
0.89	0.00810623168945313
0.893333333333334	0.0095367431640625
0.896666666666667	0.00619888305664063
0.9	0.00286102294921875
0.903333333333334	-0.000476837158203125
0.906666666666667	-0.00429153442382813
0.91	-0.00858306884765625
0.913333333333334	-0.00810623168945313
0.916666666666667	-0.00333786010742188
0.92	0.00333786010742188
0.923333333333334	0.0100135803222656
0.926666666666667	0.0157356262207031
0.93	0.0195503234863281
0.933333333333334	0.0171661376953125
0.936666666666667	0.0119209289550781
0.94	0.00524520874023438
0.943333333333334	0.000476837158203125
0.946666666666667	-0.00524520874023438
0.95	-0.0123977661132813
0.953333333333334	-0.0166893005371094
0.956666666666667	-0.0181198120117188
0.96	-0.0162124633789063
0.963333333333334	-0.0128746032714844
0.966666666666667	-0.00905990600585938
0.97	-0.00524520874023438
0.973333333333334	-0.00238418579101563
0.976666666666667	-0.0019073486328125
0.98	-0.0057220458984375
0.983333333333334	-0.0143051147460938
0.986666666666667	-0.0195503234863281
0.99	-0.0200271606445313
0.993333333333334	-0.0157356262207031
0.996666666666667	-0.00810623168945313
1	0.0019073486328125
1.00333333333334	0.0104904174804688
1.00666666666667	0.0152587890625
1.01	0.0147819519042969
1.01333333333334	0.00715255737304688
1.01666666666667	-0.00333786010742188
1.02	-0.0104904174804688
1.02333333333334	-0.0109672546386719
1.02666666666667	-0.0104904174804688
1.03	-0.0104904174804688
1.03333333333334	-0.00810623168945313
1.03666666666667	-0.00429153442382813
1.04	0
1.04333333333334	0.000476837158203125
1.04666666666667	0.003814697265625
1.05	0.00810623168945313
1.05333333333334	0.0109672546386719
1.05666666666667	0.011444091796875
1.06	0.0109672546386719
1.06333333333334	0.0123977661132813
1.06666666666667	0.0152587890625
1.07	0.0195503234863281
1.07333333333334	0.0247955322265625
1.07666666666667	0.0286102294921875
1.08	0.0276565551757813
1.08333333333334	0.0243186950683594
1.08666666666667	0.0214576721191406
1.09	0.0185966491699219
1.09333333333334	0.0152587890625
1.09666666666667	0.0104904174804688
1.1	0.00858306884765625
1.10333333333334	0.0109672546386719
1.10666666666667	0.0128746032714844
1.11	0.0128746032714844
1.11333333333334	0.0133514404296875
1.11666666666667	0.0171661376953125
1.12	0.0200271606445313
1.12333333333334	0.0147819519042969
1.12666666666667	0.00429153442382813
1.13	-0.003814697265625
1.13333333333334	-0.00905990600585938
1.13666666666667	-0.0128746032714844
1.14	-0.0152587890625
1.14333333333334	-0.0147819519042969
1.14666666666667	-0.0119209289550781
1.15	-0.0128746032714844
1.15333333333334	-0.0171661376953125
1.15666666666667	-0.02288818359375
1.16	-0.0262260437011719
1.16333333333334	-0.0276565551757813
1.16666666666667	-0.026702880859375
1.17	-0.0243186950683594
1.17333333333334	-0.0205039978027344
1.17666666666667	-0.0185966491699219
1.18	-0.0185966491699219
1.18333333333334	-0.0181198120117188
1.18666666666667	-0.0176429748535156
1.19	-0.0157356262207031
1.19333333333334	-0.0162124633789063
1.19666666666667	-0.0143051147460938
1.2	-0.0100135803222656
1.20333333333334	-0.003814697265625
1.20666666666667	0.00286102294921875
1.21	0.00905990600585938
1.21333333333334	0.0147819519042969
1.21666666666667	0.0152587890625
1.22	0.0128746032714844
1.22333333333334	0.0100135803222656
1.22666666666667	0.00858306884765625
1.23	0.00905990600585938
1.23333333333334	0.00810623168945313
1.23666666666667	0.00619888305664063
1.24	0.00333786010742188
1.24333333333334	0.00095367431640625
1.24666666666667	-0.000476837158203125
1.25	-0.00524520874023438
1.25333333333334	-0.0100135803222656
1.25666666666667	-0.0109672546386719
1.26	-0.00762939453125
1.26333333333334	-0.00619888305664063
1.26666666666667	-0.0095367431640625
1.27	-0.0119209289550781
1.27333333333334	-0.0104904174804688
1.27666666666667	-0.0057220458984375
1.28	-0.000476837158203125
1.28333333333334	0.00476837158203125
1.28666666666667	0.0095367431640625
1.29	0.0143051147460938
1.29333333333334	0.0209808349609375
1.29666666666667	0.0271797180175781
1.3	0.0319480895996094
1.30333333333334	0.0324249267578125
1.30666666666667	0.0309944152832031
1.31	0.0247955322265625
1.31333333333334	0.0123977661132813
1.31666666666667	-0.00286102294921875
1.32	-0.0133514404296875
1.32333333333334	-0.0185966491699219
1.32666666666667	-0.019073486328125
1.33	-0.0162124633789063
1.33333333333334	-0.00476837158203125
1.33666666666667	0.00858306884765625
1.34	0.0147819519042969
1.34333333333334	0.0176429748535156
1.34666666666667	0.0166893005371094
1.35	0.0200271606445313
1.35333333333334	0.0185966491699219
1.35666666666667	0.0181198120117188
1.36	0.019073486328125
1.36333333333334	0.019073486328125
1.36666666666667	0.0166893005371094
1.37	0.00905990600585938
1.37333333333334	0.00286102294921875
1.37666666666667	-0.00476837158203125
1.38	-0.0119209289550781
1.38333333333334	-0.0152587890625
1.38666666666667	-0.0119209289550781
1.39	-0.00524520874023438
1.39333333333334	-0.000476837158203125
1.39666666666667	0.00286102294921875
1.4	0.00476837158203125
1.40333333333334	0.00476837158203125
1.40666666666667	0.000476837158203125
1.41	-0.00429153442382813
1.41333333333334	-0.0057220458984375
1.41666666666667	-0.00429153442382813
1.42	-0.00143051147460938
1.42333333333334	-0.00095367431640625
1.42666666666667	0.00095367431640625
1.43	0.00286102294921875
1.43333333333334	0.00429153442382813
1.43666666666667	0.00238418579101563
1.44	-0.00143051147460938
1.44333333333334	-0.003814697265625
1.44666666666667	-0.00762939453125
1.45	-0.0123977661132813
1.45333333333334	-0.0181198120117188
1.45666666666667	-0.0214576721191406
1.46	-0.019073486328125
1.46333333333334	-0.0128746032714844
1.46666666666667	-0.00762939453125
1.47	-0.00238418579101563
1.47333333333334	0.0019073486328125
1.47666666666667	0.00619888305664063
1.48	0.00762939453125
1.48333333333334	0.00667572021484375
1.48666666666667	0.00762939453125
1.49	0.0100135803222656
1.49333333333334	0.0119209289550781
1.49666666666667	0.0143051147460938
1.5	0.0171661376953125
1.50333333333334	0.0200271606445313
1.50666666666667	0.0195503234863281
1.51	0.0162124633789063
1.51333333333334	0.011444091796875
1.51666666666667	0.00667572021484375
1.52	0.0019073486328125
1.52333333333334	0.000476837158203125
1.52666666666667	0.00286102294921875
1.53	0.00858306884765625
1.53333333333334	0.0147819519042969
1.53666666666667	0.0176429748535156
1.54	0.0181198120117188
1.54333333333334	0.0143051147460938
1.54666666666667	0.00858306884765625
1.55	0
1.55333333333334	-0.00858306884765625
1.55666666666667	-0.0138282775878906
1.56	-0.0171661376953125
1.56333333333334	-0.0166893005371094
1.56666666666667	-0.0143051147460938
1.57	-0.0109672546386719
1.57333333333334	-0.0100135803222656
1.57666666666667	-0.0109672546386719
1.58	-0.0109672546386719
1.58333333333334	-0.00762939453125
1.58666666666667	-0.00524520874023438
1.59	-0.00095367431640625
1.59333333333334	0.00429153442382813
1.59666666666667	0.00858306884765625
1.6	0.00667572021484375
1.60333333333334	-0.000476837158203125
1.60666666666667	-0.00715255737304688
1.61	-0.0109672546386719
1.61333333333334	-0.0128746032714844
1.61666666666667	-0.011444091796875
1.62	-0.00667572021484375
1.62333333333334	0.00143051147460938
1.62666666666667	0.00667572021484375
1.63	0.00619888305664063
1.63333333333334	0.003814697265625
1.63666666666667	-0.00286102294921875
1.64	-0.00858306884765625
1.64333333333334	-0.0171661376953125
1.64666666666667	-0.0219345092773438
1.65	-0.0200271606445313
1.65333333333334	-0.0143051147460938
1.65666666666667	-0.003814697265625
1.66	0.00286102294921875
1.66333333333334	0.0109672546386719
1.66666666666667	0.0152587890625
1.67	0.0143051147460938
1.67333333333334	0.0138282775878906
1.67666666666667	0.0109672546386719
1.68	0.00905990600585938
1.68333333333334	0.00333786010742188
1.68666666666667	0
1.69	-0.0019073486328125
1.69333333333334	-0.00524520874023438
1.69666666666667	-0.0095367431640625
1.7	-0.0109672546386719
1.70333333333334	-0.00619888305664063
1.70666666666667	-0.00095367431640625
1.71	0.00286102294921875
1.71333333333334	0.00715255737304688
1.71666666666667	0.0162124633789063
1.72	0.02288818359375
1.72333333333334	0.0262260437011719
1.72666666666667	0.0247955322265625
1.73	0.0257492065429688
1.73333333333334	0.0262260437011719
1.73666666666667	0.0238418579101563
1.74	0.0219345092773438
1.74333333333334	0.0219345092773438
1.74666666666667	0.0286102294921875
1.75	0.0314712524414063
1.75333333333334	0.0338554382324219
1.75666666666667	0.0324249267578125
1.76	0.0319480895996094
1.76333333333334	0.030517578125
1.76666666666667	0.0276565551757813
1.77	0.0233650207519531
1.77333333333334	0.0200271606445313
1.77666666666667	0.0238418579101563
1.78	0.0314712524414063
1.78333333333334	0.0400543212890625
1.78666666666667	0.0462532043457031
1.79	0.0505447387695313
1.79333333333334	0.0519752502441407
1.79666666666667	0.0467300415039063
1.8	0.034332275390625
1.80333333333334	0.0238418579101563
1.80666666666667	0.0185966491699219
1.81	0.0195503234863281
1.81333333333334	0.0224113464355469
1.81666666666667	0.0262260437011719
1.82	0.0333786010742188
1.82333333333334	0.0386238098144531
1.82666666666667	0.0424385070800781
1.83	0.0386238098144531
1.83333333333334	0.0371932983398438
1.83666666666667	0.0376701354980469
1.84	0.0371932983398438
1.84333333333334	0.0357627868652344
1.84666666666667	0.0333786010742188
1.85	0.0371932983398438
1.85333333333334	0.0433921813964844
1.85666666666667	0.0500679016113282
1.86	0.0529289245605469
1.86333333333334	0.0538825988769532
1.86666666666667	0.0553131103515625
1.87	0.0557899475097657
1.87333333333334	0.0514984130859375
1.87666666666667	0.0448226928710938
1.88	0.0391006469726563
1.88333333333334	0.0376701354980469
1.88666666666667	0.034332275390625
1.89	0.0276565551757813
1.89333333333334	0.0195503234863281
1.89666666666667	0.0109672546386719
1.9	0.00524520874023438
1.90333333333334	0.00333786010742188
1.90666666666667	0.0057220458984375
1.91	0.00905990600585938
1.91333333333334	0.0133514404296875
1.91666666666667	0.0200271606445313
1.92	0.0257492065429688
1.92333333333334	0.0238418579101563
1.92666666666667	0.0152587890625
1.93	0.00667572021484375
1.93333333333334	0.00238418579101563
1.93666666666667	0.00286102294921875
1.94	0.00715255737304688
1.94333333333334	0.0152587890625
1.94666666666667	0.0271797180175781
1.95	0.0371932983398438
1.95333333333334	0.0424385070800781
1.95666666666667	0.0433921813964844
1.96	0.0443458557128906
1.96333333333334	0.0438690185546875
1.96666666666667	0.0405311584472656
1.97	0.0371932983398438
1.97333333333334	0.0376701354980469
1.97666666666667	0.0391006469726563
1.98	0.0352859497070313
1.98333333333334	0.0281333923339844
1.98666666666667	0.0214576721191406
1.99	0.0171661376953125
1.99333333333334	0.0138282775878906
1.99666666666667	0.011444091796875
2	0.00762939453125
2.00333333333334	0.00524520874023438
2.00666666666667	0.003814697265625
2.01	0.00476837158203125
2.01333333333334	0.00715255737304688
2.01666666666667	0.00905990600585938
2.02	0.00905990600585938
2.02333333333334	0.00858306884765625
2.02666666666667	0.00905990600585938
2.03	0.0143051147460938
2.03333333333334	0.0176429748535156
2.03666666666667	0.0162124633789063
2.04	0.0143051147460938
2.04333333333334	0.0119209289550781
2.04666666666667	0.00715255737304688
2.05	-0.0057220458984375
2.05333333333334	-0.019073486328125
2.05666666666667	-0.0295639038085938
2.06	-0.034332275390625
2.06333333333334	-0.0333786010742188
2.06666666666667	-0.026702880859375
2.07	-0.0181198120117188
2.07333333333334	-0.011444091796875
2.07666666666667	-0.00524520874023438
2.08	0.00333786010742188
2.08333333333334	0.0109672546386719
2.08666666666667	0.0138282775878906
2.09	0.0128746032714844
2.09333333333334	0.0119209289550781
2.09666666666667	0.0095367431640625
2.1	0.00762939453125
2.10333333333334	0.00476837158203125
2.10666666666667	0.00429153442382813
2.11	0.0057220458984375
2.11333333333334	0.00905990600585938
2.11666666666667	0.0119209289550781
2.12	0.0095367431640625
2.12333333333334	0.00667572021484375
2.12666666666667	0.00524520874023438
2.13	0.00619888305664063
2.13333333333334	0.00619888305664063
2.13666666666667	0.00715255737304688
2.14	0.00762939453125
2.14333333333334	0.0057220458984375
2.14666666666667	0.00095367431640625
2.15	-0.003814697265625
2.15333333333334	-0.00524520874023438
2.15666666666667	-0.00429153442382813
2.16	0
2.16333333333334	0.003814697265625
2.16666666666667	0.00905990600585938
2.17	0.011444091796875
2.17333333333334	0.0119209289550781
2.17666666666667	0.00810623168945313
2.18	0.00333786010742188
2.18333333333334	0.0019073486328125
2.18666666666667	0.00143051147460938
2.19	0.00429153442382813
2.19333333333334	0.0057220458984375
2.19666666666667	0.00667572021484375
2.2	0.00333786010742188
2.20333333333334	-0.003814697265625
2.20666666666667	-0.0119209289550781
2.21	-0.0200271606445313
2.21333333333334	-0.0233650207519531
2.21666666666667	-0.0219345092773438
2.22	-0.0152587890625
2.22333333333334	-0.0109672546386719
2.22666666666667	-0.00858306884765625
2.23	-0.00810623168945313
2.23333333333334	-0.00524520874023438
2.23666666666667	-0.00095367431640625
2.24	0.003814697265625
2.24333333333334	0.00858306884765625
2.24666666666667	0.00905990600585938
2.25	0.00762939453125
2.25333333333334	0.00143051147460938
2.25666666666667	-0.00667572021484375
2.26	-0.0157356262207031
2.26333333333334	-0.0185966491699219
2.26666666666667	-0.0128746032714844
2.27	-0.00095367431640625
2.27333333333334	0.011444091796875
2.27666666666667	0.0195503234863281
2.28	0.0233650207519531
2.28333333333334	0.0238418579101563
2.28666666666667	0.0200271606445313
2.29	0.0100135803222656
2.29333333333334	-0.00238418579101563
2.29666666666667	-0.0104904174804688
2.3	-0.0138282775878906
2.30333333333334	-0.0181198120117188
2.30666666666667	-0.0224113464355469
2.31	-0.0247955322265625
2.31333333333334	-0.02288818359375
2.31666666666667	-0.0200271606445313
2.32	-0.0166893005371094
2.32333333333334	-0.0171661376953125
2.32666666666667	-0.0219345092773438
2.33	-0.0262260437011719
2.33333333333334	-0.026702880859375
2.33666666666667	-0.0281333923339844
2.34	-0.0338554382324219
2.34333333333334	-0.0376701354980469
2.34666666666667	-0.0333786010742188
2.35	-0.0243186950683594
2.35333333333334	-0.019073486328125
2.35666666666667	-0.0133514404296875
2.36	-0.00476837158203125
2.36333333333334	0.00715255737304688
2.36666666666667	0.0157356262207031
2.37	0.0214576721191406
2.37333333333334	0.0252723693847656
2.37666666666667	0.0281333923339844
2.38	0.026702880859375
2.38333333333334	0.0247955322265625
2.38666666666667	0.0181198120117188
2.39	0.00905990600585938
2.39333333333334	-0.00238418579101563
2.39666666666667	-0.0100135803222656
2.4	-0.0100135803222656
2.40333333333334	-0.0100135803222656
2.40666666666667	-0.00667572021484375
2.41	-0.00333786010742188
2.41333333333334	-0.00286102294921875
2.41666666666667	-0.00715255737304688
2.42	-0.0166893005371094
2.42333333333334	-0.0205039978027344
2.42666666666667	-0.0195503234863281
2.43	-0.0162124633789063
2.43333333333334	-0.0123977661132813
2.43666666666667	-0.00905990600585938
2.44	-0.0057220458984375
2.44333333333334	-0.00667572021484375
2.44666666666667	-0.0119209289550781
2.45	-0.0195503234863281
2.45333333333334	-0.0214576721191406
2.45666666666667	-0.0205039978027344
2.46	-0.0209808349609375
2.46333333333334	-0.0233650207519531
2.46666666666667	-0.0252723693847656
2.47	-0.0252723693847656
2.47333333333334	-0.0243186950683594
2.47666666666667	-0.0205039978027344
2.48	-0.0128746032714844
2.48333333333334	-0.00476837158203125
2.48666666666667	0.00476837158203125
2.49	0.0119209289550781
2.49333333333334	0.0143051147460938
2.49666666666667	0.0109672546386719
2.5	0.00667572021484375
2.50333333333334	0.0057220458984375
2.50666666666667	0.00476837158203125
2.51	0.0057220458984375
2.51333333333334	0.00715255737304688
2.51666666666667	0.00762939453125
2.52	0.00619888305664063
2.52333333333334	0.00429153442382813
2.52666666666667	0.00810623168945313
2.53	0.0109672546386719
2.53333333333334	0.0104904174804688
2.53666666666667	0.00810623168945313
2.54	0.00667572021484375
2.54333333333334	0.00333786010742188
2.54666666666667	-0.00476837158203125
2.55	-0.011444091796875
2.55333333333334	-0.0147819519042969
2.55666666666667	-0.0143051147460938
2.56	-0.0133514404296875
2.56333333333334	-0.0119209289550781
2.56666666666667	-0.0128746032714844
2.57	-0.0171661376953125
2.57333333333334	-0.0205039978027344
2.57666666666667	-0.0185966491699219
2.58	-0.0147819519042969
2.58333333333334	-0.0104904174804688
2.58666666666667	-0.00667572021484375
2.59	-0.00143051147460938
2.59333333333334	0.00333786010742188
2.59666666666667	0.003814697265625
2.6	0
2.60333333333334	-0.00810623168945313
2.60666666666667	-0.0143051147460938
2.61	-0.0166893005371094
2.61333333333334	-0.0176429748535156
2.61666666666667	-0.0171661376953125
2.62	-0.0133514404296875
2.62333333333334	-0.00238418579101563
2.62666666666667	0.00715255737304688
2.63	0.0143051147460938
2.63333333333334	0.0185966491699219
2.63666666666667	0.026702880859375
2.64	0.0367164611816406
2.64333333333334	0.0414848327636719
2.64666666666667	0.0391006469726563
2.65	0.0309944152832031
2.65333333333334	0.0238418579101563
2.65666666666667	0.0166893005371094
2.66	0.00810623168945313
2.66333333333334	0.00143051147460938
2.66666666666667	0.00143051147460938
2.67	0.00619888305664063
2.67333333333334	0.0095367431640625
2.67666666666667	0.00762939453125
2.68	0.00715255737304688
2.68333333333334	0.0095367431640625
2.68666666666667	0.0128746032714844
2.69	0.0162124633789063
2.69333333333334	0.0200271606445313
2.69666666666667	0.0233650207519531
2.7	0.0224113464355469
2.70333333333334	0.0185966491699219
2.70666666666667	0.0128746032714844
2.71	0.00667572021484375
2.71333333333334	0.00238418579101563
2.71666666666667	0.00333786010742188
2.72	0.00762939453125
2.72333333333334	0.0095367431640625
2.72666666666667	0.0128746032714844
2.73	0.0195503234863281
2.73333333333334	0.0243186950683594
2.73666666666667	0.0238418579101563
2.74	0.0195503234863281
2.74333333333334	0.0195503234863281
2.74666666666667	0.0214576721191406
2.75	0.0224113464355469
2.75333333333334	0.02288818359375
2.75666666666667	0.0238418579101563
2.76	0.0276565551757813
2.76333333333334	0.0276565551757813
2.76666666666667	0.0233650207519531
2.77	0.0185966491699219
2.77333333333334	0.0181198120117188
2.77666666666667	0.0224113464355469
2.78	0.0247955322265625
2.78333333333334	0.0271797180175781
2.78666666666667	0.0309944152832031
2.79	0.0314712524414063
2.79333333333334	0.0276565551757813
2.79666666666667	0.0209808349609375
2.8	0.0209808349609375
2.80333333333334	0.0214576721191406
2.80666666666667	0.0205039978027344
2.81	0.0238418579101563
2.81333333333334	0.0300407409667969
2.81666666666667	0.0362396240234375
2.82	0.0371932983398438
2.82333333333334	0.0410079956054688
2.82666666666667	0.0491142272949219
2.83	0.0524520874023438
2.83333333333334	0.0510215759277344
2.83666666666667	0.0462532043457031
2.84	0.0429153442382813
2.84333333333334	0.0362396240234375
2.84666666666667	0.0295639038085938
2.85	0.026702880859375
2.85333333333334	0.0290870666503906
2.85666666666667	0.0329017639160156
2.86	0.034332275390625
2.86333333333334	0.0371932983398438
2.86666666666667	0.03814697265625
2.87	0.0395774841308594
2.87333333333334	0.0362396240234375
2.87666666666667	0.0338554382324219
2.88	0.0357627868652344
2.88333333333334	0.0410079956054688
2.88666666666667	0.0476837158203125
2.89	0.0567436218261719
2.89333333333334	0.0653266906738282
2.89666666666667	0.0739097595214844
2.9	0.080108642578125
2.90333333333334	0.0891685485839844
2.90666666666667	0.103950500488281
2.91	0.121593475341797
2.91333333333334	0.142574310302735
2.91666666666667	0.164508819580078
2.92	0.191688537597656
2.92333333333334	0.224113464355469
2.92666666666667	0.261783599853516
2.93	0.303268432617188
2.93333333333334	0.353336334228516
2.93666666666667	0.409603118896485
2.94	0.469684600830078
2.94333333333334	0.526905059814453
2.94666666666667	0.578403472900391
2.95	0.628471374511719
2.95333333333334	0.674247741699219
2.95666666666667	0.719547271728516
2.96	0.759124755859375
2.96333333333334	0.795841217041016
2.96666666666667	0.827789306640625
2.97	0.850677490234375
2.97333333333334	0.865459442138672
2.97666666666667	0.870704650878906
2.98	0.8697509765625
2.98333333333334	0.863075256347656
2.98666666666667	0.847816467285156
2.99	0.823497772216797
2.99333333333334	0.792980194091797
2.99666666666667	0.760078430175782
3	0.727176666259766
3.00333333333334	0.693321228027344
3.00666666666667	0.660896301269532
3.01	0.635147094726563
3.01333333333334	0.616073608398438
3.01666666666667	0.599861145019532
3.02	0.580787658691407
3.02333333333334	0.563144683837891
3.02666666666667	0.551223754882813
3.03	0.544548034667969
3.03333333333334	0.537395477294922
3.03666666666667	0.52642822265625
3.04	0.515460968017578
3.04333333333334	0.504016876220703
3.04666666666667	0.490665435791016
3.05	0.475406646728516
3.05333333333334	0.461101531982422
3.05666666666667	0.450611114501953
3.06	0.441074371337891
3.06333333333334	0.430107116699219
3.06666666666667	0.415325164794922
3.07	0.398635864257813
3.07333333333334	0.38290023803711
3.07666666666667	0.364303588867188
3.08	0.34332275390625
3.08333333333334	0.32186508178711
3.08666666666667	0.304222106933594
3.09	0.285625457763672
3.09333333333334	0.26082992553711
3.09666666666667	0.234127044677735
3.1	0.210285186767578
3.10333333333334	0.190258026123047
3.10666666666667	0.170707702636719
3.11	0.154495239257813
3.11333333333334	0.142574310302735
3.11666666666667	0.136852264404297
3.12	0.135421752929688
3.12333333333334	0.135898590087891
3.12666666666667	0.137805938720703
3.13	0.135898590087891
3.13333333333334	0.135421752929688
3.13666666666667	0.136375427246094
3.14	0.133514404296875
3.14333333333334	0.123977661132813
3.14666666666667	0.109195709228516
3.15	0.0963211059570313
3.15333333333334	0.0844001770019531
3.15666666666667	0.0758171081542969
3.16	0.0696182250976563
3.16333333333334	0.0681877136230469
3.16666666666667	0.06866455078125
3.17	0.0710487365722657
3.17333333333334	0.0729560852050782
3.17666666666667	0.0696182250976563
3.18	0.064849853515625
3.18333333333334	0.06103515625
3.18666666666667	0.0596046447753907
3.19	0.0543594360351563
3.19333333333334	0.0491142272949219
3.19666666666667	0.0462532043457031
3.2	0.0457763671875
3.20333333333334	0.0429153442382813
3.20666666666667	0.0395774841308594
3.21	0.0400543212890625
3.21333333333334	0.0424385070800781
3.21666666666667	0.0424385070800781
3.22	0.0395774841308594
3.22333333333334	0.0386238098144531
3.22666666666667	0.0371932983398438
3.23	0.0348091125488281
3.23333333333334	0.0338554382324219
3.23666666666667	0.03814697265625
3.24	0.0457763671875
3.24333333333334	0.0500679016113282
3.24666666666667	0.0529289245605469
3.25	0.0553131103515625
3.25333333333334	0.0557899475097657
3.25666666666667	0.0524520874023438
3.26	0.0486373901367188
3.26333333333334	0.0462532043457031
3.26666666666667	0.0476837158203125
3.27	0.0486373901367188
3.27333333333334	0.0462532043457031
3.27666666666667	0.0410079956054688
3.28	0.0314712524414063
3.28333333333334	0.0224113464355469
3.28666666666667	0.011444091796875
3.29	0.00429153442382813
3.29333333333334	0
3.29666666666667	-0.00143051147460938
3.3	-0.000476837158203125
3.30333333333334	0.00238418579101563
3.30666666666667	0.00715255737304688
3.31	0.0123977661132813
3.31333333333334	0.0162124633789063
3.31666666666667	0.019073486328125
3.32	0.0238418579101563
3.32333333333334	0.030517578125
3.32666666666667	0.0357627868652344
3.33	0.0371932983398438
3.33333333333334	0.0371932983398438
3.33666666666667	0.0386238098144531
3.34	0.0405311584472656
3.34333333333334	0.0405311584472656
3.34666666666667	0.0395774841308594
3.35	0.0371932983398438
3.35333333333334	0.0367164611816406
3.35666666666667	0.034332275390625
3.36	0.030517578125
3.36333333333334	0.0247955322265625
3.36666666666667	0.0205039978027344
3.37	0.0209808349609375
3.37333333333334	0.0238418579101563
3.37666666666667	0.0262260437011719
3.38	0.0276565551757813
3.38333333333334	0.0309944152832031
3.38666666666667	0.0348091125488281
3.39	0.0362396240234375
3.39333333333334	0.0329017639160156
3.39666666666667	0.026702880859375
3.4	0.0195503234863281
3.40333333333334	0.0128746032714844
3.40666666666667	0.00810623168945313
3.41	0.00476837158203125
3.41333333333334	0.00476837158203125
3.41666666666667	0.00905990600585938
3.42	0.0157356262207031
3.42333333333334	0.0219345092773438
3.42666666666667	0.0252723693847656
3.43	0.0252723693847656
3.43333333333334	0.0233650207519531
3.43666666666667	0.0209808349609375
3.44	0.0195503234863281
3.44333333333334	0.0181198120117188
3.44666666666667	0.0157356262207031
3.45	0.0157356262207031
3.45333333333334	0.0195503234863281
3.45666666666667	0.0252723693847656
3.46	0.0290870666503906
3.46333333333334	0.0314712524414063
3.46666666666667	0.0367164611816406
3.47	0.0438690185546875
3.47333333333334	0.0438690185546875
3.47666666666667	0.0386238098144531
3.48	0.0338554382324219
3.48333333333334	0.0309944152832031
3.48666666666667	0.026702880859375
3.49	0.0219345092773438
3.49333333333334	0.0224113464355469
3.49666666666667	0.0257492065429688
3.5	0.0276565551757813
3.50333333333334	0.0262260437011719
3.50666666666667	0.0243186950683594
3.51	0.0243186950683594
3.51333333333334	0.0252723693847656
3.51666666666667	0.0290870666503906
3.52	0.0348091125488281
3.52333333333334	0.0376701354980469
3.52666666666667	0.0376701354980469
3.53	0.0329017639160156
3.53333333333334	0.0257492065429688
3.53666666666667	0.0176429748535156
3.54	0.0109672546386719
3.54333333333334	0.00810623168945313
3.54666666666667	0.00619888305664063
3.55	0.003814697265625
3.55333333333334	0.00143051147460938
3.55666666666667	-0.0019073486328125
3.56	-0.003814697265625
3.56333333333334	-0.0019073486328125
3.56666666666667	0.00619888305664063
3.57	0.0176429748535156
3.57333333333334	0.0290870666503906
3.57666666666667	0.03814697265625
3.58	0.0462532043457031
3.58333333333334	0.0505447387695313
3.58666666666667	0.049591064453125
3.59	0.0438690185546875
3.59333333333334	0.0371932983398438
3.59666666666667	0.0319480895996094
3.6	0.026702880859375
3.60333333333334	0.0205039978027344
3.60666666666667	0.0138282775878906
3.61	0.00905990600585938
3.61333333333334	0.00762939453125
3.61666666666667	0.00762939453125
3.62	0.00667572021484375
3.62333333333334	0.00667572021484375
3.62666666666667	0.00905990600585938
3.63	0.0152587890625
3.63333333333334	0.0200271606445313
3.63666666666667	0.0195503234863281
3.64	0.0152587890625
3.64333333333334	0.0109672546386719
3.64666666666667	0.0057220458984375
3.65	-0.000476837158203125
3.65333333333334	-0.0057220458984375
3.65666666666667	-0.00619888305664063
3.66	-0.00286102294921875
3.66333333333334	0.000476837158203125
3.66666666666667	0.00476837158203125
3.67	0.00810623168945313
3.67333333333334	0.0095367431640625
3.67666666666667	0.0123977661132813
3.68	0.0147819519042969
3.68333333333334	0.0166893005371094
3.68666666666667	0.0157356262207031
3.69	0.0171661376953125
3.69333333333334	0.0205039978027344
3.69666666666667	0.0238418579101563
3.7	0.026702880859375
3.70333333333334	0.0276565551757813
3.70666666666667	0.026702880859375
3.71	0.0205039978027344
3.71333333333334	0.011444091796875
3.71666666666667	-0.000476837158203125
3.72	-0.00905990600585938
3.72333333333334	-0.0133514404296875
3.72666666666667	-0.0128746032714844
3.73	-0.0109672546386719
3.73333333333334	-0.00667572021484375
3.73666666666667	0.000476837158203125
3.74	0.00762939453125
3.74333333333334	0.0128746032714844
3.74666666666667	0.0176429748535156
3.75	0.0243186950683594
3.75333333333334	0.0309944152832031
3.75666666666667	0.0324249267578125
3.76	0.0295639038085938
3.76333333333334	0.0247955322265625
3.76666666666667	0.0233650207519531
3.77	0.0209808349609375
3.77333333333334	0.0147819519042969
3.77666666666667	0.0095367431640625
3.78	0.0109672546386719
3.78333333333334	0.0181198120117188
3.78666666666667	0.0247955322265625
3.79	0.0276565551757813
3.79333333333334	0.0295639038085938
3.79666666666667	0.0300407409667969
3.8	0.0262260437011719
3.80333333333334	0.0195503234863281
3.80666666666667	0.00905990600585938
3.81	0.0019073486328125
3.81333333333334	0.000476837158203125
3.81666666666667	0.00333786010742188
3.82	0.00619888305664063
3.82333333333334	0.00476837158203125
3.82666666666667	0.00476837158203125
3.83	0.00476837158203125
3.83333333333334	0.00333786010742188
3.83666666666667	0
3.84	-0.00238418579101563
3.84333333333334	-0.00095367431640625
3.84666666666667	0.00143051147460938
3.85	0.00619888305664063
3.85333333333334	0.0123977661132813
3.85666666666667	0.0162124633789063
3.86	0.0162124633789063
3.86333333333334	0.0171661376953125
3.86666666666667	0.0238418579101563
3.87	0.0309944152832031
3.87333333333334	0.0338554382324219
3.87666666666667	0.0357627868652344
3.88	0.0424385070800781
3.88333333333334	0.0510215759277344
3.88666666666667	0.0557899475097657
3.89	0.0591278076171875
3.89333333333334	0.0691413879394532
3.89666666666667	0.0882148742675781
3.9	0.112056732177735
3.90333333333334	0.137805938720703
3.90666666666667	0.164985656738281
3.91	0.193595886230469
3.91333333333334	0.222206115722656
3.91666666666667	0.253677368164063
3.92	0.287532806396485
3.92333333333334	0.319004058837891
3.92666666666667	0.347614288330078
3.93	0.37527084350586
3.93333333333334	0.40435791015625
3.93666666666667	0.435829162597656
3.94	0.470161437988281
3.94333333333334	0.509262084960938
3.94666666666667	0.553131103515625
3.95	0.602245330810547
3.95333333333334	0.655174255371094
3.95666666666667	0.707626342773438
3.96	0.758171081542969
3.96333333333334	0.81014633178711
3.96666666666667	0.866413116455078
3.97	0.929355621337891
3.97333333333334	0.994205474853516
3.97666666666667	1.06048583984375
3.98	1.12962722778321
3.98333333333334	1.20162963867188
3.98666666666667	1.28030776977539
3.99	1.35850906372071
3.99333333333334	1.43623352050781
3.99666666666667	1.5106201171875
4	1.57594680786133
4.00333333333334	1.63364410400391
4.00666666666667	1.6779899597168
4.01	1.71232223510742
4.01333333333334	1.7385482788086
4.01666666666667	1.76334381103516
4.02	1.78623199462891
4.02333333333334	1.80149078369141
4.02666666666667	1.80768966674805
4.03	1.80387496948242
4.03333333333334	1.78861618041992
4.03666666666667	1.75952911376953
4.04	1.71661376953125
4.04333333333334	1.6632080078125
4.04666666666667	1.60408020019531
4.05	1.54256820678711
4.05333333333334	1.48057937622071
4.05666666666667	1.41477584838867
4.06	1.34754180908203
4.06333333333334	1.2812614440918
4.06666666666667	1.21688842773438
4.07	1.15203857421875
4.07333333333334	1.08861923217774
4.07666666666667	1.03139877319336
4.08	0.978469848632813
4.08333333333334	0.926971435546875
4.08666666666667	0.876426696777344
4.09	0.827312469482422
4.09333333333334	0.782966613769532
4.09666666666667	0.741004943847657
4.1	0.701904296875
4.10333333333334	0.66518783569336
4.10666666666667	0.63323974609375
4.11	0.608444213867188
4.11333333333334	0.584125518798828
4.11666666666667	0.560283660888672
4.12	0.535964965820313
4.12333333333334	0.513076782226563
4.12666666666667	0.490665435791016
4.13	0.468254089355469
4.13333333333334	0.444412231445313
4.13666666666667	0.419139862060547
4.14	0.391483306884766
4.14333333333334	0.362396240234375
4.14666666666667	0.332832336425781
4.15	0.302314758300781
4.15333333333334	0.270366668701172
4.15666666666667	0.23651123046875
4.16	0.206470489501953
4.16333333333334	0.178813934326172
4.16666666666667	0.154495239257813
4.17	0.133991241455078
4.17333333333334	0.118255615234375
4.17666666666667	0.105857849121094
4.18	0.0929832458496094
4.18333333333334	0.080108642578125
4.18666666666667	0.0667572021484375
4.19	0.0486373901367188
4.19333333333334	0.0286102294921875
4.19666666666667	0.0104904174804688
4.2	-0.00333786010742188
4.20333333333334	-0.0152587890625
4.20666666666667	-0.0252723693847656
4.21	-0.0314712524414063
4.21333333333334	-0.0338554382324219
4.21666666666667	-0.0357627868652344
4.22	-0.03814697265625
4.22333333333334	-0.0391006469726563
4.22666666666667	-0.0410079956054688
4.23	-0.0424385070800781
4.23333333333334	-0.0452995300292969
4.23666666666667	-0.0472068786621094
4.24	-0.0486373901367188
4.24333333333334	-0.049591064453125
4.24666666666667	-0.0486373901367188
4.25	-0.0467300415039063
4.25333333333334	-0.0438690185546875
4.25666666666667	-0.0433921813964844
4.26	-0.0424385070800781
4.26333333333334	-0.0367164611816406
4.26666666666667	-0.0295639038085938
4.27	-0.0262260437011719
4.27333333333334	-0.026702880859375
4.27666666666667	-0.0252723693847656
4.28	-0.0200271606445313
4.28333333333334	-0.0176429748535156
4.28666666666667	-0.0181198120117188
4.29	-0.0176429748535156
4.29333333333334	-0.0138282775878906
4.29666666666667	-0.00905990600585938
4.3	-0.00476837158203125
4.30333333333334	-0.000476837158203125
4.30666666666667	0.003814697265625
4.31	0.00858306884765625
4.31333333333334	0.0119209289550781
4.31666666666667	0.0109672546386719
4.32	0.00715255737304688
4.32333333333334	0.00238418579101563
4.32666666666667	-0.00238418579101563
4.33	-0.00476837158203125
4.33333333333334	-0.00429153442382813
4.33666666666667	0.00143051147460938
4.34	0.00810623168945313
4.34333333333334	0.0128746032714844
4.34666666666667	0.0157356262207031
4.35	0.0181198120117188
4.35333333333334	0.0214576721191406
4.35666666666667	0.0209808349609375
4.36	0.0176429748535156
4.36333333333334	0.0157356262207031
4.36666666666667	0.019073486328125
4.37	0.0233650207519531
4.37333333333334	0.0247955322265625
4.37666666666667	0.0238418579101563
4.38	0.0247955322265625
4.38333333333334	0.0243186950683594
4.38666666666667	0.0200271606445313
4.39	0.0133514404296875
4.39333333333334	0.0138282775878906
4.39666666666667	0.0171661376953125
4.4	0.0185966491699219
4.40333333333334	0.0152587890625
4.40666666666667	0.0100135803222656
4.41	0.0057220458984375
4.41333333333334	-0.00333786010742188
4.41666666666667	-0.0104904174804688
4.42	-0.0171661376953125
4.42333333333334	-0.0171661376953125
4.42666666666667	-0.0152587890625
4.43	-0.0104904174804688
4.43333333333334	-0.003814697265625
4.43666666666667	0.003814697265625
4.44	0.0128746032714844
4.44333333333334	0.0205039978027344
4.44666666666667	0.026702880859375
4.45	0.0295639038085938
4.45333333333334	0.0281333923339844
4.45666666666667	0.0252723693847656
4.46	0.02288818359375
4.46333333333334	0.0209808349609375
4.46666666666667	0.0205039978027344
4.47	0.0209808349609375
4.47333333333334	0.02288818359375
4.47666666666667	0.0205039978027344
4.48	0.0152587890625
4.48333333333334	0.0104904174804688
4.48666666666667	0.00905990600585938
4.49	0.0057220458984375
4.49333333333334	-0.00143051147460938
4.49666666666667	-0.0057220458984375
4.5	-0.00286102294921875
4.50333333333334	0.00429153442382813
4.50666666666667	0.0095367431640625
4.51	0.0162124633789063
4.51333333333334	0.0238418579101563
4.51666666666667	0.030517578125
4.52	0.030517578125
4.52333333333334	0.0271797180175781
4.52666666666667	0.0233650207519531
4.53	0.0195503234863281
4.53333333333334	0.019073486328125
4.53666666666667	0.0195503234863281
4.54	0.019073486328125
4.54333333333334	0.0166893005371094
4.54666666666667	0.0109672546386719
4.55	0.0095367431640625
4.55333333333334	0.011444091796875
4.55666666666667	0.0152587890625
4.56	0.0195503234863281
4.56333333333334	0.0219345092773438
4.56666666666667	0.0276565551757813
4.57	0.026702880859375
4.57333333333334	0.0195503234863281
4.57666666666667	0.0104904174804688
4.58	0.00619888305664063
4.58333333333334	0.00524520874023438
4.58666666666667	0.00333786010742188
4.59	0.00429153442382813
4.59333333333334	0.00905990600585938
4.59666666666667	0.0143051147460938
4.6	0.0181198120117188
4.60333333333334	0.0233650207519531
4.60666666666667	0.030517578125
4.61	0.0376701354980469
4.61333333333334	0.0414848327636719
4.61666666666667	0.0405311584472656
4.62	0.034332275390625
4.62333333333334	0.0247955322265625
4.62666666666667	0.0152587890625
4.63	0.00715255737304688
4.63333333333334	0.00238418579101563
4.63666666666667	0.00143051147460938
4.64	0.00476837158203125
4.64333333333334	0.0104904174804688
4.64666666666667	0.0147819519042969
4.65	0.0152587890625
4.65333333333334	0.00905990600585938
4.65666666666667	0.00476837158203125
4.66	0.003814697265625
4.66333333333334	0.00762939453125
4.66666666666667	0.0128746032714844
4.67	0.0200271606445313
4.67333333333334	0.0286102294921875
4.67666666666667	0.0319480895996094
4.68	0.0300407409667969
4.68333333333334	0.0262260437011719
4.68666666666667	0.0233650207519531
4.69	0.0224113464355469
4.69333333333334	0.0219345092773438
4.69666666666667	0.0238418579101563
4.7	0.0286102294921875
4.70333333333334	0.0319480895996094
4.70666666666667	0.034332275390625
4.71	0.0338554382324219
4.71333333333334	0.0352859497070313
4.71666666666667	0.0376701354980469
4.72	0.0362396240234375
4.72333333333334	0.034332275390625
4.72666666666667	0.0319480895996094
4.73	0.0295639038085938
4.73333333333334	0.0233650207519531
4.73666666666667	0.0162124633789063
4.74	0.0147819519042969
4.74333333333334	0.0176429748535156
4.74666666666667	0.019073486328125
4.75	0.0176429748535156
4.75333333333334	0.0200271606445313
4.75666666666667	0.0262260437011719
4.76	0.0309944152832031
4.76333333333334	0.030517578125
4.76666666666667	0.0281333923339844
4.77	0.0290870666503906
4.77333333333334	0.0286102294921875
4.77666666666667	0.0238418579101563
4.78	0.0147819519042969
4.78333333333334	0.00715255737304688
4.78666666666667	0.00095367431640625
4.79	-0.003814697265625
4.79333333333334	-0.00524520874023438
4.79666666666667	-0.00429153442382813
4.8	-0.00286102294921875
4.80333333333334	-0.00143051147460938
4.80666666666667	0.0019073486328125
4.81	0.00619888305664063
4.81333333333334	0.0095367431640625
4.81666666666667	0.0104904174804688
4.82	0.0143051147460938
4.82333333333334	0.0195503234863281
4.82666666666667	0.0247955322265625
4.83	0.0247955322265625
4.83333333333334	0.0224113464355469
4.83666666666667	0.0195503234863281
4.84	0.0138282775878906
4.84333333333334	0.0057220458984375
4.84666666666667	-0.0057220458984375
4.85	-0.0138282775878906
4.85333333333334	-0.0181198120117188
4.85666666666667	-0.0152587890625
4.86	-0.00619888305664063
4.86333333333334	0.003814697265625
4.86666666666667	0.0119209289550781
4.87	0.0143051147460938
4.87333333333334	0.0171661376953125
4.87666666666667	0.0195503234863281
4.88	0.0205039978027344
4.88333333333334	0.0214576721191406
4.88666666666667	0.0209808349609375
4.89	0.0243186950683594
4.89333333333334	0.0271797180175781
4.89666666666667	0.030517578125
4.9	0.0295639038085938
4.90333333333334	0.0271797180175781
4.90666666666667	0.0271797180175781
4.91	0.0333786010742188
4.91333333333334	0.0438690185546875
4.91666666666667	0.0500679016113282
4.92	0.0562667846679688
4.92333333333334	0.064849853515625
4.92666666666667	0.0758171081542969
4.93	0.0810623168945313
4.93333333333334	0.0772476196289063
4.93666666666667	0.0705718994140625
4.94	0.0638961791992188
4.94333333333334	0.0581741333007813
4.94666666666667	0.0491142272949219
4.95	0.0395774841308594
4.95333333333334	0.0333786010742188
4.95666666666667	0.0324249267578125
4.96	0.0357627868652344
4.96333333333334	0.0405311584472656
4.96666666666667	0.0472068786621094
4.97	0.0519752502441407
4.97333333333334	0.0567436218261719
4.97666666666667	0.0596046447753907
4.98	0.0638961791992188
4.98333333333334	0.0667572021484375
4.98666666666667	0.0677108764648438
4.99	0.0705718994140625
4.99333333333334	0.0753402709960938
4.99666666666667	0.0824928283691406
5	0.0858306884765625
5.00333333333334	0.0901222229003906
5.00666666666667	0.0977516174316406
5.01	0.1068115234375
5.01333333333334	0.115394592285156
5.01666666666667	0.121593475341797
5.02	0.128746032714844
5.02333333333334	0.138282775878906
5.02666666666667	0.151157379150391
5.03	0.169754028320313
5.03333333333334	0.19216537475586
5.03666666666667	0.217437744140625
5.04	0.247001647949219
5.04333333333334	0.277519226074219
5.04666666666667	0.30660629272461
5.05	0.335216522216797
5.05333333333334	0.365734100341797
5.05666666666667	0.399589538574219
5.06	0.434398651123047
5.06333333333334	0.473976135253906
5.06666666666667	0.513553619384766
5.07	0.557899475097657
5.07333333333334	0.608444213867188
5.07666666666667	0.669479370117188
5.08	0.738620758056641
5.08333333333334	0.817298889160156
5.08666666666667	0.908851623535156
5.09	1.01089477539063
5.09333333333334	1.11818313598633
5.09666666666667	1.22594833374024
5.1	1.33895874023438
5.10333333333334	1.46055221557617
5.10666666666667	1.59215927124024
5.11	1.73139572143555
5.11333333333334	1.87969207763672
5.11666666666667	2.04277038574219
5.12	2.22253799438477
5.12333333333334	2.41565704345703
5.12666666666667	2.62022018432617
5.13	2.84147262573242
5.13333333333334	3.08084487915039
5.13666666666667	3.33595275878906
5.14	3.60393524169922
5.14333333333334	3.88669967651367
5.14666666666667	4.18615341186524
5.15	4.49895858764649
5.15333333333334	4.82273101806641
5.15666666666667	5.15508651733399
5.16	5.49888610839844
5.16333333333334	5.85746765136719
5.16666666666667	6.23178482055664
5.17	6.62040710449219
5.17333333333334	7.02381134033203
5.17666666666667	7.44152069091797
5.18	7.87067413330078
5.18333333333334	8.30841064453125
5.18666666666667	8.75425338745117
5.19	9.20581817626953
5.19333333333334	9.66501235961914
5.19666666666667	10.1289749145508
5.2	10.5996131896973
5.20333333333334	11.0712051391602
5.20666666666667	11.5385055541992
5.21	12.0043754577637
5.21333333333334	12.4654769897461
5.21666666666667	12.9251480102539
5.22	13.3752822875977
5.22333333333334	13.8163566589356
5.22666666666667	14.2459869384766
5.23	14.6613121032715
5.23333333333334	15.0613784790039
5.23666666666667	15.4399871826172
5.24	15.7995223999024
5.24333333333334	16.1409378051758
5.24666666666667	16.4632797241211
5.25	16.7603492736817
5.25333333333334	17.0307159423828
5.25666666666667	17.275333404541
5.26	17.4937248229981
5.26333333333334	17.6825523376465
5.26666666666667	17.8427696228028
5.27	17.9767608642578
5.27333333333334	18.0826187133789
5.27666666666667	18.1627273559571
5.28	18.2170867919922
5.28333333333334	18.2461738586426
5.28666666666667	18.2485580444336
5.29	18.2261466979981
5.29333333333334	18.1798934936524
5.29666666666667	18.1078910827637
5.3	18.0087089538574
5.30333333333334	17.8842544555664
5.30666666666667	17.7350044250488
5.31	17.5619125366211
5.31333333333334	17.3692703247071
5.31666666666667	17.1561241149903
5.32	16.9281959533692
5.32333333333334	16.6845321655274
5.32666666666667	16.4275169372559
5.33	16.1538124084473
5.33333333333334	15.866756439209
5.33666666666667	15.5696868896485
5.34	15.2630805969238
5.34333333333334	14.9502754211426
5.34666666666667	14.6322250366211
5.35	14.3136978149414
5.35333333333334	13.9927864074707
5.35666666666667	13.6642456054688
5.36	13.3309364318848
5.36333333333334	12.9938125610352
5.36666666666667	12.6547813415528
5.37	12.3171806335449
5.37333333333334	11.9819641113281
5.37666666666667	11.6524696350098
5.38	11.3253593444824
5.38333333333334	11.0025405883789
5.38666666666667	10.6844902038574
5.39	10.368824005127
5.39333333333334	10.0555419921875
5.39666666666667	9.74321365356446
5.4	9.43613052368164
5.40333333333334	9.13429260253906
5.40666666666667	8.83531570434571
5.41	8.53919982910156
5.41333333333334	8.25119018554688
5.41666666666667	7.97271728515625
5.42	7.70425796508789
5.42333333333334	7.43913650512696
5.42666666666667	7.17973709106446
5.43	6.927490234375
5.43333333333334	6.68430328369141
5.43666666666667	6.44588470458985
5.44	6.2103271484375
5.44333333333334	5.98239898681641
5.44666666666667	5.76305389404297
5.45	5.55133819580078
5.45333333333334	5.34343719482422
5.45666666666667	5.14078140258789
5.46	4.94813919067383
5.46333333333334	4.76264953613281
5.46666666666667	4.58240509033203
5.47	4.4088363647461
5.47333333333334	4.24432754516602
5.47666666666667	4.08601760864258
5.48	3.93152236938477
5.48333333333334	3.78274917602539
5.48666666666667	3.64208221435547
5.49	3.50618362426758
5.49333333333334	3.37266921997071
5.49666666666667	3.24249267578125
5.5	3.12042236328125
5.50333333333334	3.00359725952149
5.50666666666667	2.89011001586914
5.51	2.78186798095703
5.51333333333334	2.68077850341797
5.51666666666667	2.5930404663086
5.52	2.51245498657227
5.52333333333334	2.43949890136719
5.52666666666667	2.37083435058594
5.53	2.30550765991211
5.53333333333334	2.24113464355469
5.53666666666667	2.17485427856446
5.54	2.11048126220703
5.54333333333334	2.04896926879883
5.54666666666667	1.99079513549805
5.55	1.93500518798828
5.55333333333334	1.88541412353516
5.55666666666667	1.83868408203125
5.56	1.79147720336914
5.56333333333334	1.74236297607422
5.56666666666667	1.69801712036133
5.57	1.6627311706543
5.57333333333334	1.63125991821289
5.57666666666667	1.59883499145508
5.58	1.56641006469727
5.58333333333334	1.53875350952149
5.58666666666667	1.51491165161133
5.59	1.48773193359375
5.59333333333334	1.46055221557617
5.59666666666667	1.43766403198242
5.6	1.42002105712891
5.60333333333334	1.40190124511719
5.60666666666667	1.38139724731446
5.61	1.36423110961914
5.61333333333334	1.35231018066406
5.61666666666667	1.34325027465821
5.62	1.33514404296875
5.62333333333334	1.3270378112793
5.62666666666667	1.31797790527344
5.63	1.30558013916016
5.63333333333334	1.29079818725586
5.63666666666667	1.27363204956055
5.64	1.25980377197266
5.64333333333334	1.25360488891602
5.64666666666667	1.25694274902344
5.65	1.26409530639649
5.65333333333334	1.26981735229492
5.65666666666667	1.27315521240235
5.66	1.27029418945313
5.66333333333334	1.26171112060547
5.66666666666667	1.24216079711914
5.67	1.22308731079102
5.67333333333334	1.20735168457031
5.67666666666667	1.19972229003906
5.68	1.19638442993164
5.68333333333334	1.19495391845703
5.68666666666667	1.19781494140625
5.69	1.20210647583008
5.69333333333334	1.20639801025391
5.69666666666667	1.20973587036133
5.7	1.21307373046875
5.70333333333334	1.21736526489258
5.70666666666667	1.21736526489258
5.71	1.21068954467774
5.71333333333334	1.20067596435547
5.71666666666667	1.18780136108399
5.72	1.17301940917969
5.72333333333334	1.1591911315918
5.72666666666667	1.15203857421875
5.73	1.15013122558594
5.73333333333334	1.14917755126953
5.73666666666667	1.14679336547852
5.74	1.14774703979492
5.74333333333334	1.15013122558594
5.74666666666667	1.15108489990235
5.75	1.14631652832031
5.75333333333334	1.14107131958008
5.75666666666667	1.13677978515625
5.76	1.13105773925781
5.76333333333334	1.12485885620117
5.76666666666667	1.11961364746094
5.77	1.12295150756836
5.77333333333334	1.13105773925781
5.77666666666667	1.14154815673828
5.78	1.14870071411133
5.78333333333334	1.15489959716797
5.78666666666667	1.1587142944336
5.79	1.16252899169922
5.79333333333334	1.16109848022461
5.79666666666667	1.1591911315918
5.8	1.15633010864258
5.80333333333334	1.15156173706055
5.80666666666667	1.14631652832031
5.81	1.13821029663086
5.81333333333334	1.13344192504883
5.81666666666667	1.13010406494141
5.82	1.1281967163086
5.82333333333334	1.12676620483399
5.82666666666667	1.12533569335938
5.83	1.12771987915039
5.83333333333334	1.13058090209961
5.83666666666667	1.13153457641602
5.84	1.13153457641602
5.84333333333334	1.13439559936524
5.84666666666667	1.13868713378906
5.85	1.13821029663086
5.85333333333334	1.13248825073242
5.85666666666667	1.12771987915039
5.86	1.12485885620117
5.86333333333334	1.12342834472656
5.86666666666667	1.12247467041016
5.87	1.12152099609375
5.87333333333334	1.12152099609375
5.87666666666667	1.12199783325196
5.88	1.12438201904297
5.88333333333334	1.13058090209961
5.88666666666667	1.13582611083985
5.89	1.13964080810547
5.89333333333334	1.14011764526367
5.89666666666667	1.14059448242188
5.9	1.13916397094727
5.90333333333334	1.13105773925781
5.90666666666667	1.12295150756836
5.91	1.11484527587891
5.91333333333334	1.11198425292969
5.91666666666667	1.10864639282227
5.92	1.10530853271485
5.92333333333334	1.10578536987305
5.92666666666667	1.10960006713867
5.93	1.11532211303711
5.93333333333334	1.12056732177735
5.93666666666667	1.12676620483399
5.94	1.13153457641602
5.94333333333334	1.13296508789063
5.94666666666667	1.13058090209961
5.95	1.129150390625
5.95333333333334	1.1286735534668
5.95666666666667	1.12724304199219
5.96	1.12485885620117
5.96333333333334	1.12390518188477
5.96666666666667	1.1281967163086
5.97	1.13153457641602
5.97333333333334	1.13248825073242
5.97666666666667	1.13105773925781
5.98	1.13105773925781
5.98333333333334	1.13391876220703
5.98666666666667	1.13630294799805
5.99	1.13964080810547
5.99333333333334	1.14297866821289
5.99666666666667	1.14583969116211
6	1.14631652832031
6.00333333333334	1.14059448242188
6.00666666666667	1.13391876220703
6.01	1.12724304199219
6.01333333333334	1.12342834472656
6.01666666666667	1.11961364746094
6.02	1.11532211303711
6.02333333333334	1.1129379272461
6.02666666666667	1.10960006713867
6.03	1.10721588134766
6.03333333333334	1.10387802124024
6.03666666666667	1.10483169555664
6.04	1.10483169555664
6.04333333333334	1.10435485839844
6.04666666666667	1.10530853271485
6.05	1.10578536987305
6.05333333333334	1.10530853271485
6.05666666666667	1.10149383544922
6.06	1.10054016113281
6.06333333333334	1.09910964965821
6.06666666666667	1.0976791381836
6.07	1.09624862670899
6.07333333333334	1.09577178955078
6.07666666666667	1.09672546386719
6.08	1.09672546386719
6.08333333333334	1.0976791381836
6.08666666666667	1.09720230102539
6.09	1.10101699829102
6.09333333333334	1.10673904418946
6.09666666666667	1.11436843872071
6.1	1.11818313598633
6.10333333333334	1.12104415893555
6.10666666666667	1.12342834472656
6.11	1.12056732177735
6.11333333333334	1.1129379272461
6.11666666666667	1.10054016113281
6.12	1.09148025512696
6.12333333333334	1.08480453491211
6.12666666666667	1.07955932617188
6.13	1.07526779174805
6.13333333333334	1.07479095458985
6.13666666666667	1.07908248901367
6.14	1.08623504638672
6.14333333333334	1.08957290649414
6.14666666666667	1.08623504638672
6.15	1.08098983764649
6.15333333333334	1.07812881469727
6.15666666666667	1.08146667480469
6.16	1.08528137207031
6.16333333333334	1.09243392944336
6.16666666666667	1.10054016113281
6.17	1.11007690429688
6.17333333333334	1.11436843872071
6.17666666666667	1.11198425292969
6.18	1.10530853271485
6.18333333333334	1.09958648681641
6.18666666666667	1.09910964965821
6.19	1.09910964965821
6.19333333333334	1.10054016113281
6.19666666666667	1.10101699829102
6.2	1.10101699829102
6.20333333333334	1.09720230102539
6.20666666666667	1.09100341796875
6.21	1.08814239501953
6.21333333333334	1.08957290649414
6.21666666666667	1.09243392944336
6.22	1.09338760375977
6.22333333333334	1.09386444091797
6.22666666666667	1.09434127807617
6.23	1.09481811523438
6.23333333333334	1.09195709228516
6.23666666666667	1.09052658081055
6.24	1.09195709228516
6.24333333333334	1.09434127807617
6.24666666666667	1.09148025512696
6.25	1.08432769775391
6.25333333333334	1.07669830322266
6.25666666666667	1.07240676879883
6.26	1.06906890869141
6.26333333333334	1.06668472290039
6.26666666666667	1.06477737426758
6.27	1.06430053710938
6.27333333333334	1.06477737426758
6.27666666666667	1.06477737426758
6.28	1.06859207153321
6.28333333333334	1.07383728027344
6.28666666666667	1.08385086059571
6.29	1.09291076660156
6.29333333333334	1.10006332397461
6.29666666666667	1.10387802124024
6.3	1.10387802124024
6.30333333333334	1.10387802124024
6.30666666666667	1.10435485839844
6.31	1.10673904418946
6.31333333333334	1.10816955566406
6.31666666666667	1.10721588134766
6.32	1.10626220703125
6.32333333333334	1.10530853271485
6.32666666666667	1.10244750976563
6.33	1.0976791381836
6.33333333333334	1.0976791381836
6.33666666666667	1.10054016113281
6.34	1.10292434692383
6.34333333333334	1.10197067260742
6.34666666666667	1.10197067260742
6.35	1.10387802124024
6.35333333333334	1.10149383544922
6.35666666666667	1.09434127807617
6.36	1.08861923217774
6.36333333333334	1.08766555786133
6.36666666666667	1.08814239501953
6.37	1.08528137207031
6.37333333333334	1.08003616333008
6.37666666666667	1.07860565185547
6.38	1.07908248901367
6.38333333333334	1.07860565185547
6.38666666666667	1.07812881469727
6.39	1.08003616333008
6.39333333333334	1.08718872070313
6.39666666666667	1.09577178955078
6.4	1.10435485839844
6.40333333333334	1.1129379272461
6.40666666666667	1.11961364746094
6.41	1.12247467041016
6.41333333333334	1.11865997314453
6.41666666666667	1.10960006713867
6.42	1.0986328125
6.42333333333334	1.08861923217774
6.42666666666667	1.08194351196289
6.43	1.08098983764649
6.43333333333334	1.08528137207031
6.43666666666667	1.09052658081055
6.44	1.09672546386719
6.44333333333334	1.10006332397461
6.44666666666667	1.10006332397461
6.45	1.09529495239258
6.45333333333334	1.08957290649414
6.45666666666667	1.08385086059571
6.46	1.07765197753906
6.46333333333334	1.07192993164063
6.46666666666667	1.06859207153321
6.47	1.07002258300781
6.47333333333334	1.07383728027344
6.47666666666667	1.08003616333008
6.48	1.08766555786133
6.48333333333334	1.09386444091797
6.48666666666667	1.0981559753418
6.49	1.0976791381836
6.49333333333334	1.09434127807617
6.49666666666667	1.08861923217774
6.5	1.07955932617188
6.50333333333334	1.06954574584961
6.50666666666667	1.06000900268555
6.51	1.05381011962891
6.51333333333334	1.05142593383789
6.51666666666667	1.04999542236328
6.52	1.04904174804688
6.52333333333334	1.04999542236328
6.52666666666667	1.0523796081543
6.53	1.05476379394531
6.53333333333334	1.05619430541992
6.53666666666667	1.05810165405274
6.54	1.06096267700196
6.54333333333334	1.06477737426758
6.54666666666667	1.0671615600586
6.55	1.06668472290039
6.55333333333334	1.06287002563477
6.55666666666667	1.05857849121094
6.56	1.05619430541992
6.56333333333334	1.05524063110352
6.56666666666667	1.05476379394531
6.57	1.05381011962891
6.57333333333334	1.05619430541992
6.57666666666667	1.05667114257813
6.58	1.05905532836914
6.58333333333334	1.05857849121094
6.58666666666667	1.05857849121094
6.59	1.05953216552735
6.59333333333334	1.05953216552735
6.59666666666667	1.06143951416016
6.6	1.06239318847656
6.60333333333334	1.06620788574219
6.60666666666667	1.07002258300781
6.61	1.07479095458985
6.61333333333334	1.07860565185547
6.61666666666667	1.07717514038086
6.62	1.07145309448242
6.62333333333334	1.06048583984375
6.62666666666667	1.04856491088867
6.63	1.03759765625
6.63333333333334	1.02949142456055
6.63666666666667	1.03044509887696
6.64	1.03330612182617
6.64333333333334	1.04236602783203
6.64666666666667	1.0523796081543
6.65	1.06143951416016
6.65333333333334	1.06430053710938
6.65666666666667	1.05905532836914
6.66	1.05381011962891
6.66333333333334	1.04999542236328
[truncated: 2,506 more rows]
