# Supplementary material for: Phase-Specific Parameter Estimation in Chiral HPLC Using 1‑Site, 2‑Site Stochastic Models, and Unified Equation Approach
Source: Anal Chem. 2026 Apr 29;98(18):13925–39. doi: 10.1021/acs.analchem.6c01634 (PMC13177292; doi:10.1021/acs.analchem.6c01634)
Supplement: Supplementary file 2 [file ac6c01634_si_002.zip › SupportingInformation/01_isotherm_fit/CELL3_data/LORA_CELL3_05_10_25407.CSV]

0.00316666666666667	-0.0276565551757813
0.0065	-0.0281333923339844
0.00983333333333334	-0.0295639038085938
0.0131666666666667	-0.0295639038085938
0.0165	-0.0271797180175781
0.0198333333333334	-0.0200271606445313
0.0231666666666667	-0.0123977661132813
0.0265	-0.0057220458984375
0.0298333333333334	-0.00286102294921875
0.0331666666666667	-0.0019073486328125
0.0365	-0.00238418579101563
0.0398333333333334	-0.00429153442382813
0.0431666666666667	-0.00429153442382813
0.0465	-0.000476837158203125
0.0498333333333334	0.00476837158203125
0.0531666666666667	0.0095367431640625
0.0565	0.0128746032714844
0.0598333333333334	0.0162124633789063
0.0631666666666667	0.0143051147460938
0.0665	0.0095367431640625
0.0698333333333334	0.00762939453125
0.0731666666666667	0.0100135803222656
0.0765	0.0100135803222656
0.0798333333333334	0.00476837158203125
0.0831666666666667	-0.00095367431640625
0.0865	-0.00429153442382813
0.0898333333333334	-0.00762939453125
0.0931666666666667	-0.0123977661132813
0.0965	-0.0152587890625
0.0998333333333334	-0.0138282775878906
0.103166666666667	-0.0100135803222656
0.1065	-0.00762939453125
0.109833333333334	-0.003814697265625
0.113166666666667	-0.00095367431640625
0.1165	0.00238418579101563
0.119833333333334	0.00238418579101563
0.123166666666667	-0.00095367431640625
0.1265	-0.00810623168945313
0.129833333333334	-0.0181198120117188
0.133166666666667	-0.0252723693847656
0.1365	-0.0300407409667969
0.139833333333334	-0.0319480895996094
0.143166666666667	-0.0309944152832031
0.1465	-0.0262260437011719
0.149833333333334	-0.0209808349609375
0.153166666666667	-0.0162124633789063
0.1565	-0.0123977661132813
0.159833333333334	-0.0057220458984375
0.163166666666667	-0.00143051147460938
0.1665	0
0.169833333333334	0.000476837158203125
0.173166666666667	0
0.1765	-0.0019073486328125
0.179833333333334	-0.00905990600585938
0.183166666666667	-0.0147819519042969
0.1865	-0.0224113464355469
0.189833333333334	-0.0276565551757813
0.193166666666667	-0.0314712524414063
0.1965	-0.0319480895996094
0.199833333333334	-0.030517578125
0.203166666666667	-0.0295639038085938
0.2065	-0.0295639038085938
0.209833333333334	-0.030517578125
0.213166666666667	-0.0324249267578125
0.2165	-0.0348091125488281
0.219833333333334	-0.0362396240234375
0.223166666666667	-0.0362396240234375
0.2265	-0.030517578125
0.229833333333334	-0.02288818359375
0.233166666666667	-0.0176429748535156
0.2365	-0.0181198120117188
0.239833333333334	-0.0233650207519531
0.243166666666667	-0.026702880859375
0.2465	-0.0281333923339844
0.249833333333334	-0.0271797180175781
0.253166666666667	-0.0257492065429688
0.2565	-0.0252723693847656
0.259833333333334	-0.0233650207519531
0.263166666666667	-0.02288818359375
0.2665	-0.026702880859375
0.269833333333334	-0.0329017639160156
0.273166666666667	-0.0376701354980469
0.2765	-0.0371932983398438
0.279833333333334	-0.0333786010742188
0.283166666666667	-0.0295639038085938
0.2865	-0.0271797180175781
0.289833333333334	-0.0271797180175781
0.293166666666667	-0.0276565551757813
0.2965	-0.030517578125
0.299833333333334	-0.0348091125488281
0.303166666666667	-0.0371932983398438
0.3065	-0.034332275390625
0.309833333333334	-0.0271797180175781
0.313166666666667	-0.0205039978027344
0.3165	-0.0171661376953125
0.319833333333334	-0.019073486328125
0.323166666666667	-0.0243186950683594
0.3265	-0.034332275390625
0.329833333333334	-0.0467300415039063
0.333166666666667	-0.0576972961425782
0.3365	-0.0619888305664063
0.339833333333334	-0.0581741333007813
0.343166666666667	-0.0519752502441407
0.3465	-0.0457763671875
0.349833333333334	-0.0395774841308594
0.353166666666667	-0.0324249267578125
0.3565	-0.026702880859375
0.359833333333334	-0.0252723693847656
0.363166666666667	-0.026702880859375
0.3665	-0.0271797180175781
0.369833333333334	-0.0286102294921875
0.373166666666667	-0.0295639038085938
0.3765	-0.0314712524414063
0.379833333333334	-0.0309944152832031
0.383166666666667	-0.026702880859375
0.3865	-0.0219345092773438
0.389833333333334	-0.0147819519042969
0.393166666666667	-0.0095367431640625
0.3965	-0.00667572021484375
0.399833333333334	-0.00905990600585938
0.403166666666667	-0.0128746032714844
0.4065	-0.0147819519042969
0.409833333333334	-0.0181198120117188
0.413166666666667	-0.026702880859375
0.4165	-0.030517578125
0.419833333333334	-0.0262260437011719
0.423166666666667	-0.0176429748535156
0.4265	-0.0119209289550781
0.429833333333334	-0.00762939453125
0.433166666666667	-0.00095367431640625
0.4365	0.00238418579101563
0.439833333333334	-0.000476837158203125
0.443166666666667	-0.00715255737304688
0.4465	-0.0133514404296875
0.449833333333334	-0.0166893005371094
0.453166666666667	-0.0185966491699219
0.4565	-0.0195503234863281
0.459833333333334	-0.0200271606445313
0.463166666666667	-0.0181198120117188
0.4665	-0.0100135803222656
0.469833333333334	0.000476837158203125
0.473166666666667	0.00762939453125
0.4765	0.0100135803222656
0.479833333333334	0.0104904174804688
0.483166666666667	0.00619888305664063
0.4865	-0.003814697265625
0.489833333333334	-0.0162124633789063
0.493166666666667	-0.02288818359375
0.4965	-0.0214576721191406
0.499833333333334	-0.0162124633789063
0.503166666666667	-0.011444091796875
0.5065	-0.00715255737304688
0.509833333333334	-0.00476837158203125
0.513166666666667	-0.00429153442382813
0.5165	-0.00762939453125
0.519833333333334	-0.0133514404296875
0.523166666666667	-0.0162124633789063
0.5265	-0.019073486328125
0.529833333333334	-0.0243186950683594
0.533166666666667	-0.0309944152832031
0.5365	-0.034332275390625
0.539833333333334	-0.0338554382324219
0.543166666666667	-0.0338554382324219
0.5465	-0.0333786010742188
0.549833333333334	-0.0324249267578125
0.553166666666667	-0.0338554382324219
0.5565	-0.0367164611816406
0.559833333333334	-0.0371932983398438
0.563166666666667	-0.034332275390625
0.5665	-0.030517578125
0.569833333333334	-0.0262260437011719
0.573166666666667	-0.0219345092773438
0.5765	-0.0171661376953125
0.579833333333334	-0.0181198120117188
0.583166666666667	-0.0219345092773438
0.5865	-0.0281333923339844
0.589833333333334	-0.0319480895996094
0.593166666666667	-0.0319480895996094
0.5965	-0.0309944152832031
0.599833333333334	-0.0314712524414063
0.603166666666667	-0.0324249267578125
0.6065	-0.0329017639160156
0.609833333333334	-0.0329017639160156
0.613166666666667	-0.0357627868652344
0.6165	-0.0367164611816406
0.619833333333334	-0.034332275390625
0.623166666666667	-0.0290870666503906
0.6265	-0.0238418579101563
0.629833333333334	-0.0185966491699219
0.633166666666667	-0.0157356262207031
0.6365	-0.0185966491699219
0.639833333333334	-0.0219345092773438
0.643166666666667	-0.0247955322265625
0.6465	-0.0262260437011719
0.649833333333334	-0.0300407409667969
0.653166666666667	-0.0348091125488281
0.6565	-0.0371932983398438
0.659833333333334	-0.03814697265625
0.663166666666667	-0.03814697265625
0.6665	-0.0391006469726563
0.669833333333334	-0.03814697265625
0.673166666666667	-0.0329017639160156
0.6765	-0.0243186950683594
0.679833333333334	-0.0162124633789063
0.683166666666667	-0.0109672546386719
0.6865	-0.00667572021484375
0.689833333333334	-0.003814697265625
0.693166666666667	-0.00476837158203125
0.6965	-0.00810623168945313
0.699833333333334	-0.0104904174804688
0.703166666666667	-0.011444091796875
0.7065	-0.0133514404296875
0.709833333333334	-0.0152587890625
0.713166666666667	-0.0143051147460938
0.7165	-0.0104904174804688
0.719833333333334	-0.00858306884765625
0.723166666666667	-0.0100135803222656
0.7265	-0.0143051147460938
0.729833333333334	-0.0171661376953125
0.733166666666667	-0.0181198120117188
0.7365	-0.019073486328125
0.739833333333334	-0.0195503234863281
0.743166666666667	-0.0166893005371094
0.7465	-0.0119209289550781
0.749833333333334	-0.0109672546386719
0.753166666666667	-0.0133514404296875
0.7565	-0.0185966491699219
0.759833333333334	-0.02288818359375
0.763166666666667	-0.0290870666503906
0.7665	-0.0333786010742188
0.769833333333334	-0.0329017639160156
0.773166666666667	-0.0290870666503906
0.7765	-0.0247955322265625
0.779833333333334	-0.0243186950683594
0.783166666666667	-0.0247955322265625
0.7865	-0.0276565551757813
0.789833333333334	-0.0300407409667969
0.793166666666667	-0.0352859497070313
0.7965	-0.0405311584472656
0.799833333333334	-0.0438690185546875
0.803166666666667	-0.0429153442382813
0.8065	-0.0414848327636719
0.809833333333334	-0.0429153442382813
0.813166666666667	-0.0429153442382813
0.8165	-0.0433921813964844
0.819833333333334	-0.0429153442382813
0.823166666666667	-0.0462532043457031
0.8265	-0.0448226928710938
0.829833333333334	-0.0386238098144531
0.833166666666667	-0.0319480895996094
0.8365	-0.0271797180175781
0.839833333333334	-0.0262260437011719
0.843166666666667	-0.02288818359375
0.8465	-0.0181198120117188
0.849833333333334	-0.0181198120117188
0.853166666666667	-0.019073486328125
0.8565	-0.0195503234863281
0.859833333333334	-0.0133514404296875
0.863166666666667	-0.0057220458984375
0.8665	-0.00476837158203125
0.869833333333334	-0.0057220458984375
0.873166666666667	-0.00905990600585938
0.8765	-0.0104904174804688
0.879833333333334	-0.0143051147460938
0.883166666666667	-0.0219345092773438
0.8865	-0.0281333923339844
0.889833333333334	-0.0290870666503906
0.893166666666667	-0.0286102294921875
0.8965	-0.0290870666503906
0.899833333333334	-0.0300407409667969
0.903166666666667	-0.0300407409667969
0.9065	-0.0286102294921875
0.909833333333334	-0.0243186950683594
0.913166666666667	-0.0166893005371094
0.9165	-0.011444091796875
0.919833333333334	-0.0095367431640625
0.923166666666667	-0.00905990600585938
0.9265	-0.0100135803222656
0.929833333333334	-0.0147819519042969
0.933166666666667	-0.0224113464355469
0.9365	-0.0271797180175781
0.939833333333334	-0.0290870666503906
0.943166666666667	-0.026702880859375
0.9465	-0.0243186950683594
0.949833333333334	-0.0219345092773438
0.953166666666667	-0.0185966491699219
0.9565	-0.0147819519042969
0.959833333333334	-0.0123977661132813
0.963166666666667	-0.00858306884765625
0.9665	-0.00429153442382813
0.969833333333334	0.00143051147460938
0.973166666666667	0.003814697265625
0.9765	0.0057220458984375
0.979833333333334	0.00715255737304688
0.983166666666667	0.00619888305664063
0.9865	0.0019073486328125
0.989833333333334	-0.00619888305664063
0.993166666666667	-0.0123977661132813
0.9965	-0.0195503234863281
0.999833333333334	-0.0286102294921875
1.00316666666667	-0.0376701354980469
1.0065	-0.0448226928710938
1.00983333333334	-0.0500679016113282
1.01316666666667	-0.0557899475097657
1.0165	-0.0619888305664063
1.01983333333334	-0.0658035278320313
1.02316666666667	-0.06866455078125
1.0265	-0.072479248046875
1.02983333333334	-0.0772476196289063
1.03316666666667	-0.0772476196289063
1.0365	-0.0715255737304688
1.03983333333334	-0.0643730163574219
1.04316666666667	-0.0591278076171875
1.0465	-0.0529289245605469
1.04983333333334	-0.0452995300292969
1.05316666666667	-0.0410079956054688
1.0565	-0.0391006469726563
1.05983333333334	-0.034332275390625
1.06316666666667	-0.0247955322265625
1.0665	-0.0162124633789063
1.06983333333334	-0.0128746032714844
1.07316666666667	-0.0128746032714844
1.0765	-0.0143051147460938
1.07983333333334	-0.0181198120117188
1.08316666666667	-0.0209808349609375
1.0865	-0.02288818359375
1.08983333333334	-0.0200271606445313
1.09316666666667	-0.0162124633789063
1.0965	-0.0147819519042969
1.09983333333334	-0.0185966491699219
1.10316666666667	-0.0243186950683594
1.1065	-0.0247955322265625
1.10983333333334	-0.0233650207519531
1.11316666666667	-0.0195503234863281
1.1165	-0.0157356262207031
1.11983333333334	-0.011444091796875
1.12316666666667	-0.00810623168945313
1.1265	-0.0095367431640625
1.12983333333334	-0.0119209289550781
1.13316666666667	-0.0133514404296875
1.1365	-0.0128746032714844
1.13983333333334	-0.0109672546386719
1.14316666666667	-0.0123977661132813
1.1465	-0.019073486328125
1.14983333333334	-0.0286102294921875
1.15316666666667	-0.0371932983398438
1.1565	-0.0410079956054688
1.15983333333334	-0.0410079956054688
1.16316666666667	-0.03814697265625
1.1665	-0.0324249267578125
1.16983333333334	-0.0257492065429688
1.17316666666667	-0.0195503234863281
1.1765	-0.0176429748535156
1.17983333333334	-0.0171661376953125
1.18316666666667	-0.0185966491699219
1.1865	-0.0157356262207031
1.18983333333334	-0.011444091796875
1.19316666666667	-0.00619888305664063
1.1965	-0.00429153442382813
1.19983333333334	-0.00667572021484375
1.20316666666667	-0.0100135803222656
1.2065	-0.0143051147460938
1.20983333333334	-0.0152587890625
1.21316666666667	-0.0195503234863281
1.2165	-0.0233650207519531
1.21983333333334	-0.0276565551757813
1.22316666666667	-0.0290870666503906
1.2265	-0.0333786010742188
1.22983333333334	-0.041961669921875
1.23316666666667	-0.0491142272949219
1.2365	-0.0505447387695313
1.23983333333334	-0.0481605529785156
1.24316666666667	-0.0462532043457031
1.2465	-0.0410079956054688
1.24983333333334	-0.0329017639160156
1.25316666666667	-0.0262260437011719
1.2565	-0.0276565551757813
1.25983333333334	-0.0324249267578125
1.26316666666667	-0.0410079956054688
1.2665	-0.0472068786621094
1.26983333333334	-0.0524520874023438
1.27316666666667	-0.0543594360351563
1.2765	-0.05340576171875
1.27983333333334	-0.0505447387695313
1.28316666666667	-0.041961669921875
1.2865	-0.0376701354980469
1.28983333333334	-0.0348091125488281
1.29316666666667	-0.0357627868652344
1.2965	-0.0333786010742188
1.29983333333334	-0.0324249267578125
1.30316666666667	-0.0352859497070313
1.3065	-0.0371932983398438
1.30983333333334	-0.0386238098144531
1.31316666666667	-0.0367164611816406
1.3165	-0.0324249267578125
1.31983333333334	-0.0262260437011719
1.32316666666667	-0.0200271606445313
1.3265	-0.0166893005371094
1.32983333333334	-0.0128746032714844
1.33316666666667	-0.0123977661132813
1.3365	-0.0147819519042969
1.33983333333334	-0.0181198120117188
1.34316666666667	-0.0224113464355469
1.3465	-0.0271797180175781
1.34983333333334	-0.0338554382324219
1.35316666666667	-0.0371932983398438
1.3565	-0.0391006469726563
1.35983333333334	-0.0400543212890625
1.36316666666667	-0.0371932983398438
1.3665	-0.0309944152832031
1.36983333333334	-0.019073486328125
1.37316666666667	-0.0104904174804688
1.3765	-0.00667572021484375
1.37983333333334	-0.00619888305664063
1.38316666666667	-0.00715255737304688
1.3865	-0.00619888305664063
1.38983333333334	-0.0104904174804688
1.39316666666667	-0.0166893005371094
1.3965	-0.0233650207519531
1.39983333333334	-0.0271797180175781
1.40316666666667	-0.030517578125
1.4065	-0.0352859497070313
1.40983333333334	-0.0433921813964844
1.41316666666667	-0.049591064453125
1.4165	-0.0505447387695313
1.41983333333334	-0.0491142272949219
1.42316666666667	-0.0491142272949219
1.4265	-0.0510215759277344
1.42983333333334	-0.0481605529785156
1.43316666666667	-0.0433921813964844
1.4365	-0.0410079956054688
1.43983333333334	-0.0414848327636719
1.44316666666667	-0.0424385070800781
1.4465	-0.0400543212890625
1.44983333333334	-0.0371932983398438
1.45316666666667	-0.0324249267578125
1.4565	-0.02288818359375
1.45983333333334	-0.0104904174804688
1.46316666666667	0.00143051147460938
1.4665	0.00858306884765625
1.46983333333334	0.0133514404296875
1.47316666666667	0.0143051147460938
1.4765	0.0095367431640625
1.47983333333334	0.00095367431640625
1.48316666666667	-0.00333786010742188
1.4865	-0.00238418579101563
1.48983333333334	-0.003814697265625
1.49316666666667	-0.00905990600585938
1.4965	-0.0123977661132813
1.49983333333334	-0.0119209289550781
1.50316666666667	-0.0119209289550781
1.5065	-0.0133514404296875
1.50983333333334	-0.011444091796875
1.51316666666667	-0.00667572021484375
1.5165	-0.00524520874023438
1.51983333333334	-0.0109672546386719
1.52316666666667	-0.019073486328125
1.5265	-0.0233650207519531
1.52983333333334	-0.0238418579101563
1.53316666666667	-0.0243186950683594
1.5365	-0.0219345092773438
1.53983333333334	-0.0181198120117188
1.54316666666667	-0.0138282775878906
1.5465	-0.0123977661132813
1.54983333333334	-0.0152587890625
1.55316666666667	-0.0157356262207031
1.5565	-0.0152587890625
1.55983333333334	-0.0138282775878906
1.56316666666667	-0.0123977661132813
1.5665	-0.0119209289550781
1.56983333333334	-0.0123977661132813
1.57316666666667	-0.0152587890625
1.5765	-0.0181198120117188
1.57983333333334	-0.0176429748535156
1.58316666666667	-0.0138282775878906
1.5865	-0.0128746032714844
1.58983333333334	-0.0143051147460938
1.59316666666667	-0.0176429748535156
1.5965	-0.0205039978027344
1.59983333333334	-0.0262260437011719
1.60316666666667	-0.0348091125488281
1.6065	-0.0395774841308594
1.60983333333334	-0.0424385070800781
1.61316666666667	-0.0429153442382813
1.6165	-0.0448226928710938
1.61983333333334	-0.0438690185546875
1.62316666666667	-0.0410079956054688
1.6265	-0.0371932983398438
1.62983333333334	-0.0319480895996094
1.63316666666667	-0.0262260437011719
1.6365	-0.0200271606445313
1.63983333333334	-0.0166893005371094
1.64316666666667	-0.0133514404296875
1.6465	-0.0100135803222656
1.64983333333334	-0.00762939453125
1.65316666666667	-0.0057220458984375
1.6565	-0.003814697265625
1.65983333333334	-0.00143051147460938
1.66316666666667	-0.0019073486328125
1.6665	-0.003814697265625
1.66983333333334	-0.00333786010742188
1.67316666666667	0.0019073486328125
1.6765	0.00905990600585938
1.67983333333334	0.0138282775878906
1.68316666666667	0.0152587890625
1.6865	0.0171661376953125
1.68983333333334	0.0128746032714844
1.69316666666667	0.00619888305664063
1.6965	-0.00143051147460938
1.69983333333334	-0.00429153442382813
1.70316666666667	-0.00476837158203125
1.7065	-0.0057220458984375
1.70983333333334	-0.00715255737304688
1.71316666666667	-0.0109672546386719
1.7165	-0.0133514404296875
1.71983333333334	-0.0157356262207031
1.72316666666667	-0.0152587890625
1.7265	-0.011444091796875
1.72983333333334	-0.00286102294921875
1.73316666666667	0.00667572021484375
1.7365	0.00810623168945313
1.73983333333334	0.00333786010742188
1.74316666666667	-0.00286102294921875
1.7465	-0.0095367431640625
1.74983333333334	-0.0162124633789063
1.75316666666667	-0.0209808349609375
1.7565	-0.0195503234863281
1.75983333333334	-0.0152587890625
1.76316666666667	-0.011444091796875
1.7665	-0.0095367431640625
1.76983333333334	-0.00619888305664063
1.77316666666667	-0.00429153442382813
1.7765	-0.00143051147460938
1.77983333333334	0.00143051147460938
1.78316666666667	0.00286102294921875
1.7865	0.003814697265625
1.78983333333334	0.003814697265625
1.79316666666667	0.00333786010742188
1.7965	0.0057220458984375
1.79983333333334	0.0100135803222656
1.80316666666667	0.0147819519042969
1.8065	0.0200271606445313
1.80983333333334	0.0243186950683594
1.81316666666667	0.0290870666503906
1.8165	0.0276565551757813
1.81983333333334	0.0238418579101563
1.82316666666667	0.0209808349609375
1.8265	0.0176429748535156
1.82983333333334	0.0152587890625
1.83316666666667	0.0104904174804688
1.8365	0.0119209289550781
1.83983333333334	0.0181198120117188
1.84316666666667	0.0252723693847656
1.8465	0.0281333923339844
1.84983333333334	0.0262260437011719
1.85316666666667	0.0262260437011719
1.8565	0.0247955322265625
1.85983333333334	0.0200271606445313
1.86316666666667	0.0138282775878906
1.8665	0.0123977661132813
1.86983333333334	0.0162124633789063
1.87316666666667	0.0233650207519531
1.8765	0.0286102294921875
1.87983333333334	0.0329017639160156
1.88316666666667	0.0319480895996094
1.8865	0.0286102294921875
1.88983333333334	0.0238418579101563
1.89316666666667	0.0176429748535156
1.8965	0.0119209289550781
1.89983333333334	0.00810623168945313
1.90316666666667	0.00810623168945313
1.9065	0.00858306884765625
1.90983333333334	0.00810623168945313
1.91316666666667	0.00858306884765625
1.9165	0.011444091796875
1.91983333333334	0.0147819519042969
1.92316666666667	0.0138282775878906
1.9265	0.0123977661132813
1.92983333333334	0.0123977661132813
1.93316666666667	0.0138282775878906
1.9365	0.0104904174804688
1.93983333333334	0.00286102294921875
1.94316666666667	0
1.9465	0.00143051147460938
1.94983333333334	0.0057220458984375
1.95316666666667	0.00476837158203125
1.9565	0.0019073486328125
1.95983333333334	-0.00143051147460938
1.96316666666667	-0.00476837158203125
1.9665	-0.00762939453125
1.96983333333334	-0.0152587890625
1.97316666666667	-0.0209808349609375
1.9765	-0.0252723693847656
1.97983333333334	-0.0252723693847656
1.98316666666667	-0.0262260437011719
1.9865	-0.0300407409667969
1.98983333333334	-0.030517578125
1.99316666666667	-0.0314712524414063
1.9965	-0.0319480895996094
1.99983333333334	-0.034332275390625
2.00316666666667	-0.0338554382324219
2.0065	-0.0338554382324219
2.00983333333334	-0.034332275390625
2.01316666666667	-0.0329017639160156
2.0165	-0.0295639038085938
2.01983333333334	-0.0252723693847656
2.02316666666667	-0.02288818359375
2.0265	-0.0200271606445313
2.02983333333334	-0.0171661376953125
2.03316666666667	-0.0143051147460938
2.0365	-0.0109672546386719
2.03983333333334	-0.00905990600585938
2.04316666666667	-0.00762939453125
2.0465	-0.0104904174804688
2.04983333333334	-0.0157356262207031
2.05316666666667	-0.0219345092773438
2.0565	-0.0271797180175781
2.05983333333334	-0.0319480895996094
2.06316666666667	-0.0348091125488281
2.0665	-0.0367164611816406
2.06983333333334	-0.03814697265625
2.07316666666667	-0.0405311584472656
2.0765	-0.0452995300292969
2.07983333333334	-0.0429153442382813
2.08316666666667	-0.0376701354980469
2.0865	-0.026702880859375
2.08983333333334	-0.0162124633789063
2.09316666666667	-0.00524520874023438
2.0965	0.00333786010742188
2.09983333333334	0.003814697265625
2.10316666666667	-0.00143051147460938
2.1065	-0.00810623168945313
2.10983333333334	-0.0104904174804688
2.11316666666667	-0.0138282775878906
2.1165	-0.0143051147460938
2.11983333333334	-0.011444091796875
2.12316666666667	-0.0019073486328125
2.1265	0.00524520874023438
2.12983333333334	0.00762939453125
2.13316666666667	0.00667572021484375
2.1365	0.00333786010742188
2.13983333333334	0.0019073486328125
2.14316666666667	-0.003814697265625
2.1465	-0.00667572021484375
2.14983333333334	-0.00715255737304688
2.15316666666667	-0.000476837158203125
2.1565	0.003814697265625
2.15983333333334	0.0019073486328125
2.16316666666667	-0.00238418579101563
2.1665	-0.00619888305664063
2.16983333333334	-0.00905990600585938
2.17316666666667	-0.0157356262207031
2.1765	-0.0185966491699219
2.17983333333334	-0.0181198120117188
2.18316666666667	-0.0152587890625
2.1865	-0.0181198120117188
2.18983333333334	-0.0214576721191406
2.19316666666667	-0.0209808349609375
2.1965	-0.0214576721191406
2.19983333333334	-0.0247955322265625
2.20316666666667	-0.0324249267578125
2.2065	-0.0333786010742188
2.20983333333334	-0.0357627868652344
2.21316666666667	-0.0405311584472656
2.2165	-0.0414848327636719
2.21983333333334	-0.0386238098144531
2.22316666666667	-0.0295639038085938
2.2265	-0.0247955322265625
2.22983333333334	-0.0195503234863281
2.23316666666667	-0.0157356262207031
2.2365	-0.0152587890625
2.23983333333334	-0.0195503234863281
2.24316666666667	-0.026702880859375
2.2465	-0.0281333923339844
2.24983333333334	-0.0276565551757813
2.25316666666667	-0.0224113464355469
2.2565	-0.0176429748535156
2.25983333333334	-0.00905990600585938
2.26316666666667	-0.00286102294921875
2.2665	-0.00286102294921875
2.26983333333334	-0.00476837158203125
2.27316666666667	-0.0128746032714844
2.2765	-0.0166893005371094
2.27983333333334	-0.0195503234863281
2.28316666666667	-0.0205039978027344
2.2865	-0.02288818359375
2.28983333333334	-0.0257492065429688
2.29316666666667	-0.02288818359375
2.2965	-0.0209808349609375
2.29983333333334	-0.0195503234863281
2.30316666666667	-0.0166893005371094
2.3065	-0.0095367431640625
2.30983333333334	0.000476837158203125
2.31316666666667	0.00476837158203125
2.3165	0.0057220458984375
2.31983333333334	0.00238418579101563
2.32316666666667	-0.000476837158203125
2.3265	-0.00476837158203125
2.32983333333334	-0.00905990600585938
2.33316666666667	-0.0123977661132813
2.3365	-0.0157356262207031
2.33983333333334	-0.0166893005371094
2.34316666666667	-0.0200271606445313
2.3465	-0.0247955322265625
2.34983333333334	-0.0314712524414063
2.35316666666667	-0.0352859497070313
2.3565	-0.0362396240234375
2.35983333333334	-0.0367164611816406
2.36316666666667	-0.0357627868652344
2.3665	-0.0290870666503906
2.36983333333334	-0.0209808349609375
2.37316666666667	-0.0157356262207031
2.3765	-0.0143051147460938
2.37983333333334	-0.0109672546386719
2.38316666666667	-0.00905990600585938
2.3865	-0.011444091796875
2.38983333333334	-0.0166893005371094
2.39316666666667	-0.0200271606445313
2.3965	-0.019073486328125
2.39983333333334	-0.0195503234863281
2.40316666666667	-0.0205039978027344
2.4065	-0.0224113464355469
2.40983333333334	-0.0233650207519531
2.41316666666667	-0.0257492065429688
2.4165	-0.026702880859375
2.41983333333334	-0.0262260437011719
2.42316666666667	-0.026702880859375
2.4265	-0.0290870666503906
2.42983333333334	-0.0333786010742188
2.43316666666667	-0.0362396240234375
2.4365	-0.0386238098144531
2.43983333333334	-0.0371932983398438
2.44316666666667	-0.0300407409667969
2.4465	-0.0195503234863281
2.44983333333334	-0.0057220458984375
2.45316666666667	0.00238418579101563
2.4565	0.00667572021484375
2.45983333333334	0.00762939453125
2.46316666666667	0.0057220458984375
2.4665	0
2.46983333333334	-0.0104904174804688
2.47316666666667	-0.0171661376953125
2.4765	-0.0195503234863281
2.47983333333334	-0.0205039978027344
2.48316666666667	-0.0224113464355469
2.4865	-0.0214576721191406
2.48983333333334	-0.0157356262207031
2.49316666666667	-0.0104904174804688
2.4965	-0.0133514404296875
2.49983333333334	-0.0200271606445313
2.50316666666667	-0.0247955322265625
2.5065	-0.0281333923339844
2.50983333333334	-0.0257492065429688
2.51316666666667	-0.0219345092773438
2.5165	-0.0123977661132813
2.51983333333334	-0.0057220458984375
2.52316666666667	-0.00286102294921875
2.5265	-0.00333786010742188
2.52983333333334	-0.00905990600585938
2.53316666666667	-0.0176429748535156
2.5365	-0.0309944152832031
2.53983333333334	-0.0395774841308594
2.54316666666667	-0.0443458557128906
2.5465	-0.0438690185546875
2.54983333333334	-0.0433921813964844
2.55316666666667	-0.0395774841308594
2.5565	-0.0295639038085938
2.55983333333334	-0.0176429748535156
2.56316666666667	-0.00715255737304688
2.5665	-0.00286102294921875
2.56983333333334	0.00095367431640625
2.57316666666667	0.00333786010742188
2.5765	0.0019073486328125
2.57983333333334	-0.00238418579101563
2.58316666666667	-0.00762939453125
2.5865	-0.0119209289550781
2.58983333333334	-0.0162124633789063
2.59316666666667	-0.0243186950683594
2.5965	-0.0314712524414063
2.59983333333334	-0.0352859497070313
2.60316666666667	-0.0357627868652344
2.6065	-0.0367164611816406
2.60983333333334	-0.0391006469726563
2.61316666666667	-0.03814697265625
2.6165	-0.0329017639160156
2.61983333333334	-0.0247955322265625
2.62316666666667	-0.0176429748535156
2.6265	-0.0123977661132813
2.62983333333334	-0.00715255737304688
2.63316666666667	-0.00095367431640625
2.6365	0.00429153442382813
2.63983333333334	0.00524520874023438
2.64316666666667	0.0057220458984375
2.6465	0.00667572021484375
2.64983333333334	0.0119209289550781
2.65316666666667	0.0133514404296875
2.6565	0.0166893005371094
2.65983333333334	0.019073486328125
2.66316666666667	0.0257492065429688
2.6665	0.0333786010742188
2.66983333333334	0.0371932983398438
2.67316666666667	0.0410079956054688
2.6765	0.03814697265625
2.67983333333334	0.0367164611816406
2.68316666666667	0.030517578125
2.6865	0.0224113464355469
2.68983333333334	0.0143051147460938
2.69316666666667	0.00810623168945313
2.6965	-0.000476837158203125
2.69983333333334	-0.0104904174804688
2.70316666666667	-0.0171661376953125
2.7065	-0.0152587890625
2.70983333333334	-0.0143051147460938
2.71316666666667	-0.0157356262207031
2.7165	-0.0147819519042969
2.71983333333334	-0.0128746032714844
2.72316666666667	-0.0123977661132813
2.7265	-0.0181198120117188
2.72983333333334	-0.0219345092773438
2.73316666666667	-0.0200271606445313
2.7365	-0.0100135803222656
2.73983333333334	0.00238418579101563
2.74316666666667	0.0104904174804688
2.7465	0.0138282775878906
2.74983333333334	0.0147819519042969
2.75316666666667	0.0128746032714844
2.7565	0.00429153442382813
2.75983333333334	-0.00715255737304688
2.76316666666667	-0.0147819519042969
2.7665	-0.0157356262207031
2.76983333333334	-0.0147819519042969
2.77316666666667	-0.0138282775878906
2.7765	-0.0128746032714844
2.77983333333334	-0.0119209289550781
2.78316666666667	-0.0133514404296875
2.7865	-0.0147819519042969
2.78983333333334	-0.0133514404296875
2.79316666666667	-0.00762939453125
2.7965	-0.00095367431640625
2.79983333333334	0.0057220458984375
2.80316666666667	0.011444091796875
2.8065	0.0123977661132813
2.80983333333334	0.0100135803222656
2.81316666666667	0.00143051147460938
2.8165	-0.00762939453125
2.81983333333334	-0.0157356262207031
2.82316666666667	-0.0185966491699219
2.8265	-0.019073486328125
2.82983333333334	-0.0214576721191406
2.83316666666667	-0.0233650207519531
2.8365	-0.0252723693847656
2.83983333333334	-0.0252723693847656
2.84316666666667	-0.0276565551757813
2.8465	-0.0271797180175781
2.84983333333334	-0.0252723693847656
2.85316666666667	-0.0181198120117188
2.8565	-0.0100135803222656
2.85983333333334	-0.00429153442382813
2.86316666666667	-0.000476837158203125
2.8665	0.0057220458984375
2.86983333333334	0.0147819519042969
2.87316666666667	0.019073486328125
2.8765	0.0162124633789063
2.87983333333334	0.0100135803222656
2.88316666666667	0.00476837158203125
2.8865	-0.003814697265625
2.88983333333334	-0.0152587890625
2.89316666666667	-0.0233650207519531
2.8965	-0.0219345092773438
2.89983333333334	-0.0128746032714844
2.90316666666667	0
2.9065	0.0100135803222656
2.90983333333334	0.0185966491699219
2.91316666666667	0.0238418579101563
2.9165	0.0271797180175781
2.91983333333334	0.0276565551757813
2.92316666666667	0.0243186950683594
2.9265	0.0257492065429688
2.92983333333334	0.0309944152832031
2.93316666666667	0.0357627868652344
2.9365	0.0367164611816406
2.93983333333334	0.0357627868652344
2.94316666666667	0.0391006469726563
2.9465	0.0452995300292969
2.94983333333334	0.0529289245605469
2.95316666666667	0.0605583190917969
2.9565	0.0729560852050782
2.95983333333334	0.08392333984375
2.96316666666667	0.091552734375
2.9665	0.0944137573242188
2.96983333333334	0.0982284545898438
2.97316666666667	0.103473663330078
2.9765	0.107288360595703
2.97983333333334	0.109672546386719
2.98316666666667	0.109672546386719
2.9865	0.108718872070313
2.98983333333334	0.107288360595703
2.99316666666667	0.105857849121094
2.9965	0.103950500488281
2.99983333333334	0.102043151855469
3.00316666666667	0.100135803222656
3.0065	0.0967979431152344
3.00983333333334	0.0910758972167969
3.01316666666667	0.08392333984375
3.0165	0.0777244567871094
3.01983333333334	0.0729560852050782
3.02316666666667	0.0677108764648438
3.0265	0.0653266906738282
3.02983333333334	0.0605583190917969
3.03316666666667	0.0567436218261719
3.0365	0.0514984130859375
3.03983333333334	0.0486373901367188
3.04316666666667	0.0448226928710938
3.0465	0.0486373901367188
3.04983333333334	0.0553131103515625
3.05316666666667	0.0605583190917969
3.0565	0.0576972961425782
3.05983333333334	0.0529289245605469
3.06316666666667	0.0505447387695313
3.0665	0.0467300415039063
3.06983333333334	0.041961669921875
3.07316666666667	0.0424385070800781
3.0765	0.0538825988769532
3.07983333333334	0.0672340393066407
3.08316666666667	0.0762939453125
3.0865	0.0772476196289063
3.08983333333334	0.0782012939453125
3.09316666666667	0.0739097595214844
3.0965	0.0672340393066407
3.09983333333334	0.057220458984375
3.10316666666667	0.0505447387695313
3.1065	0.0433921813964844
3.10983333333334	0.0338554382324219
3.11316666666667	0.0224113464355469
3.1165	0.0100135803222656
3.11983333333334	0.003814697265625
3.12316666666667	-0.0019073486328125
3.1265	-0.00238418579101563
3.12983333333334	-0.00429153442382813
3.13316666666667	-0.00095367431640625
3.1365	0.000476837158203125
3.13983333333334	-0.00238418579101563
3.14316666666667	-0.0104904174804688
3.1465	-0.0195503234863281
3.14983333333334	-0.0238418579101563
3.15316666666667	-0.026702880859375
3.1565	-0.0262260437011719
3.15983333333334	-0.0243186950683594
3.16316666666667	-0.0162124633789063
3.1665	-0.0095367431640625
3.16983333333334	-0.00476837158203125
3.17316666666667	-0.0057220458984375
3.1765	-0.00619888305664063
3.17983333333334	-0.0019073486328125
3.18316666666667	-0.00095367431640625
3.1865	0.00095367431640625
3.18983333333334	-0.00238418579101563
3.19316666666667	-0.00238418579101563
3.1965	-0.003814697265625
3.19983333333334	-0.00905990600585938
3.20316666666667	-0.011444091796875
3.2065	-0.0133514404296875
3.20983333333334	-0.00905990600585938
3.21316666666667	-0.00858306884765625
3.2165	-0.00762939453125
3.21983333333334	-0.00619888305664063
3.22316666666667	-0.0057220458984375
3.2265	-0.00524520874023438
3.22983333333334	-0.00905990600585938
3.23316666666667	-0.00667572021484375
3.2365	-0.00619888305664063
3.23983333333334	-0.00286102294921875
3.24316666666667	0
3.2465	0.00095367431640625
3.24983333333334	0.00333786010742188
3.25316666666667	0.00286102294921875
3.2565	0.00667572021484375
3.25983333333334	0.00476837158203125
3.26316666666667	0
3.2665	-0.00333786010742188
3.26983333333334	-0.00762939453125
3.27316666666667	-0.0100135803222656
3.2765	-0.0152587890625
3.27983333333334	-0.019073486328125
3.28316666666667	-0.0205039978027344
3.2865	-0.0224113464355469
3.28983333333334	-0.0224113464355469
3.29316666666667	-0.0252723693847656
3.2965	-0.0281333923339844
3.29983333333334	-0.0281333923339844
3.30316666666667	-0.0309944152832031
3.3065	-0.0329017639160156
3.30983333333334	-0.0324249267578125
3.31316666666667	-0.0286102294921875
3.3165	-0.0247955322265625
3.31983333333334	-0.0257492065429688
3.32316666666667	-0.0286102294921875
3.3265	-0.0309944152832031
3.32983333333334	-0.034332275390625
3.33316666666667	-0.0352859497070313
3.3365	-0.0367164611816406
3.33983333333334	-0.0357627868652344
3.34316666666667	-0.030517578125
3.3465	-0.0262260437011719
3.34983333333334	-0.0200271606445313
3.35316666666667	-0.0176429748535156
3.3565	-0.0147819519042969
3.35983333333334	-0.0128746032714844
3.36316666666667	-0.0162124633789063
3.3665	-0.0205039978027344
3.36983333333334	-0.0238418579101563
3.37316666666667	-0.0257492065429688
3.3765	-0.026702880859375
3.37983333333334	-0.0281333923339844
3.38316666666667	-0.0214576721191406
3.3865	-0.0119209289550781
3.38983333333334	-0.00476837158203125
3.39316666666667	-0.00143051147460938
3.3965	-0.00333786010742188
3.39983333333334	-0.00333786010742188
3.40316666666667	-0.00429153442382813
3.4065	-0.00476837158203125
3.40983333333334	-0.0057220458984375
3.41316666666667	-0.00667572021484375
3.4165	-0.00476837158203125
3.41983333333334	-0.00333786010742188
3.42316666666667	-0.00905990600585938
3.4265	-0.0162124633789063
3.42983333333334	-0.0243186950683594
3.43316666666667	-0.0295639038085938
3.4365	-0.0319480895996094
3.43983333333334	-0.0324249267578125
3.44316666666667	-0.0295639038085938
3.4465	-0.0271797180175781
3.44983333333334	-0.0252723693847656
3.45316666666667	-0.0238418579101563
3.4565	-0.0243186950683594
3.45983333333334	-0.0295639038085938
3.46316666666667	-0.0352859497070313
3.4665	-0.0391006469726563
3.46983333333334	-0.0362396240234375
3.47316666666667	-0.0319480895996094
3.4765	-0.0257492065429688
3.47983333333334	-0.0162124633789063
3.48316666666667	-0.00858306884765625
3.4865	-0.00619888305664063
3.48983333333334	-0.0095367431640625
3.49316666666667	-0.0162124633789063
3.4965	-0.0247955322265625
3.49983333333334	-0.034332275390625
3.50316666666667	-0.0438690185546875
3.5065	-0.0481605529785156
3.50983333333334	-0.0505447387695313
3.51316666666667	-0.0524520874023438
3.5165	-0.0548362731933594
3.51983333333334	-0.0562667846679688
3.52316666666667	-0.05340576171875
3.5265	-0.049591064453125
3.52983333333334	-0.0438690185546875
3.53316666666667	-0.0376701354980469
3.5365	-0.0262260437011719
3.53983333333334	-0.0147819519042969
3.54316666666667	-0.00524520874023438
3.5465	-0.000476837158203125
3.54983333333334	-0.00095367431640625
3.55316666666667	-0.000476837158203125
3.5565	-0.00286102294921875
3.55983333333334	-0.00429153442382813
3.56316666666667	-0.00476837158203125
3.5665	-0.00238418579101563
3.56983333333334	0.0019073486328125
3.57316666666667	0.00238418579101563
3.5765	-0.00333786010742188
3.57983333333334	-0.0100135803222656
3.58316666666667	-0.0152587890625
3.5865	-0.0181198120117188
3.58983333333334	-0.0205039978027344
3.59316666666667	-0.0219345092773438
3.5965	-0.0200271606445313
3.59983333333334	-0.0162124633789063
3.60316666666667	-0.0147819519042969
3.6065	-0.0166893005371094
3.60983333333334	-0.0176429748535156
3.61316666666667	-0.0176429748535156
3.6165	-0.0128746032714844
3.61983333333334	-0.00762939453125
3.62316666666667	-0.000476837158203125
3.6265	0.00619888305664063
3.62983333333334	0.00858306884765625
3.63316666666667	0.00762939453125
3.6365	0.00333786010742188
3.63983333333334	-0.00476837158203125
3.64316666666667	-0.0157356262207031
3.6465	-0.0233650207519531
3.64983333333334	-0.0224113464355469
3.65316666666667	-0.0162124633789063
3.6565	-0.0123977661132813
3.65983333333334	-0.0104904174804688
3.66316666666667	-0.00667572021484375
3.6665	-0.00619888305664063
3.66983333333334	-0.0119209289550781
3.67316666666667	-0.0200271606445313
3.6765	-0.0247955322265625
3.67983333333334	-0.0205039978027344
3.68316666666667	-0.0152587890625
3.6865	-0.0109672546386719
3.68983333333334	-0.003814697265625
3.69316666666667	0.003814697265625
3.6965	0.00858306884765625
3.69983333333334	0.00524520874023438
3.70316666666667	-0.00715255737304688
3.7065	-0.0181198120117188
3.70983333333334	-0.0281333923339844
3.71316666666667	-0.0348091125488281
3.7165	-0.0362396240234375
3.71983333333334	-0.0367164611816406
3.72316666666667	-0.0314712524414063
3.7265	-0.0243186950683594
3.72983333333334	-0.0214576721191406
3.73316666666667	-0.0252723693847656
3.7365	-0.0290870666503906
3.73983333333334	-0.0314712524414063
3.74316666666667	-0.0290870666503906
3.7465	-0.0271797180175781
3.74983333333334	-0.0238418579101563
3.75316666666667	-0.0195503234863281
3.7565	-0.0195503234863281
3.75983333333334	-0.0200271606445313
3.76316666666667	-0.0262260437011719
3.7665	-0.0314712524414063
3.76983333333334	-0.0367164611816406
3.77316666666667	-0.0367164611816406
3.7765	-0.0338554382324219
3.77983333333334	-0.0262260437011719
3.78316666666667	-0.0185966491699219
3.7865	-0.0171661376953125
3.78983333333334	-0.0181198120117188
3.79316666666667	-0.0243186950683594
3.7965	-0.0286102294921875
3.79983333333334	-0.0367164611816406
3.80316666666667	-0.0424385070800781
3.8065	-0.0433921813964844
3.80983333333334	-0.0391006469726563
3.81316666666667	-0.034332275390625
3.8165	-0.0338554382324219
3.81983333333334	-0.0362396240234375
3.82316666666667	-0.0391006469726563
3.8265	-0.0410079956054688
3.82983333333334	-0.0443458557128906
3.83316666666667	-0.0476837158203125
3.8365	-0.0505447387695313
3.83983333333334	-0.0476837158203125
3.84316666666667	-0.0472068786621094
3.8465	-0.049591064453125
3.84983333333334	-0.0538825988769532
3.85316666666667	-0.0557899475097657
3.8565	-0.057220458984375
3.85983333333334	-0.0586509704589844
3.86316666666667	-0.0615119934082032
3.8665	-0.0681877136230469
3.86983333333334	-0.0734329223632813
3.87316666666667	-0.0820159912109375
3.8765	-0.0905990600585938
3.87983333333334	-0.10061264038086
3.88316666666667	-0.103473663330078
3.8865	-0.0972747802734375
3.88983333333334	-0.0929832458496094
3.89316666666667	-0.0891685485839844
3.8965	-0.0824928283691406
3.89983333333334	-0.0715255737304688
3.90316666666667	-0.0600814819335938
3.9065	-0.0491142272949219
3.90983333333334	-0.0309944152832031
3.91316666666667	-0.0057220458984375
3.9165	0.0247955322265625
3.91983333333334	0.0576972961425782
3.92316666666667	0.0925064086914063
3.9265	0.128746032714844
3.92983333333334	0.163555145263672
3.93316666666667	0.204563140869141
3.9365	0.255107879638672
3.93983333333334	0.310897827148438
3.94316666666667	0.369071960449219
3.9465	0.429153442382813
3.94983333333334	0.494480133056641
3.95316666666667	0.555515289306641
3.9565	0.607490539550782
3.95983333333334	0.657081604003907
3.96316666666667	0.708103179931641
3.9665	0.765323638916016
3.96983333333334	0.827312469482422
3.97316666666667	0.893115997314453
3.9765	0.958442687988281
3.97983333333334	1.0218620300293
3.98316666666667	1.0833740234375
3.9865	1.13821029663086
3.98983333333334	1.190185546875
3.99316666666667	1.23977661132813
3.9965	1.28889083862305
3.99983333333334	1.33752822875977
4.00316666666667	1.3875961303711
4.0065	1.43718719482422
4.00983333333334	1.48439407348633
4.01316666666667	1.52587890625
4.0165	1.56259536743164
4.01983333333334	1.59263610839844
4.02316666666667	1.61361694335938
4.0265	1.62696838378906
4.02983333333334	1.62935256958008
4.03316666666667	1.62267684936524
4.0365	1.60312652587891
4.03983333333334	1.57213211059571
4.04316666666667	1.53303146362305
4.0465	1.48582458496094
4.04983333333334	1.43098831176758
4.05316666666667	1.373291015625
4.0565	1.31750106811524
4.05983333333334	1.26028060913086
4.06316666666667	1.20019912719727
4.0665	1.14154815673828
4.06983333333334	1.08718872070313
4.07316666666667	1.02949142456055
4.0765	0.967979431152344
4.07983333333334	0.910758972167969
4.08316666666667	0.861167907714844
4.0865	0.812530517578125
4.08983333333334	0.759601593017578
4.09316666666667	0.709056854248047
4.0965	0.669002532958985
4.09983333333334	0.632762908935547
4.10316666666667	0.597476959228516
4.1065	0.560760498046875
4.10983333333334	0.529289245605469
4.11316666666667	0.501155853271485
4.1165	0.4730224609375
4.11983333333334	0.443458557128906
4.12316666666667	0.415802001953125
4.1265	0.391483306884766
4.12983333333334	0.368595123291016
4.13316666666667	0.347614288330078
4.1365	0.324249267578125
4.13983333333334	0.302314758300781
4.14316666666667	0.279426574707031
4.1465	0.2593994140625
4.14983333333334	0.239849090576172
4.15316666666667	0.220775604248047
4.1565	0.203609466552735
4.15983333333334	0.180244445800781
4.16316666666667	0.152111053466797
4.1665	0.12350082397461
4.16983333333334	0.0977516174316406
4.17316666666667	0.072479248046875
4.1765	0.0452995300292969
4.17983333333334	0.0276565551757813
4.18316666666667	0.0147819519042969
4.1865	0.000476837158203125
4.18983333333334	-0.0147819519042969
4.19316666666667	-0.0286102294921875
4.1965	-0.0376701354980469
4.19983333333334	-0.0486373901367188
4.20316666666667	-0.0553131103515625
4.2065	-0.0629425048828125
4.20983333333334	-0.0720024108886719
4.21316666666667	-0.0844001770019531
4.2165	-0.0939369201660156
4.21983333333334	-0.09918212890625
4.22316666666667	-0.106334686279297
4.2265	-0.113487243652344
4.22983333333334	-0.112056732177735
4.23316666666667	-0.101089477539063
4.2365	-0.0886917114257813
4.23983333333334	-0.0810623168945313
4.24316666666667	-0.072479248046875
4.2465	-0.0605583190917969
4.24983333333334	-0.0553131103515625
4.25316666666667	-0.0557899475097657
4.2565	-0.06103515625
4.25983333333334	-0.0658035278320313
4.26316666666667	-0.0710487365722657
4.2665	-0.0739097595214844
4.26983333333334	-0.0729560852050782
4.27316666666667	-0.0710487365722657
4.2765	-0.0662803649902344
4.27983333333334	-0.0596046447753907
4.28316666666667	-0.05340576171875
4.2865	-0.049591064453125
4.28983333333334	-0.0433921813964844
4.29316666666667	-0.0400543212890625
4.2965	-0.0395774841308594
4.29983333333334	-0.0410079956054688
4.30316666666667	-0.0414848327636719
4.3065	-0.0438690185546875
4.30983333333334	-0.0491142272949219
4.31316666666667	-0.0514984130859375
4.3165	-0.05340576171875
4.31983333333334	-0.0548362731933594
4.32316666666667	-0.05340576171875
4.3265	-0.049591064453125
4.32983333333334	-0.0452995300292969
4.33316666666667	-0.0405311584472656
4.3365	-0.034332275390625
4.33983333333334	-0.0300407409667969
4.34316666666667	-0.0319480895996094
4.3465	-0.0329017639160156
4.34983333333334	-0.0295639038085938
4.35316666666667	-0.0290870666503906
4.3565	-0.0295639038085938
4.35983333333334	-0.0290870666503906
4.36316666666667	-0.0243186950683594
4.3665	-0.0219345092773438
4.36983333333334	-0.0276565551757813
4.37316666666667	-0.0314712524414063
4.3765	-0.0300407409667969
4.37983333333334	-0.026702880859375
4.38316666666667	-0.0295639038085938
4.3865	-0.034332275390625
4.38983333333334	-0.034332275390625
4.39316666666667	-0.0309944152832031
4.3965	-0.034332275390625
4.39983333333334	-0.0371932983398438
4.40316666666667	-0.0338554382324219
4.4065	-0.030517578125
4.40983333333334	-0.0309944152832031
4.41316666666667	-0.0367164611816406
4.4165	-0.0367164611816406
4.41983333333334	-0.0367164611816406
4.42316666666667	-0.0429153442382813
4.4265	-0.0433921813964844
4.42983333333334	-0.0386238098144531
4.43316666666667	-0.0324249267578125
4.4365	-0.0338554382324219
4.43983333333334	-0.0352859497070313
4.44316666666667	-0.026702880859375
4.4465	-0.0214576721191406
4.44983333333334	-0.0219345092773438
4.45316666666667	-0.0233650207519531
4.4565	-0.0200271606445313
4.45983333333334	-0.0166893005371094
4.46316666666667	-0.0238418579101563
4.4665	-0.0295639038085938
4.46983333333334	-0.0290870666503906
4.47316666666667	-0.0281333923339844
4.4765	-0.030517578125
4.47983333333334	-0.0338554382324219
4.48316666666667	-0.026702880859375
4.4865	-0.0200271606445313
4.48983333333334	-0.0162124633789063
4.49316666666667	-0.0104904174804688
4.4965	0
4.49983333333334	0.00762939453125
4.50316666666667	0.0057220458984375
4.5065	0.00476837158203125
4.50983333333334	0.00810623168945313
4.51316666666667	0.00810623168945313
4.5165	0.00286102294921875
4.51983333333334	0.00238418579101563
4.52316666666667	0.00810623168945313
4.5265	0.0104904174804688
4.52983333333334	0.0057220458984375
4.53316666666667	0.003814697265625
4.5365	0.00619888305664063
4.53983333333334	0.00619888305664063
4.54316666666667	-0.000476837158203125
4.5465	-0.00667572021484375
4.54983333333334	-0.00476837158203125
4.55316666666667	-0.00143051147460938
4.5565	-0.003814697265625
4.55983333333334	-0.0100135803222656
4.56316666666667	-0.0100135803222656
4.5665	-0.00810623168945313
4.56983333333334	-0.0119209289550781
4.57316666666667	-0.0195503234863281
4.5765	-0.0219345092773438
4.57983333333334	-0.019073486328125
4.58316666666667	-0.0166893005371094
4.5865	-0.0109672546386719
4.58983333333334	-0.00095367431640625
4.59316666666667	0.00524520874023438
4.5965	0.00143051147460938
4.59983333333334	-0.00619888305664063
4.60316666666667	-0.0119209289550781
4.6065	-0.0209808349609375
4.60983333333334	-0.0300407409667969
4.61316666666667	-0.0300407409667969
4.6165	-0.0181198120117188
4.61983333333334	-0.00429153442382813
4.62316666666667	0.000476837158203125
4.6265	0.00143051147460938
4.62983333333334	0.00095367431640625
4.63316666666667	-0.00143051147460938
4.6365	-0.011444091796875
4.63983333333334	-0.0233650207519531
4.64316666666667	-0.0295639038085938
4.6465	-0.0276565551757813
4.64983333333334	-0.0257492065429688
4.65316666666667	-0.0257492065429688
4.6565	-0.0247955322265625
4.65983333333334	-0.0200271606445313
4.66316666666667	-0.0138282775878906
4.6665	-0.0157356262207031
4.66983333333334	-0.0181198120117188
4.67316666666667	-0.0166893005371094
4.6765	-0.0104904174804688
4.67983333333334	-0.00810623168945313
4.68316666666667	-0.0119209289550781
4.6865	-0.0147819519042969
4.68983333333334	-0.0138282775878906
4.69316666666667	-0.0166893005371094
4.6965	-0.0233650207519531
4.69983333333334	-0.0295639038085938
4.70316666666667	-0.0281333923339844
4.7065	-0.0214576721191406
4.70983333333334	-0.0147819519042969
4.71316666666667	-0.00762939453125
4.7165	-0.003814697265625
4.71983333333334	0.00143051147460938
4.72316666666667	0.00619888305664063
4.7265	0.0095367431640625
4.72983333333334	0.00524520874023438
4.73316666666667	-0.003814697265625
4.7365	-0.0095367431640625
4.73983333333334	-0.0100135803222656
4.74316666666667	-0.011444091796875
4.7465	-0.0171661376953125
4.74983333333334	-0.0233650207519531
4.75316666666667	-0.026702880859375
4.7565	-0.0286102294921875
4.75983333333334	-0.0300407409667969
4.76316666666667	-0.030517578125
4.7665	-0.0286102294921875
4.76983333333334	-0.0224113464355469
4.77316666666667	-0.0143051147460938
4.7765	-0.0100135803222656
4.77983333333334	-0.0138282775878906
4.78316666666667	-0.0205039978027344
4.7865	-0.0224113464355469
4.78983333333334	-0.0205039978027344
4.79316666666667	-0.0200271606445313
4.7965	-0.0238418579101563
4.79983333333334	-0.0252723693847656
4.80316666666667	-0.0209808349609375
4.8065	-0.0171661376953125
4.80983333333334	-0.0195503234863281
4.81316666666667	-0.0257492065429688
4.8165	-0.0257492065429688
4.81983333333334	-0.019073486328125
4.82316666666667	-0.0166893005371094
4.8265	-0.0195503234863281
4.82983333333334	-0.0209808349609375
4.83316666666667	-0.0143051147460938
4.8365	-0.00810623168945313
4.83983333333334	-0.011444091796875
4.84316666666667	-0.0171661376953125
4.8465	-0.0185966491699219
4.84983333333334	-0.011444091796875
4.85316666666667	-0.00333786010742188
4.8565	0.00238418579101563
4.85983333333334	0.00762939453125
4.86316666666667	0.0138282775878906
4.8665	0.0195503234863281
4.86983333333334	0.0152587890625
4.87316666666667	0.00095367431640625
4.8765	-0.0128746032714844
4.87983333333334	-0.0176429748535156
4.88316666666667	-0.0185966491699219
4.8865	-0.0252723693847656
4.88983333333334	-0.030517578125
4.89316666666667	-0.0281333923339844
4.8965	-0.019073486328125
4.89983333333334	-0.0147819519042969
4.90316666666667	-0.0171661376953125
4.9065	-0.0166893005371094
4.90983333333334	-0.0119209289550781
4.91316666666667	-0.00715255737304688
4.9165	-0.0133514404296875
4.91983333333334	-0.0214576721191406
4.92316666666667	-0.0276565551757813
4.9265	-0.0271797180175781
4.92983333333334	-0.0247955322265625
4.93316666666667	-0.0257492065429688
4.9365	-0.026702880859375
4.93983333333334	-0.0262260437011719
4.94316666666667	-0.0171661376953125
4.9465	-0.00858306884765625
4.94983333333334	-0.00476837158203125
4.95316666666667	-0.00286102294921875
4.9565	0.00238418579101563
4.95983333333334	0.0119209289550781
4.96316666666667	0.0185966491699219
4.9665	0.0176429748535156
4.96983333333334	0.0119209289550781
4.97316666666667	0.00858306884765625
4.9765	0.0143051147460938
4.97983333333334	0.0195503234863281
4.98316666666667	0.0195503234863281
4.9865	0.0147819519042969
4.98983333333334	0.0166893005371094
4.99316666666667	0.0252723693847656
4.9965	0.0314712524414063
4.99983333333334	0.0352859497070313
5.00316666666667	0.0414848327636719
5.0065	0.0538825988769532
5.00983333333334	0.06866455078125
5.01316666666667	0.080108642578125
5.0165	0.087738037109375
5.01983333333334	0.0977516174316406
5.02316666666667	0.110626220703125
5.0265	0.127315521240235
5.02983333333334	0.146865844726563
5.03316666666667	0.170707702636719
5.0365	0.1983642578125
5.03983333333334	0.226974487304688
5.04316666666667	0.260353088378906
5.0465	0.295639038085938
5.04983333333334	0.329971313476563
5.05316666666667	0.361442565917969
5.0565	0.396728515625
5.05983333333334	0.441551208496094
5.06316666666667	0.495433807373047
5.0665	0.555515289306641
5.06983333333334	0.622749328613282
5.07316666666667	0.700473785400391
5.0765	0.789642333984375
5.07983333333334	0.886917114257813
5.08316666666667	0.984668731689453
5.0865	1.0828971862793
5.08983333333334	1.18875503540039
5.09316666666667	1.30367279052735
5.0965	1.43003463745117
5.09983333333334	1.56307220458985
5.10316666666667	1.708984375
5.1065	1.87063217163086
5.10983333333334	2.05278396606446
5.11316666666667	2.25400924682617
5.1165	2.46953964233399
5.11983333333334	2.69699096679688
5.12316666666667	2.93684005737305
5.1265	3.19528579711914
5.12983333333334	3.47280502319336
5.13316666666667	3.77082824707031
5.1365	4.08363342285156
5.13983333333334	4.41360473632813
5.14316666666667	4.76169586181641
5.1465	5.12790679931641
5.14983333333334	5.50985336303711
5.15316666666667	5.90848922729492
5.1565	6.33001327514649
5.15983333333334	6.77776336669922
5.16316666666667	7.2474479675293
5.1665	7.73429870605469
5.16983333333334	8.24117660522461
5.17316666666667	8.77094268798828
5.1765	9.31882858276367
5.17983333333334	9.88006591796875
5.18316666666667	10.4532241821289
5.1865	11.040210723877
5.18983333333334	11.6353034973145
5.19316666666667	12.2413635253906
5.1965	12.8555297851563
5.19983333333334	13.4763717651367
5.20316666666667	14.1029357910156
5.2065	14.7333145141602
5.20983333333334	15.3636932373047
5.21316666666667	15.9821510314942
5.2165	16.5905952453613
5.21983333333334	17.1890258789063
5.22316666666667	17.7760124206543
5.2265	18.3472633361817
5.22983333333334	18.9008712768555
5.23316666666667	19.4401741027832
5.2365	19.9589729309082
5.23983333333334	20.4515457153321
5.24316666666667	20.9226608276367
5.2465	21.3737487792969
5.24983333333334	21.7981338500977
5.25316666666667	22.1867561340332
5.2565	22.5410461425781
5.25983333333334	22.8633880615235
5.26316666666667	23.1475830078125
5.2665	23.3850479125977
5.26983333333334	23.5786437988281
5.27316666666667	23.7350463867188
5.2765	23.8585472106934
5.27983333333334	23.9548683166504
5.28316666666667	24.0235328674317
5.2865	24.0659713745117
5.28983333333334	24.0769386291504
5.29316666666667	24.050235748291
5.2965	23.9810943603516
5.29983333333334	23.8637924194336
5.30316666666667	23.7002372741699
5.3065	23.5004425048828
5.30983333333334	23.2729911804199
5.31316666666667	23.0264663696289
5.3165	22.7603912353516
5.31983333333334	22.4833488464356
5.32316666666667	22.1972465515137
5.3265	21.8982696533203
5.32983333333334	21.578311920166
5.33316666666667	21.2335586547852
5.3365	20.8654403686524
5.33983333333334	20.472526550293
5.34316666666667	20.0581550598145
5.3465	19.6270942687988
5.34983333333334	19.1893577575684
5.35316666666667	18.7468528747559
5.3565	18.3091163635254
5.35983333333334	17.8828239440918
5.36316666666667	17.4646377563477
5.3665	17.0469284057617
5.36983333333334	16.6239738464356
5.37316666666667	16.1933898925781
5.3765	15.7523155212403
5.37983333333334	15.3007507324219
5.38316666666667	14.8429870605469
5.3865	14.3909454345703
5.38983333333334	13.9508247375488
5.39316666666667	13.5288238525391
5.3965	13.1220817565918
5.39983333333334	12.7239227294922
5.40316666666667	12.3343467712403
5.4065	11.9485855102539
5.40983333333334	11.5628242492676
5.41316666666667	11.1713409423828
5.4165	10.7793807983399
5.41983333333334	10.3979110717774
5.42316666666667	10.0293159484863
5.4265	9.67454910278321
5.42983333333334	9.33599472045899
5.43316666666667	9.0174674987793
5.4365	8.71610641479492
5.43983333333334	8.4218978881836
5.44316666666667	8.12673568725586
5.4465	7.82918930053711
5.44983333333334	7.52925872802735
5.45316666666667	7.23409652709961
5.4565	6.95133209228516
5.45983333333334	6.68191909790039
5.46316666666667	6.42776489257813
5.4665	6.18886947631836
5.46983333333334	5.9657096862793
5.47316666666667	5.74874877929688
5.4765	5.53131103515625
5.47983333333334	5.31101226806641
5.48316666666667	5.09500503540039
5.4865	4.88710403442383
5.48983333333334	4.68778610229492
5.49316666666667	4.49991226196289
5.4965	4.32872772216797
5.49983333333334	4.17613983154297
5.50316666666667	4.03356552124024
5.5065	3.89766693115235
5.50983333333334	3.7684440612793
5.51316666666667	3.64446640014649
5.5165	3.52048873901367
5.51983333333334	3.39460372924805
5.52316666666667	3.27110290527344
5.5265	3.15046310424805
5.52983333333334	3.03268432617188
5.53316666666667	2.91728973388672
5.5365	2.80809402465821
5.53983333333334	2.70891189575196
5.54316666666667	2.62022018432617
5.5465	2.54487991333008
5.54983333333334	2.47526168823242
5.55316666666667	2.40707397460938
5.5565	2.34365463256836
5.55983333333334	2.28643417358399
5.56316666666667	2.23588943481446
5.5665	2.19154357910156
5.56983333333334	2.15530395507813
5.57316666666667	2.12812423706055
5.5765	2.10094451904297
5.57983333333334	2.07138061523438
5.58316666666667	2.03704833984375
5.5865	1.9989013671875
5.58983333333334	1.95407867431641
5.59316666666667	1.90448760986328
5.5965	1.85680389404297
5.59983333333334	1.81198120117188
5.60316666666667	1.77288055419922
5.6065	1.73664093017578
5.60983333333334	1.70612335205078
5.61316666666667	1.68180465698242
5.6165	1.66606903076172
5.61983333333334	1.65605545043946
5.62316666666667	1.65224075317383
5.6265	1.65653228759766
5.62983333333334	1.66177749633789
5.63316666666667	1.66559219360352
5.6365	1.66368484497071
5.63983333333334	1.65843963623047
5.64316666666667	1.6469955444336
5.6465	1.62744522094727
5.64983333333334	1.60884857177735
5.65316666666667	1.59025192260742
5.6565	1.57546997070313
5.65983333333334	1.56164169311524
5.66316666666667	1.54733657836914
5.6665	1.52873992919922
5.66983333333334	1.5101432800293
5.67316666666667	1.49679183959961
5.6765	1.48725509643555
5.67983333333334	1.48200988769531
5.68316666666667	1.48248672485352
5.6865	1.495361328125
5.68983333333334	1.51443481445313
5.69316666666667	1.53636932373047
5.6965	1.55162811279297
5.69983333333334	1.55687332153321
5.70316666666667	1.55115127563477
5.7065	1.53493881225586
5.70983333333334	1.51157379150391
5.71316666666667	1.48296356201172
5.7165	1.45959854125977
5.71983333333334	1.44290924072266
5.72316666666667	1.43623352050781
5.7265	1.43814086914063
5.72983333333334	1.44433975219727
5.73316666666667	1.45435333251953
5.7365	1.46293640136719
5.73983333333334	1.47485733032227
5.74316666666667	1.48820877075196
5.7465	1.495361328125
5.74983333333334	1.49679183959961
5.75316666666667	1.49202346801758
5.7565	1.48677825927735
5.75983333333334	1.47819519042969
5.76316666666667	1.46532058715821
5.7665	1.45339965820313
5.76983333333334	1.44672393798828
5.77316666666667	1.44672393798828
5.7765	1.45196914672852
5.77983333333334	1.45816802978516
5.78316666666667	1.4643669128418
5.7865	1.47008895874024
5.78983333333334	1.47724151611328
5.79316666666667	1.48153305053711
5.7965	1.47771835327149
5.79983333333334	1.46722793579102
5.80316666666667	1.45578384399414
5.8065	1.44386291503906
5.80983333333334	1.42717361450196
5.81316666666667	1.40857696533203
5.8165	1.39379501342774
5.81983333333334	1.38425827026367
5.82316666666667	1.38282775878906
5.8265	1.38950347900391
5.82983333333334	1.4028549194336
5.83316666666667	1.4181137084961
5.8365	1.43241882324219
5.83983333333334	1.4486312866211
5.84316666666667	1.46055221557617
5.8465	1.46675109863281
5.84983333333334	1.46484375
5.85316666666667	1.45864486694336
5.8565	1.44767761230469
5.85983333333334	1.43098831176758
5.86316666666667	1.41000747680664
5.8665	1.3880729675293
5.86983333333334	1.373291015625
5.87316666666667	1.36613845825196
5.8765	1.36518478393555
5.87983333333334	1.36947631835938
5.88316666666667	1.37948989868164
5.8865	1.39427185058594
5.88983333333334	1.40857696533203
5.89316666666667	1.42335891723633
5.8965	1.44290924072266
5.89983333333334	1.4638900756836
5.90316666666667	1.47867202758789
5.9065	1.47867202758789
5.90983333333334	1.46865844726563
5.91316666666667	1.45196914672852
5.9165	1.42908096313477
5.91983333333334	1.4033317565918
5.92316666666667	1.38473510742188
5.9265	1.37805938720703
5.92983333333334	1.37948989868164
5.93316666666667	1.38187408447266
5.9365	1.3885498046875
5.93983333333334	1.39856338500977
5.94316666666667	1.40762329101563
5.9465	1.41572952270508
5.94983333333334	1.42669677734375
5.95316666666667	1.44052505493164
5.9565	1.45149230957031
5.95983333333334	1.45578384399414
5.96316666666667	1.45959854125977
5.9665	1.46341323852539
5.96983333333334	1.46770477294922
5.97316666666667	1.47294998168946
5.9765	1.47867202758789
5.97983333333334	1.48487091064453
5.98316666666667	1.48868560791016
5.9865	1.49011611938477
5.98983333333334	1.49154663085938
5.99316666666667	1.48868560791016
5.9965	1.48200988769531
5.99983333333334	1.47485733032227
6.00316666666667	1.46627426147461
6.0065	1.45673751831055
6.00983333333334	1.44338607788086
6.01316666666667	1.43241882324219
6.0165	1.42526626586914
6.01983333333334	1.42288208007813
6.02316666666667	1.42192840576172
6.0265	1.42049789428711
6.02983333333334	1.4181137084961
6.03316666666667	1.41048431396485
6.0365	1.39904022216797
6.03983333333334	1.38282775878906
6.04316666666667	1.36804580688477
6.0465	1.35469436645508
6.04983333333334	1.34515762329102
6.05316666666667	1.33800506591797
6.0565	1.33371353149414
6.05983333333334	1.33323669433594
6.06316666666667	1.33275985717774
6.0665	1.33323669433594
6.06983333333334	1.33275985717774
6.07316666666667	1.33562088012696
6.0765	1.34372711181641
6.07983333333334	1.35517120361328
6.08316666666667	1.37090682983399
6.0865	1.38664245605469
6.08983333333334	1.40571594238281
6.09316666666667	1.42383575439453
6.0965	1.43861770629883
6.09983333333334	1.4486312866211
6.10316666666667	1.45101547241211
6.1065	1.44577026367188
6.10983333333334	1.4338493347168
6.11316666666667	1.4190673828125
6.1165	1.40523910522461
6.11983333333334	1.38902664184571
6.12316666666667	1.373291015625
6.1265	1.36041641235352
6.12983333333334	1.35040283203125
6.13316666666667	1.34706497192383
6.1365	1.34754180908203
6.13983333333334	1.3570785522461
6.14316666666667	1.37186050415039
6.1465	1.38664245605469
6.14983333333334	1.39999389648438
6.15316666666667	1.41191482543946
6.1565	1.4185905456543
6.15983333333334	1.42097473144531
6.16316666666667	1.42002105712891
6.1665	1.42145156860352
6.16983333333334	1.42002105712891
6.17316666666667	1.41096115112305
6.1765	1.39522552490235
6.17983333333334	1.37710571289063
6.18316666666667	1.36184692382813
6.1865	1.35040283203125
6.18983333333334	1.34944915771485
6.19316666666667	1.35564804077149
6.1965	1.36566162109375
6.19983333333334	1.37472152709961
6.20316666666667	1.38425827026367
6.2065	1.39331817626953
6.20983333333334	1.39808654785156
6.21316666666667	1.40094757080078
6.2165	1.40523910522461
6.21983333333334	1.41048431396485
6.22316666666667	1.41334533691406
6.2265	1.41239166259766
6.22983333333334	1.40714645385742
6.23316666666667	1.39951705932617
6.2365	1.38711929321289
6.23983333333334	1.37090682983399
6.24316666666667	1.35612487792969
6.2465	1.34420394897461
6.24983333333334	1.33466720581055
6.25316666666667	1.32942199707031
6.2565	1.33132934570313
6.25983333333334	1.3422966003418
6.26316666666667	1.35517120361328
6.2665	1.36423110961914
6.26983333333334	1.37042999267578
6.27316666666667	1.37567520141602
6.2765	1.37996673583985
6.27983333333334	1.38235092163086
6.28316666666667	1.38711929321289
6.2865	1.39760971069336
6.28983333333334	1.41429901123047
6.29316666666667	1.42812728881836
6.2965	1.43766403198242
6.29983333333334	1.44052505493164
6.30316666666667	1.43861770629883
6.3065	1.43051147460938
6.30983333333334	1.41716003417969
6.31316666666667	1.40094757080078
6.3165	1.38235092163086
6.31983333333334	1.36709213256836
6.32316666666667	1.3580322265625
6.3265	1.3570785522461
6.32983333333334	1.36280059814453
6.33316666666667	1.36995315551758
6.3365	1.37805938720703
6.33983333333334	1.38187408447266
6.34316666666667	1.37758255004883
6.3465	1.36661529541016
6.34983333333334	1.35183334350586
6.35316666666667	1.3427734375
6.3565	1.33943557739258
6.35983333333334	1.34086608886719
6.36316666666667	1.34325027465821
6.3665	1.34658813476563
6.36983333333334	1.34611129760742
6.37316666666667	1.34038925170899
6.3765	1.33275985717774
6.37983333333334	1.33085250854492
6.38316666666667	1.33466720581055
6.3865	1.34086608886719
6.38983333333334	1.34754180908203
6.39316666666667	1.35326385498047
6.3965	1.3580322265625
6.39983333333334	1.35231018066406
6.40316666666667	1.3418197631836
6.4065	1.3265609741211
6.40983333333334	1.31464004516602
6.41316666666667	1.30510330200196
6.4165	1.29842758178711
6.41983333333334	1.30033493041992
6.42316666666667	1.30653381347656
6.4265	1.31750106811524
6.42983333333334	1.32799148559571
6.43316666666667	1.33895874023438
6.4365	1.34897232055664
6.43983333333334	1.35612487792969
6.44316666666667	1.35850906372071
6.4465	1.35517120361328
6.44983333333334	1.34849548339844
6.45316666666667	1.3418197631836
6.4565	1.33800506591797
6.45983333333334	1.33466720581055
6.46316666666667	1.33419036865235
6.4665	1.33705139160156
6.46983333333334	1.34468078613281
6.47316666666667	1.35326385498047
6.4765	1.36089324951172
6.47983333333334	1.36804580688477
6.48316666666667	1.3723373413086
6.4865	1.373291015625
6.48983333333334	1.3723373413086
6.49316666666667	1.37090682983399
6.4965	1.36804580688477
6.49983333333334	1.36137008666992
6.50316666666667	1.35278701782227
6.5065	1.34325027465821
6.50983333333334	1.33275985717774
6.51316666666667	1.32179260253906
6.5165	1.30891799926758
6.51983333333334	1.30033493041992
6.52316666666667	1.29890441894531
6.5265	1.30319595336914
6.52983333333334	1.31464004516602
6.53316666666667	1.3265609741211
6.5365	1.33991241455078
6.53983333333334	1.35040283203125
6.54316666666667	1.35946273803711
6.5465	1.36756896972656
6.54983333333334	1.37186050415039
6.55316666666667	1.37472152709961
6.5565	1.37710571289063
6.55983333333334	1.38092041015625
6.56316666666667	1.38330459594727
6.5665	1.38187408447266
6.56983333333334	1.38044357299805
6.57316666666667	1.38044357299805
6.5765	1.38044357299805
6.57983333333334	1.37805938720703
6.58316666666667	1.37472152709961
6.5865	1.37519836425781
6.58983333333334	1.37710571289063
6.59316666666667	1.37615203857422
6.5965	1.3723373413086
6.59983333333334	1.36613845825196
6.60316666666667	1.3575553894043
6.6065	1.34468078613281
6.60983333333334	1.32894515991211
6.61316666666667	1.31559371948242
6.6165	1.30510330200196
6.61983333333334	1.29890441894531
6.62316666666667	1.2969970703125
6.6265	1.30128860473633
6.62983333333334	1.30939483642578
6.63316666666667	1.31893157958985
6.6365	1.33085250854492
6.63983333333334	1.34563446044922
6.64316666666667	1.35946273803711
6.6465	1.37138366699219
6.64983333333334	1.38092041015625
6.65316666666667	1.38664245605469
6.6565	1.38711929321289
6.65983333333334	1.38330459594727
6.66316666666667	1.37805938720703
6.6665	1.37472152709961
[truncated: 2,507 more rows]
