# Supplementary material for: Phase-Specific Parameter Estimation in Chiral HPLC Using 1‑Site, 2‑Site Stochastic Models, and Unified Equation Approach
Source: Anal Chem. 2026 Apr 29;98(18):13925–39. doi: 10.1021/acs.analchem.6c01634 (PMC13177292; doi:10.1021/acs.analchem.6c01634)
Supplement: Supplementary file 2 [file ac6c01634_si_002.zip › SupportingInformation/01_isotherm_fit/CELL3_data/LORA_CELL3_05_10_25408.CSV]

0.0015	-0.0243186950683594
0.00483333333333334	-0.0162124633789063
0.00816666666666667	-0.0128746032714844
0.0115	-0.00858306884765625
0.0148333333333334	-0.00333786010742188
0.0181666666666667	0.00095367431640625
0.0215	0.00619888305664063
0.0248333333333334	0.00905990600585938
0.0281666666666667	0.0109672546386719
0.0315	0.0104904174804688
0.0348333333333334	0.00905990600585938
0.0381666666666667	0.00905990600585938
0.0415	0.00619888305664063
0.0448333333333334	0.00524520874023438
0.0481666666666667	0.0109672546386719
0.0515	0.0162124633789063
0.0548333333333334	0.0195503234863281
0.0581666666666667	0.0181198120117188
0.0615	0.0166893005371094
0.0648333333333334	0.0128746032714844
0.0681666666666667	0.00429153442382813
0.0715	-0.00238418579101563
0.0748333333333334	-0.00524520874023438
0.0781666666666667	-0.00429153442382813
0.0815	-0.00143051147460938
0.0848333333333334	0.0019073486328125
0.0881666666666667	0.00619888305664063
0.0915	0.00810623168945313
0.0948333333333334	0.00762939453125
0.0981666666666667	0.00858306884765625
0.1015	0.00762939453125
0.104833333333334	0.0057220458984375
0.108166666666667	0.00286102294921875
0.1115	0.00095367431640625
0.114833333333334	-0.00286102294921875
0.118166666666667	-0.00762939453125
0.1215	-0.0095367431640625
0.124833333333334	-0.00762939453125
0.128166666666667	-0.00333786010742188
0.1315	-0.000476837158203125
0.134833333333334	0.00524520874023438
0.138166666666667	0.0104904174804688
0.1415	0.011444091796875
0.144833333333334	0.00905990600585938
0.148166666666667	0.00238418579101563
0.1515	-0.003814697265625
0.154833333333334	-0.011444091796875
0.158166666666667	-0.0162124633789063
0.1615	-0.0195503234863281
0.164833333333334	-0.0233650207519531
0.168166666666667	-0.0247955322265625
0.1715	-0.0247955322265625
0.174833333333334	-0.019073486328125
0.178166666666667	-0.0133514404296875
0.1815	-0.00762939453125
0.184833333333334	0.00143051147460938
0.188166666666667	0.00905990600585938
0.1915	0.0152587890625
0.194833333333334	0.0152587890625
0.198166666666667	0.0143051147460938
0.2015	0.011444091796875
0.204833333333334	0.00667572021484375
0.208166666666667	0.00333786010742188
0.2115	0.00286102294921875
0.214833333333334	0.00238418579101563
0.218166666666667	-0.00333786010742188
0.2215	-0.0095367431640625
0.224833333333334	-0.0133514404296875
0.228166666666667	-0.0157356262207031
0.2315	-0.019073486328125
0.234833333333334	-0.0238418579101563
0.238166666666667	-0.0243186950683594
0.2415	-0.02288818359375
0.244833333333334	-0.0214576721191406
0.248166666666667	-0.0200271606445313
0.2515	-0.0171661376953125
0.254833333333334	-0.0138282775878906
0.258166666666667	-0.0133514404296875
0.2615	-0.0162124633789063
0.264833333333334	-0.0205039978027344
0.268166666666667	-0.0257492065429688
0.2715	-0.0286102294921875
0.274833333333334	-0.0271797180175781
0.278166666666667	-0.0224113464355469
0.2815	-0.0171661376953125
0.284833333333334	-0.0100135803222656
0.288166666666667	-0.00238418579101563
0.2915	0.0019073486328125
0.294833333333334	0.000476837158203125
0.298166666666667	-0.00429153442382813
0.3015	-0.00715255737304688
0.304833333333334	-0.00858306884765625
0.308166666666667	-0.00762939453125
0.3115	-0.00810623168945313
0.314833333333334	-0.00858306884765625
0.318166666666667	-0.00762939453125
0.3215	-0.00667572021484375
0.324833333333334	-0.00619888305664063
0.328166666666667	-0.00667572021484375
0.3315	-0.00619888305664063
0.334833333333334	-0.00762939453125
0.338166666666667	-0.00905990600585938
0.3415	-0.00858306884765625
0.344833333333334	-0.00715255737304688
0.348166666666667	-0.00762939453125
0.3515	-0.00810623168945313
0.354833333333334	-0.00333786010742188
0.358166666666667	0.00286102294921875
0.3615	0.0057220458984375
0.364833333333334	0.003814697265625
0.368166666666667	0.00143051147460938
0.3715	-0.003814697265625
0.374833333333334	-0.0119209289550781
0.378166666666667	-0.0171661376953125
0.3815	-0.0181198120117188
0.384833333333334	-0.0162124633789063
0.388166666666667	-0.0133514404296875
0.3915	-0.00810623168945313
0.394833333333334	0.00095367431640625
0.398166666666667	0.00667572021484375
0.4015	0.0109672546386719
0.404833333333334	0.0138282775878906
0.408166666666667	0.0157356262207031
0.4115	0.0157356262207031
0.414833333333334	0.0095367431640625
0.418166666666667	0.000476837158203125
0.4215	-0.0119209289550781
0.424833333333334	-0.0224113464355469
0.428166666666667	-0.0295639038085938
0.4315	-0.0319480895996094
0.434833333333334	-0.0286102294921875
0.438166666666667	-0.0200271606445313
0.4415	-0.00810623168945313
0.444833333333334	0.003814697265625
0.448166666666667	0.0100135803222656
0.4515	0.0095367431640625
0.454833333333334	0.00619888305664063
0.458166666666667	0.0019073486328125
0.4615	0.000476837158203125
0.464833333333334	-0.00286102294921875
0.468166666666667	-0.00333786010742188
0.4715	-0.00524520874023438
0.474833333333334	-0.00762939453125
0.478166666666667	-0.011444091796875
0.4815	-0.019073486328125
0.484833333333334	-0.0271797180175781
0.488166666666667	-0.0352859497070313
0.4915	-0.0391006469726563
0.494833333333334	-0.041961669921875
0.498166666666667	-0.0448226928710938
0.5015	-0.0448226928710938
0.504833333333334	-0.0410079956054688
0.508166666666667	-0.0324249267578125
0.5115	-0.02288818359375
0.514833333333334	-0.00905990600585938
0.518166666666667	0.00429153442382813
0.5215	0.0138282775878906
0.524833333333334	0.0166893005371094
0.528166666666667	0.0138282775878906
0.5315	0.00858306884765625
0.534833333333334	0.00238418579101563
0.538166666666667	-0.00333786010742188
0.5415	-0.00905990600585938
0.544833333333334	-0.0143051147460938
0.548166666666667	-0.0181198120117188
0.5515	-0.0195503234863281
0.554833333333334	-0.0171661376953125
0.558166666666667	-0.0138282775878906
0.5615	-0.00762939453125
0.564833333333334	0.00143051147460938
0.568166666666667	0.00858306884765625
0.5715	0.0123977661132813
0.574833333333334	0.0095367431640625
0.578166666666667	0.00476837158203125
0.5815	-0.00238418579101563
0.584833333333334	-0.00905990600585938
0.588166666666667	-0.0152587890625
0.5915	-0.0205039978027344
0.594833333333334	-0.0233650207519531
0.598166666666667	-0.0233650207519531
0.6015	-0.0209808349609375
0.604833333333334	-0.0181198120117188
0.608166666666667	-0.0157356262207031
0.6115	-0.0133514404296875
0.614833333333334	-0.0104904174804688
0.618166666666667	-0.0128746032714844
0.6215	-0.0181198120117188
0.624833333333334	-0.0238418579101563
0.628166666666667	-0.0262260437011719
0.6315	-0.0257492065429688
0.634833333333334	-0.0271797180175781
0.638166666666667	-0.026702880859375
0.6415	-0.0238418579101563
0.644833333333334	-0.0209808349609375
0.648166666666667	-0.0200271606445313
0.6515	-0.0219345092773438
0.654833333333334	-0.0209808349609375
0.658166666666667	-0.0195503234863281
0.6615	-0.0176429748535156
0.664833333333334	-0.0143051147460938
0.668166666666667	-0.0109672546386719
0.6715	-0.0100135803222656
0.674833333333334	-0.0109672546386719
0.678166666666667	-0.0128746032714844
0.6815	-0.0143051147460938
0.684833333333334	-0.0176429748535156
0.688166666666667	-0.02288818359375
0.6915	-0.0238418579101563
0.694833333333334	-0.0224113464355469
0.698166666666667	-0.0205039978027344
0.7015	-0.0214576721191406
0.704833333333334	-0.0243186950683594
0.708166666666667	-0.02288818359375
0.7115	-0.019073486328125
0.714833333333334	-0.0152587890625
0.718166666666667	-0.0152587890625
0.7215	-0.0171661376953125
0.724833333333334	-0.0157356262207031
0.728166666666667	-0.0162124633789063
0.7315	-0.0209808349609375
0.734833333333334	-0.0300407409667969
0.738166666666667	-0.0376701354980469
0.7415	-0.0386238098144531
0.744833333333334	-0.0376701354980469
0.748166666666667	-0.03814697265625
0.7515	-0.0410079956054688
0.754833333333334	-0.0391006469726563
0.758166666666667	-0.0338554382324219
0.7615	-0.0290870666503906
0.764833333333334	-0.026702880859375
0.768166666666667	-0.02288818359375
0.7715	-0.0147819519042969
0.774833333333334	-0.00858306884765625
0.778166666666667	-0.00524520874023438
0.7815	-0.00667572021484375
0.784833333333334	-0.0100135803222656
0.788166666666667	-0.0162124633789063
0.7915	-0.0252723693847656
0.794833333333334	-0.0362396240234375
0.798166666666667	-0.0472068786621094
0.8015	-0.0543594360351563
0.804833333333334	-0.0576972961425782
0.808166666666667	-0.0562667846679688
0.8115	-0.0524520874023438
0.814833333333334	-0.0476837158203125
0.818166666666667	-0.0433921813964844
0.8215	-0.0367164611816406
0.824833333333334	-0.030517578125
0.828166666666667	-0.0257492065429688
0.8315	-0.0195503234863281
0.834833333333334	-0.0128746032714844
0.838166666666667	-0.00762939453125
0.8415	-0.00858306884765625
0.844833333333334	-0.0100135803222656
0.848166666666667	-0.0095367431640625
0.8515	-0.0123977661132813
0.854833333333334	-0.0171661376953125
0.858166666666667	-0.0195503234863281
0.8615	-0.0166893005371094
0.864833333333334	-0.0138282775878906
0.868166666666667	-0.0128746032714844
0.8715	-0.0123977661132813
0.874833333333334	-0.0123977661132813
0.878166666666667	-0.0147819519042969
0.8815	-0.0185966491699219
0.884833333333334	-0.02288818359375
0.888166666666667	-0.0271797180175781
0.8915	-0.0290870666503906
0.894833333333334	-0.0281333923339844
0.898166666666667	-0.0262260437011719
0.9015	-0.0281333923339844
0.904833333333334	-0.030517578125
0.908166666666667	-0.0333786010742188
0.9115	-0.0357627868652344
0.914833333333334	-0.03814697265625
0.918166666666667	-0.0414848327636719
0.9215	-0.0429153442382813
0.924833333333334	-0.041961669921875
0.928166666666667	-0.0395774841308594
0.9315	-0.0400543212890625
0.934833333333333	-0.0438690185546875
0.938166666666667	-0.0429153442382813
0.9415	-0.0395774841308594
0.944833333333334	-0.0405311584472656
0.948166666666667	-0.0467300415039063
0.9515	-0.0500679016113282
0.954833333333334	-0.0472068786621094
0.958166666666667	-0.0448226928710938
0.9615	-0.0472068786621094
0.964833333333334	-0.0462532043457031
0.968166666666667	-0.0391006469726563
0.9715	-0.0314712524414063
0.974833333333334	-0.0276565551757813
0.978166666666667	-0.0257492065429688
0.9815	-0.0214576721191406
0.984833333333334	-0.0162124633789063
0.988166666666667	-0.0119209289550781
0.9915	-0.00667572021484375
0.994833333333334	-0.000476837158203125
0.998166666666667	0.003814697265625
1.0015	0.003814697265625
1.00483333333334	-0.00095367431640625
1.00816666666667	-0.00715255737304688
1.0115	-0.0138282775878906
1.01483333333334	-0.019073486328125
1.01816666666667	-0.0219345092773438
1.0215	-0.0185966491699219
1.02483333333334	-0.011444091796875
1.02816666666667	-0.00476837158203125
1.0315	-0.0019073486328125
1.03483333333334	-0.00238418579101563
1.03816666666667	-0.00476837158203125
1.0415	-0.0104904174804688
1.04483333333334	-0.0176429748535156
1.04816666666667	-0.0252723693847656
1.0515	-0.0262260437011719
1.05483333333334	-0.02288818359375
1.05816666666667	-0.0157356262207031
1.0615	-0.0104904174804688
1.06483333333334	-0.0057220458984375
1.06816666666667	-0.00095367431640625
1.0715	0
1.07483333333334	-0.00429153442382813
1.07816666666667	-0.0138282775878906
1.0815	-0.0219345092773438
1.08483333333334	-0.0271797180175781
1.08816666666667	-0.0314712524414063
1.0915	-0.0362396240234375
1.09483333333334	-0.0348091125488281
1.09816666666667	-0.0252723693847656
1.1015	-0.0109672546386719
1.10483333333334	-0.000476837158203125
1.10816666666667	0.00476837158203125
1.1115	0.00619888305664063
1.11483333333334	0.00476837158203125
1.11816666666667	-0.00095367431640625
1.1215	-0.011444091796875
1.12483333333334	-0.0195503234863281
1.12816666666667	-0.0205039978027344
1.1315	-0.0166893005371094
1.13483333333334	-0.0147819519042969
1.13816666666667	-0.0181198120117188
1.1415	-0.019073486328125
1.14483333333334	-0.0185966491699219
1.14816666666667	-0.0166893005371094
1.1515	-0.0128746032714844
1.15483333333334	-0.0057220458984375
1.15816666666667	0.00286102294921875
1.1615	0.00667572021484375
1.16483333333334	0.00762939453125
1.16816666666667	0.003814697265625
1.1715	-0.00238418579101563
1.17483333333334	-0.0095367431640625
1.17816666666667	-0.0138282775878906
1.1815	-0.0171661376953125
1.18483333333334	-0.0200271606445313
1.18816666666667	-0.0224113464355469
1.1915	-0.0271797180175781
1.19483333333334	-0.0319480895996094
1.19816666666667	-0.0357627868652344
1.2015	-0.034332275390625
1.20483333333334	-0.0314712524414063
1.20816666666667	-0.0319480895996094
1.2115	-0.0324249267578125
1.21483333333334	-0.0314712524414063
1.21816666666667	-0.0295639038085938
1.2215	-0.0286102294921875
1.22483333333334	-0.0271797180175781
1.22816666666667	-0.0233650207519531
1.2315	-0.0195503234863281
1.23483333333334	-0.0166893005371094
1.23816666666667	-0.0152587890625
1.2415	-0.0133514404296875
1.24483333333334	-0.0119209289550781
1.24816666666667	-0.0104904174804688
1.2515	-0.0095367431640625
1.25483333333334	-0.00858306884765625
1.25816666666667	-0.00810623168945313
1.2615	-0.00858306884765625
1.26483333333334	-0.0095367431640625
1.26816666666667	-0.00905990600585938
1.2715	-0.0095367431640625
1.27483333333334	-0.011444091796875
1.27816666666667	-0.0123977661132813
1.2815	-0.0119209289550781
1.28483333333334	-0.011444091796875
1.28816666666667	-0.011444091796875
1.2915	-0.0133514404296875
1.29483333333334	-0.0109672546386719
1.29816666666667	-0.00905990600585938
1.3015	-0.0095367431640625
1.30483333333334	-0.0104904174804688
1.30816666666667	-0.011444091796875
1.3115	-0.00810623168945313
1.31483333333334	-0.00810623168945313
1.31816666666667	-0.0109672546386719
1.3215	-0.0143051147460938
1.32483333333334	-0.0166893005371094
1.32816666666667	-0.0181198120117188
1.3315	-0.0200271606445313
1.33483333333334	-0.0200271606445313
1.33816666666667	-0.0200271606445313
1.3415	-0.0209808349609375
1.34483333333334	-0.0257492065429688
1.34816666666667	-0.0314712524414063
1.3515	-0.0367164611816406
1.35483333333334	-0.0357627868652344
1.35816666666667	-0.030517578125
1.3615	-0.0238418579101563
1.36483333333334	-0.0162124633789063
1.36816666666667	-0.0095367431640625
1.3715	-0.00333786010742188
1.37483333333334	-0.00238418579101563
1.37816666666667	-0.0057220458984375
1.3815	-0.0104904174804688
1.38483333333334	-0.0104904174804688
1.38816666666667	-0.00667572021484375
1.3915	-0.003814697265625
1.39483333333334	-0.00619888305664063
1.39816666666667	-0.00762939453125
1.4015	-0.00619888305664063
1.40483333333334	-0.003814697265625
1.40816666666667	-0.00429153442382813
1.4115	-0.00715255737304688
1.41483333333334	-0.00524520874023438
1.41816666666667	-0.00524520874023438
1.4215	-0.00905990600585938
1.42483333333334	-0.0166893005371094
1.42816666666667	-0.02288818359375
1.4315	-0.0252723693847656
1.43483333333334	-0.0262260437011719
1.43816666666667	-0.0257492065429688
1.4415	-0.0252723693847656
1.44483333333334	-0.02288818359375
1.44816666666667	-0.0224113464355469
1.4515	-0.0233650207519531
1.45483333333334	-0.0224113464355469
1.45816666666667	-0.0224113464355469
1.4615	-0.0181198120117188
1.46483333333334	-0.0133514404296875
1.46816666666667	-0.00619888305664063
1.4715	-0.00238418579101563
1.47483333333334	-0.00238418579101563
1.47816666666667	-0.00333786010742188
1.4815	-0.00810623168945313
1.48483333333334	-0.0143051147460938
1.48816666666667	-0.0214576721191406
1.4915	-0.0214576721191406
1.49483333333334	-0.0171661376953125
1.49816666666667	-0.0133514404296875
1.5015	-0.0100135803222656
1.50483333333334	-0.00429153442382813
1.50816666666667	0.00238418579101563
1.5115	0.00476837158203125
1.51483333333334	0.00286102294921875
1.51816666666667	0
1.5215	-0.00429153442382813
1.52483333333334	-0.0109672546386719
1.52816666666667	-0.0152587890625
1.5315	-0.019073486328125
1.53483333333334	-0.0205039978027344
1.53816666666667	-0.0209808349609375
1.5415	-0.0195503234863281
1.54483333333334	-0.0162124633789063
1.54816666666667	-0.0157356262207031
1.5515	-0.0171661376953125
1.55483333333334	-0.019073486328125
1.55816666666667	-0.0181198120117188
1.5615	-0.0162124633789063
1.56483333333334	-0.0166893005371094
1.56816666666667	-0.0185966491699219
1.5715	-0.0181198120117188
1.57483333333334	-0.0157356262207031
1.57816666666667	-0.0152587890625
1.5815	-0.0133514404296875
1.58483333333334	-0.00858306884765625
1.58816666666667	-0.00476837158203125
1.5915	-0.003814697265625
1.59483333333334	-0.00524520874023438
1.59816666666667	-0.0057220458984375
1.6015	-0.00524520874023438
1.60483333333334	-0.00619888305664063
1.60816666666667	-0.00333786010742188
1.6115	0.000476837158203125
1.61483333333334	0.00286102294921875
1.61816666666667	0.00238418579101563
1.6215	0.00143051147460938
1.62483333333334	0.0019073486328125
1.62816666666667	-0.00238418579101563
1.6315	-0.0109672546386719
1.63483333333334	-0.0176429748535156
1.63816666666667	-0.0195503234863281
1.6415	-0.0214576721191406
1.64483333333334	-0.0247955322265625
1.64816666666667	-0.0257492065429688
1.6515	-0.02288818359375
1.65483333333334	-0.0224113464355469
1.65816666666667	-0.0238418579101563
1.6615	-0.0238418579101563
1.66483333333334	-0.0243186950683594
1.66816666666667	-0.02288818359375
1.6715	-0.0209808349609375
1.67483333333334	-0.0185966491699219
1.67816666666667	-0.0157356262207031
1.6815	-0.0143051147460938
1.68483333333334	-0.0100135803222656
1.68816666666667	-0.00524520874023438
1.6915	0
1.69483333333334	0.00476837158203125
1.69816666666667	0.00858306884765625
1.7015	0.0100135803222656
1.70483333333334	0.00762939453125
1.70816666666667	0.00333786010742188
1.7115	-0.000476837158203125
1.71483333333334	-0.00238418579101563
1.71816666666667	-0.0019073486328125
1.7215	-0.00095367431640625
1.72483333333334	0.000476837158203125
1.72816666666667	0.00143051147460938
1.7315	0.0019073486328125
1.73483333333334	-0.0019073486328125
1.73816666666667	-0.00858306884765625
1.7415	-0.0147819519042969
1.74483333333334	-0.0181198120117188
1.74816666666667	-0.0200271606445313
1.7515	-0.0200271606445313
1.75483333333334	-0.0166893005371094
1.75816666666667	-0.0123977661132813
1.7615	-0.011444091796875
1.76483333333334	-0.0157356262207031
1.76816666666667	-0.0171661376953125
1.7715	-0.0152587890625
1.77483333333334	-0.0138282775878906
1.77816666666667	-0.0109672546386719
1.7815	-0.0057220458984375
1.78483333333334	0.0019073486328125
1.78816666666667	0.00715255737304688
1.7915	0.00810623168945313
1.79483333333334	0.00810623168945313
1.79816666666667	0.00715255737304688
1.8015	0.003814697265625
1.80483333333334	0
1.80816666666667	0.00238418579101563
1.8115	0.0100135803222656
1.81483333333334	0.0171661376953125
1.81816666666667	0.0209808349609375
1.8215	0.0271797180175781
1.82483333333334	0.0338554382324219
1.82816666666667	0.0362396240234375
1.8315	0.0333786010742188
1.83483333333334	0.0329017639160156
1.83816666666667	0.034332275390625
1.8415	0.0357627868652344
1.84483333333334	0.0357627868652344
1.84816666666667	0.0338554382324219
1.8515	0.0324249267578125
1.85483333333334	0.0276565551757813
1.85816666666667	0.0224113464355469
1.8615	0.0205039978027344
1.86483333333334	0.0200271606445313
1.86816666666667	0.0200271606445313
1.8715	0.0185966491699219
1.87483333333334	0.0205039978027344
1.87816666666667	0.0271797180175781
1.8815	0.0348091125488281
1.88483333333334	0.0367164611816406
1.88816666666667	0.034332275390625
1.8915	0.0300407409667969
1.89483333333334	0.0238418579101563
1.89816666666667	0.0143051147460938
1.9015	0.003814697265625
1.90483333333334	-0.00095367431640625
1.90816666666667	-0.003814697265625
1.9115	-0.00667572021484375
1.91483333333334	-0.0104904174804688
1.91816666666667	-0.011444091796875
1.9215	-0.00667572021484375
1.92483333333334	-0.00286102294921875
1.92816666666667	0.00095367431640625
1.9315	0.00524520874023438
1.93483333333334	0.0100135803222656
1.93816666666667	0.0133514404296875
1.9415	0.00762939453125
1.94483333333334	-0.00095367431640625
1.94816666666667	-0.00715255737304688
1.9515	-0.00619888305664063
1.95483333333334	-0.000476837158203125
1.95816666666667	0.00143051147460938
1.9615	0.00238418579101563
1.96483333333334	0.00238418579101563
1.96816666666667	0.00524520874023438
1.9715	0.00524520874023438
1.97483333333334	0.00238418579101563
1.97816666666667	0.00143051147460938
1.9815	0.00476837158203125
1.98483333333334	0.00858306884765625
1.98816666666667	0.00810623168945313
1.9915	0.00476837158203125
1.99483333333334	-0.000476837158203125
1.99816666666667	-0.00905990600585938
2.0015	-0.019073486328125
2.00483333333334	-0.0233650207519531
2.00816666666667	-0.0252723693847656
2.0115	-0.0247955322265625
2.01483333333334	-0.0233650207519531
2.01816666666667	-0.0200271606445313
2.0215	-0.0152587890625
2.02483333333334	-0.0143051147460938
2.02816666666667	-0.0143051147460938
2.0315	-0.0128746032714844
2.03483333333334	-0.011444091796875
2.03816666666667	-0.00905990600585938
2.0415	-0.00667572021484375
2.04483333333334	-0.00429153442382813
2.04816666666667	-0.00286102294921875
2.0515	-0.00619888305664063
2.05483333333334	-0.0128746032714844
2.05816666666667	-0.0205039978027344
2.0615	-0.026702880859375
2.06483333333334	-0.0309944152832031
2.06816666666667	-0.0371932983398438
2.0715	-0.0414848327636719
2.07483333333334	-0.0405311584472656
2.07816666666667	-0.034332275390625
2.0815	-0.0281333923339844
2.08483333333334	-0.0247955322265625
2.08816666666667	-0.0219345092773438
2.0915	-0.0181198120117188
2.09483333333334	-0.0185966491699219
2.09816666666667	-0.0233650207519531
2.1015	-0.0300407409667969
2.10483333333334	-0.0329017639160156
2.10816666666667	-0.0338554382324219
2.1115	-0.0324249267578125
2.11483333333334	-0.0252723693847656
2.11816666666667	-0.0181198120117188
2.1215	-0.0123977661132813
2.12483333333334	-0.011444091796875
2.12816666666667	-0.0095367431640625
2.1315	-0.0109672546386719
2.13483333333334	-0.0138282775878906
2.13816666666667	-0.0157356262207031
2.1415	-0.0133514404296875
2.14483333333334	-0.00858306884765625
2.14816666666667	-0.00286102294921875
2.1515	0.00286102294921875
2.15483333333334	0.00667572021484375
2.15816666666667	0.0057220458984375
2.1615	-0.00143051147460938
2.16483333333334	-0.0104904174804688
2.16816666666667	-0.0195503234863281
2.1715	-0.0271797180175781
2.17483333333334	-0.0329017639160156
2.17816666666667	-0.0314712524414063
2.1815	-0.0262260437011719
2.18483333333334	-0.0233650207519531
2.18816666666667	-0.0257492065429688
2.1915	-0.0276565551757813
2.19483333333334	-0.0262260437011719
2.19816666666667	-0.0276565551757813
2.2015	-0.0300407409667969
2.20483333333334	-0.0300407409667969
2.20816666666667	-0.0238418579101563
2.2115	-0.0195503234863281
2.21483333333334	-0.019073486328125
2.21816666666667	-0.0205039978027344
2.2215	-0.02288818359375
2.22483333333334	-0.0247955322265625
2.22816666666667	-0.0286102294921875
2.2315	-0.0314712524414063
2.23483333333334	-0.0324249267578125
2.23816666666667	-0.0295639038085938
2.2415	-0.0247955322265625
2.24483333333334	-0.0214576721191406
2.24816666666667	-0.0205039978027344
2.2515	-0.02288818359375
2.25483333333334	-0.0262260437011719
2.25816666666667	-0.0319480895996094
2.2615	-0.03814697265625
2.26483333333334	-0.0433921813964844
2.26816666666667	-0.0467300415039063
2.2715	-0.0433921813964844
2.27483333333334	-0.03814697265625
2.27816666666667	-0.0319480895996094
2.2815	-0.0290870666503906
2.28483333333334	-0.0276565551757813
2.28816666666667	-0.0262260437011719
2.2915	-0.0262260437011719
2.29483333333334	-0.0243186950683594
2.29816666666667	-0.0219345092773438
2.3015	-0.0176429748535156
2.30483333333334	-0.0157356262207031
2.30816666666667	-0.0162124633789063
2.3115	-0.0224113464355469
2.31483333333334	-0.0333786010742188
2.31816666666667	-0.0457763671875
2.3215	-0.0510215759277344
2.32483333333334	-0.0462532043457031
2.32816666666667	-0.0376701354980469
2.3315	-0.0281333923339844
2.33483333333334	-0.019073486328125
2.33816666666667	-0.0104904174804688
2.3415	-0.0095367431640625
2.34483333333334	-0.0133514404296875
2.34816666666667	-0.0162124633789063
2.3515	-0.0152587890625
2.35483333333334	-0.0162124633789063
2.35816666666667	-0.0162124633789063
2.3615	-0.0138282775878906
2.36483333333334	-0.0123977661132813
2.36816666666667	-0.0138282775878906
2.3715	-0.0185966491699219
2.37483333333334	-0.0205039978027344
2.37816666666667	-0.0252723693847656
2.3815	-0.0295639038085938
2.38483333333334	-0.0338554382324219
2.38816666666667	-0.030517578125
2.3915	-0.0214576721191406
2.39483333333334	-0.00905990600585938
2.39816666666667	0.00286102294921875
2.4015	0.0123977661132813
2.40483333333334	0.0209808349609375
2.40816666666667	0.0233650207519531
2.4115	0.0171661376953125
2.41483333333334	0.00762939453125
2.41816666666667	0.0019073486328125
2.4215	-0.0019073486328125
2.42483333333334	-0.00524520874023438
2.42816666666667	-0.0100135803222656
2.4315	-0.0119209289550781
2.43483333333334	-0.0123977661132813
2.43816666666667	-0.0166893005371094
2.4415	-0.0214576721191406
2.44483333333334	-0.0224113464355469
2.44816666666667	-0.019073486328125
2.4515	-0.0152587890625
2.45483333333334	-0.0119209289550781
2.45816666666667	-0.0095367431640625
2.4615	-0.00858306884765625
2.46483333333334	-0.00905990600585938
2.46816666666667	-0.0123977661132813
2.4715	-0.0195503234863281
2.47483333333334	-0.0243186950683594
2.47816666666667	-0.0233650207519531
2.4815	-0.0205039978027344
2.48483333333334	-0.0200271606445313
2.48816666666667	-0.0200271606445313
2.4915	-0.0133514404296875
2.49483333333334	-0.00619888305664063
2.49816666666667	-0.0019073486328125
2.5015	-0.00238418579101563
2.50483333333334	-0.00476837158203125
2.50816666666667	-0.00858306884765625
2.5115	-0.0162124633789063
2.51483333333334	-0.0252723693847656
2.51816666666667	-0.0329017639160156
2.5215	-0.0357627868652344
2.52483333333334	-0.0333786010742188
2.52816666666667	-0.0271797180175781
2.5315	-0.0219345092773438
2.53483333333334	-0.0185966491699219
2.53816666666667	-0.0185966491699219
2.5415	-0.0205039978027344
2.54483333333334	-0.0224113464355469
2.54816666666667	-0.0238418579101563
2.5515	-0.0205039978027344
2.55483333333334	-0.0143051147460938
2.55816666666667	-0.0057220458984375
2.5615	0.00429153442382813
2.56483333333334	0.0104904174804688
2.56816666666667	0.0152587890625
2.5715	0.0147819519042969
2.57483333333334	0.0138282775878906
2.57816666666667	0.011444091796875
2.5815	0.00762939453125
2.58483333333334	0.0057220458984375
2.58816666666667	0.003814697265625
2.5915	-0.000476837158203125
2.59483333333334	-0.00715255737304688
2.59816666666667	-0.0133514404296875
2.6015	-0.0195503234863281
2.60483333333334	-0.0257492065429688
2.60816666666667	-0.034332275390625
2.6115	-0.0367164611816406
2.61483333333334	-0.0338554382324219
2.61816666666667	-0.0281333923339844
2.6215	-0.0205039978027344
2.62483333333334	-0.0128746032714844
2.62816666666667	-0.00476837158203125
2.6315	-0.0057220458984375
2.63483333333334	-0.011444091796875
2.63816666666667	-0.0147819519042969
2.6415	-0.0147819519042969
2.64483333333334	-0.0143051147460938
2.64816666666667	-0.0128746032714844
2.6515	-0.00715255737304688
2.65483333333334	-0.000476837158203125
2.65816666666667	0.00333786010742188
2.6615	0.000476837158203125
2.66483333333334	-0.00095367431640625
2.66816666666667	-0.0019073486328125
2.6715	0.000476837158203125
2.67483333333334	0.003814697265625
2.67816666666667	0.00619888305664063
2.6815	0.0095367431640625
2.68483333333334	0.0095367431640625
2.68816666666667	0.011444091796875
2.6915	0.0133514404296875
2.69483333333334	0.0133514404296875
2.69816666666667	0.00810623168945313
2.7015	0.0019073486328125
2.70483333333334	0.000476837158203125
2.70816666666667	0.00143051147460938
2.7115	0.0019073486328125
2.71483333333334	0.00476837158203125
2.71816666666667	0.0104904174804688
2.7215	0.0166893005371094
2.72483333333334	0.0171661376953125
2.72816666666667	0.011444091796875
2.7315	0.000476837158203125
2.73483333333334	-0.0128746032714844
2.73816666666667	-0.0257492065429688
2.7415	-0.0329017639160156
2.74483333333334	-0.0338554382324219
2.74816666666667	-0.0309944152832031
2.7515	-0.0276565551757813
2.75483333333334	-0.0224113464355469
2.75816666666667	-0.0128746032714844
2.7615	-0.00429153442382813
2.76483333333334	0.000476837158203125
2.76816666666667	0.000476837158203125
2.7715	0.0019073486328125
2.77483333333334	0.00429153442382813
2.77816666666667	0.0057220458984375
2.7815	0.003814697265625
2.78483333333334	0
2.78816666666667	-0.00524520874023438
2.7915	-0.011444091796875
2.79483333333334	-0.0176429748535156
2.79816666666667	-0.0252723693847656
2.8015	-0.030517578125
2.80483333333334	-0.0324249267578125
2.80816666666667	-0.0290870666503906
2.8115	-0.0214576721191406
2.81483333333334	-0.0147819519042969
2.81816666666667	-0.00858306884765625
2.8215	-0.00429153442382813
2.82483333333334	0
2.82816666666667	0.00524520874023438
2.8315	0.00667572021484375
2.83483333333334	0.00619888305664063
2.83816666666667	0.00619888305664063
2.8415	0.0057220458984375
2.84483333333334	0.00286102294921875
2.84816666666667	-0.00429153442382813
2.8515	-0.011444091796875
2.85483333333334	-0.0185966491699219
2.85816666666667	-0.026702880859375
2.8615	-0.034332275390625
2.86483333333334	-0.0362396240234375
2.86816666666667	-0.034332275390625
2.8715	-0.0314712524414063
2.87483333333334	-0.0319480895996094
2.87816666666667	-0.0348091125488281
2.8815	-0.0357627868652344
2.88483333333334	-0.0333786010742188
2.88816666666667	-0.0276565551757813
2.8915	-0.019073486328125
2.89483333333334	-0.00715255737304688
2.89816666666667	0.00619888305664063
2.9015	0.0157356262207031
2.90483333333334	0.0171661376953125
2.90816666666667	0.0119209289550781
2.9115	0.00333786010742188
2.91483333333334	-0.00238418579101563
2.91816666666667	-0.00524520874023438
2.9215	-0.00524520874023438
2.92483333333334	-0.00286102294921875
2.92816666666667	0.0019073486328125
2.9315	0.0109672546386719
2.93483333333334	0.0195503234863281
2.93816666666667	0.0286102294921875
2.9415	0.0367164611816406
2.94483333333334	0.0452995300292969
2.94816666666667	0.0553131103515625
2.9515	0.0634193420410157
2.95483333333334	0.0739097595214844
2.95816666666667	0.08392333984375
2.9615	0.0905990600585938
2.96483333333334	0.0958442687988281
2.96816666666667	0.09918212890625
2.9715	0.105381011962891
2.97483333333334	0.109195709228516
2.97816666666667	0.113487243652344
2.9815	0.121116638183594
2.98483333333334	0.131607055664063
2.98816666666667	0.141620635986328
2.9915	0.14638900756836
2.99483333333334	0.147342681884766
2.99816666666667	0.144004821777344
3.0015	0.139713287353516
3.00483333333334	0.133037567138672
3.00816666666667	0.125408172607422
3.0115	0.117301940917969
3.01483333333334	0.111579895019531
3.01816666666667	0.107765197753906
3.0215	0.101566314697266
3.02483333333334	0.0939369201660156
3.02816666666667	0.0872611999511719
3.0315	0.08392333984375
3.03483333333334	0.080108642578125
3.03816666666667	0.0739097595214844
3.0415	0.0691413879394532
3.04483333333334	0.0677108764648438
3.04816666666667	0.0696182250976563
3.0515	0.0715255737304688
3.05483333333334	0.0743865966796875
3.05816666666667	0.0786781311035157
3.0615	0.0805854797363281
3.06483333333334	0.0805854797363281
3.06816666666667	0.0762939453125
3.0715	0.0681877136230469
3.07483333333334	0.057220458984375
3.07816666666667	0.0462532043457031
3.0815	0.03814697265625
3.08483333333334	0.030517578125
3.08816666666667	0.0257492065429688
3.0915	0.0252723693847656
3.09483333333334	0.0295639038085938
3.09816666666667	0.0348091125488281
3.1015	0.0386238098144531
3.10483333333334	0.0433921813964844
3.10816666666667	0.0438690185546875
3.1115	0.0410079956054688
3.11483333333334	0.0352859497070313
3.11816666666667	0.0290870666503906
3.1215	0.0243186950683594
3.12483333333334	0.0200271606445313
3.12816666666667	0.0209808349609375
3.1315	0.0219345092773438
3.13483333333334	0.0238418579101563
3.13816666666667	0.02288818359375
3.1415	0.0209808349609375
3.14483333333334	0.0214576721191406
3.14816666666667	0.0224113464355469
3.1515	0.0205039978027344
3.15483333333334	0.0147819519042969
3.15816666666667	0.00858306884765625
3.1615	0.0019073486328125
3.16483333333334	-0.00524520874023438
3.16816666666667	-0.0109672546386719
3.1715	-0.0138282775878906
3.17483333333334	-0.0152587890625
3.17816666666667	-0.0147819519042969
3.1815	-0.0133514404296875
3.18483333333334	-0.0143051147460938
3.18816666666667	-0.0200271606445313
3.1915	-0.0281333923339844
3.19483333333334	-0.0324249267578125
3.19816666666667	-0.0324249267578125
3.2015	-0.030517578125
3.20483333333334	-0.0276565551757813
3.20816666666667	-0.0247955322265625
3.2115	-0.0214576721191406
3.21483333333334	-0.019073486328125
3.21816666666667	-0.0195503234863281
3.2215	-0.0166893005371094
3.22483333333334	-0.0143051147460938
3.22816666666667	-0.0104904174804688
3.2315	-0.00524520874023438
3.23483333333334	0.00143051147460938
3.23816666666667	0.00667572021484375
3.2415	0.00667572021484375
3.24483333333334	0.00286102294921875
3.24816666666667	-0.00143051147460938
3.2515	-0.00429153442382813
3.25483333333334	-0.00667572021484375
3.25816666666667	-0.00476837158203125
3.2615	0.00095367431640625
3.26483333333334	0.00810623168945313
3.26816666666667	0.011444091796875
3.2715	0.011444091796875
3.27483333333334	0.00905990600585938
3.27816666666667	0.00286102294921875
3.2815	-0.00715255737304688
3.28483333333334	-0.0143051147460938
3.28816666666667	-0.0181198120117188
3.2915	-0.0185966491699219
3.29483333333334	-0.0162124633789063
3.29816666666667	-0.011444091796875
3.3015	-0.00524520874023438
3.30483333333334	-0.00238418579101563
3.30816666666667	-0.003814697265625
3.3115	-0.00762939453125
3.31483333333334	-0.011444091796875
3.31816666666667	-0.0119209289550781
3.3215	-0.0095367431640625
3.32483333333334	-0.00667572021484375
3.32816666666667	-0.00286102294921875
3.3315	-0.00333786010742188
3.33483333333334	-0.0095367431640625
3.33816666666667	-0.0219345092773438
3.3415	-0.0319480895996094
3.34483333333334	-0.03814697265625
3.34816666666667	-0.0405311584472656
3.3515	-0.0376701354980469
3.35483333333334	-0.0290870666503906
3.35816666666667	-0.019073486328125
3.3615	-0.0128746032714844
3.36483333333334	-0.0109672546386719
3.36816666666667	-0.0119209289550781
3.3715	-0.0104904174804688
3.37483333333334	-0.00905990600585938
3.37816666666667	-0.00762939453125
3.3815	-0.0109672546386719
3.38483333333334	-0.0171661376953125
3.38816666666667	-0.0200271606445313
3.3915	-0.0209808349609375
3.39483333333334	-0.0205039978027344
3.39816666666667	-0.0195503234863281
3.4015	-0.0138282775878906
3.40483333333334	-0.0019073486328125
3.40816666666667	0.00905990600585938
3.4115	0.0152587890625
3.41483333333334	0.0171661376953125
3.41816666666667	0.0171661376953125
3.4215	0.0157356262207031
3.42483333333334	0.0119209289550781
3.42816666666667	0.00667572021484375
3.4315	0.0019073486328125
3.43483333333334	-0.00333786010742188
3.43816666666667	-0.00810623168945313
3.4415	-0.0123977661132813
3.44483333333334	-0.011444091796875
3.44816666666667	-0.00810623168945313
3.4515	-0.00286102294921875
3.45483333333334	0.00143051147460938
3.45816666666667	0.0057220458984375
3.4615	0.00715255737304688
3.46483333333334	0.00429153442382813
3.46816666666667	-0.00143051147460938
3.4715	-0.0057220458984375
3.47483333333334	-0.00715255737304688
3.47816666666667	-0.0100135803222656
3.4815	-0.0128746032714844
3.48483333333334	-0.0147819519042969
3.48816666666667	-0.0152587890625
3.4915	-0.0181198120117188
3.49483333333334	-0.0219345092773438
3.49816666666667	-0.0252723693847656
3.5015	-0.0224113464355469
3.50483333333334	-0.0205039978027344
3.50816666666667	-0.0176429748535156
3.5115	-0.0128746032714844
3.51483333333334	-0.00858306884765625
3.51816666666667	-0.00429153442382813
3.5215	-0.003814697265625
3.52483333333334	0
3.52816666666667	0.00143051147460938
3.5315	0.00238418579101563
3.53483333333334	0.003814697265625
3.53816666666667	0.00715255737304688
3.5415	0.0109672546386719
3.54483333333334	0.0109672546386719
3.54816666666667	0.0123977661132813
3.5515	0.0138282775878906
3.55483333333334	0.0171661376953125
3.55816666666667	0.0162124633789063
3.5615	0.0123977661132813
3.56483333333334	0.0057220458984375
3.56816666666667	-0.00095367431640625
3.5715	-0.0057220458984375
3.57483333333334	-0.0104904174804688
3.57816666666667	-0.0152587890625
3.5815	-0.0181198120117188
3.58483333333334	-0.0162124633789063
3.58816666666667	-0.0133514404296875
3.5915	-0.0123977661132813
3.59483333333334	-0.0123977661132813
3.59816666666667	-0.0095367431640625
3.6015	-0.00524520874023438
3.60483333333334	0
3.60816666666667	0.0019073486328125
3.6115	0.003814697265625
3.61483333333334	0.0057220458984375
3.61816666666667	0.0100135803222656
3.6215	0.0128746032714844
3.62483333333334	0.0095367431640625
3.62816666666667	0.00524520874023438
3.6315	0.00333786010742188
3.63483333333334	0.00429153442382813
3.63816666666667	0
3.6415	-0.00238418579101563
3.64483333333334	0.00143051147460938
3.64816666666667	0.00810623168945313
3.6515	0.0100135803222656
3.65483333333334	0.00858306884765625
3.65816666666667	0.00858306884765625
3.6615	0.00810623168945313
3.66483333333334	0.00429153442382813
3.66816666666667	0
3.6715	-0.00429153442382813
3.67483333333334	-0.00905990600585938
3.67816666666667	-0.0095367431640625
3.6815	-0.00524520874023438
3.68483333333334	-0.000476837158203125
3.68816666666667	0.0019073486328125
3.6915	0.00286102294921875
3.69483333333334	0.003814697265625
3.69816666666667	0
3.7015	-0.00905990600585938
3.70483333333334	-0.0162124633789063
3.70816666666667	-0.0195503234863281
3.7115	-0.0171661376953125
3.71483333333334	-0.0143051147460938
3.71816666666667	-0.00905990600585938
3.7215	-0.003814697265625
3.72483333333334	0
3.72816666666667	0
3.7315	-0.0019073486328125
3.73483333333334	-0.00429153442382813
3.73816666666667	-0.00905990600585938
3.7415	-0.0133514404296875
3.74483333333334	-0.0181198120117188
3.74816666666667	-0.0176429748535156
3.7515	-0.0166893005371094
3.75483333333334	-0.0119209289550781
3.75816666666667	-0.00619888305664063
3.7615	-0.000476837158203125
3.76483333333334	0.0019073486328125
3.76816666666667	-0.00143051147460938
3.7715	-0.00762939453125
3.77483333333334	-0.0162124633789063
3.77816666666667	-0.0257492065429688
3.7815	-0.0324249267578125
3.78483333333334	-0.0352859497070313
3.78816666666667	-0.0348091125488281
3.7915	-0.0309944152832031
3.79483333333334	-0.026702880859375
3.79816666666667	-0.0219345092773438
3.8015	-0.0219345092773438
3.80483333333334	-0.0214576721191406
3.80816666666667	-0.0219345092773438
3.8115	-0.0181198120117188
3.81483333333334	-0.0119209289550781
3.81816666666667	-0.0057220458984375
3.8215	0.000476837158203125
3.82483333333334	0.00143051147460938
3.82816666666667	0.00095367431640625
3.8315	-0.0095367431640625
3.83483333333334	-0.0243186950683594
3.83816666666667	-0.0429153442382813
3.8415	-0.057220458984375
3.84483333333334	-0.064849853515625
3.84816666666667	-0.0710487365722657
3.8515	-0.072479248046875
3.85483333333334	-0.072479248046875
3.85816666666667	-0.0681877136230469
3.8615	-0.0653266906738282
3.86483333333334	-0.0643730163574219
3.86816666666667	-0.0634193420410157
3.8715	-0.0638961791992188
3.87483333333334	-0.0696182250976563
3.87816666666667	-0.0782012939453125
3.8815	-0.0872611999511719
3.88483333333334	-0.0896453857421875
3.88816666666667	-0.0901222229003906
3.8915	-0.0863075256347656
3.89483333333334	-0.0791549682617188
3.89816666666667	-0.0705718994140625
3.9015	-0.0605583190917969
3.90483333333334	-0.0538825988769532
3.90816666666667	-0.0410079956054688
3.9115	-0.0243186950683594
3.91483333333334	-0.0019073486328125
3.91816666666667	0.0262260437011719
3.9215	0.0634193420410157
3.92483333333334	0.107288360595703
3.92816666666667	0.151634216308594
3.9315	0.197887420654297
3.93483333333334	0.247955322265625
3.93816666666667	0.304222106933594
3.9415	0.363349914550781
3.94483333333334	0.423908233642578
3.94816666666667	0.484466552734375
3.9515	0.545978546142578
3.95483333333334	0.607967376708985
3.95816666666667	0.669956207275391
3.9615	0.729084014892578
3.96483333333334	0.786304473876953
3.96816666666667	0.843524932861328
3.9715	0.902175903320313
3.97483333333334	0.963211059570313
3.97816666666667	1.02758407592774
3.9815	1.09577178955078
3.98483333333334	1.16539001464844
3.98816666666667	1.23071670532227
3.9915	1.29556655883789
3.99483333333334	1.3580322265625
3.99816666666667	1.41954421997071
4.0015	1.47485733032227
4.00483333333334	1.52349472045899
4.00816666666667	1.56641006469727
4.0115	1.60360336303711
4.01483333333334	1.63936614990235
4.01816666666667	1.66606903076172
4.0215	1.68561935424805
4.02483333333334	1.69658660888672
4.02816666666667	1.70183181762696
4.0315	1.70040130615235
4.03483333333334	1.68704986572266
4.03816666666667	1.66130065917969
4.0415	1.62410736083985
4.04483333333334	1.58214569091797
4.04816666666667	1.53684616088867
4.0515	1.48391723632813
4.05483333333334	1.42431259155274
4.05816666666667	1.35850906372071
4.0615	1.29175186157227
4.06483333333334	1.22404098510742
4.06816666666667	1.1591911315918
4.0715	1.0976791381836
4.07483333333334	1.03855133056641
4.07816666666667	0.984668731689453
4.0815	0.93221664428711
4.08483333333334	0.885009765625
4.08816666666667	0.837802886962891
4.0915	0.791549682617188
4.09483333333334	0.743865966796875
4.09816666666667	0.697135925292969
4.1015	0.653743743896485
4.10483333333334	0.613212585449219
4.10816666666667	0.575542449951172
4.1115	0.544071197509766
4.11483333333334	0.517845153808594
4.11816666666667	0.496864318847656
4.1215	0.476837158203125
4.12483333333334	0.455856323242188
4.12816666666667	0.433444976806641
4.1315	0.404834747314453
4.13483333333334	0.3814697265625
4.13816666666667	0.360488891601563
4.1415	0.342845916748047
4.14483333333334	0.321388244628906
4.14816666666667	0.300884246826172
4.1515	0.281810760498047
4.15483333333334	0.257968902587891
4.15816666666667	0.229358673095703
4.1615	0.195980072021485
4.16483333333334	0.166416168212891
4.16816666666667	0.139236450195313
4.1715	0.114917755126953
4.17483333333334	0.095367431640625
4.17816666666667	0.0762939453125
4.1815	0.0605583190917969
4.18483333333334	0.0448226928710938
4.18816666666667	0.0300407409667969
4.1915	0.0143051147460938
4.19483333333334	-0.00095367431640625
4.19816666666667	-0.0128746032714844
4.2015	-0.02288818359375
4.20483333333334	-0.0314712524414063
4.20816666666667	-0.0405311584472656
4.2115	-0.0486373901367188
4.21483333333334	-0.0548362731933594
4.21816666666667	-0.057220458984375
4.2215	-0.0548362731933594
4.22483333333334	-0.0519752502441407
4.22816666666667	-0.0510215759277344
4.2315	-0.0529289245605469
4.23483333333334	-0.057220458984375
4.23816666666667	-0.0624656677246094
4.2415	-0.0700950622558594
4.24483333333334	-0.0782012939453125
4.24816666666667	-0.0872611999511719
4.2515	-0.091552734375
4.25483333333334	-0.0910758972167969
4.25816666666667	-0.0872611999511719
4.2615	-0.0834465026855469
4.26483333333334	-0.0772476196289063
4.26816666666667	-0.0677108764648438
4.2715	-0.0567436218261719
4.27483333333334	-0.0486373901367188
4.27816666666667	-0.0438690185546875
4.2815	-0.041961669921875
4.28483333333334	-0.0424385070800781
4.28816666666667	-0.0433921813964844
4.2915	-0.0457763671875
4.29483333333334	-0.0505447387695313
4.29816666666667	-0.0543594360351563
4.3015	-0.05340576171875
4.30483333333334	-0.0467300415039063
4.30816666666667	-0.0414848327636719
4.3115	-0.0376701354980469
4.31483333333334	-0.0333786010742188
4.31816666666667	-0.0314712524414063
4.3215	-0.0319480895996094
4.32483333333334	-0.0338554382324219
4.32816666666667	-0.0300407409667969
4.3315	-0.02288818359375
4.33483333333334	-0.0176429748535156
4.33816666666667	-0.0185966491699219
4.3415	-0.0224113464355469
4.34483333333334	-0.0262260437011719
4.34816666666667	-0.0290870666503906
4.3515	-0.030517578125
4.35483333333334	-0.0319480895996094
4.35816666666667	-0.0257492065429688
4.3615	-0.0157356262207031
4.36483333333334	-0.00858306884765625
4.36816666666667	-0.00667572021484375
4.3715	-0.0095367431640625
4.37483333333334	-0.011444091796875
4.37816666666667	-0.0143051147460938
4.3815	-0.0176429748535156
4.38483333333334	-0.0200271606445313
4.38816666666667	-0.02288818359375
4.3915	-0.0276565551757813
4.39483333333334	-0.0319480895996094
4.39816666666667	-0.0338554382324219
4.4015	-0.0329017639160156
4.40483333333334	-0.0314712524414063
4.40816666666667	-0.026702880859375
4.4115	-0.0162124633789063
4.41483333333334	-0.00333786010742188
4.41816666666667	0.0057220458984375
4.4215	0.00810623168945313
4.42483333333334	0.00905990600585938
4.42816666666667	0.00715255737304688
4.4315	0.0019073486328125
4.43483333333334	-0.0057220458984375
4.43816666666667	-0.0109672546386719
4.4415	-0.00858306884765625
4.44483333333334	-0.00238418579101563
4.44816666666667	0.0057220458984375
4.4515	0.0128746032714844
4.45483333333334	0.0185966491699219
4.45816666666667	0.0209808349609375
4.4615	0.019073486328125
4.46483333333334	0.0128746032714844
4.46816666666667	0.00619888305664063
4.4715	0.00238418579101563
4.47483333333334	0.000476837158203125
4.47816666666667	-0.00095367431640625
4.4815	-0.00476837158203125
4.48483333333334	-0.00524520874023438
4.48816666666667	-0.0057220458984375
4.4915	-0.00762939453125
4.49483333333334	-0.0138282775878906
4.49816666666667	-0.0166893005371094
4.5015	-0.0185966491699219
4.50483333333334	-0.0195503234863281
4.50816666666667	-0.0214576721191406
4.5115	-0.0176429748535156
4.51483333333334	-0.011444091796875
4.51816666666667	-0.00667572021484375
4.5215	-0.00429153442382813
4.52483333333334	-0.00286102294921875
4.52816666666667	0
4.5315	0.000476837158203125
4.53483333333334	0
4.53816666666667	-0.00143051147460938
4.5415	-0.00143051147460938
4.54483333333334	-0.00333786010742188
4.54816666666667	-0.00476837158203125
4.5515	-0.00476837158203125
4.55483333333334	-0.00619888305664063
4.55816666666667	-0.00858306884765625
4.5615	-0.0095367431640625
4.56483333333334	-0.00762939453125
4.56816666666667	-0.00667572021484375
4.5715	-0.00619888305664063
4.57483333333334	-0.00095367431640625
4.57816666666667	0.00810623168945313
4.5815	0.0176429748535156
4.58483333333334	0.0238418579101563
4.58816666666667	0.0286102294921875
4.5915	0.0290870666503906
4.59483333333334	0.0271797180175781
4.59816666666667	0.0247955322265625
4.6015	0.02288818359375
4.60483333333334	0.0224113464355469
4.60816666666667	0.0214576721191406
4.6115	0.0205039978027344
4.61483333333334	0.0195503234863281
4.61816666666667	0.0171661376953125
4.6215	0.0143051147460938
4.62483333333334	0.0123977661132813
4.62816666666667	0.011444091796875
4.6315	0.0123977661132813
4.63483333333334	0.0123977661132813
4.63816666666667	0.0109672546386719
4.6415	0.00619888305664063
4.64483333333334	0.00095367431640625
4.64816666666667	-0.00238418579101563
4.6515	-0.00238418579101563
4.65483333333334	0.0019073486328125
4.65816666666667	0.00762939453125
4.6615	0.0143051147460938
4.66483333333334	0.019073486328125
4.66816666666667	0.0214576721191406
4.6715	0.0200271606445313
4.67483333333334	0.0181198120117188
4.67816666666667	0.0162124633789063
4.6815	0.0181198120117188
4.68483333333334	0.0224113464355469
4.68816666666667	0.0271797180175781
4.6915	0.0276565551757813
4.69483333333334	0.0257492065429688
4.69816666666667	0.0214576721191406
4.7015	0.0138282775878906
4.70483333333334	0.00476837158203125
4.70816666666667	-0.00143051147460938
4.7115	-0.00238418579101563
4.71483333333334	-0.00476837158203125
4.71816666666667	-0.00858306884765625
4.7215	-0.0104904174804688
4.72483333333334	-0.0109672546386719
4.72816666666667	-0.0152587890625
4.7315	-0.0205039978027344
4.73483333333334	-0.0205039978027344
4.73816666666667	-0.0152587890625
4.7415	-0.0104904174804688
4.74483333333334	-0.00858306884765625
4.74816666666667	-0.00524520874023438
4.7515	-0.00095367431640625
4.75483333333334	0
4.75816666666667	-0.00476837158203125
4.7615	-0.00810623168945313
4.76483333333334	-0.0128746032714844
4.76816666666667	-0.0162124633789063
4.7715	-0.0195503234863281
4.77483333333334	-0.019073486328125
4.77816666666667	-0.0195503234863281
4.7815	-0.0195503234863281
4.78483333333334	-0.0157356262207031
4.78816666666667	-0.0104904174804688
4.7915	-0.0095367431640625
4.79483333333334	-0.011444091796875
4.79816666666667	-0.00905990600585938
4.8015	-0.00429153442382813
4.80483333333334	-0.00238418579101563
4.80816666666667	-0.00619888305664063
4.8115	-0.00762939453125
4.81483333333334	-0.00619888305664063
4.81816666666667	-0.00476837158203125
4.8215	-0.00476837158203125
4.82483333333334	-0.00286102294921875
4.82816666666667	0.00286102294921875
4.8315	0.00762939453125
4.83483333333334	0.0104904174804688
4.83816666666667	0.0119209289550781
4.8415	0.0133514404296875
4.84483333333334	0.0138282775878906
4.84816666666667	0.0138282775878906
4.8515	0.0143051147460938
4.85483333333334	0.011444091796875
4.85816666666667	0.00429153442382813
4.8615	-0.00143051147460938
4.86483333333334	-0.00429153442382813
4.86816666666667	-0.00667572021484375
4.8715	-0.00762939453125
4.87483333333334	-0.00619888305664063
4.87816666666667	0.000476837158203125
4.8815	0.00333786010742188
4.88483333333334	0.00524520874023438
4.88816666666667	0.00667572021484375
4.8915	0.00762939453125
4.89483333333334	0.00762939453125
4.89816666666667	0.00667572021484375
4.9015	0.00810623168945313
4.90483333333334	0.00667572021484375
4.90816666666667	0.003814697265625
4.9115	-0.000476837158203125
4.91483333333334	-0.0019073486328125
4.91816666666667	-0.00286102294921875
4.9215	-0.00619888305664063
4.92483333333334	-0.00905990600585938
4.92816666666667	-0.00667572021484375
4.9315	-0.00095367431640625
4.93483333333334	0.003814697265625
4.93816666666667	0.00858306884765625
4.9415	0.0133514404296875
4.94483333333334	0.0214576721191406
4.94816666666667	0.0257492065429688
4.9515	0.026702880859375
4.95483333333334	0.0233650207519531
4.95816666666667	0.019073486328125
4.9615	0.0171661376953125
4.96483333333334	0.0171661376953125
4.96816666666667	0.0209808349609375
4.9715	0.0286102294921875
4.97483333333334	0.0371932983398438
4.97816666666667	0.0443458557128906
4.9815	0.0510215759277344
4.98483333333334	0.0576972961425782
4.98816666666667	0.0629425048828125
4.9915	0.0662803649902344
4.99483333333334	0.0696182250976563
4.99816666666667	0.0786781311035157
5.0015	0.091552734375
5.00483333333334	0.105857849121094
5.00816666666667	0.122547149658203
5.0115	0.141620635986328
5.01483333333334	0.164508819580078
5.01816666666667	0.18453598022461
5.0215	0.202655792236328
5.02483333333334	0.217914581298828
5.02816666666667	0.234127044677735
5.0315	0.254631042480469
5.03483333333334	0.279426574707031
5.03816666666667	0.311851501464844
5.0415	0.350475311279297
5.04483333333334	0.395298004150391
5.04816666666667	0.444412231445313
5.0515	0.497817993164063
5.05483333333334	0.553607940673828
5.05816666666667	0.613212585449219
5.0615	0.676631927490235
5.06483333333334	0.748634338378907
5.06816666666667	0.82540512084961
5.0715	0.909805297851563
5.07483333333334	1.00421905517578
5.07816666666667	1.11055374145508
5.0815	1.23071670532227
5.08483333333334	1.36327743530274
5.08816666666667	1.5101432800293
5.0915	1.67036056518555
5.09483333333334	1.84345245361328
5.09816666666667	2.0289421081543
5.1015	2.22587585449219
5.10483333333334	2.43949890136719
5.10816666666667	2.67267227172852
5.1115	2.93016433715821
5.11483333333334	3.21149826049805
5.11816666666667	3.51619720458985
5.1215	3.84378433227539
5.12483333333334	4.19473648071289
5.12816666666667	4.56666946411133
5.1315	4.9586296081543
5.13483333333334	5.3706169128418
5.13816666666667	5.80596923828125
5.1415	6.27183914184571
5.14483333333334	6.76441192626953
5.14816666666667	7.28368759155274
5.1515	7.82585144042969
5.15483333333334	8.39757919311524
5.15816666666667	9.0022087097168
5.1615	9.63258743286133
5.16483333333334	10.2834701538086
5.16816666666667	10.9543800354004
5.1715	11.6515159606934
5.17483333333334	12.3758316040039
5.17816666666667	13.1235122680664
5.1815	13.8907432556153
5.18483333333334	14.6799087524414
5.18816666666667	15.4910087585449
5.1915	16.3178443908692
5.19483333333334	17.1504020690918
5.19816666666667	17.9820060729981
5.2015	18.8174247741699
5.20483333333334	19.6542739868164
5.20816666666667	20.4901695251465
5.2115	21.3174819946289
5.21483333333334	22.1385955810547
5.21816666666667	22.9544639587403
5.2215	23.7593650817871
5.22483333333334	24.5451927185059
5.22816666666667	25.3071784973145
5.2315	26.0457992553711
5.23483333333334	26.756763458252
5.23816666666667	27.4362564086914
5.2415	28.0780792236328
5.24483333333334	28.6812782287598
5.24816666666667	29.2487144470215
5.2515	29.7746658325196
5.25483333333334	30.2577018737793
5.25816666666667	30.6925773620606
5.2615	31.0826301574707
5.26483333333334	31.4273834228516
5.26816666666667	31.7206382751465
5.2715	31.9628715515137
5.27483333333334	32.1545600891113
5.27816666666667	32.2947502136231
5.2815	32.3824882507324
5.28483333333334	32.4206352233887
5.28816666666667	32.4163436889649
5.2915	32.371997833252
5.29483333333334	32.2790145874024
5.29816666666667	32.1431159973145
5.3015	31.9652557373047
5.30483333333334	31.7444801330567
5.30816666666667	31.4760208129883
5.3115	31.1655998229981
5.31483333333334	30.825138092041
5.31816666666667	30.4532051086426
5.3215	30.0521850585938
5.32483333333334	29.6244621276856
5.32816666666667	29.1738510131836
5.3315	28.6965370178223
5.33483333333334	28.193473815918
5.33816666666667	27.6718139648438
5.3415	27.1353721618653
5.34483333333334	26.5855789184571
5.34816666666667	26.0252952575684
5.3515	25.4573822021485
5.35483333333334	24.8804092407227
5.35816666666667	24.2938995361328
5.3615	23.7030982971192
5.36483333333334	23.1094360351563
5.36816666666667	22.5157737731934
5.3715	21.9240188598633
5.37483333333334	21.3360786437988
5.37816666666667	20.7476615905762
5.3815	20.1578140258789
5.38483333333334	19.5717811584473
5.38816666666667	18.9933776855469
5.3915	18.4178352355957
5.39483333333334	17.8475379943848
5.39816666666667	17.2863006591797
5.4015	16.7360305786133
5.40483333333334	16.1962509155274
5.40816666666667	15.6664848327637
5.4115	15.1510238647461
5.41483333333334	14.6498680114746
5.41816666666667	14.1620635986328
5.4215	13.6852264404297
5.42483333333334	13.2188796997071
5.42816666666667	12.75634765625
5.4315	12.3023986816406
5.43483333333334	11.8565559387207
5.43816666666667	11.4259719848633
5.4415	11.0092163085938
5.44483333333334	10.6053352355957
5.44816666666667	10.2200508117676
5.4515	9.84811782836914
5.45483333333334	9.48762893676758
5.45816666666667	9.13286209106446
5.4615	8.78715515136719
5.46483333333334	8.45193862915039
5.46816666666667	8.12387466430664
5.4715	7.80677795410157
5.47483333333334	7.50398635864258
5.47816666666667	7.2169303894043
5.4815	6.9417953491211
5.48483333333334	6.67715072631836
5.48816666666667	6.4229965209961
5.4915	6.17837905883789
5.49483333333334	5.94186782836914
5.49816666666667	5.71298599243164
5.5015	5.49125671386719
5.50483333333334	5.27811050415039
5.50816666666667	5.07640838623047
5.5115	4.88805770874024
5.51483333333334	4.7149658203125
5.51816666666667	4.55427169799805
5.5215	4.40645217895508
5.52483333333334	4.26626205444336
5.52816666666667	4.13179397583008
5.5315	4.00257110595703
5.53483333333334	3.87668609619141
5.53816666666667	3.75223159790039
5.5415	3.63016128540039
5.54483333333334	3.51810455322266
5.54816666666667	3.4170150756836
5.5515	3.32117080688477
5.55483333333334	3.22914123535156
5.55816666666667	3.1423568725586
5.5615	3.06272506713867
5.56483333333334	2.99072265625
5.56816666666667	2.92158126831055
5.5715	2.85673141479492
5.57483333333334	2.79903411865235
5.57816666666667	2.74944305419922
5.5815	2.70318984985352
5.58483333333334	2.65121459960938
5.58816666666667	2.59828567504883
5.5915	2.54917144775391
5.59483333333334	2.50577926635742
5.59816666666667	2.46381759643555
5.6015	2.4256706237793
5.60483333333334	2.3951530456543
5.60816666666667	2.36940383911133
5.6115	2.34508514404297
5.61483333333334	2.32172012329102
5.61816666666667	2.30216979980469
5.6215	2.28595733642578
5.62483333333334	2.26974487304688
5.62816666666667	2.25162506103516
5.6315	2.23398208618164
5.63483333333334	2.21872329711914
5.63816666666667	2.20203399658203
5.6415	2.18248367309571
5.64483333333334	2.16245651245117
5.64816666666667	2.14767456054688
5.6515	2.13766098022461
5.65483333333334	2.12764739990235
5.65816666666667	2.11191177368164
5.6615	2.09665298461914
5.66483333333334	2.08568572998047
5.66816666666667	2.07948684692383
5.6715	2.07328796386719
5.67483333333334	2.06565856933594
5.67816666666667	2.06422805786133
5.6815	2.06422805786133
5.68483333333334	2.06041336059571
5.68816666666667	2.04801559448242
5.6915	2.03752517700196
5.69483333333334	2.0284652709961
5.69816666666667	2.01749801635742
5.7015	2.00510025024414
5.70483333333334	1.99604034423828
5.70816666666667	1.99317932128906
5.7115	1.98888778686524
5.71483333333334	1.98411941528321
5.71816666666667	1.97982788085938
5.7215	1.97458267211914
5.72483333333334	1.9679069519043
5.72816666666667	1.96027755737305
5.7315	1.95550918579102
5.73483333333334	1.95407867431641
5.73816666666667	1.95360183715821
5.7415	1.95789337158203
5.74483333333334	1.96027755737305
5.74816666666667	1.96123123168946
5.7515	1.95932388305664
5.75483333333334	1.95598602294922
5.75816666666667	1.95407867431641
5.7615	1.9521713256836
5.76483333333334	1.953125
5.76816666666667	1.95646286010742
5.7715	1.96075439453125
5.77483333333334	1.96218490600586
5.77816666666667	1.95980072021485
5.7815	1.95503234863281
5.78483333333334	1.9526481628418
5.78816666666667	1.95121765136719
5.7915	1.94883346557617
5.79483333333334	1.94692611694336
5.79816666666667	1.94740295410156
5.8015	1.9526481628418
5.80483333333334	1.95837020874024
5.80816666666667	1.96409225463867
5.8115	1.97076797485352
5.81483333333334	1.97649002075196
5.81816666666667	1.98030471801758
5.8215	1.98125839233399
5.82483333333334	1.9826889038086
5.82816666666667	1.9831657409668
5.8315	1.97744369506836
5.83483333333334	1.96933746337891
5.83816666666667	1.96123123168946
5.8415	1.9521713256836
5.84483333333334	1.9373893737793
5.84816666666667	1.92308425903321
5.8515	1.91497802734375
5.85483333333334	1.91640853881836
5.85816666666667	1.92308425903321
5.8615	1.93071365356446
5.86483333333334	1.9373893737793
5.86816666666667	1.94072723388672
5.8715	1.94120407104492
5.87483333333334	1.9373893737793
5.87816666666667	1.93119049072266
5.8815	1.92499160766602
5.88483333333334	1.92070007324219
5.88816666666667	1.91688537597656
5.8915	1.91354751586914
5.89483333333334	1.91020965576172
5.89816666666667	1.91116333007813
5.9015	1.91116333007813
5.90483333333334	1.91068649291992
5.90816666666667	1.90973281860352
5.9115	1.90877914428711
5.91483333333334	1.90591812133789
5.91816666666667	1.89971923828125
5.9215	1.89447402954102
5.92483333333334	1.89065933227539
5.92816666666667	1.88922882080078
5.9315	1.88922882080078
5.93483333333334	1.8911361694336
5.93816666666667	1.89781188964844
5.9415	1.9073486328125
5.94483333333334	1.91926956176758
5.94816666666667	1.92832946777344
5.9515	1.93262100219727
5.95483333333334	1.93500518798828
5.95816666666667	1.93166732788086
5.9615	1.92594528198242
5.96483333333334	1.91783905029297
5.96816666666667	1.91164016723633
5.9715	1.9068717956543
5.97483333333334	1.90114974975586
5.97816666666667	1.89828872680664
5.9815	1.89733505249024
5.98483333333334	1.89828872680664
5.98816666666667	1.90353393554688
5.9915	1.90973281860352
5.99483333333334	1.91783905029297
5.99816666666667	1.92356109619141
6.0015	1.92403793334961
6.00483333333334	1.91879272460938
6.00816666666667	1.90782546997071
6.0115	1.89924240112305
6.01483333333334	1.89399719238281
6.01816666666667	1.89304351806641
6.0215	1.89447402954102
6.02483333333334	1.89876556396485
6.02816666666667	1.90353393554688
6.0315	1.9063949584961
6.03483333333334	1.90448760986328
6.03816666666667	1.90019607543946
6.0415	1.89638137817383
6.04483333333334	1.89638137817383
6.04816666666667	1.90067291259766
6.0515	1.90544128417969
6.05483333333334	1.90782546997071
6.05816666666667	1.91116333007813
6.0615	1.91831588745117
6.06483333333334	1.92642211914063
6.06816666666667	1.93023681640625
6.0715	1.92880630493164
6.07483333333334	1.92975997924805
6.07816666666667	1.93166732788086
6.0815	1.93166732788086
6.08483333333334	1.92785263061524
6.08816666666667	1.92117691040039
6.0915	1.91545486450196
6.09483333333334	1.91164016723633
6.09816666666667	1.90591812133789
6.1015	1.89542770385742
6.10483333333334	1.88302993774414
6.10816666666667	1.87969207763672
6.1115	1.88493728637696
6.11483333333334	1.89256668090821
6.11816666666667	1.90258026123047
6.1215	1.91307067871094
6.12483333333334	1.9216537475586
6.12816666666667	1.92308425903321
6.1315	1.91783905029297
6.13483333333334	1.91068649291992
6.13816666666667	1.90448760986328
6.1415	1.90401077270508
6.14483333333334	1.90877914428711
6.14816666666667	1.91640853881836
6.1515	1.922607421875
6.15483333333334	1.92546844482422
6.15816666666667	1.92451477050781
6.1615	1.91879272460938
6.16483333333334	1.91164016723633
6.16816666666667	1.90877914428711
6.1715	1.90973281860352
6.17483333333334	1.90973281860352
6.17816666666667	1.90830230712891
6.1815	1.9073486328125
6.18483333333334	1.90782546997071
6.18816666666667	1.90401077270508
6.1915	1.89781188964844
6.19483333333334	1.89065933227539
6.19816666666667	1.88875198364258
6.2015	1.88922882080078
6.20483333333334	1.89208984375
6.20816666666667	1.89971923828125
6.2115	1.90973281860352
6.21483333333334	1.91926956176758
6.21816666666667	1.9221305847168
6.2215	1.92022323608399
6.22483333333334	1.91402435302735
6.22816666666667	1.90448760986328
6.2315	1.89447402954102
6.23483333333334	1.88589096069336
6.23816666666667	1.88064575195313
6.2415	1.87730789184571
6.24483333333334	1.87349319458008
6.24816666666667	1.86872482299805
6.2515	1.86443328857422
6.25483333333334	1.86204910278321
6.25816666666667	1.86204910278321
6.2615	1.86491012573242
6.26483333333334	1.87063217163086
6.26816666666667	1.87492370605469
6.2715	1.8768310546875
6.27483333333334	1.88016891479492
6.27816666666667	1.88302993774414
6.2815	1.88112258911133
6.28483333333334	1.87826156616211
6.28816666666667	1.88207626342774
6.2915	1.89065933227539
6.29483333333334	1.89495086669922
6.29816666666667	1.89542770385742
6.3015	1.89685821533203
6.30483333333334	1.89590454101563
6.30816666666667	1.88875198364258
6.3115	1.8763542175293
6.31483333333334	1.86729431152344
6.31816666666667	1.861572265625
6.3215	1.85823440551758
6.32483333333334	1.85585021972656
6.32816666666667	1.85489654541016
6.3315	1.85537338256836
6.33483333333334	1.85537338256836
6.33816666666667	1.85632705688477
6.3415	1.85823440551758
6.34483333333334	1.8610954284668
6.34816666666667	1.86634063720703
6.3515	1.8763542175293
6.35483333333334	1.88350677490235
6.35816666666667	1.88541412353516
6.3615	1.88255310058594
6.36483333333334	1.87921524047852
6.36816666666667	1.87110900878906
6.3715	1.85632705688477
6.37483333333334	1.84154510498047
6.37816666666667	1.83248519897461
6.3815	1.82914733886719
6.38483333333334	1.82819366455078
6.38816666666667	1.8310546875
6.3915	1.84011459350586
6.39483333333334	1.85298919677735
6.39816666666667	1.86491012573242
6.4015	1.87206268310547
6.40483333333334	1.87349319458008
6.40816666666667	1.87015533447266
6.4115	1.86300277709961
6.41483333333334	1.85441970825196
6.41816666666667	1.8453598022461
6.4215	1.83963775634766
6.42483333333334	1.83534622192383
6.42816666666667	1.83248519897461
6.4315	1.8301010131836
6.43483333333334	1.82914733886719
6.43816666666667	1.82962417602539
6.4415	1.8301010131836
6.44483333333334	1.83200836181641
6.44816666666667	1.83820724487305
6.4515	1.84297561645508
6.45483333333334	1.8453598022461
6.45816666666667	1.84392929077149
6.4615	1.84249877929688
6.46483333333334	1.84297561645508
6.46816666666667	1.83963775634766
6.4715	1.83725357055664
6.47483333333334	1.83391571044922
6.47816666666667	1.83486938476563
6.4815	1.83629989624024
6.48483333333334	1.83773040771485
6.48816666666667	1.84059143066406
6.4915	1.84297561645508
6.49483333333334	1.84488296508789
6.49816666666667	1.84345245361328
6.5015	1.83963775634766
6.50483333333334	1.83343887329102
6.50816666666667	1.82962417602539
6.5115	1.82723999023438
6.51483333333334	1.82533264160156
6.51816666666667	1.82342529296875
6.5215	1.82104110717774
6.52483333333334	1.82294845581055
6.52816666666667	1.82342529296875
6.5315	1.82485580444336
6.53483333333334	1.82390213012696
6.53816666666667	1.82437896728516
6.5415	1.82819366455078
6.54483333333334	1.8310546875
6.54816666666667	1.83439254760742
6.5515	1.83391571044922
6.55483333333334	1.83725357055664
6.55816666666667	1.84202194213867
6.5615	1.84392929077149
6.56483333333334	1.84249877929688
6.56816666666667	1.83725357055664
6.5715	1.83248519897461
6.57483333333334	1.82628631591797
6.57816666666667	1.81913375854492
6.5815	1.81388854980469
6.58483333333334	1.80864334106446
6.58816666666667	1.80482864379883
6.5915	1.80482864379883
6.59483333333334	1.80959701538086
6.59816666666667	1.8153190612793
6.6015	1.81722640991211
6.60483333333334	1.81722640991211
6.60816666666667	1.81818008422852
6.6115	1.81818008422852
6.61483333333334	1.81627273559571
6.61816666666667	1.8153190612793
6.6215	1.8157958984375
6.62483333333334	1.81770324707031
6.62816666666667	1.81722640991211
6.6315	1.8157958984375
6.63483333333334	1.81388854980469
6.63816666666667	1.80673599243164
6.6415	1.7995834350586
6.64483333333334	1.79529190063477
6.64816666666667	1.79433822631836
6.6515	1.79386138916016
6.65483333333334	1.79338455200196
6.65816666666667	1.79672241210938
6.6615	1.79910659790039
6.66483333333334	1.79910659790039
[truncated: 2,508 more rows]
