# Supplementary material for: Phase-Specific Parameter Estimation in Chiral HPLC Using 1‑Site, 2‑Site Stochastic Models, and Unified Equation Approach
Source: Anal Chem. 2026 Apr 29;98(18):13925–39. doi: 10.1021/acs.analchem.6c01634 (PMC13177292; doi:10.1021/acs.analchem.6c01634)
Supplement: Supplementary file 2 [file ac6c01634_si_002.zip › SupportingInformation/01_isotherm_fit/CELL3_data/LORA_CELL3_05_10_25409.CSV]

0.001	-0.00810623168945313
0.00433333333333334	-0.00858306884765625
0.00766666666666667	-0.0095367431640625
0.011	-0.0109672546386719
0.0143333333333334	-0.00810623168945313
0.0176666666666667	-0.00238418579101563
0.021	0.00095367431640625
0.0243333333333334	0.00095367431640625
0.0276666666666667	0.00238418579101563
0.031	0.0095367431640625
0.0343333333333334	0.019073486328125
0.0376666666666667	0.0286102294921875
0.041	0.0367164611816406
0.0443333333333334	0.0414848327636719
0.0476666666666667	0.0424385070800781
0.051	0.0376701354980469
0.0543333333333334	0.0324249267578125
0.0576666666666667	0.0281333923339844
0.061	0.0286102294921875
0.0643333333333334	0.0281333923339844
0.0676666666666667	0.0238418579101563
0.071	0.0195503234863281
0.0743333333333334	0.0143051147460938
0.0776666666666667	0.011444091796875
0.081	0.00715255737304688
0.0843333333333334	0.0057220458984375
0.0876666666666667	0.00762939453125
0.091	0.0123977661132813
0.0943333333333334	0.0171661376953125
0.0976666666666667	0.0200271606445313
0.101	0.0200271606445313
0.104333333333334	0.0166893005371094
0.107666666666667	0.0104904174804688
0.111	0.00333786010742188
0.114333333333334	-0.0019073486328125
0.117666666666667	-0.00667572021484375
0.121	-0.011444091796875
0.124333333333334	-0.0143051147460938
0.127666666666667	-0.0147819519042969
0.131	-0.0143051147460938
0.134333333333334	-0.0143051147460938
0.137666666666667	-0.0133514404296875
0.141	-0.0095367431640625
0.144333333333334	-0.00286102294921875
0.147666666666667	0.00286102294921875
0.151	0.00715255737304688
0.154333333333334	0.011444091796875
0.157666666666667	0.011444091796875
0.161	0.0104904174804688
0.164333333333334	0.00715255737304688
0.167666666666667	0.00667572021484375
0.171	0.00619888305664063
0.174333333333334	0.00524520874023438
0.177666666666667	0.00810623168945313
0.181	0.00905990600585938
0.184333333333334	0.0095367431640625
0.187666666666667	0.0095367431640625
0.191	0.0119209289550781
0.194333333333334	0.0133514404296875
0.197666666666667	0.0109672546386719
0.201	0.00762939453125
0.204333333333334	0.003814697265625
0.207666666666667	-0.00143051147460938
0.211	-0.0057220458984375
0.214333333333334	-0.0057220458984375
0.217666666666667	0
0.221	0.00858306884765625
0.224333333333334	0.0185966491699219
0.227666666666667	0.026702880859375
0.231	0.0300407409667969
0.234333333333334	0.0286102294921875
0.237666666666667	0.0257492065429688
0.241	0.0224113464355469
0.244333333333334	0.0181198120117188
0.247666666666667	0.0100135803222656
0.251	0.00238418579101563
0.254333333333334	-0.0057220458984375
0.257666666666667	-0.0128746032714844
0.261	-0.0209808349609375
0.264333333333334	-0.0252723693847656
0.267666666666667	-0.0214576721191406
0.271	-0.0133514404296875
0.274333333333334	-0.00667572021484375
0.277666666666667	-0.00286102294921875
0.281	0.000476837158203125
0.284333333333334	0.00143051147460938
0.287666666666667	-0.00238418579101563
0.291	-0.00905990600585938
0.294333333333334	-0.0128746032714844
0.297666666666667	-0.0166893005371094
0.301	-0.0200271606445313
0.304333333333334	-0.0205039978027344
0.307666666666667	-0.0181198120117188
0.311	-0.0181198120117188
0.314333333333334	-0.0214576721191406
0.317666666666667	-0.0214576721191406
0.321	-0.019073486328125
0.324333333333334	-0.0166893005371094
0.327666666666667	-0.0147819519042969
0.331	-0.00858306884765625
0.334333333333334	-0.00143051147460938
0.337666666666667	0.00619888305664063
0.341	0.0100135803222656
0.344333333333334	0.0109672546386719
0.347666666666667	0.0100135803222656
0.351	0.00905990600585938
0.354333333333334	0.00858306884765625
0.357666666666667	0.00476837158203125
0.361	0.00238418579101563
0.364333333333334	0.000476837158203125
0.367666666666667	0.00286102294921875
0.371	0.00476837158203125
0.374333333333334	0.00667572021484375
0.377666666666667	0.00762939453125
0.381	0.00858306884765625
0.384333333333334	0.0095367431640625
0.387666666666667	0.0100135803222656
0.391	0.0109672546386719
0.394333333333334	0.0138282775878906
0.397666666666667	0.0181198120117188
0.401	0.0209808349609375
0.404333333333334	0.0205039978027344
0.407666666666667	0.0185966491699219
0.411	0.0157356262207031
0.414333333333334	0.0128746032714844
0.417666666666667	0.0109672546386719
0.421	0.0100135803222656
0.424333333333334	0.0133514404296875
0.427666666666667	0.0166893005371094
0.431	0.0209808349609375
0.434333333333334	0.0205039978027344
0.437666666666667	0.0181198120117188
0.441	0.011444091796875
0.444333333333334	0.00286102294921875
0.447666666666667	-0.00429153442382813
0.451	-0.0104904174804688
0.454333333333334	-0.0104904174804688
0.457666666666667	-0.00810623168945313
0.461	-0.00095367431640625
0.464333333333334	0.00238418579101563
0.467666666666667	0.00238418579101563
0.471	-0.00143051147460938
0.474333333333334	-0.00524520874023438
0.477666666666667	-0.00715255737304688
0.481	-0.00715255737304688
0.484333333333334	-0.00429153442382813
0.487666666666667	-0.00143051147460938
0.491	0.00429153442382813
0.494333333333334	0.0104904174804688
0.497666666666667	0.0133514404296875
0.501	0.00905990600585938
0.504333333333334	0.00095367431640625
0.507666666666667	-0.00619888305664063
0.511	-0.0104904174804688
0.514333333333334	-0.0147819519042969
0.517666666666667	-0.0166893005371094
0.521	-0.0147819519042969
0.524333333333334	-0.0095367431640625
0.527666666666667	-0.00476837158203125
0.531	-0.00238418579101563
0.534333333333334	-0.0019073486328125
0.537666666666667	-0.000476837158203125
0.541	0.00238418579101563
0.544333333333334	0.00238418579101563
0.547666666666667	0.0019073486328125
0.551	0
0.554333333333334	-0.00143051147460938
0.557666666666667	-0.003814697265625
0.561	-0.00619888305664063
0.564333333333334	-0.00238418579101563
0.567666666666667	0.00667572021484375
0.571	0.0143051147460938
0.574333333333334	0.0195503234863281
0.577666666666667	0.0205039978027344
0.581	0.0185966491699219
0.584333333333334	0.0109672546386719
0.587666666666667	0
0.591	-0.00715255737304688
0.594333333333334	-0.00905990600585938
0.597666666666667	-0.00858306884765625
0.601	-0.00429153442382813
0.604333333333334	-0.00095367431640625
0.607666666666667	-0.00143051147460938
0.611	-0.0057220458984375
0.614333333333334	-0.0119209289550781
0.617666666666667	-0.0143051147460938
0.621	-0.0195503234863281
0.624333333333334	-0.0205039978027344
0.627666666666667	-0.0195503234863281
0.631	-0.0195503234863281
0.634333333333334	-0.02288818359375
0.637666666666667	-0.0281333923339844
0.641	-0.0257492065429688
0.644333333333334	-0.0219345092773438
0.647666666666667	-0.0166893005371094
0.651	-0.011444091796875
0.654333333333334	-0.00667572021484375
0.657666666666667	-0.00333786010742188
0.661	-0.00524520874023438
0.664333333333334	-0.00715255737304688
0.667666666666667	-0.0104904174804688
0.671	-0.0123977661132813
0.674333333333334	-0.0123977661132813
0.677666666666667	-0.0095367431640625
0.681	-0.00810623168945313
0.684333333333334	-0.0100135803222656
0.687666666666667	-0.0119209289550781
0.691	-0.0138282775878906
0.694333333333334	-0.0162124633789063
0.697666666666667	-0.0214576721191406
0.701	-0.0243186950683594
0.704333333333334	-0.0247955322265625
0.707666666666667	-0.0238418579101563
0.711	-0.0200271606445313
0.714333333333334	-0.0128746032714844
0.717666666666667	-0.00524520874023438
0.721	-0.000476837158203125
0.724333333333334	0.000476837158203125
0.727666666666667	0.00095367431640625
0.731	-0.00095367431640625
0.734333333333334	-0.00429153442382813
0.737666666666667	-0.00762939453125
0.741	-0.0100135803222656
0.744333333333334	-0.00905990600585938
0.747666666666667	-0.003814697265625
0.751	0.00476837158203125
0.754333333333334	0.011444091796875
0.757666666666667	0.0138282775878906
0.761	0.011444091796875
0.764333333333334	0.00715255737304688
0.767666666666667	-0.00095367431640625
0.771	-0.0109672546386719
0.774333333333334	-0.0195503234863281
0.777666666666667	-0.0209808349609375
0.781	-0.0176429748535156
0.784333333333334	-0.0152587890625
0.787666666666667	-0.0123977661132813
0.791	-0.0109672546386719
0.794333333333334	-0.0119209289550781
0.797666666666667	-0.0147819519042969
0.801	-0.0171661376953125
0.804333333333334	-0.019073486328125
0.807666666666667	-0.0219345092773438
0.811	-0.0224113464355469
0.814333333333334	-0.0195503234863281
0.817666666666667	-0.0152587890625
0.821	-0.0133514404296875
0.824333333333334	-0.0109672546386719
0.827666666666667	-0.00667572021484375
0.831	-0.003814697265625
0.834333333333334	-0.00286102294921875
0.837666666666667	-0.00619888305664063
0.841	-0.00762939453125
0.844333333333334	-0.00619888305664063
0.847666666666667	-0.00238418579101563
0.851	0.0019073486328125
0.854333333333334	0
0.857666666666667	-0.0057220458984375
0.861	-0.0119209289550781
0.864333333333334	-0.0171661376953125
0.867666666666667	-0.0224113464355469
0.871	-0.0309944152832031
0.874333333333334	-0.0395774841308594
0.877666666666667	-0.0457763671875
0.881	-0.0524520874023438
0.884333333333334	-0.0586509704589844
0.887666666666667	-0.0629425048828125
0.891	-0.0600814819335938
0.894333333333334	-0.0491142272949219
0.897666666666667	-0.0338554382324219
0.901	-0.0176429748535156
0.904333333333334	-0.00715255737304688
0.907666666666667	-0.00095367431640625
0.911	0.00429153442382813
0.914333333333334	0.0100135803222656
0.917666666666667	0.0119209289550781
0.921	0.0057220458984375
0.924333333333334	-0.000476837158203125
0.927666666666667	-0.00524520874023438
0.931	-0.0095367431640625
0.934333333333334	-0.0171661376953125
0.937666666666667	-0.0252723693847656
0.941	-0.0257492065429688
0.944333333333334	-0.0195503234863281
0.947666666666667	-0.0104904174804688
0.951	-0.00524520874023438
0.954333333333334	-0.0019073486328125
0.957666666666667	0
0.961	0.00095367431640625
0.964333333333334	-0.00143051147460938
0.967666666666667	-0.00810623168945313
0.971	-0.0143051147460938
0.974333333333334	-0.0209808349609375
0.977666666666667	-0.0233650207519531
0.981	-0.0205039978027344
0.984333333333334	-0.0162124633789063
0.987666666666667	-0.0128746032714844
0.991	-0.0119209289550781
0.994333333333334	-0.00810623168945313
0.997666666666667	-0.00715255737304688
1.001	-0.0109672546386719
1.00433333333334	-0.019073486328125
1.00766666666667	-0.0247955322265625
1.011	-0.0257492065429688
1.01433333333334	-0.0214576721191406
1.01766666666667	-0.0157356262207031
1.021	-0.0109672546386719
1.02433333333334	-0.00810623168945313
1.02766666666667	-0.00762939453125
1.031	-0.00905990600585938
1.03433333333334	-0.0123977661132813
1.03766666666667	-0.0162124633789063
1.041	-0.0162124633789063
1.04433333333334	-0.0100135803222656
1.04766666666667	-0.00238418579101563
1.051	0.00238418579101563
1.05433333333334	0.00286102294921875
1.05766666666667	0.0057220458984375
1.061	0.00858306884765625
1.06433333333334	0.0095367431640625
1.06766666666667	0.00619888305664063
1.071	-0.000476837158203125
1.07433333333334	-0.00810623168945313
1.07766666666667	-0.0152587890625
1.081	-0.0181198120117188
1.08433333333334	-0.0209808349609375
1.08766666666667	-0.02288818359375
1.091	-0.0224113464355469
1.09433333333334	-0.019073486328125
1.09766666666667	-0.0157356262207031
1.101	-0.0152587890625
1.10433333333334	-0.0123977661132813
1.10766666666667	-0.00619888305664063
1.111	0.00238418579101563
1.11433333333334	0.00715255737304688
1.11766666666667	0.00762939453125
1.121	0.0057220458984375
1.12433333333334	0.00238418579101563
1.12766666666667	-0.00286102294921875
1.131	-0.00715255737304688
1.13433333333334	-0.0095367431640625
1.13766666666667	-0.00715255737304688
1.141	-0.003814697265625
1.14433333333334	-0.00143051147460938
1.14766666666667	0
1.151	-0.000476837158203125
1.15433333333334	0.00143051147460938
1.15766666666667	0.00143051147460938
1.161	0.00286102294921875
1.16433333333334	0.00143051147460938
1.16766666666667	-0.00143051147460938
1.171	-0.00619888305664063
1.17433333333334	-0.0119209289550781
1.17766666666667	-0.0181198120117188
1.181	-0.0238418579101563
1.18433333333334	-0.0295639038085938
1.18766666666667	-0.034332275390625
1.191	-0.0352859497070313
1.19433333333334	-0.034332275390625
1.19766666666667	-0.0329017639160156
1.201	-0.0324249267578125
1.20433333333334	-0.0286102294921875
1.20766666666667	-0.0247955322265625
1.211	-0.0224113464355469
1.21433333333334	-0.0181198120117188
1.21766666666667	-0.0133514404296875
1.221	-0.0109672546386719
1.22433333333334	-0.0123977661132813
1.22766666666667	-0.0162124633789063
1.231	-0.0171661376953125
1.23433333333334	-0.0195503234863281
1.23766666666667	-0.0233650207519531
1.241	-0.0262260437011719
1.24433333333334	-0.0238418579101563
1.24766666666667	-0.0157356262207031
1.251	-0.0095367431640625
1.25433333333334	-0.00619888305664063
1.25766666666667	-0.0057220458984375
1.261	-0.00476837158203125
1.26433333333334	-0.0095367431640625
1.26766666666667	-0.0147819519042969
1.271	-0.0176429748535156
1.27433333333334	-0.019073486328125
1.27766666666667	-0.0214576721191406
1.281	-0.0252723693847656
1.28433333333334	-0.0257492065429688
1.28766666666667	-0.026702880859375
1.291	-0.0290870666503906
1.29433333333334	-0.030517578125
1.29766666666667	-0.026702880859375
1.301	-0.0224113464355469
1.30433333333334	-0.019073486328125
1.30766666666667	-0.0181198120117188
1.311	-0.0176429748535156
1.31433333333334	-0.0195503234863281
1.31766666666667	-0.0224113464355469
1.321	-0.0233650207519531
1.32433333333334	-0.0209808349609375
1.32766666666667	-0.019073486328125
1.331	-0.0176429748535156
1.33433333333334	-0.0133514404296875
1.33766666666667	-0.00715255737304688
1.341	-0.00143051147460938
1.34433333333334	0
1.34766666666667	-0.0019073486328125
1.351	-0.00524520874023438
1.35433333333334	-0.0095367431640625
1.35766666666667	-0.0147819519042969
1.361	-0.0195503234863281
1.36433333333334	-0.0243186950683594
1.36766666666667	-0.026702880859375
1.371	-0.026702880859375
1.37433333333334	-0.0238418579101563
1.37766666666667	-0.0219345092773438
1.381	-0.0214576721191406
1.38433333333334	-0.0195503234863281
1.38766666666667	-0.0133514404296875
1.391	-0.00667572021484375
1.39433333333334	-0.00238418579101563
1.39766666666667	-0.00333786010742188
1.401	-0.0100135803222656
1.40433333333334	-0.0147819519042969
1.40766666666667	-0.0162124633789063
1.411	-0.0157356262207031
1.41433333333334	-0.0166893005371094
1.41766666666667	-0.0138282775878906
1.421	-0.003814697265625
1.42433333333334	0.00429153442382813
1.42766666666667	0.0057220458984375
1.431	0.00286102294921875
1.43433333333334	0.0019073486328125
1.43766666666667	0.0019073486328125
1.441	-0.00143051147460938
1.44433333333334	-0.00524520874023438
1.44766666666667	-0.00524520874023438
1.451	-0.000476837158203125
1.45433333333334	0.00333786010742188
1.45766666666667	0.00238418579101563
1.461	-0.00143051147460938
1.46433333333334	-0.00333786010742188
1.46766666666667	-0.003814697265625
1.471	-0.0095367431640625
1.47433333333334	-0.0147819519042969
1.47766666666667	-0.0128746032714844
1.481	-0.00286102294921875
1.48433333333334	0.00810623168945313
1.48766666666667	0.0123977661132813
1.491	0.0157356262207031
1.49433333333334	0.0123977661132813
1.49766666666667	0.00429153442382813
1.501	-0.00429153442382813
1.50433333333334	-0.0100135803222656
1.50766666666667	-0.0100135803222656
1.511	-0.00858306884765625
1.51433333333334	-0.00429153442382813
1.51766666666667	-0.000476837158203125
1.521	-0.00095367431640625
1.52433333333334	-0.00524520874023438
1.52766666666667	-0.0109672546386719
1.531	-0.0152587890625
1.53433333333334	-0.0119209289550781
1.53766666666667	-0.00333786010742188
1.541	0.0057220458984375
1.54433333333334	0.00858306884765625
1.54766666666667	0.00524520874023438
1.551	0.0019073486328125
1.55433333333334	-0.0057220458984375
1.55766666666667	-0.0128746032714844
1.561	-0.0152587890625
1.56433333333334	-0.0104904174804688
1.56766666666667	-0.00238418579101563
1.571	0.00333786010742188
1.57433333333334	0.0057220458984375
1.57766666666667	0.00429153442382813
1.581	0.00238418579101563
1.58433333333334	-0.0019073486328125
1.58766666666667	-0.00333786010742188
1.591	-0.00143051147460938
1.59433333333334	0.003814697265625
1.59766666666667	0.00619888305664063
1.601	0.003814697265625
1.60433333333334	0
1.60766666666667	-0.00238418579101563
1.611	-0.0057220458984375
1.61433333333334	-0.00905990600585938
1.61766666666667	-0.00905990600585938
1.621	-0.0057220458984375
1.62433333333334	-0.00095367431640625
1.62766666666667	0.00095367431640625
1.631	0.0019073486328125
1.63433333333334	0.00143051147460938
1.63766666666667	-0.00095367431640625
1.641	-0.00715255737304688
1.64433333333334	-0.0147819519042969
1.64766666666667	-0.0205039978027344
1.651	-0.02288818359375
1.65433333333334	-0.02288818359375
1.65766666666667	-0.019073486328125
1.661	-0.011444091796875
1.66433333333334	-0.00238418579101563
1.66766666666667	0.00619888305664063
1.671	0.0119209289550781
1.67433333333334	0.0133514404296875
1.67766666666667	0.011444091796875
1.681	0.00762939453125
1.68433333333334	0.00476837158203125
1.68766666666667	0.00095367431640625
1.691	-0.00143051147460938
1.69433333333334	-0.00095367431640625
1.69766666666667	-0.000476837158203125
1.701	-0.00238418579101563
1.70433333333334	-0.00667572021484375
1.70766666666667	-0.0095367431640625
1.711	-0.0128746032714844
1.71433333333334	-0.0138282775878906
1.71766666666667	-0.011444091796875
1.721	-0.00619888305664063
1.72433333333334	-0.00286102294921875
1.72766666666667	-0.00095367431640625
1.731	0.000476837158203125
1.73433333333334	0.00143051147460938
1.73766666666667	0.00238418579101563
1.741	0.0057220458984375
1.74433333333334	0.011444091796875
1.74766666666667	0.0166893005371094
1.751	0.019073486328125
1.75433333333334	0.0181198120117188
1.75766666666667	0.0143051147460938
1.761	0.00715255737304688
1.76433333333334	0.0019073486328125
1.76766666666667	-0.0019073486328125
1.771	-0.00524520874023438
1.77433333333334	-0.0057220458984375
1.77766666666667	-0.00429153442382813
1.781	-0.00095367431640625
1.78433333333334	-0.00286102294921875
1.78766666666667	-0.00715255737304688
1.791	-0.00524520874023438
1.79433333333334	0.00095367431640625
1.79766666666667	0.00905990600585938
1.801	0.0181198120117188
1.80433333333334	0.0338554382324219
1.80766666666667	0.0491142272949219
1.811	0.0548362731933594
1.81433333333334	0.0500679016113282
1.81766666666667	0.0424385070800781
1.821	0.0348091125488281
1.82433333333334	0.026702880859375
1.82766666666667	0.0200271606445313
1.831	0.0181198120117188
1.83433333333334	0.0243186950683594
1.83766666666667	0.0295639038085938
1.841	0.034332275390625
1.84433333333334	0.0357627868652344
1.84766666666667	0.0357627868652344
1.851	0.034332275390625
1.85433333333334	0.0300407409667969
1.85766666666667	0.0257492065429688
1.861	0.0209808349609375
1.86433333333334	0.0185966491699219
1.86766666666667	0.0176429748535156
1.871	0.0147819519042969
1.87433333333334	0.0128746032714844
1.87766666666667	0.011444091796875
1.881	0.0119209289550781
1.88433333333334	0.0119209289550781
1.88766666666667	0.0100135803222656
1.891	0.0104904174804688
1.89433333333334	0.0109672546386719
1.89766666666667	0.0095367431640625
1.901	0.00715255737304688
1.90433333333334	0.00715255737304688
1.90766666666667	0.0100135803222656
1.911	0.0128746032714844
1.91433333333334	0.0104904174804688
1.91766666666667	0.00619888305664063
1.921	0.00333786010742188
1.92433333333334	0.00143051147460938
1.92766666666667	0.000476837158203125
1.931	0.00095367431640625
1.93433333333334	0.00810623168945313
1.93766666666667	0.0166893005371094
1.941	0.02288818359375
1.94433333333334	0.0243186950683594
1.94766666666667	0.0233650207519531
1.951	0.0205039978027344
1.95433333333334	0.0157356262207031
1.95766666666667	0.00810623168945313
1.961	0.0019073486328125
1.96433333333334	-0.00238418579101563
1.96766666666667	-0.00619888305664063
1.971	-0.011444091796875
1.97433333333334	-0.0176429748535156
1.97766666666667	-0.02288818359375
1.981	-0.0309944152832031
1.98433333333334	-0.0400543212890625
1.98766666666667	-0.0457763671875
1.991	-0.0448226928710938
1.99433333333334	-0.0395774841308594
1.99766666666667	-0.0348091125488281
2.001	-0.0276565551757813
2.00433333333334	-0.0200271606445313
2.00766666666667	-0.0147819519042969
2.011	-0.0133514404296875
2.01433333333334	-0.0143051147460938
2.01766666666667	-0.0128746032714844
2.021	-0.0128746032714844
2.02433333333334	-0.0152587890625
2.02766666666667	-0.0205039978027344
2.031	-0.0233650207519531
2.03433333333334	-0.0214576721191406
2.03766666666667	-0.0162124633789063
2.041	-0.011444091796875
2.04433333333334	-0.00858306884765625
2.04766666666667	-0.00667572021484375
2.051	-0.00905990600585938
2.05433333333334	-0.0152587890625
2.05766666666667	-0.0214576721191406
2.061	-0.0252723693847656
2.06433333333334	-0.0276565551757813
2.06766666666667	-0.0300407409667969
2.071	-0.0319480895996094
2.07433333333334	-0.0314712524414063
2.07766666666667	-0.0329017639160156
2.081	-0.0352859497070313
2.08433333333334	-0.0371932983398438
2.08766666666667	-0.0348091125488281
2.091	-0.0319480895996094
2.09433333333334	-0.0324249267578125
2.09766666666667	-0.0329017639160156
2.101	-0.0314712524414063
2.10433333333334	-0.0276565551757813
2.10766666666667	-0.0262260437011719
2.111	-0.026702880859375
2.11433333333334	-0.0290870666503906
2.11766666666667	-0.0329017639160156
2.121	-0.0348091125488281
2.12433333333334	-0.0352859497070313
2.12766666666667	-0.030517578125
2.131	-0.0224113464355469
2.13433333333334	-0.0119209289550781
2.13766666666667	-0.00286102294921875
2.141	0.00143051147460938
2.14433333333334	0.00286102294921875
2.14766666666667	0.00143051147460938
2.151	-0.00333786010742188
2.15433333333334	-0.0109672546386719
2.15766666666667	-0.0176429748535156
2.161	-0.0200271606445313
2.16433333333334	-0.0195503234863281
2.16766666666667	-0.0205039978027344
2.171	-0.0205039978027344
2.17433333333334	-0.0185966491699219
2.17766666666667	-0.0143051147460938
2.181	-0.0128746032714844
2.18433333333334	-0.0171661376953125
2.18766666666667	-0.0238418579101563
2.191	-0.0271797180175781
2.19433333333334	-0.0243186950683594
2.19766666666667	-0.0214576721191406
2.201	-0.0176429748535156
2.20433333333334	-0.0109672546386719
2.20766666666667	-0.00143051147460938
2.211	0.0057220458984375
2.21433333333334	0.0057220458984375
2.21766666666667	-0.00095367431640625
2.221	-0.0095367431640625
2.22433333333334	-0.0166893005371094
2.22766666666667	-0.0195503234863281
2.231	-0.0181198120117188
2.23433333333334	-0.0133514404296875
2.23766666666667	-0.00476837158203125
2.241	0.00238418579101563
2.24433333333334	0.0057220458984375
2.24766666666667	0.0057220458984375
2.251	0.00286102294921875
2.25433333333334	-0.000476837158203125
2.25766666666667	-0.00476837158203125
2.261	-0.00810623168945313
2.26433333333334	-0.0104904174804688
2.26766666666667	-0.0133514404296875
2.271	-0.0181198120117188
2.27433333333334	-0.0252723693847656
2.27766666666667	-0.0319480895996094
2.281	-0.03814697265625
2.28433333333334	-0.0443458557128906
2.28766666666667	-0.0505447387695313
2.291	-0.0538825988769532
2.29433333333334	-0.0562667846679688
2.29766666666667	-0.0553131103515625
2.301	-0.0514984130859375
2.30433333333334	-0.0433921813964844
2.30766666666667	-0.0352859497070313
2.311	-0.0309944152832031
2.31433333333334	-0.0276565551757813
2.31766666666667	-0.0252723693847656
2.321	-0.0233650207519531
2.32433333333334	-0.0224113464355469
2.32766666666667	-0.0209808349609375
2.331	-0.0185966491699219
2.33433333333334	-0.0176429748535156
2.33766666666667	-0.0200271606445313
2.341	-0.0243186950683594
2.34433333333334	-0.0290870666503906
2.34766666666667	-0.030517578125
2.351	-0.0295639038085938
2.35433333333334	-0.0262260437011719
2.35766666666667	-0.0262260437011719
2.361	-0.026702880859375
2.36433333333334	-0.0281333923339844
2.36766666666667	-0.0319480895996094
2.371	-0.0362396240234375
2.37433333333334	-0.03814697265625
2.37766666666667	-0.0338554382324219
2.381	-0.0281333923339844
2.38433333333334	-0.0247955322265625
2.38766666666667	-0.02288818359375
2.391	-0.019073486328125
2.39433333333334	-0.0166893005371094
2.39766666666667	-0.0171661376953125
2.401	-0.0147819519042969
2.40433333333334	-0.0100135803222656
2.40766666666667	-0.00333786010742188
2.411	-0.000476837158203125
2.41433333333334	0.00095367431640625
2.41766666666667	0.00143051147460938
2.421	-0.00286102294921875
2.42433333333334	-0.0095367431640625
2.42766666666667	-0.019073486328125
2.431	-0.0262260437011719
2.43433333333334	-0.0338554382324219
2.43766666666667	-0.0391006469726563
2.441	-0.0452995300292969
2.44433333333334	-0.0472068786621094
2.44766666666667	-0.0476837158203125
2.451	-0.0452995300292969
2.45433333333334	-0.0414848327636719
2.45766666666667	-0.0386238098144531
2.461	-0.0362396240234375
2.46433333333334	-0.0386238098144531
2.46766666666667	-0.0400543212890625
2.471	-0.0424385070800781
2.47433333333334	-0.0438690185546875
2.47766666666667	-0.0433921813964844
2.481	-0.0400543212890625
2.48433333333334	-0.0309944152832031
2.48766666666667	-0.0219345092773438
2.491	-0.0176429748535156
2.49433333333334	-0.0157356262207031
2.49766666666667	-0.0147819519042969
2.501	-0.0128746032714844
2.50433333333334	-0.0143051147460938
2.50766666666667	-0.0157356262207031
2.511	-0.0166893005371094
2.51433333333334	-0.0171661376953125
2.51766666666667	-0.0171661376953125
2.521	-0.0162124633789063
2.52433333333334	-0.0138282775878906
2.52766666666667	-0.0171661376953125
2.531	-0.02288818359375
2.53433333333334	-0.0286102294921875
2.53766666666667	-0.0338554382324219
2.541	-0.0376701354980469
2.54433333333334	-0.0429153442382813
2.54766666666667	-0.0433921813964844
2.551	-0.0376701354980469
2.55433333333334	-0.0290870666503906
2.55766666666667	-0.0224113464355469
2.561	-0.0233650207519531
2.56433333333334	-0.026702880859375
2.56766666666667	-0.0290870666503906
2.571	-0.0300407409667969
2.57433333333334	-0.0333786010742188
2.57766666666667	-0.0338554382324219
2.581	-0.0309944152832031
2.58433333333334	-0.0262260437011719
2.58766666666667	-0.0247955322265625
2.591	-0.0286102294921875
2.59433333333334	-0.0300407409667969
2.59766666666667	-0.0295639038085938
2.601	-0.0252723693847656
2.60433333333334	-0.0224113464355469
2.60766666666667	-0.0181198120117188
2.611	-0.0123977661132813
2.61433333333334	-0.011444091796875
2.61766666666667	-0.0147819519042969
2.621	-0.0195503234863281
2.62433333333334	-0.0224113464355469
2.62766666666667	-0.0257492065429688
2.631	-0.030517578125
2.63433333333334	-0.0329017639160156
2.63766666666667	-0.0338554382324219
2.641	-0.0352859497070313
2.64433333333334	-0.0357627868652344
2.64766666666667	-0.0333786010742188
2.651	-0.0281333923339844
2.65433333333334	-0.0224113464355469
2.65766666666667	-0.0166893005371094
2.661	-0.0166893005371094
2.66433333333334	-0.0200271606445313
2.66766666666667	-0.0262260437011719
2.671	-0.0286102294921875
2.67433333333334	-0.0295639038085938
2.67766666666667	-0.0276565551757813
2.681	-0.0219345092773438
2.68433333333334	-0.0162124633789063
2.68766666666667	-0.0119209289550781
2.691	-0.0100135803222656
2.69433333333334	-0.00810623168945313
2.69766666666667	-0.00667572021484375
2.701	-0.00667572021484375
2.70433333333334	-0.0057220458984375
2.70766666666667	-0.003814697265625
2.711	-0.00429153442382813
2.71433333333334	-0.00667572021484375
2.71766666666667	-0.0057220458984375
2.721	-0.00143051147460938
2.72433333333334	0.0019073486328125
2.72766666666667	0.003814697265625
2.731	0.00524520874023438
2.73433333333334	0.00476837158203125
2.73766666666667	-0.000476837158203125
2.741	-0.00762939453125
2.74433333333334	-0.0095367431640625
2.74766666666667	-0.00667572021484375
2.751	-0.00238418579101563
2.75433333333334	0.00238418579101563
2.75766666666667	0.00333786010742188
2.761	0.00429153442382813
2.76433333333334	0.003814697265625
2.76766666666667	0.00238418579101563
2.771	0
2.77433333333334	-0.00286102294921875
2.77766666666667	0.000476837158203125
2.781	0.00429153442382813
2.78433333333334	0.00524520874023438
2.78766666666667	0.0019073486328125
2.791	-0.00286102294921875
2.79433333333334	-0.00524520874023438
2.79766666666667	-0.00858306884765625
2.801	-0.0104904174804688
2.80433333333334	-0.0109672546386719
2.80766666666667	-0.00810623168945313
2.811	-0.00143051147460938
2.81433333333334	0.0057220458984375
2.81766666666667	0.0104904174804688
2.821	0.0104904174804688
2.82433333333334	0.0109672546386719
2.82766666666667	0.0123977661132813
2.831	0.0119209289550781
2.83433333333334	0.0100135803222656
2.83766666666667	0.0104904174804688
2.841	0.0133514404296875
2.84433333333334	0.0138282775878906
2.84766666666667	0.0100135803222656
2.851	0.00715255737304688
2.85433333333334	0.00762939453125
2.85766666666667	0.00762939453125
2.861	0.00619888305664063
2.86433333333334	0.00524520874023438
2.86766666666667	0.00619888305664063
2.871	0.00810623168945313
2.87433333333334	0.00810623168945313
2.87766666666667	0.00667572021484375
2.881	0.00810623168945313
2.88433333333334	0.0138282775878906
2.88766666666667	0.0195503234863281
2.891	0.0262260437011719
2.89433333333334	0.0348091125488281
2.89766666666667	0.0472068786621094
2.901	0.0596046447753907
2.90433333333334	0.0691413879394532
2.90766666666667	0.0820159912109375
2.911	0.0939369201660156
2.91433333333334	0.110149383544922
2.91766666666667	0.128269195556641
2.921	0.154972076416016
2.92433333333334	0.188350677490235
2.92766666666667	0.225067138671875
2.931	0.266075134277344
2.93433333333334	0.30517578125
2.93766666666667	0.347137451171875
2.941	0.393867492675781
2.94433333333334	0.446319580078125
2.94766666666667	0.5035400390625
2.951	0.562191009521485
2.95433333333334	0.624179840087891
2.95766666666667	0.684738159179688
2.961	0.736713409423828
2.96433333333334	0.7781982421875
2.96766666666667	0.812053680419922
2.971	0.842094421386719
2.97433333333334	0.864505767822266
2.97766666666667	0.874519348144531
2.981	0.873088836669922
2.98433333333334	0.863075256347656
2.98766666666667	0.844001770019531
2.991	0.815868377685547
2.99433333333334	0.783443450927735
2.99766666666667	0.751018524169922
3.001	0.716686248779297
3.00433333333334	0.681400299072266
3.00766666666667	0.645160675048828
3.011	0.615119934082032
3.01433333333334	0.590324401855469
3.01766666666667	0.571727752685547
3.021	0.559806823730469
3.02433333333334	0.555038452148438
3.02766666666667	0.556468963623047
3.031	0.555992126464844
3.03433333333334	0.552654266357422
3.03766666666667	0.543594360351563
3.041	0.535011291503907
3.04433333333334	0.525474548339844
3.04766666666667	0.514984130859375
3.051	0.502109527587891
3.05433333333334	0.485897064208985
3.05766666666667	0.470638275146485
3.061	0.45156478881836
3.06433333333334	0.430583953857422
3.06766666666667	0.409126281738281
3.071	0.388622283935547
3.07433333333334	0.368118286132813
3.07766666666667	0.343799591064453
3.081	0.318527221679688
3.08433333333334	0.295162200927735
3.08766666666667	0.274658203125
3.091	0.257968902587891
3.09433333333334	0.243663787841797
3.09766666666667	0.23031234741211
3.101	0.217914581298828
3.10433333333334	0.205039978027344
3.10766666666667	0.19216537475586
3.111	0.177860260009766
3.11433333333334	0.163078308105469
3.11766666666667	0.150203704833985
3.121	0.13875961303711
3.12433333333334	0.127315521240235
3.12766666666667	0.116348266601563
3.131	0.107765197753906
3.13433333333334	0.101566314697266
3.13766666666667	0.095367431640625
3.141	0.0905990600585938
3.14433333333334	0.0863075256347656
3.14766666666667	0.0848770141601563
3.151	0.0810623168945313
3.15433333333334	0.0758171081542969
3.15766666666667	0.0691413879394532
3.161	0.0600814819335938
3.16433333333334	0.0519752502441407
3.16766666666667	0.0414848327636719
3.171	0.0319480895996094
3.17433333333334	0.0262260437011719
3.17766666666667	0.0262260437011719
3.181	0.030517578125
3.18433333333334	0.0314712524414063
3.18766666666667	0.0290870666503906
3.191	0.026702880859375
3.19433333333334	0.0247955322265625
3.19766666666667	0.0209808349609375
3.201	0.0152587890625
3.20433333333334	0.0123977661132813
3.20766666666667	0.0119209289550781
3.211	0.0109672546386719
3.21433333333334	0.0109672546386719
3.21766666666667	0.0100135803222656
3.221	0.011444091796875
3.22433333333334	0.0119209289550781
3.22766666666667	0.0100135803222656
3.231	0.00810623168945313
3.23433333333334	0.00524520874023438
3.23766666666667	0.00619888305664063
3.241	0.00858306884765625
3.24433333333334	0.0104904174804688
3.24766666666667	0.0123977661132813
3.251	0.0104904174804688
3.25433333333334	0.0057220458984375
3.25766666666667	-0.0019073486328125
3.261	-0.00524520874023438
3.26433333333334	-0.00619888305664063
3.26766666666667	-0.00667572021484375
3.271	-0.00619888305664063
3.27433333333334	-0.00286102294921875
3.27766666666667	-0.0019073486328125
3.281	-0.00715255737304688
3.28433333333334	-0.0128746032714844
3.28766666666667	-0.0143051147460938
3.291	-0.0133514404296875
3.29433333333334	-0.0171661376953125
3.29766666666667	-0.0233650207519531
3.301	-0.0252723693847656
3.30433333333334	-0.0209808349609375
3.30766666666667	-0.0185966491699219
3.311	-0.0166893005371094
3.31433333333334	-0.0119209289550781
3.31766666666667	-0.00429153442382813
3.321	0.0019073486328125
3.32433333333334	0.00286102294921875
3.32766666666667	0.0019073486328125
3.331	-0.00143051147460938
3.33433333333334	-0.00333786010742188
3.33766666666667	-0.000476837158203125
3.341	0.00429153442382813
3.34433333333334	0.00810623168945313
3.34766666666667	0.0095367431640625
3.351	0.0133514404296875
3.35433333333334	0.0147819519042969
3.35766666666667	0.0138282775878906
3.361	0.011444091796875
3.36433333333334	0.00905990600585938
3.36766666666667	0.00524520874023438
3.371	0.00143051147460938
3.37433333333334	0.000476837158203125
3.37766666666667	-0.00095367431640625
3.381	-0.00286102294921875
3.38433333333334	-0.00286102294921875
3.38766666666667	0.0019073486328125
3.391	0.00715255737304688
3.39433333333334	0.00667572021484375
3.39766666666667	0.00143051147460938
3.401	-0.0095367431640625
3.40433333333334	-0.0200271606445313
3.40766666666667	-0.0281333923339844
3.411	-0.0329017639160156
3.41433333333334	-0.0309944152832031
3.41766666666667	-0.0262260437011719
3.421	-0.0157356262207031
3.42433333333334	-0.00667572021484375
3.42766666666667	-0.000476837158203125
3.431	0.0019073486328125
3.43433333333334	-0.00143051147460938
3.43766666666667	-0.0057220458984375
3.441	-0.0143051147460938
3.44433333333334	-0.0219345092773438
3.44766666666667	-0.0286102294921875
3.451	-0.0314712524414063
3.45433333333334	-0.030517578125
3.45766666666667	-0.0286102294921875
3.461	-0.0271797180175781
3.46433333333334	-0.0257492065429688
3.46766666666667	-0.0257492065429688
3.471	-0.0281333923339844
3.47433333333334	-0.0324249267578125
3.47766666666667	-0.034332275390625
3.481	-0.0319480895996094
3.48433333333334	-0.0281333923339844
3.48766666666667	-0.0195503234863281
3.491	-0.0104904174804688
3.49433333333334	-0.000476837158203125
3.49766666666667	0.00476837158203125
3.501	0.00762939453125
3.50433333333334	0.00858306884765625
3.50766666666667	0.00429153442382813
3.511	-0.000476837158203125
3.51433333333334	-0.00667572021484375
3.51766666666667	-0.0119209289550781
3.521	-0.0176429748535156
3.52433333333334	-0.0262260437011719
3.52766666666667	-0.0324249267578125
3.531	-0.0333786010742188
3.53433333333334	-0.0314712524414063
3.53766666666667	-0.0257492065429688
3.541	-0.0238418579101563
3.54433333333334	-0.0200271606445313
3.54766666666667	-0.0195503234863281
3.551	-0.02288818359375
3.55433333333334	-0.0276565551757813
3.55766666666667	-0.0324249267578125
3.561	-0.0300407409667969
3.56433333333334	-0.0271797180175781
3.56766666666667	-0.0238418579101563
3.571	-0.0247955322265625
3.57433333333334	-0.0290870666503906
3.57766666666667	-0.0338554382324219
3.581	-0.0367164611816406
3.58433333333334	-0.0357627868652344
3.58766666666667	-0.0300407409667969
3.591	-0.0238418579101563
3.59433333333334	-0.019073486328125
3.59766666666667	-0.0171661376953125
3.601	-0.0200271606445313
3.60433333333334	-0.0276565551757813
3.60766666666667	-0.03814697265625
3.611	-0.0472068786621094
3.61433333333334	-0.0491142272949219
3.61766666666667	-0.0481605529785156
3.621	-0.0448226928710938
3.62433333333334	-0.0433921813964844
3.62766666666667	-0.0405311584472656
3.631	-0.0371932983398438
3.63433333333334	-0.0314712524414063
3.63766666666667	-0.0257492065429688
3.641	-0.0205039978027344
3.64433333333334	-0.0181198120117188
3.64766666666667	-0.019073486328125
3.651	-0.0200271606445313
3.65433333333334	-0.0205039978027344
3.65766666666667	-0.0176429748535156
3.661	-0.0133514404296875
3.66433333333334	-0.00762939453125
3.66766666666667	-0.00429153442382813
3.671	-0.00286102294921875
3.67433333333334	-0.00715255737304688
3.67766666666667	-0.0157356262207031
3.681	-0.0243186950683594
3.68433333333334	-0.0290870666503906
3.68766666666667	-0.0281333923339844
3.691	-0.0276565551757813
3.69433333333334	-0.0286102294921875
3.69766666666667	-0.0314712524414063
3.701	-0.03814697265625
3.70433333333334	-0.0462532043457031
3.70766666666667	-0.0553131103515625
3.711	-0.0586509704589844
3.71433333333334	-0.0576972961425782
3.71766666666667	-0.0553131103515625
3.721	-0.0476837158203125
3.72433333333334	-0.0376701354980469
3.72766666666667	-0.0276565551757813
3.731	-0.0243186950683594
3.73433333333334	-0.0243186950683594
3.73766666666667	-0.0238418579101563
3.741	-0.0247955322265625
3.74433333333334	-0.0271797180175781
3.74766666666667	-0.0324249267578125
3.751	-0.0348091125488281
3.75433333333334	-0.0333786010742188
3.75766666666667	-0.030517578125
3.761	-0.030517578125
3.76433333333334	-0.0333786010742188
3.76766666666667	-0.0329017639160156
3.771	-0.0295639038085938
3.77433333333334	-0.0309944152832031
3.77766666666667	-0.0386238098144531
3.781	-0.0472068786621094
3.78433333333334	-0.0486373901367188
3.78766666666667	-0.0467300415039063
3.791	-0.0452995300292969
3.79433333333334	-0.0438690185546875
3.79766666666667	-0.0367164611816406
3.801	-0.0271797180175781
3.80433333333334	-0.019073486328125
3.80766666666667	-0.0166893005371094
3.811	-0.0162124633789063
3.81433333333334	-0.0162124633789063
3.81766666666667	-0.019073486328125
3.821	-0.0176429748535156
3.82433333333334	-0.0157356262207031
3.82766666666667	-0.00810623168945313
3.831	-0.00524520874023438
3.83433333333334	-0.00238418579101563
3.83766666666667	-0.000476837158203125
3.841	-0.00619888305664063
3.84433333333334	-0.0171661376953125
3.84766666666667	-0.0295639038085938
3.851	-0.0338554382324219
3.85433333333334	-0.0319480895996094
3.85766666666667	-0.0252723693847656
3.861	-0.0181198120117188
3.86433333333334	-0.0123977661132813
3.86766666666667	-0.00667572021484375
3.871	-0.0019073486328125
3.87433333333334	0.00095367431640625
3.87766666666667	0.00286102294921875
3.881	0.00858306884765625
3.88433333333334	0.0171661376953125
3.88766666666667	0.0262260437011719
3.891	0.0376701354980469
3.89433333333334	0.0500679016113282
3.89766666666667	0.0658035278320313
3.901	0.0820159912109375
3.90433333333334	0.10061264038086
3.90766666666667	0.123023986816406
3.911	0.146865844726563
3.91433333333334	0.171661376953125
3.91766666666667	0.198841094970703
3.921	0.2288818359375
3.92433333333334	0.262737274169922
3.92766666666667	0.294208526611328
3.931	0.327587127685547
3.93433333333334	0.364780426025391
3.93766666666667	0.405311584472656
3.941	0.448226928710938
3.94433333333334	0.493526458740235
3.94766666666667	0.545501708984375
3.951	0.598907470703125
3.95433333333334	0.652313232421875
3.95766666666667	0.705242156982422
3.961	0.760078430175782
3.96433333333334	0.813484191894531
3.96766666666667	0.867366790771485
3.971	0.926494598388672
3.97433333333334	0.990867614746094
3.97766666666667	1.05905532836914
3.981	1.12581253051758
3.98433333333334	1.19543075561524
3.98766666666667	1.26504898071289
3.991	1.33275985717774
3.99433333333334	1.39522552490235
3.99766666666667	1.4486312866211
4.001	1.49965286254883
4.00433333333334	1.54733657836914
4.00766666666667	1.59215927124024
4.011	1.62887573242188
4.01433333333334	1.65653228759766
4.01766666666667	1.678466796875
4.021	1.69038772583008
4.02433333333334	1.69229507446289
4.02766666666667	1.67989730834961
4.031	1.65557861328125
4.03433333333334	1.62267684936524
4.03766666666667	1.58119201660156
4.041	1.53303146362305
4.04433333333334	1.47676467895508
4.04766666666667	1.4181137084961
4.051	1.3580322265625
4.05433333333334	1.2965202331543
4.05766666666667	1.23357772827149
4.061	1.17111206054688
4.06433333333334	1.11055374145508
4.06766666666667	1.04808807373047
4.071	0.985145568847656
4.07433333333334	0.924110412597656
4.07766666666667	0.868320465087891
4.081	0.818729400634766
4.08433333333334	0.772476196289063
4.08766666666667	0.730514526367188
4.091	0.69427490234375
4.09433333333334	0.660896301269532
4.09766666666667	0.6256103515625
4.101	0.586032867431641
4.10433333333334	0.545978546142578
4.10766666666667	0.510692596435547
4.111	0.479221343994141
4.11433333333334	0.449657440185547
4.11766666666667	0.422477722167969
4.121	0.396728515625
4.12433333333334	0.37527084350586
4.12766666666667	0.35238265991211
4.131	0.326633453369141
4.13433333333334	0.299930572509766
4.13766666666667	0.272750854492188
4.141	0.249385833740235
4.14433333333334	0.226497650146485
4.14766666666667	0.201225280761719
4.151	0.177860260009766
4.15433333333334	0.157356262207031
4.15766666666667	0.141143798828125
4.161	0.121593475341797
4.16433333333334	0.10061264038086
4.16766666666667	0.0810623168945313
4.171	0.0619888305664063
4.17433333333334	0.0386238098144531
4.17766666666667	0.0109672546386719
4.181	-0.0147819519042969
4.18433333333334	-0.0367164611816406
4.18766666666667	-0.0562667846679688
4.191	-0.0729560852050782
4.19433333333334	-0.0848770141601563
4.19766666666667	-0.0886917114257813
4.201	-0.0910758972167969
4.20433333333334	-0.095367431640625
4.20766666666667	-0.10061264038086
4.211	-0.105857849121094
4.21433333333334	-0.107765197753906
4.21766666666667	-0.111103057861328
4.221	-0.110149383544922
4.22433333333334	-0.1068115234375
4.22766666666667	-0.102043151855469
4.231	-0.09918212890625
4.23433333333334	-0.102043151855469
4.23766666666667	-0.105857849121094
4.241	-0.104904174804688
4.24433333333334	-0.105381011962891
4.24766666666667	-0.106334686279297
4.251	-0.105857849121094
4.25433333333334	-0.0987052917480469
4.25766666666667	-0.091552734375
4.261	-0.0901222229003906
4.26433333333334	-0.091552734375
4.26766666666667	-0.0929832458496094
4.271	-0.0910758972167969
4.27433333333334	-0.0901222229003906
4.27766666666667	-0.0872611999511719
4.281	-0.0853538513183594
4.28433333333334	-0.0815391540527344
4.28766666666667	-0.0772476196289063
4.291	-0.0739097595214844
4.29433333333334	-0.0720024108886719
4.29766666666667	-0.0715255737304688
4.301	-0.0691413879394532
4.30433333333334	-0.0662803649902344
4.30766666666667	-0.0629425048828125
4.311	-0.0605583190917969
4.31433333333334	-0.0576972961425782
4.31766666666667	-0.0567436218261719
4.321	-0.057220458984375
4.32433333333334	-0.0581741333007813
4.32766666666667	-0.0600814819335938
4.331	-0.0653266906738282
4.33433333333334	-0.0715255737304688
4.33766666666667	-0.0791549682617188
4.341	-0.0844001770019531
4.34433333333334	-0.0867843627929688
4.34766666666667	-0.0863075256347656
4.351	-0.0786781311035157
4.35433333333334	-0.0700950622558594
4.35766666666667	-0.0605583190917969
4.361	-0.0519752502441407
4.36433333333334	-0.0429153442382813
4.36766666666667	-0.0348091125488281
4.371	-0.0338554382324219
4.37433333333334	-0.0352859497070313
4.37766666666667	-0.0338554382324219
4.381	-0.0329017639160156
4.38433333333334	-0.0333786010742188
4.38766666666667	-0.0338554382324219
4.391	-0.0309944152832031
4.39433333333334	-0.0262260437011719
4.39766666666667	-0.02288818359375
4.401	-0.0205039978027344
4.40433333333334	-0.0209808349609375
4.40766666666667	-0.0257492065429688
4.411	-0.0329017639160156
4.41433333333334	-0.03814697265625
4.41766666666667	-0.0433921813964844
4.421	-0.0486373901367188
4.42433333333334	-0.0514984130859375
4.42766666666667	-0.0500679016113282
4.431	-0.0457763671875
4.43433333333334	-0.0414848327636719
4.43766666666667	-0.03814697265625
4.441	-0.0367164611816406
4.44433333333334	-0.0386238098144531
4.44766666666667	-0.0429153442382813
4.451	-0.0467300415039063
4.45433333333334	-0.0491142272949219
4.45766666666667	-0.0514984130859375
4.461	-0.0505447387695313
4.46433333333334	-0.0448226928710938
4.46766666666667	-0.0367164611816406
4.471	-0.0329017639160156
4.47433333333334	-0.0333786010742188
4.47766666666667	-0.034332275390625
4.481	-0.0362396240234375
4.48433333333334	-0.0386238098144531
4.48766666666667	-0.0443458557128906
4.491	-0.0472068786621094
4.49433333333334	-0.0472068786621094
4.49766666666667	-0.0467300415039063
4.501	-0.0462532043457031
4.50433333333334	-0.0443458557128906
4.50766666666667	-0.03814697265625
4.511	-0.0329017639160156
4.51433333333334	-0.0314712524414063
4.51766666666667	-0.0309944152832031
4.521	-0.0286102294921875
4.52433333333334	-0.0252723693847656
4.52766666666667	-0.0209808349609375
4.531	-0.0157356262207031
4.53433333333334	-0.00905990600585938
4.53766666666667	-0.003814697265625
4.541	-0.00429153442382813
4.54433333333334	-0.00810623168945313
4.54766666666667	-0.0152587890625
4.551	-0.0209808349609375
4.55433333333334	-0.0219345092773438
4.55766666666667	-0.0219345092773438
4.561	-0.02288818359375
4.56433333333334	-0.0257492065429688
4.56766666666667	-0.0257492065429688
4.571	-0.026702880859375
4.57433333333334	-0.030517578125
4.57766666666667	-0.0352859497070313
4.581	-0.0357627868652344
4.58433333333334	-0.034332275390625
4.58766666666667	-0.0348091125488281
4.591	-0.0371932983398438
4.59433333333334	-0.0386238098144531
4.59766666666667	-0.0357627868652344
4.601	-0.0348091125488281
4.60433333333334	-0.0338554382324219
4.60766666666667	-0.0319480895996094
4.611	-0.0286102294921875
4.61433333333334	-0.0281333923339844
4.61766666666667	-0.0314712524414063
4.621	-0.0329017639160156
4.62433333333334	-0.0329017639160156
4.62766666666667	-0.0352859497070313
4.631	-0.03814697265625
4.63433333333334	-0.0395774841308594
4.63766666666667	-0.0367164611816406
4.641	-0.0376701354980469
4.64433333333334	-0.0429153442382813
4.64766666666667	-0.0476837158203125
4.651	-0.0505447387695313
4.65433333333334	-0.049591064453125
4.65766666666667	-0.0505447387695313
4.661	-0.0500679016113282
4.66433333333334	-0.0452995300292969
4.66766666666667	-0.0391006469726563
4.671	-0.0371932983398438
4.67433333333334	-0.0414848327636719
4.67766666666667	-0.0457763671875
4.681	-0.0491142272949219
4.68433333333334	-0.05340576171875
4.68766666666667	-0.0581741333007813
4.691	-0.0605583190917969
4.69433333333334	-0.057220458984375
4.69766666666667	-0.0529289245605469
4.701	-0.049591064453125
4.70433333333334	-0.0462532043457031
4.70766666666667	-0.041961669921875
4.711	-0.0414848327636719
4.71433333333334	-0.0429153442382813
4.71766666666667	-0.0452995300292969
4.721	-0.0457763671875
4.72433333333334	-0.0457763671875
4.72766666666667	-0.0443458557128906
4.731	-0.0400543212890625
4.73433333333334	-0.0386238098144531
4.73766666666667	-0.0391006469726563
4.741	-0.0414848327636719
4.74433333333334	-0.0424385070800781
4.74766666666667	-0.0452995300292969
4.751	-0.0486373901367188
4.75433333333334	-0.0486373901367188
4.75766666666667	-0.0472068786621094
4.761	-0.0443458557128906
4.76433333333334	-0.0429153442382813
4.76766666666667	-0.0429153442382813
4.771	-0.0462532043457031
4.77433333333334	-0.0505447387695313
4.77766666666667	-0.0524520874023438
4.781	-0.0529289245605469
4.78433333333334	-0.0553131103515625
4.78766666666667	-0.0548362731933594
4.791	-0.0486373901367188
4.79433333333334	-0.041961669921875
4.79766666666667	-0.0391006469726563
4.801	-0.0376701354980469
4.80433333333334	-0.0357627868652344
4.80766666666667	-0.0362396240234375
4.811	-0.0400543212890625
4.81433333333334	-0.0462532043457031
4.81766666666667	-0.0500679016113282
4.821	-0.0538825988769532
4.82433333333334	-0.0562667846679688
4.82766666666667	-0.0562667846679688
4.831	-0.0548362731933594
4.83433333333334	-0.0514984130859375
4.83766666666667	-0.0491142272949219
4.841	-0.0433921813964844
4.84433333333334	-0.03814697265625
4.84766666666667	-0.034332275390625
4.851	-0.0338554382324219
4.85433333333334	-0.0376701354980469
4.85766666666667	-0.0405311584472656
4.861	-0.0438690185546875
4.86433333333334	-0.0443458557128906
4.86766666666667	-0.0457763671875
4.871	-0.0467300415039063
4.87433333333334	-0.0443458557128906
4.87766666666667	-0.0433921813964844
4.881	-0.0424385070800781
4.88433333333334	-0.0443458557128906
4.88766666666667	-0.0457763671875
4.891	-0.0433921813964844
4.89433333333334	-0.0391006469726563
4.89766666666667	-0.0367164611816406
4.901	-0.0371932983398438
4.90433333333334	-0.0376701354980469
4.90766666666667	-0.03814697265625
4.911	-0.0410079956054688
4.91433333333334	-0.0472068786621094
4.91766666666667	-0.0510215759277344
4.921	-0.0510215759277344
4.92433333333334	-0.0505447387695313
4.92766666666667	-0.0486373901367188
4.931	-0.0448226928710938
4.93433333333334	-0.0367164611816406
4.93766666666667	-0.0309944152832031
4.941	-0.0300407409667969
4.94433333333334	-0.0290870666503906
4.94766666666667	-0.0276565551757813
4.951	-0.0233650207519531
4.95433333333334	-0.0200271606445313
4.95766666666667	-0.011444091796875
4.961	0.000476837158203125
4.96433333333334	0.011444091796875
4.96766666666667	0.0205039978027344
4.971	0.026702880859375
4.97433333333334	0.0319480895996094
4.97766666666667	0.0324249267578125
4.981	0.0338554382324219
4.98433333333334	0.0391006469726563
4.98766666666667	0.0505447387695313
4.991	0.064849853515625
4.99433333333334	0.080108642578125
4.99766666666667	0.0948905944824219
5.001	0.110149383544922
5.00433333333334	0.12350082397461
5.00766666666667	0.136852264404297
5.011	0.153064727783203
5.01433333333334	0.173568725585938
5.01766666666667	0.202178955078125
5.021	0.236034393310547
5.02433333333334	0.27608871459961
5.02766666666667	0.319004058837891
5.031	0.3662109375
5.03433333333334	0.421524047851563
5.03766666666667	0.479698181152344
5.041	0.54311752319336
5.04433333333334	0.610828399658203
5.04766666666667	0.685691833496094
5.051	0.764846801757813
5.05433333333334	0.848770141601563
5.05766666666667	0.943183898925781
5.061	1.0523796081543
5.06433333333334	1.17921829223633
5.06766666666667	1.31750106811524
5.071	1.46818161010742
5.07433333333334	1.63030624389649
5.07766666666667	1.80721282958985
5.081	1.99365615844727
5.08433333333334	2.19345092773438
5.08766666666667	2.40898132324219
5.091	2.64596939086914
5.09433333333334	2.90870666503906
5.09766666666667	3.19528579711914
5.101	3.50761413574219
5.10433333333334	3.84521484375
5.10766666666667	4.21524047851563
5.111	4.61530685424805
5.11433333333334	5.04302978515625
5.11766666666667	5.49888610839844
5.121	5.98478317260742
5.12433333333334	6.50453567504883
5.12766666666667	7.05671310424805
5.131	7.6441764831543
5.13433333333334	8.270263671875
5.13766666666667	8.93688201904297
5.141	9.64641571044922
5.14433333333334	10.3974342346192
5.14766666666667	11.1846923828125
5.151	12.0062828063965
5.15433333333334	12.8636360168457
5.15766666666667	13.7581825256348
5.161	14.6884918212891
5.16433333333334	15.6488418579102
5.16766666666667	16.6435241699219
5.171	17.672061920166
5.17433333333334	18.730640411377
5.17766666666667	19.8125839233399
5.181	20.9145545959473
5.18433333333334	22.0413208007813
5.18766666666667	23.1876373291016
5.191	24.350643157959
5.19433333333334	25.5217552185059
5.19766666666667	26.7024040222168
5.201	27.8868675231934
5.20433333333334	29.0627479553223
5.20766666666667	30.2290916442871
5.211	31.3768386840821
5.21433333333334	32.5093269348145
5.21766666666667	33.6170196533203
5.221	34.6970558166504
5.22433333333334	35.7484817504883
5.22766666666667	36.7646217346192
5.231	37.7421379089356
5.23433333333334	38.6714935302735
5.23766666666667	39.5522117614746
5.241	40.3809547424317
5.24433333333334	41.1539077758789
5.24766666666667	41.865348815918
5.251	42.5143241882324
5.25433333333334	43.1022644042969
5.25766666666667	43.6244010925293
5.261	44.0735816955567
5.26433333333334	44.4517135620117
5.26766666666667	44.7640419006348
5.271	45.0091361999512
5.27433333333334	45.1841354370117
5.27766666666667	45.2899932861328
5.281	45.3310012817383
5.28433333333334	45.3038215637207
5.28766666666667	45.2070236206055
5.291	45.0429916381836
5.29433333333334	44.8212623596192
5.29766666666667	44.5413589477539
5.301	44.2018508911133
5.30433333333334	43.8070297241211
5.30766666666667	43.3626174926758
5.311	42.8743362426758
5.31433333333334	42.3383712768555
5.31766666666667	41.7609214782715
5.321	41.1458015441895
5.32433333333334	40.4963493347168
5.32766666666667	39.8125648498535
5.331	39.0992164611817
5.33433333333334	38.3625030517578
5.33766666666667	37.6005172729492
5.341	36.8180274963379
5.34433333333334	36.0198020935059
5.34766666666667	35.2129936218262
5.351	34.3980789184571
5.35433333333334	33.5736274719238
5.35766666666667	32.7415466308594
5.361	31.9066047668457
5.36433333333334	31.0750007629395
5.36766666666667	30.2457809448242
5.371	29.4203758239746
5.37433333333334	28.6002159118653
5.37766666666667	27.7872085571289
5.381	26.9818305969238
5.38433333333334	26.1802673339844
5.38766666666667	25.3820419311524
5.391	24.587631225586
5.39433333333334	23.8056182861328
5.39766666666667	23.0398178100586
5.401	22.2887992858887
5.40433333333334	21.5554237365723
5.40766666666667	20.8406448364258
5.411	20.143985748291
5.41433333333334	19.460678100586
5.41766666666667	18.7878608703613
5.421	18.1312561035156
5.42433333333334	17.4908638000488
5.42766666666667	16.8662071228028
5.431	16.2582397460938
5.43433333333334	15.6664848327637
5.43766666666667	15.0928497314453
5.441	14.5354270935059
5.44433333333334	13.9961242675781
5.44766666666667	13.4735107421875
5.451	12.9661560058594
5.45433333333334	12.4716758728028
5.45766666666667	11.9943618774414
5.461	11.5327835083008
5.46433333333334	11.0869407653809
5.46766666666667	10.6568336486817
5.471	10.2429389953613
5.47433333333334	9.84573364257813
5.47766666666667	9.46283340454102
5.481	9.09757614135742
5.48433333333334	8.74710083007813
5.48766666666667	8.41093063354492
5.491	8.08906555175781
5.49433333333334	7.78532028198242
5.49766666666667	7.49921798706055
5.501	7.22455978393555
5.50433333333334	6.95896148681641
5.50766666666667	6.70194625854492
5.511	6.45828247070313
5.51433333333334	6.22749328613282
5.51766666666667	6.00719451904297
5.521	5.79881668090821
5.52433333333334	5.60569763183594
5.52766666666667	5.42640686035157
5.531	5.25569915771485
5.53433333333334	5.09214401245117
5.53766666666667	4.93860244750977
5.541	4.79364395141602
5.54433333333334	4.6539306640625
5.54766666666667	4.52327728271485
5.551	4.40168380737305
5.55433333333334	4.28819656372071
5.55766666666667	4.180908203125
5.561	4.08124923706055
5.56433333333334	3.99160385131836
5.56766666666667	3.90863418579102
5.571	3.83329391479492
5.57433333333334	3.76367568969727
5.57766666666667	3.69787216186524
5.581	3.63302230834961
5.58433333333334	3.56912612915039
5.58766666666667	3.50713729858399
5.591	3.44705581665039
5.59433333333334	3.38888168334961
5.59766666666667	3.33499908447266
5.601	3.28731536865235
5.60433333333334	3.24583053588867
5.60766666666667	3.20959091186524
5.611	3.18098068237305
5.61433333333334	3.1585693359375
5.61766666666667	3.14044952392578
5.621	3.12519073486328
5.62433333333334	3.10993194580078
5.62766666666667	3.09467315673828
5.631	3.07607650756836
5.63433333333334	3.05414199829102
5.63766666666667	3.03030014038086
5.641	3.00645828247071
5.64433333333334	2.98213958740235
5.64766666666667	2.95734405517578
5.651	2.93302536010742
5.65433333333334	2.91252136230469
5.65766666666667	2.89201736450196
5.661	2.87294387817383
5.66433333333334	2.85720825195313
5.66766666666667	2.84576416015625
5.671	2.83861160278321
5.67433333333334	2.83288955688477
5.67766666666667	2.82812118530274
5.681	2.82526016235352
5.68433333333334	2.82096862792969
5.68766666666667	2.81286239624024
5.691	2.80141830444336
5.69433333333334	2.79045104980469
5.69766666666667	2.78043746948242
5.701	2.76899337768555
5.70433333333334	2.7613639831543
5.70766666666667	2.75993347167969
5.711	2.76279449462891
5.71433333333334	2.76231765747071
5.71766666666667	2.75754928588867
5.721	2.75135040283203
5.72433333333334	2.74467468261719
5.72766666666667	2.73847579956055
5.731	2.73418426513672
5.73433333333334	2.73466110229492
5.73766666666667	2.74038314819336
5.741	2.74705886840821
5.74433333333334	2.75278091430664
5.74766666666667	2.75707244873047
5.751	2.76041030883789
5.75433333333334	2.7618408203125
5.75766666666667	2.75945663452149
5.761	2.75707244873047
5.76433333333334	2.75135040283203
5.76766666666667	2.73895263671875
5.771	2.72464752197266
5.77433333333334	2.71415710449219
5.77766666666667	2.71224975585938
5.781	2.71224975585938
5.78433333333334	2.71177291870117
5.78766666666667	2.71368026733399
5.791	2.716064453125
5.79433333333334	2.71368026733399
5.79766666666667	2.70271301269531
5.801	2.68745422363281
5.80433333333334	2.67982482910156
5.80766666666667	2.67982482910156
5.811	2.68268585205078
5.81433333333334	2.685546875
5.81766666666667	2.69079208374024
5.821	2.69937515258789
5.82433333333334	2.70366668701172
5.82766666666667	2.70223617553711
5.831	2.69460678100586
5.83433333333334	2.685546875
5.83766666666667	2.68077850341797
5.841	2.68030166625977
5.84433333333334	2.68077850341797
5.84766666666667	2.68077850341797
5.851	2.68316268920899
5.85433333333334	2.68793106079102
5.85766666666667	2.69222259521485
5.861	2.69031524658203
5.86433333333334	2.68697738647461
5.86766666666667	2.6850700378418
5.871	2.685546875
5.87433333333334	2.68650054931641
5.87766666666667	2.68411636352539
5.881	2.68125534057617
5.88433333333334	2.67934799194336
5.88766666666667	2.67744064331055
5.891	2.67362594604492
5.89433333333334	2.67076492309571
5.89766666666667	2.6702880859375
5.901	2.67505645751953
5.90433333333334	2.67839431762696
5.90766666666667	2.68220901489258
5.911	2.685546875
5.91433333333334	2.6850700378418
5.91766666666667	2.68220901489258
5.921	2.67267227172852
5.92433333333334	2.66599655151367
5.92766666666667	2.66027450561524
5.931	2.65789031982422
5.93433333333334	2.65645980834961
5.93766666666667	2.65789031982422
5.941	2.66313552856446
5.94433333333334	2.66695022583008
5.94766666666667	2.66838073730469
5.951	2.66599655151367
5.95433333333334	2.66695022583008
5.95766666666667	2.66838073730469
5.961	2.66695022583008
5.96433333333334	2.66170501708985
5.96766666666667	2.65836715698242
5.971	2.65789031982422
5.97433333333334	2.65645980834961
5.97766666666667	2.6545524597168
5.981	2.65789031982422
5.98433333333334	2.66647338867188
5.98766666666667	2.67171859741211
5.991	2.67124176025391
5.99433333333334	2.66599655151367
5.99766666666667	2.66170501708985
6.001	2.65884399414063
6.00433333333334	2.65836715698242
6.00766666666667	2.65789031982422
6.011	2.65979766845703
6.01433333333334	2.66551971435547
6.01766666666667	2.6693344116211
6.021	2.66885757446289
6.02433333333334	2.66361236572266
6.02766666666667	2.66313552856446
6.031	2.66456604003906
6.03433333333334	2.66790390014649
6.03766666666667	2.67267227172852
6.041	2.67648696899414
6.04433333333334	2.67648696899414
6.04766666666667	2.6693344116211
6.051	2.66265869140625
6.05433333333334	2.6545524597168
6.05766666666667	2.64596939086914
6.061	2.63643264770508
6.06433333333334	2.62975692749024
6.06766666666667	2.62641906738281
6.071	2.6240348815918
6.07433333333334	2.62498855590821
6.07766666666667	2.62784957885742
6.081	2.63118743896485
6.08433333333334	2.63643264770508
6.08766666666667	2.64453887939453
6.091	2.6545524597168
6.09433333333334	2.66075134277344
6.09766666666667	2.66170501708985
6.101	2.66075134277344
6.10433333333334	2.65884399414063
6.10766666666667	2.655029296875
6.111	2.65121459960938
6.11433333333334	2.64883041381836
6.11766666666667	2.64835357666016
6.121	2.64883041381836
6.12433333333334	2.64739990234375
6.12766666666667	2.64501571655274
6.131	2.63833999633789
6.13433333333334	2.63166427612305
6.13766666666667	2.62689590454102
6.141	2.62451171875
6.14433333333334	2.62594223022461
6.14766666666667	2.62975692749024
6.151	2.63643264770508
6.15433333333334	2.64024734497071
6.15766666666667	2.6397705078125
6.161	2.63738632202149
6.16433333333334	2.63690948486328
6.16766666666667	2.63690948486328
6.171	2.63452529907227
6.17433333333334	2.63547897338867
6.17766666666667	2.6397705078125
6.181	2.64120101928711
6.18433333333334	2.63738632202149
6.18766666666667	2.63309478759766
6.191	2.62975692749024
6.19433333333334	2.62165069580078
6.19766666666667	2.61449813842774
6.201	2.61354446411133
6.20433333333334	2.61497497558594
6.20766666666667	2.61259078979492
6.211	2.6082992553711
6.21433333333334	2.60686874389649
6.21766666666667	2.60496139526367
6.221	2.60257720947266
6.22433333333334	2.59923934936524
6.22766666666667	2.60114669799805
6.231	2.60162353515625
6.23433333333334	2.59876251220703
6.23766666666667	2.59685516357422
6.241	2.593994140625
6.24433333333334	2.59256362915039
6.24766666666667	2.58827209472656
6.251	2.58684158325196
6.25433333333334	2.59065628051758
6.25766666666667	2.5930404663086
6.261	2.5930404663086
6.26433333333334	2.58970260620117
6.26766666666667	2.58493423461914
6.271	2.58255004882813
6.27433333333334	2.58255004882813
6.27766666666667	2.58636474609375
6.281	2.59065628051758
6.28433333333334	2.5930404663086
6.28766666666667	2.59542465209961
6.291	2.59494781494141
6.29433333333334	2.58970260620117
6.29766666666667	2.58159637451172
6.301	2.57396697998047
6.30433333333334	2.57205963134766
6.30766666666667	2.57253646850586
6.311	2.57539749145508
6.31433333333334	2.5782585144043
6.31766666666667	2.58064270019531
6.321	2.58207321166992
6.32433333333334	2.58255004882813
6.32766666666667	2.58016586303711
6.331	2.57587432861328
6.33433333333334	2.57587432861328
6.33766666666667	2.5777816772461
6.341	2.58016586303711
6.34433333333334	2.57921218872071
6.34766666666667	2.58064270019531
6.351	2.57968902587891
6.35433333333334	2.57396697998047
6.35766666666667	2.5629997253418
6.361	2.55393981933594
6.36433333333334	2.55203247070313
6.36766666666667	2.55393981933594
6.371	2.55918502807617
6.37433333333334	2.56538391113281
6.37766666666667	2.57587432861328
6.381	2.58207321166992
6.38433333333334	2.58302688598633
6.38766666666667	2.5782585144043
6.391	2.57396697998047
6.39433333333334	2.57015228271485
6.39766666666667	2.56681442260742
6.401	2.5629997253418
6.40433333333334	2.56109237670899
6.40766666666667	2.56109237670899
6.411	2.55966186523438
6.41433333333334	2.55775451660156
6.41766666666667	2.55346298217774
6.421	2.55203247070313
6.42433333333334	2.55012512207031
6.42766666666667	2.5477409362793
6.431	2.54344940185547
6.43433333333334	2.54106521606446
6.43766666666667	2.54344940185547
6.441	2.54869461059571
6.44433333333334	2.55155563354492
6.44766666666667	2.55012512207031
6.451	2.54631042480469
6.45433333333334	2.54344940185547
6.45766666666667	2.54011154174805
6.461	2.532958984375
6.46433333333334	2.52819061279297
6.46766666666667	2.52771377563477
6.471	2.5324821472168
6.47433333333334	2.53915786743164
6.47766666666667	2.54344940185547
6.481	2.54535675048828
6.48433333333334	2.54344940185547
6.48766666666667	2.54154205322266
6.491	2.53868103027344
6.49433333333334	2.53486633300781
6.49766666666667	2.53009796142578
6.501	2.52628326416016
6.50433333333334	2.52532958984375
6.50766666666667	2.52342224121094
6.511	2.52199172973633
6.51433333333334	2.51817703247071
6.51766666666667	2.51293182373047
6.521	2.50911712646485
6.52433333333334	2.50768661499024
6.52766666666667	2.50911712646485
6.531	2.51054763793946
6.53433333333334	2.51531600952149
6.53766666666667	2.52199172973633
6.541	2.52914428710938
6.54433333333334	2.53438949584961
6.54766666666667	2.53534317016602
6.551	2.53343582153321
6.55433333333334	2.53057479858399
6.55766666666667	2.52819061279297
6.561	2.52532958984375
6.56433333333334	2.52199172973633
6.56766666666667	2.52151489257813
6.571	2.52246856689453
6.57433333333334	2.52199172973633
6.57766666666667	2.51817703247071
6.581	2.51340866088867
6.58433333333334	2.51150131225586
6.58766666666667	2.51293182373047
6.591	2.51483917236328
6.59433333333334	2.51626968383789
6.59766666666667	2.5167465209961
6.601	2.51913070678711
6.60433333333334	2.51865386962891
6.60766666666667	2.51388549804688
6.611	2.50625610351563
6.61433333333334	2.50291824340821
6.61766666666667	2.50387191772461
6.621	2.50768661499024
6.62433333333334	2.51197814941406
6.62766666666667	2.51388549804688
6.631	2.51483917236328
6.63433333333334	2.51483917236328
6.63766666666667	2.51817703247071
6.641	2.52199172973633
6.64433333333334	2.52437591552735
6.64766666666667	2.52676010131836
6.651	2.52723693847656
6.65433333333334	2.52342224121094
6.65766666666667	2.51102447509766
6.661	2.49528884887696
6.66433333333334	2.48575210571289
[truncated: 2,506 more rows]
