# Supplementary material for: Phase-Specific Parameter Estimation in Chiral HPLC Using 1‑Site, 2‑Site Stochastic Models, and Unified Equation Approach
Source: Anal Chem. 2026 Apr 29;98(18):13925–39. doi: 10.1021/acs.analchem.6c01634 (PMC13177292; doi:10.1021/acs.analchem.6c01634)
Supplement: Supplementary file 2 [file ac6c01634_si_002.zip › SupportingInformation/01_isotherm_fit/CELL3_data/LORA_CELL3_05_10_25410.CSV]

0.000833333333333334	-0.019073486328125
0.00416666666666667	-0.0286102294921875
0.0075	-0.034332275390625
0.0108333333333334	-0.0324249267578125
0.0141666666666667	-0.0300407409667969
0.0175	-0.0271797180175781
0.0208333333333334	-0.0219345092773438
0.0241666666666667	-0.0133514404296875
0.0275	-0.00667572021484375
0.0308333333333334	-0.003814697265625
0.0341666666666667	0.00095367431640625
0.0375	0.00524520874023438
0.0408333333333334	0.00905990600585938
0.0441666666666667	0.00858306884765625
0.0475	0.00715255737304688
0.0508333333333334	0.00619888305664063
0.0541666666666667	0.00429153442382813
0.0575	0.0019073486328125
0.0608333333333334	-0.00238418579101563
0.0641666666666667	-0.00715255737304688
0.0675	-0.011444091796875
0.0708333333333334	-0.0109672546386719
0.0741666666666667	-0.00715255737304688
0.0775	-0.00095367431640625
0.0808333333333334	0.00429153442382813
0.0841666666666667	0.00858306884765625
0.0875	0.011444091796875
0.0908333333333334	0.0119209289550781
0.0941666666666667	0.00715255737304688
0.0975000000000001	0.00095367431640625
0.100833333333334	-0.0057220458984375
0.104166666666667	-0.00810623168945313
0.1075	-0.0057220458984375
0.110833333333334	-0.00286102294921875
0.114166666666667	-0.00333786010742188
0.1175	-0.00619888305664063
0.120833333333334	-0.00810623168945313
0.124166666666667	-0.00667572021484375
0.1275	-0.0057220458984375
0.130833333333334	-0.00238418579101563
0.134166666666667	0.00238418579101563
0.1375	0.00667572021484375
0.140833333333334	0.00858306884765625
0.144166666666667	0.00715255737304688
0.1475	0.003814697265625
0.150833333333334	-0.003814697265625
0.154166666666667	-0.0133514404296875
0.1575	-0.0214576721191406
0.160833333333334	-0.0257492065429688
0.164166666666667	-0.026702880859375
0.1675	-0.026702880859375
0.170833333333334	-0.0281333923339844
0.174166666666667	-0.0309944152832031
0.1775	-0.0319480895996094
0.180833333333334	-0.0290870666503906
0.184166666666667	-0.0243186950683594
0.1875	-0.0205039978027344
0.190833333333334	-0.0176429748535156
0.194166666666667	-0.0143051147460938
0.1975	-0.0128746032714844
0.200833333333334	-0.0143051147460938
0.204166666666667	-0.0238418579101563
0.2075	-0.0367164611816406
0.210833333333334	-0.0472068786621094
0.214166666666667	-0.0524520874023438
0.2175	-0.05340576171875
0.220833333333334	-0.0538825988769532
0.224166666666667	-0.0491142272949219
0.2275	-0.0395774841308594
0.230833333333334	-0.0271797180175781
0.234166666666667	-0.0157356262207031
0.2375	-0.0057220458984375
0.240833333333334	0.00238418579101563
0.244166666666667	0.00476837158203125
0.2475	0.0019073486328125
0.250833333333334	-0.00476837158203125
0.254166666666667	-0.0133514404296875
0.2575	-0.0214576721191406
0.260833333333334	-0.0271797180175781
0.264166666666667	-0.0243186950683594
0.2675	-0.0195503234863281
0.270833333333334	-0.0162124633789063
0.274166666666667	-0.0119209289550781
0.2775	-0.00524520874023438
0.280833333333334	0.00095367431640625
0.284166666666667	-0.00238418579101563
0.2875	-0.00810623168945313
0.290833333333334	-0.0100135803222656
0.294166666666667	-0.0100135803222656
0.2975	-0.0123977661132813
0.300833333333334	-0.0200271606445313
0.304166666666667	-0.0247955322265625
0.3075	-0.0286102294921875
0.310833333333334	-0.0290870666503906
0.314166666666667	-0.0295639038085938
0.3175	-0.0276565551757813
0.320833333333334	-0.02288818359375
0.324166666666667	-0.0157356262207031
0.3275	-0.0104904174804688
0.330833333333334	-0.0128746032714844
0.334166666666667	-0.0185966491699219
0.3375	-0.0286102294921875
0.340833333333334	-0.0357627868652344
0.344166666666667	-0.0400543212890625
0.3475	-0.03814697265625
0.350833333333334	-0.0338554382324219
0.354166666666667	-0.0300407409667969
0.3575	-0.0243186950683594
0.360833333333334	-0.0195503234863281
0.364166666666667	-0.0162124633789063
0.3675	-0.0166893005371094
0.370833333333334	-0.0195503234863281
0.374166666666667	-0.02288818359375
0.3775	-0.0271797180175781
0.380833333333334	-0.0333786010742188
0.384166666666667	-0.0386238098144531
0.3875	-0.0424385070800781
0.390833333333334	-0.0414848327636719
0.394166666666667	-0.0376701354980469
0.3975	-0.0324249267578125
0.400833333333334	-0.0271797180175781
0.404166666666667	-0.0238418579101563
0.4075	-0.0205039978027344
0.410833333333334	-0.0176429748535156
0.414166666666667	-0.0166893005371094
0.4175	-0.0176429748535156
0.420833333333334	-0.0205039978027344
0.424166666666667	-0.0224113464355469
0.4275	-0.0243186950683594
0.430833333333334	-0.0252723693847656
0.434166666666667	-0.0224113464355469
0.4375	-0.0181198120117188
0.440833333333334	-0.0128746032714844
0.444166666666667	-0.00905990600585938
0.4475	-0.0057220458984375
0.450833333333334	-0.00429153442382813
0.454166666666667	-0.00715255737304688
0.4575	-0.0138282775878906
0.460833333333334	-0.0214576721191406
0.464166666666667	-0.0290870666503906
0.4675	-0.0367164611816406
0.470833333333334	-0.0433921813964844
0.474166666666667	-0.0481605529785156
0.4775	-0.0486373901367188
0.480833333333334	-0.0433921813964844
0.484166666666667	-0.0352859497070313
0.4875	-0.0286102294921875
0.490833333333334	-0.0243186950683594
0.494166666666667	-0.0233650207519531
0.4975	-0.0238418579101563
0.500833333333334	-0.0286102294921875
0.504166666666667	-0.0371932983398438
0.5075	-0.041961669921875
0.510833333333334	-0.0424385070800781
0.514166666666667	-0.0362396240234375
0.5175	-0.0314712524414063
0.520833333333334	-0.0286102294921875
0.524166666666667	-0.0238418579101563
0.5275	-0.0200271606445313
0.530833333333334	-0.0147819519042969
0.534166666666667	-0.0147819519042969
0.5375	-0.0147819519042969
0.540833333333334	-0.0104904174804688
0.544166666666667	-0.00429153442382813
0.5475	-0.00143051147460938
0.550833333333334	-0.00286102294921875
0.554166666666667	-0.00333786010742188
0.5575	-0.00476837158203125
0.560833333333334	-0.0109672546386719
0.564166666666667	-0.0209808349609375
0.5675	-0.0300407409667969
0.570833333333334	-0.0357627868652344
0.574166666666667	-0.0400543212890625
0.5775	-0.0410079956054688
0.580833333333334	-0.0386238098144531
0.584166666666667	-0.0329017639160156
0.5875	-0.026702880859375
0.590833333333334	-0.0233650207519531
0.594166666666667	-0.02288818359375
0.5975	-0.0243186950683594
0.600833333333334	-0.0276565551757813
0.604166666666667	-0.0319480895996094
0.6075	-0.0367164611816406
0.610833333333334	-0.03814697265625
0.614166666666667	-0.0371932983398438
0.6175	-0.0338554382324219
0.620833333333334	-0.0290870666503906
0.624166666666667	-0.02288818359375
0.6275	-0.0195503234863281
0.630833333333334	-0.0224113464355469
0.634166666666667	-0.0295639038085938
0.6375	-0.0400543212890625
0.640833333333334	-0.049591064453125
0.644166666666667	-0.0586509704589844
0.6475	-0.064849853515625
0.650833333333334	-0.0667572021484375
0.654166666666667	-0.0634193420410157
0.6575	-0.0567436218261719
0.660833333333334	-0.0476837158203125
0.664166666666667	-0.0400543212890625
0.6675	-0.0333786010742188
0.670833333333334	-0.0262260437011719
0.674166666666667	-0.0195503234863281
0.6775	-0.0147819519042969
0.680833333333334	-0.0162124633789063
0.684166666666667	-0.0181198120117188
0.6875	-0.0166893005371094
0.690833333333334	-0.0152587890625
0.694166666666667	-0.0171661376953125
0.6975	-0.0205039978027344
0.700833333333334	-0.0205039978027344
0.704166666666667	-0.0200271606445313
0.7075	-0.0219345092773438
0.710833333333334	-0.0233650207519531
0.714166666666667	-0.0200271606445313
0.7175	-0.0176429748535156
0.720833333333334	-0.0171661376953125
0.724166666666667	-0.0185966491699219
0.7275	-0.019073486328125
0.730833333333334	-0.0224113464355469
0.734166666666667	-0.0271797180175781
0.7375	-0.0262260437011719
0.740833333333334	-0.0214576721191406
0.744166666666667	-0.0176429748535156
0.7475	-0.0181198120117188
0.750833333333334	-0.0181198120117188
0.754166666666667	-0.0209808349609375
0.7575	-0.0309944152832031
0.760833333333334	-0.0410079956054688
0.764166666666667	-0.0438690185546875
0.7675	-0.0400543212890625
0.770833333333334	-0.0362396240234375
0.774166666666667	-0.0324249267578125
0.7775	-0.02288818359375
0.780833333333334	-0.0143051147460938
0.784166666666667	-0.011444091796875
0.7875	-0.0119209289550781
0.790833333333334	-0.0162124633789063
0.794166666666667	-0.02288818359375
0.7975	-0.030517578125
0.800833333333334	-0.0386238098144531
0.804166666666667	-0.0457763671875
0.8075	-0.0505447387695313
0.810833333333334	-0.0486373901367188
0.814166666666667	-0.0429153442382813
0.8175	-0.0376701354980469
0.820833333333334	-0.0357627868652344
0.824166666666667	-0.0319480895996094
0.8275	-0.0286102294921875
0.830833333333334	-0.0252723693847656
0.834166666666667	-0.0185966491699219
0.8375	-0.00905990600585938
0.840833333333334	0.003814697265625
0.844166666666667	0.011444091796875
0.8475	0.0100135803222656
0.850833333333334	-0.00143051147460938
0.854166666666667	-0.0166893005371094
0.8575	-0.0290870666503906
0.860833333333334	-0.0367164611816406
0.864166666666667	-0.0400543212890625
0.8675	-0.03814697265625
0.870833333333334	-0.0329017639160156
0.874166666666667	-0.026702880859375
0.8775	-0.0252723693847656
0.880833333333334	-0.0286102294921875
0.884166666666667	-0.034332275390625
0.8875	-0.0371932983398438
0.890833333333334	-0.0348091125488281
0.894166666666667	-0.0309944152832031
0.8975	-0.0262260437011719
0.900833333333334	-0.0224113464355469
0.904166666666667	-0.0171661376953125
0.9075	-0.0143051147460938
0.910833333333334	-0.0133514404296875
0.914166666666667	-0.0152587890625
0.9175	-0.0176429748535156
0.920833333333334	-0.019073486328125
0.924166666666667	-0.0195503234863281
0.9275	-0.0200271606445313
0.930833333333334	-0.0209808349609375
0.934166666666667	-0.02288818359375
0.9375	-0.026702880859375
0.940833333333334	-0.0309944152832031
0.944166666666667	-0.0338554382324219
0.9475	-0.0333786010742188
0.950833333333334	-0.0324249267578125
0.954166666666667	-0.0333786010742188
0.9575	-0.034332275390625
0.960833333333334	-0.0348091125488281
0.964166666666667	-0.0371932983398438
0.9675	-0.0433921813964844
0.970833333333334	-0.0500679016113282
0.974166666666667	-0.0514984130859375
0.9775	-0.0505447387695313
0.980833333333334	-0.0476837158203125
0.984166666666667	-0.0452995300292969
0.9875	-0.0433921813964844
0.990833333333334	-0.0405311584472656
0.994166666666667	-0.03814697265625
0.9975	-0.0376701354980469
1.00083333333334	-0.041961669921875
1.00416666666667	-0.0443458557128906
1.0075	-0.0448226928710938
1.01083333333334	-0.0433921813964844
1.01416666666667	-0.0414848327636719
1.0175	-0.03814697265625
1.02083333333334	-0.0333786010742188
1.02416666666667	-0.0309944152832031
1.0275	-0.0276565551757813
1.03083333333334	-0.0257492065429688
1.03416666666667	-0.0262260437011719
1.0375	-0.0276565551757813
1.04083333333334	-0.0286102294921875
1.04416666666667	-0.026702880859375
1.0475	-0.0219345092773438
1.05083333333334	-0.0162124633789063
1.05416666666667	-0.0100135803222656
1.0575	-0.00619888305664063
1.06083333333334	-0.00286102294921875
1.06416666666667	-0.00143051147460938
1.0675	-0.00524520874023438
1.07083333333334	-0.0123977661132813
1.07416666666667	-0.019073486328125
1.0775	-0.0209808349609375
1.08083333333334	-0.0243186950683594
1.08416666666667	-0.0276565551757813
1.0875	-0.0314712524414063
1.09083333333334	-0.0329017639160156
1.09416666666667	-0.0357627868652344
1.0975	-0.0424385070800781
1.10083333333334	-0.0491142272949219
1.10416666666667	-0.0543594360351563
1.1075	-0.0553131103515625
1.11083333333334	-0.0543594360351563
1.11416666666667	-0.049591064453125
1.1175	-0.041961669921875
1.12083333333334	-0.0300407409667969
1.12416666666667	-0.0181198120117188
1.1275	-0.0100135803222656
1.13083333333334	-0.00810623168945313
1.13416666666667	-0.0119209289550781
1.1375	-0.0171661376953125
1.14083333333334	-0.0214576721191406
1.14416666666667	-0.0252723693847656
1.1475	-0.026702880859375
1.15083333333334	-0.0224113464355469
1.15416666666667	-0.0157356262207031
1.1575	-0.0109672546386719
1.16083333333334	-0.0109672546386719
1.16416666666667	-0.0138282775878906
1.1675	-0.0205039978027344
1.17083333333334	-0.0314712524414063
1.17416666666667	-0.0391006469726563
1.1775	-0.0424385070800781
1.18083333333334	-0.041961669921875
1.18416666666667	-0.0362396240234375
1.1875	-0.026702880859375
1.19083333333334	-0.0166893005371094
1.19416666666667	-0.00858306884765625
1.1975	-0.00619888305664063
1.20083333333334	-0.00810623168945313
1.20416666666667	-0.0162124633789063
1.2075	-0.0262260437011719
1.21083333333334	-0.0309944152832031
1.21416666666667	-0.0367164611816406
1.2175	-0.0400543212890625
1.22083333333334	-0.0391006469726563
1.22416666666667	-0.0319480895996094
1.2275	-0.0247955322265625
1.23083333333334	-0.0233650207519531
1.23416666666667	-0.0219345092773438
1.2375	-0.0171661376953125
1.24083333333334	-0.00667572021484375
1.24416666666667	0.00238418579101563
1.2475	0.0095367431640625
1.25083333333334	0.0133514404296875
1.25416666666667	0.0185966491699219
1.2575	0.02288818359375
1.26083333333334	0.0200271606445313
1.26416666666667	0.0133514404296875
1.2675	0.00715255737304688
1.27083333333334	0.00619888305664063
1.27416666666667	0.0057220458984375
1.2775	0.00238418579101563
1.28083333333334	-0.00143051147460938
1.28416666666667	-0.00333786010742188
1.2875	-0.00333786010742188
1.29083333333334	-0.0019073486328125
1.29416666666667	-0.00095367431640625
1.2975	0
1.30083333333334	-0.00238418579101563
1.30416666666667	-0.00715255737304688
1.3075	-0.0138282775878906
1.31083333333334	-0.0205039978027344
1.31416666666667	-0.0247955322265625
1.3175	-0.0281333923339844
1.32083333333334	-0.0290870666503906
1.32416666666667	-0.0281333923339844
1.3275	-0.0243186950683594
1.33083333333334	-0.0200271606445313
1.33416666666667	-0.0195503234863281
1.3375	-0.0219345092773438
1.34083333333334	-0.0257492065429688
1.34416666666667	-0.0286102294921875
1.3475	-0.0314712524414063
1.35083333333334	-0.0338554382324219
1.35416666666667	-0.0348091125488281
1.3575	-0.0352859497070313
1.36083333333334	-0.0314712524414063
1.36416666666667	-0.0243186950683594
1.3675	-0.0162124633789063
1.37083333333334	-0.011444091796875
1.37416666666667	-0.0104904174804688
1.3775	-0.0104904174804688
1.38083333333334	-0.0109672546386719
1.38416666666667	-0.0133514404296875
1.3875	-0.0176429748535156
1.39083333333334	-0.0219345092773438
1.39416666666667	-0.0200271606445313
1.3975	-0.019073486328125
1.40083333333334	-0.0176429748535156
1.40416666666667	-0.0176429748535156
1.4075	-0.0152587890625
1.41083333333334	-0.0128746032714844
1.41416666666667	-0.0152587890625
1.4175	-0.0185966491699219
1.42083333333334	-0.0224113464355469
1.42416666666667	-0.0219345092773438
1.4275	-0.0200271606445313
1.43083333333334	-0.0171661376953125
1.43416666666667	-0.0138282775878906
1.4375	-0.00858306884765625
1.44083333333334	-0.00476837158203125
1.44416666666667	-0.00524520874023438
1.4475	-0.0095367431640625
1.45083333333334	-0.0147819519042969
1.45416666666667	-0.0166893005371094
1.4575	-0.0176429748535156
1.46083333333334	-0.0157356262207031
1.46416666666667	-0.0166893005371094
1.4675	-0.0219345092773438
1.47083333333334	-0.0286102294921875
1.47416666666667	-0.0333786010742188
1.4775	-0.034332275390625
1.48083333333334	-0.0338554382324219
1.48416666666667	-0.0329017639160156
1.4875	-0.0295639038085938
1.49083333333334	-0.0238418579101563
1.49416666666667	-0.0181198120117188
1.4975	-0.0162124633789063
1.50083333333334	-0.0209808349609375
1.50416666666667	-0.0262260437011719
1.5075	-0.0314712524414063
1.51083333333334	-0.0357627868652344
1.51416666666667	-0.041961669921875
1.5175	-0.0486373901367188
1.52083333333334	-0.0486373901367188
1.52416666666667	-0.0467300415039063
1.5275	-0.0400543212890625
1.53083333333334	-0.0309944152832031
1.53416666666667	-0.0205039978027344
1.5375	-0.0152587890625
1.54083333333334	-0.0166893005371094
1.54416666666667	-0.0219345092773438
1.5475	-0.0300407409667969
1.55083333333334	-0.03814697265625
1.55416666666667	-0.041961669921875
1.5575	-0.0405311584472656
1.56083333333334	-0.0333786010742188
1.56416666666667	-0.0243186950683594
1.5675	-0.0138282775878906
1.57083333333334	-0.00524520874023438
1.57416666666667	-0.0019073486328125
1.5775	-0.00238418579101563
1.58083333333334	-0.00524520874023438
1.58416666666667	-0.003814697265625
1.5875	-0.00715255737304688
1.59083333333334	-0.0119209289550781
1.59416666666667	-0.0152587890625
1.5975	-0.0138282775878906
1.60083333333334	-0.011444091796875
1.60416666666667	-0.0100135803222656
1.6075	-0.00715255737304688
1.61083333333334	-0.00619888305664063
1.61416666666667	-0.00715255737304688
1.6175	-0.0119209289550781
1.62083333333334	-0.0147819519042969
1.62416666666667	-0.0176429748535156
1.6275	-0.02288818359375
1.63083333333334	-0.0286102294921875
1.63416666666667	-0.0333786010742188
1.6375	-0.034332275390625
1.64083333333334	-0.0362396240234375
1.64416666666667	-0.0386238098144531
1.6475	-0.0367164611816406
1.65083333333334	-0.0319480895996094
1.65416666666667	-0.0238418579101563
1.6575	-0.0209808349609375
1.66083333333334	-0.0181198120117188
1.66416666666667	-0.0147819519042969
1.6675	-0.0123977661132813
1.67083333333334	-0.0123977661132813
1.67416666666667	-0.0176429748535156
1.6775	-0.0214576721191406
1.68083333333334	-0.0286102294921875
1.68416666666667	-0.034332275390625
1.6875	-0.0400543212890625
1.69083333333334	-0.041961669921875
1.69416666666667	-0.0410079956054688
1.6975	-0.0395774841308594
1.70083333333334	-0.03814697265625
1.70416666666667	-0.0371932983398438
1.7075	-0.0324249267578125
1.71083333333334	-0.0243186950683594
1.71416666666667	-0.0162124633789063
1.7175	-0.0100135803222656
1.72083333333334	-0.00810623168945313
1.72416666666667	-0.00715255737304688
1.7275	-0.0095367431640625
1.73083333333334	-0.0152587890625
1.73416666666667	-0.0171661376953125
1.7375	-0.0157356262207031
1.74083333333334	-0.0104904174804688
1.74416666666667	-0.00905990600585938
1.7475	-0.00810623168945313
1.75083333333334	-0.00667572021484375
1.75416666666667	-0.00524520874023438
1.7575	-0.00333786010742188
1.76083333333334	0.000476837158203125
1.76416666666667	0.00286102294921875
1.7675	0.003814697265625
1.77083333333334	0.0019073486328125
1.77416666666667	-0.00143051147460938
1.7775	-0.003814697265625
1.78083333333334	-0.00667572021484375
1.78416666666667	-0.003814697265625
1.7875	0.003814697265625
1.79083333333334	0.0143051147460938
1.79416666666667	0.0209808349609375
1.7975	0.0219345092773438
1.80083333333334	0.02288818359375
1.80416666666667	0.02288818359375
1.8075	0.0200271606445313
1.81083333333334	0.0123977661132813
1.81416666666667	0.00667572021484375
1.8175	0.00286102294921875
1.82083333333334	0.000476837158203125
1.82416666666667	0.000476837158203125
1.8275	0.00333786010742188
1.83083333333334	0.0095367431640625
1.83416666666667	0.0147819519042969
1.8375	0.0219345092773438
1.84083333333334	0.0281333923339844
1.84416666666667	0.0300407409667969
1.8475	0.0247955322265625
1.85083333333334	0.0152587890625
1.85416666666667	0.00715255737304688
1.8575	0.00524520874023438
1.86083333333334	0.00715255737304688
1.86416666666667	0.0095367431640625
1.8675	0.0100135803222656
1.87083333333334	0.0119209289550781
1.87416666666667	0.0128746032714844
1.8775	0.00858306884765625
1.88083333333334	-0.000476837158203125
1.88416666666667	-0.00667572021484375
1.8875	-0.00619888305664063
1.89083333333334	-0.003814697265625
1.89416666666667	-0.000476837158203125
1.8975	0.00095367431640625
1.90083333333334	0.00429153442382813
1.90416666666667	0.00905990600585938
1.9075	0.0147819519042969
1.91083333333334	0.0143051147460938
1.91416666666667	0.00762939453125
1.9175	-0.00286102294921875
1.92083333333334	-0.0133514404296875
1.92416666666667	-0.0243186950683594
1.9275	-0.0333786010742188
1.93083333333334	-0.0357627868652344
1.93416666666667	-0.0348091125488281
1.9375	-0.0290870666503906
1.94083333333334	-0.0219345092773438
1.94416666666667	-0.0152587890625
1.9475	-0.0123977661132813
1.95083333333334	-0.0128746032714844
1.95416666666667	-0.0119209289550781
1.9575	-0.011444091796875
1.96083333333334	-0.0147819519042969
1.96416666666667	-0.0181198120117188
1.9675	-0.0200271606445313
1.97083333333334	-0.0166893005371094
1.97416666666667	-0.0119209289550781
1.9775	-0.0057220458984375
1.98083333333334	0
1.98416666666667	0.000476837158203125
1.9875	-0.00095367431640625
1.99083333333334	-0.003814697265625
1.99416666666667	-0.00619888305664063
1.9975	-0.0119209289550781
2.00083333333334	-0.0181198120117188
2.00416666666667	-0.02288818359375
2.0075	-0.0243186950683594
2.01083333333334	-0.0247955322265625
2.01416666666667	-0.0276565551757813
2.0175	-0.0286102294921875
2.02083333333334	-0.0290870666503906
2.02416666666667	-0.0286102294921875
2.0275	-0.0271797180175781
2.03083333333334	-0.0252723693847656
2.03416666666667	-0.02288818359375
2.0375	-0.0247955322265625
2.04083333333334	-0.0281333923339844
2.04416666666667	-0.0295639038085938
2.0475	-0.0309944152832031
2.05083333333334	-0.0338554382324219
2.05416666666667	-0.0362396240234375
2.0575	-0.0324249267578125
2.06083333333334	-0.0243186950683594
2.06416666666667	-0.0162124633789063
2.0675	-0.0128746032714844
2.07083333333334	-0.0123977661132813
2.07416666666667	-0.0147819519042969
2.0775	-0.0195503234863281
2.08083333333334	-0.0238418579101563
2.08416666666667	-0.030517578125
2.0875	-0.0376701354980469
2.09083333333334	-0.0438690185546875
2.09416666666667	-0.0448226928710938
2.0975	-0.0424385070800781
2.10083333333334	-0.0376701354980469
2.10416666666667	-0.0338554382324219
2.1075	-0.030517578125
2.11083333333334	-0.0290870666503906
2.11416666666667	-0.0290870666503906
2.1175	-0.030517578125
2.12083333333334	-0.0338554382324219
2.12416666666667	-0.034332275390625
2.1275	-0.0319480895996094
2.13083333333334	-0.0257492065429688
2.13416666666667	-0.0185966491699219
2.1375	-0.0123977661132813
2.14083333333334	-0.00715255737304688
2.14416666666667	-0.00429153442382813
2.1475	-0.00238418579101563
2.15083333333334	-0.00238418579101563
2.15416666666667	-0.003814697265625
2.1575	-0.00476837158203125
2.16083333333334	-0.00333786010742188
2.16416666666667	0.00143051147460938
2.1675	0.00619888305664063
2.17083333333334	0.0104904174804688
2.17416666666667	0.0138282775878906
2.1775	0.0143051147460938
2.18083333333334	0.0119209289550781
2.18416666666667	0.003814697265625
2.1875	-0.0057220458984375
2.19083333333334	-0.0157356262207031
2.19416666666667	-0.0238418579101563
2.1975	-0.0295639038085938
2.20083333333334	-0.0333786010742188
2.20416666666667	-0.0329017639160156
2.2075	-0.0314712524414063
2.21083333333334	-0.0281333923339844
2.21416666666667	-0.0252723693847656
2.2175	-0.0209808349609375
2.22083333333334	-0.0162124633789063
2.22416666666667	-0.0157356262207031
2.2275	-0.0171661376953125
2.23083333333334	-0.0224113464355469
2.23416666666667	-0.0281333923339844
2.2375	-0.0367164611816406
2.24083333333334	-0.0462532043457031
2.24416666666667	-0.0514984130859375
2.2475	-0.0529289245605469
2.25083333333334	-0.0500679016113282
2.25416666666667	-0.0467300415039063
2.2575	-0.0438690185546875
2.26083333333334	-0.03814697265625
2.26416666666667	-0.0324249267578125
2.2675	-0.0290870666503906
2.27083333333334	-0.0286102294921875
2.27416666666667	-0.0290870666503906
2.2775	-0.030517578125
2.28083333333334	-0.0338554382324219
2.28416666666667	-0.0376701354980469
2.2875	-0.0391006469726563
2.29083333333334	-0.0357627868652344
2.29416666666667	-0.0319480895996094
2.2975	-0.0271797180175781
2.30083333333334	-0.0224113464355469
2.30416666666667	-0.0181198120117188
2.3075	-0.0147819519042969
2.31083333333334	-0.0152587890625
2.31416666666667	-0.0185966491699219
2.3175	-0.0233650207519531
2.32083333333334	-0.0247955322265625
2.32416666666667	-0.0243186950683594
2.3275	-0.0238418579101563
2.33083333333334	-0.0247955322265625
2.33416666666667	-0.0247955322265625
2.3375	-0.0224113464355469
2.34083333333334	-0.0238418579101563
2.34416666666667	-0.0295639038085938
2.3475	-0.0357627868652344
2.35083333333334	-0.0376701354980469
2.35416666666667	-0.0352859497070313
2.3575	-0.0324249267578125
2.36083333333334	-0.0319480895996094
2.36416666666667	-0.0333786010742188
2.3675	-0.0333786010742188
2.37083333333334	-0.0324249267578125
2.37416666666667	-0.034332275390625
2.3775	-0.0371932983398438
2.38083333333334	-0.03814697265625
2.38416666666667	-0.034332275390625
2.3875	-0.030517578125
2.39083333333334	-0.0286102294921875
2.39416666666667	-0.026702880859375
2.3975	-0.0271797180175781
2.40083333333334	-0.0252723693847656
2.40416666666667	-0.026702880859375
2.4075	-0.0262260437011719
2.41083333333334	-0.0262260437011719
2.41416666666667	-0.0314712524414063
2.4175	-0.03814697265625
2.42083333333334	-0.0448226928710938
2.42416666666667	-0.0481605529785156
2.4275	-0.0519752502441407
2.43083333333334	-0.0529289245605469
2.43416666666667	-0.0481605529785156
2.4375	-0.0433921813964844
2.44083333333334	-0.0405311584472656
2.44416666666667	-0.0400543212890625
2.4475	-0.0391006469726563
2.45083333333334	-0.0386238098144531
2.45416666666667	-0.0391006469726563
2.4575	-0.0367164611816406
2.46083333333334	-0.0329017639160156
2.46416666666667	-0.0281333923339844
2.4675	-0.0276565551757813
2.47083333333334	-0.0300407409667969
2.47416666666667	-0.0348091125488281
2.4775	-0.0376701354980469
2.48083333333334	-0.0352859497070313
2.48416666666667	-0.0324249267578125
2.4875	-0.0295639038085938
2.49083333333334	-0.0252723693847656
2.49416666666667	-0.0185966491699219
2.4975	-0.0138282775878906
2.50083333333334	-0.0166893005371094
2.50416666666667	-0.026702880859375
2.5075	-0.0371932983398438
2.51083333333334	-0.0448226928710938
2.51416666666667	-0.0472068786621094
2.5175	-0.0486373901367188
2.52083333333334	-0.0462532043457031
2.52416666666667	-0.0424385070800781
2.5275	-0.0386238098144531
2.53083333333334	-0.03814697265625
2.53416666666667	-0.0395774841308594
2.5375	-0.0386238098144531
2.54083333333334	-0.0333786010742188
2.54416666666667	-0.0257492065429688
2.5475	-0.0166893005371094
2.55083333333334	-0.00858306884765625
2.55416666666667	-0.00524520874023438
2.5575	-0.00810623168945313
2.56083333333334	-0.019073486328125
2.56416666666667	-0.030517578125
2.5675	-0.0395774841308594
2.57083333333334	-0.0443458557128906
2.57416666666667	-0.0462532043457031
2.5775	-0.0472068786621094
2.58083333333334	-0.0491142272949219
2.58416666666667	-0.05340576171875
2.5875	-0.0605583190917969
2.59083333333334	-0.0677108764648438
2.59416666666667	-0.0720024108886719
2.5975	-0.0720024108886719
2.60083333333334	-0.0658035278320313
2.60416666666667	-0.0581741333007813
2.6075	-0.0486373901367188
2.61083333333334	-0.0429153442382813
2.61416666666667	-0.0433921813964844
2.6175	-0.0462532043457031
2.62083333333334	-0.049591064453125
2.62416666666667	-0.0491142272949219
2.6275	-0.0486373901367188
2.63083333333334	-0.0467300415039063
2.63416666666667	-0.041961669921875
2.6375	-0.0371932983398438
2.64083333333334	-0.0348091125488281
2.64416666666667	-0.034332275390625
2.6475	-0.0324249267578125
2.65083333333334	-0.0300407409667969
2.65416666666667	-0.0309944152832031
2.6575	-0.0338554382324219
2.66083333333334	-0.0362396240234375
2.66416666666667	-0.0362396240234375
2.6675	-0.034332275390625
2.67083333333334	-0.0324249267578125
2.67416666666667	-0.0281333923339844
2.6775	-0.0209808349609375
2.68083333333334	-0.0104904174804688
2.68416666666667	-0.00238418579101563
2.6875	0.00095367431640625
2.69083333333334	0
2.69416666666667	0.000476837158203125
2.6975	-0.00143051147460938
2.70083333333334	-0.00524520874023438
2.70416666666667	-0.0100135803222656
2.7075	-0.0138282775878906
2.71083333333334	-0.0176429748535156
2.71416666666667	-0.0238418579101563
2.7175	-0.0271797180175781
2.72083333333334	-0.0295639038085938
2.72416666666667	-0.0314712524414063
2.7275	-0.0348091125488281
2.73083333333334	-0.0367164611816406
2.73416666666667	-0.0371932983398438
2.7375	-0.0362396240234375
2.74083333333334	-0.0348091125488281
2.74416666666667	-0.0309944152832031
2.7475	-0.0276565551757813
2.75083333333334	-0.0276565551757813
2.75416666666667	-0.0276565551757813
2.7575	-0.0300407409667969
2.76083333333334	-0.0309944152832031
2.76416666666667	-0.0333786010742188
2.7675	-0.0333786010742188
2.77083333333334	-0.0314712524414063
2.77416666666667	-0.0295639038085938
2.7775	-0.0271797180175781
2.78083333333334	-0.026702880859375
2.78416666666667	-0.0257492065429688
2.7875	-0.0252723693847656
2.79083333333334	-0.0224113464355469
2.79416666666667	-0.0205039978027344
2.7975	-0.0209808349609375
2.80083333333334	-0.0209808349609375
2.80416666666667	-0.0205039978027344
2.8075	-0.0176429748535156
2.81083333333334	-0.0171661376953125
2.81416666666667	-0.0128746032714844
2.8175	-0.00619888305664063
2.82083333333334	-0.00143051147460938
2.82416666666667	-0.00238418579101563
2.8275	-0.00810623168945313
2.83083333333334	-0.0162124633789063
2.83416666666667	-0.026702880859375
2.8375	-0.0357627868652344
2.84083333333334	-0.0438690185546875
2.84416666666667	-0.0476837158203125
2.8475	-0.0448226928710938
2.85083333333334	-0.0362396240234375
2.85416666666667	-0.0271797180175781
2.8575	-0.0243186950683594
2.86083333333334	-0.0214576721191406
2.86416666666667	-0.0181198120117188
2.8675	-0.0147819519042969
2.87083333333334	-0.0133514404296875
2.87416666666667	-0.0104904174804688
2.8775	-0.00429153442382813
2.88083333333334	0.00143051147460938
2.88416666666667	0.00476837158203125
2.8875	0.00619888305664063
2.89083333333334	0.00667572021484375
2.89416666666667	0.00715255737304688
2.8975	0.0095367431640625
2.90083333333334	0.0138282775878906
2.90416666666667	0.02288818359375
2.9075	0.0338554382324219
2.91083333333334	0.0467300415039063
2.91416666666667	0.0586509704589844
2.9175	0.0705718994140625
2.92083333333334	0.0844001770019531
2.92416666666667	0.102043151855469
2.9275	0.125408172607422
2.93083333333334	0.153064727783203
2.93416666666667	0.180721282958985
2.9375	0.20742416381836
2.94083333333334	0.232219696044922
2.94416666666667	0.258445739746094
2.9475	0.286579132080078
2.95083333333334	0.316143035888672
2.95416666666667	0.351905822753906
2.9575	0.392913818359375
2.96083333333334	0.432491302490235
2.96416666666667	0.46539306640625
2.9675	0.485897064208985
2.97083333333334	0.499248504638672
2.97416666666667	0.501632690429688
2.9775	0.496864318847656
2.98083333333334	0.48971176147461
2.98416666666667	0.48065185546875
2.9875	0.473499298095703
2.99083333333334	0.463962554931641
2.99416666666667	0.454902648925781
2.9975	0.44393539428711
3.00083333333334	0.42867660522461
3.00416666666667	0.412940979003906
3.0075	0.394344329833985
3.01083333333334	0.372886657714844
3.01416666666667	0.349998474121094
3.0175	0.331878662109375
3.02083333333334	0.319957733154297
3.02416666666667	0.313282012939453
3.0275	0.310897827148438
3.03083333333334	0.313758850097656
3.03416666666667	0.321388244628906
3.0375	0.326633453369141
3.04083333333334	0.326633453369141
3.04416666666667	0.322818756103516
3.0475	0.317573547363281
3.05083333333334	0.311851501464844
3.05416666666667	0.302791595458985
3.0575	0.293731689453125
3.06083333333334	0.284194946289063
3.06416666666667	0.274181365966797
3.0675	0.262260437011719
3.07083333333334	0.251293182373047
3.07416666666667	0.238895416259766
3.0775	0.226497650146485
3.08083333333334	0.212192535400391
3.08416666666667	0.197410583496094
3.0875	0.181674957275391
3.09083333333334	0.1678466796875
3.09416666666667	0.157833099365235
3.0975	0.143527984619141
3.10083333333334	0.127792358398438
3.10416666666667	0.113487243652344
3.1075	0.103950500488281
3.11083333333334	0.0934600830078125
3.11416666666667	0.08392333984375
3.1175	0.0796318054199219
3.12083333333334	0.0777244567871094
3.12416666666667	0.0729560852050782
3.1275	0.0681877136230469
3.13083333333334	0.0653266906738282
3.13416666666667	0.06103515625
3.1375	0.0562667846679688
3.14083333333334	0.0543594360351563
3.14416666666667	0.0576972961425782
3.1475	0.0581741333007813
3.15083333333334	0.0557899475097657
3.15416666666667	0.0553131103515625
3.1575	0.0548362731933594
3.16083333333334	0.05340576171875
3.16416666666667	0.0457763671875
3.1675	0.0371932983398438
3.17083333333334	0.0276565551757813
3.17416666666667	0.019073486328125
3.1775	0.0100135803222656
3.18083333333334	0.00524520874023438
3.18416666666667	0.0057220458984375
3.1875	0.00667572021484375
3.19083333333334	0.00715255737304688
3.19416666666667	0.00762939453125
3.1975	0.00905990600585938
3.20083333333334	0.00667572021484375
3.20416666666667	0.0019073486328125
3.2075	0
3.21083333333334	0.00095367431640625
3.21416666666667	-0.00143051147460938
3.2175	-0.00810623168945313
3.22083333333334	-0.0166893005371094
3.22416666666667	-0.0209808349609375
3.2275	-0.0233650207519531
3.23083333333334	-0.0252723693847656
3.23416666666667	-0.0271797180175781
3.2375	-0.0271797180175781
3.24083333333334	-0.0243186950683594
3.24416666666667	-0.0243186950683594
3.2475	-0.0324249267578125
3.25083333333334	-0.0438690185546875
3.25416666666667	-0.0543594360351563
3.2575	-0.057220458984375
3.26083333333334	-0.0543594360351563
3.26416666666667	-0.0457763671875
3.2675	-0.0329017639160156
3.27083333333334	-0.0181198120117188
3.27416666666667	-0.003814697265625
3.2775	0.00429153442382813
3.28083333333334	0.003814697265625
3.28416666666667	-0.0019073486328125
3.2875	-0.00858306884765625
3.29083333333334	-0.0123977661132813
3.29416666666667	-0.0138282775878906
3.2975	-0.0109672546386719
3.30083333333334	-0.003814697265625
3.30416666666667	0.003814697265625
3.3075	0.0095367431640625
3.31083333333334	0.0104904174804688
3.31416666666667	0.00858306884765625
3.3175	0.00286102294921875
3.32083333333334	-0.00238418579101563
3.32416666666667	-0.00619888305664063
3.3275	-0.00667572021484375
3.33083333333334	-0.00810623168945313
3.33416666666667	-0.0100135803222656
3.3375	-0.0133514404296875
3.34083333333334	-0.0171661376953125
3.34416666666667	-0.0224113464355469
3.3475	-0.0262260437011719
3.35083333333334	-0.0262260437011719
3.35416666666667	-0.0243186950683594
3.3575	-0.0243186950683594
3.36083333333334	-0.0257492065429688
3.36416666666667	-0.026702880859375
3.3675	-0.0290870666503906
3.37083333333334	-0.0329017639160156
3.37416666666667	-0.0348091125488281
3.3775	-0.0324249267578125
3.38083333333334	-0.0252723693847656
3.38416666666667	-0.0181198120117188
3.3875	-0.0133514404296875
3.39083333333334	-0.0119209289550781
3.39416666666667	-0.011444091796875
3.3975	-0.0152587890625
3.40083333333334	-0.0219345092773438
3.40416666666667	-0.0309944152832031
3.4075	-0.0376701354980469
3.41083333333334	-0.041961669921875
3.41416666666667	-0.0462532043457031
3.4175	-0.0491142272949219
3.42083333333334	-0.049591064453125
3.42416666666667	-0.0476837158203125
3.4275	-0.0467300415039063
3.43083333333334	-0.0462532043457031
3.43416666666667	-0.0429153442382813
3.4375	-0.0357627868652344
3.44083333333334	-0.0276565551757813
3.44416666666667	-0.0219345092773438
3.4475	-0.019073486328125
3.45083333333334	-0.0147819519042969
3.45416666666667	-0.0133514404296875
3.4575	-0.0171661376953125
3.46083333333334	-0.0247955322265625
3.46416666666667	-0.030517578125
3.4675	-0.0324249267578125
3.47083333333334	-0.0352859497070313
3.47416666666667	-0.0376701354980469
3.4775	-0.03814697265625
3.48083333333334	-0.034332275390625
3.48416666666667	-0.0309944152832031
3.4875	-0.0295639038085938
3.49083333333334	-0.0324249267578125
3.49416666666667	-0.0371932983398438
3.4975	-0.0443458557128906
3.50083333333334	-0.0524520874023438
3.50416666666667	-0.057220458984375
3.5075	-0.0567436218261719
3.51083333333334	-0.0491142272949219
3.51416666666667	-0.0362396240234375
3.5175	-0.0247955322265625
3.52083333333334	-0.0166893005371094
3.52416666666667	-0.0138282775878906
3.5275	-0.011444091796875
3.53083333333334	-0.0109672546386719
3.53416666666667	-0.0119209289550781
3.5375	-0.0143051147460938
3.54083333333334	-0.0176429748535156
3.54416666666667	-0.0214576721191406
3.5475	-0.0309944152832031
3.55083333333334	-0.041961669921875
3.55416666666667	-0.0519752502441407
3.5575	-0.0553131103515625
3.56083333333334	-0.057220458984375
3.56416666666667	-0.0543594360351563
3.5675	-0.0486373901367188
3.57083333333334	-0.0448226928710938
3.57416666666667	-0.0438690185546875
3.5775	-0.0467300415039063
3.58083333333334	-0.0486373901367188
3.58416666666667	-0.0472068786621094
3.5875	-0.0405311584472656
3.59083333333334	-0.0333786010742188
3.59416666666667	-0.0262260437011719
3.5975	-0.0205039978027344
3.60083333333334	-0.0166893005371094
3.60416666666667	-0.0181198120117188
3.6075	-0.0252723693847656
3.61083333333334	-0.0290870666503906
3.61416666666667	-0.0295639038085938
3.6175	-0.0286102294921875
3.62083333333334	-0.0300407409667969
3.62416666666667	-0.0309944152832031
3.6275	-0.0276565551757813
3.63083333333334	-0.0243186950683594
3.63416666666667	-0.0214576721191406
3.6375	-0.0209808349609375
3.64083333333334	-0.0219345092773438
3.64416666666667	-0.0247955322265625
3.6475	-0.0295639038085938
3.65083333333334	-0.0357627868652344
3.65416666666667	-0.0386238098144531
3.6575	-0.03814697265625
3.66083333333334	-0.0352859497070313
3.66416666666667	-0.0329017639160156
3.6675	-0.0319480895996094
3.67083333333334	-0.0309944152832031
3.67416666666667	-0.030517578125
3.6775	-0.0314712524414063
3.68083333333334	-0.0314712524414063
3.68416666666667	-0.0286102294921875
3.6875	-0.0281333923339844
3.69083333333334	-0.0309944152832031
3.69416666666667	-0.0376701354980469
3.6975	-0.0405311584472656
3.70083333333334	-0.0438690185546875
3.70416666666667	-0.0476837158203125
3.7075	-0.0462532043457031
3.71083333333334	-0.0405311584472656
3.71416666666667	-0.0371932983398438
3.7175	-0.0400543212890625
3.72083333333334	-0.0433921813964844
3.72416666666667	-0.0410079956054688
3.7275	-0.0400543212890625
3.73083333333334	-0.0424385070800781
3.73416666666667	-0.0448226928710938
3.7375	-0.0433921813964844
3.74083333333334	-0.0429153442382813
3.74416666666667	-0.0452995300292969
3.7475	-0.0505447387695313
3.75083333333334	-0.0538825988769532
3.75416666666667	-0.0529289245605469
3.7575	-0.0505447387695313
3.76083333333334	-0.0457763671875
3.76416666666667	-0.0410079956054688
3.7675	-0.0357627868652344
3.77083333333334	-0.0309944152832031
3.77416666666667	-0.0333786010742188
3.7775	-0.0410079956054688
3.78083333333334	-0.0510215759277344
3.78416666666667	-0.0591278076171875
3.7875	-0.0643730163574219
3.79083333333334	-0.0672340393066407
3.79416666666667	-0.0634193420410157
3.7975	-0.0553131103515625
3.80083333333334	-0.0457763671875
3.80416666666667	-0.0391006469726563
3.8075	-0.034332275390625
3.81083333333334	-0.0314712524414063
3.81416666666667	-0.0319480895996094
3.8175	-0.0352859497070313
3.82083333333334	-0.03814697265625
3.82416666666667	-0.0410079956054688
3.8275	-0.0472068786621094
3.83083333333334	-0.0557899475097657
3.83416666666667	-0.06103515625
3.8375	-0.0638961791992188
3.84083333333334	-0.0672340393066407
3.84416666666667	-0.0710487365722657
3.8475	-0.0715255737304688
3.85083333333334	-0.06866455078125
3.85416666666667	-0.064849853515625
3.8575	-0.0596046447753907
3.86083333333334	-0.0557899475097657
3.86416666666667	-0.0510215759277344
3.8675	-0.0486373901367188
3.87083333333334	-0.0491142272949219
3.87416666666667	-0.0538825988769532
3.8775	-0.0605583190917969
3.88083333333334	-0.0653266906738282
3.88416666666667	-0.0667572021484375
3.8875	-0.0643730163574219
3.89083333333334	-0.0581741333007813
3.89416666666667	-0.0462532043457031
3.8975	-0.0309944152832031
3.90083333333334	-0.0123977661132813
3.90416666666667	0.00905990600585938
3.9075	0.0357627868652344
3.91083333333334	0.06866455078125
3.91416666666667	0.104904174804688
3.9175	0.141620635986328
3.92083333333334	0.178813934326172
3.92416666666667	0.219345092773438
3.9275	0.262260437011719
3.93083333333334	0.304698944091797
3.93416666666667	0.345706939697266
3.9375	0.38909912109375
3.94083333333334	0.43630599975586
3.94416666666667	0.484466552734375
3.9475	0.532627105712891
3.95083333333334	0.581741333007813
3.95416666666667	0.638008117675782
3.9575	0.698089599609375
3.96083333333334	0.760078430175782
3.96416666666667	0.823497772216797
3.9675	0.886917114257813
3.97083333333334	0.951290130615235
3.97416666666667	1.01757049560547
3.9775	1.08480453491211
3.98083333333334	1.15203857421875
3.98416666666667	1.21879577636719
3.9875	1.28507614135742
3.99083333333334	1.34992599487305
3.99416666666667	1.40810012817383
3.9975	1.46055221557617
4.00083333333334	1.5106201171875
4.00416666666667	1.55448913574219
4.0075	1.59215927124024
4.01083333333334	1.62410736083985
4.01416666666667	1.65033340454102
4.0175	1.66749954223633
4.02083333333334	1.67322158813477
4.02416666666667	1.67131423950196
4.0275	1.66177749633789
4.03083333333334	1.64175033569336
4.03416666666667	1.61504745483399
4.0375	1.58309936523438
4.04083333333334	1.54733657836914
4.04416666666667	1.50346755981446
4.0475	1.45149230957031
4.05083333333334	1.38950347900391
4.05416666666667	1.32226943969727
4.0575	1.25265121459961
4.06083333333334	1.18064880371094
4.06416666666667	1.10721588134766
4.0675	1.0371208190918
4.07083333333334	0.972747802734375
4.07416666666667	0.914096832275391
4.0775	0.858783721923828
4.08083333333334	0.807285308837891
4.08416666666667	0.761032104492188
4.0875	0.71859359741211
4.09083333333334	0.678062438964844
4.09416666666667	0.639438629150391
4.0975	0.603675842285157
4.10083333333334	0.568389892578125
4.10416666666667	0.535011291503907
4.1075	0.504016876220703
4.11083333333334	0.479698181152344
4.11416666666667	0.458717346191406
4.1175	0.437259674072266
4.12083333333334	0.415802001953125
4.12416666666667	0.392436981201172
4.1275	0.370502471923828
4.13083333333334	0.346183776855469
4.13416666666667	0.322818756103516
4.1375	0.296592712402344
4.14083333333334	0.265121459960938
4.14416666666667	0.234603881835938
4.1475	0.202655792236328
4.15083333333334	0.172138214111328
4.15416666666667	0.143051147460938
4.1575	0.119686126708985
4.16083333333334	0.102519989013672
4.16416666666667	0.0882148742675781
4.1675	0.0743865966796875
4.17083333333334	0.0581741333007813
4.17416666666667	0.0400543212890625
4.1775	0.0205039978027344
4.18083333333334	0.00143051147460938
4.18416666666667	-0.0195503234863281
4.1875	-0.041961669921875
4.19083333333334	-0.0638961791992188
4.19416666666667	-0.0810623168945313
4.1975	-0.091552734375
4.20083333333334	-0.0977516174316406
4.20416666666667	-0.0982284545898438
4.2075	-0.0944137573242188
4.21083333333334	-0.0920295715332031
4.21416666666667	-0.0944137573242188
4.2175	-0.102043151855469
4.22083333333334	-0.111579895019531
4.22416666666667	-0.117778778076172
4.2275	-0.122547149658203
4.23083333333334	-0.123023986816406
4.23416666666667	-0.120162963867188
4.2375	-0.113964080810547
4.24083333333334	-0.106334686279297
4.24416666666667	-0.102043151855469
4.2475	-0.09918212890625
4.25083333333334	-0.0929832458496094
4.25416666666667	-0.0829696655273438
4.2575	-0.072479248046875
4.26083333333334	-0.0658035278320313
4.26416666666667	-0.0615119934082032
4.2675	-0.0581741333007813
4.27083333333334	-0.0596046447753907
4.27416666666667	-0.064849853515625
4.2775	-0.0715255737304688
4.28083333333334	-0.0772476196289063
4.28416666666667	-0.0805854797363281
4.2875	-0.0834465026855469
4.29083333333334	-0.0844001770019531
4.29416666666667	-0.0848770141601563
4.2975	-0.0872611999511719
4.30083333333334	-0.0863075256347656
4.30416666666667	-0.0829696655273438
4.3075	-0.0772476196289063
4.31083333333334	-0.0729560852050782
4.31416666666667	-0.0696182250976563
4.3175	-0.064849853515625
4.32083333333334	-0.0619888305664063
4.32416666666667	-0.06103515625
4.3275	-0.0615119934082032
4.33083333333334	-0.0600814819335938
4.33416666666667	-0.0562667846679688
4.3375	-0.05340576171875
4.34083333333334	-0.05340576171875
4.34416666666667	-0.0548362731933594
4.3475	-0.0548362731933594
4.35083333333334	-0.0548362731933594
4.35416666666667	-0.0553131103515625
4.3575	-0.057220458984375
4.36083333333334	-0.0567436218261719
4.36416666666667	-0.0567436218261719
4.3675	-0.0548362731933594
4.37083333333334	-0.0524520874023438
4.37416666666667	-0.0486373901367188
4.3775	-0.0448226928710938
4.38083333333334	-0.0386238098144531
4.38416666666667	-0.0309944152832031
4.3875	-0.0257492065429688
4.39083333333334	-0.0243186950683594
4.39416666666667	-0.0219345092773438
4.3975	-0.0185966491699219
4.40083333333334	-0.0176429748535156
4.40416666666667	-0.0214576721191406
4.4075	-0.026702880859375
4.41083333333334	-0.030517578125
4.41416666666667	-0.0348091125488281
4.4175	-0.03814697265625
4.42083333333334	-0.0376701354980469
4.42416666666667	-0.034332275390625
4.4275	-0.0286102294921875
4.43083333333334	-0.0252723693847656
4.43416666666667	-0.0214576721191406
4.4375	-0.0176429748535156
4.44083333333334	-0.0157356262207031
4.44416666666667	-0.0152587890625
4.4475	-0.0152587890625
4.45083333333334	-0.0138282775878906
4.45416666666667	-0.0152587890625
4.4575	-0.0195503234863281
4.46083333333334	-0.0233650207519531
4.46416666666667	-0.0224113464355469
4.4675	-0.0224113464355469
4.47083333333334	-0.0247955322265625
4.47416666666667	-0.0252723693847656
4.4775	-0.0247955322265625
4.48083333333334	-0.0262260437011719
4.48416666666667	-0.0319480895996094
4.4875	-0.0338554382324219
4.49083333333334	-0.0295639038085938
4.49416666666667	-0.026702880859375
4.4975	-0.0209808349609375
4.50083333333334	-0.0162124633789063
4.50416666666667	-0.0100135803222656
4.5075	-0.00858306884765625
4.51083333333334	-0.0104904174804688
4.51416666666667	-0.0138282775878906
4.5175	-0.0195503234863281
4.52083333333334	-0.0238418579101563
4.52416666666667	-0.0262260437011719
4.5275	-0.0290870666503906
4.53083333333334	-0.0329017639160156
4.53416666666667	-0.034332275390625
4.5375	-0.0314712524414063
4.54083333333334	-0.0286102294921875
4.54416666666667	-0.0262260437011719
4.5475	-0.0247955322265625
4.55083333333334	-0.0200271606445313
4.55416666666667	-0.0147819519042969
4.5575	-0.0123977661132813
4.56083333333334	-0.0100135803222656
4.56416666666667	-0.00858306884765625
4.5675	-0.00858306884765625
4.57083333333334	-0.0147819519042969
4.57416666666667	-0.0214576721191406
4.5775	-0.0281333923339844
4.58083333333334	-0.0333786010742188
4.58416666666667	-0.0391006469726563
4.5875	-0.0448226928710938
4.59083333333334	-0.0467300415039063
4.59416666666667	-0.0491142272949219
4.5975	-0.0486373901367188
4.60083333333334	-0.0500679016113282
4.60416666666667	-0.0500679016113282
4.6075	-0.0438690185546875
4.61083333333334	-0.0329017639160156
4.61416666666667	-0.0200271606445313
4.6175	-0.0128746032714844
4.62083333333334	-0.00858306884765625
4.62416666666667	-0.00667572021484375
4.6275	-0.0057220458984375
4.63083333333334	-0.00762939453125
4.63416666666667	-0.0109672546386719
4.6375	-0.011444091796875
4.64083333333334	-0.00810623168945313
4.64416666666667	-0.0019073486328125
4.6475	0.00429153442382813
4.65083333333334	0.00476837158203125
4.65416666666667	-0.00095367431640625
4.6575	-0.0109672546386719
4.66083333333334	-0.0205039978027344
4.66416666666667	-0.0281333923339844
4.6675	-0.0324249267578125
4.67083333333334	-0.0300407409667969
4.67416666666667	-0.0209808349609375
4.6775	-0.0119209289550781
4.68083333333334	-0.00667572021484375
4.68416666666667	-0.00667572021484375
4.6875	-0.00905990600585938
4.69083333333334	-0.0119209289550781
4.69416666666667	-0.0143051147460938
4.6975	-0.0181198120117188
4.70083333333334	-0.0185966491699219
4.70416666666667	-0.0152587890625
4.7075	-0.0100135803222656
4.71083333333334	-0.0104904174804688
4.71416666666667	-0.0166893005371094
4.7175	-0.0214576721191406
4.72083333333334	-0.0262260437011719
4.72416666666667	-0.0324249267578125
4.7275	-0.0410079956054688
4.73083333333334	-0.0472068786621094
4.73416666666667	-0.0472068786621094
4.7375	-0.0433921813964844
4.74083333333334	-0.0414848327636719
4.74416666666667	-0.0433921813964844
4.7475	-0.0410079956054688
4.75083333333334	-0.0348091125488281
4.75416666666667	-0.0281333923339844
4.7575	-0.0300407409667969
4.76083333333334	-0.0309944152832031
4.76416666666667	-0.0295639038085938
4.7675	-0.0290870666503906
4.77083333333334	-0.0319480895996094
4.77416666666667	-0.0376701354980469
4.7775	-0.0362396240234375
4.78083333333334	-0.0300407409667969
4.78416666666667	-0.0238418579101563
4.7875	-0.0214576721191406
4.79083333333334	-0.0214576721191406
4.79416666666667	-0.0209808349609375
4.7975	-0.0209808349609375
4.80083333333334	-0.0219345092773438
4.80416666666667	-0.0214576721191406
4.8075	-0.0205039978027344
4.81083333333334	-0.019073486328125
4.81416666666667	-0.0176429748535156
4.8175	-0.0162124633789063
4.82083333333334	-0.0176429748535156
4.82416666666667	-0.0200271606445313
4.8275	-0.0243186950683594
4.83083333333334	-0.0271797180175781
4.83416666666667	-0.0290870666503906
4.8375	-0.0338554382324219
4.84083333333334	-0.0395774841308594
4.84416666666667	-0.0462532043457031
4.8475	-0.0481605529785156
4.85083333333334	-0.0476837158203125
4.85416666666667	-0.0481605529785156
4.8575	-0.0467300415039063
4.86083333333334	-0.0424385070800781
4.86416666666667	-0.0352859497070313
4.8675	-0.0271797180175781
4.87083333333334	-0.0200271606445313
4.87416666666667	-0.0133514404296875
4.8775	-0.00810623168945313
4.88083333333334	-0.003814697265625
4.88416666666667	-0.0019073486328125
4.8875	-0.00524520874023438
4.89083333333334	-0.011444091796875
4.89416666666667	-0.0157356262207031
4.8975	-0.019073486328125
4.90083333333334	-0.02288818359375
4.90416666666667	-0.0238418579101563
4.9075	-0.0176429748535156
4.91083333333334	-0.00810623168945313
4.91416666666667	-0.00238418579101563
4.9175	0.00238418579101563
4.92083333333334	0.00429153442382813
4.92416666666667	0.00286102294921875
4.9275	-0.0019073486328125
4.93083333333334	-0.00810623168945313
4.93416666666667	-0.0104904174804688
4.9375	-0.0104904174804688
4.94083333333334	-0.00667572021484375
4.94416666666667	-0.0019073486328125
4.9475	0.00095367431640625
4.95083333333334	0.000476837158203125
4.95416666666667	0.00095367431640625
4.9575	0.00476837158203125
4.96083333333334	0.0119209289550781
4.96416666666667	0.0209808349609375
4.9675	0.0324249267578125
4.97083333333334	0.0476837158203125
4.97416666666667	0.0619888305664063
4.9775	0.0739097595214844
4.98083333333334	0.0872611999511719
4.98416666666667	0.102996826171875
4.9875	0.123023986816406
4.99083333333334	0.146865844726563
4.99416666666667	0.174999237060547
4.9975	0.207901000976563
5.00083333333334	0.242233276367188
5.00416666666667	0.282764434814453
5.0075	0.329017639160156
5.01083333333334	0.377655029296875
5.01416666666667	0.429153442382813
5.0175	0.487804412841797
5.02083333333334	0.555038452148438
5.02416666666667	0.623226165771485
5.0275	0.696182250976563
5.03083333333334	0.77962875366211
5.03416666666667	0.881195068359375
5.0375	0.995159149169922
5.04083333333334	1.11961364746094
5.04416666666667	1.25837326049805
5.0475	1.41477584838867
5.05083333333334	1.58500671386719
5.05416666666667	1.77049636840821
5.0575	1.97410583496094
5.06083333333334	2.19821929931641
5.06416666666667	2.44426727294922
5.0675	2.71272659301758
5.07083333333334	3.00979614257813
5.07416666666667	3.33786010742188
5.0775	3.69787216186524
5.08083333333334	4.09269332885742
5.08416666666667	4.52375411987305
5.0875	4.99773025512696
5.09083333333334	5.51557540893555
5.09416666666667	6.07681274414063
5.0975	6.68144226074219
5.10083333333334	7.33327865600586
5.10416666666667	8.0413818359375
5.1075	8.80479812622071
5.11083333333334	9.62400436401367
5.11416666666667	10.5028152465821
5.1175	11.4483833312988
5.12083333333334	12.4630928039551
5.12416666666667	13.5455131530762
5.1275	14.6965980529785
5.13083333333334	15.923023223877
5.13416666666667	17.2247886657715
5.1375	18.6023712158203
5.14083333333334	20.0557708740235
5.14416666666667	21.5883255004883
5.1475	23.2028961181641
5.15083333333334	24.8985290527344
5.15416666666667	26.6742706298828
5.1575	28.5296440124512
5.16083333333334	30.4636955261231
5.16416666666667	32.468318939209
5.1675	34.5401763916016
5.17083333333334	36.6740226745606
5.17416666666667	38.8631820678711
5.1775	41.1009788513184
5.18083333333334	43.3769226074219
5.18416666666667	45.6905364990235
5.1875	48.0365753173828
5.19083333333334	50.4131317138672
5.19416666666667	52.8092384338379
5.1975	55.2186965942383
5.20083333333334	57.6367378234864
5.20416666666667	60.051441192627
5.2075	62.4494552612305
5.21083333333334	64.8136138916016
5.21416666666667	67.1372413635254
5.2175	69.4174766540528
5.22083333333334	71.6471672058106
5.22416666666667	73.8143920898438
5.2275	75.9091377258301
5.23083333333334	77.9209136962891
5.23416666666667	79.8377990722657
5.2375	81.6435813903809
5.24083333333334	83.3277702331543
5.24416666666667	84.8875045776367
5.2475	86.3180160522461
5.25083333333334	87.6178741455078
5.25416666666667	88.7861251831055
5.2575	89.8232460021973
5.26083333333334	90.7254219055176
5.26416666666667	91.4878845214844
5.2675	92.1120643615723
5.27083333333334	92.5965309143067
5.27416666666667	92.9365158081055
5.2775	93.1277275085449
5.28083333333334	93.1754112243653
5.28416666666667	93.0843353271485
5.2875	92.8564071655274
5.29083333333334	92.491626739502
5.29416666666667	92.0000076293946
5.2975	91.3925170898438
5.30083333333334	90.6777381896973
5.30416666666667	89.8547172546387
5.3075	88.9248847961426
5.31083333333334	87.8992080688477
5.31416666666667	86.7843627929688
5.3175	85.5841636657715
5.32083333333334	84.3033790588379
5.32416666666667	82.9524993896485
5.3275	81.5386772155762
5.33083333333334	80.0671577453613
5.33416666666667	78.5446166992188
5.3375	76.9801139831543
5.34083333333334	75.3755569458008
5.34416666666667	73.7361907958985
5.3475	72.072982788086
5.35083333333334	70.39213180542
5.35416666666667	68.697452545166
5.3575	66.9903755187989
5.36083333333334	65.277099609375
5.36416666666667	63.558578491211
5.3675	61.8400573730469
5.37083333333334	60.1277351379395
5.37416666666667	58.4306716918946
5.3775	56.7498207092285
5.38083333333334	55.0889968872071
5.38416666666667	53.4524917602539
5.3875	51.83744430542
5.39083333333334	50.2452850341797
5.39416666666667	48.6717224121094
5.3975	47.119140625
5.40083333333334	45.5927848815918
5.40416666666667	44.0950393676758
5.4075	42.6321029663086
5.41083333333334	41.2006378173828
5.41416666666667	39.8044586181641
5.4175	38.4430885314942
5.42083333333334	37.111759185791
5.42416666666667	35.8157157897949
5.4275	34.5497131347656
5.43083333333334	33.315658569336
5.43416666666667	32.1097373962403
5.4375	30.9357643127442
5.44083333333334	29.7985076904297
5.44416666666667	28.6941528320313
5.4475	27.6226997375488
5.45083333333334	26.5874862670899
5.45416666666667	25.5894660949707
5.4575	24.6233940124512
5.46083333333334	23.681640625
5.46416666666667	22.768497467041
5.4675	21.8901634216309
5.47083333333334	21.047592163086
5.47416666666667	20.2364921569824
5.4775	19.4587707519531
5.48083333333334	18.7177658081055
5.48416666666667	18.0091857910156
5.4875	17.3273086547852
5.49083333333334	16.6707038879395
5.49416666666667	16.0403251647949
5.4975	15.4356956481934
5.50083333333334	14.8568153381348
5.50416666666667	14.3094062805176
5.5075	13.7920379638672
5.51083333333334	13.3018493652344
5.51416666666667	12.8364562988281
5.5175	12.3977661132813
5.52083333333334	11.983871459961
5.52416666666667	11.5880966186524
5.5275	11.2104415893555
5.53083333333334	10.8532905578613
5.53416666666667	10.5180740356446
5.5375	10.2009773254395
5.54083333333334	9.9024772644043
5.54416666666667	9.6278190612793
5.5475	9.37414169311524
5.55083333333334	9.13429260253906
5.55416666666667	8.90493392944336
5.5575	8.69226455688477
5.56083333333334	8.49437713623047
5.56416666666667	8.30507278442383
5.5675	8.11910629272461
5.57083333333334	7.94363021850586
5.57416666666667	7.78532028198242
5.5775	7.64226913452149
5.58083333333334	7.50827789306641
5.58416666666667	7.38191604614258
5.5875	7.26652145385742
5.59083333333334	7.16066360473633
5.59416666666667	7.05909729003907
5.5975	6.96182250976563
5.60083333333334	6.87313079833985
5.60416666666667	6.79063796997071
5.6075	6.71434402465821
5.61083333333334	6.64377212524414
5.61416666666667	6.57987594604492
5.6175	6.51979446411133
5.62083333333334	6.46018981933594
5.62416666666667	6.40344619750977
5.6275	6.35337829589844
5.63083333333334	6.30569458007813
5.63416666666667	6.26182556152344
5.6375	6.22415542602539
5.64083333333334	6.18886947631836
5.64416666666667	6.15453720092774
5.6475	6.11734390258789
5.65083333333334	6.08444213867188
5.65416666666667	6.05344772338867
5.6575	6.02197647094727
5.66083333333334	5.99527359008789
5.66416666666667	5.97476959228516
5.6675	5.95951080322266
5.67083333333334	5.94425201416016
5.67416666666667	5.92803955078125
5.6775	5.91230392456055
5.68083333333334	5.89513778686524
5.68416666666667	5.87606430053711
5.6875	5.85651397705078
5.69083333333334	5.83553314208985
5.69416666666667	5.81598281860352
5.6975	5.79643249511719
5.70083333333334	5.77592849731446
5.70416666666667	5.75780868530274
5.7075	5.74398040771485
5.71083333333334	5.73825836181641
5.71416666666667	5.73348999023438
5.7175	5.73015213012696
5.72083333333334	5.72919845581055
5.72416666666667	5.72776794433594
5.7275	5.72490692138672
5.73083333333334	5.71298599243164
5.73416666666667	5.70297241210938
5.7375	5.69534301757813
5.74083333333334	5.6905746459961
5.74416666666667	5.68532943725586
5.7475	5.67722320556641
5.75083333333334	5.67388534545899
5.75416666666667	5.66864013671875
5.7575	5.66244125366211
5.76083333333334	5.65195083618164
5.76416666666667	5.64384460449219
5.7675	5.64002990722657
5.77083333333334	5.63478469848633
5.77416666666667	5.62906265258789
5.7775	5.62238693237305
5.78083333333334	5.61857223510742
5.78416666666667	5.61380386352539
5.7875	5.61094284057617
5.79083333333334	5.61046600341797
5.79416666666667	5.61094284057617
5.7975	5.61094284057617
5.80083333333334	5.60998916625977
5.80416666666667	5.61094284057617
5.8075	5.61094284057617
5.81083333333334	5.60903549194336
5.81416666666667	5.60998916625977
5.8175	5.61380386352539
5.82083333333334	5.62095642089844
5.82416666666667	5.62286376953125
5.8275	5.62334060668946
5.83083333333334	5.62238693237305
5.83416666666667	5.61809539794922
5.8375	5.61046600341797
5.84083333333334	5.60283660888672
5.84416666666667	5.60188293457032
5.8475	5.60426712036133
5.85083333333334	5.60474395751953
5.85416666666667	5.60283660888672
5.8575	5.60140609741211
5.86083333333334	5.5990219116211
5.86416666666667	5.59282302856446
5.8675	5.58042526245117
5.87083333333334	5.56802749633789
5.87416666666667	5.55896759033203
5.8775	5.54895401000977
5.88083333333334	5.53607940673828
5.88416666666667	5.52511215209961
5.8875	5.52034378051758
5.89083333333334	5.52034378051758
5.89416666666667	5.52225112915039
5.8975	5.52940368652344
5.90083333333334	5.54180145263672
5.90416666666667	5.54990768432617
5.9075	5.55133819580078
5.91083333333334	5.54704666137696
5.91416666666667	5.53989410400391
5.9175	5.53274154663086
5.92083333333334	5.52511215209961
5.92416666666667	5.523681640625
5.9275	5.52511215209961
5.93083333333334	5.52749633789063
5.93416666666667	5.53083419799805
5.9375	5.53083419799805
5.94083333333334	5.52558898925782
5.94416666666667	5.51795959472657
5.9475	5.51319122314453
5.95083333333334	5.51700592041016
5.95416666666667	5.5227279663086
5.9575	5.52797317504883
5.96083333333334	5.53274154663086
5.96416666666667	5.53655624389649
5.9675	5.54132461547852
5.97083333333334	5.54132461547852
5.97416666666667	5.5384635925293
5.9775	5.53417205810547
5.98083333333334	5.52988052368164
5.98416666666667	5.52225112915039
5.9875	5.51271438598633
5.99083333333334	5.50317764282227
5.99416666666667	5.49888610839844
5.9975	5.49793243408203
6.00083333333334	5.49983978271485
6.00416666666667	5.50508499145508
6.0075	5.50699234008789
6.01083333333334	5.50460815429688
6.01416666666667	5.49745559692383
6.0175	5.48934936523438
6.02083333333334	5.48028945922852
6.02416666666667	5.47122955322266
6.0275	5.46693801879883
6.03083333333334	5.46979904174805
6.03416666666667	5.47647476196289
6.0375	5.48315048217774
6.04083333333334	5.48839569091797
6.04416666666667	5.49459457397461
6.0475	5.50174713134766
6.05083333333334	5.50365447998047
6.05416666666667	5.50079345703125
6.0575	5.49793243408203
6.06083333333334	5.49936294555664
6.06416666666667	5.49745559692383
6.0675	5.48791885375977
6.07083333333334	5.47456741333008
6.07416666666667	5.4616928100586
6.0775	5.45120239257813
6.08083333333334	5.44357299804688
6.08416666666667	5.44500350952149
6.0875	5.45310974121094
6.09083333333334	5.46360015869141
6.09416666666667	5.47075271606446
6.0975	5.47599792480469
6.10083333333334	5.47933578491211
6.10416666666667	5.4779052734375
6.1075	5.47266006469727
6.11083333333334	5.46836853027344
6.11416666666667	5.46836853027344
6.1175	5.46884536743164
6.12083333333334	5.46979904174805
6.12416666666667	5.47122955322266
6.1275	5.47409057617188
6.13083333333334	5.47981262207032
6.13416666666667	5.48171997070313
6.1375	5.47981262207032
6.14083333333334	5.47409057617188
6.14416666666667	5.46932220458985
6.1475	5.46598434448242
6.15083333333334	5.45930862426758
6.15416666666667	5.45358657836914
6.1575	5.45167922973633
6.16083333333334	5.45215606689453
6.16416666666667	5.45024871826172
6.1675	5.44881820678711
6.17083333333334	5.4473876953125
6.17416666666667	5.4473876953125
6.1775	5.44452667236328
6.18083333333334	5.44118881225586
6.18416666666667	5.43689727783203
6.1875	5.42926788330078
6.19083333333334	5.42306900024414
6.19416666666667	5.41782379150391
6.1975	5.41400909423828
6.20083333333334	5.40971755981446
6.20416666666667	5.40637969970703
6.2075	5.40590286254883
6.21083333333334	5.40494918823242
6.21416666666667	5.40208816528321
6.2175	5.39684295654297
6.22083333333334	5.39112091064453
6.22416666666667	5.3863525390625
6.2275	5.38301467895508
6.23083333333334	5.38444519042969
6.23416666666667	5.38825988769532
6.2375	5.39493560791016
6.24083333333334	5.39875030517578
6.24416666666667	5.40018081665039
6.2475	5.39875030517578
6.25083333333334	5.39398193359375
6.25416666666667	5.39112091064453
6.2575	5.38873672485352
6.26083333333334	5.38921356201172
6.26416666666667	5.39016723632813
6.2675	5.39255142211914
6.27083333333334	5.39350509643555
6.27416666666667	5.39159774780274
6.2775	5.38825988769532
6.28083333333334	5.38492202758789
6.28416666666667	5.38301467895508
6.2875	5.37824630737305
6.29083333333334	5.37204742431641
6.29416666666667	5.36251068115235
6.2975	5.35297393798828
6.30083333333334	5.34534454345703
6.30416666666667	5.33866882324219
6.3075	5.33199310302735
6.31083333333334	5.32627105712891
6.31416666666667	5.32722473144532
6.3175	5.33390045166016
6.32083333333334	5.3396224975586
6.32416666666667	5.34582138061524
6.3275	5.34963607788086
6.33083333333334	5.35392761230469
6.33416666666667	5.35392761230469
6.3375	5.34725189208985
6.34083333333334	5.3396224975586
6.34416666666667	5.33246994018555
6.3475	5.33199310302735
6.35083333333334	5.33628463745117
6.35416666666667	5.34105300903321
6.3575	5.34582138061524
6.36083333333334	5.34725189208985
6.36416666666667	5.34582138061524
6.3675	5.33914566040039
6.37083333333334	5.33151626586914
6.37416666666667	5.32674789428711
6.3775	5.32293319702149
6.38083333333334	5.31816482543946
6.38416666666667	5.31053543090821
6.3875	5.30529022216797
6.39083333333334	5.30529022216797
6.39416666666667	5.3095817565918
6.3975	5.31816482543946
6.40083333333334	5.3253173828125
6.40416666666667	5.33151626586914
6.4075	5.33246994018555
6.41083333333334	5.32770156860352
6.41416666666667	5.31864166259766
6.4175	5.30529022216797
6.42083333333334	5.2938461303711
6.42416666666667	5.28907775878907
6.4275	5.29050827026367
6.43083333333334	5.29003143310547
6.43416666666667	5.28526306152344
6.4375	5.27811050415039
6.44083333333334	5.27048110961914
6.44416666666667	5.2638053894043
6.4475	5.25808334350586
6.45083333333334	5.25474548339844
6.45416666666667	5.25379180908203
6.4575	5.25808334350586
6.46083333333334	5.26189804077149
6.46416666666667	5.26189804077149
6.4675	5.25856018066407
6.47083333333334	5.25665283203125
6.47416666666667	5.25474548339844
6.4775	5.2480697631836
6.48083333333334	5.24187088012696
6.48416666666667	5.23996353149414
6.4875	5.24187088012696
6.49083333333334	5.24044036865235
6.49416666666667	5.23996353149414
6.4975	5.24187088012696
6.50083333333334	5.24663925170899
6.50416666666667	5.2485466003418
6.5075	5.24473190307617
6.51083333333334	5.23757934570313
6.51416666666667	5.22708892822266
6.5175	5.21516799926758
6.52083333333334	5.20515441894532
6.52416666666667	5.20372390747071
6.5275	5.20896911621094
6.53083333333334	5.22041320800782
6.53416666666667	5.23090362548828
6.5375	5.23948669433594
6.54083333333334	5.24425506591797
6.54416666666667	5.24377822875977
6.5475	5.24139404296875
6.55083333333334	5.2332878112793
6.55416666666667	5.22565841674805
6.5575	5.22089004516602
6.56083333333334	5.2175521850586
6.56416666666667	5.21135330200196
6.5675	5.20133972167969
6.57083333333334	5.19847869873047
6.57416666666667	5.19800186157227
6.5775	5.19704818725586
6.58083333333334	5.19084930419922
6.58416666666667	5.18798828125
6.5875	5.18798828125
6.59083333333334	5.18560409545899
6.59416666666667	5.17988204956055
6.5975	5.17368316650391
6.60083333333334	5.17559051513672
6.60416666666667	5.18035888671875
6.6075	5.1875114440918
6.61083333333334	5.19132614135742
6.61416666666667	5.19752502441407
6.6175	5.19943237304688
6.62083333333334	5.19800186157227
6.62416666666667	5.19180297851563
6.6275	5.18274307250977
6.63083333333334	5.17702102661133
6.63416666666667	5.17320632934571
6.6375	5.17749786376953
6.64083333333334	5.17749786376953
6.64416666666667	5.17845153808594
6.6475	5.17845153808594
6.65083333333334	5.17606735229492
6.65416666666667	5.17416000366211
6.6575	5.17082214355469
6.66083333333334	5.17320632934571
6.66416666666667	5.17511367797852
[truncated: 2,506 more rows]
