# Supplementary material for: Phase-Specific Parameter Estimation in Chiral HPLC Using 1‑Site, 2‑Site Stochastic Models, and Unified Equation Approach
Source: Anal Chem. 2026 Apr 29;98(18):13925–39. doi: 10.1021/acs.analchem.6c01634 (PMC13177292; doi:10.1021/acs.analchem.6c01634)
Supplement: Supplementary file 2 [file ac6c01634_si_002.zip › SupportingInformation/01_isotherm_fit/CELL3_data/LORA_CELL3_05_10_25411.CSV]

0.002	-0.0338554382324219
0.00533333333333334	-0.0257492065429688
0.00866666666666667	-0.0147819519042969
0.012	-0.003814697265625
0.0153333333333334	0.00810623168945313
0.0186666666666667	0.0133514404296875
0.022	0.0162124633789063
0.0253333333333334	0.0123977661132813
0.0286666666666667	0.00524520874023438
0.032	0.00286102294921875
0.0353333333333334	0
0.0386666666666667	0.00238418579101563
0.042	0.00619888305664063
0.0453333333333334	0.011444091796875
0.0486666666666667	0.0128746032714844
0.052	0.0095367431640625
0.0553333333333334	0.00429153442382813
0.0586666666666667	-0.00238418579101563
0.062	-0.00762939453125
0.0653333333333334	-0.00762939453125
0.0686666666666667	-0.003814697265625
0.072	-0.00095367431640625
0.0753333333333334	0.00095367431640625
0.0786666666666667	0.00143051147460938
0.082	-0.000476837158203125
0.0853333333333334	-0.00476837158203125
0.0886666666666667	-0.00858306884765625
0.092	-0.0109672546386719
0.0953333333333334	-0.0143051147460938
0.0986666666666667	-0.0171661376953125
0.102	-0.0195503234863281
0.105333333333334	-0.0214576721191406
0.108666666666667	-0.0224113464355469
0.112	-0.0224113464355469
0.115333333333334	-0.0200271606445313
0.118666666666667	-0.0181198120117188
0.122	-0.0166893005371094
0.125333333333334	-0.0176429748535156
0.128666666666667	-0.0181198120117188
0.132	-0.0171661376953125
0.135333333333334	-0.0143051147460938
0.138666666666667	-0.0152587890625
0.142	-0.0185966491699219
0.145333333333334	-0.0209808349609375
0.148666666666667	-0.0214576721191406
0.152	-0.0171661376953125
0.155333333333334	-0.0128746032714844
0.158666666666667	-0.00524520874023438
0.162	0.00524520874023438
0.165333333333334	0.0181198120117188
0.168666666666667	0.0286102294921875
0.172	0.0309944152832031
0.175333333333334	0.0281333923339844
0.178666666666667	0.0247955322265625
0.182	0.0238418579101563
0.185333333333334	0.0205039978027344
0.188666666666667	0.0123977661132813
0.192	0.00286102294921875
0.195333333333334	-0.00286102294921875
0.198666666666667	-0.00810623168945313
0.202	-0.0152587890625
0.205333333333334	-0.0238418579101563
0.208666666666667	-0.0271797180175781
0.212	-0.0252723693847656
0.215333333333334	-0.0238418579101563
0.218666666666667	-0.0219345092773438
0.222	-0.0257492065429688
0.225333333333334	-0.0262260437011719
0.228666666666667	-0.0243186950683594
0.232	-0.0214576721191406
0.235333333333334	-0.0200271606445313
0.238666666666667	-0.0185966491699219
0.242	-0.0100135803222656
0.245333333333334	-0.00238418579101563
0.248666666666667	-0.00238418579101563
0.252	-0.00905990600585938
0.255333333333334	-0.0123977661132813
0.258666666666667	-0.0104904174804688
0.262	-0.0109672546386719
0.265333333333334	-0.0138282775878906
0.268666666666667	-0.0157356262207031
0.272	-0.0123977661132813
0.275333333333334	-0.0095367431640625
0.278666666666667	-0.0128746032714844
0.282	-0.0166893005371094
0.285333333333334	-0.0162124633789063
0.288666666666667	-0.0109672546386719
0.292	-0.00619888305664063
0.295333333333334	-0.00238418579101563
0.298666666666667	-0.000476837158203125
0.302	-0.00238418579101563
0.305333333333334	-0.00619888305664063
0.308666666666667	-0.0104904174804688
0.312	-0.0138282775878906
0.315333333333334	-0.0176429748535156
0.318666666666667	-0.0224113464355469
0.322	-0.0238418579101563
0.325333333333334	-0.0247955322265625
0.328666666666667	-0.026702880859375
0.332	-0.0333786010742188
0.335333333333334	-0.03814697265625
0.338666666666667	-0.0362396240234375
0.342	-0.0324249267578125
0.345333333333334	-0.0295639038085938
0.348666666666667	-0.0271797180175781
0.352	-0.019073486328125
0.355333333333334	-0.0104904174804688
0.358666666666667	-0.0057220458984375
0.362	0
0.365333333333334	0.00905990600585938
0.368666666666667	0.0205039978027344
0.372	0.0286102294921875
0.375333333333334	0.0300407409667969
0.378666666666667	0.0295639038085938
0.382	0.0219345092773438
0.385333333333334	0.0143051147460938
0.388666666666667	0.00619888305664063
0.392	0.000476837158203125
0.395333333333334	-0.000476837158203125
0.398666666666667	0.00238418579101563
0.402	0.0095367431640625
0.405333333333334	0.0128746032714844
0.408666666666667	0.0104904174804688
0.412	0.00429153442382813
0.415333333333334	-0.00476837158203125
0.418666666666667	-0.0152587890625
0.422	-0.026702880859375
0.425333333333334	-0.0338554382324219
0.428666666666667	-0.0338554382324219
0.432	-0.0295639038085938
0.435333333333334	-0.0224113464355469
0.438666666666667	-0.0133514404296875
0.442	-0.00333786010742188
0.445333333333334	0.00286102294921875
0.448666666666667	0.00476837158203125
0.452	0.003814697265625
0.455333333333334	0.000476837158203125
0.458666666666667	-0.003814697265625
0.462	-0.0109672546386719
0.465333333333334	-0.0143051147460938
0.468666666666667	-0.0171661376953125
0.472	-0.0185966491699219
0.475333333333334	-0.0205039978027344
0.478666666666667	-0.0219345092773438
0.482	-0.0176429748535156
0.485333333333334	-0.0147819519042969
0.488666666666667	-0.0133514404296875
0.492	-0.0152587890625
0.495333333333334	-0.0152587890625
0.498666666666667	-0.0123977661132813
0.502	-0.0100135803222656
0.505333333333334	-0.00715255737304688
0.508666666666667	-0.00286102294921875
0.512	0.00476837158203125
0.515333333333334	0.00905990600585938
0.518666666666667	0.0100135803222656
0.522	0.00762939453125
0.525333333333334	0.00286102294921875
0.528666666666667	-0.00333786010742188
0.532	-0.0109672546386719
0.535333333333334	-0.0152587890625
0.538666666666667	-0.0185966491699219
0.542	-0.0214576721191406
0.545333333333334	-0.0257492065429688
0.548666666666667	-0.0281333923339844
0.552	-0.0271797180175781
0.555333333333334	-0.0247955322265625
0.558666666666667	-0.0214576721191406
0.562	-0.019073486328125
0.565333333333334	-0.019073486328125
0.568666666666667	-0.0195503234863281
0.572	-0.0195503234863281
0.575333333333334	-0.0171661376953125
0.578666666666667	-0.0143051147460938
0.582	-0.0100135803222656
0.585333333333334	-0.00238418579101563
0.588666666666667	0.00429153442382813
0.592	0.00667572021484375
0.595333333333334	0.00524520874023438
0.598666666666667	0.0019073486328125
0.602	-0.00143051147460938
0.605333333333334	-0.00715255737304688
0.608666666666667	-0.0123977661132813
0.612	-0.0176429748535156
0.615333333333334	-0.0233650207519531
0.618666666666667	-0.0286102294921875
0.622	-0.0324249267578125
0.625333333333334	-0.0324249267578125
0.628666666666667	-0.0314712524414063
0.632	-0.0276565551757813
0.635333333333334	-0.026702880859375
0.638666666666667	-0.0262260437011719
0.642	-0.0286102294921875
0.645333333333334	-0.0329017639160156
0.648666666666667	-0.0348091125488281
0.652	-0.0352859497070313
0.655333333333334	-0.0309944152832031
0.658666666666667	-0.0238418579101563
0.662	-0.0143051147460938
0.665333333333334	-0.00762939453125
0.668666666666667	-0.00286102294921875
0.672	-0.00095367431640625
0.675333333333334	-0.0019073486328125
0.678666666666667	-0.00619888305664063
0.682	-0.0104904174804688
0.685333333333334	-0.011444091796875
0.688666666666667	-0.0095367431640625
0.692	-0.00762939453125
0.695333333333334	-0.00667572021484375
0.698666666666667	-0.00667572021484375
0.702	-0.0095367431640625
0.705333333333334	-0.0138282775878906
0.708666666666667	-0.0209808349609375
0.712	-0.0271797180175781
0.715333333333334	-0.0309944152832031
0.718666666666667	-0.0300407409667969
0.722	-0.0271797180175781
0.725333333333334	-0.0195503234863281
0.728666666666667	-0.0128746032714844
0.732	-0.0109672546386719
0.735333333333334	-0.0152587890625
0.738666666666667	-0.02288818359375
0.742	-0.0271797180175781
0.745333333333334	-0.0324249267578125
0.748666666666667	-0.0338554382324219
0.752	-0.0290870666503906
0.755333333333334	-0.0200271606445313
0.758666666666667	-0.0119209289550781
0.762	-0.00715255737304688
0.765333333333334	-0.00476837158203125
0.768666666666667	-0.00143051147460938
0.772	-0.0019073486328125
0.775333333333334	-0.00286102294921875
0.778666666666667	-0.00524520874023438
0.782	-0.00858306884765625
0.785333333333334	-0.0123977661132813
0.788666666666667	-0.019073486328125
0.792	-0.0219345092773438
0.795333333333334	-0.0224113464355469
0.798666666666667	-0.019073486328125
0.802	-0.0157356262207031
0.805333333333334	-0.0119209289550781
0.808666666666667	-0.00715255737304688
0.812	-0.003814697265625
0.815333333333334	-0.00429153442382813
0.818666666666667	-0.00762939453125
0.822	-0.011444091796875
0.825333333333334	-0.0143051147460938
0.828666666666667	-0.0166893005371094
0.832	-0.0185966491699219
0.835333333333334	-0.0157356262207031
0.838666666666667	-0.0128746032714844
0.842	-0.0109672546386719
0.845333333333334	-0.0128746032714844
0.848666666666667	-0.0152587890625
0.852	-0.0176429748535156
0.855333333333334	-0.0219345092773438
0.858666666666667	-0.0252723693847656
0.862	-0.0262260437011719
0.865333333333334	-0.0219345092773438
0.868666666666667	-0.0171661376953125
0.872	-0.0152587890625
0.875333333333334	-0.0143051147460938
0.878666666666667	-0.0128746032714844
0.882	-0.0109672546386719
0.885333333333334	-0.0109672546386719
0.888666666666667	-0.0104904174804688
0.892	-0.00762939453125
0.895333333333334	-0.00286102294921875
0.898666666666667	-0.000476837158203125
0.902	0.000476837158203125
0.905333333333334	-0.00238418579101563
0.908666666666667	-0.00524520874023438
0.912	-0.00905990600585938
0.915333333333334	-0.0119209289550781
0.918666666666667	-0.0147819519042969
0.922	-0.0171661376953125
0.925333333333334	-0.0176429748535156
0.928666666666667	-0.0166893005371094
0.932	-0.0152587890625
0.935333333333334	-0.0176429748535156
0.938666666666667	-0.0166893005371094
0.942	-0.0128746032714844
0.945333333333334	-0.00762939453125
0.948666666666667	-0.00476837158203125
0.952	-0.00238418579101563
0.955333333333334	0.00095367431640625
0.958666666666667	0
0.962	-0.00476837158203125
0.965333333333334	-0.0095367431640625
0.968666666666667	-0.0119209289550781
0.972	-0.0138282775878906
0.975333333333334	-0.0147819519042969
0.978666666666667	-0.0152587890625
0.982	-0.0157356262207031
0.985333333333334	-0.0171661376953125
0.988666666666667	-0.0166893005371094
0.992	-0.0171661376953125
0.995333333333334	-0.019073486328125
0.998666666666667	-0.0185966491699219
1.002	-0.0147819519042969
1.00533333333334	-0.00858306884765625
1.00866666666667	-0.00715255737304688
1.012	-0.00858306884765625
1.01533333333334	-0.0100135803222656
1.01866666666667	-0.0104904174804688
1.022	-0.0109672546386719
1.02533333333334	-0.0128746032714844
1.02866666666667	-0.0138282775878906
1.032	-0.0133514404296875
1.03533333333334	-0.0128746032714844
1.03866666666667	-0.011444091796875
1.042	-0.0100135803222656
1.04533333333334	-0.0104904174804688
1.04866666666667	-0.011444091796875
1.052	-0.0123977661132813
1.05533333333334	-0.0095367431640625
1.05866666666667	-0.00667572021484375
1.062	-0.0057220458984375
1.06533333333334	-0.00667572021484375
1.06866666666667	-0.00810623168945313
1.072	-0.00810623168945313
1.07533333333334	-0.00905990600585938
1.07866666666667	-0.011444091796875
1.082	-0.0147819519042969
1.08533333333334	-0.0166893005371094
1.08866666666667	-0.0195503234863281
1.092	-0.0238418579101563
1.09533333333334	-0.0295639038085938
1.09866666666667	-0.0319480895996094
1.102	-0.0329017639160156
1.10533333333334	-0.0338554382324219
1.10866666666667	-0.0324249267578125
1.112	-0.026702880859375
1.11533333333334	-0.0185966491699219
1.11866666666667	-0.0128746032714844
1.122	-0.00762939453125
1.12533333333334	-0.00238418579101563
1.12866666666667	0.0019073486328125
1.132	0.000476837158203125
1.13533333333334	-0.00143051147460938
1.13866666666667	-0.00333786010742188
1.142	-0.00143051147460938
1.14533333333334	0.0019073486328125
1.14866666666667	0.00524520874023438
1.152	0.00858306884765625
1.15533333333334	0.00810623168945313
1.15866666666667	0.00762939453125
1.162	0.00619888305664063
1.16533333333334	0.003814697265625
1.16866666666667	0.00095367431640625
1.172	-0.00286102294921875
1.17533333333334	-0.00429153442382813
1.17866666666667	-0.00858306884765625
1.182	-0.0119209289550781
1.18533333333334	-0.0166893005371094
1.18866666666667	-0.0176429748535156
1.192	-0.0166893005371094
1.19533333333334	-0.0143051147460938
1.19866666666667	-0.0138282775878906
1.202	-0.0157356262207031
1.20533333333334	-0.0171661376953125
1.20866666666667	-0.0205039978027344
1.212	-0.02288818359375
1.21533333333334	-0.0262260437011719
1.21866666666667	-0.0286102294921875
1.222	-0.0314712524414063
1.22533333333334	-0.0309944152832031
1.22866666666667	-0.0276565551757813
1.232	-0.0247955322265625
1.23533333333334	-0.0200271606445313
1.23866666666667	-0.0143051147460938
1.242	-0.00762939453125
1.24533333333334	-0.0057220458984375
1.24866666666667	-0.0095367431640625
1.252	-0.0128746032714844
1.25533333333334	-0.0162124633789063
1.25866666666667	-0.0181198120117188
1.262	-0.0209808349609375
1.26533333333334	-0.0219345092773438
1.26866666666667	-0.0224113464355469
1.272	-0.0233650207519531
1.27533333333334	-0.0205039978027344
1.27866666666667	-0.0157356262207031
1.282	-0.0109672546386719
1.28533333333334	-0.0104904174804688
1.28866666666667	-0.00858306884765625
1.292	-0.00524520874023438
1.29533333333334	-0.003814697265625
1.29866666666667	-0.00429153442382813
1.302	-0.00524520874023438
1.30533333333334	-0.00524520874023438
1.30866666666667	-0.00667572021484375
1.312	-0.00905990600585938
1.31533333333334	-0.0104904174804688
1.31866666666667	-0.011444091796875
1.322	-0.0109672546386719
1.32533333333334	-0.00667572021484375
1.32866666666667	-0.00286102294921875
1.332	-0.00333786010742188
1.33533333333334	-0.00858306884765625
1.33866666666667	-0.0171661376953125
1.342	-0.0233650207519531
1.34533333333334	-0.0271797180175781
1.34866666666667	-0.0243186950683594
1.352	-0.0176429748535156
1.35533333333334	-0.0133514404296875
1.35866666666667	-0.0095367431640625
1.362	-0.003814697265625
1.36533333333334	0.00333786010742188
1.36866666666667	0.00715255737304688
1.372	0.00762939453125
1.37533333333334	0.0095367431640625
1.37866666666667	0.0123977661132813
1.382	0.0095367431640625
1.38533333333334	0.00143051147460938
1.38866666666667	-0.0057220458984375
1.392	-0.00524520874023438
1.39533333333334	-0.0019073486328125
1.39866666666667	0.00095367431640625
1.402	0.00286102294921875
1.40533333333334	0.00715255737304688
1.40866666666667	0.00762939453125
1.412	0.00715255737304688
1.41533333333334	0.00619888305664063
1.41866666666667	0.00905990600585938
1.422	0.0119209289550781
1.42533333333334	0.0128746032714844
1.42866666666667	0.0119209289550781
1.432	0.00619888305664063
1.43533333333334	0
1.43866666666667	-0.00715255737304688
1.442	-0.0123977661132813
1.44533333333334	-0.0162124633789063
1.44866666666667	-0.0176429748535156
1.452	-0.0147819519042969
1.45533333333334	-0.0119209289550781
1.45866666666667	-0.00858306884765625
1.462	-0.00476837158203125
1.46533333333334	-0.00095367431640625
1.46866666666667	0.00286102294921875
1.472	0.00143051147460938
1.47533333333334	-0.000476837158203125
1.47866666666667	-0.0057220458984375
1.482	-0.0123977661132813
1.48533333333334	-0.0195503234863281
1.48866666666667	-0.0247955322265625
1.492	-0.0257492065429688
1.49533333333334	-0.0238418579101563
1.49866666666667	-0.0214576721191406
1.502	-0.0181198120117188
1.50533333333334	-0.0128746032714844
1.50866666666667	-0.00810623168945313
1.512	-0.00429153442382813
1.51533333333334	-0.00476837158203125
1.51866666666667	-0.00286102294921875
1.522	-0.00238418579101563
1.52533333333334	-0.00286102294921875
1.52866666666667	-0.00524520874023438
1.532	-0.00858306884765625
1.53533333333334	-0.00858306884765625
1.53866666666667	-0.0119209289550781
1.542	-0.0162124633789063
1.54533333333334	-0.0209808349609375
1.54866666666667	-0.02288818359375
1.552	-0.02288818359375
1.55533333333334	-0.0243186950683594
1.55866666666667	-0.0247955322265625
1.562	-0.0209808349609375
1.56533333333334	-0.0133514404296875
1.56866666666667	-0.00810623168945313
1.572	-0.00524520874023438
1.57533333333334	-0.00286102294921875
1.57866666666667	-0.00095367431640625
1.582	-0.003814697265625
1.58533333333334	-0.0123977661132813
1.58866666666667	-0.0209808349609375
1.592	-0.0262260437011719
1.59533333333334	-0.0276565551757813
1.59866666666667	-0.0247955322265625
1.602	-0.019073486328125
1.60533333333334	-0.0100135803222656
1.60866666666667	-0.00143051147460938
1.612	0.00619888305664063
1.61533333333334	0.0133514404296875
1.61866666666667	0.0152587890625
1.622	0.0143051147460938
1.62533333333334	0.0095367431640625
1.62866666666667	0.00429153442382813
1.632	-0.00238418579101563
1.63533333333334	-0.0133514404296875
1.63866666666667	-0.019073486328125
1.642	-0.0195503234863281
1.64533333333334	-0.0166893005371094
1.64866666666667	-0.0128746032714844
1.652	-0.0104904174804688
1.65533333333334	-0.00524520874023438
1.65866666666667	-0.00333786010742188
1.662	-0.000476837158203125
1.66533333333334	0.0019073486328125
1.66866666666667	0.00286102294921875
1.672	0.00476837158203125
1.67533333333334	0.0019073486328125
1.67866666666667	-0.00238418579101563
1.682	-0.00905990600585938
1.68533333333334	-0.0152587890625
1.68866666666667	-0.0195503234863281
1.692	-0.02288818359375
1.69533333333334	-0.0224113464355469
1.69866666666667	-0.0209808349609375
1.702	-0.0185966491699219
1.70533333333334	-0.0195503234863281
1.70866666666667	-0.0219345092773438
1.712	-0.0262260437011719
1.71533333333334	-0.030517578125
1.71866666666667	-0.0309944152832031
1.722	-0.0309944152832031
1.72533333333334	-0.0295639038085938
1.72866666666667	-0.0257492065429688
1.732	-0.0176429748535156
1.73533333333334	-0.00810623168945313
1.73866666666667	-0.00095367431640625
1.742	0.003814697265625
1.74533333333334	0.0100135803222656
1.74866666666667	0.0133514404296875
1.752	0.0143051147460938
1.75533333333334	0.0128746032714844
1.75866666666667	0.0109672546386719
1.762	0.00905990600585938
1.76533333333334	0.00524520874023438
1.76866666666667	0.00095367431640625
1.772	-0.00667572021484375
1.77533333333334	-0.0133514404296875
1.77866666666667	-0.0176429748535156
1.782	-0.0171661376953125
1.78533333333334	-0.0128746032714844
1.78866666666667	-0.00619888305664063
1.792	0.00238418579101563
1.79533333333334	0.00858306884765625
1.79866666666667	0.0109672546386719
1.802	0.00619888305664063
1.80533333333334	-0.00095367431640625
1.80866666666667	-0.00810623168945313
1.812	-0.0119209289550781
1.81533333333334	-0.0123977661132813
1.81866666666667	-0.0095367431640625
1.822	-0.003814697265625
1.82533333333334	0.00238418579101563
1.82866666666667	0.00619888305664063
1.832	0.00810623168945313
1.83533333333334	0.0100135803222656
1.83866666666667	0.0119209289550781
1.842	0.0143051147460938
1.84533333333334	0.0157356262207031
1.84866666666667	0.0195503234863281
1.852	0.0219345092773438
1.85533333333334	0.0219345092773438
1.85866666666667	0.019073486328125
1.862	0.0143051147460938
1.86533333333334	0.00810623168945313
1.86866666666667	0.00286102294921875
1.872	0.00095367431640625
1.87533333333334	0.0019073486328125
1.87866666666667	0.00667572021484375
1.882	0.0143051147460938
1.88533333333334	0.0195503234863281
1.88866666666667	0.0209808349609375
1.892	0.0209808349609375
1.89533333333334	0.0243186950683594
1.89866666666667	0.0281333923339844
1.902	0.0290870666503906
1.90533333333334	0.0309944152832031
1.90866666666667	0.0338554382324219
1.912	0.0348091125488281
1.91533333333334	0.0281333923339844
1.91866666666667	0.0162124633789063
1.922	0.00333786010742188
1.92533333333334	-0.00715255737304688
1.92866666666667	-0.0147819519042969
1.932	-0.0185966491699219
1.93533333333334	-0.0171661376953125
1.93866666666667	-0.011444091796875
1.942	-0.00858306884765625
1.94533333333334	-0.00762939453125
1.94866666666667	-0.00762939453125
1.952	-0.00810623168945313
1.95533333333334	-0.011444091796875
1.95866666666667	-0.0166893005371094
1.962	-0.0181198120117188
1.96533333333334	-0.0181198120117188
1.96866666666667	-0.0143051147460938
1.972	-0.0104904174804688
1.97533333333334	-0.0057220458984375
1.97866666666667	-0.003814697265625
1.982	-0.00476837158203125
1.98533333333334	-0.00762939453125
1.98866666666667	-0.0138282775878906
1.992	-0.0185966491699219
1.99533333333334	-0.02288818359375
1.99866666666667	-0.0252723693847656
2.002	-0.0262260437011719
2.00533333333334	-0.0271797180175781
2.00866666666667	-0.0281333923339844
2.012	-0.0309944152832031
2.01533333333334	-0.0319480895996094
2.01866666666667	-0.0300407409667969
2.022	-0.0252723693847656
2.02533333333334	-0.0219345092773438
2.02866666666667	-0.0224113464355469
2.032	-0.0262260437011719
2.03533333333334	-0.0309944152832031
2.03866666666667	-0.0348091125488281
2.042	-0.0357627868652344
2.04533333333334	-0.0319480895996094
2.04866666666667	-0.02288818359375
2.052	-0.0119209289550781
2.05533333333334	-0.00143051147460938
2.05866666666667	0.003814697265625
2.062	0.000476837158203125
2.06533333333334	-0.00762939453125
2.06866666666667	-0.0152587890625
2.072	-0.0181198120117188
2.07533333333334	-0.0166893005371094
2.07866666666667	-0.0123977661132813
2.082	-0.00238418579101563
2.08533333333334	0.0095367431640625
2.08866666666667	0.0200271606445313
2.092	0.0214576721191406
2.09533333333334	0.0176429748535156
2.09866666666667	0.0143051147460938
2.102	0.00905990600585938
2.10533333333334	0.00095367431640625
2.10866666666667	-0.0100135803222656
2.112	-0.0162124633789063
2.11533333333334	-0.0181198120117188
2.11866666666667	-0.019073486328125
2.122	-0.0176429748535156
2.12533333333334	-0.0128746032714844
2.12866666666667	-0.0057220458984375
2.132	-0.00476837158203125
2.13533333333334	-0.00905990600585938
2.13866666666667	-0.0181198120117188
2.142	-0.0271797180175781
2.14533333333334	-0.034332275390625
2.14866666666667	-0.03814697265625
2.152	-0.03814697265625
2.15533333333334	-0.0357627868652344
2.15866666666667	-0.0271797180175781
2.162	-0.0185966491699219
2.16533333333334	-0.0123977661132813
2.16866666666667	-0.0100135803222656
2.172	-0.00619888305664063
2.17533333333334	-0.00143051147460938
2.17866666666667	0.000476837158203125
2.182	-0.00143051147460938
2.18533333333334	-0.003814697265625
2.18866666666667	-0.00524520874023438
2.192	-0.00476837158203125
2.19533333333334	-0.0057220458984375
2.19866666666667	-0.011444091796875
2.202	-0.0195503234863281
2.20533333333334	-0.0247955322265625
2.20866666666667	-0.0281333923339844
2.212	-0.0338554382324219
2.21533333333334	-0.0400543212890625
2.21866666666667	-0.0433921813964844
2.222	-0.0410079956054688
2.22533333333334	-0.03814697265625
2.22866666666667	-0.0357627868652344
2.232	-0.0329017639160156
2.23533333333334	-0.0295639038085938
2.23866666666667	-0.0276565551757813
2.242	-0.0295639038085938
2.24533333333334	-0.0324249267578125
2.24866666666667	-0.0357627868652344
2.252	-0.0391006469726563
2.25533333333334	-0.0429153442382813
2.25866666666667	-0.0462532043457031
2.262	-0.0452995300292969
2.26533333333334	-0.0433921813964844
2.26866666666667	-0.0400543212890625
2.272	-0.0376701354980469
2.27533333333334	-0.0348091125488281
2.27866666666667	-0.0276565551757813
2.282	-0.0195503234863281
2.28533333333334	-0.0143051147460938
2.28866666666667	-0.0119209289550781
2.292	-0.0109672546386719
2.29533333333334	-0.00667572021484375
2.29866666666667	-0.00238418579101563
2.302	-0.00095367431640625
2.30533333333334	-0.0019073486328125
2.30866666666667	-0.0019073486328125
2.312	-0.0019073486328125
2.31533333333334	-0.00715255737304688
2.31866666666667	-0.0166893005371094
2.322	-0.0238418579101563
2.32533333333334	-0.026702880859375
2.32866666666667	-0.0262260437011719
2.332	-0.0257492065429688
2.33533333333334	-0.0219345092773438
2.33866666666667	-0.0176429748535156
2.342	-0.0143051147460938
2.34533333333334	-0.00858306884765625
2.34866666666667	-0.00476837158203125
2.352	-0.003814697265625
2.35533333333334	-0.00810623168945313
2.35866666666667	-0.0123977661132813
2.362	-0.0152587890625
2.36533333333334	-0.0219345092773438
2.36866666666667	-0.0281333923339844
2.372	-0.0324249267578125
2.37533333333334	-0.030517578125
2.37866666666667	-0.0281333923339844
2.382	-0.0295639038085938
2.38533333333334	-0.0333786010742188
2.38866666666667	-0.0362396240234375
2.392	-0.0352859497070313
2.39533333333334	-0.0319480895996094
2.39866666666667	-0.0295639038085938
2.402	-0.0252723693847656
2.40533333333334	-0.0209808349609375
2.40866666666667	-0.0166893005371094
2.412	-0.0143051147460938
2.41533333333334	-0.0143051147460938
2.41866666666667	-0.0143051147460938
2.422	-0.0166893005371094
2.42533333333334	-0.0166893005371094
2.42866666666667	-0.0162124633789063
2.432	-0.0157356262207031
2.43533333333334	-0.0143051147460938
2.43866666666667	-0.0104904174804688
2.442	-0.00238418579101563
2.44533333333334	0.0057220458984375
2.44866666666667	0.0109672546386719
2.452	0.0104904174804688
2.45533333333334	0.00762939453125
2.45866666666667	0.00238418579101563
2.462	-0.00476837158203125
2.46533333333334	-0.0138282775878906
2.46866666666667	-0.02288818359375
2.472	-0.030517578125
2.47533333333334	-0.0367164611816406
2.47866666666667	-0.041961669921875
2.482	-0.041961669921875
2.48533333333334	-0.0371932983398438
2.48866666666667	-0.0286102294921875
2.492	-0.0157356262207031
2.49533333333334	-0.00858306884765625
2.49866666666667	-0.00619888305664063
2.502	-0.0119209289550781
2.50533333333334	-0.0195503234863281
2.50866666666667	-0.0290870666503906
2.512	-0.0352859497070313
2.51533333333334	-0.0338554382324219
2.51866666666667	-0.0309944152832031
2.522	-0.026702880859375
2.52533333333334	-0.0257492065429688
2.52866666666667	-0.0252723693847656
2.532	-0.030517578125
2.53533333333334	-0.0352859497070313
2.53866666666667	-0.0371932983398438
2.542	-0.0376701354980469
2.54533333333334	-0.0362396240234375
2.54866666666667	-0.0352859497070313
2.552	-0.0314712524414063
2.55533333333334	-0.0314712524414063
2.55866666666667	-0.0295639038085938
2.562	-0.0257492065429688
2.56533333333334	-0.0195503234863281
2.56866666666667	-0.0162124633789063
2.572	-0.0166893005371094
2.57533333333334	-0.0171661376953125
2.57866666666667	-0.0200271606445313
2.582	-0.0247955322265625
2.58533333333334	-0.0286102294921875
2.58866666666667	-0.0290870666503906
2.592	-0.0271797180175781
2.59533333333334	-0.0262260437011719
2.59866666666667	-0.0257492065429688
2.602	-0.0247955322265625
2.60533333333334	-0.0262260437011719
2.60866666666667	-0.0314712524414063
2.612	-0.0410079956054688
2.61533333333334	-0.0500679016113282
2.61866666666667	-0.0524520874023438
2.622	-0.0505447387695313
2.62533333333334	-0.0457763671875
2.62866666666667	-0.0391006469726563
2.632	-0.0290870666503906
2.63533333333334	-0.0176429748535156
2.63866666666667	-0.011444091796875
2.642	-0.0100135803222656
2.64533333333334	-0.0157356262207031
2.64866666666667	-0.0224113464355469
2.652	-0.0309944152832031
2.65533333333334	-0.0362396240234375
2.65866666666667	-0.0395774841308594
2.662	-0.0395774841308594
2.66533333333334	-0.0348091125488281
2.66866666666667	-0.0262260437011719
2.672	-0.0176429748535156
2.67533333333334	-0.0152587890625
2.67866666666667	-0.0171661376953125
2.682	-0.0243186950683594
2.68533333333334	-0.0295639038085938
2.68866666666667	-0.0324249267578125
2.692	-0.0314712524414063
2.69533333333334	-0.0295639038085938
2.69866666666667	-0.0247955322265625
2.702	-0.0166893005371094
2.70533333333334	-0.00905990600585938
2.70866666666667	-0.003814697265625
2.712	-0.00286102294921875
2.71533333333334	-0.0019073486328125
2.71866666666667	0.000476837158203125
2.722	-0.00143051147460938
2.72533333333334	-0.00905990600585938
2.72866666666667	-0.0209808349609375
2.732	-0.0276565551757813
2.73533333333334	-0.0329017639160156
2.73866666666667	-0.0395774841308594
2.742	-0.0443458557128906
2.74533333333334	-0.0452995300292969
2.74866666666667	-0.041961669921875
2.752	-0.03814697265625
2.75533333333334	-0.0324249267578125
2.75866666666667	-0.0233650207519531
2.762	-0.0157356262207031
2.76533333333334	-0.00905990600585938
2.76866666666667	-0.00143051147460938
2.772	0.0057220458984375
2.77533333333334	0.00905990600585938
2.77866666666667	0.00858306884765625
2.782	0.00810623168945313
2.78533333333334	0.00762939453125
2.78866666666667	0.00286102294921875
2.792	-0.00619888305664063
2.79533333333334	-0.0171661376953125
2.79866666666667	-0.0262260437011719
2.802	-0.0290870666503906
2.80533333333334	-0.0281333923339844
2.80866666666667	-0.0238418579101563
2.812	-0.0181198120117188
2.81533333333334	-0.0109672546386719
2.81866666666667	-0.00238418579101563
2.822	0.00238418579101563
2.82533333333334	0.003814697265625
2.82866666666667	0.00238418579101563
2.832	0.00238418579101563
2.83533333333334	0.0019073486328125
2.83866666666667	0.003814697265625
2.842	0.0019073486328125
2.84533333333334	-0.0019073486328125
2.84866666666667	-0.00667572021484375
2.852	-0.0143051147460938
2.85533333333334	-0.0205039978027344
2.85866666666667	-0.030517578125
2.862	-0.0357627868652344
2.86533333333334	-0.03814697265625
2.86866666666667	-0.0376701354980469
2.872	-0.0338554382324219
2.87533333333334	-0.0286102294921875
2.87866666666667	-0.019073486328125
2.882	-0.0109672546386719
2.88533333333334	-0.00476837158203125
2.88866666666667	-0.00143051147460938
2.892	0.00143051147460938
2.89533333333334	0.00429153442382813
2.89866666666667	0.00333786010742188
2.902	0.00143051147460938
2.90533333333334	-0.00238418579101563
2.90866666666667	-0.00238418579101563
2.912	0.000476837158203125
2.91533333333334	0.00715255737304688
2.91866666666667	0.0119209289550781
2.922	0.0133514404296875
2.92533333333334	0.0143051147460938
2.92866666666667	0.0138282775878906
2.932	0.0157356262207031
2.93533333333334	0.0143051147460938
2.93866666666667	0.0181198120117188
2.942	0.0271797180175781
2.94533333333334	0.041961669921875
2.94866666666667	0.0586509704589844
2.952	0.0705718994140625
2.95533333333334	0.0848770141601563
2.95866666666667	0.0977516174316406
2.962	0.113964080810547
2.96533333333334	0.127792358398438
2.96866666666667	0.140190124511719
2.972	0.150203704833985
2.97533333333334	0.157356262207031
2.97866666666667	0.16164779663086
2.982	0.161170959472656
2.98533333333334	0.157833099365235
2.98866666666667	0.153541564941406
2.992	0.150680541992188
2.99533333333334	0.14638900756836
2.99866666666667	0.141143798828125
3.002	0.135898590087891
3.00533333333334	0.132560729980469
3.00866666666667	0.12969970703125
3.012	0.125408172607422
3.01533333333334	0.121593475341797
3.01866666666667	0.116825103759766
3.022	0.112533569335938
3.02533333333334	0.10824203491211
3.02866666666667	0.104904174804688
3.032	0.101566314697266
3.03533333333334	0.0987052917480469
3.03866666666667	0.0982284545898438
3.042	0.0996589660644531
3.04533333333334	0.101089477539063
3.04866666666667	0.103473663330078
3.052	0.105857849121094
3.05533333333334	0.104904174804688
3.05866666666667	0.102043151855469
3.062	0.100135803222656
3.06533333333334	0.101566314697266
3.06866666666667	0.103473663330078
3.072	0.105857849121094
3.07533333333334	0.10824203491211
3.07866666666667	0.107765197753906
3.082	0.0996589660644531
3.08533333333334	0.0863075256347656
3.08866666666667	0.0734329223632813
3.092	0.0643730163574219
3.09533333333334	0.0562667846679688
3.09866666666667	0.0524520874023438
3.102	0.0514984130859375
3.10533333333334	0.0524520874023438
3.10866666666667	0.0500679016113282
3.112	0.0452995300292969
3.11533333333334	0.0410079956054688
3.11866666666667	0.0348091125488281
3.122	0.0271797180175781
3.12533333333334	0.0205039978027344
3.12866666666667	0.0152587890625
3.132	0.0100135803222656
3.13533333333334	0.00524520874023438
3.13866666666667	0.00476837158203125
3.142	0.00810623168945313
3.14533333333334	0.0100135803222656
3.14866666666667	0.0104904174804688
3.152	0.0123977661132813
3.15533333333334	0.0147819519042969
3.15866666666667	0.0166893005371094
3.162	0.0157356262207031
3.16533333333334	0.0133514404296875
3.16866666666667	0.0095367431640625
3.172	0.00333786010742188
3.17533333333334	-0.00095367431640625
3.17866666666667	-0.00715255737304688
3.182	-0.0138282775878906
3.18533333333334	-0.0219345092773438
3.18866666666667	-0.0281333923339844
3.192	-0.030517578125
3.19533333333334	-0.0300407409667969
3.19866666666667	-0.0290870666503906
3.202	-0.0262260437011719
3.20533333333334	-0.0252723693847656
3.20866666666667	-0.0247955322265625
3.212	-0.0243186950683594
3.21533333333334	-0.0262260437011719
3.21866666666667	-0.0281333923339844
3.222	-0.0300407409667969
3.22533333333334	-0.0276565551757813
3.22866666666667	-0.02288818359375
3.232	-0.0166893005371094
3.23533333333334	-0.0128746032714844
3.23866666666667	-0.0128746032714844
3.242	-0.0128746032714844
3.24533333333334	-0.0119209289550781
3.24866666666667	-0.011444091796875
3.252	-0.0138282775878906
3.25533333333334	-0.0157356262207031
3.25866666666667	-0.0162124633789063
3.262	-0.0143051147460938
3.26533333333334	-0.0123977661132813
3.26866666666667	-0.0119209289550781
3.272	-0.0143051147460938
3.27533333333334	-0.0171661376953125
3.27866666666667	-0.0176429748535156
3.282	-0.0176429748535156
3.28533333333334	-0.0200271606445313
3.28866666666667	-0.0247955322265625
3.292	-0.0243186950683594
3.29533333333334	-0.02288818359375
3.29866666666667	-0.0176429748535156
3.302	-0.0143051147460938
3.30533333333334	-0.00858306884765625
3.30866666666667	-0.00095367431640625
3.312	0.00333786010742188
3.31533333333334	0.0057220458984375
3.31866666666667	0.00238418579101563
3.322	-0.0019073486328125
3.32533333333334	-0.00667572021484375
3.32866666666667	-0.00905990600585938
3.332	-0.00858306884765625
3.33533333333334	-0.00905990600585938
3.33866666666667	-0.0119209289550781
3.342	-0.0147819519042969
3.34533333333334	-0.0181198120117188
3.34866666666667	-0.0209808349609375
3.352	-0.0233650207519531
3.35533333333334	-0.0224113464355469
3.35866666666667	-0.0205039978027344
3.362	-0.0176429748535156
3.36533333333334	-0.0162124633789063
3.36866666666667	-0.0162124633789063
3.372	-0.0224113464355469
3.37533333333334	-0.0295639038085938
3.37866666666667	-0.0333786010742188
3.382	-0.0324249267578125
3.38533333333334	-0.0300407409667969
3.38866666666667	-0.0276565551757813
3.392	-0.019073486328125
3.39533333333334	-0.00762939453125
3.39866666666667	0.00095367431640625
3.402	0.00286102294921875
3.40533333333334	0.00143051147460938
3.40866666666667	-0.00095367431640625
3.412	-0.00524520874023438
3.41533333333334	-0.011444091796875
3.41866666666667	-0.0157356262207031
3.422	-0.0133514404296875
3.42533333333334	-0.00667572021484375
3.42866666666667	-0.0019073486328125
3.432	-0.0019073486328125
3.43533333333334	-0.00333786010742188
3.43866666666667	-0.00476837158203125
3.442	-0.00810623168945313
3.44533333333334	-0.0128746032714844
3.44866666666667	-0.0195503234863281
3.452	-0.0243186950683594
3.45533333333334	-0.0281333923339844
3.45866666666667	-0.0314712524414063
3.462	-0.0348091125488281
3.46533333333334	-0.0362396240234375
3.46866666666667	-0.0357627868652344
3.472	-0.030517578125
3.47533333333334	-0.0247955322265625
3.47866666666667	-0.0185966491699219
3.482	-0.0128746032714844
3.48533333333334	-0.0109672546386719
3.48866666666667	-0.0109672546386719
3.492	-0.0119209289550781
3.49533333333334	-0.0128746032714844
3.49866666666667	-0.0133514404296875
3.502	-0.0147819519042969
3.50533333333334	-0.0128746032714844
3.50866666666667	-0.00858306884765625
3.512	-0.0057220458984375
3.51533333333334	-0.00619888305664063
3.51866666666667	-0.00905990600585938
3.522	-0.0109672546386719
3.52533333333334	-0.0171661376953125
3.52866666666667	-0.0238418579101563
3.532	-0.0300407409667969
3.53533333333334	-0.0295639038085938
3.53866666666667	-0.0271797180175781
3.542	-0.0233650207519531
3.54533333333334	-0.0181198120117188
3.54866666666667	-0.0157356262207031
3.552	-0.0157356262207031
3.55533333333334	-0.0209808349609375
3.55866666666667	-0.026702880859375
3.562	-0.030517578125
3.56533333333334	-0.0314712524414063
3.56866666666667	-0.0290870666503906
3.572	-0.026702880859375
3.57533333333334	-0.0257492065429688
3.57866666666667	-0.0262260437011719
3.582	-0.0281333923339844
3.58533333333334	-0.0295639038085938
3.58866666666667	-0.0324249267578125
3.592	-0.034332275390625
3.59533333333334	-0.0338554382324219
3.59866666666667	-0.030517578125
3.602	-0.0247955322265625
3.60533333333334	-0.0195503234863281
3.60866666666667	-0.0123977661132813
3.612	-0.00333786010742188
3.61533333333334	0.00619888305664063
3.61866666666667	0.011444091796875
3.622	0.00810623168945313
3.62533333333334	-0.00143051147460938
3.62866666666667	-0.0109672546386719
3.632	-0.0181198120117188
3.63533333333334	-0.0224113464355469
3.63866666666667	-0.0252723693847656
3.642	-0.0252723693847656
3.64533333333334	-0.0219345092773438
3.64866666666667	-0.0209808349609375
3.652	-0.0243186950683594
3.65533333333334	-0.0300407409667969
3.65866666666667	-0.0333786010742188
3.662	-0.0324249267578125
3.66533333333334	-0.0319480895996094
3.66866666666667	-0.034332275390625
3.672	-0.0386238098144531
3.67533333333334	-0.0414848327636719
3.67866666666667	-0.041961669921875
3.682	-0.0395774841308594
3.68533333333334	-0.0348091125488281
3.68866666666667	-0.026702880859375
3.692	-0.019073486328125
3.69533333333334	-0.0157356262207031
3.69866666666667	-0.0162124633789063
3.702	-0.019073486328125
3.70533333333334	-0.0200271606445313
3.70866666666667	-0.0185966491699219
3.712	-0.0171661376953125
3.71533333333334	-0.0166893005371094
3.71866666666667	-0.0166893005371094
3.722	-0.0176429748535156
3.72533333333334	-0.02288818359375
3.72866666666667	-0.0295639038085938
3.732	-0.0333786010742188
3.73533333333334	-0.0333786010742188
3.73866666666667	-0.0329017639160156
3.742	-0.0329017639160156
3.74533333333334	-0.0338554382324219
3.74866666666667	-0.0333786010742188
3.752	-0.0314712524414063
3.75533333333334	-0.0329017639160156
3.75866666666667	-0.0371932983398438
3.762	-0.0433921813964844
3.76533333333334	-0.0433921813964844
3.76866666666667	-0.0391006469726563
3.772	-0.0329017639160156
3.77533333333334	-0.0247955322265625
3.77866666666667	-0.0166893005371094
3.782	-0.0100135803222656
3.78533333333334	-0.00524520874023438
3.78866666666667	-0.00286102294921875
3.792	-0.00286102294921875
3.79533333333334	-0.00858306884765625
3.79866666666667	-0.0109672546386719
3.802	-0.0100135803222656
3.80533333333334	-0.0104904174804688
3.80866666666667	-0.0147819519042969
3.812	-0.0195503234863281
3.81533333333334	-0.0185966491699219
3.81866666666667	-0.0181198120117188
3.822	-0.0209808349609375
3.82533333333334	-0.0281333923339844
3.82866666666667	-0.0371932983398438
3.832	-0.0476837158203125
3.83533333333334	-0.0581741333007813
3.83866666666667	-0.0667572021484375
3.842	-0.0710487365722657
3.84533333333334	-0.06866455078125
3.84866666666667	-0.0619888305664063
3.852	-0.0543594360351563
3.85533333333334	-0.049591064453125
3.85866666666667	-0.0476837158203125
3.862	-0.0524520874023438
3.86533333333334	-0.0638961791992188
3.86866666666667	-0.0758171081542969
3.872	-0.0867843627929688
3.87533333333334	-0.0939369201660156
3.87866666666667	-0.10061264038086
3.882	-0.107765197753906
3.88533333333334	-0.112056732177735
3.88866666666667	-0.114917755126953
3.892	-0.111579895019531
3.89533333333334	-0.106334686279297
3.89866666666667	-0.0958442687988281
3.902	-0.0786781311035157
3.90533333333334	-0.0553131103515625
3.90866666666667	-0.0281333923339844
3.912	-0.00286102294921875
3.91533333333334	0.0247955322265625
3.91866666666667	0.0548362731933594
3.922	0.0896453857421875
3.92533333333334	0.127792358398438
3.92866666666667	0.168800354003906
3.932	0.214576721191406
3.93533333333334	0.265598297119141
3.93866666666667	0.32186508178711
3.942	0.379085540771485
3.94533333333334	0.437259674072266
3.94866666666667	0.491142272949219
3.952	0.540733337402344
3.95533333333334	0.589847564697266
3.95866666666667	0.639915466308594
3.962	0.693798065185547
3.96533333333334	0.750541687011719
3.96866666666667	0.812053680419922
3.972	0.873088836669922
3.97533333333334	0.93221664428711
3.97866666666667	0.995159149169922
3.982	1.06287002563477
3.98533333333334	1.1281967163086
3.98866666666667	1.19304656982422
3.992	1.26314163208008
3.99533333333334	1.34038925170899
3.99866666666667	1.41143798828125
4.002	1.46913528442383
4.00533333333334	1.52111053466797
4.00866666666667	1.5707015991211
4.012	1.6169548034668
4.01533333333334	1.64890289306641
4.01866666666667	1.66988372802735
4.022	1.68132781982422
4.02533333333334	1.68848037719727
4.02866666666667	1.68752670288086
4.032	1.67512893676758
4.03533333333334	1.65271759033203
4.03866666666667	1.62506103515625
4.042	1.59502029418946
4.04533333333334	1.55735015869141
4.04866666666667	1.5101432800293
4.052	1.45864486694336
4.05533333333334	1.40523910522461
4.05866666666667	1.34563446044922
4.062	1.27983093261719
4.06533333333334	1.21450424194336
4.06866666666667	1.15060806274414
4.072	1.08432769775391
4.07533333333334	1.01757049560547
4.07866666666667	0.954627990722656
4.082	0.896453857421875
4.08533333333334	0.835895538330078
4.08866666666667	0.775814056396485
4.092	0.722885131835938
4.09533333333334	0.678539276123047
4.09866666666667	0.64229965209961
4.102	0.61178207397461
4.10533333333334	0.58746337890625
4.10866666666667	0.562667846679688
4.112	0.53548812866211
4.11533333333334	0.509738922119141
4.11866666666667	0.484943389892578
4.122	0.460147857666016
4.12533333333334	0.435829162597656
4.12866666666667	0.411033630371094
4.132	0.386238098144531
4.13533333333334	0.360488891601563
4.13866666666667	0.332832336425781
4.142	0.303745269775391
4.14533333333334	0.273704528808594
4.14866666666667	0.246524810791016
4.152	0.22268295288086
4.15533333333334	0.200748443603516
4.15866666666667	0.177860260009766
4.162	0.156879425048828
4.16533333333334	0.139236450195313
4.16866666666667	0.1220703125
4.172	0.09918212890625
4.17533333333334	0.0700950622558594
4.17866666666667	0.0424385070800781
4.182	0.019073486328125
4.18533333333334	-0.003814697265625
4.18866666666667	-0.0290870666503906
4.192	-0.0481605529785156
4.19533333333334	-0.0576972961425782
4.19866666666667	-0.0615119934082032
4.202	-0.0653266906738282
4.20533333333334	-0.0705718994140625
4.20866666666667	-0.0748634338378907
4.212	-0.0786781311035157
4.21533333333334	-0.0844001770019531
4.21866666666667	-0.0939369201660156
4.222	-0.104427337646485
4.22533333333334	-0.111103057861328
4.22866666666667	-0.109672546386719
4.232	-0.107288360595703
4.23533333333334	-0.104904174804688
4.23866666666667	-0.107288360595703
4.242	-0.111103057861328
4.24533333333334	-0.113487243652344
4.24866666666667	-0.113487243652344
4.252	-0.109195709228516
4.25533333333334	-0.103950500488281
4.25866666666667	-0.0958442687988281
4.262	-0.0853538513183594
4.26533333333334	-0.0762939453125
4.26866666666667	-0.0705718994140625
4.272	-0.0667572021484375
4.27533333333334	-0.064849853515625
4.27866666666667	-0.0629425048828125
4.282	-0.064849853515625
4.28533333333334	-0.0643730163574219
4.28866666666667	-0.0658035278320313
4.292	-0.064849853515625
4.29533333333334	-0.0605583190917969
4.29866666666667	-0.0548362731933594
4.302	-0.0452995300292969
4.30533333333334	-0.0395774841308594
4.30866666666667	-0.0348091125488281
4.312	-0.0367164611816406
4.31533333333334	-0.0395774841308594
4.31866666666667	-0.0410079956054688
4.322	-0.0433921813964844
4.32533333333334	-0.0448226928710938
4.32866666666667	-0.0452995300292969
4.332	-0.0400543212890625
4.33533333333334	-0.0362396240234375
4.33866666666667	-0.0338554382324219
4.342	-0.0319480895996094
4.34533333333334	-0.026702880859375
4.34866666666667	-0.0205039978027344
4.352	-0.0157356262207031
4.35533333333334	-0.0119209289550781
4.35866666666667	-0.0100135803222656
4.362	-0.00858306884765625
4.36533333333334	-0.00905990600585938
4.36866666666667	-0.00905990600585938
4.372	-0.011444091796875
4.37533333333334	-0.0147819519042969
4.37866666666667	-0.0195503234863281
4.382	-0.0252723693847656
4.38533333333334	-0.030517578125
4.38866666666667	-0.0352859497070313
4.392	-0.0357627868652344
4.39533333333334	-0.0357627868652344
4.39866666666667	-0.0371932983398438
4.402	-0.0367164611816406
4.40533333333334	-0.0333786010742188
4.40866666666667	-0.0281333923339844
4.412	-0.0286102294921875
4.41533333333334	-0.0309944152832031
4.41866666666667	-0.0324249267578125
4.422	-0.0314712524414063
4.42533333333334	-0.0300407409667969
4.42866666666667	-0.030517578125
4.432	-0.0276565551757813
4.43533333333334	-0.0224113464355469
4.43866666666667	-0.019073486328125
4.442	-0.0200271606445313
4.44533333333334	-0.0238418579101563
4.44866666666667	-0.0290870666503906
4.452	-0.0371932983398438
4.45533333333334	-0.0443458557128906
4.45866666666667	-0.0438690185546875
4.462	-0.0376701354980469
4.46533333333334	-0.0290870666503906
4.46866666666667	-0.0214576721191406
4.472	-0.0119209289550781
4.47533333333334	-0.00286102294921875
4.47866666666667	-0.00286102294921875
4.482	-0.00619888305664063
4.48533333333334	-0.0119209289550781
4.48866666666667	-0.0147819519042969
4.492	-0.0176429748535156
4.49533333333334	-0.0219345092773438
4.49866666666667	-0.0252723693847656
4.502	-0.0276565551757813
4.50533333333334	-0.0290870666503906
4.50866666666667	-0.0319480895996094
4.512	-0.0333786010742188
4.51533333333334	-0.0290870666503906
4.51866666666667	-0.019073486328125
4.522	-0.0109672546386719
4.52533333333334	-0.00667572021484375
4.52866666666667	-0.00524520874023438
4.532	-0.00333786010742188
4.53533333333334	-0.00476837158203125
4.53866666666667	-0.00858306884765625
4.542	-0.0133514404296875
4.54533333333334	-0.0162124633789063
4.54866666666667	-0.0176429748535156
4.552	-0.0185966491699219
4.55533333333334	-0.0152587890625
4.55866666666667	-0.0119209289550781
4.562	-0.00858306884765625
4.56533333333334	-0.00715255737304688
4.56866666666667	-0.003814697265625
4.572	-0.00476837158203125
4.57533333333334	-0.00762939453125
4.57866666666667	-0.0123977661132813
4.582	-0.0138282775878906
4.58533333333334	-0.0162124633789063
4.58866666666667	-0.0209808349609375
4.592	-0.0214576721191406
4.59533333333334	-0.0195503234863281
4.59866666666667	-0.0185966491699219
4.602	-0.0200271606445313
4.60533333333334	-0.019073486328125
4.60866666666667	-0.0152587890625
4.612	-0.0166893005371094
4.61533333333334	-0.0209808349609375
4.61866666666667	-0.0247955322265625
4.622	-0.0276565551757813
4.62533333333334	-0.0300407409667969
4.62866666666667	-0.0300407409667969
4.632	-0.0238418579101563
4.63533333333334	-0.019073486328125
4.63866666666667	-0.0143051147460938
4.642	-0.011444091796875
4.64533333333334	-0.00715255737304688
4.64866666666667	-0.00810623168945313
4.652	-0.0128746032714844
4.65533333333334	-0.0162124633789063
4.65866666666667	-0.0166893005371094
4.662	-0.0166893005371094
4.66533333333334	-0.019073486328125
4.66866666666667	-0.0185966491699219
4.672	-0.0181198120117188
4.67533333333334	-0.0205039978027344
4.67866666666667	-0.0252723693847656
4.682	-0.0286102294921875
4.68533333333334	-0.0281333923339844
4.68866666666667	-0.0271797180175781
4.692	-0.0262260437011719
4.69533333333334	-0.0238418579101563
4.69866666666667	-0.0205039978027344
4.702	-0.0176429748535156
4.70533333333334	-0.0176429748535156
4.70866666666667	-0.019073486328125
4.712	-0.0205039978027344
4.71533333333334	-0.019073486328125
4.71866666666667	-0.0181198120117188
4.722	-0.0166893005371094
4.72533333333334	-0.0152587890625
4.72866666666667	-0.0128746032714844
4.732	-0.011444091796875
4.73533333333334	-0.0119209289550781
4.73866666666667	-0.0157356262207031
4.742	-0.0219345092773438
4.74533333333334	-0.0271797180175781
4.74866666666667	-0.0309944152832031
4.752	-0.0338554382324219
4.75533333333334	-0.0367164611816406
4.75866666666667	-0.0367164611816406
4.762	-0.0357627868652344
4.76533333333334	-0.034332275390625
4.76866666666667	-0.0357627868652344
4.772	-0.0348091125488281
4.77533333333334	-0.0333786010742188
4.77866666666667	-0.0314712524414063
4.782	-0.0300407409667969
4.78533333333334	-0.0281333923339844
4.78866666666667	-0.02288818359375
4.792	-0.0195503234863281
4.79533333333334	-0.0166893005371094
4.79866666666667	-0.0185966491699219
4.802	-0.0219345092773438
4.80533333333334	-0.0252723693847656
4.80866666666667	-0.0238418579101563
4.812	-0.0171661376953125
4.81533333333334	-0.0100135803222656
4.81866666666667	-0.00095367431640625
4.822	0.00810623168945313
4.82533333333334	0.0157356262207031
4.82866666666667	0.0181198120117188
4.832	0.0147819519042969
4.83533333333334	0.0119209289550781
4.83866666666667	0.00715255737304688
4.842	0.00143051147460938
4.84533333333334	-0.00429153442382813
4.84866666666667	-0.0104904174804688
4.852	-0.0147819519042969
4.85533333333334	-0.0185966491699219
4.85866666666667	-0.0171661376953125
4.862	-0.0143051147460938
4.86533333333334	-0.0133514404296875
4.86866666666667	-0.0147819519042969
4.872	-0.0166893005371094
4.87533333333334	-0.0195503234863281
4.87866666666667	-0.0257492065429688
4.882	-0.0309944152832031
4.88533333333334	-0.0324249267578125
4.88866666666667	-0.0281333923339844
4.892	-0.0224113464355469
4.89533333333334	-0.0147819519042969
4.89866666666667	-0.00715255737304688
4.902	-0.00095367431640625
4.90533333333334	0.00095367431640625
4.90866666666667	-0.00143051147460938
4.912	-0.00333786010742188
4.91533333333334	-0.00524520874023438
4.91866666666667	-0.00619888305664063
4.922	-0.00810623168945313
4.92533333333334	-0.0104904174804688
4.92866666666667	-0.0123977661132813
4.932	-0.0128746032714844
4.93533333333334	-0.0109672546386719
4.93866666666667	-0.00429153442382813
4.942	0.00667572021484375
4.94533333333334	0.02288818359375
4.94866666666667	0.0371932983398438
4.952	0.0476837158203125
4.95533333333334	0.0567436218261719
4.95866666666667	0.0677108764648438
4.962	0.0762939453125
4.96533333333334	0.0820159912109375
4.96866666666667	0.0891685485839844
4.972	0.100135803222656
4.97533333333334	0.113487243652344
4.97866666666667	0.126838684082031
4.982	0.145912170410156
4.98533333333334	0.168800354003906
4.98866666666667	0.193595886230469
4.992	0.216960906982422
4.99533333333334	0.243663787841797
4.99866666666667	0.273704528808594
5.002	0.308990478515625
5.00533333333334	0.350475311279297
5.00866666666667	0.403881072998047
5.012	0.468254089355469
5.01533333333334	0.538825988769532
5.01866666666667	0.612735748291016
5.022	0.692844390869141
5.02533333333334	0.783920288085938
5.02866666666667	0.883579254150391
5.032	0.991344451904297
5.03533333333334	1.11150741577149
5.03866666666667	1.24883651733399
5.042	1.4033317565918
5.04533333333334	1.57260894775391
5.04866666666667	1.75809860229492
5.052	1.96599960327149
5.05533333333334	2.19964981079102
5.05866666666667	2.4561882019043
5.062	2.73466110229492
5.06533333333334	3.03792953491211
5.06866666666667	3.37314605712891
5.072	3.74412536621094
5.07533333333334	4.15372848510742
5.07866666666667	4.60338592529297
5.082	5.09977340698242
5.08533333333334	5.65004348754883
5.08866666666667	6.25419616699219
5.092	6.90793991088867
5.09533333333334	7.61127471923828
5.09866666666667	8.37469100952149
5.102	9.2010498046875
5.10533333333334	10.0946426391602
5.10866666666667	11.0583305358887
5.112	12.1035575866699
5.11533333333334	13.237476348877
5.11866666666667	14.460563659668
5.122	15.7756805419922
5.12533333333334	17.183780670166
5.12866666666667	18.6891555786133
5.132	20.2937126159668
5.13533333333334	21.998405456543
5.13866666666667	23.8051414489746
5.142	25.7148742675781
5.14533333333334	27.7290344238281
5.14866666666667	29.8476219177246
5.152	32.0725440979004
5.15533333333334	34.4038009643555
5.15866666666667	36.8428230285645
5.162	39.3929481506348
5.16533333333334	42.050838470459
5.16866666666667	44.8102951049805
5.172	47.6608276367188
5.17533333333334	50.5971908569336
5.17866666666667	53.6155700683594
5.182	56.7059516906739
5.18533333333334	59.8578453063965
5.18866666666667	63.0626678466797
5.192	66.3108825683594
5.19533333333334	69.5915222167969
5.19866666666667	72.8921890258789
5.202	76.2009620666504
5.20533333333334	79.5059204101563
5.20866666666667	82.8008651733399
5.212	86.0753059387207
5.21533333333334	89.3197059631348
5.21866666666667	92.5145149230957
5.222	95.6468582153321
5.22533333333334	98.6995697021485
5.22866666666667	101.658344268799
5.232	104.512691497803
5.23533333333334	107.251167297363
5.23866666666667	109.862327575684
5.242	112.335205078125
5.24533333333334	114.660263061524
5.24866666666667	116.828441619873
5.252	118.823051452637
5.25533333333334	120.636463165283
5.25866666666667	122.261047363281
5.262	123.690605163574
5.26533333333334	124.924659729004
5.26866666666667	125.964164733887
5.272	126.807689666748
5.27533333333334	127.450466156006
5.27866666666667	127.892971038819
5.282	128.144264221192
5.28533333333334	128.206729888916
5.28866666666667	128.077030181885
5.292	127.755641937256
5.29533333333334	127.25305557251
5.29866666666667	126.580238342285
5.302	125.739574432373
5.30533333333334	124.73726272583
5.30866666666667	123.582363128662
5.312	122.289180755615
5.31533333333334	120.859146118164
5.31866666666667	119.300365447998
5.322	117.621421813965
5.32533333333334	115.837574005127
5.32866666666667	113.955974578858
5.332	111.989498138428
5.33533333333334	109.953403472901
5.33866666666667	107.855796813965
5.342	105.70240020752
5.34533333333334	103.497505187988
5.34866666666667	101.253986358643
5.352	98.9775657653809
5.35533333333334	96.6711044311524
5.35866666666667	94.3374633789063
5.362	91.9861793518067
5.36533333333334	89.6258354187012
5.36866666666667	87.2635841369629
5.372	84.9056243896485
5.37533333333334	82.5605392456055
5.37866666666667	80.2350044250488
5.382	77.934741973877
5.38533333333334	75.6654739379883
5.38866666666667	73.4210014343262
5.392	71.2003707885742
5.39533333333334	69.0031051635742
5.39866666666667	66.8339729309082
5.402	64.6967887878418
5.40533333333334	62.5925064086914
5.40866666666667	60.5297088623047
5.412	58.5093498229981
5.41533333333334	56.5352439880371
5.41866666666667	54.6059608459473
5.422	52.7205467224121
5.42533333333334	50.8742332458496
5.42866666666667	49.0684509277344
5.432	47.3098754882813
5.43533333333334	45.5985069274903
5.43866666666667	43.9338684082031
5.442	42.3150062561035
5.44533333333334	40.7481193542481
5.44866666666667	39.2355918884278
5.452	37.7740859985352
5.45533333333334	36.3602638244629
5.45866666666667	34.9946022033692
5.462	33.6771011352539
5.46533333333334	32.4006080627442
5.46866666666667	31.1646461486817
5.472	29.9663543701172
5.47533333333334	28.8076400756836
5.47866666666667	27.6908874511719
5.482	26.6180038452149
5.48533333333334	25.5923271179199
5.48866666666667	24.6057510375977
5.492	23.6616134643555
5.49533333333334	22.76611328125
5.49866666666667	21.9159126281738
5.502	21.1052894592285
5.50533333333334	20.3280448913574
5.50866666666667	19.5903778076172
5.512	18.8889503479004
5.51533333333334	18.2151794433594
5.51866666666667	17.5695419311524
5.522	16.9558525085449
5.52533333333334	16.3788795471192
5.52866666666667	15.8348083496094
5.532	15.3236389160156
5.53533333333334	14.8444175720215
5.53866666666667	14.3933296203613
5.542	13.9651298522949
5.54533333333334	13.5588645935059
5.54866666666667	13.1778717041016
5.552	12.8207206726074
5.55533333333334	12.4850273132324
5.55866666666667	12.1707916259766
5.562	11.8765830993653
5.56533333333334	11.5995407104492
5.56866666666667	11.3348960876465
5.572	11.0826492309571
5.57533333333334	10.8504295349121
5.57866666666667	10.6406211853028
5.582	10.4465484619141
5.58533333333334	10.2629661560059
5.58866666666667	10.0903511047363
5.592	9.9325180053711
5.59533333333334	9.78660583496094
5.59866666666667	9.64689254760742
5.602	9.51576232910156
5.60533333333334	9.39226150512696
5.60866666666667	9.27925109863281
5.612	9.17339324951172
5.61533333333334	9.07278060913086
5.61866666666667	8.97693634033203
5.622	8.88919830322266
5.62533333333334	8.81481170654297
5.62866666666667	8.74710083007813
5.632	8.68368148803711
5.63533333333334	8.6212158203125
5.63866666666667	8.56304168701172
5.642	8.50772857666016
5.64533333333334	8.45623016357422
5.64866666666667	8.41140747070313
5.652	8.36992263793946
5.65533333333334	8.33177566528321
5.65866666666667	8.29410552978516
5.662	8.25834274291992
5.66533333333334	8.2240104675293
5.66866666666667	8.19063186645508
5.672	8.15963745117188
5.67533333333334	8.13102722167969
5.67866666666667	8.10337066650391
5.682	8.07571411132813
5.68533333333334	8.04805755615235
5.68866666666667	8.02135467529297
5.692	7.9946517944336
5.69533333333334	7.97319412231446
5.69866666666667	7.95793533325196
5.702	7.94792175292969
5.70533333333334	7.93933868408203
5.70866666666667	7.92932510375977
5.712	7.9193115234375
5.71533333333334	7.90643692016602
5.71866666666667	7.89213180541992
5.722	7.87782669067383
5.72533333333334	7.86209106445313
5.72866666666667	7.84730911254883
5.732	7.83252716064453
5.73533333333334	7.81774520874024
5.73866666666667	7.80296325683594
5.742	7.78961181640625
5.74533333333334	7.78007507324219
5.74866666666667	7.77482986450196
5.752	7.77149200439453
5.75533333333334	7.76815414428711
5.75866666666667	7.76290893554688
5.762	7.75623321533203
5.76533333333334	7.74621963500977
5.76866666666667	7.7352523803711
5.772	7.72571563720703
5.77533333333334	7.71951675415039
5.77866666666667	7.71474838256836
5.782	7.70902633666992
5.78533333333334	7.70425796508789
5.78866666666667	7.69996643066407
5.792	7.69519805908203
5.79533333333334	7.68756866455078
5.79866666666667	7.68184661865235
5.802	7.68089294433594
5.80533333333334	7.68470764160157
5.80866666666667	7.68804550170899
5.812	7.68899917602539
5.81533333333334	7.68709182739258
5.81866666666667	7.68280029296875
5.822	7.67660140991211
5.82533333333334	7.67087936401367
5.82866666666667	7.66611099243164
5.832	7.659912109375
5.83533333333334	7.65466690063477
5.83866666666667	7.65180587768555
5.842	7.65085220336914
5.84533333333334	7.64656066894532
5.84866666666667	7.63845443725586
5.852	7.63511657714844
5.85533333333334	7.63273239135742
5.85866666666667	7.62987136840821
5.862	7.62367248535157
5.86533333333334	7.61795043945313
5.86866666666667	7.61604309082032
5.872	7.61461257934571
5.87533333333334	7.61651992797852
5.87866666666667	7.61795043945313
5.882	7.62128829956055
5.88533333333334	7.62653350830078
5.88866666666667	7.63034820556641
5.892	7.63130187988282
5.89533333333334	7.6289176940918
5.89866666666667	7.62653350830078
5.902	7.62510299682617
5.90533333333334	7.62510299682617
5.90866666666667	7.62271881103516
5.912	7.62128829956055
5.91533333333334	7.61842727661133
5.91866666666667	7.61747360229492
5.922	7.6141357421875
5.92533333333334	7.60602951049805
5.92866666666667	7.60078430175782
5.932	7.59744644165039
5.93533333333334	7.59601593017578
5.93866666666667	7.59220123291016
5.942	7.59172439575196
5.94533333333334	7.59506225585938
5.94866666666667	7.5979232788086
5.952	7.5984001159668
5.95533333333334	7.59506225585938
5.95866666666667	7.59124755859375
5.962	7.58504867553711
5.96533333333334	7.57598876953125
5.96866666666667	7.568359375
5.972	7.56072998046875
5.97533333333334	7.55691528320313
5.97866666666667	7.55357742309571
5.982	7.55500793457032
5.98533333333334	7.55977630615235
5.98866666666667	7.56549835205078
5.992	7.56645202636719
5.99533333333334	7.5678825378418
5.99866666666667	7.57169723510742
6.002	7.57455825805664
6.00533333333334	7.57026672363282
6.00866666666667	7.56168365478516
6.012	7.55977630615235
6.01533333333334	7.56072998046875
6.01866666666667	7.56072998046875
6.022	7.55977630615235
6.02533333333334	7.56311416625977
6.02866666666667	7.57169723510742
6.032	7.57455825805664
6.03533333333334	7.57169723510742
6.03866666666667	7.56597518920899
6.042	7.56120681762696
6.04533333333334	7.55453109741211
6.04866666666667	7.54308700561524
6.052	7.53402709960938
6.05533333333334	7.52973556518555
6.05866666666667	7.53021240234375
6.062	7.53068923950196
6.06533333333334	7.52925872802735
6.06866666666667	7.53164291381836
6.072	7.5368881225586
6.07533333333334	7.54165649414063
6.07866666666667	7.54070281982422
6.082	7.53450393676758
6.08533333333334	7.52973556518555
6.08866666666667	7.52401351928711
6.092	7.51590728759766
6.09533333333334	7.5063705444336
6.09866666666667	7.49683380126953
6.102	7.48872756958008
6.10533333333334	7.48252868652344
6.10866666666667	7.48062133789063
6.112	7.48395919799805
6.11533333333334	7.48872756958008
6.11866666666667	7.49492645263672
6.122	7.50207901000977
6.12533333333334	7.50827789306641
6.12866666666667	7.51018524169922
6.132	7.50827789306641
6.13533333333334	7.5068473815918
6.13866666666667	7.50732421875
6.142	7.50732421875
6.14533333333334	7.50303268432617
6.14866666666667	7.50064849853516
6.152	7.49826431274414
6.15533333333334	7.49444961547852
6.15866666666667	7.48586654663086
6.162	7.47919082641602
6.16533333333334	7.47299194335938
6.16866666666667	7.46202468872071
6.172	7.45058059692383
6.17533333333334	7.4458122253418
6.17866666666667	7.44724273681641
6.182	7.44724273681641
6.18533333333334	7.44771957397461
6.18866666666667	7.45201110839844
6.192	7.45439529418946
6.19533333333334	7.45105743408203
6.19866666666667	7.44295120239258
6.202	7.43627548217774
6.20533333333334	7.43389129638672
6.20866666666667	7.43389129638672
6.212	7.43436813354492
6.21533333333334	7.4300765991211
6.21866666666667	7.42578506469727
6.222	7.42101669311524
6.22533333333334	7.41815567016602
6.22866666666667	7.41052627563477
6.232	7.4005126953125
6.23533333333334	7.39622116088867
6.23866666666667	7.39336013793946
6.242	7.39240646362305
6.24533333333334	7.38620758056641
6.24866666666667	7.3843002319336
6.252	7.38716125488282
6.25533333333334	7.39288330078125
6.25866666666667	7.39622116088867
6.262	7.39669799804688
6.26533333333334	7.39908218383789
6.26866666666667	7.39812850952149
6.272	7.39192962646485
6.27533333333334	7.37953186035157
6.27866666666667	7.37094879150391
6.282	7.36236572265625
6.28533333333334	7.3537826538086
6.28866666666667	7.34806060791016
6.292	7.35044479370117
6.29533333333334	7.35712051391602
6.29866666666667	7.35950469970703
6.302	7.36093521118164
6.30533333333334	7.36331939697266
6.30866666666667	7.36331939697266
6.312	7.36045837402344
6.31533333333334	7.35521316528321
6.31866666666667	7.35235214233399
6.322	7.34949111938477
6.32533333333334	7.34519958496094
6.32866666666667	7.34043121337891
6.332	7.33470916748047
6.33533333333334	7.33089447021485
6.33866666666667	7.32564926147461
6.342	7.32135772705078
6.34533333333334	7.31897354125977
6.34866666666667	7.31849670410157
6.352	7.31754302978516
6.35533333333334	7.31563568115235
6.35866666666667	7.31277465820313
6.362	7.3084831237793
6.36533333333334	7.30228424072266
6.36866666666667	7.29513168334961
6.372	7.2932243347168
6.37533333333334	7.29846954345703
6.37866666666667	7.30657577514649
6.382	7.31229782104492
6.38533333333334	7.31182098388672
6.38866666666667	7.30752944946289
6.392	7.30180740356446
6.39533333333334	7.293701171875
6.39866666666667	7.28321075439453
6.402	7.27462768554688
6.40533333333334	7.27176666259766
6.40866666666667	7.27462768554688
6.412	7.27224349975586
6.41533333333334	7.26366043090821
6.41866666666667	7.25173950195313
6.422	7.24506378173828
6.42533333333334	7.24267959594727
6.42866666666667	7.24458694458008
6.432	7.24840164184571
6.43533333333334	7.25460052490235
6.43866666666667	7.26032257080078
6.442	7.26318359375
6.44533333333334	7.26079940795899
6.44866666666667	7.25221633911133
6.452	7.24315643310547
6.45533333333334	7.23600387573242
6.45866666666667	7.2317123413086
6.462	7.22980499267578
6.46533333333334	7.23028182983399
6.46866666666667	7.23409652709961
6.472	7.23552703857422
6.47533333333334	7.23648071289063
6.47866666666667	7.23648071289063
6.482	7.23505020141602
6.48533333333334	7.22837448120117
6.48866666666667	7.21549987792969
6.492	7.20357894897461
6.49533333333334	7.19356536865235
6.49866666666667	7.18784332275391
6.502	7.1859359741211
6.50533333333334	7.18975067138672
6.50866666666667	7.19642639160157
6.512	7.2011947631836
6.51533333333334	7.20548629760742
6.51866666666667	7.20548629760742
6.522	7.2016716003418
6.52533333333334	7.19594955444336
6.52866666666667	7.19070434570313
6.532	7.18545913696289
6.53533333333334	7.17782974243164
6.53866666666667	7.17353820800782
6.542	7.17306137084961
6.54533333333334	7.17592239379883
6.54866666666667	7.17878341674805
6.552	7.18164443969727
6.55533333333334	7.18307495117188
6.55866666666667	7.18212127685547
6.562	7.17687606811524
6.56533333333334	7.1711540222168
6.56866666666667	7.16733932495117
6.572	7.16590881347657
6.57533333333334	7.16257095336914
6.57866666666667	7.15494155883789
6.582	7.14540481567383
6.58533333333334	7.13682174682617
6.58866666666667	7.13253021240235
6.592	7.13014602661133
6.59533333333334	7.13491439819336
6.59866666666667	7.14683532714844
6.602	7.16209411621094
6.60533333333334	7.17544555664063
6.60866666666667	7.17878341674805
6.612	7.17544555664063
6.61533333333334	7.16733932495117
6.61866666666667	7.15923309326172
6.622	7.15208053588867
6.62533333333334	7.14588165283203
6.62866666666667	7.14254379272461
6.632	7.1406364440918
6.63533333333334	7.13968276977539
6.63866666666667	7.13872909545899
6.642	7.13539123535157
6.64533333333334	7.12871551513672
6.64866666666667	7.12251663208008
6.652	7.12013244628907
6.65533333333334	7.11727142333985
6.65866666666667	7.10868835449219
6.662	7.10153579711914
6.66533333333334	7.09676742553711
[truncated: 2,507 more rows]
