# Supplementary material for: Phase-Specific Parameter Estimation in Chiral HPLC Using 1‑Site, 2‑Site Stochastic Models, and Unified Equation Approach
Source: Anal Chem. 2026 Apr 29;98(18):13925–39. doi: 10.1021/acs.analchem.6c01634 (PMC13177292; doi:10.1021/acs.analchem.6c01634)
Supplement: Supplementary file 2 [file ac6c01634_si_002.zip › SupportingInformation/01_isotherm_fit/CELL3_data/LORA_CELL3_05_10_25412.CSV]

0.00316666666666667	-0.0209808349609375
0.0065	-0.0205039978027344
0.00983333333333334	-0.0200271606445313
0.0131666666666667	-0.0209808349609375
0.0165	-0.019073486328125
0.0198333333333334	-0.0152587890625
0.0231666666666667	-0.011444091796875
0.0265	-0.0095367431640625
0.0298333333333334	-0.00858306884765625
0.0331666666666667	-0.0057220458984375
0.0365	-0.00286102294921875
0.0398333333333334	-0.00095367431640625
0.0431666666666667	-0.000476837158203125
0.0465	-0.00095367431640625
0.0498333333333334	0.000476837158203125
0.0531666666666667	0.0019073486328125
0.0565	0
0.0598333333333334	-0.00238418579101563
0.0631666666666667	-0.00429153442382813
0.0665	-0.00524520874023438
0.0698333333333334	-0.00858306884765625
0.0731666666666667	-0.0128746032714844
0.0765	-0.0147819519042969
0.0798333333333334	-0.0133514404296875
0.0831666666666667	-0.00858306884765625
0.0865	-0.00143051147460938
0.0898333333333334	0.00429153442382813
0.0931666666666667	0.00476837158203125
0.0965	0.0019073486328125
0.0998333333333334	-0.00286102294921875
0.103166666666667	-0.00858306884765625
0.1065	-0.0181198120117188
0.109833333333334	-0.0281333923339844
0.113166666666667	-0.0329017639160156
0.1165	-0.0319480895996094
0.119833333333334	-0.030517578125
0.123166666666667	-0.0295639038085938
0.1265	-0.0290870666503906
0.129833333333334	-0.026702880859375
0.133166666666667	-0.0262260437011719
0.1365	-0.0300407409667969
0.139833333333334	-0.0329017639160156
0.143166666666667	-0.0333786010742188
0.1465	-0.0319480895996094
0.149833333333334	-0.0300407409667969
0.153166666666667	-0.0243186950683594
0.1565	-0.0133514404296875
0.159833333333334	-0.00333786010742188
0.163166666666667	-0.00143051147460938
0.1665	-0.00715255737304688
0.169833333333334	-0.011444091796875
0.173166666666667	-0.011444091796875
0.1765	-0.0133514404296875
0.179833333333334	-0.0176429748535156
0.183166666666667	-0.019073486328125
0.1865	-0.0100135803222656
0.189833333333334	-0.00143051147460938
0.193166666666667	-0.0019073486328125
0.1965	-0.00810623168945313
0.199833333333334	-0.0143051147460938
0.203166666666667	-0.0171661376953125
0.2065	-0.0219345092773438
0.209833333333334	-0.026702880859375
0.213166666666667	-0.026702880859375
0.2165	-0.0224113464355469
0.219833333333334	-0.0157356262207031
0.223166666666667	-0.0109672546386719
0.2265	-0.00905990600585938
0.229833333333334	-0.0119209289550781
0.233166666666667	-0.0176429748535156
0.2365	-0.0224113464355469
0.239833333333334	-0.0233650207519531
0.243166666666667	-0.02288818359375
0.2465	-0.02288818359375
0.249833333333334	-0.0224113464355469
0.253166666666667	-0.0209808349609375
0.2565	-0.0200271606445313
0.259833333333334	-0.0209808349609375
0.263166666666667	-0.02288818359375
0.2665	-0.0238418579101563
0.269833333333334	-0.0209808349609375
0.273166666666667	-0.0185966491699219
0.2765	-0.0166893005371094
0.279833333333334	-0.0171661376953125
0.283166666666667	-0.0176429748535156
0.2865	-0.0162124633789063
0.289833333333334	-0.0143051147460938
0.293166666666667	-0.0133514404296875
0.2965	-0.0138282775878906
0.299833333333334	-0.0133514404296875
0.303166666666667	-0.0109672546386719
0.3065	-0.00858306884765625
0.309833333333334	-0.0100135803222656
0.313166666666667	-0.0123977661132813
0.3165	-0.0147819519042969
0.319833333333334	-0.0171661376953125
0.323166666666667	-0.0243186950683594
0.3265	-0.0314712524414063
0.329833333333334	-0.0338554382324219
0.333166666666667	-0.0338554382324219
0.3365	-0.0309944152832031
0.339833333333334	-0.0295639038085938
0.343166666666667	-0.0252723693847656
0.3465	-0.0247955322265625
0.349833333333334	-0.0286102294921875
0.353166666666667	-0.0309944152832031
0.3565	-0.0309944152832031
0.359833333333334	-0.0276565551757813
0.363166666666667	-0.02288818359375
0.3665	-0.0147819519042969
0.369833333333334	-0.00476837158203125
0.373166666666667	0
0.3765	0
0.379833333333334	-0.00333786010742188
0.383166666666667	-0.00429153442382813
0.3865	-0.00524520874023438
0.389833333333334	-0.00905990600585938
0.393166666666667	-0.0166893005371094
0.3965	-0.0257492065429688
0.399833333333334	-0.0333786010742188
0.403166666666667	-0.0410079956054688
0.4065	-0.0486373901367188
0.409833333333334	-0.0538825988769532
0.413166666666667	-0.0557899475097657
0.4165	-0.0524520874023438
0.419833333333334	-0.0505447387695313
0.423166666666667	-0.0510215759277344
0.4265	-0.0524520874023438
0.429833333333334	-0.0510215759277344
0.433166666666667	-0.0448226928710938
0.4365	-0.0405311584472656
0.439833333333334	-0.03814697265625
0.443166666666667	-0.0367164611816406
0.4465	-0.0367164611816406
0.449833333333334	-0.0386238098144531
0.453166666666667	-0.0414848327636719
0.4565	-0.0424385070800781
0.459833333333334	-0.0391006469726563
0.463166666666667	-0.0333786010742188
0.4665	-0.0224113464355469
0.469833333333334	-0.0133514404296875
0.473166666666667	-0.0095367431640625
0.4765	-0.00905990600585938
0.479833333333334	-0.0104904174804688
0.483166666666667	-0.0119209289550781
0.4865	-0.0166893005371094
0.489833333333334	-0.0219345092773438
0.493166666666667	-0.0257492065429688
0.4965	-0.0295639038085938
0.499833333333334	-0.030517578125
0.503166666666667	-0.0286102294921875
0.5065	-0.0233650207519531
0.509833333333334	-0.0171661376953125
0.513166666666667	-0.0119209289550781
0.5165	-0.00858306884765625
0.519833333333334	-0.0100135803222656
0.523166666666667	-0.0152587890625
0.5265	-0.0224113464355469
0.529833333333334	-0.0286102294921875
0.533166666666667	-0.0314712524414063
0.5365	-0.0290870666503906
0.539833333333334	-0.0233650207519531
0.543166666666667	-0.0209808349609375
0.5465	-0.02288818359375
0.549833333333334	-0.0257492065429688
0.553166666666667	-0.026702880859375
0.5565	-0.0271797180175781
0.559833333333334	-0.0300407409667969
0.563166666666667	-0.0324249267578125
0.5665	-0.0348091125488281
0.569833333333334	-0.0324249267578125
0.573166666666667	-0.0286102294921875
0.5765	-0.0252723693847656
0.579833333333334	-0.0200271606445313
0.583166666666667	-0.0162124633789063
0.5865	-0.0128746032714844
0.589833333333334	-0.0162124633789063
0.593166666666667	-0.0200271606445313
0.5965	-0.0243186950683594
0.599833333333334	-0.026702880859375
0.603166666666667	-0.0257492065429688
0.6065	-0.02288818359375
0.609833333333334	-0.0209808349609375
0.613166666666667	-0.02288818359375
0.6165	-0.0290870666503906
0.619833333333334	-0.0338554382324219
0.623166666666667	-0.0376701354980469
0.6265	-0.0376701354980469
0.629833333333334	-0.0348091125488281
0.633166666666667	-0.0281333923339844
0.6365	-0.0200271606445313
0.639833333333334	-0.0171661376953125
0.643166666666667	-0.0200271606445313
0.6465	-0.0276565551757813
0.649833333333334	-0.0329017639160156
0.653166666666667	-0.0338554382324219
0.6565	-0.0324249267578125
0.659833333333334	-0.0295639038085938
0.663166666666667	-0.0257492065429688
0.6665	-0.0209808349609375
0.669833333333334	-0.0185966491699219
0.673166666666667	-0.0219345092773438
0.6765	-0.0300407409667969
0.679833333333334	-0.0391006469726563
0.683166666666667	-0.041961669921875
0.6865	-0.0424385070800781
0.689833333333334	-0.0429153442382813
0.693166666666667	-0.0429153442382813
0.6965	-0.0386238098144531
0.699833333333334	-0.0309944152832031
0.703166666666667	-0.0276565551757813
0.7065	-0.026702880859375
0.709833333333334	-0.0271797180175781
0.713166666666667	-0.0243186950683594
0.7165	-0.0238418579101563
0.719833333333334	-0.0233650207519531
0.723166666666667	-0.0262260437011719
0.7265	-0.0290870666503906
0.729833333333334	-0.0314712524414063
0.733166666666667	-0.0362396240234375
0.7365	-0.0400543212890625
0.739833333333334	-0.0424385070800781
0.743166666666667	-0.0395774841308594
0.7465	-0.034332275390625
0.749833333333334	-0.0281333923339844
0.753166666666667	-0.0252723693847656
0.7565	-0.0257492065429688
0.759833333333334	-0.0286102294921875
0.763166666666667	-0.0319480895996094
0.7665	-0.0357627868652344
0.769833333333334	-0.0395774841308594
0.773166666666667	-0.0386238098144531
0.7765	-0.0338554382324219
0.779833333333334	-0.026702880859375
0.783166666666667	-0.0233650207519531
0.7865	-0.0219345092773438
0.789833333333334	-0.0185966491699219
0.793166666666667	-0.0157356262207031
0.7965	-0.0171661376953125
0.799833333333334	-0.02288818359375
0.803166666666667	-0.0300407409667969
0.8065	-0.0367164611816406
0.809833333333334	-0.0438690185546875
0.813166666666667	-0.0529289245605469
0.8165	-0.057220458984375
0.819833333333334	-0.0581741333007813
0.823166666666667	-0.0557899475097657
0.8265	-0.0505447387695313
0.829833333333334	-0.0443458557128906
0.833166666666667	-0.0362396240234375
0.8365	-0.0286102294921875
0.839833333333334	-0.0252723693847656
0.843166666666667	-0.026702880859375
0.8465	-0.030517578125
0.849833333333334	-0.0371932983398438
0.853166666666667	-0.0429153442382813
0.8565	-0.0491142272949219
0.859833333333334	-0.0505447387695313
0.863166666666667	-0.0486373901367188
0.8665	-0.0424385070800781
0.869833333333334	-0.0357627868652344
0.873166666666667	-0.0314712524414063
0.8765	-0.030517578125
0.879833333333334	-0.030517578125
0.883166666666667	-0.0290870666503906
0.8865	-0.0252723693847656
0.889833333333334	-0.0200271606445313
0.893166666666667	-0.0166893005371094
0.8965	-0.0143051147460938
0.899833333333334	-0.0128746032714844
0.903166666666667	-0.0143051147460938
0.9065	-0.0162124633789063
0.909833333333334	-0.019073486328125
0.913166666666667	-0.0205039978027344
0.9165	-0.0200271606445313
0.919833333333334	-0.0200271606445313
0.923166666666667	-0.019073486328125
0.9265	-0.0200271606445313
0.929833333333334	-0.0219345092773438
0.933166666666667	-0.0219345092773438
0.9365	-0.0224113464355469
0.939833333333334	-0.0238418579101563
0.943166666666667	-0.0281333923339844
0.9465	-0.0276565551757813
0.949833333333334	-0.02288818359375
0.953166666666667	-0.0205039978027344
0.9565	-0.0200271606445313
0.959833333333334	-0.0205039978027344
0.963166666666667	-0.0195503234863281
0.9665	-0.0214576721191406
0.969833333333334	-0.0252723693847656
0.973166666666667	-0.030517578125
0.9765	-0.0324249267578125
0.979833333333334	-0.0309944152832031
0.983166666666667	-0.0271797180175781
0.9865	-0.02288818359375
0.989833333333334	-0.02288818359375
0.993166666666667	-0.02288818359375
0.9965	-0.0214576721191406
0.999833333333334	-0.0176429748535156
1.00316666666667	-0.0176429748535156
1.0065	-0.0243186950683594
1.00983333333334	-0.0295639038085938
1.01316666666667	-0.0324249267578125
1.0165	-0.0329017639160156
1.01983333333334	-0.0391006469726563
1.02316666666667	-0.0443458557128906
1.0265	-0.0410079956054688
1.02983333333334	-0.0329017639160156
1.03316666666667	-0.026702880859375
1.0365	-0.0247955322265625
1.03983333333334	-0.0238418579101563
1.04316666666667	-0.0209808349609375
1.0465	-0.0243186950683594
1.04983333333334	-0.0338554382324219
1.05316666666667	-0.0452995300292969
1.0565	-0.0538825988769532
1.05983333333334	-0.0567436218261719
1.06316666666667	-0.0567436218261719
1.0665	-0.05340576171875
1.06983333333334	-0.0472068786621094
1.07316666666667	-0.0405311584472656
1.0765	-0.0352859497070313
1.07983333333334	-0.0338554382324219
1.08316666666667	-0.0352859497070313
1.0865	-0.03814697265625
1.08983333333334	-0.0410079956054688
1.09316666666667	-0.0457763671875
1.0965	-0.0500679016113282
1.09983333333334	-0.0491142272949219
1.10316666666667	-0.0433921813964844
1.1065	-0.0386238098144531
1.10983333333334	-0.0391006469726563
1.11316666666667	-0.0395774841308594
1.1165	-0.0386238098144531
1.11983333333334	-0.0395774841308594
1.12316666666667	-0.0457763671875
1.1265	-0.0481605529785156
1.12983333333334	-0.0448226928710938
1.13316666666667	-0.0405311584472656
1.1365	-0.0386238098144531
1.13983333333334	-0.0362396240234375
1.14316666666667	-0.0314712524414063
1.1465	-0.030517578125
1.14983333333334	-0.0314712524414063
1.15316666666667	-0.0290870666503906
1.1565	-0.0238418579101563
1.15983333333334	-0.0214576721191406
1.16316666666667	-0.0262260437011719
1.1665	-0.0295639038085938
1.16983333333334	-0.0324249267578125
1.17316666666667	-0.0357627868652344
1.1765	-0.0395774841308594
1.17983333333334	-0.0424385070800781
1.18316666666667	-0.0410079956054688
1.1865	-0.0395774841308594
1.18983333333334	-0.0371932983398438
1.19316666666667	-0.0371932983398438
1.1965	-0.0376701354980469
1.19983333333334	-0.0391006469726563
1.20316666666667	-0.0400543212890625
1.2065	-0.041961669921875
1.20983333333334	-0.0448226928710938
1.21316666666667	-0.0457763671875
1.2165	-0.0443458557128906
1.21983333333334	-0.0424385070800781
1.22316666666667	-0.0391006469726563
1.2265	-0.0352859497070313
1.22983333333334	-0.0314712524414063
1.23316666666667	-0.0290870666503906
1.2365	-0.0300407409667969
1.23983333333334	-0.0324249267578125
1.24316666666667	-0.0352859497070313
1.2465	-0.0400543212890625
1.24983333333334	-0.0452995300292969
1.25316666666667	-0.0500679016113282
1.2565	-0.0548362731933594
1.25983333333334	-0.0619888305664063
1.26316666666667	-0.0667572021484375
1.2665	-0.0681877136230469
1.26983333333334	-0.06866455078125
1.27316666666667	-0.0729560852050782
1.2765	-0.0739097595214844
1.27983333333334	-0.0681877136230469
1.28316666666667	-0.0600814819335938
1.2865	-0.0529289245605469
1.28983333333334	-0.0481605529785156
1.29316666666667	-0.0391006469726563
1.2965	-0.0309944152832031
1.29983333333334	-0.02288818359375
1.30316666666667	-0.0195503234863281
1.3065	-0.0195503234863281
1.30983333333334	-0.0181198120117188
1.31316666666667	-0.0181198120117188
1.3165	-0.0195503234863281
1.31983333333334	-0.02288818359375
1.32316666666667	-0.0238418579101563
1.3265	-0.0200271606445313
1.32983333333334	-0.0147819519042969
1.33316666666667	-0.011444091796875
1.3365	-0.0133514404296875
1.33983333333334	-0.0185966491699219
1.34316666666667	-0.0262260437011719
1.3465	-0.0333786010742188
1.34983333333334	-0.03814697265625
1.35316666666667	-0.0376701354980469
1.3565	-0.034332275390625
1.35983333333334	-0.030517578125
1.36316666666667	-0.0281333923339844
1.3665	-0.0295639038085938
1.36983333333334	-0.0338554382324219
1.37316666666667	-0.0391006469726563
1.3765	-0.0386238098144531
1.37983333333334	-0.0333786010742188
1.38316666666667	-0.0276565551757813
1.3865	-0.0219345092773438
1.38983333333334	-0.0143051147460938
1.39316666666667	-0.0104904174804688
1.3965	-0.0133514404296875
1.39983333333334	-0.0247955322265625
1.40316666666667	-0.0357627868652344
1.4065	-0.0405311584472656
1.40983333333334	-0.0410079956054688
1.41316666666667	-0.0357627868652344
1.4165	-0.0300407409667969
1.41983333333334	-0.0219345092773438
1.42316666666667	-0.0176429748535156
1.4265	-0.0157356262207031
1.42983333333334	-0.0200271606445313
1.43316666666667	-0.0271797180175781
1.4365	-0.0319480895996094
1.43983333333334	-0.0319480895996094
1.44316666666667	-0.0286102294921875
1.4465	-0.0276565551757813
1.44983333333334	-0.0257492065429688
1.45316666666667	-0.0262260437011719
1.4565	-0.0295639038085938
1.45983333333334	-0.0348091125488281
1.46316666666667	-0.0410079956054688
1.4665	-0.0410079956054688
1.46983333333334	-0.0376701354980469
1.47316666666667	-0.0319480895996094
1.4765	-0.0276565551757813
1.47983333333334	-0.02288818359375
1.48316666666667	-0.0171661376953125
1.4865	-0.0171661376953125
1.48983333333334	-0.0209808349609375
1.49316666666667	-0.0247955322265625
1.4965	-0.0219345092773438
1.49983333333334	-0.0181198120117188
1.50316666666667	-0.0181198120117188
1.5065	-0.019073486328125
1.50983333333334	-0.0219345092773438
1.51316666666667	-0.0262260437011719
1.5165	-0.0348091125488281
1.51983333333334	-0.041961669921875
1.52316666666667	-0.0438690185546875
1.5265	-0.0452995300292969
1.52983333333334	-0.0429153442382813
1.53316666666667	-0.0376701354980469
1.5365	-0.0300407409667969
1.53983333333334	-0.0247955322265625
1.54316666666667	-0.0214576721191406
1.5465	-0.0171661376953125
1.54983333333334	-0.0147819519042969
1.55316666666667	-0.0152587890625
1.5565	-0.0176429748535156
1.55983333333334	-0.0181198120117188
1.56316666666667	-0.0162124633789063
1.5665	-0.0147819519042969
1.56983333333334	-0.0133514404296875
1.57316666666667	-0.0123977661132813
1.5765	-0.0109672546386719
1.57983333333334	-0.011444091796875
1.58316666666667	-0.0162124633789063
1.5865	-0.0252723693847656
1.58983333333334	-0.0338554382324219
1.59316666666667	-0.0391006469726563
1.5965	-0.0429153442382813
1.59983333333334	-0.0443458557128906
1.60316666666667	-0.0429153442382813
1.6065	-0.0376701354980469
1.60983333333334	-0.0300407409667969
1.61316666666667	-0.0214576721191406
1.6165	-0.0147819519042969
1.61983333333334	-0.0100135803222656
1.62316666666667	-0.00858306884765625
1.6265	-0.0104904174804688
1.62983333333334	-0.0138282775878906
1.63316666666667	-0.0166893005371094
1.6365	-0.0171661376953125
1.63983333333334	-0.0157356262207031
1.64316666666667	-0.0138282775878906
1.6465	-0.011444091796875
1.64983333333334	-0.00905990600585938
1.65316666666667	-0.0100135803222656
1.6565	-0.0133514404296875
1.65983333333334	-0.0200271606445313
1.66316666666667	-0.0262260437011719
1.6665	-0.0286102294921875
1.66983333333334	-0.026702880859375
1.67316666666667	-0.0243186950683594
1.6765	-0.0219345092773438
1.67983333333334	-0.0166893005371094
1.68316666666667	-0.00858306884765625
1.6865	-0.0057220458984375
1.68983333333334	-0.00762939453125
1.69316666666667	-0.0123977661132813
1.6965	-0.0128746032714844
1.69983333333334	-0.0109672546386719
1.70316666666667	-0.0095367431640625
1.7065	-0.00762939453125
1.70983333333334	-0.00810623168945313
1.71316666666667	-0.00715255737304688
1.7165	-0.00762939453125
1.71983333333334	-0.00667572021484375
1.72316666666667	-0.00762939453125
1.7265	-0.00858306884765625
1.72983333333334	-0.0100135803222656
1.73316666666667	-0.0123977661132813
1.7365	-0.0162124633789063
1.73983333333334	-0.0219345092773438
1.74316666666667	-0.0281333923339844
1.7465	-0.0309944152832031
1.74983333333334	-0.0300407409667969
1.75316666666667	-0.0252723693847656
1.7565	-0.0205039978027344
1.75983333333334	-0.0166893005371094
1.76316666666667	-0.0123977661132813
1.7665	-0.00858306884765625
1.76983333333334	-0.0057220458984375
1.77316666666667	-0.00715255737304688
1.7765	-0.0095367431640625
1.77983333333334	-0.00905990600585938
1.78316666666667	-0.0095367431640625
1.7865	-0.0123977661132813
1.78983333333334	-0.0152587890625
1.79316666666667	-0.0119209289550781
1.7965	-0.00715255737304688
1.79983333333334	-0.00715255737304688
1.80316666666667	-0.00858306884765625
1.8065	-0.00333786010742188
1.80983333333334	0.00286102294921875
1.81316666666667	0.00333786010742188
1.8165	0
1.81983333333334	-0.000476837158203125
1.82316666666667	0.00143051147460938
1.8265	0.000476837158203125
1.82983333333334	-0.0019073486328125
1.83316666666667	-0.00143051147460938
1.8365	0.00333786010742188
1.83983333333334	0.00762939453125
1.84316666666667	0.0100135803222656
1.8465	0.0100135803222656
1.84983333333334	0.0100135803222656
1.85316666666667	0.00619888305664063
1.8565	0.00095367431640625
1.85983333333334	-0.00667572021484375
1.86316666666667	-0.0123977661132813
1.8665	-0.0171661376953125
1.86983333333334	-0.019073486328125
1.87316666666667	-0.0166893005371094
1.8765	-0.011444091796875
1.87983333333334	-0.00524520874023438
1.88316666666667	-0.00238418579101563
1.8865	0
1.88983333333334	0.00143051147460938
1.89316666666667	-0.0019073486328125
1.8965	-0.0109672546386719
1.89983333333334	-0.0205039978027344
1.90316666666667	-0.0219345092773438
1.9065	-0.0185966491699219
1.90983333333334	-0.0128746032714844
1.91316666666667	-0.00858306884765625
1.9165	-0.00333786010742188
1.91983333333334	0.00143051147460938
1.92316666666667	0.00286102294921875
1.9265	0.00095367431640625
1.92983333333334	-0.00333786010742188
1.93316666666667	-0.00619888305664063
1.9365	-0.0095367431640625
1.93983333333334	-0.0133514404296875
1.94316666666667	-0.0185966491699219
1.9465	-0.0233650207519531
1.94983333333334	-0.0238418579101563
1.95316666666667	-0.0214576721191406
1.9565	-0.0152587890625
1.95983333333334	-0.0095367431640625
1.96316666666667	-0.00715255737304688
1.9665	-0.0100135803222656
1.96983333333334	-0.0152587890625
1.97316666666667	-0.0185966491699219
1.9765	-0.0224113464355469
1.97983333333334	-0.0243186950683594
1.98316666666667	-0.0224113464355469
1.9865	-0.0166893005371094
1.98983333333334	-0.00905990600585938
1.99316666666667	-0.00858306884765625
1.9965	-0.0119209289550781
1.99983333333334	-0.0147819519042969
2.00316666666667	-0.0162124633789063
2.0065	-0.0205039978027344
2.00983333333334	-0.0276565551757813
2.01316666666667	-0.0309944152832031
2.0165	-0.0348091125488281
2.01983333333334	-0.0371932983398438
2.02316666666667	-0.0414848327636719
2.0265	-0.0405311584472656
2.02983333333334	-0.0376701354980469
2.03316666666667	-0.0348091125488281
2.0365	-0.0309944152832031
2.03983333333334	-0.0314712524414063
2.04316666666667	-0.0329017639160156
2.0465	-0.0348091125488281
2.04983333333334	-0.0348091125488281
2.05316666666667	-0.0338554382324219
2.0565	-0.0338554382324219
2.05983333333334	-0.0357627868652344
2.06316666666667	-0.0367164611816406
2.0665	-0.041961669921875
2.06983333333334	-0.0505447387695313
2.07316666666667	-0.0586509704589844
2.0765	-0.0624656677246094
2.07983333333334	-0.0576972961425782
2.08316666666667	-0.0505447387695313
2.0865	-0.0457763671875
2.08983333333334	-0.0424385070800781
2.09316666666667	-0.0395774841308594
2.0965	-0.0367164611816406
2.09983333333334	-0.0367164611816406
2.10316666666667	-0.0367164611816406
2.1065	-0.0314712524414063
2.10983333333334	-0.0276565551757813
2.11316666666667	-0.0252723693847656
2.1165	-0.0276565551757813
2.11983333333334	-0.0276565551757813
2.12316666666667	-0.0290870666503906
2.1265	-0.0319480895996094
2.12983333333334	-0.0333786010742188
2.13316666666667	-0.0319480895996094
2.1365	-0.026702880859375
2.13983333333334	-0.026702880859375
2.14316666666667	-0.026702880859375
2.1465	-0.0271797180175781
2.14983333333334	-0.026702880859375
2.15316666666667	-0.0290870666503906
2.1565	-0.0376701354980469
2.15983333333334	-0.0462532043457031
2.16316666666667	-0.0524520874023438
2.1665	-0.0562667846679688
2.16983333333334	-0.0605583190917969
2.17316666666667	-0.0638961791992188
2.1765	-0.0629425048828125
2.17983333333334	-0.0576972961425782
2.18316666666667	-0.0529289245605469
2.1865	-0.0486373901367188
2.18983333333334	-0.0443458557128906
2.19316666666667	-0.0395774841308594
2.1965	-0.0333786010742188
2.19983333333334	-0.0290870666503906
2.20316666666667	-0.0262260437011719
2.2065	-0.0262260437011719
2.20983333333334	-0.0262260437011719
2.21316666666667	-0.0262260437011719
2.2165	-0.0295639038085938
2.21983333333334	-0.0386238098144531
2.22316666666667	-0.0486373901367188
2.2265	-0.0543594360351563
2.22983333333334	-0.0557899475097657
2.23316666666667	-0.0548362731933594
2.2365	-0.0500679016113282
2.23983333333334	-0.0433921813964844
2.24316666666667	-0.0367164611816406
2.2465	-0.0371932983398438
2.24983333333334	-0.0429153442382813
2.25316666666667	-0.0481605529785156
2.2565	-0.0529289245605469
2.25983333333334	-0.0543594360351563
2.26316666666667	-0.0557899475097657
2.2665	-0.0519752502441407
2.26983333333334	-0.0443458557128906
2.27316666666667	-0.0391006469726563
2.2765	-0.0357627868652344
2.27983333333334	-0.034332275390625
2.28316666666667	-0.0290870666503906
2.2865	-0.0233650207519531
2.28983333333334	-0.0205039978027344
2.29316666666667	-0.0162124633789063
2.2965	-0.0143051147460938
2.29983333333334	-0.0133514404296875
2.30316666666667	-0.0152587890625
2.3065	-0.0176429748535156
2.30983333333334	-0.0205039978027344
2.31316666666667	-0.0247955322265625
2.3165	-0.0281333923339844
2.31983333333334	-0.0309944152832031
2.32316666666667	-0.0352859497070313
2.3265	-0.0395774841308594
2.32983333333334	-0.0410079956054688
2.33316666666667	-0.0400543212890625
2.3365	-0.0362396240234375
2.33983333333334	-0.0348091125488281
2.34316666666667	-0.0324249267578125
2.3465	-0.0333786010742188
2.34983333333334	-0.0391006469726563
2.35316666666667	-0.0443458557128906
2.3565	-0.0462532043457031
2.35983333333334	-0.0452995300292969
2.36316666666667	-0.0452995300292969
2.3665	-0.0443458557128906
2.36983333333334	-0.041961669921875
2.37316666666667	-0.0414848327636719
2.3765	-0.041961669921875
2.37983333333334	-0.0429153442382813
2.38316666666667	-0.0395774841308594
2.3865	-0.0348091125488281
2.38983333333334	-0.0314712524414063
2.39316666666667	-0.0314712524414063
2.3965	-0.0362396240234375
2.39983333333334	-0.0410079956054688
2.40316666666667	-0.0452995300292969
2.4065	-0.0491142272949219
2.40983333333334	-0.0553131103515625
2.41316666666667	-0.0576972961425782
2.4165	-0.0567436218261719
2.41983333333334	-0.0519752502441407
2.42316666666667	-0.0481605529785156
2.4265	-0.0457763671875
2.42983333333334	-0.0424385070800781
2.43316666666667	-0.041961669921875
2.4365	-0.0414848327636719
2.43983333333334	-0.0438690185546875
2.44316666666667	-0.0462532043457031
2.4465	-0.0486373901367188
2.44983333333334	-0.0486373901367188
2.45316666666667	-0.0462532043457031
2.4565	-0.0443458557128906
2.45983333333334	-0.0438690185546875
2.46316666666667	-0.0462532043457031
2.4665	-0.0476837158203125
2.46983333333334	-0.0486373901367188
2.47316666666667	-0.0429153442382813
2.4765	-0.0352859497070313
2.47983333333334	-0.0281333923339844
2.48316666666667	-0.02288818359375
2.4865	-0.019073486328125
2.48983333333334	-0.0152587890625
2.49316666666667	-0.0166893005371094
2.4965	-0.0252723693847656
2.49983333333334	-0.0319480895996094
2.50316666666667	-0.0329017639160156
2.5065	-0.0286102294921875
2.50983333333334	-0.0314712524414063
2.51316666666667	-0.0329017639160156
2.5165	-0.0281333923339844
2.51983333333334	-0.02288818359375
2.52316666666667	-0.0257492065429688
2.5265	-0.0338554382324219
2.52983333333334	-0.0352859497070313
2.53316666666667	-0.0362396240234375
2.5365	-0.0400543212890625
2.53983333333334	-0.0457763671875
2.54316666666667	-0.0462532043457031
2.5465	-0.0448226928710938
2.54983333333334	-0.0472068786621094
2.55316666666667	-0.0491142272949219
2.5565	-0.0505447387695313
2.55983333333334	-0.049591064453125
2.56316666666667	-0.0467300415039063
2.5665	-0.0424385070800781
2.56983333333334	-0.0371932983398438
2.57316666666667	-0.0352859497070313
2.5765	-0.0357627868652344
2.57983333333334	-0.0395774841308594
2.58316666666667	-0.0438690185546875
2.5865	-0.0476837158203125
2.58983333333334	-0.049591064453125
2.59316666666667	-0.049591064453125
2.5965	-0.0481605529785156
2.59983333333334	-0.0462532043457031
2.60316666666667	-0.0457763671875
2.6065	-0.0433921813964844
2.60983333333334	-0.0400543212890625
2.61316666666667	-0.0352859497070313
2.6165	-0.0333786010742188
2.61983333333334	-0.0295639038085938
2.62316666666667	-0.0257492065429688
2.6265	-0.0224113464355469
2.62983333333334	-0.0205039978027344
2.63316666666667	-0.0200271606445313
2.6365	-0.0176429748535156
2.63983333333334	-0.0162124633789063
2.64316666666667	-0.0152587890625
2.6465	-0.0200271606445313
2.64983333333334	-0.0252723693847656
2.65316666666667	-0.0290870666503906
2.6565	-0.0295639038085938
2.65983333333334	-0.0271797180175781
2.66316666666667	-0.0238418579101563
2.6665	-0.0209808349609375
2.66983333333334	-0.019073486328125
2.67316666666667	-0.0166893005371094
2.6765	-0.0176429748535156
2.67983333333334	-0.0205039978027344
2.68316666666667	-0.0238418579101563
2.6865	-0.0238418579101563
2.68983333333334	-0.0224113464355469
2.69316666666667	-0.0219345092773438
2.6965	-0.0181198120117188
2.69983333333334	-0.011444091796875
2.70316666666667	-0.00762939453125
2.7065	-0.0100135803222656
2.70983333333334	-0.0166893005371094
2.71316666666667	-0.0219345092773438
2.7165	-0.0247955322265625
2.71983333333334	-0.0281333923339844
2.72316666666667	-0.0286102294921875
2.7265	-0.0243186950683594
2.72983333333334	-0.0152587890625
2.73316666666667	-0.00810623168945313
2.7365	-0.003814697265625
2.73983333333334	-0.00095367431640625
2.74316666666667	0.000476837158203125
2.7465	0.0019073486328125
2.74983333333334	0
2.75316666666667	-0.000476837158203125
2.7565	-0.00476837158203125
2.75983333333334	-0.00715255737304688
2.76316666666667	-0.00524520874023438
2.7665	-0.00143051147460938
2.76983333333334	0.0019073486328125
2.77316666666667	-0.000476837158203125
2.7765	-0.00238418579101563
2.77983333333334	-0.00619888305664063
2.78316666666667	-0.0104904174804688
2.7865	-0.0128746032714844
2.78983333333334	-0.00810623168945313
2.79316666666667	0.00286102294921875
2.7965	0.0119209289550781
2.79983333333334	0.0147819519042969
2.80316666666667	0.0128746032714844
2.8065	0.00715255737304688
2.80983333333334	-0.00238418579101563
2.81316666666667	-0.0104904174804688
2.8165	-0.0133514404296875
2.81983333333334	-0.011444091796875
2.82316666666667	-0.00762939453125
2.8265	-0.00429153442382813
2.82983333333334	-0.00095367431640625
2.83316666666667	-0.00143051147460938
2.8365	-0.00524520874023438
2.83983333333334	-0.00762939453125
2.84316666666667	-0.0095367431640625
2.8465	-0.0109672546386719
2.84983333333334	-0.0123977661132813
2.85316666666667	-0.0123977661132813
2.8565	-0.0128746032714844
2.85983333333334	-0.0138282775878906
2.86316666666667	-0.0123977661132813
2.8665	-0.0104904174804688
2.86983333333334	-0.00762939453125
2.87316666666667	-0.003814697265625
2.8765	0
2.87983333333334	0.00238418579101563
2.88316666666667	0.00524520874023438
2.8865	0.00858306884765625
2.88983333333334	0.0119209289550781
2.89316666666667	0.0138282775878906
2.8965	0.0171661376953125
2.89983333333334	0.02288818359375
2.90316666666667	0.0295639038085938
2.9065	0.03814697265625
2.90983333333334	0.0491142272949219
2.91316666666667	0.0638961791992188
2.9165	0.0810623168945313
2.91983333333334	0.0982284545898438
2.92316666666667	0.116825103759766
2.9265	0.139236450195313
2.92983333333334	0.164031982421875
2.93316666666667	0.194072723388672
2.9365	0.227928161621094
2.93983333333334	0.267982482910156
2.94316666666667	0.308990478515625
2.9465	0.3509521484375
2.94983333333334	0.393867492675781
2.95316666666667	0.439643859863281
2.9565	0.487804412841797
2.95983333333334	0.538825988769532
2.96316666666667	0.591278076171875
2.9665	0.641345977783203
2.96983333333334	0.683784484863282
2.97316666666667	0.716686248779297
2.9765	0.738620758056641
2.97983333333334	0.750541687011719
2.98316666666667	0.754833221435547
2.9865	0.753879547119141
2.98983333333334	0.747203826904297
2.99316666666667	0.732421875
2.9965	0.711441040039063
2.99983333333334	0.687599182128907
3.00316666666667	0.664710998535157
3.0065	0.640869140625
3.00983333333334	0.617027282714844
3.01316666666667	0.596046447753907
3.0165	0.579833984375
3.01983333333334	0.566482543945313
3.02316666666667	0.548839569091797
3.0265	0.529766082763672
3.02983333333334	0.510692596435547
3.03316666666667	0.494480133056641
3.0365	0.48065185546875
3.03983333333334	0.465869903564453
3.04316666666667	0.454902648925781
3.0465	0.447273254394531
3.04983333333334	0.442028045654297
3.05316666666667	0.43630599975586
3.0565	0.428199768066406
3.05983333333334	0.416755676269531
3.06316666666667	0.401973724365235
3.0665	0.388622283935547
3.06983333333334	0.37527084350586
3.07316666666667	0.35858154296875
3.0765	0.342845916748047
3.07983333333334	0.330924987792969
3.08316666666667	0.3204345703125
3.0865	0.302314758300781
3.08983333333334	0.281810760498047
3.09316666666667	0.266075134277344
3.0965	0.248908996582031
3.09983333333334	0.227928161621094
3.10316666666667	0.205039978027344
3.1065	0.187873840332031
3.10983333333334	0.174045562744141
3.11316666666667	0.159740447998047
3.1165	0.147342681884766
3.11983333333334	0.136375427246094
3.12316666666667	0.126361846923828
3.1265	0.120162963867188
3.12983333333334	0.113964080810547
3.13316666666667	0.105857849121094
3.1365	0.0948905944824219
3.13983333333334	0.0853538513183594
3.14316666666667	0.0772476196289063
3.1465	0.0662803649902344
3.14983333333334	0.0553131103515625
3.15316666666667	0.0433921813964844
3.1565	0.0357627868652344
3.15983333333334	0.0295639038085938
3.16316666666667	0.0238418579101563
3.1665	0.0205039978027344
3.16983333333334	0.0171661376953125
3.17316666666667	0.0181198120117188
3.1765	0.019073486328125
3.17983333333334	0.019073486328125
3.18316666666667	0.0166893005371094
3.1865	0.0147819519042969
3.18983333333334	0.0157356262207031
3.19316666666667	0.0162124633789063
3.1965	0.0147819519042969
3.19983333333334	0.0147819519042969
3.20316666666667	0.0176429748535156
3.2065	0.0205039978027344
3.20983333333334	0.0205039978027344
3.21316666666667	0.019073486328125
3.2165	0.0200271606445313
3.21983333333334	0.0185966491699219
3.22316666666667	0.0123977661132813
3.2265	0.00286102294921875
3.22983333333334	-0.00810623168945313
3.23316666666667	-0.0152587890625
3.2365	-0.019073486328125
3.23983333333334	-0.0195503234863281
3.24316666666667	-0.0176429748535156
3.2465	-0.0128746032714844
3.24983333333334	-0.00476837158203125
3.25316666666667	0.003814697265625
3.2565	0.0095367431640625
3.25983333333334	0.0123977661132813
3.26316666666667	0.0133514404296875
3.2665	0.011444091796875
3.26983333333334	0.0057220458984375
3.27316666666667	-0.00524520874023438
3.2765	-0.0166893005371094
3.27983333333334	-0.0276565551757813
3.28316666666667	-0.0348091125488281
3.2865	-0.0376701354980469
3.28983333333334	-0.0371932983398438
3.29316666666667	-0.0329017639160156
3.2965	-0.0262260437011719
3.29983333333334	-0.0205039978027344
3.30316666666667	-0.0147819519042969
3.3065	-0.0128746032714844
3.30983333333334	-0.0104904174804688
3.31316666666667	-0.011444091796875
3.3165	-0.0128746032714844
3.31983333333334	-0.0123977661132813
3.32316666666667	-0.0123977661132813
3.3265	-0.0109672546386719
3.32983333333334	-0.0100135803222656
3.33316666666667	-0.00762939453125
3.3365	-0.00810623168945313
3.33983333333334	-0.0109672546386719
3.34316666666667	-0.0123977661132813
3.3465	-0.0133514404296875
3.34983333333334	-0.0152587890625
3.35316666666667	-0.0171661376953125
3.3565	-0.0157356262207031
3.35983333333334	-0.0138282775878906
3.36316666666667	-0.0138282775878906
3.3665	-0.0147819519042969
3.36983333333334	-0.0133514404296875
3.37316666666667	-0.0104904174804688
3.3765	-0.0095367431640625
3.37983333333334	-0.0095367431640625
3.38316666666667	-0.00858306884765625
3.3865	-0.00810623168945313
3.38983333333334	-0.0119209289550781
3.39316666666667	-0.0171661376953125
3.3965	-0.0205039978027344
3.39983333333334	-0.02288818359375
3.40316666666667	-0.0252723693847656
3.4065	-0.0281333923339844
3.40983333333334	-0.030517578125
3.41316666666667	-0.0309944152832031
3.4165	-0.0314712524414063
3.41983333333334	-0.030517578125
3.42316666666667	-0.030517578125
3.4265	-0.0286102294921875
3.42983333333334	-0.0224113464355469
3.43316666666667	-0.0157356262207031
3.4365	-0.00858306884765625
3.43983333333334	-0.00286102294921875
3.44316666666667	0
3.4465	0
3.44983333333334	-0.00476837158203125
3.45316666666667	-0.011444091796875
3.4565	-0.019073486328125
3.45983333333334	-0.0271797180175781
3.46316666666667	-0.0329017639160156
3.4665	-0.0352859497070313
3.46983333333334	-0.0352859497070313
3.47316666666667	-0.0348091125488281
3.4765	-0.0348091125488281
3.47983333333334	-0.0348091125488281
3.48316666666667	-0.0352859497070313
3.4865	-0.0352859497070313
3.48983333333334	-0.0357627868652344
3.49316666666667	-0.0348091125488281
3.4965	-0.0362396240234375
3.49983333333334	-0.0395774841308594
3.50316666666667	-0.0395774841308594
3.5065	-0.0395774841308594
3.50983333333334	-0.0367164611816406
3.51316666666667	-0.0348091125488281
3.5165	-0.0314712524414063
3.51983333333334	-0.0271797180175781
3.52316666666667	-0.0219345092773438
3.5265	-0.0133514404296875
3.52983333333334	-0.00810623168945313
3.53316666666667	-0.00810623168945313
3.5365	-0.00858306884765625
3.53983333333334	-0.00667572021484375
3.54316666666667	-0.00667572021484375
3.5465	-0.00858306884765625
3.54983333333334	-0.0109672546386719
3.55316666666667	-0.00810623168945313
3.5565	-0.00762939453125
3.55983333333334	-0.00905990600585938
3.56316666666667	-0.0128746032714844
3.5665	-0.0162124633789063
3.56983333333334	-0.019073486328125
3.57316666666667	-0.02288818359375
3.5765	-0.0238418579101563
3.57983333333334	-0.0243186950683594
3.58316666666667	-0.02288818359375
3.5865	-0.0247955322265625
3.58983333333334	-0.0252723693847656
3.59316666666667	-0.026702880859375
3.5965	-0.026702880859375
3.59983333333334	-0.0257492065429688
3.60316666666667	-0.0262260437011719
3.6065	-0.0238418579101563
3.60983333333334	-0.0209808349609375
3.61316666666667	-0.0143051147460938
3.6165	-0.0104904174804688
3.61983333333334	-0.0123977661132813
3.62316666666667	-0.0162124633789063
3.6265	-0.0224113464355469
3.62983333333334	-0.0276565551757813
3.63316666666667	-0.0352859497070313
3.6365	-0.0424385070800781
3.63983333333334	-0.0448226928710938
3.64316666666667	-0.0462532043457031
3.6465	-0.0438690185546875
3.64983333333334	-0.0395774841308594
3.65316666666667	-0.0329017639160156
3.6565	-0.026702880859375
3.65983333333334	-0.0252723693847656
3.66316666666667	-0.0219345092773438
3.6665	-0.0209808349609375
3.66983333333334	-0.0205039978027344
3.67316666666667	-0.0224113464355469
3.6765	-0.0233650207519531
3.67983333333334	-0.0219345092773438
3.68316666666667	-0.0200271606445313
3.6865	-0.0181198120117188
3.68983333333334	-0.0185966491699219
3.69316666666667	-0.0176429748535156
3.6965	-0.0162124633789063
3.69983333333334	-0.0123977661132813
3.70316666666667	-0.0095367431640625
3.7065	-0.00667572021484375
3.70983333333334	-0.0057220458984375
3.71316666666667	-0.00810623168945313
3.7165	-0.0109672546386719
3.71983333333334	-0.0157356262207031
3.72316666666667	-0.0176429748535156
3.7265	-0.0195503234863281
3.72983333333334	-0.0185966491699219
3.73316666666667	-0.0181198120117188
3.7365	-0.0219345092773438
3.73983333333334	-0.0252723693847656
3.74316666666667	-0.0257492065429688
3.7465	-0.0205039978027344
3.74983333333334	-0.0200271606445313
3.75316666666667	-0.0209808349609375
3.7565	-0.0171661376953125
3.75983333333334	-0.0123977661132813
3.76316666666667	-0.0123977661132813
3.7665	-0.019073486328125
3.76983333333334	-0.0214576721191406
3.77316666666667	-0.0176429748535156
3.7765	-0.0152587890625
3.77983333333334	-0.0157356262207031
3.78316666666667	-0.0162124633789063
3.7865	-0.0162124633789063
3.78983333333334	-0.0176429748535156
3.79316666666667	-0.0214576721191406
3.7965	-0.0219345092773438
3.79983333333334	-0.0195503234863281
3.80316666666667	-0.0166893005371094
3.8065	-0.0176429748535156
3.80983333333334	-0.0214576721191406
3.81316666666667	-0.0262260437011719
3.8165	-0.0309944152832031
3.81983333333334	-0.0357627868652344
3.82316666666667	-0.0386238098144531
3.8265	-0.0367164611816406
3.82983333333334	-0.0309944152832031
3.83316666666667	-0.0233650207519531
3.8365	-0.0171661376953125
3.83983333333334	-0.00810623168945313
3.84316666666667	0.00238418579101563
3.8465	0.0100135803222656
3.84983333333334	0.0123977661132813
3.85316666666667	0.0100135803222656
3.8565	0.00476837158203125
3.85983333333334	-0.00619888305664063
3.86316666666667	-0.0176429748535156
3.8665	-0.0262260437011719
3.86983333333334	-0.0286102294921875
3.87316666666667	-0.0233650207519531
3.8765	-0.0166893005371094
3.87983333333334	-0.0109672546386719
3.88316666666667	-0.00667572021484375
3.8865	-0.00143051147460938
3.88983333333334	0.00524520874023438
3.89316666666667	0.0133514404296875
3.8965	0.0276565551757813
3.89983333333334	0.0505447387695313
3.90316666666667	0.0767707824707032
3.9065	0.102519989013672
3.90983333333334	0.128269195556641
3.91316666666667	0.155448913574219
3.9165	0.184059143066406
3.91983333333334	0.210285186767578
3.92316666666667	0.232696533203125
3.9265	0.255584716796875
3.92983333333334	0.282764434814453
3.93316666666667	0.315189361572266
3.9365	0.352859497070313
3.93983333333334	0.394821166992188
3.94316666666667	0.4425048828125
3.9465	0.491142272949219
3.94983333333334	0.539779663085938
3.95316666666667	0.588417053222657
3.9565	0.636100769042969
3.95983333333334	0.687122344970703
3.96316666666667	0.746250152587891
3.9665	0.812530517578125
3.96983333333334	0.881671905517578
3.97316666666667	0.951290130615235
3.9765	1.0213851928711
3.97983333333334	1.08623504638672
3.98316666666667	1.14536285400391
3.9865	1.2044906616211
3.98983333333334	1.2664794921875
3.99316666666667	1.32942199707031
3.9965	1.39141082763672
3.99983333333334	1.45721435546875
4.00316666666667	1.5249252319336
4.0065	1.58834457397461
4.00983333333334	1.64127349853516
4.01316666666667	1.68180465698242
4.0165	1.71184539794922
4.01983333333334	1.73044204711914
4.02316666666667	1.73664093017578
4.0265	1.73187255859375
4.02983333333334	1.71566009521485
4.03316666666667	1.68895721435547
4.0365	1.65176391601563
4.03983333333334	1.60503387451172
4.04316666666667	1.55353546142578
4.0465	1.49869918823242
4.04983333333334	1.44433975219727
4.05316666666667	1.3885498046875
4.0565	1.33466720581055
4.05983333333334	1.28030776977539
4.06316666666667	1.22213363647461
4.0665	1.1591911315918
4.06983333333334	1.09148025512696
4.07316666666667	1.02519989013672
4.0765	0.961780548095703
4.07983333333334	0.899791717529297
4.08316666666667	0.843048095703125
4.0865	0.792503356933594
4.08983333333334	0.751495361328125
4.09316666666667	0.713825225830078
4.0965	0.676155090332032
4.09983333333334	0.638484954833985
4.10316666666667	0.598430633544922
4.1065	0.560760498046875
4.10983333333334	0.526905059814453
4.11316666666667	0.49591064453125
4.1165	0.468254089355469
4.11983333333334	0.445365905761719
4.12316666666667	0.42724609375
4.1265	0.40578842163086
4.12983333333334	0.376224517822266
4.13316666666667	0.344276428222656
4.1365	0.31423568725586
4.13983333333334	0.286102294921875
4.14316666666667	0.257492065429688
4.1465	0.231266021728516
4.14983333333334	0.208377838134766
4.15316666666667	0.18310546875
4.1565	0.154972076416016
4.15983333333334	0.125408172607422
4.16316666666667	0.0967979431152344
4.1665	0.0705718994140625
4.16983333333334	0.0476837158203125
4.17316666666667	0.0309944152832031
4.1765	0.0176429748535156
4.17983333333334	0.003814697265625
4.18316666666667	-0.0119209289550781
4.1865	-0.0276565551757813
4.18983333333334	-0.0433921813964844
4.19316666666667	-0.0591278076171875
4.1965	-0.0739097595214844
4.19983333333334	-0.0848770141601563
4.20316666666667	-0.0925064086914063
4.2065	-0.0982284545898438
4.20983333333334	-0.103473663330078
4.21316666666667	-0.109195709228516
4.2165	-0.112056732177735
4.21983333333334	-0.114917755126953
4.22316666666667	-0.118255615234375
4.2265	-0.119686126708985
4.22983333333334	-0.118255615234375
4.23316666666667	-0.112533569335938
4.2365	-0.109672546386719
4.23983333333334	-0.109195709228516
4.24316666666667	-0.108718872070313
4.2465	-0.109195709228516
4.24983333333334	-0.109195709228516
4.25316666666667	-0.111579895019531
4.2565	-0.112056732177735
4.25983333333334	-0.111103057861328
4.26316666666667	-0.107288360595703
4.2665	-0.10061264038086
4.26983333333334	-0.0939369201660156
4.27316666666667	-0.0891685485839844
4.2765	-0.0844001770019531
4.27983333333334	-0.0786781311035157
4.28316666666667	-0.0748634338378907
4.2865	-0.0739097595214844
4.28983333333334	-0.0748634338378907
4.29316666666667	-0.0743865966796875
4.2965	-0.0743865966796875
4.29983333333334	-0.0753402709960938
4.30316666666667	-0.0772476196289063
4.3065	-0.0786781311035157
4.30983333333334	-0.080108642578125
4.31316666666667	-0.0824928283691406
4.3165	-0.0863075256347656
4.31983333333334	-0.0886917114257813
4.32316666666667	-0.0891685485839844
4.3265	-0.0886917114257813
4.32983333333334	-0.0853538513183594
4.33316666666667	-0.0824928283691406
4.3365	-0.0772476196289063
4.33983333333334	-0.0734329223632813
4.34316666666667	-0.0691413879394532
4.3465	-0.0662803649902344
4.34983333333334	-0.0658035278320313
4.35316666666667	-0.0667572021484375
4.3565	-0.0672340393066407
4.35983333333334	-0.0662803649902344
4.36316666666667	-0.0638961791992188
4.3665	-0.0591278076171875
4.36983333333334	-0.0519752502441407
4.37316666666667	-0.0414848327636719
4.3765	-0.030517578125
4.37983333333334	-0.0214576721191406
4.38316666666667	-0.0166893005371094
4.3865	-0.0138282775878906
4.38983333333334	-0.0147819519042969
4.39316666666667	-0.0209808349609375
4.3965	-0.0309944152832031
4.39983333333334	-0.0405311584472656
4.40316666666667	-0.0472068786621094
4.4065	-0.0548362731933594
4.40983333333334	-0.0581741333007813
4.41316666666667	-0.0581741333007813
4.4165	-0.0567436218261719
4.41983333333334	-0.0543594360351563
4.42316666666667	-0.0519752502441407
4.4265	-0.0467300415039063
4.42983333333334	-0.0448226928710938
4.43316666666667	-0.0452995300292969
4.4365	-0.0457763671875
4.43983333333334	-0.0438690185546875
4.44316666666667	-0.0410079956054688
4.4465	-0.0405311584472656
4.44983333333334	-0.0424385070800781
4.45316666666667	-0.0462532043457031
4.4565	-0.0514984130859375
4.45983333333334	-0.0586509704589844
4.46316666666667	-0.0662803649902344
4.4665	-0.0715255737304688
4.46983333333334	-0.06866455078125
4.47316666666667	-0.0615119934082032
4.4765	-0.0548362731933594
4.47983333333334	-0.0486373901367188
4.48316666666667	-0.0462532043457031
4.4865	-0.0438690185546875
4.48983333333334	-0.0438690185546875
4.49316666666667	-0.0414848327636719
4.4965	-0.0367164611816406
4.49983333333334	-0.030517578125
4.50316666666667	-0.02288818359375
4.5065	-0.0171661376953125
4.50983333333334	-0.0138282775878906
4.51316666666667	-0.0123977661132813
4.5165	-0.0133514404296875
4.51983333333334	-0.0171661376953125
4.52316666666667	-0.0200271606445313
4.5265	-0.0214576721191406
4.52983333333334	-0.0214576721191406
4.53316666666667	-0.0214576721191406
4.5365	-0.0209808349609375
4.53983333333334	-0.0176429748535156
4.54316666666667	-0.0162124633789063
4.5465	-0.0171661376953125
4.54983333333334	-0.0219345092773438
4.55316666666667	-0.0276565551757813
4.5565	-0.030517578125
4.55983333333334	-0.0309944152832031
4.56316666666667	-0.0329017639160156
4.5665	-0.0329017639160156
4.56983333333334	-0.0290870666503906
4.57316666666667	-0.0219345092773438
4.5765	-0.019073486328125
4.57983333333334	-0.0181198120117188
4.58316666666667	-0.0147819519042969
4.5865	-0.0123977661132813
4.58983333333334	-0.0133514404296875
4.59316666666667	-0.0176429748535156
4.5965	-0.0181198120117188
4.59983333333334	-0.0138282775878906
4.60316666666667	-0.0095367431640625
4.6065	-0.00762939453125
4.60983333333334	-0.00667572021484375
4.61316666666667	-0.00619888305664063
4.6165	-0.00858306884765625
4.61983333333334	-0.0152587890625
4.62316666666667	-0.026702880859375
4.6265	-0.0357627868652344
4.62983333333334	-0.0391006469726563
4.63316666666667	-0.0352859497070313
4.6365	-0.0300407409667969
4.63983333333334	-0.0271797180175781
4.64316666666667	-0.02288818359375
4.6465	-0.0143051147460938
4.64983333333334	-0.00715255737304688
4.65316666666667	-0.00810623168945313
4.6565	-0.0143051147460938
4.65983333333334	-0.0181198120117188
4.66316666666667	-0.0205039978027344
4.6665	-0.026702880859375
4.66983333333334	-0.0357627868652344
4.67316666666667	-0.0414848327636719
4.6765	-0.0410079956054688
4.67983333333334	-0.0395774841308594
4.68316666666667	-0.0371932983398438
4.6865	-0.034332275390625
4.68983333333334	-0.0314712524414063
4.69316666666667	-0.0333786010742188
4.6965	-0.0391006469726563
4.69983333333334	-0.0467300415039063
4.70316666666667	-0.0529289245605469
4.7065	-0.0553131103515625
4.70983333333334	-0.0562667846679688
4.71316666666667	-0.0548362731933594
4.7165	-0.0500679016113282
4.71983333333334	-0.0391006469726563
4.72316666666667	-0.0281333923339844
4.7265	-0.0219345092773438
4.72983333333334	-0.0209808349609375
4.73316666666667	-0.0209808349609375
4.7365	-0.0233650207519531
4.73983333333334	-0.0300407409667969
4.74316666666667	-0.0357627868652344
4.7465	-0.03814697265625
4.74983333333334	-0.034332275390625
4.75316666666667	-0.0319480895996094
4.7565	-0.0300407409667969
4.75983333333334	-0.0300407409667969
4.76316666666667	-0.0338554382324219
4.7665	-0.0395774841308594
4.76983333333334	-0.0457763671875
4.77316666666667	-0.0491142272949219
4.7765	-0.0491142272949219
4.77983333333334	-0.0481605529785156
4.78316666666667	-0.0443458557128906
4.7865	-0.03814697265625
4.78983333333334	-0.0329017639160156
4.79316666666667	-0.0290870666503906
4.7965	-0.0286102294921875
4.79983333333334	-0.0262260437011719
4.80316666666667	-0.026702880859375
4.8065	-0.030517578125
4.80983333333334	-0.0367164611816406
4.81316666666667	-0.0386238098144531
4.8165	-0.0391006469726563
4.81983333333334	-0.0433921813964844
4.82316666666667	-0.0500679016113282
4.8265	-0.0543594360351563
4.82983333333334	-0.0538825988769532
4.83316666666667	-0.0538825988769532
4.8365	-0.0557899475097657
4.83983333333334	-0.0519752502441407
4.84316666666667	-0.0452995300292969
4.8465	-0.0362396240234375
4.84983333333334	-0.0300407409667969
4.85316666666667	-0.0243186950683594
4.8565	-0.0185966491699219
4.85983333333334	-0.0166893005371094
4.86316666666667	-0.0185966491699219
4.8665	-0.0214576721191406
4.86983333333334	-0.0200271606445313
4.87316666666667	-0.0162124633789063
4.8765	-0.00762939453125
4.87983333333334	-0.000476837158203125
4.88316666666667	0.00762939453125
4.8865	0.011444091796875
4.88983333333334	0.0119209289550781
4.89316666666667	0.00858306884765625
4.8965	0.00286102294921875
4.89983333333334	-0.00333786010742188
4.90316666666667	-0.0095367431640625
4.9065	-0.0143051147460938
4.90983333333334	-0.0171661376953125
4.91316666666667	-0.0181198120117188
4.9165	-0.019073486328125
4.91983333333334	-0.0185966491699219
4.92316666666667	-0.0157356262207031
4.9265	-0.00905990600585938
4.92983333333334	-0.00238418579101563
4.93316666666667	0.00333786010742188
4.9365	0.00858306884765625
4.93983333333334	0.019073486328125
4.94316666666667	0.0314712524414063
4.9465	0.0438690185546875
4.94983333333334	0.0562667846679688
4.95316666666667	0.0681877136230469
4.9565	0.0791549682617188
4.95983333333334	0.0882148742675781
4.96316666666667	0.0967979431152344
4.9665	0.104427337646485
4.96983333333334	0.111579895019531
4.97316666666667	0.122547149658203
4.9765	0.141620635986328
4.97983333333334	0.1678466796875
4.98316666666667	0.200748443603516
4.9865	0.240325927734375
4.98983333333334	0.288963317871094
4.99316666666667	0.343799591064453
4.9965	0.402450561523438
4.99983333333334	0.464916229248047
5.00316666666667	0.533103942871094
5.0065	0.608444213867188
5.00983333333334	0.689983367919922
5.01316666666667	0.780582427978516
5.0165	0.879287719726563
5.01983333333334	0.988483428955078
5.02316666666667	1.11532211303711
5.0265	1.26409530639649
5.02983333333334	1.43575668334961
5.03316666666667	1.62363052368164
5.0365	1.82962417602539
5.03983333333334	2.05707550048828
5.04316666666667	2.30598449707031
5.0465	2.57539749145508
5.04983333333334	2.86912918090821
5.05316666666667	3.19719314575196
5.0565	3.56483459472656
5.05983333333334	3.97300720214844
5.06316666666667	4.42266464233399
5.0665	4.91523742675781
5.06983333333334	5.46026229858399
5.07316666666667	6.06250762939453
5.0765	6.7286491394043
5.07983333333334	7.46250152587891
5.08316666666667	8.26883316040039
5.0865	9.15193557739258
5.08983333333334	10.1122856140137
5.09316666666667	11.1560821533203
5.0965	12.2866630554199
5.09983333333334	13.5116577148438
5.10316666666667	14.8382186889649
5.1065	16.2754058837891
5.10983333333334	17.8294181823731
5.11316666666667	19.5035934448242
5.1165	21.3017463684082
5.11983333333334	23.2291221618653
5.12316666666667	25.2909660339356
5.1265	27.4920463562012
5.12983333333334	29.8399925231934
5.13316666666667	32.3405265808106
5.1365	34.9974632263184
5.13983333333334	37.8127098083496
5.14316666666667	40.7876968383789
5.1465	43.9214706420899
5.14983333333334	47.2159385681153
5.15316666666667	50.6720542907715
5.1565	54.2864799499512
5.15983333333334	58.0554008483887
5.16316666666667	61.9702339172364
5.1665	66.0262107849121
5.16983333333334	70.2080726623535
5.17316666666667	74.5024681091309
5.1765	78.9036750793457
5.17983333333334	83.4074020385742
5.18316666666667	88.0060195922852
5.1865	92.6847457885742
5.18983333333334	97.4335670471192
5.19316666666667	102.243423461914
5.1965	107.096672058106
5.19983333333334	111.966133117676
5.20316666666667	116.831779479981
5.2065	121.681213378906
5.20983333333334	126.493930816651
5.21316666666667	131.248474121094
5.2165	135.919570922852
5.21983333333334	140.491485595703
5.22316666666667	144.942283630371
5.2265	149.248123168946
5.22983333333334	153.393268585205
5.23316666666667	157.356262207031
5.2365	161.123275756836
5.23983333333334	164.675235748291
5.24316666666667	168.001174926758
5.2465	171.093463897705
5.24983333333334	173.938751220703
5.25316666666667	176.532745361328
5.2565	178.864002227783
5.25983333333334	180.922508239746
5.26316666666667	182.692527770996
5.2665	184.16690826416
5.26983333333334	185.340404510498
5.27316666666667	186.214447021485
5.2765	186.796188354492
5.27983333333334	187.091827392578
5.28316666666667	187.114238739014
5.2865	186.862468719483
5.28983333333334	186.343669891358
5.29316666666667	185.562133789063
5.2965	184.527397155762
5.29983333333334	183.252334594727
5.30316666666667	181.742191314697
5.3065	180.016040802002
5.30983333333334	178.082466125488
5.31316666666667	175.95386505127
5.3165	173.639297485352
5.31983333333334	171.154022216797
5.32316666666667	168.514728546143
5.3265	165.738582611084
5.32983333333334	162.845611572266
5.33316666666667	159.848690032959
5.3365	156.761646270752
5.33983333333334	153.592586517334
5.34316666666667	150.353908538819
5.3465	147.050380706787
5.34983333333334	143.688201904297
5.35316666666667	140.285968780518
5.3565	136.860847473145
5.35983333333334	133.424758911133
5.36316666666667	129.984855651856
5.3665	126.551151275635
5.36983333333334	123.132228851319
5.37316666666667	119.728088378906
5.3765	116.339683532715
5.37983333333334	112.975120544434
5.38316666666667	109.639167785645
5.3865	106.338500976563
5.38983333333334	103.075981140137
5.39316666666667	99.8606681823731
5.3965	96.6949462890625
5.39983333333334	93.5826301574707
5.40316666666667	90.5280113220215
5.4065	87.5315666198731
5.40983333333334	84.5985412597656
5.41316666666667	81.72607421875
5.4165	78.9165496826172
5.41983333333334	76.1704444885254
5.42316666666667	73.4872817993164
5.4265	70.8732604980469
5.42983333333334	68.326473236084
5.43316666666667	65.8507347106934
5.4365	63.4441375732422
5.43983333333334	61.1109733581543
5.44316666666667	58.8488578796387
5.4465	56.6554069519043
5.44983333333334	54.5330047607422
5.45316666666667	52.4773597717285
5.4565	50.4884719848633
5.45983333333334	48.5606193542481
5.46316666666667	46.7019081115723
5.4665	44.9094772338867
5.46983333333334	43.1818962097168
5.47316666666667	41.5167808532715
5.4765	39.9141311645508
5.47983333333334	38.3772850036621
5.48316666666667	36.8986129760742
5.4865	35.4804992675781
5.48983333333334	34.1248512268067
5.49316666666667	32.8326225280762
5.4965	31.6033363342285
5.49983333333334	30.4355621337891
5.50316666666667	29.327392578125
5.5065	28.2731056213379
5.50983333333334	27.2674560546875
5.51316666666667	26.3080596923828
5.5165	25.393009185791
5.51983333333334	24.5223045349121
5.52316666666667	23.6988067626953
5.5265	22.9239463806153
5.52983333333334	22.1905708312988
5.53316666666667	21.5005874633789
5.5365	20.8535194396973
5.53983333333334	20.2450752258301
5.54316666666667	19.6690559387207
5.5465	19.1235542297363
5.54983333333334	18.6142921447754
5.55316666666667	18.1374549865723
5.5565	17.6901817321778
5.55983333333334	17.2710418701172
5.56316666666667	16.878604888916
5.5665	16.5085792541504
5.56983333333334	16.1585807800293
5.57316666666667	15.831470489502
5.5765	15.5258178710938
5.57983333333334	15.2406692504883
5.58316666666667	14.9755477905274
5.5865	14.7342681884766
5.58983333333334	14.5134925842285
5.59316666666667	14.3051147460938
5.5965	14.1072273254395
5.59983333333334	13.9188766479492
5.60316666666667	13.7405395507813
5.6065	13.5693550109863
5.60983333333334	13.4086608886719
5.61316666666667	13.2632255554199
5.6165	13.1316184997559
5.61983333333334	13.0100250244141
5.62316666666667	12.8960609436035
5.6265	12.7916336059571
5.62983333333334	12.6953125
5.63316666666667	12.6042366027832
5.6365	12.5179290771485
5.63983333333334	12.4406814575196
5.64316666666667	12.3720169067383
5.6465	12.3076438903809
5.64983333333334	12.2461318969727
5.65316666666667	12.1898651123047
5.6565	12.1340751647949
5.65983333333334	12.075424194336
5.66316666666667	12.0201110839844
5.6665	11.9705200195313
5.66983333333334	11.9285583496094
5.67316666666667	11.8899345397949
5.6765	11.8546485900879
5.67983333333334	11.8236541748047
5.68316666666667	11.7959976196289
5.6865	11.7707252502442
5.68983333333334	11.7406845092774
5.69316666666667	11.7082595825196
5.6965	11.678695678711
5.69983333333334	11.6534233093262
5.70316666666667	11.6291046142578
5.7065	11.6033554077149
5.70983333333334	11.5818977355957
5.71316666666667	11.5647315979004
5.7165	11.5461349487305
5.71983333333334	11.5246772766113
5.72316666666667	11.5041732788086
5.7265	11.4860534667969
5.72983333333334	11.4684104919434
5.73316666666667	11.4498138427735
5.7365	11.4350318908692
5.73983333333334	11.4226341247559
5.74316666666667	11.4121437072754
5.7465	11.4002227783203
5.74983333333334	11.3863945007324
5.75316666666667	11.3744735717774
5.7565	11.3658905029297
5.75983333333334	11.3615989685059
5.76316666666667	11.3558769226074
5.7665	11.3511085510254
5.76983333333334	11.347770690918
5.77316666666667	11.3449096679688
5.7765	11.3377571105957
5.77983333333334	11.3263130187988
5.78316666666667	11.3177299499512
5.7865	11.3101005554199
5.78983333333334	11.3029479980469
5.79316666666667	11.2943649291992
5.7965	11.2862586975098
5.79983333333334	11.2810134887696
5.80316666666667	11.2748146057129
5.8065	11.2709999084473
5.80983333333334	11.2695693969727
5.81316666666667	11.2686157226563
5.8165	11.2652778625488
5.81983333333334	11.258602142334
5.82316666666667	11.2533569335938
5.8265	11.2485885620117
5.82983333333334	11.2452507019043
5.83316666666667	11.2438201904297
5.8365	11.2452507019043
5.83983333333334	11.2485885620117
5.84316666666667	11.2485885620117
5.8465	11.2428665161133
5.84983333333334	11.232852935791
5.85316666666667	11.220932006836
5.8565	11.2094879150391
5.85983333333334	11.1994743347168
5.86316666666667	11.1918449401856
5.8665	11.1870765686035
5.86983333333334	11.1846923828125
5.87316666666667	11.1837387084961
5.8765	11.1885070800781
5.87983333333334	11.1932754516602
5.88316666666667	11.195182800293
5.8865	11.195182800293
5.88983333333334	11.1947059631348
5.89316666666667	11.1980438232422
5.8965	11.1989974975586
5.89983333333334	11.1989974975586
5.90316666666667	11.1970901489258
5.9065	11.1956596374512
5.90983333333334	11.1932754516602
5.91316666666667	11.1851692199707
5.9165	11.171817779541
5.91983333333334	11.1594200134278
5.92316666666667	11.1527442932129
5.9265	11.1484527587891
5.92983333333334	11.1441612243653
5.93316666666667	11.1403465270996
5.9365	11.1403465270996
5.93983333333334	11.1384391784668
5.94316666666667	11.1355781555176
5.9465	11.129379272461
5.94983333333334	11.1231803894043
5.95316666666667	11.1174583435059
5.9565	11.1117362976074
5.95983333333334	11.1069679260254
5.96316666666667	11.1007690429688
5.9665	11.0955238342285
5.96983333333334	11.0907554626465
5.97316666666667	11.0869407653809
5.9765	11.0888481140137
5.97983333333334	11.0940933227539
5.98316666666667	11.0974311828613
5.9865	11.0964775085449
5.98983333333334	11.0955238342285
5.99316666666667	11.0955238342285
5.9965	11.0907554626465
5.99983333333334	11.0821723937988
6.00316666666667	11.0774040222168
6.0065	11.0769271850586
6.00983333333334	11.075496673584
6.01316666666667	11.0726356506348
6.0165	11.0702514648438
6.01983333333334	11.0678672790528
6.02316666666667	11.0640525817871
6.0265	11.0602378845215
6.02983333333334	11.0573768615723
6.03316666666667	11.0535621643067
6.0365	11.049747467041
6.03983333333334	11.0492706298828
6.04316666666667	11.0487937927246
6.0465	11.0459327697754
6.04983333333334	11.0416412353516
6.05316666666667	11.0368728637696
6.0565	11.0349655151367
6.05983333333334	11.0321044921875
6.06316666666667	11.0311508178711
6.0665	11.0354423522949
6.06983333333334	11.0387802124024
6.07316666666667	11.0397338867188
6.0765	11.0349655151367
6.07983333333334	11.0292434692383
6.08316666666667	11.0216140747071
6.0865	11.0130310058594
6.08983333333334	11.0063552856446
6.09316666666667	11.0049247741699
6.0965	11.0034942626953
6.09983333333334	10.9987258911133
6.10316666666667	10.9925270080567
6.1065	10.9853744506836
6.10983333333334	10.9786987304688
6.11316666666667	10.9724998474121
6.1165	10.9715461730957
6.11983333333334	10.9748840332031
6.12316666666667	10.9777450561524
6.1265	10.9801292419434
6.12983333333334	10.9763145446778
6.13316666666667	10.9734535217285
6.1365	10.9696388244629
6.13983333333334	10.9672546386719
6.14316666666667	10.9639167785645
6.1465	10.9553337097168
6.14983333333334	10.948657989502
6.15316666666667	10.9443664550781
6.1565	10.9415054321289
6.15983333333334	10.9376907348633
6.16316666666667	10.9343528747559
6.1665	10.9357833862305
6.16983333333334	10.9386444091797
6.17316666666667	10.9405517578125
6.1765	10.9405517578125
6.17983333333334	10.9357833862305
6.18316666666667	10.9324455261231
6.1865	10.9314918518067
6.18983333333334	10.9295845031738
6.19316666666667	10.9238624572754
6.1965	10.9143257141113
6.19983333333334	10.9076499938965
6.20316666666667	10.9024047851563
6.2065	10.8966827392578
6.20983333333334	10.8928680419922
6.21316666666667	10.8909606933594
6.2165	10.890007019043
6.21983333333334	10.890007019043
6.22316666666667	10.8890533447266
6.2265	10.8871459960938
6.22983333333334	10.8833312988281
6.23316666666667	10.8771324157715
6.2365	10.8671188354492
6.23983333333334	10.8523368835449
6.24316666666667	10.8356475830078
6.2465	10.8203887939453
6.24983333333334	10.8122825622559
6.25316666666667	10.8127593994141
6.2565	10.8170509338379
6.25983333333334	10.8227729797363
6.26316666666667	10.8270645141602
6.2665	10.8299255371094
6.26983333333334	10.826587677002
6.27316666666667	10.8189582824707
6.2765	10.8132362365723
6.27983333333334	10.8098983764649
6.28316666666667	10.8094215393067
6.2865	10.8070373535156
6.28983333333334	10.8036994934082
6.29316666666667	10.796070098877
6.2965	10.7874870300293
6.29983333333334	10.7822418212891
6.30316666666667	10.7817649841309
6.3065	10.7841491699219
6.30983333333334	10.7874870300293
6.31316666666667	10.7941627502442
6.3165	10.7979774475098
6.31983333333334	10.7965469360352
6.32316666666667	10.7860565185547
6.3265	10.7731819152832
6.32983333333334	10.7612609863281
6.33316666666667	10.7522010803223
6.3365	10.7450485229492
6.33983333333334	10.7378959655762
6.34316666666667	10.7345581054688
6.3465	10.7312202453613
6.34983333333334	10.7274055480957
6.35316666666667	10.7202529907227
6.3565	10.7154846191406
6.35983333333334	10.7164382934571
6.36316666666667	10.7183456420899
6.3665	10.7154846191406
6.36983333333334	10.7097625732422
6.37316666666667	10.704517364502
6.3765	10.6992721557617
6.37983333333334	10.6906890869141
6.38316666666667	10.6840133666992
6.3865	10.6797218322754
6.38983333333334	10.6773376464844
6.39316666666667	10.6759071350098
6.3965	10.6720924377442
6.39983333333334	10.6706619262696
6.40316666666667	10.6678009033203
6.4065	10.6654167175293
6.40983333333334	10.6616020202637
6.41316666666667	10.6568336486817
6.4165	10.6539726257324
6.41983333333334	10.645866394043
6.42316666666667	10.6363296508789
6.4265	10.6296539306641
6.42983333333334	10.6291770935059
6.43316666666667	10.6320381164551
6.4365	10.6344223022461
6.43983333333334	10.6372833251953
6.44316666666667	10.6406211853028
6.4465	10.6430053710938
6.44983333333334	10.6444358825684
6.45316666666667	10.6449127197266
6.4565	10.6382369995117
6.45983333333334	10.6277465820313
6.46316666666667	10.6172561645508
6.4665	10.6110572814942
6.46983333333334	10.6062889099121
6.47316666666667	10.6019973754883
6.4765	10.6029510498047
6.47983333333334	10.610580444336
6.48316666666667	10.6172561645508
6.4865	10.6163024902344
6.48983333333334	10.6101036071778
6.49316666666667	10.6005668640137
6.4965	10.591983795166
6.49983333333334	10.5843544006348
6.50316666666667	10.5810165405274
6.5065	10.5810165405274
6.50983333333334	10.5814933776856
6.51316666666667	10.5795860290528
6.5165	10.5752944946289
6.51983333333334	10.5700492858887
6.52316666666667	10.5681419372559
6.5265	10.5657577514649
6.52983333333334	10.5624198913574
6.53316666666667	10.5600357055664
6.5365	10.5581283569336
6.53983333333334	10.5586051940918
6.54316666666667	10.5557441711426
6.5465	10.551929473877
6.54983333333334	10.5471611022949
6.55316666666667	10.5466842651367
6.5565	10.5500221252442
6.55983333333334	10.5509757995606
6.56316666666667	10.5509757995606
6.5665	10.5481147766113
6.56983333333334	10.5485916137696
6.57316666666667	10.5457305908203
6.5765	10.5357170104981
6.57983333333334	10.5218887329102
6.58316666666667	10.5066299438477
6.5865	10.4942321777344
6.58983333333334	10.4832649230957
6.59316666666667	10.4765892028809
6.5965	10.4746818542481
6.59983333333334	10.4732513427735
6.60316666666667	10.4722976684571
6.6065	10.4732513427735
6.60983333333334	10.4775428771973
6.61316666666667	10.4818344116211
6.6165	10.4856491088867
6.61983333333334	10.4889869689942
6.62316666666667	10.488510131836
6.6265	10.4832649230957
6.62983333333334	10.4742050170899
6.63316666666667	10.4618072509766
6.6365	10.4494094848633
6.63983333333334	10.4403495788574
6.64316666666667	10.4374885559082
6.6465	10.434627532959
6.64983333333334	10.4260444641113
6.65316666666667	10.4207992553711
6.6565	10.4174613952637
6.65983333333334	10.4169845581055
6.66316666666667	10.4150772094727
6.6665	10.4198455810547
[truncated: 2,508 more rows]
