# Supplementary material for: Phase-Specific Parameter Estimation in Chiral HPLC Using 1‑Site, 2‑Site Stochastic Models, and Unified Equation Approach
Source: Anal Chem. 2026 Apr 29;98(18):13925–39. doi: 10.1021/acs.analchem.6c01634 (PMC13177292; doi:10.1021/acs.analchem.6c01634)
Supplement: Supplementary file 2 [file ac6c01634_si_002.zip › SupportingInformation/01_isotherm_fit/CELL3_overload_data.csv]

file	column	wavelength	conc	t_M	s_M	t_A	t_B	w_A	w_B
LORA_CELL3_05_10_25401.CSV	CELL3	225	5	4.027166667	0.048128235	5.297166667	9.143833333	0.196666667	0.163333333
LORA_CELL3_05_10_25402.CSV	CELL3	225	10	4.029166667	0.048128235	5.3025	9.1525	0.206666667	0.38
LORA_CELL3_05_10_25403.CSV	CELL3	225	20	4.0275	0.048128235	5.284166667	9.244166667	0.196666667	0.656666667
LORA_CELL3_05_10_25404.CSV	CELL3	225	50	4.027833333	0.048128235	5.2845	9.261166667	0.21	0.81
LORA_CELL3_05_10_25405.CSV	CELL3	225	100	4.0285	0.048128235	5.285166667	9.2585	0.21	0.79
LORA_CELL3_05_10_25406.CSV	CELL3	225	200	4.026666667	0.046712699	5.283333333	9.196666667	0.21	0.783333333
LORA_CELL3_05_10_25407.CSV	CELL3	225	300	4.029833333	0.048128235	5.2865	9.239833333	0.213333333	0.853333333
LORA_CELL3_05_10_25408.CSV	CELL3	225	400	4.028166667	0.046712699	5.288166667	9.198166667	0.213333333	0.86
LORA_CELL3_05_10_25409.CSV	CELL3	225	500	4.024333333	0.048128235	5.281	9.214333333	0.21	0.856666667
LORA_CELL3_05_10_25410.CSV	CELL3	225	1000	4.024166667	0.046712699	5.280833333	9.200833333	0.213333333	0.86
LORA_CELL3_05_10_25411.CSV	CELL3	225	1500	4.028666667	0.045297163	5.285333333	9.208666667	0.213333333	0.856666667
LORA_CELL3_05_10_25412.CSV	CELL3	225	2000	4.0265	0.046712699	5.283166667	9.1965	0.213333333	0.856666667
LORA_CELL3_05_10_22501.CSV	CELL3	254	5	4.023833333	0.050959308	5.2705	9.133833333	0.2	0.463333333
LORA_CELL3_05_10_22502.CSV	CELL3	254	10	4.029166667	0.050959308	5.289166667	9.149166667	0.213333333	0.643333333
LORA_CELL3_05_10_22503.CSV	CELL3	254	20	4.020833333	0.049543772	5.294166667	9.2475	0.21	0.78
LORA_CELL3_05_10_22504.CSV	CELL3	254	50	4.0245	0.052374844	5.2845	9.231166667	0.216666667	0.826666667
LORA_CELL3_05_10_22505.CSV	CELL3	254	100	4.0285	0.050959308	5.285166667	9.205166667	0.213333333	0.853333333
LORA_CELL3_05_10_22506.CSV	CELL3	254	200	4.026666667	0.048128235	5.286666667	9.21	0.213333333	0.856666667
LORA_CELL3_05_10_22507.CSV	CELL3	254	300	4.029833333	0.049543772	5.289833333	9.2165	0.213333333	0.86
LORA_CELL3_05_10_22508.CSV	CELL3	254	400	4.028166667	0.050959308	5.284833333	9.198166667	0.213333333	0.856666667
LORA_CELL3_05_10_22509.CSV	CELL3	254	500	4.024333333	0.049543772	5.281	9.211	0.213333333	0.856666667
LORA_CELL3_05_10_22510.CSV	CELL3	254	1000	4.020833333	0.049543772	5.280833333	9.200833333	0.213333333	0.856666667
LORA_CELL3_05_10_22511.CSV	CELL3	254	1500	4.025333333	0.049543772	5.285333333	9.198666667	0.213333333	0.856666667
LORA_CELL3_05_10_22512.CSV	CELL3	254	2000	4.023166667	0.048128235	5.283166667	9.1965	0.213333333	0.856666667
LORA_CELL3_05_10_01.CSV	CELL3	orig	100	4.011333333	0.043881626	5.238	9.041333333	0.18	0.836666667
LORA_CELL3_05_10_02.CSV	CELL3	orig	200	4.011333333	0.04246609	5.241333333	9.041333333	0.206666667	0.836666667
LORA_CELL3_05_10_03.CSV	CELL3	orig	500	4.018833333	0.04246609	5.248833333	9.052166667	0.206666667	0.853333333
LORA_CELL3_05_10_04.CSV	CELL3	orig	1000	4.021666667	0.04246609	5.251666667	9.048333333	0.206666667	0.846666667
LORA_CELL3_05_10_05.CSV	CELL3	orig	2000	4.024666667	0.04246609	5.254666667	9.038	0.206666667	0.85
LORA_CELL3_05_10_06.CSV	CELL3	orig	5000	4.0255	0.043881626	5.258833333	9.058833333	0.21	0.863333333
LORA_CELL3_05_10_07.CSV	CELL3	orig	10000	4.023833333	0.04246609	5.253833333	9.047166667	0.206666667	0.86
LORA_CELL3_05_10_08.CSV	CELL3	orig	20000	4.0235	0.043881626	5.2535	9.016833333	0.213333333	0.86
LORA_CELL3_05_10_09.CSV	CELL3	orig	50000	4.026666667	0.043881626	5.313333333	8.853333333	0.316666667	0.86
LORA_CELL3_05_10_10.CSV	CELL3	orig	100000	4.038666667	0.043881626	5.282	8.795333333	0.373333333	0.893333333
