# Supplementary material for: Phase-Specific Parameter Estimation in Chiral HPLC Using 1‑Site, 2‑Site Stochastic Models, and Unified Equation Approach
Source: Anal Chem. 2026 Apr 29;98(18):13925–39. doi: 10.1021/acs.analchem.6c01634 (PMC13177292; doi:10.1021/acs.analchem.6c01634)
Supplement: Supplementary file 2 [file ac6c01634_si_002.zip › SupportingInformation/01_isotherm_fit/CELL4_data/LORA_CELL4_05_10_01.CSV]

0.00166666666666667	0.0243186950683594
0.005	0.0233650207519531
0.00833333333333334	0.0362396240234375
0.0116666666666667	0.0553131103515625
0.015	0.0810623168945313
0.0183333333333334	0.102519989013672
0.0216666666666667	0.118732452392578
0.025	0.126838684082031
0.0283333333333334	0.132083892822266
0.0316666666666667	0.138282775878906
0.035	0.133991241455078
0.0383333333333334	0.121116638183594
0.0416666666666667	0.10824203491211
0.045	0.103950500488281
0.0483333333333334	0.0977516174316406
0.0516666666666667	0.0848770141601563
0.055	0.0796318054199219
0.0583333333333334	0.0891685485839844
0.0616666666666667	0.1068115234375
0.065	0.123977661132813
0.0683333333333334	0.143051147460938
0.0716666666666667	0.162124633789063
0.075	0.174999237060547
0.0783333333333334	0.174999237060547
0.0816666666666667	0.168323516845703
0.085	0.155925750732422
0.0883333333333334	0.140190124511719
0.0916666666666667	0.128746032714844
0.095	0.121116638183594
0.0983333333333334	0.117778778076172
0.101666666666667	0.111579895019531
0.105	0.111579895019531
0.108333333333334	0.117778778076172
0.111666666666667	0.120639801025391
0.115	0.119686126708985
0.118333333333334	0.122547149658203
0.121666666666667	0.129222869873047
0.125	0.134468078613281
0.128333333333334	0.135421752929688
0.131666666666667	0.135898590087891
0.135	0.133991241455078
0.138333333333334	0.124931335449219
0.141666666666667	0.116825103759766
0.145	0.105381011962891
0.148333333333334	0.0967979431152344
0.151666666666667	0.0944137573242188
0.155	0.0996589660644531
0.158333333333334	0.1068115234375
0.161666666666667	0.110626220703125
0.165	0.112056732177735
0.168333333333334	0.112533569335938
0.171666666666667	0.1068115234375
0.175	0.0958442687988281
0.178333333333334	0.0820159912109375
0.181666666666667	0.0691413879394532
0.185	0.0615119934082032
0.188333333333334	0.0624656677246094
0.191666666666667	0.0758171081542969
0.195	0.0944137573242188
0.198333333333334	0.110626220703125
0.201666666666667	0.118255615234375
0.205	0.117778778076172
0.208333333333334	0.114917755126953
0.211666666666667	0.110149383544922
0.215	0.105381011962891
0.218333333333334	0.0977516174316406
0.221666666666667	0.09918212890625
0.225	0.103950500488281
0.228333333333334	0.104904174804688
0.231666666666667	0.0948905944824219
0.235	0.0867843627929688
0.238333333333334	0.0934600830078125
0.241666666666667	0.10824203491211
0.245	0.127792358398438
0.248333333333334	0.145435333251953
0.251666666666667	0.161170959472656
0.255	0.169754028320313
0.258333333333334	0.171661376953125
0.261666666666667	0.167369842529297
0.265	0.164031982421875
0.268333333333334	0.161170959472656
0.271666666666667	0.157833099365235
0.275	0.147342681884766
0.278333333333334	0.135898590087891
0.281666666666667	0.125885009765625
0.285	0.11587142944336
0.288333333333334	0.1068115234375
0.291666666666667	0.10061264038086
0.295	0.0958442687988281
0.298333333333334	0.0896453857421875
0.301666666666667	0.0844001770019531
0.305	0.0805854797363281
0.308333333333334	0.0743865966796875
0.311666666666667	0.0658035278320313
0.315	0.0662803649902344
0.318333333333334	0.0720024108886719
0.321666666666667	0.0786781311035157
0.325	0.080108642578125
0.328333333333334	0.0867843627929688
0.331666666666667	0.0910758972167969
0.335	0.0967979431152344
0.338333333333334	0.0982284545898438
0.341666666666667	0.0982284545898438
0.345	0.0934600830078125
0.348333333333334	0.0834465026855469
0.351666666666667	0.0853538513183594
0.355	0.0891685485839844
0.358333333333334	0.0977516174316406
0.361666666666667	0.0977516174316406
0.365	0.102519989013672
0.368333333333334	0.113487243652344
0.371666666666667	0.122547149658203
0.375	0.13113021850586
0.378333333333334	0.136375427246094
0.381666666666667	0.14638900756836
0.385	0.149250030517578
0.388333333333334	0.147819519042969
0.391666666666667	0.146865844726563
0.395	0.146865844726563
0.398333333333334	0.148296356201172
0.401666666666667	0.149250030517578
0.405	0.161170959472656
0.408333333333334	0.170707702636719
0.411666666666667	0.170230865478516
0.415	0.164031982421875
0.418333333333334	0.159740447998047
0.421666666666667	0.163078308105469
0.425	0.162601470947266
0.428333333333334	0.16021728515625
0.431666666666667	0.162124633789063
0.435	0.164508819580078
0.438333333333334	0.164508819580078
0.441666666666667	0.158786773681641
0.445	0.154972076416016
0.448333333333334	0.157356262207031
0.451666666666667	0.164508819580078
0.455	0.172615051269531
0.458333333333334	0.18453598022461
0.461666666666667	0.193595886230469
0.465	0.195980072021485
0.468333333333334	0.19216537475586
0.471666666666667	0.190258026123047
0.475	0.188827514648438
0.478333333333334	0.185012817382813
0.481666666666667	0.177860260009766
0.485	0.17690658569336
0.488333333333334	0.181674957275391
0.491666666666667	0.18310546875
0.495	0.181674957275391
0.498333333333334	0.172138214111328
0.501666666666667	0.168323516845703
0.505	0.165939331054688
0.508333333333334	0.168323516845703
0.511666666666667	0.168800354003906
0.515	0.164031982421875
0.518333333333334	0.161170959472656
0.521666666666667	0.158786773681641
0.525	0.156402587890625
0.528333333333334	0.149726867675781
0.531666666666667	0.14495849609375
0.535	0.148773193359375
0.538333333333334	0.151634216308594
0.541666666666667	0.150203704833985
0.545	0.144004821777344
0.548333333333334	0.142574310302735
0.551666666666667	0.143527984619141
0.555	0.145435333251953
0.558333333333334	0.149726867675781
0.561666666666667	0.155925750732422
0.565	0.168323516845703
0.568333333333334	0.179290771484375
0.571666666666667	0.188827514648438
0.575	0.19073486328125
0.578333333333334	0.193595886230469
0.581666666666667	0.200748443603516
0.585	0.206470489501953
0.588333333333334	0.209808349609375
0.591666666666667	0.213623046875
0.595	0.220775604248047
0.598333333333334	0.226974487304688
0.601666666666667	0.228404998779297
0.605	0.227451324462891
0.608333333333334	0.217914581298828
0.611666666666667	0.203609466552735
0.615	0.189304351806641
0.618333333333334	0.180721282958985
0.621666666666667	0.17690658569336
0.625	0.176429748535156
0.628333333333334	0.182151794433594
0.631666666666667	0.190258026123047
0.635	0.195980072021485
0.638333333333334	0.195026397705078
0.641666666666667	0.19073486328125
0.645	0.187873840332031
0.648333333333334	0.189304351806641
0.651666666666667	0.194072723388672
0.655	0.200748443603516
0.658333333333334	0.212192535400391
0.661666666666667	0.226974487304688
0.665	0.235080718994141
0.668333333333334	0.23794174194336
0.671666666666667	0.23794174194336
0.675	0.239849090576172
0.678333333333334	0.239849090576172
0.681666666666667	0.240325927734375
0.685	0.241279602050781
0.688333333333334	0.247955322265625
0.691666666666667	0.25177001953125
0.695	0.254154205322266
0.698333333333334	0.251293182373047
0.701666666666667	0.243663787841797
0.705	0.23794174194336
0.708333333333334	0.23031234741211
0.711666666666667	0.22125244140625
0.715	0.209808349609375
0.718333333333334	0.206947326660156
0.721666666666667	0.211238861083985
0.725	0.217437744140625
0.728333333333334	0.223159790039063
0.731666666666667	0.231742858886719
0.735	0.240802764892578
0.738333333333334	0.240325927734375
0.741666666666667	0.227451324462891
0.745	0.20599365234375
0.748333333333334	0.185966491699219
0.751666666666667	0.16927719116211
0.755	0.156879425048828
0.758333333333334	0.154972076416016
0.761666666666667	0.16021728515625
0.765	0.174522399902344
0.768333333333334	0.18453598022461
0.771666666666667	0.191211700439453
0.775	0.195026397705078
0.778333333333334	0.200271606445313
0.781666666666667	0.211238861083985
0.785	0.22268295288086
0.788333333333334	0.229835510253906
0.791666666666667	0.229835510253906
0.795	0.232696533203125
0.798333333333334	0.23794174194336
0.801666666666667	0.23794174194336
0.805	0.227928161621094
0.808333333333334	0.221729278564453
0.811666666666667	0.218868255615235
0.815	0.211715698242188
0.818333333333334	0.194072723388672
0.821666666666667	0.17690658569336
0.825	0.16927719116211
0.828333333333334	0.166893005371094
0.831666666666667	0.16927719116211
0.835	0.17547607421875
0.838333333333334	0.19073486328125
0.841666666666667	0.202178955078125
0.845	0.205516815185547
0.848333333333334	0.203609466552735
0.851666666666667	0.202655792236328
0.855	0.204563140869141
0.858333333333334	0.207901000976563
0.861666666666667	0.213623046875
0.865	0.22268295288086
0.868333333333334	0.227928161621094
0.871666666666667	0.231742858886719
0.875	0.229835510253906
0.878333333333334	0.225543975830078
0.881666666666667	0.225543975830078
0.885	0.233650207519531
0.888333333333334	0.252246856689453
0.891666666666667	0.270843505859375
0.895	0.286579132080078
0.898333333333334	0.293731689453125
0.901666666666667	0.298023223876953
0.905	0.296592712402344
0.908333333333334	0.293254852294922
0.911666666666667	0.283241271972656
0.915	0.267505645751953
0.918333333333334	0.25177001953125
0.921666666666667	0.231266021728516
0.925	0.210762023925781
0.928333333333334	0.188827514648438
0.931666666666667	0.179290771484375
0.935	0.186920166015625
0.938333333333334	0.202178955078125
0.941666666666667	0.220775604248047
0.945	0.234127044677735
0.948333333333334	0.244140625
0.951666666666667	0.243663787841797
0.955	0.237464904785156
0.958333333333334	0.227928161621094
0.961666666666667	0.223636627197266
0.965	0.223636627197266
0.968333333333334	0.226020812988281
0.971666666666667	0.229835510253906
0.975	0.226974487304688
0.978333333333334	0.221729278564453
0.981666666666667	0.212669372558594
0.985	0.208854675292969
0.988333333333334	0.209331512451172
0.991666666666667	0.212192535400391
0.995	0.226497650146485
0.998333333333334	0.245094299316406
1.00166666666667	0.262260437011719
1.005	0.275135040283203
1.00833333333334	0.281333923339844
1.01166666666667	0.2899169921875
1.015	0.294208526611328
1.01833333333334	0.299930572509766
1.02166666666667	0.304698944091797
1.025	0.301361083984375
1.02833333333334	0.297069549560547
1.03166666666667	0.290393829345703
1.035	0.283241271972656
1.03833333333334	0.27608871459961
1.04166666666667	0.272750854492188
1.045	0.284671783447266
1.04833333333334	0.300407409667969
1.05166666666667	0.309467315673828
1.055	0.312328338623047
1.05833333333334	0.312328338623047
1.06166666666667	0.311851501464844
1.065	0.302791595458985
1.06833333333334	0.292778015136719
1.07166666666667	0.284671783447266
1.075	0.28228759765625
1.07833333333334	0.277042388916016
1.08166666666667	0.26845932006836
1.085	0.257968902587891
1.08833333333334	0.25320053100586
1.09166666666667	0.254154205322266
1.095	0.255107879638672
1.09833333333334	0.253677368164063
1.10166666666667	0.250339508056641
1.105	0.256061553955078
1.10833333333334	0.263214111328125
1.11166666666667	0.270366668701172
1.115	0.269412994384766
1.11833333333334	0.266075134277344
1.12166666666667	0.258445739746094
1.125	0.245094299316406
1.12833333333334	0.225543975830078
1.13166666666667	0.209808349609375
1.135	0.206470489501953
1.13833333333334	0.21505355834961
1.14166666666667	0.2288818359375
1.145	0.241756439208985
1.14833333333334	0.257968902587891
1.15166666666667	0.268936157226563
1.155	0.274658203125
1.15833333333334	0.26702880859375
1.16166666666667	0.258922576904297
1.165	0.260353088378906
1.16833333333334	0.260353088378906
1.17166666666667	0.2593994140625
1.175	0.251293182373047
1.17833333333334	0.249385833740235
1.18166666666667	0.247478485107422
1.185	0.242233276367188
1.18833333333334	0.241279602050781
1.19166666666667	0.24557113647461
1.195	0.254631042480469
1.19833333333334	0.262737274169922
1.20166666666667	0.261783599853516
1.205	0.256538391113281
1.20833333333334	0.245094299316406
1.21166666666667	0.232219696044922
1.215	0.225067138671875
1.21833333333334	0.218391418457031
1.22166666666667	0.217437744140625
1.225	0.217914581298828
1.22833333333334	0.22125244140625
1.23166666666667	0.220298767089844
1.235	0.216960906982422
1.23833333333334	0.224113464355469
1.24166666666667	0.240802764892578
1.245	0.256061553955078
1.24833333333334	0.262737274169922
1.25166666666667	0.273704528808594
1.255	0.288963317871094
1.25833333333334	0.298023223876953
1.26166666666667	0.296115875244141
1.265	0.288486480712891
1.26833333333334	0.284194946289063
1.27166666666667	0.28228759765625
1.275	0.282764434814453
1.27833333333334	0.286579132080078
1.28166666666667	0.293254852294922
1.285	0.298500061035156
1.28833333333334	0.300407409667969
1.29166666666667	0.300884246826172
1.295	0.300884246826172
1.29833333333334	0.299453735351563
1.30166666666667	0.288486480712891
1.305	0.277996063232422
1.30833333333334	0.269412994384766
1.31166666666667	0.263214111328125
1.315	0.257492065429688
1.31833333333334	0.247001647949219
1.32166666666667	0.246524810791016
1.325	0.249385833740235
1.32833333333334	0.257015228271485
1.33166666666667	0.257968902587891
1.335	0.250339508056641
1.33833333333334	0.238895416259766
1.34166666666667	0.220775604248047
1.345	0.20599365234375
1.34833333333334	0.195980072021485
1.35166666666667	0.203132629394531
1.355	0.219821929931641
1.35833333333334	0.240325927734375
1.36166666666667	0.259876251220703
1.365	0.269412994384766
1.36833333333334	0.274181365966797
1.37166666666667	0.269889831542969
1.375	0.265121459960938
1.37833333333334	0.265598297119141
1.38166666666667	0.26845932006836
1.385	0.273227691650391
1.38833333333334	0.269412994384766
1.39166666666667	0.263690948486328
1.395	0.253677368164063
1.39833333333334	0.243186950683594
1.40166666666667	0.23651123046875
1.405	0.241279602050781
1.40833333333334	0.257492065429688
1.41166666666667	0.276565551757813
1.415	0.294208526611328
1.41833333333334	0.302791595458985
1.42166666666667	0.311851501464844
1.425	0.315189361572266
1.42833333333334	0.315666198730469
1.43166666666667	0.305652618408203
1.435	0.287532806396485
1.43833333333334	0.273227691650391
1.44166666666667	0.264167785644531
1.445	0.266551971435547
1.44833333333334	0.270366668701172
1.45166666666667	0.27608871459961
1.455	0.281333923339844
1.45833333333334	0.288009643554688
1.46166666666667	0.29754638671875
1.465	0.304698944091797
1.46833333333334	0.307083129882813
1.47166666666667	0.30660629272461
1.475	0.311851501464844
1.47833333333334	0.319957733154297
1.48166666666667	0.317573547363281
1.485	0.308990478515625
1.48833333333334	0.302791595458985
1.49166666666667	0.308990478515625
1.495	0.316143035888672
1.49833333333334	0.322341918945313
1.50166666666667	0.332832336425781
1.505	0.340938568115235
1.50833333333334	0.345230102539063
1.51166666666667	0.335216522216797
1.515	0.326156616210938
1.51833333333334	0.319004058837891
1.52166666666667	0.316143035888672
1.525	0.316143035888672
1.52833333333334	0.319004058837891
1.53166666666667	0.325679779052735
1.535	0.329017639160156
1.53833333333334	0.329971313476563
1.54166666666667	0.325679779052735
1.545	0.322341918945313
1.54833333333334	0.326156616210938
1.55166666666667	0.339508056640625
1.555	0.357151031494141
1.55833333333334	0.370502471923828
1.56166666666667	0.378608703613281
1.565	0.381946563720703
1.56833333333334	0.372886657714844
1.57166666666667	0.352859497070313
1.575	0.335693359375
1.57833333333334	0.332832336425781
1.58166666666667	0.335693359375
1.585	0.336647033691406
1.58833333333334	0.339508056640625
1.59166666666667	0.350475311279297
1.595	0.355720520019531
1.59833333333334	0.345230102539063
1.60166666666667	0.331401824951172
1.605	0.324249267578125
1.60833333333334	0.320911407470703
1.61166666666667	0.310897827148438
1.615	0.300407409667969
1.61833333333334	0.297069549560547
1.62166666666667	0.29897689819336
1.625	0.300407409667969
1.62833333333334	0.29754638671875
1.63166666666667	0.295162200927735
1.635	0.291824340820313
1.63833333333334	0.289440155029297
1.64166666666667	0.29134750366211
1.645	0.296592712402344
1.64833333333334	0.300407409667969
1.65166666666667	0.303268432617188
1.655	0.301837921142578
1.65833333333334	0.302791595458985
1.66166666666667	0.302791595458985
1.665	0.305652618408203
1.66833333333334	0.312328338623047
1.67166666666667	0.31280517578125
1.675	0.309944152832031
1.67833333333334	0.29754638671875
1.68166666666667	0.280857086181641
1.685	0.260353088378906
1.68833333333334	0.244140625
1.69166666666667	0.239372253417969
1.695	0.244140625
1.69833333333334	0.249862670898438
1.70166666666667	0.250816345214844
1.705	0.250339508056641
1.70833333333334	0.244140625
1.71166666666667	0.234127044677735
1.715	0.226497650146485
1.71833333333334	0.225067138671875
1.72166666666667	0.228404998779297
1.725	0.231742858886719
1.72833333333334	0.23651123046875
1.73166666666667	0.244617462158203
1.735	0.257492065429688
1.73833333333334	0.272274017333985
1.74166666666667	0.286102294921875
1.745	0.296115875244141
1.74833333333334	0.303745269775391
1.75166666666667	0.306129455566406
1.755	0.302791595458985
1.75833333333334	0.293254852294922
1.76166666666667	0.284671783447266
1.765	0.280857086181641
1.76833333333334	0.28228759765625
1.77166666666667	0.289440155029297
1.775	0.298500061035156
1.77833333333334	0.30517578125
1.78166666666667	0.30517578125
1.785	0.308036804199219
1.78833333333334	0.315189361572266
1.79166666666667	0.322341918945313
1.795	0.326156616210938
1.79833333333334	0.334262847900391
1.80166666666667	0.351428985595703
1.805	0.369071960449219
1.80833333333334	0.378608703613281
1.81166666666667	0.385761260986328
1.815	0.394821166992188
1.81833333333334	0.404834747314453
1.82166666666667	0.407218933105469
1.825	0.401973724365235
1.82833333333334	0.398635864257813
1.83166666666667	0.394344329833985
1.835	0.38909912109375
1.83833333333334	0.383377075195313
1.84166666666667	0.380992889404297
1.845	0.380992889404297
1.84833333333334	0.376701354980469
1.85166666666667	0.371456146240235
1.855	0.363826751708985
1.85833333333334	0.36001205444336
1.86166666666667	0.360488891601563
1.865	0.364780426025391
1.86833333333334	0.373363494873047
1.87166666666667	0.380992889404297
1.875	0.381946563720703
1.87833333333334	0.37384033203125
1.88166666666667	0.362396240234375
1.885	0.353336334228516
1.88833333333334	0.341892242431641
1.89166666666667	0.329971313476563
1.895	0.328540802001953
1.89833333333334	0.334739685058594
1.90166666666667	0.345230102539063
1.905	0.354290008544922
1.90833333333334	0.368595123291016
1.91166666666667	0.38290023803711
1.915	0.391960144042969
1.91833333333334	0.392913818359375
1.92166666666667	0.38909912109375
1.925	0.380039215087891
1.92833333333334	0.368595123291016
1.93166666666667	0.357151031494141
1.935	0.348091125488281
1.93833333333334	0.340461730957031
1.94166666666667	0.336647033691406
1.945	0.33712387084961
1.94833333333334	0.338077545166016
1.95166666666667	0.340461730957031
1.955	0.345706939697266
1.95833333333334	0.356197357177735
1.96166666666667	0.367164611816406
1.965	0.370025634765625
1.96833333333334	0.364780426025391
1.97166666666667	0.356674194335938
1.975	0.349998474121094
1.97833333333334	0.341415405273438
1.98166666666667	0.330924987792969
1.985	0.326633453369141
1.98833333333334	0.330448150634766
1.99166666666667	0.336170196533203
1.995	0.334262847900391
1.99833333333334	0.330448150634766
2.00166666666667	0.326633453369141
2.005	0.319004058837891
2.00833333333334	0.308036804199219
2.01166666666667	0.301361083984375
2.015	0.308036804199219
2.01833333333334	0.318527221679688
2.02166666666667	0.324249267578125
2.025	0.330448150634766
2.02833333333334	0.342845916748047
2.03166666666667	0.357627868652344
2.035	0.363349914550781
2.03833333333334	0.363349914550781
2.04166666666667	0.365734100341797
2.045	0.364303588867188
2.04833333333334	0.355243682861328
2.05166666666667	0.343799591064453
2.055	0.340461730957031
2.05833333333334	0.346660614013672
2.06166666666667	0.355720520019531
2.065	0.37384033203125
2.06833333333334	0.39815902709961
2.07166666666667	0.419139862060547
2.075	0.423431396484375
2.07833333333334	0.419139862060547
2.08166666666667	0.412464141845703
2.085	0.401020050048828
2.08833333333334	0.386714935302735
2.09166666666667	0.380992889404297
2.095	0.380992889404297
2.09833333333334	0.377178192138672
2.10166666666667	0.364780426025391
2.105	0.353336334228516
2.10833333333334	0.343799591064453
2.11166666666667	0.331401824951172
2.115	0.326156616210938
2.11833333333334	0.324726104736328
2.12166666666667	0.325202941894531
2.125	0.327110290527344
2.12833333333334	0.326156616210938
2.13166666666667	0.327587127685547
2.135	0.3204345703125
2.13833333333334	0.319480895996094
2.14166666666667	0.326633453369141
2.145	0.334262847900391
2.14833333333334	0.340938568115235
2.15166666666667	0.339508056640625
2.155	0.344276428222656
2.15833333333334	0.35238265991211
2.16166666666667	0.360965728759766
2.165	0.370502471923828
2.16833333333334	0.377178192138672
2.17166666666667	0.383377075195313
2.175	0.39052963256836
2.17833333333334	0.395298004150391
2.18166666666667	0.401496887207031
2.185	0.40578842163086
2.18833333333334	0.412464141845703
2.19166666666667	0.422477722167969
2.195	0.426292419433594
2.19833333333334	0.427722930908203
2.20166666666667	0.423908233642578
2.205	0.419139862060547
2.20833333333334	0.413894653320313
2.21166666666667	0.406265258789063
2.215	0.399112701416016
2.21833333333334	0.391960144042969
2.22166666666667	0.386238098144531
2.225	0.386238098144531
2.22833333333334	0.387191772460938
2.23166666666667	0.396251678466797
2.235	0.409126281738281
2.23833333333334	0.42104721069336
2.24166666666667	0.425338745117188
2.245	0.422954559326172
2.24833333333334	0.420093536376953
2.25166666666667	0.410079956054688
2.255	0.401020050048828
2.25833333333334	0.393867492675781
2.26166666666667	0.396251678466797
2.265	0.405311584472656
2.26833333333334	0.420570373535156
2.27166666666667	0.438690185546875
2.275	0.447750091552735
2.27833333333334	0.447750091552735
2.28166666666667	0.438213348388672
2.285	0.422954559326172
2.28833333333334	0.406265258789063
2.29166666666667	0.394344329833985
2.295	0.392913818359375
2.29833333333334	0.394344329833985
2.30166666666667	0.396728515625
2.305	0.401496887207031
2.30833333333334	0.407218933105469
2.31166666666667	0.409126281738281
2.315	0.402927398681641
2.31833333333334	0.400066375732422
2.32166666666667	0.401973724365235
2.325	0.405311584472656
2.32833333333334	0.40578842163086
2.33166666666667	0.40578842163086
2.335	0.409126281738281
2.33833333333334	0.411033630371094
2.34166666666667	0.417232513427735
2.345	0.422477722167969
2.34833333333334	0.42724609375
2.35166666666667	0.433444976806641
2.355	0.444889068603516
2.35833333333334	0.458240509033203
2.36166666666667	0.463485717773438
2.365	0.464439392089844
2.36833333333334	0.460147857666016
2.37166666666667	0.458240509033203
2.375	0.455379486083985
2.37833333333334	0.452518463134766
2.38166666666667	0.449180603027344
2.385	0.447273254394531
2.38833333333334	0.449657440185547
2.39166666666667	0.44393539428711
2.395	0.42724609375
2.39833333333334	0.409603118896485
2.40166666666667	0.401020050048828
2.405	0.401020050048828
2.40833333333334	0.400066375732422
2.41166666666667	0.406265258789063
2.415	0.424861907958985
2.41833333333334	0.446319580078125
2.42166666666667	0.461101531982422
2.425	0.46682357788086
2.42833333333334	0.475406646728516
2.43166666666667	0.484943389892578
2.435	0.494003295898438
2.43833333333334	0.494480133056641
2.44166666666667	0.491142272949219
2.445	0.483512878417969
2.44833333333334	0.472545623779297
2.45166666666667	0.463008880615235
2.455	0.452518463134766
2.45833333333334	0.447750091552735
2.46166666666667	0.448226928710938
2.465	0.457286834716797
2.46833333333334	0.46682357788086
2.47166666666667	0.473976135253906
2.475	0.478267669677735
2.47833333333334	0.48828125
2.48166666666667	0.49734115600586
2.485	0.502109527587891
2.48833333333334	0.499725341796875
2.49166666666667	0.494480133056641
2.495	0.492095947265625
2.49833333333334	0.481605529785156
2.50166666666667	0.469684600830078
2.505	0.45919418334961
2.50833333333334	0.460147857666016
2.51166666666667	0.467300415039063
2.515	0.46539306640625
2.51833333333334	0.465869903564453
2.52166666666667	0.466346740722656
2.525	0.472068786621094
2.52833333333334	0.468254089355469
2.53166666666667	0.457286834716797
2.535	0.45156478881836
2.53833333333334	0.45156478881836
2.54166666666667	0.45919418334961
2.545	0.464916229248047
2.54833333333334	0.467300415039063
2.55166666666667	0.466346740722656
2.555	0.46682357788086
2.55833333333334	0.464916229248047
2.56166666666667	0.464439392089844
2.565	0.461578369140625
2.56833333333334	0.463485717773438
2.57166666666667	0.46539306640625
2.575	0.462532043457031
2.57833333333334	0.455379486083985
2.58166666666667	0.445365905761719
2.585	0.435352325439453
2.58833333333334	0.42867660522461
2.59166666666667	0.429630279541016
2.595	0.440120697021485
2.59833333333334	0.449180603027344
2.60166666666667	0.456333160400391
2.605	0.463962554931641
2.60833333333334	0.475406646728516
2.61166666666667	0.488758087158203
2.615	0.491619110107422
2.61833333333334	0.487804412841797
2.62166666666667	0.477790832519531
2.625	0.469207763671875
2.62833333333334	0.461101531982422
2.63166666666667	0.447750091552735
2.635	0.438213348388672
2.63833333333334	0.431537628173828
2.64166666666667	0.432968139648438
2.645	0.432014465332031
2.64833333333334	0.42867660522461
2.65166666666667	0.422000885009766
2.655	0.418663024902344
2.65833333333334	0.419139862060547
2.66166666666667	0.424385070800781
2.665	0.431060791015625
2.66833333333334	0.437259674072266
2.67166666666667	0.444889068603516
2.675	0.452518463134766
2.67833333333334	0.463008880615235
2.68166666666667	0.467777252197266
2.685	0.465869903564453
2.68833333333334	0.460147857666016
2.69166666666667	0.467300415039063
2.695	0.476837158203125
2.69833333333334	0.492572784423828
2.70166666666667	0.510692596435547
2.705	0.54168701171875
2.70833333333334	0.573158264160157
2.71166666666667	0.588417053222657
2.715	0.598430633544922
2.71833333333334	0.601291656494141
2.72166666666667	0.603199005126953
2.725	0.592708587646485
2.72833333333334	0.586509704589844
2.73166666666667	0.583648681640625
2.735	0.585556030273438
2.73833333333334	0.585079193115235
2.74166666666667	0.583171844482422
2.745	0.577449798583985
2.74833333333334	0.57220458984375
2.75166666666667	0.565528869628907
2.755	0.556468963623047
2.75833333333334	0.545978546142578
2.76166666666667	0.531673431396485
2.765	0.524044036865235
2.76833333333334	0.516891479492188
2.77166666666667	0.515460968017578
2.775	0.513076782226563
2.77833333333334	0.513076782226563
2.78166666666667	0.52022933959961
2.785	0.525474548339844
2.78833333333334	0.525474548339844
2.79166666666667	0.518798828125
2.795	0.512123107910157
2.79833333333334	0.502586364746094
2.80166666666667	0.48971176147461
2.805	0.48208236694336
2.80833333333334	0.482559204101563
2.81166666666667	0.487804412841797
2.815	0.485897064208985
2.81833333333334	0.48828125
2.82166666666667	0.490665435791016
2.825	0.492095947265625
2.82833333333334	0.48971176147461
2.83166666666667	0.486850738525391
2.835	0.48971176147461
2.83833333333334	0.492095947265625
2.84166666666667	0.496387481689453
2.845	0.506877899169922
2.84833333333334	0.523090362548828
2.85166666666667	0.540733337402344
2.855	0.555038452148438
2.85833333333334	0.566959381103516
2.86166666666667	0.579357147216797
2.865	0.584602355957032
2.86833333333334	0.58126449584961
2.87166666666667	0.580787658691407
2.875	0.5950927734375
2.87833333333334	0.622272491455078
2.88166666666667	0.654697418212891
2.885	0.69427490234375
2.88833333333334	0.749588012695313
2.89166666666667	0.817298889160156
2.895	0.9002685546875
2.89833333333334	0.995159149169922
2.90166666666667	1.11246109008789
2.905	1.25837326049805
2.90833333333334	1.43909454345703
2.91166666666667	1.66559219360352
2.915	1.9378662109375
2.91833333333334	2.27594375610352
2.92166666666667	2.68363952636719
2.925	3.15952301025391
2.92833333333334	3.69882583618164
2.93166666666667	4.29344177246094
2.935	4.93860244750977
2.93833333333334	5.60569763183594
2.94166666666667	6.27851486206055
2.945	6.94465637207032
2.94833333333334	7.58075714111328
2.95166666666667	8.16965103149414
2.955	8.67986679077149
2.95833333333334	9.09948348999024
2.96166666666667	9.41562652587891
2.965	9.61971282958985
2.96833333333334	9.7036361694336
2.97166666666667	9.66405868530274
2.975	9.51528549194336
2.97833333333334	9.27829742431641
2.98166666666667	8.96835327148438
2.985	8.59451293945313
2.98833333333334	8.17728042602539
2.99166666666667	7.73429870605469
2.995	7.28702545166016
2.99833333333334	6.83832168579102
3.00166666666667	6.39867782592774
3.005	5.97858428955078
3.00833333333334	5.57708740234375
3.01166666666667	5.19514083862305
3.015	4.83226776123047
3.01833333333334	4.5008659362793
3.02166666666667	4.19807434082031
3.025	3.91626358032227
3.02833333333334	3.65638732910156
3.03166666666667	3.42416763305664
3.035	3.21722030639649
3.03833333333334	3.02314758300781
3.04166666666667	2.84099578857422
3.045	2.67410278320313
3.04833333333334	2.52246856689453
3.05166666666667	2.37655639648438
3.055	2.23588943481446
3.05833333333334	2.10189819335938
3.06166666666667	1.97172164916992
3.065	1.84726715087891
3.06833333333334	1.73473358154297
3.07166666666667	1.64031982421875
3.075	1.55878067016602
3.07833333333334	1.48582458496094
3.08166666666667	1.42383575439453
3.085	1.36947631835938
3.08833333333334	1.312255859375
3.09166666666667	1.25217437744141
3.095	1.19400024414063
3.09833333333334	1.14154815673828
3.10166666666667	1.08957290649414
3.105	1.04236602783203
3.10833333333334	1.00564956665039
3.11166666666667	0.979423522949219
3.115	0.956535339355469
3.11833333333334	0.931739807128906
3.12166666666667	0.905036926269531
3.125	0.878334045410156
3.12833333333334	0.856399536132813
3.13166666666667	0.841140747070313
3.135	0.828266143798828
3.13833333333334	0.819683074951172
3.14166666666667	0.806808471679688
3.145	0.794410705566407
3.14833333333334	0.776290893554688
3.15166666666667	0.754356384277344
3.155	0.730514526367188
3.15833333333334	0.709056854248047
3.16166666666667	0.699996948242188
3.165	0.692367553710938
3.16833333333334	0.68807601928711
3.17166666666667	0.678539276123047
3.175	0.673770904541016
3.17833333333334	0.669479370117188
3.18166666666667	0.66518783569336
3.185	0.662326812744141
3.18833333333334	0.666618347167969
3.19166666666667	0.682353973388672
3.195	0.694751739501953
3.19833333333334	0.698566436767578
3.20166666666667	0.691890716552735
3.205	0.680923461914063
3.20833333333334	0.670433044433594
3.21166666666667	0.655651092529297
3.215	0.639438629150391
3.21833333333334	0.62704086303711
3.22166666666667	0.6256103515625
3.225	0.634193420410157
3.22833333333334	0.638008117675782
3.23166666666667	0.636100769042969
3.235	0.636577606201172
3.23833333333334	0.639438629150391
3.24166666666667	0.638961791992188
3.245	0.630378723144532
3.24833333333334	0.617027282714844
3.25166666666667	0.604629516601563
3.255	0.58889389038086
3.25833333333334	0.576972961425782
3.26166666666667	0.568389892578125
3.265	0.566959381103516
3.26833333333334	0.571250915527344
3.27166666666667	0.574111938476563
3.275	0.577449798583985
3.27833333333334	0.57363510131836
3.28166666666667	0.571250915527344
3.285	0.568866729736328
3.28833333333334	0.571727752685547
3.29166666666667	0.578403472900391
3.295	0.593185424804688
3.29833333333334	0.622749328613282
3.30166666666667	0.654697418212891
3.305	0.678062438964844
3.30833333333334	0.683784484863282
3.31166666666667	0.6866455078125
3.315	0.684738159179688
3.31833333333334	0.675678253173828
3.32166666666667	0.660419464111328
3.325	0.659465789794922
3.32833333333334	0.669479370117188
3.33166666666667	0.673770904541016
3.335	0.67138671875
3.33833333333334	0.666618347167969
3.34166666666667	0.662326812744141
3.345	0.644207000732422
3.34833333333334	0.629425048828125
3.35166666666667	0.624656677246094
3.355	0.628471374511719
3.35833333333334	0.630855560302735
3.36166666666667	0.63323974609375
3.365	0.643730163574219
3.36833333333334	0.645160675048828
3.37166666666667	0.641822814941407
3.375	0.635147094726563
3.37833333333334	0.628471374511719
3.38166666666667	0.618934631347657
3.385	0.603199005126953
3.38833333333334	0.591278076171875
3.39166666666667	0.582695007324219
3.395	0.578880310058594
3.39833333333334	0.577449798583985
3.40166666666667	0.581741333007813
3.405	0.591278076171875
3.40833333333334	0.60272216796875
3.41166666666667	0.610828399658203
3.415	0.613212585449219
3.41833333333334	0.618934631347657
3.42166666666667	0.620841979980469
3.425	0.615596771240235
3.42833333333334	0.60272216796875
3.43166666666667	0.586509704589844
3.435	0.568866729736328
3.43833333333334	0.545501708984375
3.44166666666667	0.530242919921875
3.445	0.525951385498047
3.44833333333334	0.528812408447266
3.45166666666667	0.5340576171875
3.455	0.542163848876953
3.45833333333334	0.551700592041016
3.46166666666667	0.551700592041016
3.465	0.545978546142578
3.46833333333334	0.542163848876953
3.47166666666667	0.551700592041016
3.475	0.569343566894532
3.47833333333334	0.586986541748047
3.48166666666667	0.599861145019532
3.485	0.606060028076172
3.48833333333334	0.606536865234375
3.49166666666667	0.599861145019532
3.495	0.588417053222657
3.49833333333334	0.583648681640625
3.50166666666667	0.590324401855469
3.505	0.606536865234375
3.50833333333334	0.619888305664063
3.51166666666667	0.627994537353516
3.515	0.632762908935547
3.51833333333334	0.632762908935547
3.52166666666667	0.623703002929688
3.525	0.610828399658203
3.52833333333334	0.606060028076172
3.53166666666667	0.605583190917969
3.535	0.60272216796875
3.53833333333334	0.597000122070313
3.54166666666667	0.596046447753907
3.545	0.598430633544922
3.54833333333334	0.593185424804688
3.55166666666667	0.585079193115235
3.555	0.583648681640625
3.55833333333334	0.586509704589844
3.56166666666667	0.593185424804688
3.565	0.597000122070313
3.56833333333334	0.602245330810547
3.57166666666667	0.607013702392578
3.575	0.608921051025391
3.57833333333334	0.607490539550782
3.58166666666667	0.594615936279297
3.585	0.58126449584961
3.58833333333334	0.572681427001953
3.59166666666667	0.568389892578125
3.595	0.562191009521485
3.59833333333334	0.552654266357422
3.60166666666667	0.548362731933594
3.605	0.544548034667969
3.60833333333334	0.543594360351563
3.61166666666667	0.546932220458985
3.615	0.55694580078125
3.61833333333334	0.570774078369141
3.62166666666667	0.576019287109375
3.625	0.582218170166016
3.62833333333334	0.590801239013672
3.63166666666667	0.598430633544922
3.635	0.59652328491211
3.63833333333334	0.586986541748047
3.64166666666667	0.589370727539063
3.645	0.593662261962891
3.64833333333334	0.586986541748047
3.65166666666667	0.572681427001953
3.655	0.563144683837891
3.65833333333334	0.563621520996094
3.66166666666667	0.563621520996094
3.665	0.5645751953125
3.66833333333334	0.575542449951172
3.67166666666667	0.58746337890625
3.675	0.594615936279297
3.67833333333334	0.594615936279297
3.68166666666667	0.591754913330078
3.685	0.581741333007813
3.68833333333334	0.561237335205078
3.69166666666667	0.542640686035157
3.695	0.531673431396485
3.69833333333334	0.530242919921875
3.70166666666667	0.525951385498047
3.705	0.518321990966797
3.70833333333334	0.510215759277344
3.71166666666667	0.5035400390625
3.715	0.496864318847656
3.71833333333334	0.482559204101563
3.72166666666667	0.470161437988281
3.725	0.460624694824219
3.72833333333334	0.456333160400391
3.73166666666667	0.448703765869141
3.735	0.43487548828125
3.73833333333334	0.421524047851563
3.74166666666667	0.414371490478516
3.745	0.422477722167969
3.74833333333334	0.442981719970703
3.75166666666667	0.477790832519531
3.755	0.533103942871094
3.75833333333334	0.614643096923828
3.76166666666667	0.729084014892578
3.765	0.882148742675781
3.76833333333334	1.07288360595703
3.77166666666667	1.30224227905274
3.775	1.56545639038086
3.77833333333334	1.87015533447266
3.78166666666667	2.20918655395508
3.785	2.57110595703125
3.78833333333334	2.9592514038086
3.79166666666667	3.38077545166016
3.795	3.84664535522461
3.79833333333334	4.33540344238281
3.80166666666667	4.8360824584961
3.805	5.34152984619141
3.80833333333334	5.85222244262696
3.81166666666667	6.36100769042969
3.815	6.85644149780274
3.81833333333334	7.34043121337891
3.82166666666667	7.81440734863282
3.825	8.27646255493164
3.82833333333334	8.71133804321289
3.83166666666667	9.10520553588867
3.835	9.44614410400391
3.83833333333334	9.72652435302735
3.84166666666667	9.93967056274414
3.845	10.0793838500977
3.84833333333334	10.1485252380371
3.85166666666667	10.1542472839356
3.855	10.1060867309571
3.85833333333334	9.99879837036133
3.86166666666667	9.82999801635742
3.865	9.60636138916016
3.86833333333334	9.33361053466797
3.87166666666667	9.02128219604492
3.875	8.66746902465821
3.87833333333334	8.2850456237793
3.88166666666667	7.88545608520508
3.885	7.4763298034668
3.88833333333334	7.06005096435547
3.89166666666667	6.62565231323242
3.895	6.18314743041992
3.89833333333334	5.74016571044922
3.90166666666667	5.30338287353516
3.905	4.88138198852539
3.90833333333334	4.48799133300781
3.91166666666667	4.13751602172852
3.915	3.81803512573242
3.91833333333334	3.52191925048828
3.92166666666667	3.25727462768555
3.925	3.02696228027344
3.92833333333334	2.81333923339844
3.93166666666667	2.61211395263672
3.935	2.43473052978516
3.93833333333334	2.28643417358399
3.94166666666667	2.16865539550781
3.945	2.07614898681641
3.94833333333334	2.02560424804688
3.95166666666667	2.01034545898438
3.955	2.02608108520508
3.95833333333334	2.06899642944336
3.96166666666667	2.13909149169922
3.965	2.23588943481446
3.96833333333334	2.35509872436524
3.97166666666667	2.50911712646485
3.975	2.70986557006836
3.97833333333334	2.97403335571289
3.98166666666667	3.30686569213867
3.985	3.71313095092774
3.98833333333334	4.20522689819336
3.99166666666667	4.79698181152344
3.995	5.50460815429688
3.99833333333334	6.34002685546875
4.00166666666667	7.32469558715821
4.005	8.49294662475586
4.00833333333334	9.87863540649414
4.01166666666667	11.5079879760742
4.015	13.4043693542481
4.01833333333334	15.6002044677735
4.02166666666667	18.122673034668
4.025	20.9846496582031
4.02833333333334	24.172306060791
4.03166666666667	27.6808738708496
4.035	31.4826965332031
4.03833333333334	35.5315208435059
4.04166666666667	39.7539138793946
4.045	44.0702438354492
4.04833333333334	48.3951568603516
4.05166666666667	52.6175498962403
4.055	56.6220283508301
4.05833333333334	60.2984428405762
4.06166666666667	63.532829284668
4.065	66.2093162536621
4.06833333333334	68.2306289672852
4.07166666666667	69.5333480834961
4.075	70.0750350952149
4.07833333333334	69.8308944702149
4.08166666666667	68.8095092773438
4.085	67.0523643493653
4.08833333333334	64.6247863769532
4.09166666666667	61.6159439086914
4.095	58.1207275390625
4.09833333333334	54.250717163086
4.10166666666667	50.1294136047364
4.105	45.8827018737793
4.10833333333334	41.6207313537598
4.11166666666667	37.4298095703125
4.115	33.3900451660156
4.11833333333334	29.5624732971192
4.12166666666667	25.993824005127
4.125	22.7122306823731
4.12833333333334	19.7358131408692
4.13166666666667	17.0698165893555
4.135	14.7185325622559
4.13833333333334	12.6657485961914
4.14166666666667	10.8842849731446
4.145	9.34457778930664
4.14833333333334	8.02803039550781
4.15166666666667	6.91509246826172
4.155	5.97572326660157
4.15833333333334	5.19180297851563
4.16166666666667	4.54425811767578
4.165	4.0125846862793
4.16833333333334	3.5700798034668
4.17166666666667	3.20243835449219
4.175	2.89630889892578
4.17833333333334	2.64406204223633
4.18166666666667	2.43425369262696
4.185	2.2573471069336
4.18833333333334	2.1047592163086
4.19166666666667	1.9679069519043
4.195	1.84106826782227
4.19833333333334	1.71709060668946
4.20166666666667	1.60074234008789
4.205	1.49965286254883
4.20833333333334	1.41477584838867
4.21166666666667	1.3422966003418
4.215	1.28364562988281
4.21833333333334	1.23691558837891
4.22166666666667	1.20353698730469
4.225	1.17635726928711
4.22833333333334	1.14917755126953
4.23166666666667	1.12152099609375
4.235	1.09291076660156
4.23833333333334	1.06859207153321
4.24166666666667	1.04618072509766
4.245	1.02758407592774
4.24833333333334	1.01852416992188
4.25166666666667	1.01232528686524
4.255	1.00898742675781
4.25833333333334	1.00040435791016
4.26166666666667	0.994682312011719
4.265	0.986576080322266
4.26833333333334	0.976085662841797
4.27166666666667	0.964641571044922
4.275	0.954151153564453
4.27833333333334	0.93984603881836
4.28166666666667	0.920772552490235
4.285	0.899791717529297
4.28833333333334	0.881671905517578
4.29166666666667	0.853538513183594
4.295	0.812530517578125
4.29833333333334	0.773429870605469
4.30166666666667	0.737667083740235
4.305	0.704765319824219
4.30833333333334	0.661373138427735
4.31166666666667	0.619888305664063
4.315	0.585079193115235
4.31833333333334	0.543594360351563
4.32166666666667	0.487327575683594
4.325	0.428199768066406
4.32833333333334	0.379085540771485
4.33166666666667	0.349998474121094
4.335	0.323295593261719
4.33833333333334	0.304222106933594
4.34166666666667	0.295162200927735
4.345	0.282764434814453
4.34833333333334	0.262737274169922
4.35166666666667	0.226497650146485
4.355	0.186920166015625
4.35833333333334	0.141620635986328
4.36166666666667	0.0805854797363281
4.365	0.00619888305664063
4.36833333333334	-0.0791549682617188
4.37166666666667	-0.172138214111328
4.375	-0.270843505859375
4.37833333333334	-0.380516052246094
4.38166666666667	-0.497817993164063
4.385	-0.624656677246094
4.38833333333334	-0.761508941650391
4.39166666666667	-0.90789794921875
4.395	-1.06287002563477
4.39833333333334	-1.2202262878418
4.40166666666667	-1.37758255004883
4.405	-1.53255462646485
4.40833333333334	-1.68848037719727
4.41166666666667	-1.83916091918946
4.415	-1.98459625244141
4.41833333333334	-2.11334228515625
4.42166666666667	-2.21967697143555
4.425	-2.30073928833008
4.42833333333334	-2.35462188720703
4.43166666666667	-2.38132476806641
4.435	-2.37131118774414
4.43833333333334	-2.33745574951172
4.44166666666667	-2.28071212768555
4.445	-2.20537185668946
4.44833333333334	-2.09999084472656
4.45166666666667	-1.9679069519043
4.455	-1.81961059570313
4.45833333333334	-1.65462493896485
4.46166666666667	-1.4801025390625
4.465	-1.29508972167969
4.46833333333334	-1.10960006713867
4.47166666666667	-0.931262969970703
4.475	-0.765800476074219
4.47833333333334	-0.616073608398438
4.48166666666667	-0.479221343994141
4.485	-0.355720520019531
4.48833333333334	-0.248432159423828
4.49166666666667	-0.151157379150391
4.495	-0.064849853515625
4.49833333333334	0.0119209289550781
4.50166666666667	0.0777244567871094
4.505	0.134468078613281
4.50833333333334	0.181198120117188
4.51166666666667	0.218391418457031
4.515	0.253677368164063
4.51833333333334	0.298023223876953
4.52166666666667	0.351428985595703
4.525	0.404834747314453
4.52833333333334	0.449180603027344
4.53166666666667	0.483512878417969
4.535	0.510692596435547
4.53833333333334	0.528812408447266
4.54166666666667	0.537872314453125
4.545	0.539779663085938
4.54833333333334	0.538825988769532
4.55166666666667	0.545978546142578
4.555	0.557422637939453
4.55833333333334	0.57220458984375
4.56166666666667	0.586032867431641
4.565	0.598907470703125
4.56833333333334	0.621318817138672
4.57166666666667	0.64229965209961
4.575	0.658988952636719
4.57833333333334	0.664234161376953
4.58166666666667	0.668048858642578
4.585	0.675678253173828
4.58833333333334	0.677108764648438
4.59166666666667	0.667572021484375
4.595	0.654220581054688
4.59833333333334	0.644207000732422
4.60166666666667	0.638008117675782
4.605	0.630378723144532
4.60833333333334	0.628471374511719
4.61166666666667	0.638008117675782
4.615	0.652790069580078
4.61833333333334	0.664710998535157
4.62166666666667	0.667095184326172
4.625	0.668048858642578
4.62833333333334	0.668525695800782
4.63166666666667	0.670433044433594
4.635	0.67281723022461
4.63833333333334	0.682353973388672
4.64166666666667	0.699996948242188
4.645	0.723838806152344
4.64833333333334	0.742435455322266
4.65166666666667	0.752925872802735
4.655	0.757217407226563
4.65833333333334	0.755786895751953
4.66166666666667	0.751972198486328
4.665	0.743389129638672
4.66833333333334	0.738143920898438
4.67166666666667	0.738620758056641
4.675	0.739574432373047
4.67833333333334	0.738143920898438
4.68166666666667	0.72622299194336
4.685	0.70953369140625
4.68833333333334	0.697135925292969
4.69166666666667	0.688552856445313
4.695	0.684261322021485
4.69833333333334	0.681877136230469
4.70166666666667	0.680923461914063
4.705	0.68807601928711
4.70833333333334	0.691413879394532
4.71166666666667	0.694751739501953
4.715	0.691413879394532
4.71833333333334	0.6866455078125
4.72166666666667	0.692367553710938
4.725	0.696659088134766
4.72833333333334	0.699520111083985
4.73166666666667	0.696659088134766
4.735	0.699996948242188
4.73833333333334	0.70953369140625
4.74166666666667	0.714778900146485
4.745	0.716686248779297
4.74833333333334	0.721454620361328
4.75166666666667	0.731468200683594
4.755	0.734329223632813
4.75833333333334	0.723361968994141
4.76166666666667	0.711441040039063
4.765	0.708103179931641
4.76833333333334	0.706195831298828
4.77166666666667	0.701904296875
4.775	0.697612762451172
4.77833333333334	0.703811645507813
4.78166666666667	0.705718994140625
4.785	0.698089599609375
4.78833333333334	0.688552856445313
4.79166666666667	0.684261322021485
4.795	0.690937042236328
4.79833333333334	0.699043273925782
4.80166666666667	0.70953369140625
4.805	0.720977783203125
4.80833333333334	0.73385238647461
4.81166666666667	0.74148178100586
4.815	0.744819641113282
4.81833333333334	0.746250152587891
4.82166666666667	0.751495361328125
4.825	0.754356384277344
4.82833333333334	0.756263732910157
4.83166666666667	0.761032104492188
4.835	0.769615173339844
4.83833333333334	0.780105590820313
4.84166666666667	0.78582763671875
4.845	0.78582763671875
4.84833333333334	0.783920288085938
4.85166666666667	0.775814056396485
4.855	0.761508941650391
4.85833333333334	0.74148178100586
4.86166666666667	0.730037689208985
4.865	0.731945037841797
4.86833333333334	0.737667083740235
4.87166666666667	0.738620758056641
4.875	0.733375549316407
4.87833333333334	0.732898712158203
4.88166666666667	0.738620758056641
4.885	0.749588012695313
4.88833333333334	0.757217407226563
4.89166666666667	0.767707824707032
4.895	0.780582427978516
4.89833333333334	0.790596008300782
4.90166666666667	0.789642333984375
4.905	0.7781982421875
4.90833333333334	0.77056884765625
4.91166666666667	0.768661499023438
4.915	0.778675079345703
4.91833333333334	0.786781311035157
4.92166666666667	0.789165496826172
4.925	0.785350799560547
4.92833333333334	0.784873962402344
4.93166666666667	0.787734985351563
4.935	0.782012939453125
4.93833333333334	0.774383544921875
4.94166666666667	0.775814056396485
4.945	0.783443450927735
4.94833333333334	0.785350799560547
4.95166666666667	0.774860382080078
4.955	0.759124755859375
4.95833333333334	0.745296478271485
4.96166666666667	0.735282897949219
4.965	0.729084014892578
4.96833333333334	0.729560852050782
4.97166666666667	0.734806060791016
4.975	0.74148178100586
4.97833333333334	0.747203826904297
4.98166666666667	0.744342803955078
4.985	0.744819641113282
4.98833333333334	0.743389129638672
4.99166666666667	0.74005126953125
4.995	0.735759735107422
4.99833333333334	0.73385238647461
5.00166666666667	0.736236572265625
5.005	0.729560852050782
5.00833333333334	0.718116760253907
5.01166666666667	0.710487365722657
5.015	0.708580017089844
5.01833333333334	0.708103179931641
5.02166666666667	0.708580017089844
5.025	0.719547271728516
5.02833333333334	0.737667083740235
5.03166666666667	0.75531005859375
5.035	0.765323638916016
5.03833333333334	0.767230987548828
5.04166666666667	0.766277313232422
5.045	0.760555267333985
5.04833333333334	0.75531005859375
5.05166666666667	0.750541687011719
5.055	0.750064849853516
5.05833333333334	0.752449035644532
5.06166666666667	0.7476806640625
5.065	0.738143920898438
5.06833333333334	0.720977783203125
5.07166666666667	0.707626342773438
5.075	0.701427459716797
5.07833333333334	0.707149505615235
5.08166666666667	0.724315643310547
5.085	0.741958618164063
5.08833333333334	0.758171081542969
5.09166666666667	0.762939453125
5.095	0.764846801757813
5.09833333333334	0.758647918701172
5.10166666666667	0.752449035644532
5.105	0.746726989746094
5.10833333333334	0.748634338378907
5.11166666666667	0.757694244384766
5.115	0.765323638916016
5.11833333333334	0.774383544921875
5.12166666666667	0.775337219238282
5.125	0.774383544921875
5.12833333333334	0.769615173339844
5.13166666666667	0.769138336181641
5.135	0.769615173339844
5.13833333333334	0.767230987548828
5.14166666666667	0.766277313232422
5.145	0.767707824707032
5.14833333333334	0.769615173339844
5.15166666666667	0.767707824707032
5.155	0.763893127441407
5.15833333333334	0.757217407226563
5.16166666666667	0.754356384277344
5.165	0.750064849853516
5.16833333333334	0.741958618164063
5.17166666666667	0.725269317626953
5.175	0.704288482666016
5.17833333333334	0.693798065185547
5.18166666666667	0.692367553710938
5.185	0.70333480834961
5.18833333333334	0.718116760253907
5.19166666666667	0.735282897949219
5.195	0.753402709960938
5.19833333333334	0.762462615966797
5.20166666666667	0.764846801757813
5.205	0.751495361328125
5.20833333333334	0.743389129638672
5.21166666666667	0.744342803955078
5.215	0.752925872802735
5.21833333333334	0.761032104492188
5.22166666666667	0.760078430175782
5.225	0.757694244384766
5.22833333333334	0.746726989746094
5.23166666666667	0.73385238647461
5.235	0.723361968994141
5.23833333333334	0.721931457519532
5.24166666666667	0.733375549316407
5.245	0.748157501220703
5.24833333333334	0.759601593017578
5.25166666666667	0.765323638916016
5.255	0.767230987548828
5.25833333333334	0.762939453125
5.26166666666667	0.756263732910157
5.265	0.751972198486328
5.26833333333334	0.757694244384766
5.27166666666667	0.76436996459961
5.275	0.771045684814453
5.27833333333334	0.773906707763672
5.28166666666667	0.772953033447266
5.285	0.76436996459961
5.28833333333334	0.752449035644532
5.29166666666667	0.743865966796875
5.295	0.74005126953125
5.29833333333334	0.745773315429688
5.30166666666667	0.760555267333985
5.305	0.783920288085938
5.30833333333334	0.803470611572266
5.31166666666667	0.813007354736328
5.315	0.81014633178711
5.31833333333334	0.801563262939453
5.32166666666667	0.783443450927735
5.325	0.757694244384766
5.32833333333334	0.737190246582032
5.33166666666667	0.729084014892578
5.335	0.737190246582032
5.33833333333334	0.748157501220703
5.34166666666667	0.753402709960938
5.345	0.759124755859375
5.34833333333334	0.761032104492188
5.35166666666667	0.766754150390625
5.355	0.765800476074219
5.35833333333334	0.761508941650391
5.36166666666667	0.758171081542969
5.365	0.763893127441407
5.36833333333334	0.772953033447266
5.37166666666667	0.780105590820313
5.375	0.780105590820313
5.37833333333334	0.773906707763672
5.38166666666667	0.771045684814453
5.385	0.759601593017578
5.38833333333334	0.7476806640625
5.39166666666667	0.728130340576172
5.395	0.716209411621094
5.39833333333334	0.717639923095703
5.40166666666667	0.722885131835938
5.405	0.728607177734375
5.40833333333334	0.724315643310547
5.41166666666667	0.722408294677735
5.415	0.7171630859375
5.41833333333334	0.71096420288086
5.42166666666667	0.705718994140625
5.425	0.709056854248047
5.42833333333334	0.722408294677735
5.43166666666667	0.741958618164063
5.435	0.77199935913086
5.43833333333334	0.800609588623047
5.44166666666667	0.826835632324219
5.445	0.844478607177735
5.44833333333334	0.85592269897461
5.45166666666667	0.852584838867188
5.455	0.830173492431641
5.45833333333334	0.808238983154297
5.46166666666667	0.791549682617188
5.465	0.788211822509766
5.46833333333334	0.784873962402344
5.47166666666667	0.794410705566407
5.475	0.815868377685547
5.47833333333334	0.834465026855469
5.48166666666667	0.841617584228516
5.485	0.827789306640625
5.48833333333334	0.812530517578125
5.49166666666667	0.800132751464844
5.495	0.792980194091797
5.49833333333334	0.789165496826172
5.50166666666667	0.788211822509766
5.505	0.79345703125
5.50833333333334	0.798225402832032
5.51166666666667	0.793933868408203
5.515	0.782966613769532
5.51833333333334	0.775337219238282
5.52166666666667	0.774860382080078
5.525	0.781536102294922
5.52833333333334	0.786781311035157
5.53166666666667	0.795364379882813
5.535	0.800132751464844
5.53833333333334	0.80251693725586
5.54166666666667	0.802040100097656
5.545	0.800609588623047
5.54833333333334	0.802993774414063
5.55166666666667	0.804901123046875
5.555	0.808238983154297
5.55833333333334	0.807762145996094
5.56166666666667	0.805854797363281
5.565	0.809669494628906
5.56833333333334	0.819206237792969
5.57166666666667	0.826835632324219
5.575	0.832557678222656
5.57833333333334	0.835418701171875
5.58166666666667	0.836372375488281
5.585	0.830650329589844
5.58833333333334	0.823020935058594
5.59166666666667	0.823974609375
5.595	0.826358795166016
5.59833333333334	0.833511352539063
5.60166666666667	0.838279724121094
5.605	0.847816467285156
5.60833333333334	0.859260559082031
5.61166666666667	0.861644744873047
5.615	0.858783721923828
5.61833333333334	0.849246978759766
5.62166666666667	0.846385955810547
5.625	0.8392333984375
5.62833333333334	0.833511352539063
5.63166666666667	0.829219818115235
5.635	0.825881958007813
5.63833333333334	0.823974609375
5.64166666666667	0.814437866210938
5.645	0.806331634521485
5.64833333333334	0.799179077148438
5.65166666666667	0.797271728515625
5.655	0.800609588623047
5.65833333333334	0.803947448730469
5.66166666666667	0.812530517578125
5.665	0.821113586425781
5.66833333333334	0.827789306640625
5.67166666666667	0.82540512084961
5.675	0.817298889160156
5.67833333333334	0.812053680419922
5.68166666666667	0.805377960205078
5.685	0.79488754272461
5.68833333333334	0.783920288085938
5.69166666666667	0.777721405029297
5.695	0.781536102294922
5.69833333333334	0.787734985351563
5.70166666666667	0.795364379882813
5.705	0.80251693725586
5.70833333333334	0.805854797363281
5.71166666666667	0.814914703369141
5.715	0.821590423583985
5.71833333333334	0.829219818115235
5.72166666666667	0.833988189697266
5.725	0.838756561279297
5.72833333333334	0.847816467285156
5.73166666666667	0.861644744873047
5.735	0.875949859619141
5.73833333333334	0.889778137207031
5.74166666666667	0.897884368896485
5.745	0.904560089111328
5.74833333333334	0.899791717529297
5.75166666666667	0.882148742675781
5.755	0.861644744873047
5.75833333333334	0.841617584228516
5.76166666666667	0.832557678222656
5.765	0.832080841064453
5.76833333333334	0.844955444335938
5.77166666666667	0.857830047607422
5.775	0.859260559082031
5.77833333333334	0.849246978759766
5.78166666666667	0.83303451538086
5.785	0.817298889160156
5.78833333333334	0.80251693725586
5.79166666666667	0.792980194091797
5.795	0.790596008300782
5.79833333333334	0.792980194091797
5.80166666666667	0.80108642578125
5.805	0.806808471679688
5.80833333333334	0.813961029052735
5.81166666666667	0.81777572631836
5.815	0.823020935058594
5.81833333333334	0.831127166748047
5.82166666666667	0.840187072753906
5.825	0.845909118652344
5.82833333333334	0.838279724121094
5.83166666666667	0.823020935058594
5.835	0.81014633178711
5.83833333333334	0.8087158203125
5.84166666666667	0.805377960205078
5.845	0.798702239990235
5.84833333333334	0.789165496826172
5.85166666666667	0.786304473876953
5.855	0.781059265136719
5.85833333333334	0.77199935913086
5.86166666666667	0.763416290283203
5.865	0.761032104492188
5.86833333333334	0.766754150390625
5.87166666666667	0.783920288085938
5.875	0.806808471679688
5.87833333333334	0.818729400634766
5.88166666666667	0.819206237792969
5.885	0.809192657470703
5.88833333333334	0.801563262939453
5.89166666666667	0.784873962402344
5.895	0.761985778808594
5.89833333333334	0.739574432373047
5.90166666666667	0.727176666259766
5.905	0.729084014892578
5.90833333333334	0.736713409423828
5.91166666666667	0.7476806640625
5.915	0.76436996459961
5.91833333333334	0.789642333984375
5.92166666666667	0.814437866210938
5.925	0.830650329589844
5.92833333333334	0.833988189697266
5.93166666666667	0.835895538330078
5.935	0.837802886962891
5.93833333333334	0.84686279296875
5.94166666666667	0.858783721923828
5.945	0.874042510986328
5.94833333333334	0.888824462890625
5.95166666666667	0.896930694580078
5.955	0.901222229003906
5.95833333333334	0.897407531738281
5.96166666666667	0.895500183105469
5.965	0.903129577636719
5.96833333333334	0.918388366699219
5.97166666666667	0.936985015869141
5.975	0.949382781982422
5.97833333333334	0.959873199462891
5.98166666666667	0.963211059570313
5.985	0.95510482788086
5.98833333333334	0.944614410400391
5.99166666666667	0.935077667236328
5.995	0.927925109863281
5.99833333333334	0.918865203857422
6.00166666666667	0.912189483642578
6.005	0.913143157958985
6.00833333333334	0.917434692382813
6.01166666666667	0.925064086914063
6.015	0.938892364501953
6.01833333333334	0.952720642089844
6.02166666666667	0.960826873779297
6.025	0.957489013671875
6.02833333333334	0.952243804931641
6.03166666666667	0.946521759033203
6.035	0.943660736083985
6.03833333333334	0.936031341552735
6.04166666666667	0.926017761230469
6.045	0.920772552490235
6.04833333333334	0.92315673828125
6.05166666666667	0.925064086914063
6.055	0.920772552490235
6.05833333333334	0.91552734375
6.06166666666667	0.916004180908203
6.065	0.921249389648438
6.06833333333334	0.922203063964844
6.07166666666667	0.914096832275391
6.075	0.900745391845703
6.07833333333334	0.896930694580078
6.08166666666667	0.897884368896485
6.085	0.890731811523438
6.08833333333334	0.879287719726563
6.09166666666667	0.872135162353516
6.095	0.870227813720703
6.09833333333334	0.862598419189453
6.10166666666667	0.850677490234375
6.105	0.843048095703125
6.10833333333334	0.834941864013672
6.11166666666667	0.824928283691406
6.115	0.821113586425781
6.11833333333334	0.818252563476563
6.12166666666667	0.814914703369141
6.125	0.811576843261719
6.12833333333334	0.819206237792969
6.13166666666667	0.832557678222656
6.135	0.839710235595703
6.13833333333334	0.843524932861328
6.14166666666667	0.850677490234375
6.145	0.860214233398438
6.14833333333334	0.859260559082031
6.15166666666667	0.849723815917969
6.155	0.840187072753906
6.15833333333334	0.839710235595703
6.16166666666667	0.84066390991211
6.165	0.834465026855469
6.16833333333334	0.825881958007813
6.17166666666667	0.814437866210938
6.175	0.809669494628906
6.17833333333334	0.81014633178711
6.18166666666667	0.813484191894531
6.185	0.819206237792969
6.18833333333334	0.823497772216797
6.19166666666667	0.834465026855469
6.195	0.842571258544922
6.19833333333334	0.842571258544922
6.20166666666667	0.832080841064453
6.205	0.819683074951172
6.20833333333334	0.811576843261719
6.21166666666667	0.805377960205078
6.215	0.795841217041016
6.21833333333334	0.786304473876953
6.22166666666667	0.782966613769532
6.225	0.789642333984375
6.22833333333334	0.806808471679688
6.23166666666667	0.826358795166016
6.235	0.84686279296875
6.23833333333334	0.864505767822266
6.24166666666667	0.876903533935547
6.245	0.880718231201172
6.24833333333334	0.872611999511719
6.25166666666667	0.857830047607422
6.255	0.849246978759766
6.25833333333334	0.844955444335938
6.26166666666667	0.850200653076172
6.265	0.858306884765625
6.26833333333334	0.870704650878906
6.27166666666667	0.87738037109375
6.275	0.875949859619141
6.27833333333334	0.874996185302735
6.28166666666667	0.870704650878906
6.285	0.86355209350586
6.28833333333334	0.850677490234375
6.29166666666667	0.840187072753906
6.295	0.832557678222656
6.29833333333334	0.824451446533203
6.30166666666667	0.81777572631836
6.305	0.813007354736328
6.30833333333334	0.811576843261719
6.31166666666667	0.810623168945313
6.315	0.813484191894531
6.31833333333334	0.817298889160156
6.32166666666667	0.820636749267578
6.325	0.818252563476563
6.32833333333334	0.819683074951172
6.33166666666667	0.830173492431641
6.335	0.8392333984375
6.33833333333334	0.839710235595703
6.34166666666667	0.834941864013672
6.345	0.835895538330078
6.34833333333334	0.840187072753906
6.35166666666667	0.841617584228516
6.355	0.844478607177735
6.35833333333334	0.853538513183594
6.36166666666667	0.858306884765625
6.365	0.859737396240235
6.36833333333334	0.8544921875
6.37166666666667	0.847816467285156
6.375	0.837326049804688
6.37833333333334	0.823020935058594
6.38166666666667	0.810623168945313
6.385	0.797271728515625
6.38833333333334	0.788688659667969
6.39166666666667	0.782012939453125
6.395	0.774860382080078
6.39833333333334	0.770092010498047
6.40166666666667	0.77056884765625
6.405	0.784397125244141
6.40833333333334	0.795364379882813
6.41166666666667	0.794410705566407
6.415	0.793933868408203
6.41833333333334	0.799179077148438
6.42166666666667	0.8087158203125
6.425	0.808238983154297
6.42833333333334	0.813007354736328
6.43166666666667	0.835418701171875
6.435	0.86355209350586
6.43833333333334	0.884056091308594
6.44166666666667	0.892162322998047
6.445	0.896930694580078
6.44833333333334	0.899314880371094
6.45166666666667	0.891208648681641
6.455	0.873565673828125
6.45833333333334	0.853061676025391
6.46166666666667	0.840187072753906
6.465	0.838756561279297
6.46833333333334	0.835895538330078
6.47166666666667	0.837326049804688
6.475	0.836849212646485
6.47833333333334	0.845909118652344
6.48166666666667	0.853061676025391
6.485	0.851631164550781
6.48833333333334	0.848770141601563
6.49166666666667	0.843524932861328
6.495	0.847816467285156
6.49833333333334	0.851154327392578
6.50166666666667	0.848770141601563
6.505	0.849723815917969
6.50833333333334	0.850677490234375
6.51166666666667	0.858306884765625
6.515	0.858783721923828
6.51833333333334	0.857353210449219
6.52166666666667	0.853538513183594
6.525	0.847816467285156
6.52833333333334	0.847339630126953
6.53166666666667	0.84686279296875
6.535	0.850200653076172
6.53833333333334	0.853061676025391
6.54166666666667	0.861644744873047
6.545	0.866889953613281
6.54833333333334	0.87118148803711
6.55166666666667	0.874996185302735
6.555	0.885009765625
6.55833333333334	0.896453857421875
6.56166666666667	0.90932846069336
6.565	0.926017761230469
6.56833333333334	0.932693481445313
6.57166666666667	0.931262969970703
6.575	0.91695785522461
6.57833333333334	0.903606414794922
6.58166666666667	0.888824462890625
6.585	0.868797302246094
6.58833333333334	0.859260559082031
6.59166666666667	0.856399536132813
6.595	0.857830047607422
6.59833333333334	0.857353210449219
6.60166666666667	0.861167907714844
6.605	0.873565673828125
6.60833333333334	0.880718231201172
6.61166666666667	0.883579254150391
6.615	0.885009765625
6.61833333333334	0.888824462890625
6.62166666666667	0.886917114257813
6.625	0.87881088256836
6.62833333333334	0.873565673828125
6.63166666666667	0.870227813720703
6.635	0.869274139404297
6.63833333333334	0.864028930664063
6.64166666666667	0.865936279296875
6.645	0.868320465087891
6.64833333333334	0.869274139404297
6.65166666666667	0.871658325195313
6.655	0.873088836669922
6.65833333333334	0.874519348144531
6.66166666666667	0.864505767822266
6.665	0.8544921875
[truncated: 7,007 more rows]
