# Supplementary material for: Phase-Specific Parameter Estimation in Chiral HPLC Using 1‑Site, 2‑Site Stochastic Models, and Unified Equation Approach
Source: Anal Chem. 2026 Apr 29;98(18):13925–39. doi: 10.1021/acs.analchem.6c01634 (PMC13177292; doi:10.1021/acs.analchem.6c01634)
Supplement: Supplementary file 2 [file ac6c01634_si_002.zip › SupportingInformation/01_isotherm_fit/CELL4_data/LORA_CELL4_05_10_02.CSV]

0.000833333333333334	0.00286102294921875
0.00416666666666667	-0.011444091796875
0.0075	-0.0209808349609375
0.0108333333333334	-0.034332275390625
0.0141666666666667	-0.0481605529785156
0.0175	-0.0586509704589844
0.0208333333333334	-0.0505447387695313
0.0241666666666667	-0.0252723693847656
0.0275	-0.00095367431640625
0.0308333333333334	0.0157356262207031
0.0341666666666667	0.0214576721191406
0.0375	0.0276565551757813
0.0408333333333334	0.0295639038085938
0.0441666666666667	0.0262260437011719
0.0475	0.0238418579101563
0.0508333333333334	0.0252723693847656
0.0541666666666667	0.0300407409667969
0.0575	0.030517578125
0.0608333333333334	0.019073486328125
0.0641666666666667	-0.0019073486328125
0.0675	-0.0290870666503906
0.0708333333333334	-0.0486373901367188
0.0741666666666667	-0.057220458984375
0.0775	-0.0581741333007813
0.0808333333333334	-0.057220458984375
0.0841666666666667	-0.0586509704589844
0.0875	-0.0596046447753907
0.0908333333333334	-0.0557899475097657
0.0941666666666667	-0.049591064453125
0.0975000000000001	-0.0414848327636719
0.100833333333334	-0.0309944152832031
0.104166666666667	-0.0143051147460938
0.1075	-0.00143051147460938
0.110833333333334	-0.00524520874023438
0.114166666666667	-0.0209808349609375
0.1175	-0.0405311584472656
0.120833333333334	-0.05340576171875
0.124166666666667	-0.0672340393066407
0.1275	-0.0786781311035157
0.130833333333334	-0.0834465026855469
0.134166666666667	-0.0824928283691406
0.1375	-0.0824928283691406
0.140833333333334	-0.0810623168945313
0.144166666666667	-0.0696182250976563
0.1475	-0.0457763671875
0.150833333333334	-0.030517578125
0.154166666666667	-0.0247955322265625
0.1575	-0.0247955322265625
0.160833333333334	-0.0219345092773438
0.164166666666667	-0.0271797180175781
0.1675	-0.0462532043457031
0.170833333333334	-0.0658035278320313
0.174166666666667	-0.0782012939453125
0.1775	-0.0796318054199219
0.180833333333334	-0.0796318054199219
0.184166666666667	-0.0753402709960938
0.1875	-0.06866455078125
0.190833333333334	-0.06103515625
0.194166666666667	-0.0638961791992188
0.1975	-0.0710487365722657
0.200833333333334	-0.0743865966796875
0.204166666666667	-0.0700950622558594
0.2075	-0.0667572021484375
0.210833333333334	-0.0653266906738282
0.214166666666667	-0.0638961791992188
0.2175	-0.0581741333007813
0.220833333333334	-0.0519752502441407
0.224166666666667	-0.0510215759277344
0.2275	-0.05340576171875
0.230833333333334	-0.0500679016113282
0.234166666666667	-0.0391006469726563
0.2375	-0.0286102294921875
0.240833333333334	-0.0276565551757813
0.244166666666667	-0.0314712524414063
0.2475	-0.0376701354980469
0.250833333333334	-0.0467300415039063
0.254166666666667	-0.0519752502441407
0.2575	-0.0457763671875
0.260833333333334	-0.0257492065429688
0.264166666666667	-0.00619888305664063
0.2675	0.0109672546386719
0.270833333333334	0.0238418579101563
0.274166666666667	0.0357627868652344
0.2775	0.0391006469726563
0.280833333333334	0.0348091125488281
0.284166666666667	0.02288818359375
0.2875	0.00715255737304688
0.290833333333334	-0.00715255737304688
0.294166666666667	-0.0166893005371094
0.2975	-0.0238418579101563
0.300833333333334	-0.0367164611816406
0.304166666666667	-0.0491142272949219
0.3075	-0.05340576171875
0.310833333333334	-0.0433921813964844
0.314166666666667	-0.0314712524414063
0.3175	-0.0300407409667969
0.320833333333334	-0.0319480895996094
0.324166666666667	-0.0238418579101563
0.3275	-0.00762939453125
0.330833333333334	-0.00667572021484375
0.334166666666667	-0.019073486328125
0.3375	-0.0300407409667969
0.340833333333334	-0.0314712524414063
0.344166666666667	-0.0362396240234375
0.3475	-0.0553131103515625
0.350833333333334	-0.0638961791992188
0.354166666666667	-0.0548362731933594
0.3575	-0.034332275390625
0.360833333333334	-0.0247955322265625
0.364166666666667	-0.0295639038085938
0.3675	-0.0429153442382813
0.370833333333334	-0.06103515625
0.374166666666667	-0.0805854797363281
0.3775	-0.101089477539063
0.380833333333334	-0.117778778076172
0.384166666666667	-0.128746032714844
0.3875	-0.11587142944336
0.390833333333334	-0.0905990600585938
0.394166666666667	-0.0643730163574219
0.3975	-0.0510215759277344
0.400833333333334	-0.0472068786621094
0.404166666666667	-0.0410079956054688
0.4075	-0.0395774841308594
0.410833333333334	-0.0405311584472656
0.414166666666667	-0.0505447387695313
0.4175	-0.0548362731933594
0.420833333333334	-0.0481605529785156
0.424166666666667	-0.0286102294921875
0.4275	-0.00286102294921875
0.430833333333334	0.0185966491699219
0.434166666666667	0.0362396240234375
0.4375	0.0448226928710938
0.440833333333334	0.0438690185546875
0.444166666666667	0.0352859497070313
0.4475	0.0243186950683594
0.450833333333334	0.0152587890625
0.454166666666667	0.00858306884765625
0.4575	0.00286102294921875
0.460833333333334	0.00238418579101563
0.464166666666667	-0.00095367431640625
0.4675	-0.0123977661132813
0.470833333333334	-0.0348091125488281
0.474166666666667	-0.05340576171875
0.4775	-0.06103515625
0.480833333333334	-0.0653266906738282
0.484166666666667	-0.0743865966796875
0.4875	-0.0848770141601563
0.490833333333334	-0.0777244567871094
0.494166666666667	-0.0567436218261719
0.4975	-0.0348091125488281
0.500833333333334	-0.0252723693847656
0.504166666666667	-0.0247955322265625
0.5075	-0.0333786010742188
0.510833333333334	-0.0529289245605469
0.514166666666667	-0.0777244567871094
0.5175	-0.0958442687988281
0.520833333333334	-0.107288360595703
0.524166666666667	-0.108718872070313
0.5275	-0.0977516174316406
0.530833333333334	-0.0777244567871094
0.534166666666667	-0.0662803649902344
0.5375	-0.0715255737304688
0.540833333333334	-0.0753402709960938
0.544166666666667	-0.06866455078125
0.5475	-0.0529289245605469
0.550833333333334	-0.0438690185546875
0.554166666666667	-0.0400543212890625
0.5575	-0.0414848327636719
0.560833333333334	-0.0462532043457031
0.564166666666667	-0.0567436218261719
0.5675	-0.0734329223632813
0.570833333333334	-0.0834465026855469
0.574166666666667	-0.0767707824707032
0.5775	-0.05340576171875
0.580833333333334	-0.0286102294921875
0.584166666666667	-0.0104904174804688
0.5875	-0.00333786010742188
0.590833333333334	-0.00143051147460938
0.594166666666667	-0.00524520874023438
0.5975	-0.0100135803222656
0.600833333333334	-0.0128746032714844
0.604166666666667	-0.0157356262207031
0.6075	-0.0157356262207031
0.610833333333334	-0.02288818359375
0.614166666666667	-0.0290870666503906
0.6175	-0.034332275390625
0.620833333333334	-0.0362396240234375
0.624166666666667	-0.034332275390625
0.6275	-0.0209808349609375
0.630833333333334	0.00715255737304688
0.634166666666667	0.0243186950683594
0.6375	0.0233650207519531
0.640833333333334	0.0123977661132813
0.644166666666667	0.00619888305664063
0.6475	-0.00333786010742188
0.650833333333334	-0.0214576721191406
0.654166666666667	-0.0386238098144531
0.6575	-0.0414848327636719
0.660833333333334	-0.0247955322265625
0.664166666666667	-0.00476837158203125
0.6675	0.0123977661132813
0.670833333333334	0.0195503234863281
0.674166666666667	0.0271797180175781
0.6775	0.0309944152832031
0.680833333333334	0.0219345092773438
0.684166666666667	0.00524520874023438
0.6875	-0.003814697265625
0.690833333333334	0.00429153442382813
0.694166666666667	0.0119209289550781
0.6975	0.0100135803222656
0.700833333333334	0.0123977661132813
0.704166666666667	0.0252723693847656
0.7075	0.0281333923339844
0.710833333333334	0.00810623168945313
0.714166666666667	-0.0147819519042969
0.7175	-0.0171661376953125
0.720833333333334	-0.0157356262207031
0.724166666666667	-0.0286102294921875
0.7275	-0.0500679016113282
0.730833333333334	-0.0557899475097657
0.734166666666667	-0.0424385070800781
0.7375	-0.0324249267578125
0.740833333333334	-0.034332275390625
0.744166666666667	-0.0357627868652344
0.7475	-0.0233650207519531
0.750833333333334	-0.0109672546386719
0.754166666666667	-0.0143051147460938
0.7575	-0.0333786010742188
0.760833333333334	-0.0400543212890625
0.764166666666667	-0.0424385070800781
0.7675	-0.0486373901367188
0.770833333333334	-0.06866455078125
0.774166666666667	-0.0886917114257813
0.7775	-0.0920295715332031
0.780833333333334	-0.0896453857421875
0.784166666666667	-0.0858306884765625
0.7875	-0.0796318054199219
0.790833333333334	-0.0624656677246094
0.794166666666667	-0.0414848327636719
0.7975	-0.0276565551757813
0.800833333333334	-0.0252723693847656
0.804166666666667	-0.0247955322265625
0.8075	-0.0233650207519531
0.810833333333334	-0.0185966491699219
0.814166666666667	-0.0143051147460938
0.8175	-0.0100135803222656
0.820833333333334	-0.003814697265625
0.824166666666667	0.0019073486328125
0.8275	-0.00143051147460938
0.830833333333334	-0.0162124633789063
0.834166666666667	-0.0281333923339844
0.8375	-0.0338554382324219
0.840833333333334	-0.0410079956054688
0.844166666666667	-0.0557899475097657
0.8475	-0.0667572021484375
0.850833333333334	-0.0667572021484375
0.854166666666667	-0.0581741333007813
0.8575	-0.05340576171875
0.860833333333334	-0.0462532043457031
0.864166666666667	-0.0309944152832031
0.8675	-0.00905990600585938
0.870833333333334	0.0095367431640625
0.874166666666667	0.0157356262207031
0.8775	0.0152587890625
0.880833333333334	0.00143051147460938
0.884166666666667	-0.0233650207519531
0.8875	-0.0486373901367188
0.890833333333334	-0.0629425048828125
0.894166666666667	-0.0734329223632813
0.8975	-0.0872611999511719
0.900833333333334	-0.091552734375
0.904166666666667	-0.0762939453125
0.9075	-0.0562667846679688
0.910833333333334	-0.0500679016113282
0.914166666666667	-0.0553131103515625
0.9175	-0.0634193420410157
0.920833333333334	-0.0705718994140625
0.924166666666667	-0.0777244567871094
0.9275	-0.0863075256347656
0.930833333333334	-0.0934600830078125
0.934166666666667	-0.0972747802734375
0.9375	-0.0863075256347656
0.940833333333334	-0.0658035278320313
0.944166666666667	-0.0510215759277344
0.9475	-0.0467300415039063
0.950833333333334	-0.0467300415039063
0.954166666666667	-0.0329017639160156
0.9575	-0.0157356262207031
0.960833333333334	-0.00095367431640625
0.964166666666667	0.00524520874023438
0.9675	0.00238418579101563
0.970833333333334	-0.00286102294921875
0.974166666666667	-0.00715255737304688
0.9775	0
0.980833333333334	0.00905990600585938
0.984166666666667	0.0138282775878906
0.9875	0.00905990600585938
0.990833333333334	-0.00095367431640625
0.994166666666667	-0.0138282775878906
0.9975	-0.0271797180175781
1.00083333333334	-0.0357627868652344
1.00416666666667	-0.0319480895996094
1.0075	-0.0171661376953125
1.01083333333334	0.00095367431640625
1.01416666666667	0.0019073486328125
1.0175	-0.0171661376953125
1.02083333333334	-0.0386238098144531
1.02416666666667	-0.0443458557128906
1.0275	-0.0309944152832031
1.03083333333334	-0.0123977661132813
1.03416666666667	0.00858306884765625
1.0375	0.0262260437011719
1.04083333333334	0.0348091125488281
1.04416666666667	0.0314712524414063
1.0475	0.0252723693847656
1.05083333333334	0.0286102294921875
1.05416666666667	0.0371932983398438
1.0575	0.0457763671875
1.06083333333334	0.0448226928710938
1.06416666666667	0.0348091125488281
1.0675	0.0162124633789063
1.07083333333334	-0.0147819519042969
1.07416666666667	-0.0438690185546875
1.0775	-0.06103515625
1.08083333333334	-0.0562667846679688
1.08416666666667	-0.0386238098144531
1.0875	-0.0247955322265625
1.09083333333334	-0.0147819519042969
1.09416666666667	-0.0123977661132813
1.0975	-0.00905990600585938
1.10083333333334	-0.0128746032714844
1.10416666666667	-0.0224113464355469
1.1075	-0.0367164611816406
1.11083333333334	-0.0481605529785156
1.11416666666667	-0.0576972961425782
1.1175	-0.064849853515625
1.12083333333334	-0.0634193420410157
1.12416666666667	-0.0514984130859375
1.1275	-0.0286102294921875
1.13083333333334	-0.00905990600585938
1.13416666666667	0.00286102294921875
1.1375	0.00143051147460938
1.14083333333334	-0.00905990600585938
1.14416666666667	-0.0209808349609375
1.1475	-0.0281333923339844
1.15083333333334	-0.02288818359375
1.15416666666667	-0.0057220458984375
1.1575	0.0100135803222656
1.16083333333334	0.0171661376953125
1.16416666666667	0.00476837158203125
1.1675	-0.0119209289550781
1.17083333333334	-0.0243186950683594
1.17416666666667	-0.0243186950683594
1.1775	-0.0171661376953125
1.18083333333334	-0.00429153442382813
1.18416666666667	0.0128746032714844
1.1875	0.0209808349609375
1.19083333333334	0.0181198120117188
1.19416666666667	0.0109672546386719
1.1975	0.0162124633789063
1.20083333333334	0.0257492065429688
1.20416666666667	0.0367164611816406
1.2075	0.0486373901367188
1.21083333333334	0.0586509704589844
1.21416666666667	0.0576972961425782
1.2175	0.0414848327636719
1.22083333333334	0.0281333923339844
1.22416666666667	0.0276565551757813
1.2275	0.0333786010742188
1.23083333333334	0.0424385070800781
1.23416666666667	0.0481605529785156
1.2375	0.0505447387695313
1.24083333333334	0.0486373901367188
1.24416666666667	0.0472068786621094
1.2475	0.0467300415039063
1.25083333333334	0.0400543212890625
1.25416666666667	0.0295639038085938
1.2575	0.0247955322265625
1.26083333333334	0.02288818359375
1.26416666666667	0.0219345092773438
1.2675	0.0290870666503906
1.27083333333334	0.0424385070800781
1.27416666666667	0.057220458984375
1.2775	0.0600814819335938
1.28083333333334	0.0567436218261719
1.28416666666667	0.0510215759277344
1.2875	0.0433921813964844
1.29083333333334	0.0376701354980469
1.29416666666667	0.0348091125488281
1.2975	0.0324249267578125
1.30083333333334	0.0257492065429688
1.30416666666667	0.0195503234863281
1.3075	0.0162124633789063
1.31083333333334	0.0205039978027344
1.31416666666667	0.0271797180175781
1.3175	0.0400543212890625
1.32083333333334	0.0500679016113282
1.32416666666667	0.0472068786621094
1.3275	0.0405311584472656
1.33083333333334	0.0319480895996094
1.33416666666667	0.02288818359375
1.3375	0.00476837158203125
1.34083333333334	-0.0057220458984375
1.34416666666667	0
1.3475	0.0109672546386719
1.35083333333334	0.0143051147460938
1.35416666666667	0.0133514404296875
1.3575	0.019073486328125
1.36083333333334	0.0247955322265625
1.36416666666667	0.0286102294921875
1.3675	0.034332275390625
1.37083333333334	0.0486373901367188
1.37416666666667	0.0634193420410157
1.3775	0.06866455078125
1.38083333333334	0.0629425048828125
1.38416666666667	0.049591064453125
1.3875	0.0324249267578125
1.39083333333334	0.0109672546386719
1.39416666666667	0.00476837158203125
1.3975	0.0109672546386719
1.40083333333334	0.0157356262207031
1.40416666666667	0.00095367431640625
1.4075	-0.0262260437011719
1.41083333333334	-0.041961669921875
1.41416666666667	-0.0491142272949219
1.4175	-0.0429153442382813
1.42083333333334	-0.0271797180175781
1.42416666666667	-0.00858306884765625
1.4275	0.000476837158203125
1.43083333333334	-0.0133514404296875
1.43416666666667	-0.0395774841308594
1.4375	-0.0643730163574219
1.44083333333334	-0.0762939453125
1.44416666666667	-0.0662803649902344
1.4475	-0.0448226928710938
1.45083333333334	-0.0205039978027344
1.45416666666667	-0.00143051147460938
1.4575	0.00715255737304688
1.46083333333334	0.0147819519042969
1.46416666666667	0.0166893005371094
1.4675	0.0181198120117188
1.47083333333334	0.0157356262207031
1.47416666666667	0.0166893005371094
1.4775	0.026702880859375
1.48083333333334	0.0362396240234375
1.48416666666667	0.0472068786621094
1.4875	0.0538825988769532
1.49083333333334	0.0591278076171875
1.49416666666667	0.0538825988769532
1.4975	0.0424385070800781
1.50083333333334	0.0276565551757813
1.50416666666667	0.0152587890625
1.5075	0.0133514404296875
1.51083333333334	0.0181198120117188
1.51416666666667	0.0286102294921875
1.5175	0.030517578125
1.52083333333334	0.0309944152832031
1.52416666666667	0.0281333923339844
1.5275	0.0214576721191406
1.53083333333334	0.011444091796875
1.53416666666667	0.00429153442382813
1.5375	0.0119209289550781
1.54083333333334	0.0262260437011719
1.54416666666667	0.0352859497070313
1.5475	0.0309944152832031
1.55083333333334	0.0243186950683594
1.55416666666667	0.02288818359375
1.5575	0.0176429748535156
1.56083333333334	0.00858306884765625
1.56416666666667	-0.00143051147460938
1.5675	0.000476837158203125
1.57083333333334	0.0133514404296875
1.57416666666667	0.0276565551757813
1.5775	0.041961669921875
1.58083333333334	0.0481605529785156
1.58416666666667	0.0481605529785156
1.5875	0.0448226928710938
1.59083333333334	0.03814697265625
1.59416666666667	0.0314712524414063
1.5975	0.0271797180175781
1.60083333333334	0.0309944152832031
1.60416666666667	0.0448226928710938
1.6075	0.0581741333007813
1.61083333333334	0.06866455078125
1.61416666666667	0.0739097595214844
1.6175	0.0753402709960938
1.62083333333334	0.0782012939453125
1.62416666666667	0.0886917114257813
1.6275	0.102519989013672
1.63083333333334	0.109195709228516
1.63416666666667	0.0987052917480469
1.6375	0.0820159912109375
1.64083333333334	0.0643730163574219
1.64416666666667	0.0481605529785156
1.6475	0.0391006469726563
1.65083333333334	0.0429153442382813
1.65416666666667	0.0638961791992188
1.6575	0.0867843627929688
1.66083333333334	0.0948905944824219
1.66416666666667	0.0858306884765625
1.6675	0.0705718994140625
1.67083333333334	0.05340576171875
1.67416666666667	0.0367164611816406
1.6775	0.02288818359375
1.68083333333334	0.0224113464355469
1.68416666666667	0.0352859497070313
1.6875	0.0491142272949219
1.69083333333334	0.0557899475097657
1.69416666666667	0.0596046447753907
1.6975	0.0615119934082032
1.70083333333334	0.0615119934082032
1.70416666666667	0.057220458984375
1.7075	0.0581741333007813
1.71083333333334	0.0681877136230469
1.71416666666667	0.0796318054199219
1.7175	0.0824928283691406
1.72083333333334	0.0715255737304688
1.72416666666667	0.0538825988769532
1.7275	0.0338554382324219
1.73083333333334	0.0214576721191406
1.73416666666667	0.0176429748535156
1.7375	0.0286102294921875
1.74083333333334	0.0457763671875
1.74416666666667	0.0581741333007813
1.7475	0.0543594360351563
1.75083333333334	0.0329017639160156
1.75416666666667	0.0104904174804688
1.7575	-0.00333786010742188
1.76083333333334	-0.00143051147460938
1.76416666666667	0.0166893005371094
1.7675	0.0524520874023438
1.77083333333334	0.0958442687988281
1.77416666666667	0.128746032714844
1.7775	0.136375427246094
1.78083333333334	0.120639801025391
1.78416666666667	0.0910758972167969
1.7875	0.0567436218261719
1.79083333333334	0.0290870666503906
1.79416666666667	0.0157356262207031
1.7975	0.0214576721191406
1.80083333333334	0.0424385070800781
1.80416666666667	0.0662803649902344
1.8075	0.0905990600585938
1.81083333333334	0.109672546386719
1.81416666666667	0.119209289550781
1.8175	0.123977661132813
1.82083333333334	0.127792358398438
1.82416666666667	0.14495849609375
1.8275	0.163555145263672
1.83083333333334	0.180721282958985
1.83416666666667	0.19216537475586
1.8375	0.189304351806641
1.84083333333334	0.172615051269531
1.84416666666667	0.139713287353516
1.8475	0.107288360595703
1.85083333333334	0.0805854797363281
1.85416666666667	0.0696182250976563
1.8575	0.0748634338378907
1.86083333333334	0.091552734375
1.86416666666667	0.112533569335938
1.8675	0.136375427246094
1.87083333333334	0.16021728515625
1.87416666666667	0.170230865478516
1.8775	0.163555145263672
1.88083333333334	0.144004821777344
1.88416666666667	0.123023986816406
1.8875	0.0996589660644531
1.89083333333334	0.0772476196289063
1.89416666666667	0.064849853515625
1.8975	0.0677108764648438
1.90083333333334	0.0834465026855469
1.90416666666667	0.101089477539063
1.9075	0.115394592285156
1.91083333333334	0.11587142944336
1.91416666666667	0.102519989013672
1.9175	0.080108642578125
1.92083333333334	0.0591278076171875
1.92416666666667	0.0472068786621094
1.9275	0.0395774841308594
1.93083333333334	0.0376701354980469
1.93416666666667	0.0357627868652344
1.9375	0.0319480895996094
1.94083333333334	0.0205039978027344
1.94416666666667	0.00429153442382813
1.9475	-0.00476837158203125
1.95083333333334	-0.00238418579101563
1.95416666666667	0.0100135803222656
1.9575	0.0276565551757813
1.96083333333334	0.0481605529785156
1.96416666666667	0.0634193420410157
1.9675	0.06103515625
1.97083333333334	0.0424385070800781
1.97416666666667	0.0147819519042969
1.9775	-0.00667572021484375
1.98083333333334	-0.0195503234863281
1.98416666666667	-0.02288818359375
1.9875	-0.0181198120117188
1.99083333333334	-0.0095367431640625
1.99416666666667	-0.00429153442382813
1.9975	-0.0128746032714844
2.00083333333334	-0.0352859497070313
2.00416666666667	-0.0543594360351563
2.0075	-0.0662803649902344
2.01083333333334	-0.0643730163574219
2.01416666666667	-0.0510215759277344
2.0175	-0.0309944152832031
2.02083333333334	-0.0095367431640625
2.02416666666667	-0.00333786010742188
2.0275	-0.00667572021484375
2.03083333333334	-0.0224113464355469
2.03416666666667	-0.0424385070800781
2.0375	-0.0615119934082032
2.04083333333334	-0.0681877136230469
2.04416666666667	-0.0581741333007813
2.0475	-0.0329017639160156
2.05083333333334	0.00333786010742188
2.05416666666667	0.0376701354980469
2.0575	0.0662803649902344
2.06083333333334	0.0743865966796875
2.06416666666667	0.064849853515625
2.0675	0.0395774841308594
2.07083333333334	0.0200271606445313
2.07416666666667	0.0195503234863281
2.0775	0.0295639038085938
2.08083333333334	0.0405311584472656
2.08416666666667	0.0457763671875
2.0875	0.0462532043457031
2.09083333333334	0.030517578125
2.09416666666667	0.000476837158203125
2.0975	-0.0257492065429688
2.10083333333334	-0.0329017639160156
2.10416666666667	-0.0252723693847656
2.1075	-0.0104904174804688
2.11083333333334	0.0104904174804688
2.11416666666667	0.034332275390625
2.1175	0.0472068786621094
2.12083333333334	0.0452995300292969
2.12416666666667	0.0329017639160156
2.1275	0.0195503234863281
2.13083333333334	0.00524520874023438
2.13416666666667	-0.0138282775878906
2.1375	-0.0281333923339844
2.14083333333334	-0.0395774841308594
2.14416666666667	-0.041961669921875
2.1475	-0.0429153442382813
2.15083333333334	-0.0367164611816406
2.15416666666667	-0.0209808349609375
2.1575	0.00429153442382813
2.16083333333334	0.0309944152832031
2.16416666666667	0.05340576171875
2.1675	0.0705718994140625
2.17083333333334	0.0891685485839844
2.17416666666667	0.104427337646485
2.1775	0.120162963867188
2.18083333333334	0.13875961303711
2.18416666666667	0.158309936523438
2.1875	0.172615051269531
2.19083333333334	0.164985656738281
2.19416666666667	0.145912170410156
2.1975	0.116348266601563
2.20083333333334	0.0820159912109375
2.20416666666667	0.0472068786621094
2.2075	0.0176429748535156
2.21083333333334	-0.00238418579101563
2.21416666666667	-0.0195503234863281
2.2175	-0.0386238098144531
2.22083333333334	-0.0548362731933594
2.22416666666667	-0.0581741333007813
2.2275	-0.0481605529785156
2.23083333333334	-0.0257492065429688
2.23416666666667	-0.00143051147460938
2.2375	0.0300407409667969
2.24083333333334	0.0672340393066407
2.24416666666667	0.101566314697266
2.2475	0.119209289550781
2.25083333333334	0.123023986816406
2.25416666666667	0.119209289550781
2.2575	0.110149383544922
2.26083333333334	0.0853538513183594
2.26416666666667	0.0543594360351563
2.2675	0.0319480895996094
2.27083333333334	0.0185966491699219
2.27416666666667	0.0162124633789063
2.2775	0.0176429748535156
2.28083333333334	0.0352859497070313
2.28416666666667	0.0605583190917969
2.2875	0.0944137573242188
2.29083333333334	0.131607055664063
2.29416666666667	0.159263610839844
2.2975	0.172615051269531
2.30083333333334	0.170707702636719
2.30416666666667	0.158786773681641
2.3075	0.12969970703125
2.31083333333334	0.0901222229003906
2.31416666666667	0.0596046447753907
2.3175	0.0505447387695313
2.32083333333334	0.0562667846679688
2.32416666666667	0.0739097595214844
2.3275	0.103950500488281
2.33083333333334	0.145912170410156
2.33416666666667	0.185489654541016
2.3375	0.213146209716797
2.34083333333334	0.227451324462891
2.34416666666667	0.23031234741211
2.3475	0.218868255615235
2.35083333333334	0.193595886230469
2.35416666666667	0.165462493896485
2.3575	0.131607055664063
2.36083333333334	0.10061264038086
2.36416666666667	0.0691413879394532
2.3675	0.0476837158203125
2.37083333333334	0.03814697265625
2.37416666666667	0.0410079956054688
2.3775	0.06103515625
2.38083333333334	0.0939369201660156
2.38416666666667	0.137805938720703
2.3875	0.181198120117188
2.39083333333334	0.216960906982422
2.39416666666667	0.235080718994141
2.3975	0.239849090576172
2.40083333333334	0.231266021728516
2.40416666666667	0.207901000976563
2.4075	0.176429748535156
2.41083333333334	0.145435333251953
2.41416666666667	0.124454498291016
2.4175	0.102519989013672
2.42083333333334	0.0820159912109375
2.42416666666667	0.0677108764648438
2.4275	0.0643730163574219
2.43083333333334	0.0681877136230469
2.43416666666667	0.0815391540527344
2.4375	0.105381011962891
2.44083333333334	0.126838684082031
2.44416666666667	0.139713287353516
2.4475	0.141620635986328
2.45083333333334	0.135898590087891
2.45416666666667	0.11587142944336
2.4575	0.0863075256347656
2.46083333333334	0.0629425048828125
2.46416666666667	0.0557899475097657
2.4675	0.0691413879394532
2.47083333333334	0.0948905944824219
2.47416666666667	0.13113021850586
2.4775	0.169754028320313
2.48083333333334	0.197410583496094
2.48416666666667	0.20599365234375
2.4875	0.191211700439453
2.49083333333334	0.166416168212891
2.49416666666667	0.139713287353516
2.4975	0.118255615234375
2.50083333333334	0.103950500488281
2.50416666666667	0.0982284545898438
2.5075	0.100135803222656
2.51083333333334	0.10061264038086
2.51416666666667	0.0934600830078125
2.5175	0.0777244567871094
2.52083333333334	0.0586509704589844
2.52416666666667	0.0443458557128906
2.5275	0.0405311584472656
2.53083333333334	0.0505447387695313
2.53416666666667	0.0691413879394532
2.5375	0.0944137573242188
2.54083333333334	0.122547149658203
2.54416666666667	0.149726867675781
2.5475	0.168323516845703
2.55083333333334	0.166416168212891
2.55416666666667	0.156402587890625
2.5575	0.144004821777344
2.56083333333334	0.134468078613281
2.56416666666667	0.124454498291016
2.5675	0.111579895019531
2.57083333333334	0.102519989013672
2.57416666666667	0.0872611999511719
2.5775	0.0691413879394532
2.58083333333334	0.0491142272949219
2.58416666666667	0.0314712524414063
2.5875	0.0176429748535156
2.59083333333334	0.00476837158203125
2.59416666666667	0.00286102294921875
2.5975	0.0104904174804688
2.60083333333334	0.0238418579101563
2.60416666666667	0.0433921813964844
2.6075	0.0691413879394532
2.61083333333334	0.0963211059570313
2.61416666666667	0.123023986816406
2.6175	0.146865844726563
2.62083333333334	0.173568725585938
2.62416666666667	0.188827514648438
2.6275	0.191211700439453
2.63083333333334	0.186443328857422
2.63416666666667	0.175952911376953
2.6375	0.159263610839844
2.64083333333334	0.131607055664063
2.64416666666667	0.111579895019531
2.6475	0.0958442687988281
2.65083333333334	0.0834465026855469
2.65416666666667	0.0796318054199219
2.6575	0.0886917114257813
2.66083333333334	0.105857849121094
2.66416666666667	0.111103057861328
2.6675	0.109195709228516
2.67083333333334	0.103473663330078
2.67416666666667	0.0929832458496094
2.6775	0.0739097595214844
2.68083333333334	0.0553131103515625
2.68416666666667	0.0510215759277344
2.6875	0.0567436218261719
2.69083333333334	0.0696182250976563
2.69416666666667	0.0743865966796875
2.6975	0.0772476196289063
2.70083333333334	0.072479248046875
2.70416666666667	0.0696182250976563
2.7075	0.0619888305664063
2.71083333333334	0.0538825988769532
2.71416666666667	0.05340576171875
2.7175	0.0562667846679688
2.72083333333334	0.0596046447753907
2.72416666666667	0.0538825988769532
2.7275	0.0505447387695313
2.73083333333334	0.0505447387695313
2.73416666666667	0.0538825988769532
2.7375	0.0600814819335938
2.74083333333334	0.0696182250976563
2.74416666666667	0.0796318054199219
2.7475	0.0896453857421875
2.75083333333334	0.0987052917480469
2.75416666666667	0.108718872070313
2.7575	0.108718872070313
2.76083333333334	0.104904174804688
2.76416666666667	0.10061264038086
2.7675	0.0987052917480469
2.77083333333334	0.0929832458496094
2.77416666666667	0.0853538513183594
2.7775	0.0867843627929688
2.78083333333334	0.091552734375
2.78416666666667	0.101089477539063
2.7875	0.109672546386719
2.79083333333334	0.123023986816406
2.79416666666667	0.1373291015625
2.7975	0.155925750732422
2.80083333333334	0.179767608642578
2.80416666666667	0.200271606445313
2.8075	0.211238861083985
2.81083333333334	0.208854675292969
2.81416666666667	0.201702117919922
2.8175	0.186920166015625
2.82083333333334	0.164985656738281
2.82416666666667	0.143051147460938
2.8275	0.127792358398438
2.83083333333334	0.123977661132813
2.83416666666667	0.121593475341797
2.8375	0.113964080810547
2.84083333333334	0.102996826171875
2.84416666666667	0.087738037109375
2.8475	0.0748634338378907
2.85083333333334	0.0605583190917969
2.85416666666667	0.0472068786621094
2.8575	0.0357627868652344
2.86083333333334	0.0247955322265625
2.86416666666667	0.0162124633789063
2.8675	0.0143051147460938
2.87083333333334	0.0214576721191406
2.87416666666667	0.0400543212890625
2.8775	0.0605583190917969
2.88083333333334	0.0858306884765625
2.88416666666667	0.117301940917969
2.8875	0.148773193359375
2.89083333333334	0.178337097167969
2.89416666666667	0.206470489501953
2.8975	0.245094299316406
2.90083333333334	0.303745269775391
2.90416666666667	0.381946563720703
2.9075	0.485420227050781
2.91083333333334	0.612258911132813
2.91416666666667	0.772476196289063
2.9175	0.970840454101563
2.92083333333334	1.20258331298828
2.92416666666667	1.47056579589844
2.9275	1.78098678588867
2.93083333333334	2.14815139770508
2.93416666666667	2.57301330566406
2.9375	3.05604934692383
2.94083333333334	3.60345840454102
2.94416666666667	4.21619415283203
2.9475	4.86612319946289
2.95083333333334	5.52606582641602
2.95416666666667	6.17122650146485
2.9575	6.78825378417969
2.96083333333334	7.3537826538086
2.96416666666667	7.84730911254883
2.9675	8.26120376586914
2.97083333333334	8.58688354492188
2.97416666666667	8.80575180053711
2.9775	8.90779495239258
2.98083333333334	8.89873504638672
2.98416666666667	8.79383087158203
2.9875	8.60214233398438
2.99083333333334	8.33320617675781
2.99416666666667	8.01420211791992
2.9975	7.66086578369141
3.00083333333334	7.27891921997071
3.00416666666667	6.86883926391602
3.0075	6.44779205322266
3.01083333333334	6.03628158569336
3.01416666666667	5.63192367553711
3.0175	5.23424148559571
3.02083333333334	4.84895706176758
3.02416666666667	4.4851303100586
3.0275	4.14085388183594
3.03083333333334	3.81565093994141
3.03416666666667	3.51142883300781
3.0375	3.2343864440918
3.04083333333334	2.98357009887696
3.04416666666667	2.75230407714844
3.0475	2.53868103027344
3.05083333333334	2.34508514404297
3.05416666666667	2.1815299987793
3.0575	2.04277038574219
3.06083333333334	1.91593170166016
3.06416666666667	1.79433822631836
3.0675	1.67894363403321
3.07083333333334	1.56736373901367
3.07416666666667	1.44815444946289
3.0775	1.32131576538086
3.08083333333334	1.20306015014649
3.08416666666667	1.10197067260742
3.0875	1.02376937866211
3.09083333333334	0.958442687988281
3.09416666666667	0.910282135009766
3.0975	0.876903533935547
3.10083333333334	0.851631164550781
3.10416666666667	0.829219818115235
3.1075	0.796318054199219
3.11083333333334	0.759601593017578
3.11416666666667	0.7171630859375
3.1175	0.674724578857422
3.12083333333334	0.63323974609375
3.12416666666667	0.595569610595703
3.1275	0.563621520996094
3.13083333333334	0.537872314453125
3.13416666666667	0.514984130859375
3.1375	0.492572784423828
3.14083333333334	0.465869903564453
3.14416666666667	0.433921813964844
3.1475	0.399112701416016
3.15083333333334	0.360965728759766
3.15416666666667	0.32186508178711
3.1575	0.284194946289063
3.16083333333334	0.256538391113281
3.16416666666667	0.243186950683594
3.1675	0.238895416259766
3.17083333333334	0.238895416259766
3.17416666666667	0.244140625
3.1775	0.259876251220703
3.18083333333334	0.279426574707031
3.18416666666667	0.291824340820313
3.1875	0.303268432617188
3.19083333333334	0.314712524414063
3.19416666666667	0.331401824951172
3.1975	0.340938568115235
3.20083333333334	0.344276428222656
3.20416666666667	0.346183776855469
3.2075	0.344276428222656
3.21083333333334	0.342845916748047
3.21416666666667	0.327587127685547
3.2175	0.304222106933594
3.22083333333334	0.267505645751953
3.22416666666667	0.227451324462891
3.2275	0.185489654541016
3.23083333333334	0.143527984619141
3.23416666666667	0.109195709228516
3.2375	0.08392333984375
3.24083333333334	0.0729560852050782
3.24416666666667	0.0739097595214844
3.2475	0.0872611999511719
3.25083333333334	0.110626220703125
3.25416666666667	0.140190124511719
3.2575	0.16927719116211
3.26083333333334	0.191211700439453
3.26416666666667	0.201225280761719
3.2675	0.201702117919922
3.27083333333334	0.193595886230469
3.27416666666667	0.178337097167969
3.2775	0.166416168212891
3.28083333333334	0.163078308105469
3.28416666666667	0.168800354003906
3.2875	0.177383422851563
3.29083333333334	0.185489654541016
3.29416666666667	0.201225280761719
3.2975	0.22125244140625
3.30083333333334	0.244617462158203
3.30416666666667	0.26702880859375
3.3075	0.277042388916016
3.31083333333334	0.282764434814453
3.31416666666667	0.280857086181641
3.3175	0.27608871459961
3.32083333333334	0.270843505859375
3.32416666666667	0.263690948486328
3.3275	0.259876251220703
3.33083333333334	0.255584716796875
3.33416666666667	0.250816345214844
3.3375	0.240802764892578
3.34083333333334	0.229835510253906
3.34416666666667	0.22268295288086
3.3475	0.220775604248047
3.35083333333334	0.215530395507813
3.35416666666667	0.211238861083985
3.3575	0.207901000976563
3.36083333333334	0.1983642578125
3.36416666666667	0.181674957275391
3.3675	0.157833099365235
3.37083333333334	0.130176544189453
3.37416666666667	0.0996589660644531
3.3775	0.0691413879394532
3.38083333333334	0.0462532043457031
3.38416666666667	0.0195503234863281
3.3875	-0.00715255737304688
3.39083333333334	-0.0219345092773438
3.39416666666667	-0.0224113464355469
3.3975	-0.0157356262207031
3.40083333333334	-0.011444091796875
3.40416666666667	0.003814697265625
3.4075	0.0243186950683594
3.41083333333334	0.0553131103515625
3.41416666666667	0.0844001770019531
3.4175	0.107765197753906
3.42083333333334	0.122547149658203
3.42416666666667	0.1373291015625
3.4275	0.158786773681641
3.43083333333334	0.174045562744141
3.43416666666667	0.182628631591797
3.4375	0.185966491699219
3.44083333333334	0.185489654541016
3.44416666666667	0.176429748535156
3.4475	0.164031982421875
3.45083333333334	0.154972076416016
3.45416666666667	0.145912170410156
3.4575	0.137805938720703
3.46083333333334	0.127792358398438
3.46416666666667	0.119209289550781
3.4675	0.113010406494141
3.47083333333334	0.105381011962891
3.47416666666667	0.0987052917480469
3.4775	0.0896453857421875
3.48083333333334	0.091552734375
3.48416666666667	0.109195709228516
3.4875	0.12969970703125
3.49083333333334	0.148296356201172
3.49416666666667	0.163555145263672
3.4975	0.177860260009766
3.50083333333334	0.187873840332031
3.50416666666667	0.179767608642578
3.5075	0.155925750732422
3.51083333333334	0.118255615234375
3.51416666666667	0.0815391540527344
3.5175	0.0596046447753907
3.52083333333334	0.0510215759277344
3.52416666666667	0.0581741333007813
3.5275	0.0715255737304688
3.53083333333334	0.0977516174316406
3.53416666666667	0.132560729980469
3.5375	0.163555145263672
3.54083333333334	0.180721282958985
3.54416666666667	0.181198120117188
3.5475	0.17547607421875
3.55083333333334	0.160694122314453
3.55416666666667	0.135421752929688
3.5575	0.113487243652344
3.56083333333334	0.0996589660644531
3.56416666666667	0.0901222229003906
3.5675	0.0829696655273438
3.57083333333334	0.0853538513183594
3.57416666666667	0.0939369201660156
3.5775	0.0891685485839844
3.58083333333334	0.0753402709960938
3.58416666666667	0.0710487365722657
3.5875	0.0777244567871094
3.59083333333334	0.0848770141601563
3.59416666666667	0.0910758972167969
3.5975	0.102043151855469
3.60083333333334	0.118255615234375
3.60416666666667	0.134468078613281
3.6075	0.15401840209961
3.61083333333334	0.176429748535156
3.61416666666667	0.200271606445313
3.6175	0.220298767089844
3.62083333333334	0.234603881835938
3.62416666666667	0.239849090576172
3.6275	0.236034393310547
3.63083333333334	0.224113464355469
3.63416666666667	0.201702117919922
3.6375	0.179767608642578
3.64083333333334	0.16021728515625
3.64416666666667	0.13875961303711
3.6475	0.105381011962891
3.65083333333334	0.0696182250976563
3.65416666666667	0.049591064453125
3.6575	0.0424385070800781
3.66083333333334	0.0486373901367188
3.66416666666667	0.0624656677246094
3.6675	0.087738037109375
3.67083333333334	0.111103057861328
3.67416666666667	0.126361846923828
3.6775	0.13113021850586
3.68083333333334	0.1220703125
3.68416666666667	0.101566314697266
3.6875	0.0762939453125
3.69083333333334	0.0524520874023438
3.69416666666667	0.0224113464355469
3.6975	-0.0133514404296875
3.70083333333334	-0.0505447387695313
3.70416666666667	-0.0762939453125
3.7075	-0.0920295715332031
3.71083333333334	-0.0963211059570313
3.71416666666667	-0.0939369201660156
3.7175	-0.0858306884765625
3.72083333333334	-0.0762939453125
3.72416666666667	-0.072479248046875
3.7275	-0.0820159912109375
3.73083333333334	-0.104427337646485
3.73416666666667	-0.12969970703125
3.7375	-0.157833099365235
3.74083333333334	-0.191211700439453
3.74416666666667	-0.225067138671875
3.7475	-0.246524810791016
3.75083333333334	-0.247955322265625
3.75416666666667	-0.22268295288086
3.7575	-0.163555145263672
3.76083333333334	-0.06103515625
3.76416666666667	0.0853538513183594
3.7675	0.278472900390625
3.77083333333334	0.516414642333985
3.77416666666667	0.797271728515625
3.7775	1.11579895019531
3.78083333333334	1.46484375
3.78416666666667	1.84011459350586
3.7875	2.23398208618164
3.79083333333334	2.6540756225586
3.79416666666667	3.10564041137696
3.7975	3.59010696411133
3.80083333333334	4.10127639770508
3.80416666666667	4.62722778320313
3.8075	5.15842437744141
3.81083333333334	5.68819046020508
3.81416666666667	6.20698928833008
3.8175	6.71625137329102
3.82083333333334	7.20453262329102
3.82416666666667	7.67326354980469
3.8275	8.12482833862305
3.83083333333334	8.54825973510742
3.83416666666667	8.9259147644043
3.8375	9.23919677734375
3.84083333333334	9.48858261108399
3.84416666666667	9.68408584594727
3.8475	9.81426239013672
3.85083333333334	9.87577438354492
3.85416666666667	9.86433029174805
3.8575	9.78994369506836
3.86083333333334	9.66548919677735
3.86416666666667	9.48429107666016
3.8675	9.246826171875
3.87083333333334	8.95023345947266
3.87416666666667	8.61120223999024
3.8775	8.24022293090821
3.88083333333334	7.82966613769532
3.88416666666667	7.38191604614258
3.8875	6.91080093383789
3.89083333333334	6.43491744995117
3.89416666666667	5.9652328491211
3.8975	5.50270080566407
3.90083333333334	5.06210327148438
3.90416666666667	4.64963912963867
3.9075	4.26816940307617
3.91083333333334	3.91817092895508
3.91416666666667	3.58963012695313
3.9175	3.28636169433594
3.92083333333334	3.00168991088867
3.92416666666667	2.74085998535156
3.9275	2.5019645690918
3.93083333333334	2.28023529052735
3.93416666666667	2.07757949829102
3.9375	1.88732147216797
3.94083333333334	1.71804428100586
3.94416666666667	1.56641006469727
3.9475	1.44767761230469
3.95083333333334	1.36995315551758
3.95416666666667	1.33848190307617
3.9575	1.34801864624024
3.96083333333334	1.39474868774414
3.96416666666667	1.4796257019043
3.9675	1.59883499145508
3.97083333333334	1.74856185913086
3.97416666666667	1.93023681640625
3.9775	2.14433670043946
3.98083333333334	2.39801406860352
3.98416666666667	2.6998519897461
3.9875	3.05700302124024
3.99083333333334	3.48472595214844
3.99416666666667	3.99827957153321
3.9975	4.63485717773438
4.00083333333334	5.42116165161133
4.00416666666667	6.37531280517578
4.0075	7.51590728759766
4.01083333333334	8.86344909667969
4.01416666666667	10.4413032531738
4.0175	12.2637748718262
4.02083333333334	14.3399238586426
4.02416666666667	16.6897773742676
4.0275	19.3185806274414
4.03083333333334	22.2363471984863
4.03416666666667	25.4292488098145
4.0375	28.8810729980469
4.04083333333334	32.5617790222168
4.04416666666667	36.4165306091309
4.0475	40.3790473937988
4.05083333333334	44.3491935729981
4.05416666666667	48.2230186462403
4.0575	51.8741607666016
4.06083333333334	55.1824569702149
4.06416666666667	58.0329895019532
4.0675	60.3303909301758
4.07083333333334	62.0059967041016
4.07416666666667	63.0135536193848
4.0775	63.3301734924317
4.08083333333334	62.9487037658692
4.08416666666667	61.8791580200196
4.0875	60.1592063903809
4.09083333333334	57.8432083129883
4.09416666666667	55.0045967102051
4.0975	51.7430305480957
4.10083333333334	48.1705665588379
4.10416666666667	44.4021224975586
4.1075	40.5349731445313
4.11083333333334	36.6616249084473
4.11416666666667	32.860279083252
4.1175	29.1991233825684
4.12083333333334	25.7248878479004
4.12416666666667	22.489070892334
4.1275	19.5293426513672
4.13083333333334	16.8662071228028
4.13416666666667	14.5006179809571
4.1375	12.4187469482422
4.14083333333334	10.6034278869629
4.14416666666667	9.0322494506836
4.1475	7.68566131591797
4.15083333333334	6.53791427612305
4.15416666666667	5.56373596191407
4.1575	4.75072860717774
4.16083333333334	4.08697128295899
4.16416666666667	3.54909896850586
4.1675	3.09610366821289
4.17083333333334	2.70462036132813
4.17416666666667	2.36701965332031
4.1775	2.07710266113281
4.18083333333334	1.82914733886719
4.18416666666667	1.61838531494141
4.1875	1.4486312866211
4.19083333333334	1.31940841674805
4.19416666666667	1.22404098510742
4.1975	1.15156173706055
4.20083333333334	1.08098983764649
4.20416666666667	1.00183486938477
4.2075	0.920772552490235
4.21083333333334	0.84686279296875
4.21416666666667	0.784397125244141
4.2175	0.725746154785157
4.22083333333334	0.677585601806641
4.22416666666667	0.641345977783203
4.2275	0.612258911132813
4.23083333333334	0.58126449584961
4.23416666666667	0.536441802978516
4.2375	0.494480133056641
4.24083333333334	0.463485717773438
4.24416666666667	0.453472137451172
4.2475	0.457763671875
4.25083333333334	0.459671020507813
4.25416666666667	0.460147857666016
4.2575	0.441551208496094
4.26083333333334	0.407695770263672
4.26416666666667	0.352859497070313
4.2675	0.292301177978516
4.27083333333334	0.239849090576172
4.27416666666667	0.213146209716797
4.2775	0.207901000976563
4.28083333333334	0.211238861083985
4.28416666666667	0.212669372558594
4.2875	0.207901000976563
4.29083333333334	0.192642211914063
4.29416666666667	0.149726867675781
4.2975	0.0882148742675781
4.30083333333334	0.0143051147460938
4.30416666666667	-0.0543594360351563
4.3075	-0.114917755126953
4.31083333333334	-0.158309936523438
4.31416666666667	-0.187873840332031
4.3175	-0.21505355834961
4.32083333333334	-0.253677368164063
4.32416666666667	-0.311851501464844
4.3275	-0.389575958251953
4.33083333333334	-0.489234924316406
4.33416666666667	-0.594139099121094
4.3375	-0.68807601928711
4.34083333333334	-0.762939453125
4.34416666666667	-0.824928283691406
4.3475	-0.891685485839844
4.35083333333334	-0.970840454101563
4.35416666666667	-1.07192993164063
4.3575	-1.20306015014649
4.36083333333334	-1.35421752929688
4.36416666666667	-1.51729583740235
4.3675	-1.67417526245117
4.37083333333334	-1.81722640991211
4.37416666666667	-1.95121765136719
4.3775	-2.07948684692383
4.38083333333334	-2.21490859985352
4.38416666666667	-2.35748291015625
4.3875	-2.51293182373047
4.39083333333334	-2.67171859741211
4.39416666666667	-2.81715393066406
4.3975	-2.93445587158203
4.40083333333334	-3.01551818847656
4.40416666666667	-3.05509567260742
4.4075	-3.05604934692383
4.41083333333334	-3.02696228027344
4.41416666666667	-2.98023223876953
4.4175	-2.92158126831055
4.42083333333334	-2.84194946289063
4.42416666666667	-2.74372100830078
4.4275	-2.62022018432617
4.43083333333334	-2.47478485107422
4.43416666666667	-2.31266021728516
4.4375	-2.14290618896485
4.44083333333334	-1.97124481201172
4.44416666666667	-1.79481506347656
4.4475	-1.61266326904297
4.45083333333334	-1.43146514892578
4.45416666666667	-1.24740600585938
4.4575	-1.06239318847656
4.46083333333334	-0.891685485839844
4.46416666666667	-0.751495361328125
4.4675	-0.645160675048828
4.47083333333334	-0.561237335205078
4.47416666666667	-0.48971176147461
4.4775	-0.424861907958985
4.48083333333334	-0.356197357177735
4.48416666666667	-0.286102294921875
4.4875	-0.223636627197266
4.49083333333334	-0.174522399902344
4.49416666666667	-0.140190124511719
4.4975	-0.111579895019531
4.50083333333334	-0.0844001770019531
4.50416666666667	-0.049591064453125
4.5075	-0.011444091796875
4.51083333333334	0.026702880859375
4.51416666666667	0.0514984130859375
4.5175	0.0548362731933594
4.52083333333334	0.0448226928710938
4.52416666666667	0.0247955322265625
4.5275	0.00810623168945313
4.53083333333334	-0.00429153442382813
4.53416666666667	-0.000476837158203125
4.5375	0.0171661376953125
4.54083333333334	0.0295639038085938
4.54416666666667	0.03814697265625
4.5475	0.0472068786621094
4.55083333333334	0.0619888305664063
4.55416666666667	0.0782012939453125
4.5575	0.0896453857421875
4.56083333333334	0.104427337646485
4.56416666666667	0.121593475341797
4.5675	0.128746032714844
4.57083333333334	0.125408172607422
4.57416666666667	0.118732452392578
4.5775	0.119686126708985
4.58083333333334	0.129222869873047
4.58416666666667	0.133991241455078
4.5875	0.144004821777344
4.59083333333334	0.152587890625
4.59416666666667	0.151157379150391
4.5975	0.133037567138672
4.60083333333334	0.0996589660644531
4.60416666666667	0.0748634338378907
4.6075	0.0591278076171875
4.61083333333334	0.0567436218261719
4.61416666666667	0.0624656677246094
4.6175	0.0729560852050782
4.62083333333334	0.087738037109375
4.62416666666667	0.0872611999511719
4.6275	0.0715255737304688
4.63083333333334	0.0514984130859375
4.63416666666667	0.0438690185546875
4.6375	0.0557899475097657
4.64083333333334	0.0753402709960938
4.64416666666667	0.0972747802734375
4.6475	0.113010406494141
4.65083333333334	0.120162963867188
4.65416666666667	0.117778778076172
4.6575	0.111579895019531
4.66083333333334	0.107765197753906
4.66416666666667	0.113487243652344
4.6675	0.123977661132813
4.67083333333334	0.130176544189453
4.67416666666667	0.127792358398438
4.6775	0.120162963867188
4.68083333333334	0.117301940917969
4.68416666666667	0.1220703125
4.6875	0.12969970703125
4.69083333333334	0.133037567138672
4.69416666666667	0.131607055664063
4.6975	0.127315521240235
4.70083333333334	0.128269195556641
4.70416666666667	0.12969970703125
4.7075	0.132560729980469
4.71083333333334	0.140190124511719
4.71416666666667	0.150203704833985
4.7175	0.161170959472656
4.72083333333334	0.162601470947266
4.72416666666667	0.157833099365235
4.7275	0.157833099365235
4.73083333333334	0.162601470947266
4.73416666666667	0.17547607421875
4.7375	0.178337097167969
4.74083333333334	0.171184539794922
4.74416666666667	0.163078308105469
4.7475	0.158309936523438
4.75083333333334	0.159263610839844
4.75416666666667	0.159740447998047
4.7575	0.163555145263672
4.76083333333334	0.16021728515625
4.76416666666667	0.143527984619141
4.7675	0.113487243652344
4.77083333333334	0.0948905944824219
4.77416666666667	0.0896453857421875
4.7775	0.0987052917480469
4.78083333333334	0.112533569335938
4.78416666666667	0.12350082397461
4.7875	0.128269195556641
4.79083333333334	0.11587142944336
4.79416666666667	0.095367431640625
4.7975	0.080108642578125
4.80083333333334	0.0863075256347656
4.80416666666667	0.113010406494141
4.8075	0.14495849609375
4.81083333333334	0.164508819580078
4.81416666666667	0.168323516845703
4.8175	0.159263610839844
4.82083333333334	0.148296356201172
4.82416666666667	0.136375427246094
4.8275	0.136375427246094
4.83083333333334	0.150203704833985
4.83416666666667	0.16927719116211
4.8375	0.174045562744141
4.84083333333334	0.163078308105469
4.84416666666667	0.150203704833985
4.8475	0.14495849609375
4.85083333333334	0.147819519042969
4.85416666666667	0.157356262207031
4.8575	0.170707702636719
4.86083333333334	0.177383422851563
4.86416666666667	0.177860260009766
4.8675	0.174999237060547
4.87083333333334	0.17690658569336
4.87416666666667	0.182628631591797
4.8775	0.194072723388672
4.88083333333334	0.211715698242188
4.88416666666667	0.218391418457031
4.8875	0.205516815185547
4.89083333333334	0.175952911376953
4.89416666666667	0.146865844726563
4.8975	0.127792358398438
4.90083333333334	0.119209289550781
4.90416666666667	0.124931335449219
4.9075	0.140190124511719
4.91083333333334	0.152111053466797
4.91416666666667	0.150203704833985
4.9175	0.139713287353516
4.92083333333334	0.126361846923828
4.92416666666667	0.120162963867188
4.9275	0.122547149658203
4.93083333333334	0.137805938720703
4.93416666666667	0.15401840209961
4.9375	0.16164779663086
4.94083333333334	0.162124633789063
4.94416666666667	0.157833099365235
4.9475	0.157833099365235
4.95083333333334	0.156402587890625
4.95416666666667	0.161170959472656
4.9575	0.159263610839844
4.96083333333334	0.154495239257813
4.96416666666667	0.148296356201172
4.9675	0.140190124511719
4.97083333333334	0.134944915771485
4.97416666666667	0.1220703125
4.9775	0.118732452392578
4.98083333333334	0.124454498291016
4.98416666666667	0.134468078613281
4.9875	0.142097473144531
4.99083333333334	0.153541564941406
4.99416666666667	0.17690658569336
4.9975	0.196933746337891
5.00083333333334	0.199317932128906
5.00416666666667	0.191211700439453
5.0075	0.185012817382813
5.01083333333334	0.179290771484375
5.01416666666667	0.167369842529297
5.0175	0.155448913574219
5.02083333333334	0.158309936523438
5.02416666666667	0.172615051269531
5.0275	0.184059143066406
5.03083333333334	0.187873840332031
5.03416666666667	0.188350677490235
5.0375	0.191688537597656
5.04083333333334	0.197410583496094
5.04416666666667	0.19979476928711
5.0475	0.197887420654297
5.05083333333334	0.185966491699219
5.05416666666667	0.179767608642578
5.0575	0.174999237060547
5.06083333333334	0.170707702636719
5.06416666666667	0.164031982421875
5.0675	0.16164779663086
5.07083333333334	0.168800354003906
5.07416666666667	0.176429748535156
5.0775	0.18310546875
5.08083333333334	0.182628631591797
5.08416666666667	0.169754028320313
5.0875	0.145912170410156
5.09083333333334	0.125885009765625
5.09416666666667	0.119686126708985
5.0975	0.126838684082031
5.10083333333334	0.135421752929688
5.10416666666667	0.138282775878906
5.1075	0.125408172607422
5.11083333333334	0.105381011962891
5.11416666666667	0.0844001770019531
5.1175	0.0710487365722657
5.12083333333334	0.0729560852050782
5.12416666666667	0.087738037109375
5.1275	0.113487243652344
5.13083333333334	0.128269195556641
5.13416666666667	0.13113021850586
5.1375	0.130176544189453
5.14083333333334	0.127792358398438
5.14416666666667	0.133037567138672
5.1475	0.144481658935547
5.15083333333334	0.164508819580078
5.15416666666667	0.180244445800781
5.1575	0.183582305908203
5.16083333333334	0.178337097167969
5.16416666666667	0.1678466796875
5.1675	0.155448913574219
5.17083333333334	0.133037567138672
5.17416666666667	0.112533569335938
5.1775	0.101089477539063
5.18083333333334	0.102519989013672
5.18416666666667	0.102519989013672
5.1875	0.0963211059570313
5.19083333333334	0.103473663330078
5.19416666666667	0.1220703125
5.1975	0.147819519042969
5.20083333333334	0.161170959472656
5.20416666666667	0.170707702636719
5.2075	0.174522399902344
5.21083333333334	0.178813934326172
5.21416666666667	0.180244445800781
5.2175	0.181198120117188
5.22083333333334	0.181198120117188
5.22416666666667	0.17690658569336
5.2275	0.176429748535156
5.23083333333334	0.17690658569336
5.23416666666667	0.180244445800781
5.2375	0.178337097167969
5.24083333333334	0.178813934326172
5.24416666666667	0.182151794433594
5.2475	0.184059143066406
5.25083333333334	0.182628631591797
5.25416666666667	0.174045562744141
5.2575	0.1678466796875
5.26083333333334	0.156879425048828
5.26416666666667	0.149726867675781
5.2675	0.152111053466797
5.27083333333334	0.164985656738281
5.27416666666667	0.180721282958985
5.2775	0.18453598022461
5.28083333333334	0.183582305908203
5.28416666666667	0.181198120117188
5.2875	0.179767608642578
5.29083333333334	0.179767608642578
5.29416666666667	0.179290771484375
5.2975	0.178337097167969
5.30083333333334	0.172615051269531
5.30416666666667	0.168800354003906
5.3075	0.17547607421875
5.31083333333334	0.187397003173828
5.31416666666667	0.195980072021485
5.3175	0.194072723388672
5.32083333333334	0.19073486328125
5.32416666666667	0.188827514648438
5.3275	0.189304351806641
5.33083333333334	0.188827514648438
5.33416666666667	0.19216537475586
5.3375	0.199317932128906
5.34083333333334	0.209808349609375
5.34416666666667	0.212669372558594
5.3475	0.206470489501953
5.35083333333334	0.195980072021485
5.35416666666667	0.181198120117188
5.3575	0.168800354003906
5.36083333333334	0.161170959472656
5.36416666666667	0.163555145263672
5.3675	0.170707702636719
5.37083333333334	0.173568725585938
5.37416666666667	0.173091888427735
5.3775	0.177860260009766
5.38083333333334	0.186920166015625
5.38416666666667	0.202178955078125
5.3875	0.205516815185547
5.39083333333334	0.19216537475586
5.39416666666667	0.16927719116211
5.3975	0.152111053466797
5.40083333333334	0.150680541992188
5.40416666666667	0.149726867675781
5.4075	0.151157379150391
5.41083333333334	0.16021728515625
5.41416666666667	0.186920166015625
5.4175	0.219821929931641
5.42083333333334	0.239372253417969
5.42416666666667	0.234127044677735
5.4275	0.217437744140625
5.43083333333334	0.20599365234375
5.43416666666667	0.196933746337891
5.4375	0.175952911376953
5.44083333333334	0.147819519042969
5.44416666666667	0.136852264404297
5.4475	0.152587890625
5.45083333333334	0.177383422851563
5.45416666666667	0.19073486328125
5.4575	0.194072723388672
5.46083333333334	0.1983642578125
5.46416666666667	0.209331512451172
5.4675	0.221729278564453
5.47083333333334	0.216007232666016
5.47416666666667	0.203609466552735
5.4775	0.195503234863281
5.48083333333334	0.201225280761719
5.48416666666667	0.201702117919922
5.4875	0.185489654541016
5.49083333333334	0.177383422851563
5.49416666666667	0.186920166015625
5.4975	0.205516815185547
5.50083333333334	0.215530395507813
5.50416666666667	0.212669372558594
5.5075	0.209331512451172
5.51083333333334	0.20742416381836
5.51416666666667	0.198841094970703
5.5175	0.185489654541016
5.52083333333334	0.169754028320313
5.52416666666667	0.165939331054688
5.5275	0.170230865478516
5.53083333333334	0.177860260009766
5.53416666666667	0.185012817382813
5.5375	0.188827514648438
5.54083333333334	0.189781188964844
5.54416666666667	0.186920166015625
5.5475	0.189781188964844
5.55083333333334	0.193119049072266
5.55416666666667	0.194549560546875
5.5575	0.188350677490235
5.56083333333334	0.179290771484375
5.56416666666667	0.169754028320313
5.5675	0.16164779663086
5.57083333333334	0.166416168212891
5.57416666666667	0.178337097167969
5.5775	0.188350677490235
5.58083333333334	0.188350677490235
5.58416666666667	0.187397003173828
5.5875	0.189304351806641
5.59083333333334	0.189304351806641
5.59416666666667	0.18310546875
5.5975	0.178337097167969
5.60083333333334	0.180244445800781
5.60416666666667	0.187873840332031
5.6075	0.188350677490235
5.61083333333334	0.1678466796875
5.61416666666667	0.135421752929688
5.6175	0.11587142944336
5.62083333333334	0.124454498291016
5.62416666666667	0.141620635986328
5.6275	0.147342681884766
5.63083333333334	0.150203704833985
5.63416666666667	0.164031982421875
5.6375	0.185966491699219
5.64083333333334	0.198841094970703
5.64416666666667	0.199317932128906
5.6475	0.19979476928711
5.65083333333334	0.208854675292969
5.65416666666667	0.22268295288086
5.6575	0.225067138671875
5.66083333333334	0.212669372558594
5.66416666666667	0.19979476928711
5.6675	0.199317932128906
5.67083333333334	0.198841094970703
5.67416666666667	0.185489654541016
5.6775	0.167369842529297
5.68083333333334	0.164508819580078
5.68416666666667	0.171661376953125
5.6875	0.176429748535156
5.69083333333334	0.174045562744141
5.69416666666667	0.177383422851563
5.6975	0.195503234863281
5.70083333333334	0.20742416381836
5.70416666666667	0.202655792236328
5.7075	0.18310546875
5.71083333333334	0.175952911376953
5.71416666666667	0.183582305908203
5.7175	0.187397003173828
5.72083333333334	0.183582305908203
5.72416666666667	0.182628631591797
5.7275	0.196933746337891
5.73083333333334	0.207901000976563
5.73416666666667	0.201225280761719
5.7375	0.183582305908203
5.74083333333334	0.182628631591797
5.74416666666667	0.193595886230469
5.7475	0.195980072021485
5.75083333333334	0.185012817382813
5.75416666666667	0.18453598022461
5.7575	0.200271606445313
5.76083333333334	0.204563140869141
5.76416666666667	0.195980072021485
5.7675	0.186443328857422
5.77083333333334	0.197410583496094
5.77416666666667	0.212192535400391
5.7775	0.22125244140625
5.78083333333334	0.216960906982422
5.78416666666667	0.21505355834961
5.7875	0.22125244140625
5.79083333333334	0.226974487304688
5.79416666666667	0.218391418457031
5.7975	0.200271606445313
5.80083333333334	0.194549560546875
5.80416666666667	0.201702117919922
5.8075	0.211238861083985
5.81083333333334	0.206947326660156
5.81416666666667	0.202178955078125
5.8175	0.205516815185547
5.82083333333334	0.215530395507813
5.82416666666667	0.216007232666016
5.8275	0.199317932128906
5.83083333333334	0.184059143066406
5.83416666666667	0.182151794433594
5.8375	0.189781188964844
5.84083333333334	0.191688537597656
5.84416666666667	0.185012817382813
5.8475	0.185966491699219
5.85083333333334	0.189781188964844
5.85416666666667	0.189304351806641
5.8575	0.174999237060547
5.86083333333334	0.16021728515625
5.86416666666667	0.155448913574219
5.8675	0.159263610839844
5.87083333333334	0.168323516845703
5.87416666666667	0.168800354003906
5.8775	0.166416168212891
5.88083333333334	0.160694122314453
5.88416666666667	0.159263610839844
5.8875	0.161170959472656
5.89083333333334	0.155448913574219
5.89416666666667	0.151634216308594
5.8975	0.152111053466797
5.90083333333334	0.16021728515625
5.90416666666667	0.155448913574219
5.9075	0.141143798828125
5.91083333333334	0.127792358398438
5.91416666666667	0.120162963867188
5.9175	0.113010406494141
5.92083333333334	0.0987052917480469
5.92416666666667	0.0977516174316406
5.9275	0.108718872070313
5.93083333333334	0.127315521240235
5.93416666666667	0.141620635986328
5.9375	0.157833099365235
5.94083333333334	0.181198120117188
5.94416666666667	0.205039978027344
5.9475	0.214576721191406
5.95083333333334	0.20742416381836
5.95416666666667	0.197410583496094
5.9575	0.197410583496094
5.96083333333334	0.201225280761719
5.96416666666667	0.201225280761719
5.9675	0.200271606445313
5.97083333333334	0.20742416381836
5.97416666666667	0.211715698242188
5.9775	0.204086303710938
5.98083333333334	0.178813934326172
5.98416666666667	0.142574310302735
5.9875	0.1068115234375
5.99083333333334	0.0891685485839844
5.99416666666667	0.0948905944824219
5.9975	0.106334686279297
6.00083333333334	0.112056732177735
6.00416666666667	0.118732452392578
6.0075	0.134468078613281
6.01083333333334	0.143527984619141
6.01416666666667	0.133991241455078
6.0175	0.118732452392578
6.02083333333334	0.1220703125
6.02416666666667	0.145912170410156
6.0275	0.168800354003906
6.03083333333334	0.178813934326172
6.03416666666667	0.179767608642578
6.0375	0.179767608642578
6.04083333333334	0.182628631591797
6.04416666666667	0.183582305908203
6.0475	0.18310546875
6.05083333333334	0.180244445800781
6.05416666666667	0.181674957275391
6.0575	0.188350677490235
6.06083333333334	0.194072723388672
6.06416666666667	0.187873840332031
6.0675	0.165939331054688
6.07083333333334	0.142574310302735
6.07416666666667	0.125885009765625
6.0775	0.113010406494141
6.08083333333334	0.104904174804688
6.08416666666667	0.101089477539063
6.0875	0.104427337646485
6.09083333333334	0.109195709228516
6.09416666666667	0.116348266601563
6.0975	0.1220703125
6.10083333333334	0.113964080810547
6.10416666666667	0.0967979431152344
6.1075	0.0844001770019531
6.11083333333334	0.0886917114257813
6.11416666666667	0.0972747802734375
6.1175	0.100135803222656
6.12083333333334	0.0967979431152344
6.12416666666667	0.0958442687988281
6.1275	0.10061264038086
6.13083333333334	0.105381011962891
6.13416666666667	0.102519989013672
6.1375	0.0948905944824219
6.14083333333334	0.091552734375
6.14416666666667	0.104427337646485
6.1475	0.117301940917969
6.15083333333334	0.121116638183594
6.15416666666667	0.116825103759766
6.1575	0.117778778076172
6.16083333333334	0.134468078613281
6.16416666666667	0.150680541992188
6.1675	0.15401840209961
6.17083333333334	0.147342681884766
6.17416666666667	0.147819519042969
6.1775	0.157356262207031
6.18083333333334	0.156879425048828
6.18416666666667	0.139236450195313
6.1875	0.127792358398438
6.19083333333334	0.130653381347656
6.19416666666667	0.142097473144531
6.1975	0.138282775878906
6.20083333333334	0.128746032714844
6.20416666666667	0.130653381347656
6.2075	0.141143798828125
6.21083333333334	0.144481658935547
6.21416666666667	0.135898590087891
6.2175	0.136375427246094
6.22083333333334	0.148773193359375
6.22416666666667	0.158309936523438
6.2275	0.159263610839844
6.23083333333334	0.153541564941406
6.23416666666667	0.150680541992188
6.2375	0.142574310302735
6.24083333333334	0.1373291015625
6.24416666666667	0.13113021850586
6.2475	0.124454498291016
6.25083333333334	0.125408172607422
6.25416666666667	0.133514404296875
6.2575	0.149250030517578
6.26083333333334	0.153541564941406
6.26416666666667	0.147342681884766
6.2675	0.13875961303711
6.27083333333334	0.128746032714844
6.27416666666667	0.116825103759766
6.2775	0.0967979431152344
6.28083333333334	0.0786781311035157
6.28416666666667	0.0786781311035157
6.2875	0.091552734375
6.29083333333334	0.102043151855469
6.29416666666667	0.104904174804688
6.2975	0.109195709228516
6.30083333333334	0.122547149658203
6.30416666666667	0.132083892822266
6.3075	0.124454498291016
6.31083333333334	0.113964080810547
6.31416666666667	0.112533569335938
6.3175	0.123023986816406
6.32083333333334	0.123023986816406
6.32416666666667	0.107765197753906
6.3275	0.10061264038086
6.33083333333334	0.111579895019531
6.33416666666667	0.129222869873047
6.3375	0.135898590087891
6.34083333333334	0.133514404296875
6.34416666666667	0.141620635986328
6.3475	0.15401840209961
6.35083333333334	0.149726867675781
6.35416666666667	0.125885009765625
6.3575	0.106334686279297
6.36083333333334	0.105857849121094
6.36416666666667	0.1068115234375
6.3675	0.100135803222656
6.37083333333334	0.103473663330078
6.37416666666667	0.120162963867188
6.3775	0.12969970703125
6.38083333333334	0.122547149658203
6.38416666666667	0.113964080810547
6.3875	0.114917755126953
6.39083333333334	0.106334686279297
6.39416666666667	0.0958442687988281
6.3975	0.0958442687988281
6.40083333333334	0.105381011962891
6.40416666666667	0.105381011962891
6.4075	0.101566314697266
6.41083333333334	0.114917755126953
6.41416666666667	0.1373291015625
6.4175	0.143051147460938
6.42083333333334	0.144004821777344
6.42416666666667	0.156402587890625
6.4275	0.171184539794922
6.43083333333334	0.167369842529297
6.43416666666667	0.151634216308594
6.4375	0.14638900756836
6.44083333333334	0.143527984619141
6.44416666666667	0.136375427246094
6.4475	0.13113021850586
6.45083333333334	0.13113021850586
6.45416666666667	0.127315521240235
6.4575	0.118255615234375
6.46083333333334	0.1220703125
6.46416666666667	0.135421752929688
6.4675	0.144481658935547
6.47083333333334	0.153064727783203
6.47416666666667	0.174999237060547
6.4775	0.204086303710938
6.48083333333334	0.214576721191406
6.48416666666667	0.204086303710938
6.4875	0.196456909179688
6.49083333333334	0.194549560546875
6.49416666666667	0.185966491699219
6.4975	0.172615051269531
6.50083333333334	0.170707702636719
6.50416666666667	0.184059143066406
6.5075	0.191211700439453
6.51083333333334	0.191211700439453
6.51416666666667	0.193119049072266
6.5175	0.195503234863281
6.52083333333334	0.185489654541016
6.52416666666667	0.172138214111328
6.5275	0.167369842529297
6.53083333333334	0.164985656738281
6.53416666666667	0.155448913574219
6.5375	0.148296356201172
6.54083333333334	0.149726867675781
6.54416666666667	0.146865844726563
6.5475	0.136375427246094
6.55083333333334	0.13113021850586
6.55416666666667	0.135421752929688
6.5575	0.142574310302735
6.56083333333334	0.150203704833985
6.56416666666667	0.162124633789063
6.5675	0.171661376953125
6.57083333333334	0.178337097167969
6.57416666666667	0.183582305908203
6.5775	0.185489654541016
6.58083333333334	0.189304351806641
6.58416666666667	0.200271606445313
6.5875	0.211238861083985
6.59083333333334	0.210762023925781
6.59416666666667	0.203132629394531
6.5975	0.191211700439453
6.60083333333334	0.178813934326172
6.60416666666667	0.159740447998047
6.6075	0.151157379150391
6.61083333333334	0.150203704833985
6.61416666666667	0.153541564941406
6.6175	0.1678466796875
6.62083333333334	0.177383422851563
6.62416666666667	0.179767608642578
6.6275	0.167369842529297
6.63083333333334	0.161170959472656
6.63416666666667	0.155925750732422
6.6375	0.146865844726563
6.64083333333334	0.14638900756836
6.64416666666667	0.155925750732422
6.6475	0.158309936523438
6.65083333333334	0.150203704833985
6.65416666666667	0.140666961669922
6.6575	0.132560729980469
6.66083333333334	0.116348266601563
6.66416666666667	0.10061264038086
[truncated: 7,006 more rows]
