# Supplementary material for: Phase-Specific Parameter Estimation in Chiral HPLC Using 1‑Site, 2‑Site Stochastic Models, and Unified Equation Approach
Source: Anal Chem. 2026 Apr 29;98(18):13925–39. doi: 10.1021/acs.analchem.6c01634 (PMC13177292; doi:10.1021/acs.analchem.6c01634)
Supplement: Supplementary file 2 [file ac6c01634_si_002.zip › SupportingInformation/01_isotherm_fit/CELL4_data/LORA_CELL4_05_10_03.CSV]

0.00266666666666667	-0.0901222229003906
0.006	-0.0810623168945313
0.00933333333333334	-0.0677108764648438
0.0126666666666667	-0.0472068786621094
0.016	-0.0243186950683594
0.0193333333333334	-0.00715255737304688
0.0226666666666667	0.00524520874023438
0.026	0.0195503234863281
0.0293333333333334	0.0324249267578125
0.0326666666666667	0.0362396240234375
0.036	0.0352859497070313
0.0393333333333334	0.0362396240234375
0.0426666666666667	0.0400543212890625
0.046	0.0386238098144531
0.0493333333333334	0.0324249267578125
0.0526666666666667	0.0286102294921875
0.056	0.0271797180175781
0.0593333333333334	0.0252723693847656
0.0626666666666667	0.0171661376953125
0.066	0.0128746032714844
0.0693333333333334	0.0143051147460938
0.0726666666666667	0.0195503234863281
0.076	0.0205039978027344
0.0793333333333334	0.0171661376953125
0.0826666666666667	0.0162124633789063
0.086	0.0176429748535156
0.0893333333333334	0.0162124633789063
0.0926666666666667	0.0119209289550781
0.096	0.00476837158203125
0.0993333333333334	0.00286102294921875
0.102666666666667	-0.00238418579101563
0.106	-0.003814697265625
0.109333333333334	-0.00619888305664063
0.112666666666667	-0.011444091796875
0.116	-0.019073486328125
0.119333333333334	-0.0243186950683594
0.122666666666667	-0.019073486328125
0.126	-0.0162124633789063
0.129333333333334	-0.0162124633789063
0.132666666666667	-0.0176429748535156
0.136	-0.0171661376953125
0.139333333333334	-0.0219345092773438
0.142666666666667	-0.0386238098144531
0.146	-0.0586509704589844
0.149333333333334	-0.0739097595214844
0.152666666666667	-0.08392333984375
0.156	-0.0844001770019531
0.159333333333334	-0.0782012939453125
0.162666666666667	-0.0638961791992188
0.166	-0.05340576171875
0.169333333333334	-0.0467300415039063
0.172666666666667	-0.0410079956054688
0.176	-0.0362396240234375
0.179333333333334	-0.0367164611816406
0.182666666666667	-0.0429153442382813
0.186	-0.0476837158203125
0.189333333333334	-0.0524520874023438
0.192666666666667	-0.057220458984375
0.196	-0.0605583190917969
0.199333333333334	-0.0581741333007813
0.202666666666667	-0.0543594360351563
0.206	-0.0562667846679688
0.209333333333334	-0.0576972961425782
0.212666666666667	-0.0567436218261719
0.216	-0.05340576171875
0.219333333333334	-0.0500679016113282
0.222666666666667	-0.0467300415039063
0.226	-0.0433921813964844
0.229333333333334	-0.0410079956054688
0.232666666666667	-0.0386238098144531
0.236	-0.0405311584472656
0.239333333333334	-0.041961669921875
0.242666666666667	-0.0443458557128906
0.246	-0.0410079956054688
0.249333333333334	-0.0333786010742188
0.252666666666667	-0.0257492065429688
0.256	-0.0219345092773438
0.259333333333334	-0.026702880859375
0.262666666666667	-0.030517578125
0.266	-0.0300407409667969
0.269333333333334	-0.0319480895996094
0.272666666666667	-0.0410079956054688
0.276	-0.0543594360351563
0.279333333333334	-0.0638961791992188
0.282666666666667	-0.0662803649902344
0.286	-0.0624656677246094
0.289333333333334	-0.05340576171875
0.292666666666667	-0.0448226928710938
0.296	-0.0362396240234375
0.299333333333334	-0.0329017639160156
0.302666666666667	-0.0338554382324219
0.306	-0.0481605529785156
0.309333333333334	-0.0715255737304688
0.312666666666667	-0.0934600830078125
0.316	-0.104427337646485
0.319333333333334	-0.109195709228516
0.322666666666667	-0.11587142944336
0.326	-0.122547149658203
0.329333333333334	-0.116348266601563
0.332666666666667	-0.104427337646485
0.336	-0.0982284545898438
0.339333333333334	-0.0982284545898438
0.342666666666667	-0.0948905944824219
0.346	-0.087738037109375
0.349333333333334	-0.0867843627929688
0.352666666666667	-0.0905990600585938
0.356	-0.0848770141601563
0.359333333333334	-0.0672340393066407
0.362666666666667	-0.0548362731933594
0.366	-0.0500679016113282
0.369333333333334	-0.0500679016113282
0.372666666666667	-0.0438690185546875
0.376	-0.0476837158203125
0.379333333333334	-0.0605583190917969
0.382666666666667	-0.0691413879394532
0.386	-0.0700950622558594
0.389333333333334	-0.0638961791992188
0.392666666666667	-0.0581741333007813
0.396	-0.0448226928710938
0.399333333333334	-0.0271797180175781
0.402666666666667	-0.0100135803222656
0.406	0.00619888305664063
0.409333333333334	0.0152587890625
0.412666666666667	0.0219345092773438
0.416	0.0200271606445313
0.419333333333334	0.0157356262207031
0.422666666666667	0.0119209289550781
0.426	0.011444091796875
0.429333333333334	0.0128746032714844
0.432666666666667	0.00810623168945313
0.436	0.00286102294921875
0.439333333333334	-0.00619888305664063
0.442666666666667	-0.0200271606445313
0.446	-0.0424385070800781
0.449333333333334	-0.0615119934082032
0.452666666666667	-0.0662803649902344
0.456	-0.0624656677246094
0.459333333333334	-0.0562667846679688
0.462666666666667	-0.0486373901367188
0.466	-0.0376701354980469
0.469333333333334	-0.0252723693847656
0.472666666666667	-0.0209808349609375
0.476	-0.0205039978027344
0.479333333333334	-0.0205039978027344
0.482666666666667	-0.019073486328125
0.486	-0.0205039978027344
0.489333333333334	-0.0233650207519531
0.492666666666667	-0.0233650207519531
0.496	-0.0262260437011719
0.499333333333334	-0.030517578125
0.502666666666667	-0.0309944152832031
0.506	-0.0276565551757813
0.509333333333334	-0.0238418579101563
0.512666666666667	-0.0233650207519531
0.516	-0.0205039978027344
0.519333333333334	-0.0152587890625
0.522666666666667	-0.0138282775878906
0.526	-0.0109672546386719
0.529333333333334	-0.0100135803222656
0.532666666666667	-0.0128746032714844
0.536	-0.02288818359375
0.539333333333334	-0.0357627868652344
0.542666666666667	-0.041961669921875
0.546	-0.0438690185546875
0.549333333333334	-0.0438690185546875
0.552666666666667	-0.0371932983398438
0.556	-0.0252723693847656
0.559333333333334	-0.011444091796875
0.562666666666667	-0.00667572021484375
0.566	-0.0095367431640625
0.569333333333334	-0.0128746032714844
0.572666666666667	-0.0195503234863281
0.576	-0.0219345092773438
0.579333333333334	-0.0195503234863281
0.582666666666667	-0.00858306884765625
0.586	0.0019073486328125
0.589333333333334	0.00429153442382813
0.592666666666667	0.00524520874023438
0.596	0.00333786010742188
0.599333333333334	0.00429153442382813
0.602666666666667	0.00333786010742188
0.606	-0.000476837158203125
0.609333333333334	-0.00143051147460938
0.612666666666667	-0.00238418579101563
0.616	-0.00524520874023438
0.619333333333334	-0.0224113464355469
0.622666666666667	-0.041961669921875
0.626	-0.0486373901367188
0.629333333333334	-0.0429153442382813
0.632666666666667	-0.0367164611816406
0.636	-0.0329017639160156
0.639333333333334	-0.0171661376953125
0.642666666666667	0.00143051147460938
0.646	0.0128746032714844
0.649333333333334	0.0100135803222656
0.652666666666667	0.000476837158203125
0.656	-0.00333786010742188
0.659333333333334	-0.0057220458984375
0.662666666666667	-0.00810623168945313
0.666	-0.0181198120117188
0.669333333333334	-0.0252723693847656
0.672666666666667	-0.0243186950683594
0.676	-0.0233650207519531
0.679333333333334	-0.0247955322265625
0.682666666666667	-0.0257492065429688
0.686	-0.0214576721191406
0.689333333333334	-0.0157356262207031
0.692666666666667	-0.00762939453125
0.696	-0.003814697265625
0.699333333333334	-0.00762939453125
0.702666666666667	-0.0147819519042969
0.706	-0.0181198120117188
0.709333333333334	-0.0176429748535156
0.712666666666667	-0.0233650207519531
0.716	-0.0224113464355469
0.719333333333334	-0.0138282775878906
0.722666666666667	-0.003814697265625
0.726	-0.003814697265625
0.729333333333334	-0.0133514404296875
0.732666666666667	-0.0200271606445313
0.736	-0.0290870666503906
0.739333333333334	-0.0395774841308594
0.742666666666667	-0.049591064453125
0.746	-0.0481605529785156
0.749333333333334	-0.0357627868652344
0.752666666666667	-0.0262260437011719
0.756	-0.0205039978027344
0.759333333333334	-0.0181198120117188
0.762666666666667	-0.0109672546386719
0.766	-0.0100135803222656
0.769333333333334	-0.0162124633789063
0.772666666666667	-0.0233650207519531
0.776	-0.0200271606445313
0.779333333333334	-0.0109672546386719
0.782666666666667	-0.0104904174804688
0.786	-0.00762939453125
0.789333333333334	0
0.792666666666667	0.011444091796875
0.796	0.00476837158203125
0.799333333333334	-0.00667572021484375
0.802666666666667	-0.0128746032714844
0.806	-0.0133514404296875
0.809333333333334	-0.0157356262207031
0.812666666666667	-0.0185966491699219
0.816	-0.0143051147460938
0.819333333333334	-0.0152587890625
0.822666666666667	-0.0224113464355469
0.826	-0.0314712524414063
0.829333333333334	-0.041961669921875
0.832666666666667	-0.0529289245605469
0.836	-0.0643730163574219
0.839333333333334	-0.0643730163574219
0.842666666666667	-0.057220458984375
0.846	-0.0443458557128906
0.849333333333334	-0.0262260437011719
0.852666666666667	-0.00667572021484375
0.856	0.0119209289550781
0.859333333333334	0.0200271606445313
0.862666666666667	0.0247955322265625
0.866	0.0181198120117188
0.869333333333334	0.00524520874023438
0.872666666666667	-0.00858306884765625
0.876	-0.0143051147460938
0.879333333333334	-0.0119209289550781
0.882666666666667	-0.0095367431640625
0.886	-0.0095367431640625
0.889333333333334	-0.0157356262207031
0.892666666666667	-0.0209808349609375
0.896	-0.0290870666503906
0.899333333333334	-0.0348091125488281
0.902666666666667	-0.0333786010742188
0.906	-0.0185966491699219
0.909333333333334	0.00238418579101563
0.912666666666667	0.0128746032714844
0.916	0.0123977661132813
0.919333333333334	0.00619888305664063
0.922666666666667	-0.00333786010742188
0.926	-0.0185966491699219
0.929333333333334	-0.0286102294921875
0.932666666666667	-0.026702880859375
0.936	-0.0133514404296875
0.939333333333334	-0.00715255737304688
0.942666666666667	-0.0095367431640625
0.946	-0.0157356262207031
0.949333333333334	-0.0219345092773438
0.952666666666667	-0.0286102294921875
0.956	-0.0371932983398438
0.959333333333334	-0.0362396240234375
0.962666666666667	-0.0290870666503906
0.966	-0.0185966491699219
0.969333333333334	-0.0123977661132813
0.972666666666667	-0.00810623168945313
0.976	-0.00333786010742188
0.979333333333334	0.0019073486328125
0.982666666666667	0.00762939453125
0.986	0.0057220458984375
0.989333333333334	0.000476837158203125
0.992666666666667	-0.00429153442382813
0.996	-0.0147819519042969
0.999333333333334	-0.0300407409667969
1.00266666666667	-0.0486373901367188
1.006	-0.0600814819335938
1.00933333333334	-0.0653266906738282
1.01266666666667	-0.0677108764648438
1.016	-0.0629425048828125
1.01933333333334	-0.0576972961425782
1.02266666666667	-0.0548362731933594
1.026	-0.05340576171875
1.02933333333334	-0.0543594360351563
1.03266666666667	-0.0557899475097657
1.036	-0.0591278076171875
1.03933333333334	-0.0562667846679688
1.04266666666667	-0.0505447387695313
1.046	-0.0457763671875
1.04933333333334	-0.0371932983398438
1.05266666666667	-0.0271797180175781
1.056	-0.0181198120117188
1.05933333333334	-0.0162124633789063
1.06266666666667	-0.0152587890625
1.066	-0.0171661376953125
1.06933333333334	-0.0205039978027344
1.07266666666667	-0.0257492065429688
1.076	-0.0286102294921875
1.07933333333334	-0.0333786010742188
1.08266666666667	-0.0386238098144531
1.086	-0.0391006469726563
1.08933333333334	-0.0352859497070313
1.09266666666667	-0.0300407409667969
1.096	-0.0309944152832031
1.09933333333334	-0.0329017639160156
1.10266666666667	-0.0319480895996094
1.106	-0.0271797180175781
1.10933333333334	-0.026702880859375
1.11266666666667	-0.0309944152832031
1.116	-0.034332275390625
1.11933333333334	-0.0300407409667969
1.12266666666667	-0.0262260437011719
1.126	-0.0262260437011719
1.12933333333334	-0.02288818359375
1.13266666666667	-0.0157356262207031
1.136	-0.00858306884765625
1.13933333333334	-0.00810623168945313
1.14266666666667	-0.00762939453125
1.146	-0.003814697265625
1.14933333333334	-0.00095367431640625
1.15266666666667	0.00238418579101563
1.156	0.00905990600585938
1.15933333333334	0.0185966491699219
1.16266666666667	0.0262260437011719
1.166	0.0314712524414063
1.16933333333334	0.0338554382324219
1.17266666666667	0.0300407409667969
1.176	0.0276565551757813
1.17933333333334	0.0290870666503906
1.18266666666667	0.0324249267578125
1.186	0.0290870666503906
1.18933333333334	0.0224113464355469
1.19266666666667	0.0209808349609375
1.196	0.0109672546386719
1.19933333333334	-0.0019073486328125
1.20266666666667	-0.0181198120117188
1.206	-0.019073486328125
1.20933333333334	-0.0119209289550781
1.21266666666667	-0.0095367431640625
1.216	-0.00476837158203125
1.21933333333334	-0.00333786010742188
1.22266666666667	0.003814697265625
1.226	0.00476837158203125
1.22933333333334	-0.00143051147460938
1.23266666666667	-0.0104904174804688
1.236	-0.0133514404296875
1.23933333333334	-0.00905990600585938
1.24266666666667	-0.003814697265625
1.246	-0.003814697265625
1.24933333333334	-0.0057220458984375
1.25266666666667	-0.003814697265625
1.256	-0.00524520874023438
1.25933333333334	-0.00858306884765625
1.26266666666667	-0.0109672546386719
1.266	-0.00524520874023438
1.26933333333334	0.00715255737304688
1.27266666666667	0.019073486328125
1.276	0.0252723693847656
1.27933333333334	0.0247955322265625
1.28266666666667	0.019073486328125
1.286	0.0119209289550781
1.28933333333334	0.00715255737304688
1.29266666666667	0.00619888305664063
1.296	0.0100135803222656
1.29933333333334	0.0176429748535156
1.30266666666667	0.0200271606445313
1.306	0.0195503234863281
1.30933333333334	0.0147819519042969
1.31266666666667	0.0128746032714844
1.316	0.0104904174804688
1.31933333333334	0.0100135803222656
1.32266666666667	0.0133514404296875
1.326	0.0176429748535156
1.32933333333334	0.0181198120117188
1.33266666666667	0.0100135803222656
1.336	-0.00524520874023438
1.33933333333334	-0.0214576721191406
1.34266666666667	-0.0309944152832031
1.346	-0.0352859497070313
1.34933333333334	-0.0367164611816406
1.35266666666667	-0.0376701354980469
1.356	-0.0309944152832031
1.35933333333334	-0.0238418579101563
1.36266666666667	-0.0219345092773438
1.366	-0.019073486328125
1.36933333333334	-0.0128746032714844
1.37266666666667	-0.00333786010742188
1.376	0.00286102294921875
1.37933333333334	0.00286102294921875
1.38266666666667	0
1.386	-0.00858306884765625
1.38933333333334	-0.0195503234863281
1.39266666666667	-0.0295639038085938
1.396	-0.0309944152832031
1.39933333333334	-0.0171661376953125
1.40266666666667	0.00095367431640625
1.406	0.00858306884765625
1.40933333333334	0.0095367431640625
1.41266666666667	0.0119209289550781
1.416	0.0157356262207031
1.41933333333334	0.0123977661132813
1.42266666666667	0.00333786010742188
1.426	-0.00095367431640625
1.42933333333334	-0.0019073486328125
1.43266666666667	-0.00715255737304688
1.436	-0.0095367431640625
1.43933333333334	-0.00667572021484375
1.44266666666667	0.00286102294921875
1.446	0.0119209289550781
1.44933333333334	0.0133514404296875
1.45266666666667	0.0104904174804688
1.456	0.00476837158203125
1.45933333333334	-0.0057220458984375
1.46266666666667	-0.0138282775878906
1.466	-0.0238418579101563
1.46933333333334	-0.0286102294921875
1.47266666666667	-0.0281333923339844
1.476	-0.0348091125488281
1.47933333333334	-0.0433921813964844
1.48266666666667	-0.05340576171875
1.486	-0.049591064453125
1.48933333333334	-0.0348091125488281
1.49266666666667	-0.019073486328125
1.496	-0.00095367431640625
1.49933333333334	0.0147819519042969
1.50266666666667	0.0271797180175781
1.506	0.0295639038085938
1.50933333333334	0.0205039978027344
1.51266666666667	0.00858306884765625
1.516	-0.000476837158203125
1.51933333333334	-0.0100135803222656
1.52266666666667	-0.0219345092773438
1.526	-0.0371932983398438
1.52933333333334	-0.041961669921875
1.53266666666667	-0.0405311584472656
1.536	-0.0410079956054688
1.53933333333334	-0.0371932983398438
1.54266666666667	-0.0262260437011719
1.546	-0.00715255737304688
1.54933333333334	-0.00095367431640625
1.55266666666667	-0.00286102294921875
1.556	0.00095367431640625
1.55933333333334	0.00143051147460938
1.56266666666667	-0.00715255737304688
1.566	-0.0224113464355469
1.56933333333334	-0.026702880859375
1.57266666666667	-0.0224113464355469
1.576	-0.0233650207519531
1.57933333333334	-0.0262260437011719
1.58266666666667	-0.0324249267578125
1.586	-0.0410079956054688
1.58933333333334	-0.05340576171875
1.59266666666667	-0.0619888305664063
1.596	-0.064849853515625
1.59933333333334	-0.0624656677246094
1.60266666666667	-0.0548362731933594
1.606	-0.0457763671875
1.60933333333334	-0.0367164611816406
1.61266666666667	-0.034332275390625
1.616	-0.0357627868652344
1.61933333333334	-0.0371932983398438
1.62266666666667	-0.0367164611816406
1.626	-0.0329017639160156
1.62933333333334	-0.0324249267578125
1.63266666666667	-0.0319480895996094
1.636	-0.0252723693847656
1.63933333333334	-0.0138282775878906
1.64266666666667	-0.003814697265625
1.646	0.00238418579101563
1.64933333333334	0.0104904174804688
1.65266666666667	0.02288818359375
1.656	0.0233650207519531
1.65933333333334	0.0119209289550781
1.66266666666667	-0.00286102294921875
1.666	-0.0157356262207031
1.66933333333334	-0.02288818359375
1.67266666666667	-0.0281333923339844
1.676	-0.026702880859375
1.67933333333334	-0.0243186950683594
1.68266666666667	-0.0200271606445313
1.686	-0.0166893005371094
1.68933333333334	-0.0171661376953125
1.69266666666667	-0.0205039978027344
1.696	-0.02288818359375
1.69933333333334	-0.019073486328125
1.70266666666667	-0.0152587890625
1.706	-0.0147819519042969
1.70933333333334	-0.0181198120117188
1.71266666666667	-0.0209808349609375
1.716	-0.0224113464355469
1.71933333333334	-0.0252723693847656
1.72266666666667	-0.0262260437011719
1.726	-0.0181198120117188
1.72933333333334	-0.00238418579101563
1.73266666666667	0.00667572021484375
1.736	0.0100135803222656
1.73933333333334	0.00619888305664063
1.74266666666667	-0.000476837158203125
1.746	-0.0128746032714844
1.74933333333334	-0.0262260437011719
1.75266666666667	-0.0319480895996094
1.756	-0.0371932983398438
1.75933333333334	-0.0371932983398438
1.76266666666667	-0.0271797180175781
1.766	-0.0109672546386719
1.76933333333334	0
1.77266666666667	-0.00143051147460938
1.776	-0.00333786010742188
1.77933333333334	0.00095367431640625
1.78266666666667	0
1.786	-0.0057220458984375
1.78933333333334	-0.0123977661132813
1.79266666666667	-0.00762939453125
1.796	0.00238418579101563
1.79933333333334	0.0147819519042969
1.80266666666667	0.030517578125
1.806	0.0486373901367188
1.80933333333334	0.0653266906738282
1.81266666666667	0.0720024108886719
1.816	0.0729560852050782
1.81933333333334	0.072479248046875
1.82266666666667	0.0734329223632813
1.826	0.0758171081542969
1.82933333333334	0.0777244567871094
1.83266666666667	0.0858306884765625
1.836	0.101089477539063
1.83933333333334	0.113010406494141
1.84266666666667	0.11444091796875
1.846	0.10824203491211
1.84933333333334	0.101089477539063
1.85266666666667	0.0944137573242188
1.856	0.0815391540527344
1.85933333333334	0.0605583190917969
1.86266666666667	0.0424385070800781
1.866	0.030517578125
1.86933333333334	0.026702880859375
1.87266666666667	0.0262260437011719
1.876	0.0252723693847656
1.87933333333334	0.0329017639160156
1.88266666666667	0.0400543212890625
1.886	0.0514984130859375
1.88933333333334	0.0596046447753907
1.89266666666667	0.0600814819335938
1.896	0.0591278076171875
1.89933333333334	0.0576972961425782
1.90266666666667	0.0638961791992188
1.906	0.0615119934082032
1.90933333333334	0.0500679016113282
1.91266666666667	0.034332275390625
1.916	0.0257492065429688
1.91933333333334	0.0200271606445313
1.92266666666667	0.0128746032714844
1.926	0.00715255737304688
1.92933333333334	0.0057220458984375
1.93266666666667	0.0095367431640625
1.936	0.00810623168945313
1.93933333333334	0
1.94266666666667	-0.0138282775878906
1.946	-0.0247955322265625
1.94933333333334	-0.0329017639160156
1.95266666666667	-0.03814697265625
1.956	-0.0424385070800781
1.95933333333334	-0.0433921813964844
1.96266666666667	-0.0424385070800781
1.966	-0.0348091125488281
1.96933333333334	-0.0205039978027344
1.97266666666667	-0.00095367431640625
1.976	0.0152587890625
1.97933333333334	0.0224113464355469
1.98266666666667	0.0238418579101563
1.986	0.019073486328125
1.98933333333334	0.0128746032714844
1.99266666666667	0.00429153442382813
1.996	0.000476837158203125
1.99933333333334	0.00429153442382813
2.00266666666667	0.0100135803222656
2.006	0.0138282775878906
2.00933333333334	0.0104904174804688
2.01266666666667	0.00476837158203125
2.016	-0.00143051147460938
2.01933333333334	-0.00905990600585938
2.02266666666667	-0.0176429748535156
2.026	-0.0247955322265625
2.02933333333334	-0.0286102294921875
2.03266666666667	-0.0295639038085938
2.036	-0.0262260437011719
2.03933333333334	-0.0200271606445313
2.04266666666667	-0.00667572021484375
2.046	0.00333786010742188
2.04933333333334	0.00858306884765625
2.05266666666667	0.0057220458984375
2.056	-0.00238418579101563
2.05933333333334	-0.00810623168945313
2.06266666666667	-0.0123977661132813
2.066	-0.00667572021484375
2.06933333333334	0.00095367431640625
2.07266666666667	0.00762939453125
2.076	0.0109672546386719
2.07933333333334	0.00810623168945313
2.08266666666667	0.00429153442382813
2.086	-0.00286102294921875
2.08933333333334	-0.00810623168945313
2.09266666666667	-0.0143051147460938
2.096	-0.0200271606445313
2.09933333333334	-0.0214576721191406
2.10266666666667	-0.019073486328125
2.106	-0.0195503234863281
2.10933333333334	-0.0252723693847656
2.11266666666667	-0.0309944152832031
2.116	-0.030517578125
2.11933333333334	-0.0247955322265625
2.12266666666667	-0.0257492065429688
2.126	-0.0286102294921875
2.12933333333334	-0.030517578125
2.13266666666667	-0.030517578125
2.136	-0.0286102294921875
2.13933333333334	-0.0295639038085938
2.14266666666667	-0.0314712524414063
2.146	-0.0300407409667969
2.14933333333334	-0.0195503234863281
2.15266666666667	-0.000476837158203125
2.156	0.0123977661132813
2.15933333333334	0.0152587890625
2.16266666666667	0.0185966491699219
2.166	0.0224113464355469
2.16933333333334	0.0233650207519531
2.17266666666667	0.0181198120117188
2.176	0.0176429748535156
2.17933333333334	0.0166893005371094
2.18266666666667	0.00429153442382813
2.186	-0.0104904174804688
2.18933333333334	-0.0171661376953125
2.19266666666667	-0.0109672546386719
2.196	-0.00905990600585938
2.19933333333334	-0.00715255737304688
2.20266666666667	0.003814697265625
2.206	0.0219345092773438
2.20933333333334	0.0357627868652344
2.21266666666667	0.0395774841308594
2.216	0.0433921813964844
2.21933333333334	0.0472068786621094
2.22266666666667	0.0452995300292969
2.226	0.0348091125488281
2.22933333333334	0.0171661376953125
2.23266666666667	0.00286102294921875
2.236	-0.00476837158203125
2.23933333333334	-0.0057220458984375
2.24266666666667	0.0019073486328125
2.246	0.0152587890625
2.24933333333334	0.0309944152832031
2.25266666666667	0.0376701354980469
2.256	0.0329017639160156
2.25933333333334	0.0309944152832031
2.26266666666667	0.0352859497070313
2.266	0.0371932983398438
2.26933333333334	0.0286102294921875
2.27266666666667	0.0171661376953125
2.276	0.00858306884765625
2.27933333333334	0.00333786010742188
2.28266666666667	-0.00476837158203125
2.286	-0.003814697265625
2.28933333333334	0.0109672546386719
2.29266666666667	0.0314712524414063
2.296	0.0529289245605469
2.29933333333334	0.06103515625
2.30266666666667	0.0581741333007813
2.306	0.0448226928710938
2.30933333333334	0.0271797180175781
2.31266666666667	0.0133514404296875
2.316	0.003814697265625
2.31933333333334	0.00286102294921875
2.32266666666667	0.0128746032714844
2.326	0.0295639038085938
2.32933333333334	0.0405311584472656
2.33266666666667	0.0476837158203125
2.336	0.0557899475097657
2.33933333333334	0.0696182250976563
2.34266666666667	0.0820159912109375
2.346	0.0934600830078125
2.34933333333334	0.113487243652344
2.35266666666667	0.132560729980469
2.356	0.143527984619141
2.35933333333334	0.144481658935547
2.36266666666667	0.144481658935547
2.366	0.145435333251953
2.36933333333334	0.142097473144531
2.37266666666667	0.133991241455078
2.376	0.13113021850586
2.37933333333334	0.128746032714844
2.38266666666667	0.129222869873047
2.386	0.1220703125
2.38933333333334	0.111103057861328
2.39266666666667	0.103473663330078
2.396	0.0996589660644531
2.39933333333334	0.101566314697266
2.40266666666667	0.0977516174316406
2.406	0.0920295715332031
2.40933333333334	0.091552734375
2.41266666666667	0.0967979431152344
2.416	0.107765197753906
2.41933333333334	0.113010406494141
2.42266666666667	0.117778778076172
2.426	0.121593475341797
2.42933333333334	0.125408172607422
2.43266666666667	0.126361846923828
2.436	0.120639801025391
2.43933333333334	0.115394592285156
2.44266666666667	0.113010406494141
2.446	0.119686126708985
2.44933333333334	0.13113021850586
2.45266666666667	0.143527984619141
2.456	0.153541564941406
2.45933333333334	0.16164779663086
2.46266666666667	0.166416168212891
2.466	0.16927719116211
2.46933333333334	0.166416168212891
2.47266666666667	0.160694122314453
2.476	0.152111053466797
2.47933333333334	0.141143798828125
2.48266666666667	0.131607055664063
2.486	0.125408172607422
2.48933333333334	0.12350082397461
2.49266666666667	0.123977661132813
2.496	0.125885009765625
2.49933333333334	0.126361846923828
2.50266666666667	0.120639801025391
2.506	0.109195709228516
2.50933333333334	0.0958442687988281
2.51266666666667	0.0853538513183594
2.516	0.0767707824707032
2.51933333333334	0.0758171081542969
2.52266666666667	0.0834465026855469
2.526	0.0958442687988281
2.52933333333334	0.102519989013672
2.53266666666667	0.105857849121094
2.536	0.107288360595703
2.53933333333334	0.106334686279297
2.54266666666667	0.10061264038086
2.546	0.0925064086914063
2.54933333333334	0.0867843627929688
2.55266666666667	0.0748634338378907
2.556	0.0629425048828125
2.55933333333334	0.0519752502441407
2.56266666666667	0.0443458557128906
2.566	0.0395774841308594
2.56933333333334	0.0386238098144531
2.57266666666667	0.0395774841308594
2.576	0.0362396240234375
2.57933333333334	0.0295639038085938
2.58266666666667	0.02288818359375
2.586	0.0133514404296875
2.58933333333334	0.00762939453125
2.59266666666667	0.0100135803222656
2.596	0.0200271606445313
2.59933333333334	0.0367164611816406
2.60266666666667	0.0519752502441407
2.606	0.0619888305664063
2.60933333333334	0.0624656677246094
2.61266666666667	0.0643730163574219
2.616	0.0677108764648438
2.61933333333334	0.0729560852050782
2.62266666666667	0.0739097595214844
2.626	0.0796318054199219
2.62933333333334	0.0910758972167969
2.63266666666667	0.0982284545898438
2.636	0.09918212890625
2.63933333333334	0.0872611999511719
2.64266666666667	0.0772476196289063
2.646	0.0691413879394532
2.64933333333334	0.0643730163574219
2.65266666666667	0.0586509704589844
2.656	0.0576972961425782
2.65933333333334	0.0700950622558594
2.66266666666667	0.0853538513183594
2.666	0.0920295715332031
2.66933333333334	0.0882148742675781
2.67266666666667	0.0815391540527344
2.676	0.0739097595214844
2.67933333333334	0.057220458984375
2.68266666666667	0.0352859497070313
2.686	0.0138282775878906
2.68933333333334	0.00286102294921875
2.69266666666667	0.00095367431640625
2.696	0.0019073486328125
2.69933333333334	0.00619888305664063
2.70266666666667	0.0214576721191406
2.706	0.0500679016113282
2.70933333333334	0.0748634338378907
2.71266666666667	0.0872611999511719
2.716	0.0920295715332031
2.71933333333334	0.0972747802734375
2.72266666666667	0.0958442687988281
2.726	0.0782012939453125
2.72933333333334	0.0600814819335938
2.73266666666667	0.0514984130859375
2.736	0.0476837158203125
2.73933333333334	0.0457763671875
2.74266666666667	0.0476837158203125
2.746	0.0586509704589844
2.74933333333334	0.0729560852050782
2.75266666666667	0.0834465026855469
2.756	0.0882148742675781
2.75933333333334	0.0848770141601563
2.76266666666667	0.0758171081542969
2.766	0.064849853515625
2.76933333333334	0.0548362731933594
2.77266666666667	0.0457763671875
2.776	0.0386238098144531
2.77933333333334	0.0357627868652344
2.78266666666667	0.0333786010742188
2.786	0.0333786010742188
2.78933333333334	0.0333786010742188
2.79266666666667	0.0314712524414063
2.796	0.0281333923339844
2.79933333333334	0.0243186950683594
2.80266666666667	0.0271797180175781
2.806	0.0295639038085938
2.80933333333334	0.0314712524414063
2.81266666666667	0.0338554382324219
2.816	0.0400543212890625
2.81933333333334	0.0500679016113282
2.82266666666667	0.0576972961425782
2.826	0.0600814819335938
2.82933333333334	0.0548362731933594
2.83266666666667	0.0486373901367188
2.836	0.0457763671875
2.83933333333334	0.0448226928710938
2.84266666666667	0.0472068786621094
2.846	0.0505447387695313
2.84933333333334	0.0586509704589844
2.85266666666667	0.0634193420410157
2.856	0.0643730163574219
2.85933333333334	0.0624656677246094
2.86266666666667	0.0586509704589844
2.866	0.0596046447753907
2.86933333333334	0.0605583190917969
2.87266666666667	0.0643730163574219
2.876	0.0696182250976563
2.87933333333334	0.0743865966796875
2.88266666666667	0.080108642578125
2.886	0.0853538513183594
2.88933333333334	0.09918212890625
2.89266666666667	0.125408172607422
2.896	0.157833099365235
2.89933333333334	0.1983642578125
2.90266666666667	0.242710113525391
2.906	0.292301177978516
2.90933333333334	0.348091125488281
2.91266666666667	0.41341781616211
2.916	0.500202178955078
2.91933333333334	0.6103515625
2.92266666666667	0.750541687011719
2.926	0.932693481445313
2.92933333333334	1.15537643432617
2.93266666666667	1.42526626586914
2.936	1.74379348754883
2.93933333333334	2.12383270263672
2.94266666666667	2.57062911987305
2.946	3.07655334472656
2.94933333333334	3.64208221435547
2.95266666666667	4.25148010253906
2.956	4.90331649780274
2.95933333333334	5.57613372802735
2.96266666666667	6.24799728393555
2.966	6.90031051635742
2.96933333333334	7.50923156738282
2.97266666666667	8.06570053100586
2.976	8.53061676025391
2.97933333333334	8.8958740234375
2.98266666666667	9.15145874023438
2.986	9.29880142211914
2.98933333333334	9.33980941772461
2.99266666666667	9.27114486694336
2.996	9.1094970703125
2.99933333333334	8.86297225952149
3.00266666666667	8.55016708374024
3.006	8.18014144897461
3.00933333333334	7.77196884155274
3.01266666666667	7.34329223632813
3.016	6.90889358520508
3.01933333333334	6.4687728881836
3.02266666666667	6.0272216796875
3.026	5.60140609741211
3.02933333333334	5.19418716430664
3.03266666666667	4.80937957763672
3.036	4.44698333740235
3.03933333333334	4.11796569824219
3.04266666666667	3.81803512573242
3.046	3.53384017944336
3.04933333333334	3.27014923095703
3.05266666666667	3.02600860595703
3.056	2.79474258422852
3.05933333333334	2.57349014282227
3.06266666666667	2.37083435058594
3.066	2.19392776489258
3.06933333333334	2.0294189453125
3.07266666666667	1.87063217163086
3.076	1.72615051269531
3.07933333333334	1.59168243408203
3.08266666666667	1.46770477294922
3.086	1.34420394897461
3.08933333333334	1.23739242553711
3.09266666666667	1.14154815673828
3.096	1.05667114257813
3.09933333333334	0.986099243164063
3.10266666666667	0.92458724975586
3.106	0.87118148803711
3.10933333333334	0.81777572631836
3.11266666666667	0.776290893554688
3.116	0.739097595214844
3.11933333333334	0.701904296875
3.12266666666667	0.661849975585938
3.126	0.626564025878907
3.12933333333334	0.590801239013672
3.13266666666667	0.553607940673828
3.136	0.515937805175782
3.13933333333334	0.484943389892578
3.14266666666667	0.463008880615235
3.146	0.442981719970703
3.14933333333334	0.423431396484375
3.15266666666667	0.404834747314453
3.156	0.386714935302735
3.15933333333334	0.368595123291016
3.16266666666667	0.347137451171875
3.166	0.326633453369141
3.16933333333334	0.315189361572266
3.17266666666667	0.311374664306641
3.176	0.310897827148438
3.17933333333334	0.303745269775391
3.18266666666667	0.292778015136719
3.186	0.279426574707031
3.18933333333334	0.262260437011719
3.19266666666667	0.241279602050781
3.196	0.223159790039063
3.19933333333334	0.210285186767578
3.20266666666667	0.20599365234375
3.206	0.202655792236328
3.20933333333334	0.204563140869141
3.21266666666667	0.204086303710938
3.216	0.20599365234375
3.21933333333334	0.211238861083985
3.22266666666667	0.218391418457031
3.226	0.221729278564453
3.22933333333334	0.218868255615235
3.23266666666667	0.216007232666016
3.236	0.208377838134766
3.23933333333334	0.204086303710938
3.24266666666667	0.198841094970703
3.246	0.199317932128906
3.24933333333334	0.193595886230469
3.25266666666667	0.177383422851563
3.256	0.155925750732422
3.25933333333334	0.127315521240235
3.26266666666667	0.100135803222656
3.266	0.0739097595214844
3.26933333333334	0.0600814819335938
3.27266666666667	0.0586509704589844
3.276	0.06866455078125
3.27933333333334	0.0863075256347656
3.28266666666667	0.101566314697266
3.286	0.110149383544922
3.28933333333334	0.116348266601563
3.29266666666667	0.12969970703125
3.296	0.142097473144531
3.29933333333334	0.149250030517578
3.30266666666667	0.154972076416016
3.306	0.165462493896485
3.30933333333334	0.170230865478516
3.31266666666667	0.163555145263672
3.316	0.156402587890625
3.31933333333334	0.15401840209961
3.32266666666667	0.152111053466797
3.326	0.14638900756836
3.32933333333334	0.14638900756836
3.33266666666667	0.149250030517578
3.336	0.151157379150391
3.33933333333334	0.148773193359375
3.34266666666667	0.142574310302735
3.346	0.134468078613281
3.34933333333334	0.120639801025391
3.35266666666667	0.102043151855469
3.356	0.0834465026855469
3.35933333333334	0.0629425048828125
3.36266666666667	0.0500679016113282
3.366	0.0424385070800781
3.36933333333334	0.0405311584472656
3.37266666666667	0.0395774841308594
3.376	0.0333786010742188
3.37933333333334	0.0314712524414063
3.38266666666667	0.0295639038085938
3.386	0.0257492065429688
3.38933333333334	0.0185966491699219
3.39266666666667	0.0162124633789063
3.396	0.0271797180175781
3.39933333333334	0.0395774841308594
3.40266666666667	0.0500679016113282
3.406	0.0576972961425782
3.40933333333334	0.0677108764648438
3.41266666666667	0.0739097595214844
3.416	0.0734329223632813
3.41933333333334	0.0710487365722657
3.42266666666667	0.0653266906738282
3.426	0.0634193420410157
3.42933333333334	0.0581741333007813
3.43266666666667	0.05340576171875
3.436	0.0391006469726563
3.43933333333334	0.0205039978027344
3.44266666666667	0.00524520874023438
3.446	-0.00238418579101563
3.44933333333334	0.00238418579101563
3.45266666666667	0.00810623168945313
3.456	0.0214576721191406
3.45933333333334	0.0319480895996094
3.46266666666667	0.0410079956054688
3.466	0.0410079956054688
3.46933333333334	0.0300407409667969
3.47266666666667	0.0195503234863281
3.476	0.0057220458984375
3.47933333333334	-0.00286102294921875
3.48266666666667	-0.00715255737304688
3.486	-0.00333786010742188
3.48933333333334	0.0119209289550781
3.49266666666667	0.0247955322265625
3.496	0.0367164611816406
3.49933333333334	0.0414848327636719
3.50266666666667	0.0429153442382813
3.506	0.0371932983398438
3.50933333333334	0.0309944152832031
3.51266666666667	0.0247955322265625
3.516	0.0224113464355469
3.51933333333334	0.0243186950683594
3.52266666666667	0.0233650207519531
3.526	0.0214576721191406
3.52933333333334	0.00810623168945313
3.53266666666667	-0.0057220458984375
3.536	-0.019073486328125
3.53933333333334	-0.0233650207519531
3.54266666666667	-0.0147819519042969
3.546	-0.00143051147460938
3.54933333333334	0.0152587890625
3.55266666666667	0.0300407409667969
3.556	0.0452995300292969
3.55933333333334	0.0557899475097657
3.56266666666667	0.0567436218261719
3.566	0.0510215759277344
3.56933333333334	0.0476837158203125
3.57266666666667	0.0467300415039063
3.576	0.0500679016113282
3.57933333333334	0.049591064453125
3.58266666666667	0.0457763671875
3.586	0.0395774841308594
3.58933333333334	0.0252723693847656
3.59266666666667	0.00667572021484375
3.596	-0.0128746032714844
3.59933333333334	-0.0200271606445313
3.60266666666667	-0.0147819519042969
3.606	-0.00238418579101563
3.60933333333334	0.0185966491699219
3.61266666666667	0.0400543212890625
3.616	0.0529289245605469
3.61933333333334	0.0538825988769532
3.62266666666667	0.0467300415039063
3.626	0.0414848327636719
3.62933333333334	0.03814697265625
3.63266666666667	0.0414848327636719
3.636	0.0529289245605469
3.63933333333334	0.0562667846679688
3.64266666666667	0.0557899475097657
3.646	0.05340576171875
3.64933333333334	0.0505447387695313
3.65266666666667	0.0443458557128906
3.656	0.0338554382324219
3.65933333333334	0.0324249267578125
3.66266666666667	0.0324249267578125
3.666	0.0300407409667969
3.66933333333334	0.0252723693847656
3.67266666666667	0.019073486328125
3.676	0.0123977661132813
3.67933333333334	0.00810623168945313
3.68266666666667	0.00810623168945313
3.686	0.0100135803222656
3.68933333333334	0.0128746032714844
3.69266666666667	0.0162124633789063
3.696	0.0147819519042969
3.69933333333334	0.00286102294921875
3.70266666666667	-0.0123977661132813
3.706	-0.0238418579101563
3.70933333333334	-0.0329017639160156
3.71266666666667	-0.0462532043457031
3.716	-0.0624656677246094
3.71933333333334	-0.0815391540527344
3.72266666666667	-0.10824203491211
3.726	-0.142097473144531
3.72933333333334	-0.170707702636719
3.73266666666667	-0.188350677490235
3.736	-0.194072723388672
3.73933333333334	-0.193119049072266
3.74266666666667	-0.177860260009766
3.746	-0.143527984619141
3.74933333333334	-0.10061264038086
3.75266666666667	-0.0543594360351563
3.756	0.0057220458984375
3.75933333333334	0.10061264038086
3.76266666666667	0.2288818359375
3.766	0.380516052246094
3.76933333333334	0.554561614990235
3.77266666666667	0.772476196289063
3.776	1.04427337646485
3.77933333333334	1.36375427246094
3.78266666666667	1.7237663269043
3.786	2.11954116821289
3.78933333333334	2.55680084228516
3.79266666666667	3.02696228027344
3.796	3.52096557617188
3.79933333333334	4.0278434753418
3.80266666666667	4.54187393188477
3.806	5.06305694580078
3.80933333333334	5.59139251708985
3.81266666666667	6.1182975769043
3.816	6.63995742797852
3.81933333333334	7.14826583862305
3.82266666666667	7.63940811157227
3.826	8.1014633178711
3.82933333333334	8.52584838867188
3.83266666666667	8.90445709228516
3.836	9.22727584838867
3.83933333333334	9.48715209960938
3.84266666666667	9.68360900878906
3.846	9.81235504150391
3.84933333333334	9.87482070922852
3.85266666666667	9.87720489501953
3.856	9.81616973876953
3.85933333333334	9.69171524047852
3.86266666666667	9.5062255859375
3.866	9.2763900756836
3.86933333333334	9.00077819824219
3.87266666666667	8.67223739624024
3.876	8.29648971557617
3.87933333333334	7.89022445678711
3.88266666666667	7.46345520019532
3.886	7.02333450317383
3.88933333333334	6.57844543457032
3.89266666666667	6.13832473754883
3.896	5.70201873779297
3.89933333333334	5.27048110961914
3.90266666666667	4.84132766723633
3.906	4.42552566528321
3.90933333333334	4.02545928955078
3.91266666666667	3.65114212036133
3.916	3.30400466918946
3.91933333333334	2.98261642456055
3.92266666666667	2.68745422363281
3.926	2.41804122924805
3.92933333333334	2.17485427856446
3.93266666666667	1.9526481628418
3.936	1.75809860229492
3.93933333333334	1.6016960144043
3.94266666666667	1.48582458496094
3.946	1.39379501342774
3.94933333333334	1.31559371948242
3.95266666666667	1.25694274902344
3.956	1.22547149658203
3.95933333333334	1.21736526489258
3.96266666666667	1.23262405395508
3.966	1.27363204956055
3.96933333333334	1.34754180908203
3.97266666666667	1.45578384399414
3.976	1.59788131713867
3.97933333333334	1.77574157714844
3.98266666666667	1.99317932128906
3.986	2.26163864135742
3.98933333333334	2.59637832641602
3.99266666666667	3.0059814453125
3.996	3.49664688110352
3.99933333333334	4.08315658569336
4.00266666666667	4.78219985961914
4.006	5.6147575378418
4.00933333333334	6.5913200378418
4.01266666666667	7.73191452026367
4.016	9.06467437744141
4.01933333333334	10.6081962585449
4.02266666666667	12.3782157897949
4.026	14.3833160400391
4.02933333333334	16.6387557983399
4.03266666666667	19.1450119018555
4.036	21.8753814697266
4.03933333333334	24.7993469238281
4.04266666666667	27.8787612915039
4.046	31.06689453125
4.04933333333334	34.2926979064942
4.05266666666667	37.470817565918
4.056	40.5116081237793
4.05933333333334	43.3330535888672
4.06266666666667	45.8407402038574
4.066	47.9474067687988
4.06933333333334	49.581527709961
4.07266666666667	50.6916046142578
4.076	51.2423515319825
4.07933333333334	51.2094497680664
4.08266666666667	50.6029129028321
4.086	49.4489669799805
4.08933333333334	47.7814674377442
4.09266666666667	45.6528663635254
4.096	43.1489944458008
4.09933333333334	40.3604507446289
4.10266666666667	37.3735427856446
4.106	34.266471862793
4.10933333333334	31.125545501709
4.11266666666667	28.0232429504395
4.116	25.0115394592285
4.11933333333334	22.1357345581055
4.12266666666667	19.4354057312012
4.126	16.9377326965332
4.12933333333334	14.6584510803223
4.13266666666667	12.6109123229981
4.136	10.8013153076172
4.13933333333334	9.22298431396485
4.14266666666667	7.86066055297852
4.146	6.69002532958985
4.14933333333333	5.69343566894532
4.15266666666667	4.852294921875
4.156	4.14514541625977
4.15933333333334	3.55339050292969
4.16266666666667	3.05271148681641
4.166	2.63357162475586
4.16933333333334	2.28500366210938
4.17266666666667	1.99270248413086
4.176	1.74474716186524
4.17933333333334	1.52921676635742
4.18266666666667	1.34754180908203
4.186	1.19590759277344
4.18933333333334	1.06906890869141
4.19266666666667	0.9613037109375
4.196	0.873088836669922
4.19933333333334	0.806331634521485
4.20266666666667	0.754833221435547
4.206	0.711441040039063
4.20933333333334	0.66375732421875
4.21266666666667	0.620365142822266
4.216	0.583171844482422
4.21933333333334	0.550270080566407
4.22266666666667	0.513553619384766
4.226	0.48065185546875
4.22933333333334	0.460147857666016
4.23266666666667	0.444889068603516
4.236	0.425338745117188
4.23933333333334	0.398635864257813
4.24266666666667	0.37384033203125
4.246	0.351428985595703
4.24933333333334	0.334262847900391
4.25266666666667	0.320911407470703
4.256	0.306129455566406
4.25933333333334	0.288963317871094
4.26266666666667	0.26845932006836
4.266	0.246524810791016
4.26933333333334	0.216007232666016
4.27266666666667	0.180244445800781
4.276	0.140666961669922
4.27933333333334	0.09918212890625
4.28266666666667	0.0567436218261719
4.286	0.00619888305664063
4.28933333333334	-0.0467300415039063
4.29266666666667	-0.102519989013672
4.296	-0.149726867675781
4.29933333333334	-0.195026397705078
4.30266666666667	-0.24557113647461
4.306	-0.300884246826172
4.30933333333334	-0.358104705810547
4.31266666666667	-0.415802001953125
4.316	-0.491619110107422
4.31933333333334	-0.581741333007813
4.32266666666667	-0.679969787597657
4.326	-0.783920288085938
4.32933333333334	-0.902652740478516
4.33266666666667	-1.04093551635742
4.336	-1.19066238403321
4.33933333333334	-1.3418197631836
4.34266666666667	-1.4948844909668
4.346	-1.65510177612305
4.34933333333334	-1.82247161865235
4.35266666666667	-1.99365615844727
4.356	-2.1662712097168
4.35933333333334	-2.34174728393555
4.36266666666667	-2.51579284667969
4.366	-2.68316268920899
4.36933333333334	-2.83908843994141
4.37266666666667	-2.98261642456055
4.376	-3.10659408569336
4.37933333333334	-3.20768356323242
4.38266666666667	-3.28922271728516
4.386	-3.34310531616211
4.38933333333334	-3.36790084838867
4.39266666666667	-3.35168838500977
4.396	-3.30305099487305
4.39933333333334	-3.22484970092774
4.40266666666667	-3.11899185180664
4.406	-2.99358367919922
4.40933333333334	-2.84624099731446
4.41266666666667	-2.685546875
4.416	-2.51102447509766
4.41933333333334	-2.33078002929688
4.42266666666667	-2.14624404907227
4.426	-1.95693969726563
4.42933333333334	-1.76715850830078
4.43266666666667	-1.58166885375977
4.436	-1.4033317565918
4.43933333333334	-1.23119354248047
4.44266666666667	-1.07192993164063
4.446	-0.929355621337891
4.44933333333334	-0.803470611572266
4.45266666666667	-0.690937042236328
4.456	-0.590324401855469
4.45933333333334	-0.502586364746094
4.46266666666667	-0.422000885009766
4.466	-0.36001205444336
4.46933333333334	-0.31280517578125
4.47266666666667	-0.280857086181641
4.476	-0.2593994140625
4.47933333333334	-0.252246856689453
4.48266666666667	-0.255107879638672
4.486	-0.250339508056641
4.48933333333334	-0.244140625
4.49266666666667	-0.239849090576172
4.496	-0.237464904785156
4.49933333333334	-0.232696533203125
4.50266666666667	-0.220775604248047
4.506	-0.202178955078125
4.50933333333334	-0.17690658569336
4.51266666666667	-0.149726867675781
4.516	-0.134944915771485
4.51933333333334	-0.120639801025391
4.52266666666667	-0.111579895019531
4.526	-0.108718872070313
4.52933333333334	-0.112056732177735
4.53266666666667	-0.116348266601563
4.536	-0.105381011962891
4.53933333333334	-0.0891685485839844
4.54266666666667	-0.06103515625
4.546	-0.0300407409667969
4.54933333333334	-0.00095367431640625
4.55266666666667	0.0219345092773438
4.556	0.0362396240234375
4.55933333333334	0.0472068786621094
4.56266666666667	0.0519752502441407
4.566	0.05340576171875
4.56933333333334	0.0581741333007813
4.57266666666667	0.0619888305664063
4.576	0.0605583190917969
4.57933333333334	0.0500679016113282
4.58266666666667	0.0333786010742188
4.586	0.0195503234863281
4.58933333333334	0.00810623168945313
4.59266666666667	0.00905990600585938
4.596	0.0205039978027344
4.59933333333334	0.03814697265625
4.60266666666667	0.0514984130859375
4.606	0.0553131103515625
4.60933333333334	0.049591064453125
4.61266666666667	0.0414848327636719
4.616	0.030517578125
4.61933333333334	0.0209808349609375
4.62266666666667	0.0138282775878906
4.626	0.0119209289550781
4.62933333333334	0.0128746032714844
4.63266666666667	0.0128746032714844
4.636	0.0152587890625
4.63933333333334	0.0176429748535156
4.64266666666667	0.0271797180175781
4.646	0.0367164611816406
4.64933333333334	0.0481605529785156
4.65266666666667	0.0567436218261719
4.656	0.0624656677246094
4.65933333333334	0.0619888305664063
4.66266666666667	0.0505447387695313
4.666	0.0405311584472656
4.66933333333334	0.0352859497070313
4.67266666666667	0.0348091125488281
4.676	0.0367164611816406
4.67933333333334	0.0476837158203125
4.68266666666667	0.064849853515625
4.686	0.0824928283691406
4.68933333333334	0.0929832458496094
4.69266666666667	0.0982284545898438
4.696	0.0972747802734375
4.69933333333334	0.0901222229003906
4.70266666666667	0.0824928283691406
4.706	0.0753402709960938
4.70933333333334	0.0700950622558594
4.71266666666667	0.0681877136230469
4.716	0.0734329223632813
4.71933333333334	0.0777244567871094
4.72266666666667	0.0782012939453125
4.726	0.0739097595214844
4.72933333333334	0.0720024108886719
4.73266666666667	0.0710487365722657
4.736	0.0700950622558594
4.73933333333334	0.072479248046875
4.74266666666667	0.080108642578125
4.746	0.087738037109375
4.74933333333334	0.0858306884765625
4.75266666666667	0.0772476196289063
4.756	0.0586509704589844
4.75933333333334	0.0414848327636719
4.76266666666667	0.0171661376953125
4.766	-0.00476837158203125
4.76933333333334	-0.0209808349609375
4.77266666666667	-0.030517578125
4.776	-0.0314712524414063
4.77933333333334	-0.0395774841308594
4.78266666666667	-0.0424385070800781
4.786	-0.03814697265625
4.78933333333334	-0.0281333923339844
4.79266666666667	-0.0219345092773438
4.796	-0.0195503234863281
4.79933333333334	-0.00715255737304688
4.80266666666667	0.0109672546386719
4.806	0.0238418579101563
4.80933333333334	0.030517578125
4.81266666666667	0.0424385070800781
4.816	0.0638961791992188
4.81933333333334	0.0882148742675781
4.82266666666667	0.104904174804688
4.826	0.115394592285156
4.82933333333334	0.121116638183594
4.83266666666667	0.120162963867188
4.836	0.113487243652344
4.83933333333334	0.102996826171875
4.84266666666667	0.0982284545898438
4.846	0.0929832458496094
4.84933333333334	0.0929832458496094
4.85266666666667	0.09918212890625
4.856	0.109195709228516
4.85933333333334	0.11587142944336
4.86266666666667	0.114917755126953
4.866	0.116348266601563
4.86933333333334	0.11587142944336
4.87266666666667	0.113010406494141
4.876	0.1068115234375
4.87933333333334	0.103950500488281
4.88266666666667	0.0987052917480469
4.886	0.0944137573242188
4.88933333333334	0.0920295715332031
4.89266666666667	0.0920295715332031
4.896	0.0886917114257813
4.89933333333334	0.0829696655273438
4.90266666666667	0.0844001770019531
4.906	0.091552734375
4.90933333333334	0.102996826171875
4.91266666666667	0.104427337646485
4.916	0.101089477539063
4.91933333333334	0.0934600830078125
4.92266666666667	0.0896453857421875
4.926	0.0863075256347656
4.92933333333334	0.0824928283691406
4.93266666666667	0.0810623168945313
4.936	0.0810623168945313
4.93933333333334	0.0796318054199219
4.94266666666667	0.06866455078125
4.946	0.0557899475097657
4.94933333333334	0.0457763671875
4.95266666666667	0.041961669921875
4.956	0.0386238098144531
4.95933333333334	0.0367164611816406
4.96266666666667	0.0376701354980469
4.966	0.0405311584472656
4.96933333333334	0.0400543212890625
4.97266666666667	0.0367164611816406
4.976	0.0367164611816406
4.97933333333334	0.0376701354980469
4.98266666666667	0.0362396240234375
4.986	0.0247955322265625
4.98933333333334	0.011444091796875
4.99266666666667	-0.000476837158203125
4.996	-0.00238418579101563
4.99933333333334	0.003814697265625
5.00266666666667	0.0171661376953125
5.006	0.0333786010742188
5.00933333333334	0.0472068786621094
5.01266666666667	0.0634193420410157
5.016	0.0762939453125
5.01933333333334	0.0867843627929688
5.02266666666667	0.0920295715332031
5.026	0.0958442687988281
5.02933333333334	0.0987052917480469
5.03266666666667	0.095367431640625
5.036	0.0848770141601563
5.03933333333334	0.0700950622558594
5.04266666666667	0.0529289245605469
5.046	0.0410079956054688
5.04933333333334	0.0329017639160156
5.05266666666667	0.0262260437011719
5.056	0.0181198120117188
5.05933333333334	0.0057220458984375
5.06266666666667	-0.00238418579101563
5.066	-0.00429153442382813
5.06933333333334	0.00429153442382813
5.07266666666667	0.0181198120117188
5.076	0.0348091125488281
5.07933333333334	0.0562667846679688
5.08266666666667	0.0777244567871094
5.086	0.0944137573242188
5.08933333333334	0.0958442687988281
5.09266666666667	0.0920295715332031
5.096	0.0882148742675781
5.09933333333334	0.0863075256347656
5.10266666666667	0.0829696655273438
5.106	0.0810623168945313
5.10933333333334	0.0863075256347656
5.11266666666667	0.0929832458496094
5.116	0.0925064086914063
5.11933333333334	0.080108642578125
5.12266666666667	0.0581741333007813
5.126	0.0338554382324219
5.12933333333334	0.0138282775878906
5.13266666666667	-0.000476837158203125
5.136	-0.003814697265625
5.13933333333334	0.00238418579101563
5.14266666666667	0.0233650207519531
5.146	0.0448226928710938
5.14933333333334	0.0510215759277344
5.15266666666667	0.0433921813964844
5.156	0.0271797180175781
5.15933333333334	0.019073486328125
5.16266666666667	0.00905990600585938
5.166	0.00143051147460938
5.16933333333334	-0.00095367431640625
5.17266666666667	0.00905990600585938
5.176	0.0233650207519531
5.17933333333334	0.0271797180175781
5.18266666666667	0.0271797180175781
5.186	0.0252723693847656
5.18933333333334	0.02288818359375
5.19266666666667	0.0185966491699219
5.196	0.0162124633789063
5.19933333333334	0.0247955322265625
5.20266666666667	0.0338554382324219
5.206	0.0410079956054688
5.20933333333334	0.0524520874023438
5.21266666666667	0.0576972961425782
5.216	0.0605583190917969
5.21933333333334	0.0548362731933594
5.22266666666667	0.0538825988769532
5.226	0.0538825988769532
5.22933333333334	0.0505447387695313
5.23266666666667	0.0562667846679688
5.236	0.064849853515625
5.23933333333334	0.0758171081542969
5.24266666666667	0.0853538513183594
5.246	0.0972747802734375
5.24933333333334	0.1068115234375
5.25266666666667	0.109672546386719
5.256	0.110626220703125
5.25933333333334	0.112056732177735
5.26266666666667	0.107765197753906
5.266	0.0905990600585938
5.26933333333334	0.0677108764648438
5.27266666666667	0.0467300415039063
5.276	0.0300407409667969
5.27933333333334	0.0185966491699219
5.28266666666667	0.0152587890625
5.286	0.0233650207519531
5.28933333333334	0.0314712524414063
5.29266666666667	0.0376701354980469
5.296	0.0362396240234375
5.29933333333334	0.0324249267578125
5.30266666666667	0.0271797180175781
5.306	0.026702880859375
5.30933333333334	0.0376701354980469
5.31266666666667	0.0524520874023438
5.316	0.064849853515625
5.31933333333334	0.0715255737304688
5.32266666666667	0.0748634338378907
5.326	0.0710487365722657
5.32933333333334	0.0605583190917969
5.33266666666667	0.0510215759277344
5.336	0.0476837158203125
5.33933333333334	0.0500679016113282
5.34266666666667	0.05340576171875
5.346	0.0586509704589844
5.34933333333334	0.0696182250976563
5.35266666666667	0.0824928283691406
5.356	0.0944137573242188
5.35933333333334	0.101566314697266
5.36266666666667	0.108718872070313
5.366	0.115394592285156
5.36933333333334	0.118732452392578
5.37266666666667	0.119209289550781
5.376	0.118732452392578
5.37933333333334	0.118255615234375
5.38266666666667	0.116348266601563
5.386	0.112533569335938
5.38933333333334	0.105857849121094
5.39266666666667	0.101566314697266
5.396	0.0963211059570313
5.39933333333334	0.0977516174316406
5.40266666666667	0.104904174804688
5.406	0.113010406494141
5.40933333333334	0.116825103759766
5.41266666666667	0.109195709228516
5.416	0.102043151855469
5.41933333333334	0.0958442687988281
5.42266666666667	0.0891685485839844
5.426	0.0834465026855469
5.42933333333334	0.08392333984375
5.43266666666667	0.0977516174316406
5.436	0.109195709228516
5.43933333333334	0.115394592285156
5.44266666666667	0.11587142944336
5.446	0.116348266601563
5.44933333333334	0.110149383544922
5.45266666666667	0.0934600830078125
5.456	0.0720024108886719
5.45933333333334	0.0491142272949219
5.46266666666667	0.0367164611816406
5.466	0.0324249267578125
5.46933333333334	0.0405311584472656
5.47266666666667	0.0553131103515625
5.476	0.0672340393066407
5.47933333333334	0.0720024108886719
5.48266666666667	0.0667572021484375
5.486	0.0643730163574219
5.48933333333334	0.0681877136230469
5.49266666666667	0.0748634338378907
5.496	0.0872611999511719
5.49933333333334	0.104427337646485
5.50266666666667	0.124931335449219
5.506	0.137805938720703
5.50933333333334	0.140666961669922
5.51266666666667	0.140190124511719
5.516	0.136852264404297
5.51933333333334	0.132560729980469
5.52266666666667	0.124454498291016
5.526	0.111579895019531
5.52933333333334	0.101089477539063
5.53266666666667	0.0934600830078125
5.536	0.0967979431152344
5.53933333333334	0.104904174804688
5.54266666666667	0.114917755126953
5.546	0.1220703125
5.54933333333334	0.128746032714844
5.55266666666667	0.134468078613281
5.556	0.13113021850586
5.55933333333334	0.120639801025391
5.56266666666667	0.1068115234375
5.566	0.0996589660644531
5.56933333333334	0.095367431640625
5.57266666666667	0.091552734375
5.576	0.0872611999511719
5.57933333333334	0.0886917114257813
5.58266666666667	0.10061264038086
5.586	0.113487243652344
5.58933333333334	0.119686126708985
5.59266666666667	0.116348266601563
5.596	0.11444091796875
5.59933333333334	0.113010406494141
5.60266666666667	0.104427337646485
5.606	0.091552734375
5.60933333333334	0.0805854797363281
5.61266666666667	0.0762939453125
5.616	0.0758171081542969
5.61933333333334	0.0762939453125
5.62266666666667	0.0805854797363281
5.626	0.0844001770019531
5.62933333333334	0.0858306884765625
5.63266666666667	0.087738037109375
5.636	0.091552734375
5.63933333333334	0.0982284545898438
5.64266666666667	0.103950500488281
5.646	0.110626220703125
5.64933333333334	0.120639801025391
5.65266666666667	0.135421752929688
5.656	0.148773193359375
5.65933333333334	0.156402587890625
5.66266666666667	0.15401840209961
5.666	0.143527984619141
5.66933333333334	0.127792358398438
5.67266666666667	0.107765197753906
5.676	0.0910758972167969
5.67933333333334	0.0777244567871094
5.68266666666667	0.0700950622558594
5.686	0.0658035278320313
5.68933333333334	0.0643730163574219
5.69266666666667	0.0677108764648438
5.696	0.0705718994140625
5.69933333333334	0.0796318054199219
5.70266666666667	0.0944137573242188
5.706	0.107765197753906
5.70933333333334	0.119686126708985
5.71266666666667	0.124931335449219
5.716	0.133037567138672
5.71933333333334	0.132083892822266
5.72266666666667	0.126361846923828
5.726	0.12350082397461
5.72933333333334	0.128269195556641
5.73266666666667	0.131607055664063
5.736	0.126361846923828
5.73933333333334	0.115394592285156
5.74266666666667	0.111103057861328
5.746	0.111103057861328
5.74933333333334	0.110149383544922
5.75266666666667	0.106334686279297
5.756	0.104904174804688
5.75933333333334	0.114917755126953
5.76266666666667	0.122547149658203
5.766	0.126838684082031
5.76933333333334	0.12350082397461
5.77266666666667	0.128269195556641
5.776	0.128746032714844
5.77933333333334	0.127315521240235
5.78266666666667	0.125408172607422
5.786	0.125408172607422
5.78933333333334	0.125885009765625
5.79266666666667	0.120162963867188
5.796	0.116825103759766
5.79933333333334	0.116348266601563
5.80266666666667	0.114917755126953
5.806	0.113010406494141
5.80933333333334	0.110626220703125
5.81266666666667	0.112056732177735
5.816	0.111579895019531
5.81933333333334	0.10824203491211
5.82266666666667	0.102043151855469
5.826	0.0910758972167969
5.82933333333334	0.08392333984375
5.83266666666667	0.0772476196289063
5.836	0.0796318054199219
5.83933333333334	0.0805854797363281
5.84266666666667	0.080108642578125
5.846	0.0777244567871094
5.84933333333334	0.0767707824707032
5.85266666666667	0.0758171081542969
5.856	0.0720024108886719
5.85933333333334	0.0691413879394532
5.86266666666667	0.0748634338378907
5.866	0.0886917114257813
5.86933333333334	0.10061264038086
5.87266666666667	0.104427337646485
5.876	0.103950500488281
5.87933333333334	0.10061264038086
5.88266666666667	0.0891685485839844
5.886	0.072479248046875
5.88933333333334	0.0581741333007813
5.89266666666667	0.0557899475097657
5.896	0.0581741333007813
5.89933333333334	0.0667572021484375
5.90266666666667	0.0743865966796875
5.906	0.0824928283691406
5.90933333333334	0.0834465026855469
5.91266666666667	0.0762939453125
5.916	0.0615119934082032
5.91933333333334	0.0472068786621094
5.92266666666667	0.0452995300292969
5.926	0.0538825988769532
5.92933333333334	0.0662803649902344
5.93266666666667	0.0772476196289063
5.936	0.0886917114257813
5.93933333333334	0.0920295715332031
5.94266666666667	0.08392333984375
5.946	0.0743865966796875
5.94933333333334	0.0762939453125
5.95266666666667	0.0824928283691406
5.956	0.0858306884765625
5.95933333333334	0.0867843627929688
5.96266666666667	0.0944137573242188
5.966	0.0948905944824219
5.96933333333334	0.0891685485839844
5.97266666666667	0.0820159912109375
5.976	0.0844001770019531
5.97933333333334	0.0920295715332031
5.98266666666667	0.0972747802734375
5.986	0.10061264038086
5.98933333333334	0.0977516174316406
5.99266666666667	0.0939369201660156
5.996	0.0920295715332031
5.99933333333334	0.0905990600585938
6.00266666666667	0.0844001770019531
6.006	0.0791549682617188
6.00933333333334	0.0753402709960938
6.01266666666667	0.0729560852050782
6.016	0.0643730163574219
6.01933333333334	0.0519752502441407
6.02266666666667	0.0405311584472656
6.026	0.0276565551757813
6.02933333333334	0.0162124633789063
6.03266666666667	0.00905990600585938
6.036	0.00810623168945313
6.03933333333334	0.0104904174804688
6.04266666666667	0.0128746032714844
6.046	0.0181198120117188
6.04933333333334	0.0271797180175781
6.05266666666667	0.034332275390625
6.056	0.0319480895996094
6.05933333333334	0.0209808349609375
6.06266666666667	0.0095367431640625
6.066	0.00095367431640625
6.06933333333334	-0.0095367431640625
6.07266666666667	-0.02288818359375
6.076	-0.0286102294921875
6.07933333333334	-0.0247955322265625
6.08266666666667	-0.019073486328125
6.086	-0.0200271606445313
6.08933333333334	-0.0224113464355469
6.09266666666667	-0.0252723693847656
6.096	-0.0262260437011719
6.09933333333334	-0.0257492065429688
6.10266666666667	-0.0171661376953125
6.106	0
6.10933333333334	0.0162124633789063
6.11266666666667	0.0352859497070313
6.116	0.0500679016113282
6.11933333333334	0.0567436218261719
6.12266666666667	0.049591064453125
6.126	0.0309944152832031
6.12933333333334	0.0100135803222656
6.13266666666667	-0.0123977661132813
6.136	-0.034332275390625
6.13933333333334	-0.0472068786621094
6.14266666666667	-0.0500679016113282
6.146	-0.0414848327636719
6.14933333333334	-0.0309944152832031
6.15266666666667	-0.0214576721191406
6.156	-0.0119209289550781
6.15933333333334	-0.0057220458984375
6.16266666666667	-0.003814697265625
6.166	-0.00476837158203125
6.16933333333334	-0.00429153442382813
6.17266666666667	-0.000476837158203125
6.176	0.00524520874023438
6.17933333333334	0.0147819519042969
6.18266666666667	0.0219345092773438
6.186	0.0233650207519531
6.18933333333334	0.0200271606445313
6.19266666666667	0.019073486328125
6.196	0.0233650207519531
6.19933333333334	0.0262260437011719
6.20266666666667	0.030517578125
6.206	0.0371932983398438
6.20933333333334	0.041961669921875
6.21266666666667	0.0367164611816406
6.216	0.0252723693847656
6.21933333333334	0.0104904174804688
6.22266666666667	0.00095367431640625
6.226	0
6.22933333333334	0.0119209289550781
6.23266666666667	0.0329017639160156
6.236	0.05340576171875
6.23933333333334	0.0691413879394532
6.24266666666667	0.0824928283691406
6.246	0.0872611999511719
6.24933333333334	0.0824928283691406
6.25266666666667	0.0696182250976563
6.256	0.0619888305664063
6.25933333333334	0.057220458984375
6.26266666666667	0.0476837158203125
6.266	0.0391006469726563
6.26933333333334	0.0367164611816406
6.27266666666667	0.0433921813964844
6.276	0.0443458557128906
6.27933333333334	0.0448226928710938
6.28266666666667	0.0505447387695313
6.286	0.0624656677246094
6.28933333333334	0.072479248046875
6.29266666666667	0.0777244567871094
6.296	0.080108642578125
6.29933333333334	0.0848770141601563
6.30266666666667	0.087738037109375
6.306	0.087738037109375
6.30933333333334	0.0834465026855469
6.31266666666667	0.0762939453125
6.316	0.0739097595214844
6.31933333333334	0.0700950622558594
6.32266666666667	0.064849853515625
6.326	0.0562667846679688
6.32933333333334	0.0481605529785156
6.33266666666667	0.0472068786621094
6.336	0.0510215759277344
6.33933333333334	0.0562667846679688
6.34266666666667	0.0576972961425782
6.346	0.0591278076171875
6.34933333333334	0.0672340393066407
6.35266666666667	0.0786781311035157
6.356	0.0896453857421875
6.35933333333334	0.0910758972167969
6.36266666666667	0.0863075256347656
6.366	0.0796318054199219
6.36933333333334	0.0734329223632813
6.37266666666667	0.0643730163574219
6.376	0.0548362731933594
6.37933333333334	0.049591064453125
6.38266666666667	0.0510215759277344
6.386	0.0524520874023438
6.38933333333334	0.0505447387695313
6.39266666666667	0.0476837158203125
6.396	0.049591064453125
6.39933333333334	0.0615119934082032
6.40266666666667	0.0791549682617188
6.406	0.0987052917480469
6.40933333333334	0.111579895019531
6.41266666666667	0.111579895019531
6.416	0.0972747802734375
6.41933333333334	0.0734329223632813
6.42266666666667	0.0467300415039063
6.426	0.02288818359375
6.42933333333334	0.00429153442382813
6.43266666666667	-0.003814697265625
6.436	-0.00333786010742188
6.43933333333334	-0.000476837158203125
6.44266666666667	0.00286102294921875
6.446	0.00619888305664063
6.44933333333334	0.0057220458984375
6.45266666666667	0
6.456	-0.0133514404296875
6.45933333333334	-0.0195503234863281
6.46266666666667	-0.011444091796875
6.466	0.00667572021484375
6.46933333333334	0.0271797180175781
6.47266666666667	0.041961669921875
6.476	0.0543594360351563
6.47933333333334	0.0576972961425782
6.48266666666667	0.0524520874023438
6.486	0.0410079956054688
6.48933333333334	0.0290870666503906
6.49266666666667	0.02288818359375
6.496	0.0271797180175781
6.49933333333334	0.03814697265625
6.50266666666667	0.0472068786621094
6.506	0.0519752502441407
6.50933333333334	0.06103515625
6.51266666666667	0.0739097595214844
6.516	0.0872611999511719
6.51933333333334	0.095367431640625
6.52266666666667	0.0972747802734375
6.526	0.0925064086914063
6.52933333333334	0.087738037109375
6.53266666666667	0.0772476196289063
6.536	0.0629425048828125
6.53933333333334	0.0462532043457031
6.54266666666667	0.0400543212890625
6.546	0.0476837158203125
6.54933333333334	0.0538825988769532
6.55266666666667	0.0629425048828125
6.556	0.0658035278320313
6.55933333333334	0.0705718994140625
6.56266666666667	0.0643730163574219
6.566	0.05340576171875
6.56933333333334	0.0424385070800781
6.57266666666667	0.0352859497070313
6.576	0.034332275390625
6.57933333333334	0.034332275390625
6.58266666666667	0.0424385070800781
6.586	0.0491142272949219
6.58933333333334	0.0514984130859375
6.59266666666667	0.041961669921875
6.596	0.0324249267578125
6.59933333333334	0.0314712524414063
6.60266666666667	0.034332275390625
6.606	0.0376701354980469
6.60933333333334	0.0414848327636719
6.61266666666667	0.0472068786621094
6.616	0.0462532043457031
6.61933333333334	0.0362396240234375
6.62266666666667	0.0224113464355469
6.626	0.00667572021484375
6.62933333333334	-0.00143051147460938
6.63266666666667	0.00095367431640625
6.636	0.00619888305664063
6.63933333333334	0.00905990600585938
6.64266666666667	0.0100135803222656
6.646	0.0185966491699219
6.64933333333334	0.0243186950683594
6.65266666666667	0.02288818359375
6.656	0.0219345092773438
6.65933333333334	0.0276565551757813
6.66266666666667	0.0319480895996094
6.666	0.0233650207519531
[truncated: 7,007 more rows]
