# Supplementary material for: Phase-Specific Parameter Estimation in Chiral HPLC Using 1‑Site, 2‑Site Stochastic Models, and Unified Equation Approach
Source: Anal Chem. 2026 Apr 29;98(18):13925–39. doi: 10.1021/acs.analchem.6c01634 (PMC13177292; doi:10.1021/acs.analchem.6c01634)
Supplement: Supplementary file 2 [file ac6c01634_si_002.zip › SupportingInformation/01_isotherm_fit/CELL4_data/LORA_CELL4_05_10_04.CSV]

0.0005	0.0224113464355469
0.00383333333333334	0.0238418579101563
0.00716666666666667	0.02288818359375
0.0105	0.0238418579101563
0.0138333333333334	0.0224113464355469
0.0171666666666667	0.0247955322265625
0.0205	0.0214576721191406
0.0238333333333334	0.0095367431640625
0.0271666666666667	-0.000476837158203125
0.0305	-0.00238418579101563
0.0338333333333334	0.00810623168945313
0.0371666666666667	0.0185966491699219
0.0405	0.030517578125
0.0438333333333334	0.0424385070800781
0.0471666666666667	0.0548362731933594
0.0505	0.0643730163574219
0.0538333333333334	0.0658035278320313
0.0571666666666667	0.0581741333007813
0.0605	0.0481605529785156
0.0638333333333334	0.0405311584472656
0.0671666666666667	0.0400543212890625
0.0705	0.0348091125488281
0.0738333333333334	0.0262260437011719
0.0771666666666667	0.0209808349609375
0.0805	0.02288818359375
0.0838333333333334	0.0300407409667969
0.0871666666666667	0.0319480895996094
0.0905	0.0352859497070313
0.0938333333333334	0.0410079956054688
0.0971666666666667	0.0472068786621094
0.1005	0.0491142272949219
0.103833333333334	0.0472068786621094
0.107166666666667	0.0491142272949219
0.1105	0.0481605529785156
0.113833333333334	0.0443458557128906
0.117166666666667	0.0352859497070313
0.1205	0.0271797180175781
0.123833333333334	0.0238418579101563
0.127166666666667	0.0166893005371094
0.1305	0.011444091796875
0.133833333333334	0.011444091796875
0.137166666666667	0.0195503234863281
0.1405	0.0257492065429688
0.143833333333334	0.0195503234863281
0.147166666666667	0.0095367431640625
0.1505	-0.00715255737304688
0.153833333333334	-0.0252723693847656
0.157166666666667	-0.0438690185546875
0.1605	-0.0548362731933594
0.163833333333334	-0.0529289245605469
0.167166666666667	-0.0462532043457031
0.1705	-0.0290870666503906
0.173833333333334	-0.0109672546386719
0.177166666666667	0.00667572021484375
0.1805	0.0176429748535156
0.183833333333334	0.0157356262207031
0.187166666666667	0.00286102294921875
0.1905	-0.019073486328125
0.193833333333334	-0.0391006469726563
0.197166666666667	-0.0567436218261719
0.2005	-0.0700950622558594
0.203833333333334	-0.0748634338378907
0.207166666666667	-0.06103515625
0.2105	-0.0362396240234375
0.213833333333334	-0.0162124633789063
0.217166666666667	-0.00143051147460938
0.2205	0.00667572021484375
0.223833333333334	0.0143051147460938
0.227166666666667	0.00905990600585938
0.2305	-0.00429153442382813
0.233833333333334	-0.0123977661132813
0.237166666666667	-0.0119209289550781
0.2405	-0.00238418579101563
0.243833333333334	0
0.247166666666667	-0.00238418579101563
0.2505	-0.00905990600585938
0.253833333333334	-0.0119209289550781
0.257166666666667	-0.0166893005371094
0.2605	-0.0247955322265625
0.263833333333334	-0.0238418579101563
0.267166666666667	-0.00905990600585938
0.2705	0.0147819519042969
0.273833333333334	0.0276565551757813
0.277166666666667	0.0362396240234375
0.2805	0.0443458557128906
0.283833333333334	0.049591064453125
0.287166666666667	0.0443458557128906
0.2905	0.0333786010742188
0.293833333333334	0.0252723693847656
0.297166666666667	0.0209808349609375
0.3005	0.0152587890625
0.303833333333334	0.0128746032714844
0.307166666666667	0.0133514404296875
0.3105	0.0147819519042969
0.313833333333334	0.0147819519042969
0.317166666666667	0.0128746032714844
0.3205	0.0157356262207031
0.323833333333334	0.0171661376953125
0.327166666666667	0.0209808349609375
0.3305	0.0271797180175781
0.333833333333334	0.0371932983398438
0.337166666666667	0.0452995300292969
0.3405	0.0472068786621094
0.343833333333334	0.0491142272949219
0.347166666666667	0.0500679016113282
0.3505	0.05340576171875
0.353833333333334	0.0538825988769532
0.357166666666667	0.0548362731933594
0.3605	0.0562667846679688
0.363833333333334	0.0567436218261719
0.367166666666667	0.0596046447753907
0.3705	0.0576972961425782
0.373833333333334	0.05340576171875
0.377166666666667	0.0486373901367188
0.3805	0.0410079956054688
0.383833333333334	0.0286102294921875
0.387166666666667	0.0128746032714844
0.3905	0.00619888305664063
0.393833333333334	0.0100135803222656
0.397166666666667	0.0171661376953125
0.4005	0.0233650207519531
0.403833333333334	0.0324249267578125
0.407166666666667	0.0424385070800781
0.4105	0.0467300415039063
0.413833333333334	0.0429153442382813
0.417166666666667	0.0290870666503906
0.4205	0.0123977661132813
0.423833333333334	-0.003814697265625
0.427166666666667	-0.0200271606445313
0.4305	-0.0352859497070313
0.433833333333334	-0.0457763671875
0.437166666666667	-0.0424385070800781
0.4405	-0.0319480895996094
0.443833333333334	-0.0252723693847656
0.447166666666667	-0.0200271606445313
0.4505	-0.0109672546386719
0.453833333333334	-0.003814697265625
0.457166666666667	-0.000476837158203125
0.4605	0.0057220458984375
0.463833333333334	0.0157356262207031
0.467166666666667	0.0286102294921875
0.4705	0.0329017639160156
0.473833333333334	0.0362396240234375
0.477166666666667	0.0400543212890625
0.4805	0.0424385070800781
0.483833333333334	0.0443458557128906
0.487166666666667	0.0400543212890625
0.4905	0.0367164611816406
0.493833333333334	0.0329017639160156
0.497166666666667	0.0329017639160156
0.5005	0.0338554382324219
0.503833333333334	0.0400543212890625
0.507166666666667	0.05340576171875
0.5105	0.0677108764648438
0.513833333333334	0.0762939453125
0.517166666666667	0.0748634338378907
0.5205	0.0715255737304688
0.523833333333334	0.0615119934082032
0.527166666666667	0.0510215759277344
0.5305	0.0410079956054688
0.533833333333334	0.0357627868652344
0.537166666666667	0.0386238098144531
0.5405	0.0433921813964844
0.543833333333334	0.0553131103515625
0.547166666666667	0.0662803649902344
0.5505	0.0710487365722657
0.553833333333334	0.0696182250976563
0.557166666666667	0.06103515625
0.5605	0.057220458984375
0.563833333333334	0.0519752502441407
0.567166666666667	0.0505447387695313
0.5705	0.0562667846679688
0.573833333333334	0.0615119934082032
0.577166666666667	0.0629425048828125
0.5805	0.0529289245605469
0.583833333333334	0.0448226928710938
0.587166666666667	0.0400543212890625
0.5905	0.03814697265625
0.593833333333334	0.041961669921875
0.597166666666667	0.0472068786621094
0.6005	0.0576972961425782
0.603833333333334	0.0615119934082032
0.607166666666667	0.0576972961425782
0.6105	0.0467300415039063
0.613833333333334	0.0357627868652344
0.617166666666667	0.0333786010742188
0.6205	0.0338554382324219
0.623833333333334	0.0324249267578125
0.627166666666667	0.026702880859375
0.6305	0.0171661376953125
0.633833333333334	0.00524520874023438
0.637166666666667	-0.0119209289550781
0.6405	-0.030517578125
0.643833333333334	-0.0476837158203125
0.647166666666667	-0.0591278076171875
0.6505	-0.0653266906738282
0.653833333333334	-0.0662803649902344
0.657166666666667	-0.0634193420410157
0.6605	-0.0596046447753907
0.663833333333334	-0.0529289245605469
0.667166666666667	-0.0467300415039063
0.6705	-0.0367164611816406
0.673833333333334	-0.0309944152832031
0.677166666666667	-0.0290870666503906
0.6805	-0.0286102294921875
0.683833333333334	-0.0281333923339844
0.687166666666667	-0.0271797180175781
0.6905	-0.0276565551757813
0.693833333333334	-0.0238418579101563
0.697166666666667	-0.0205039978027344
0.7005	-0.019073486328125
0.703833333333334	-0.0195503234863281
0.707166666666667	-0.0176429748535156
0.7105	-0.0133514404296875
0.713833333333334	-0.0095367431640625
0.717166666666667	-0.003814697265625
0.7205	0.00095367431640625
0.723833333333334	0.0095367431640625
0.727166666666667	0.0214576721191406
0.7305	0.0295639038085938
0.733833333333334	0.0333786010742188
0.737166666666667	0.0338554382324219
0.7405	0.0414848327636719
0.743833333333334	0.0505447387695313
0.747166666666667	0.0524520874023438
0.7505	0.0514984130859375
0.753833333333334	0.049591064453125
0.757166666666667	0.0500679016113282
0.7605	0.0457763671875
0.763833333333334	0.0352859497070313
0.767166666666667	0.0257492065429688
0.7705	0.0252723693847656
0.773833333333334	0.0338554382324219
0.777166666666667	0.0457763671875
0.7805	0.0591278076171875
0.783833333333334	0.0743865966796875
0.787166666666667	0.0848770141601563
0.7905	0.0858306884765625
0.793833333333334	0.0772476196289063
0.797166666666667	0.0615119934082032
0.8005	0.0443458557128906
0.803833333333334	0.0271797180175781
0.807166666666667	0.0205039978027344
0.8105	0.0205039978027344
0.813833333333334	0.0262260437011719
0.817166666666667	0.0357627868652344
0.8205	0.0438690185546875
0.823833333333334	0.0452995300292969
0.827166666666667	0.0410079956054688
0.8305	0.0357627868652344
0.833833333333334	0.0271797180175781
0.837166666666667	0.0181198120117188
0.8405	0.0133514404296875
0.843833333333334	0.0214576721191406
0.847166666666667	0.0243186950683594
0.8505	0.0181198120117188
0.853833333333334	0.0109672546386719
0.857166666666667	0.00858306884765625
0.8605	0.00143051147460938
0.863833333333334	-0.0104904174804688
0.867166666666667	-0.0123977661132813
0.8705	-0.00333786010742188
0.873833333333334	0.00286102294921875
0.877166666666667	0.00238418579101563
0.8805	0.0095367431640625
0.883833333333334	0.0185966491699219
0.887166666666667	0.0200271606445313
0.8905	0.0147819519042969
0.893833333333334	0.0095367431640625
0.897166666666667	0.00333786010742188
0.9005	-0.0123977661132813
0.903833333333334	-0.0314712524414063
0.907166666666667	-0.0481605529785156
0.9105	-0.0619888305664063
0.913833333333334	-0.0729560852050782
0.917166666666667	-0.0791549682617188
0.9205	-0.0772476196289063
0.923833333333334	-0.0696182250976563
0.927166666666667	-0.0600814819335938
0.9305	-0.049591064453125
0.933833333333334	-0.0362396240234375
0.937166666666667	-0.0233650207519531
0.9405	-0.0162124633789063
0.943833333333334	-0.0162124633789063
0.947166666666667	-0.0133514404296875
0.9505	-0.00476837158203125
0.953833333333334	0.00238418579101563
0.957166666666667	0.0119209289550781
0.9605	0.0243186950683594
0.963833333333334	0.0429153442382813
0.967166666666667	0.0562667846679688
0.9705	0.0624656677246094
0.973833333333334	0.0739097595214844
0.977166666666667	0.08392333984375
0.9805	0.0939369201660156
0.983833333333334	0.0977516174316406
0.987166666666667	0.103473663330078
0.9905	0.108718872070313
0.993833333333334	0.10061264038086
0.997166666666667	0.0834465026855469
1.0005	0.0596046447753907
1.00383333333334	0.0386238098144531
1.00716666666667	0.0224113464355469
1.0105	0.00858306884765625
1.01383333333334	0
1.01716666666667	0.000476837158203125
1.0205	0.00286102294921875
1.02383333333334	0.00667572021484375
1.02716666666667	0.00524520874023438
1.0305	0.003814697265625
1.03383333333334	0.00143051147460938
1.03716666666667	-0.00762939453125
1.0405	-0.0100135803222656
1.04383333333334	-0.0104904174804688
1.04716666666667	-0.0100135803222656
1.0505	-0.0133514404296875
1.05383333333334	-0.0123977661132813
1.05716666666667	-0.00143051147460938
1.0605	0.0123977661132813
1.06383333333334	0.0224113464355469
1.06716666666667	0.0262260437011719
1.0705	0.0314712524414063
1.07383333333334	0.0333786010742188
1.07716666666667	0.0348091125488281
1.0805	0.0281333923339844
1.08383333333334	0.019073486328125
1.08716666666667	0.0104904174804688
1.0905	0
1.09383333333334	-0.0100135803222656
1.09716666666667	-0.0233650207519531
1.1005	-0.0295639038085938
1.10383333333334	-0.0276565551757813
1.10716666666667	-0.0195503234863281
1.1105	-0.0123977661132813
1.11383333333334	-0.00762939453125
1.11716666666667	-0.00143051147460938
1.1205	0
1.12383333333334	-0.00476837158203125
1.12716666666667	-0.00667572021484375
1.1305	-0.003814697265625
1.13383333333334	-0.00095367431640625
1.13716666666667	-0.000476837158203125
1.1405	0.000476837158203125
1.14383333333334	-0.00143051147460938
1.14716666666667	-0.00762939453125
1.1505	-0.0095367431640625
1.15383333333334	-0.00429153442382813
1.15716666666667	0.00095367431640625
1.1605	0.000476837158203125
1.16383333333334	0.00286102294921875
1.16716666666667	0.00333786010742188
1.1705	0.000476837158203125
1.17383333333334	-0.0057220458984375
1.17716666666667	-0.00524520874023438
1.1805	0.00095367431640625
1.18383333333334	0.00810623168945313
1.18716666666667	0.0138282775878906
1.1905	0.0157356262207031
1.19383333333334	0.0176429748535156
1.19716666666667	0.0238418579101563
1.2005	0.0386238098144531
1.20383333333334	0.0500679016113282
1.20716666666667	0.0581741333007813
1.2105	0.0720024108886719
1.21383333333334	0.0896453857421875
1.21716666666667	0.0987052917480469
1.2205	0.0982284545898438
1.22383333333334	0.095367431640625
1.22716666666667	0.0996589660644531
1.2305	0.10061264038086
1.23383333333334	0.0896453857421875
1.23716666666667	0.072479248046875
1.2405	0.05340576171875
1.24383333333334	0.0429153442382813
1.24716666666667	0.0324249267578125
1.2505	0.0276565551757813
1.25383333333334	0.0295639038085938
1.25716666666667	0.0438690185546875
1.2605	0.0529289245605469
1.26383333333334	0.0462532043457031
1.26716666666667	0.0290870666503906
1.2705	0.011444091796875
1.27383333333334	-0.00286102294921875
1.27716666666667	-0.0252723693847656
1.2805	-0.0438690185546875
1.28383333333334	-0.0476837158203125
1.28716666666667	-0.0386238098144531
1.2905	-0.0338554382324219
1.29383333333334	-0.0371932983398438
1.29716666666667	-0.0414848327636719
1.3005	-0.03814697265625
1.30383333333334	-0.0357627868652344
1.30716666666667	-0.0319480895996094
1.3105	-0.0309944152832031
1.31383333333334	-0.0205039978027344
1.31716666666667	-0.00333786010742188
1.3205	0.0133514404296875
1.32383333333334	0.0290870666503906
1.32716666666667	0.0400543212890625
1.3305	0.0562667846679688
1.33383333333334	0.0653266906738282
1.33716666666667	0.0720024108886719
1.3405	0.0786781311035157
1.34383333333334	0.0844001770019531
1.34716666666667	0.0882148742675781
1.3505	0.0891685485839844
1.35383333333334	0.0920295715332031
1.35716666666667	0.0934600830078125
1.3605	0.0905990600585938
1.36383333333334	0.0777244567871094
1.36716666666667	0.0662803649902344
1.3705	0.0562667846679688
1.37383333333334	0.05340576171875
1.37716666666667	0.0476837158203125
1.3805	0.0405311584472656
1.38383333333334	0.0405311584472656
1.38716666666667	0.0433921813964844
1.3905	0.0472068786621094
1.39383333333334	0.0462532043457031
1.39716666666667	0.0462532043457031
1.4005	0.0500679016113282
1.40383333333334	0.0510215759277344
1.40716666666667	0.0500679016113282
1.4105	0.0448226928710938
1.41383333333334	0.0443458557128906
1.41716666666667	0.0476837158203125
1.4205	0.0505447387695313
1.42383333333334	0.0548362731933594
1.42716666666667	0.0600814819335938
1.4305	0.0677108764648438
1.43383333333334	0.064849853515625
1.43716666666667	0.0505447387695313
1.4405	0.0352859497070313
1.44383333333334	0.0309944152832031
1.44716666666667	0.0357627868652344
1.4505	0.0391006469726563
1.45383333333334	0.0410079956054688
1.45716666666667	0.0491142272949219
1.4605	0.0605583190917969
1.46383333333334	0.0691413879394532
1.46716666666667	0.072479248046875
1.4705	0.0729560852050782
1.47383333333334	0.072479248046875
1.47716666666667	0.0705718994140625
1.4805	0.0658035278320313
1.48383333333334	0.0567436218261719
1.48716666666667	0.041961669921875
1.4905	0.0329017639160156
1.49383333333334	0.0319480895996094
1.49716666666667	0.0371932983398438
1.5005	0.0424385070800781
1.50383333333334	0.049591064453125
1.50716666666667	0.0567436218261719
1.5105	0.0562667846679688
1.51383333333334	0.0519752502441407
1.51716666666667	0.0486373901367188
1.5205	0.0481605529785156
1.52383333333334	0.0395774841308594
1.52716666666667	0.0309944152832031
1.5305	0.030517578125
1.53383333333334	0.0405311584472656
1.53716666666667	0.0491142272949219
1.5405	0.0538825988769532
1.54383333333334	0.0653266906738282
1.54716666666667	0.0758171081542969
1.5505	0.0786781311035157
1.55383333333334	0.0700950622558594
1.55716666666667	0.057220458984375
1.5605	0.0519752502441407
1.56383333333334	0.049591064453125
1.56716666666667	0.0548362731933594
1.5705	0.0586509704589844
1.57383333333334	0.06103515625
1.57716666666667	0.0615119934082032
1.5805	0.0591278076171875
1.58383333333334	0.0576972961425782
1.58716666666667	0.0524520874023438
1.5905	0.0514984130859375
1.59383333333334	0.0524520874023438
1.59716666666667	0.0524520874023438
1.6005	0.0467300415039063
1.60383333333334	0.0357627868652344
1.60716666666667	0.0247955322265625
1.6105	0.0147819519042969
1.61383333333334	0.00762939453125
1.61716666666667	0.00095367431640625
1.6205	-0.000476837158203125
1.62383333333334	-0.00476837158203125
1.62716666666667	-0.0095367431640625
1.6305	-0.0095367431640625
1.63383333333334	-0.0057220458984375
1.63716666666667	0.00238418579101563
1.6405	0.00715255737304688
1.64383333333334	0.0152587890625
1.64716666666667	0.0281333923339844
1.6505	0.0391006469726563
1.65383333333334	0.0443458557128906
1.65716666666667	0.0462532043457031
1.6605	0.0491142272949219
1.66383333333334	0.049591064453125
1.66716666666667	0.0462532043457031
1.6705	0.0410079956054688
1.67383333333334	0.0367164611816406
1.67716666666667	0.0271797180175781
1.6805	0.0181198120117188
1.68383333333334	0.0162124633789063
1.68716666666667	0.0214576721191406
1.6905	0.0300407409667969
1.69383333333334	0.0386238098144531
1.69716666666667	0.0510215759277344
1.7005	0.0605583190917969
1.70383333333334	0.0605583190917969
1.70716666666667	0.0591278076171875
1.7105	0.0543594360351563
1.71383333333334	0.0519752502441407
1.71716666666667	0.0452995300292969
1.7205	0.0395774841308594
1.72383333333334	0.0357627868652344
1.72716666666667	0.026702880859375
1.7305	0.0238418579101563
1.73383333333334	0.0205039978027344
1.73716666666667	0.02288818359375
1.7405	0.0205039978027344
1.74383333333334	0.0205039978027344
1.74716666666667	0.0224113464355469
1.7505	0.0185966491699219
1.75383333333334	0.019073486328125
1.75716666666667	0.0209808349609375
1.7605	0.0281333923339844
1.76383333333334	0.0276565551757813
1.76716666666667	0.019073486328125
1.7705	0.0133514404296875
1.77383333333334	0.0119209289550781
1.77716666666667	0.0162124633789063
1.7805	0.0181198120117188
1.78383333333334	0.0176429748535156
1.78716666666667	0.0224113464355469
1.7905	0.0262260437011719
1.79383333333334	0.0319480895996094
1.79716666666667	0.0309944152832031
1.8005	0.0395774841308594
1.80383333333334	0.0553131103515625
1.80716666666667	0.0739097595214844
1.8105	0.0925064086914063
1.81383333333334	0.101089477539063
1.81716666666667	0.105857849121094
1.8205	0.104904174804688
1.82383333333334	0.107765197753906
1.82716666666667	0.113010406494141
1.8305	0.116348266601563
1.83383333333334	0.117301940917969
1.83716666666667	0.116348266601563
1.8405	0.116348266601563
1.84383333333334	0.109195709228516
1.84716666666667	0.0920295715332031
1.8505	0.0681877136230469
1.85383333333334	0.0452995300292969
1.85716666666667	0.030517578125
1.8605	0.0209808349609375
1.86383333333334	0.0209808349609375
1.86716666666667	0.0295639038085938
1.8705	0.0438690185546875
1.87383333333334	0.0553131103515625
1.87716666666667	0.06103515625
1.8805	0.0696182250976563
1.88383333333334	0.0805854797363281
1.88716666666667	0.0863075256347656
1.8905	0.0882148742675781
1.89383333333334	0.0944137573242188
1.89716666666667	0.108718872070313
1.9005	0.111579895019531
1.90383333333334	0.103950500488281
1.90716666666667	0.0939369201660156
1.9105	0.0905990600585938
1.91383333333334	0.0886917114257813
1.91716666666667	0.0772476196289063
1.9205	0.0638961791992188
1.92383333333334	0.0462532043457031
1.92716666666667	0.0352859497070313
1.9305	0.0281333923339844
1.93383333333334	0.0176429748535156
1.93716666666667	0.003814697265625
1.9405	-0.0100135803222656
1.94383333333334	-0.0152587890625
1.94716666666667	-0.0252723693847656
1.9505	-0.0391006469726563
1.95383333333334	-0.049591064453125
1.95716666666667	-0.0491142272949219
1.9605	-0.0433921813964844
1.96383333333334	-0.0319480895996094
1.96716666666667	-0.0152587890625
1.9705	0.0019073486328125
1.97383333333334	0.0162124633789063
1.97716666666667	0.0271797180175781
1.9805	0.0367164611816406
1.98383333333334	0.0386238098144531
1.98716666666667	0.0371932983398438
1.9905	0.0348091125488281
1.99383333333334	0.0295639038085938
1.99716666666667	0.019073486328125
2.0005	0.0133514404296875
2.00383333333334	0.0109672546386719
2.00716666666667	0.00619888305664063
2.0105	-0.00524520874023438
2.01383333333334	-0.0100135803222656
2.01716666666667	-0.00667572021484375
2.0205	-0.000476837158203125
2.02383333333334	0.00143051147460938
2.02716666666667	0.00238418579101563
2.0305	0.00810623168945313
2.03383333333334	0.0162124633789063
2.03716666666667	0.0309944152832031
2.0405	0.0400543212890625
2.04383333333334	0.0510215759277344
2.04716666666667	0.0638961791992188
2.0505	0.0810623168945313
2.05383333333334	0.091552734375
2.05716666666667	0.0901222229003906
2.0605	0.08392333984375
2.06383333333334	0.080108642578125
2.06716666666667	0.0758171081542969
2.0705	0.0700950622558594
2.07383333333334	0.0624656677246094
2.07716666666667	0.057220458984375
2.0805	0.0567436218261719
2.08383333333334	0.0567436218261719
2.08716666666667	0.0562667846679688
2.0905	0.0519752502441407
2.09383333333334	0.049591064453125
2.09716666666667	0.0538825988769532
2.1005	0.0624656677246094
2.10383333333334	0.0715255737304688
2.10716666666667	0.0710487365722657
2.1105	0.0672340393066407
2.11383333333334	0.0615119934082032
2.11716666666667	0.0524520874023438
2.1205	0.0414848327636719
2.12383333333334	0.0247955322265625
2.12716666666667	0.0147819519042969
2.1305	0.00810623168945313
2.13383333333334	0.00715255737304688
2.13716666666667	0.00286102294921875
2.1405	0.000476837158203125
2.14383333333334	0.00524520874023438
2.14716666666667	0.019073486328125
2.1505	0.0324249267578125
2.15383333333334	0.0410079956054688
2.15716666666667	0.0481605529785156
2.1605	0.0519752502441407
2.16383333333334	0.0510215759277344
2.16716666666667	0.0452995300292969
2.1705	0.0433921813964844
2.17383333333334	0.0467300415039063
2.17716666666667	0.0491142272949219
2.1805	0.0553131103515625
2.18383333333334	0.0681877136230469
2.18716666666667	0.0772476196289063
2.1905	0.080108642578125
2.19383333333334	0.0743865966796875
2.19716666666667	0.0767707824707032
2.2005	0.0791549682617188
2.20383333333334	0.0734329223632813
2.20716666666667	0.0691413879394532
2.2105	0.0696182250976563
2.21383333333334	0.0829696655273438
2.21716666666667	0.0920295715332031
2.2205	0.0948905944824219
2.22383333333334	0.10061264038086
2.22716666666667	0.110626220703125
2.2305	0.125408172607422
2.23383333333334	0.125885009765625
2.23716666666667	0.118732452392578
2.2405	0.111579895019531
2.24383333333334	0.09918212890625
2.24716666666667	0.0858306884765625
2.2505	0.0696182250976563
2.25383333333334	0.0605583190917969
2.25716666666667	0.0576972961425782
2.2605	0.0538825988769532
2.26383333333334	0.0591278076171875
2.26716666666667	0.0638961791992188
2.2705	0.0677108764648438
2.27383333333334	0.0705718994140625
2.27716666666667	0.0743865966796875
2.2805	0.0829696655273438
2.28383333333334	0.0858306884765625
2.28716666666667	0.0858306884765625
2.2905	0.0834465026855469
2.29383333333334	0.0772476196289063
2.29716666666667	0.0762939453125
2.3005	0.0786781311035157
2.30383333333334	0.0767707824707032
2.30716666666667	0.0720024108886719
2.3105	0.0691413879394532
2.31383333333334	0.072479248046875
2.31716666666667	0.0720024108886719
2.3205	0.0677108764648438
2.32383333333334	0.0705718994140625
2.32716666666667	0.0815391540527344
2.3305	0.101566314697266
2.33383333333334	0.1220703125
2.33716666666667	0.136852264404297
2.3405	0.147342681884766
2.34383333333334	0.152111053466797
2.34716666666667	0.157356262207031
2.3505	0.159263610839844
2.35383333333334	0.159263610839844
2.35716666666667	0.158786773681641
2.3605	0.162124633789063
2.36383333333334	0.16927719116211
2.36716666666667	0.172138214111328
2.3705	0.168800354003906
2.37383333333334	0.157356262207031
2.37716666666667	0.151634216308594
2.3805	0.146865844726563
2.38383333333334	0.142097473144531
2.38716666666667	0.129222869873047
2.3905	0.113964080810547
2.39383333333334	0.101566314697266
2.39716666666667	0.0948905944824219
2.4005	0.0896453857421875
2.40383333333334	0.0820159912109375
2.40716666666667	0.080108642578125
2.4105	0.0829696655273438
2.41383333333334	0.0958442687988281
2.41716666666667	0.108718872070313
2.4205	0.120162963867188
2.42383333333334	0.132083892822266
2.42716666666667	0.13875961303711
2.4305	0.142097473144531
2.43383333333334	0.134468078613281
2.43716666666667	0.118732452392578
2.4405	0.105381011962891
2.44383333333334	0.095367431640625
2.44716666666667	0.0925064086914063
2.4505	0.0882148742675781
2.45383333333334	0.0891685485839844
2.45716666666667	0.0972747802734375
2.4605	0.105857849121094
2.46383333333334	0.109195709228516
2.46716666666667	0.111579895019531
2.4705	0.119209289550781
2.47383333333334	0.125408172607422
2.47716666666667	0.126361846923828
2.4805	0.124931335449219
2.48383333333334	0.125408172607422
2.48716666666667	0.1220703125
2.4905	0.116348266601563
2.49383333333334	0.113964080810547
2.49716666666667	0.116825103759766
2.5005	0.1220703125
2.50383333333334	0.127792358398438
2.50716666666667	0.136375427246094
2.5105	0.144004821777344
2.51383333333334	0.148296356201172
2.51716666666667	0.15401840209961
2.5205	0.154972076416016
2.52383333333334	0.147342681884766
2.52716666666667	0.133514404296875
2.5305	0.120162963867188
2.53383333333334	0.112533569335938
2.53716666666667	0.0963211059570313
2.5405	0.0805854797363281
2.54383333333334	0.0710487365722657
2.54716666666667	0.0696182250976563
2.5505	0.0720024108886719
2.55383333333334	0.0705718994140625
2.55716666666667	0.072479248046875
2.5605	0.0748634338378907
2.56383333333334	0.072479248046875
2.56716666666667	0.0696182250976563
2.5705	0.0667572021484375
2.57383333333334	0.06866455078125
2.57716666666667	0.0677108764648438
2.5805	0.0638961791992188
2.58383333333334	0.0638961791992188
2.58716666666667	0.0605583190917969
2.5905	0.0543594360351563
2.59383333333334	0.0448226928710938
2.59716666666667	0.0395774841308594
2.6005	0.041961669921875
2.60383333333334	0.0476837158203125
2.60716666666667	0.0576972961425782
2.6105	0.0662803649902344
2.61383333333334	0.0729560852050782
2.61716666666667	0.0777244567871094
2.6205	0.0810623168945313
2.62383333333334	0.0853538513183594
2.62716666666667	0.0905990600585938
2.6305	0.0987052917480469
2.63383333333334	0.101089477539063
2.63716666666667	0.0925064086914063
2.6405	0.0734329223632813
2.64383333333334	0.0476837158203125
2.64716666666667	0.0243186950683594
2.6505	0.00238418579101563
2.65383333333334	-0.011444091796875
2.65716666666667	-0.0128746032714844
2.6605	0.00238418579101563
2.66383333333334	0.026702880859375
2.66716666666667	0.0462532043457031
2.6705	0.0596046447753907
2.67383333333334	0.0696182250976563
2.67716666666667	0.0782012939453125
2.6805	0.0791549682617188
2.68383333333334	0.0805854797363281
2.68716666666667	0.0872611999511719
2.6905	0.0967979431152344
2.69383333333334	0.0977516174316406
2.69716666666667	0.0929832458496094
2.7005	0.0886917114257813
2.70383333333334	0.0848770141601563
2.70716666666667	0.0786781311035157
2.7105	0.0715255737304688
2.71383333333334	0.0667572021484375
2.71716666666667	0.0638961791992188
2.7205	0.0576972961425782
2.72383333333334	0.0491142272949219
2.72716666666667	0.0414848327636719
2.7305	0.0395774841308594
2.73383333333334	0.0457763671875
2.73716666666667	0.0548362731933594
2.7405	0.0672340393066407
2.74383333333334	0.0777244567871094
2.74716666666667	0.0901222229003906
2.7505	0.09918212890625
2.75383333333334	0.106334686279297
2.75716666666667	0.11587142944336
2.7605	0.123977661132813
2.76383333333334	0.135421752929688
2.76716666666667	0.13875961303711
2.7705	0.138282775878906
2.77383333333334	0.133037567138672
2.77716666666667	0.126838684082031
2.7805	0.120639801025391
2.78383333333334	0.110149383544922
2.78716666666667	0.095367431640625
2.7905	0.0901222229003906
2.79383333333334	0.0967979431152344
2.79716666666667	0.102996826171875
2.8005	0.103473663330078
2.80383333333334	0.0987052917480469
2.80716666666667	0.0972747802734375
2.8105	0.0891685485839844
2.81383333333334	0.0767707824707032
2.81716666666667	0.0691413879394532
2.8205	0.0667572021484375
2.82383333333334	0.0677108764648438
2.82716666666667	0.0734329223632813
2.8305	0.0786781311035157
2.83383333333334	0.0786781311035157
2.83716666666667	0.0691413879394532
2.8405	0.064849853515625
2.84383333333334	0.06866455078125
2.84716666666667	0.0758171081542969
2.8505	0.080108642578125
2.85383333333334	0.0858306884765625
2.85716666666667	0.095367431640625
2.8605	0.09918212890625
2.86383333333334	0.100135803222656
2.86716666666667	0.091552734375
2.8705	0.0853538513183594
2.87383333333334	0.0791549682617188
2.87716666666667	0.0739097595214844
2.8805	0.0762939453125
2.88383333333334	0.08392333984375
2.88716666666667	0.0982284545898438
2.8905	0.113964080810547
2.89383333333334	0.134468078613281
2.89716666666667	0.163555145263672
2.9005	0.195980072021485
2.90383333333334	0.231742858886719
2.90716666666667	0.27608871459961
2.9105	0.330448150634766
2.91383333333334	0.389575958251953
2.91716666666667	0.45156478881836
2.9205	0.531196594238282
2.92383333333334	0.636577606201172
2.92716666666667	0.769138336181641
2.9305	0.928878784179688
2.93383333333334	1.13010406494141
2.93716666666667	1.38092041015625
2.9405	1.67989730834961
2.94383333333334	2.03466415405274
2.94716666666667	2.45523452758789
2.9505	2.94828414916992
2.95383333333334	3.4942626953125
2.95716666666667	4.08172607421875
2.9605	4.69732284545899
2.96383333333334	5.33390045166016
2.96716666666667	5.96475601196289
2.9705	6.57224655151367
2.97383333333334	7.13920593261719
2.97716666666667	7.65085220336914
2.9805	8.09097290039063
2.98383333333334	8.4371566772461
2.98716666666667	8.6822509765625
2.9905	8.81576538085938
2.99383333333334	8.84580612182617
2.99716666666667	8.78238677978516
3.0005	8.63742828369141
3.00383333333334	8.4223747253418
3.00716666666667	8.15105438232422
3.0105	7.83920288085938
3.01383333333334	7.50064849853516
3.01716666666667	7.13825225830078
3.0205	6.75773620605469
3.02383333333334	6.36577606201172
3.02716666666667	5.97429275512696
3.0305	5.59282302856446
3.03383333333334	5.22708892822266
3.03716666666667	4.88376617431641
3.0405	4.56094741821289
3.04383333333334	4.25386428833008
3.04716666666667	3.96728515625
3.0505	3.69310379028321
3.05383333333334	3.43894958496094
3.05716666666667	3.19528579711914
3.0605	2.96926498413086
3.06383333333334	2.7608871459961
3.06716666666667	2.56156921386719
3.0705	2.37369537353516
3.07383333333334	2.19202041625977
3.07716666666667	2.02512741088867
3.0805	1.861572265625
3.08383333333334	1.70421600341797
3.08716666666667	1.56593322753906
3.0905	1.44624710083008
3.09383333333334	1.33752822875977
3.09716666666667	1.22737884521485
3.1005	1.12485885620117
3.10383333333334	1.03139877319336
3.10716666666667	0.945091247558594
3.1105	0.867366790771485
3.11383333333334	0.805377960205078
3.11716666666667	0.760555267333985
3.1205	0.728130340576172
3.12383333333334	0.698566436767578
3.12716666666667	0.664234161376953
3.1305	0.628471374511719
3.13383333333334	0.595569610595703
3.13716666666667	0.568389892578125
3.1405	0.537395477294922
3.14383333333334	0.50497055053711
3.14716666666667	0.482559204101563
3.1505	0.46539306640625
3.15383333333334	0.447750091552735
3.15716666666667	0.422000885009766
3.1605	0.402450561523438
3.16383333333334	0.393390655517578
3.16716666666667	0.385284423828125
3.1705	0.374794006347656
3.17383333333334	0.355720520019531
3.17716666666667	0.339031219482422
3.1805	0.323772430419922
3.18383333333334	0.31423568725586
3.18716666666667	0.307083129882813
3.1905	0.301361083984375
3.19383333333334	0.295639038085938
3.19716666666667	0.290393829345703
3.2005	0.284194946289063
3.20383333333334	0.276565551757813
3.20716666666667	0.269412994384766
3.2105	0.265121459960938
3.21383333333334	0.26082992553711
3.21716666666667	0.257492065429688
3.2205	0.257968902587891
3.22383333333334	0.258445739746094
3.22716666666667	0.255107879638672
3.2305	0.243663787841797
3.23383333333334	0.235557556152344
3.23716666666667	0.235557556152344
3.2405	0.242233276367188
3.24383333333334	0.24557113647461
3.24716666666667	0.250816345214844
3.2505	0.26082992553711
3.25383333333334	0.26845932006836
3.25716666666667	0.266551971435547
3.2605	0.249862670898438
3.26383333333334	0.231742858886719
3.26716666666667	0.211715698242188
3.2705	0.196933746337891
3.27383333333334	0.186443328857422
3.27716666666667	0.179290771484375
3.2805	0.17690658569336
3.28383333333334	0.180721282958985
3.28716666666667	0.185489654541016
3.2905	0.185966491699219
3.29383333333334	0.180721282958985
3.29716666666667	0.179290771484375
3.3005	0.17690658569336
3.30383333333334	0.167369842529297
3.30716666666667	0.162124633789063
3.3105	0.164508819580078
3.31383333333334	0.171184539794922
3.31716666666667	0.16927719116211
3.3205	0.165939331054688
3.32383333333334	0.168323516845703
3.32716666666667	0.174522399902344
3.3305	0.17690658569336
3.33383333333334	0.177383422851563
3.33716666666667	0.178813934326172
3.3405	0.181674957275391
3.34383333333334	0.17690658569336
3.34716666666667	0.163555145263672
3.3505	0.153064727783203
3.35383333333334	0.146865844726563
3.35716666666667	0.141620635986328
3.3605	0.1373291015625
3.36383333333334	0.138282775878906
3.36716666666667	0.142097473144531
3.3705	0.140666961669922
3.37383333333334	0.135898590087891
3.37716666666667	0.142097473144531
3.3805	0.149250030517578
3.38383333333334	0.156879425048828
3.38716666666667	0.159263610839844
3.3905	0.155925750732422
3.39383333333334	0.144481658935547
3.39716666666667	0.123023986816406
3.4005	0.105381011962891
3.40383333333334	0.0929832458496094
3.40716666666667	0.0863075256347656
3.4105	0.0863075256347656
3.41383333333334	0.0948905944824219
3.41716666666667	0.105381011962891
3.4205	0.109195709228516
3.42383333333334	0.10824203491211
3.42716666666667	0.109195709228516
3.4305	0.112533569335938
3.43383333333334	0.112056732177735
3.43716666666667	0.1068115234375
3.4405	0.102043151855469
3.44383333333334	0.100135803222656
3.44716666666667	0.0963211059570313
3.4505	0.0891685485839844
3.45383333333334	0.0805854797363281
3.45716666666667	0.0772476196289063
3.4605	0.0777244567871094
3.46383333333334	0.0786781311035157
3.46716666666667	0.0796318054199219
3.4705	0.0805854797363281
3.47383333333334	0.0844001770019531
3.47716666666667	0.0844001770019531
3.4805	0.0777244567871094
3.48383333333334	0.0619888305664063
3.48716666666667	0.0452995300292969
3.4905	0.0352859497070313
3.49383333333334	0.0319480895996094
3.49716666666667	0.0338554382324219
3.5005	0.0400543212890625
3.50383333333334	0.0505447387695313
3.50716666666667	0.0562667846679688
3.5105	0.05340576171875
3.51383333333334	0.0452995300292969
3.51716666666667	0.0424385070800781
3.5205	0.0500679016113282
3.52383333333334	0.0596046447753907
3.52716666666667	0.0710487365722657
3.5305	0.0810623168945313
3.53383333333334	0.0977516174316406
3.53716666666667	0.109195709228516
3.5405	0.106334686279297
3.54383333333334	0.0948905944824219
3.54716666666667	0.0863075256347656
3.5505	0.0824928283691406
3.55383333333334	0.0815391540527344
3.55716666666667	0.0858306884765625
3.5605	0.0939369201660156
3.56383333333334	0.10061264038086
3.56716666666667	0.101566314697266
3.5705	0.103473663330078
3.57383333333334	0.100135803222656
3.57716666666667	0.0925064086914063
3.5805	0.0858306884765625
3.58383333333334	0.0867843627929688
3.58716666666667	0.095367431640625
3.5905	0.0967979431152344
3.59383333333334	0.0920295715332031
3.59716666666667	0.0815391540527344
3.6005	0.0691413879394532
3.60383333333334	0.0576972961425782
3.60716666666667	0.0452995300292969
3.6105	0.0395774841308594
3.61383333333334	0.0352859497070313
3.61716666666667	0.0348091125488281
3.6205	0.0452995300292969
3.62383333333334	0.0576972961425782
3.62716666666667	0.0715255737304688
3.6305	0.0791549682617188
3.63383333333334	0.0910758972167969
3.63716666666667	0.095367431640625
3.6405	0.0886917114257813
3.64383333333334	0.0753402709960938
3.64716666666667	0.0658035278320313
3.6505	0.0629425048828125
3.65383333333334	0.0553131103515625
3.65716666666667	0.0486373901367188
3.6605	0.0433921813964844
3.66383333333334	0.0429153442382813
3.66716666666667	0.0338554382324219
3.6705	0.0209808349609375
3.67383333333334	0.0128746032714844
3.67716666666667	0.0133514404296875
3.6805	0.0162124633789063
3.68383333333334	0.0152587890625
3.68716666666667	0.0143051147460938
3.6905	0.0119209289550781
3.69383333333334	0.00286102294921875
3.69716666666667	-0.0171661376953125
3.7005	-0.0433921813964844
3.70383333333334	-0.0662803649902344
3.70716666666667	-0.087738037109375
3.7105	-0.108718872070313
3.71383333333334	-0.134468078613281
3.71716666666667	-0.164508819580078
3.7205	-0.197887420654297
3.72383333333334	-0.236988067626953
3.72716666666667	-0.275611877441406
3.7305	-0.317573547363281
3.73383333333334	-0.351905822753906
3.73716666666667	-0.378131866455078
3.7405	-0.39815902709961
3.74383333333334	-0.411510467529297
3.74716666666667	-0.419139862060547
3.7505	-0.405311584472656
3.75383333333334	-0.366687774658203
3.75716666666667	-0.290870666503906
3.7605	-0.166416168212891
3.76383333333334	0.00810623168945313
3.76716666666667	0.229835510253906
3.7705	0.487327575683594
3.77383333333334	0.782966613769532
3.77716666666667	1.11818313598633
3.7805	1.49202346801758
3.78383333333334	1.89828872680664
3.78716666666667	2.34317779541016
3.7905	2.82526016235352
3.79383333333334	3.34024429321289
3.79716666666667	3.87048721313477
3.8005	4.40549850463867
3.80383333333334	4.94432449340821
3.80716666666667	5.48887252807617
3.8105	6.03485107421875
3.81383333333334	6.56747817993164
3.81716666666667	7.08246231079102
3.8205	7.57265090942383
3.82383333333334	8.03136825561524
3.82716666666667	8.43954086303711
3.8305	8.79907608032227
3.83383333333334	9.11140441894531
3.83716666666667	9.37366485595703
3.8405	9.57107543945313
3.84383333333334	9.70315933227539
3.84716666666667	9.77420806884766
3.8505	9.77945327758789
3.85383333333334	9.70888137817383
3.85716666666667	9.5663070678711
3.8605	9.37080383300781
3.86383333333334	9.12857055664063
3.86716666666667	8.83722305297852
3.8705	8.49485397338867
3.87383333333334	8.11767578125
3.87716666666667	7.71570205688477
3.8805	7.29656219482422
3.88383333333334	6.85548782348633
3.88716666666667	6.40106201171875
3.8905	5.94568252563477
3.89383333333334	5.49888610839844
3.89716666666667	5.06353378295899
3.9005	4.6381950378418
3.90383333333334	4.23860549926758
3.90716666666667	3.8604736328125
3.9105	3.50618362426758
3.91383333333334	3.17144393920899
3.91716666666667	2.86960601806641
3.9205	2.59876251220703
3.92383333333334	2.35462188720703
3.92716666666667	2.13956832885742
3.9305	1.9521713256836
3.93383333333334	1.79147720336914
3.93716666666667	1.65414810180664
3.9405	1.55115127563477
3.94383333333334	1.47771835327149
3.94716666666667	1.42574310302735
3.9505	1.39951705932617
3.95383333333334	1.41143798828125
3.95716666666667	1.45959854125977
3.9605	1.52921676635742
3.96383333333334	1.62172317504883
3.96716666666667	1.75523757934571
3.9705	1.93881988525391
3.97383333333334	2.16960906982422
3.97716666666667	2.45141983032227
3.9805	2.79855728149414
3.98383333333334	3.22628021240235
3.98716666666667	3.73983383178711
3.9905	4.35447692871094
3.99383333333334	5.09357452392578
3.99716666666667	5.98001480102539
4.0005	7.02905654907227
4.00383333333334	8.27217102050781
4.00716666666667	9.74750518798828
4.0105	11.4812850952149
4.01383333333334	13.4902000427246
4.01716666666667	15.7990455627442
4.0205	18.4454917907715
4.02383333333334	21.4476585388184
4.02716666666667	24.8122215270996
4.0305	28.5305976867676
4.03383333333334	32.5865745544434
4.03716666666667	36.9400978088379
4.0405	41.5306091308594
4.04383333333334	46.2765693664551
4.04716666666667	51.0630607604981
4.0505	55.7651519775391
4.05383333333334	60.2555274963379
4.05716666666667	64.41068649292
4.0605	68.0937767028809
4.06383333333334	71.1774826049805
4.06716666666667	73.5602378845215
4.0705	75.1695632934571
4.07383333333334	75.9644508361817
4.07716666666667	75.9220123291016
4.0805	75.0532150268555
4.08383333333334	73.3647346496582
4.08716666666667	70.9147453308106
4.0905	67.7890777587891
4.09383333333334	64.1031265258789
4.09716666666667	59.9656105041504
4.1005	55.4957389831543
4.10383333333334	50.8499145507813
4.10716666666667	46.1697578430176
4.1105	41.5678024291992
4.11383333333334	37.1055603027344
4.11716666666667	32.8516960144043
4.1205	28.8715362548828
4.12383333333334	25.2103805541992
4.12716666666667	21.8815803527832
4.1305	18.8798904418946
4.13383333333334	16.2100791931153
4.13716666666667	13.8688087463379
4.1405	11.8398666381836
4.14383333333334	10.0908279418946
4.14716666666667	8.59880447387696
4.1505	7.33661651611328
4.15383333333334	6.28137588500977
4.15716666666667	5.39016723632813
4.1605	4.63438034057617
4.16383333333334	3.98921966552735
4.16716666666667	3.44514846801758
4.1705	2.98929214477539
4.17383333333334	2.60591506958008
4.17716666666667	2.28404998779297
4.1805	2.01654434204102
4.18383333333334	1.80244445800781
4.18716666666667	1.62410736083985
4.1905	1.47390365600586
4.19383333333334	1.3418197631836
4.19716666666667	1.23262405395508
4.2005	1.13534927368164
4.20383333333334	1.04665756225586
4.20716666666667	0.9613037109375
4.2105	0.884056091308594
4.21383333333334	0.819206237792969
4.21716666666667	0.762462615966797
4.2205	0.714302062988282
4.22383333333334	0.669002532958985
4.22716666666667	0.63323974609375
4.2305	0.600814819335938
4.23383333333334	0.570297241210938
4.23716666666667	0.537395477294922
4.2405	0.498771667480469
4.24383333333334	0.464439392089844
4.24716666666667	0.429630279541016
4.2505	0.399112701416016
4.25383333333334	0.363349914550781
4.25716666666667	0.335693359375
4.2605	0.315666198730469
4.26383333333334	0.296115875244141
4.26716666666667	0.265121459960938
4.2705	0.22268295288086
4.27383333333334	0.181674957275391
4.27716666666667	0.136375427246094
4.2805	0.0820159912109375
4.28383333333334	0.0171661376953125
4.28716666666667	-0.0510215759277344
4.2905	-0.115394592285156
4.29383333333334	-0.18453598022461
4.29716666666667	-0.261783599853516
4.3005	-0.345706939697266
4.30383333333334	-0.432491302490235
4.30716666666667	-0.52642822265625
4.3105	-0.632762908935547
4.31383333333334	-0.746250152587891
4.31716666666667	-0.865936279296875
4.3205	-0.997066497802735
4.32383333333334	-1.1434555053711
4.32716666666667	-1.29508972167969
4.3305	-1.45339965820313
4.33383333333334	-1.62172317504883
4.33716666666667	-1.800537109375
4.3405	-1.983642578125
4.34383333333334	-2.16341018676758
4.34716666666667	-2.33888626098633
4.3505	-2.50673294067383
4.35383333333334	-2.66027450561524
4.35716666666667	-2.79712677001953
4.3605	-2.90250778198242
4.36383333333334	-2.98261642456055
4.36716666666667	-3.04079055786133
4.3705	-3.07941436767578
4.37383333333334	-3.09324264526367
4.37716666666667	-3.08036804199219
4.3805	-3.04889678955078
4.38383333333334	-2.99119949340821
4.38716666666667	-2.90870666503906
4.3905	-2.79617309570313
4.39383333333334	-2.65789031982422
4.39716666666667	-2.49385833740235
4.4005	-2.31075286865235
4.40383333333334	-2.11906433105469
4.40716666666667	-1.9221305847168
4.4105	-1.73187255859375
4.41383333333334	-1.54542922973633
4.41716666666667	-1.37186050415039
4.4205	-1.20925903320313
4.42383333333334	-1.05714797973633
4.42716666666667	-0.910758972167969
4.4305	-0.766754150390625
4.43383333333334	-0.640869140625
4.43716666666667	-0.5340576171875
4.4405	-0.442028045654297
4.44383333333334	-0.359535217285156
4.44716666666667	-0.288486480712891
4.4505	-0.23794174194336
4.45383333333334	-0.196933746337891
4.45716666666667	-0.164031982421875
4.4605	-0.136852264404297
4.46383333333334	-0.113964080810547
4.46716666666667	-0.0939369201660156
4.4705	-0.0696182250976563
4.47383333333334	-0.0452995300292969
4.47716666666667	-0.0162124633789063
4.4805	0.00286102294921875
4.48383333333334	0.00905990600585938
4.48716666666667	-0.00095367431640625
4.4905	-0.0152587890625
4.49383333333334	-0.0271797180175781
4.49716666666667	-0.034332275390625
4.5005	-0.0314712524414063
4.50383333333334	-0.0171661376953125
4.50716666666667	0.003814697265625
4.5105	0.0214576721191406
4.51383333333334	0.0338554382324219
4.51716666666667	0.03814697265625
4.5205	0.0405311584472656
4.52383333333334	0.0400543212890625
4.52716666666667	0.0472068786621094
4.5305	0.0576972961425782
4.53383333333334	0.0681877136230469
4.53716666666667	0.0748634338378907
4.5405	0.0805854797363281
4.54383333333334	0.0944137573242188
4.54716666666667	0.102996826171875
4.5505	0.103473663330078
4.55383333333334	0.0925064086914063
4.55716666666667	0.0829696655273438
4.5605	0.0753402709960938
4.56383333333334	0.0615119934082032
4.56716666666667	0.0410079956054688
4.5705	0.0233650207519531
4.57383333333334	0.0157356262207031
4.57716666666667	0.0143051147460938
4.5805	0.0095367431640625
4.58383333333334	0.000476837158203125
4.58716666666667	-0.0057220458984375
4.5905	-0.00667572021484375
4.59383333333334	-0.00619888305664063
4.59716666666667	-0.00762939453125
4.6005	-0.00619888305664063
4.60383333333334	0.00476837158203125
4.60716666666667	0.0162124633789063
4.6105	0.0200271606445313
4.61383333333334	0.0214576721191406
4.61716666666667	0.0252723693847656
4.6205	0.0371932983398438
4.62383333333334	0.0452995300292969
4.62716666666667	0.0543594360351563
4.6305	0.0643730163574219
4.63383333333334	0.0715255737304688
4.63716666666667	0.0705718994140625
4.6405	0.0543594360351563
4.64383333333334	0.0352859497070313
4.64716666666667	0.0233650207519531
4.6505	0.0166893005371094
4.65383333333334	0.0195503234863281
4.65716666666667	0.0257492065429688
4.6605	0.0376701354980469
4.66383333333334	0.0472068786621094
4.66716666666667	0.0562667846679688
4.6705	0.0691413879394532
4.67383333333334	0.0762939453125
4.67716666666667	0.0777244567871094
4.6805	0.0767707824707032
4.68383333333334	0.0824928283691406
4.68716666666667	0.08392333984375
4.6905	0.08392333984375
4.69383333333334	0.0810623168945313
4.69716666666667	0.0824928283691406
4.7005	0.0848770141601563
4.70383333333334	0.08392333984375
4.70716666666667	0.0863075256347656
4.7105	0.0901222229003906
4.71383333333334	0.100135803222656
4.71716666666667	0.11444091796875
4.7205	0.130653381347656
4.72383333333334	0.142097473144531
4.72716666666667	0.14638900756836
4.7305	0.14638900756836
4.73383333333334	0.144481658935547
4.73716666666667	0.136852264404297
4.7405	0.12969970703125
4.74383333333334	0.134944915771485
4.74716666666667	0.148773193359375
4.7505	0.158309936523438
4.75383333333334	0.157356262207031
4.75716666666667	0.15401840209961
4.7605	0.151157379150391
4.76383333333334	0.142574310302735
4.76716666666667	0.125408172607422
4.7705	0.11587142944336
4.77383333333334	0.118732452392578
4.77716666666667	0.125885009765625
4.7805	0.123977661132813
4.78383333333334	0.11444091796875
4.78716666666667	0.105381011962891
4.7905	0.095367431640625
4.79383333333334	0.0848770141601563
4.79716666666667	0.0786781311035157
4.8005	0.0834465026855469
4.80383333333334	0.100135803222656
4.80716666666667	0.119209289550781
4.8105	0.139713287353516
4.81383333333334	0.153541564941406
4.81716666666667	0.159263610839844
4.8205	0.157356262207031
4.82383333333334	0.149726867675781
4.82716666666667	0.143527984619141
4.8305	0.132560729980469
4.83383333333334	0.118255615234375
4.83716666666667	0.108718872070313
4.8405	0.107288360595703
4.84383333333334	0.105381011962891
4.84716666666667	0.0972747802734375
4.8505	0.087738037109375
4.85383333333334	0.0896453857421875
4.85716666666667	0.095367431640625
4.8605	0.0967979431152344
4.86383333333334	0.0958442687988281
4.86716666666667	0.0948905944824219
4.8705	0.0977516174316406
4.87383333333334	0.0948905944824219
4.87716666666667	0.0910758972167969
4.8805	0.0882148742675781
4.88383333333334	0.0905990600585938
4.88716666666667	0.0934600830078125
4.8905	0.0958442687988281
4.89383333333334	0.102043151855469
4.89716666666667	0.109195709228516
4.9005	0.119686126708985
4.90383333333334	0.124454498291016
4.90716666666667	0.127315521240235
4.9105	0.13113021850586
4.91383333333334	0.135421752929688
4.91716666666667	0.134468078613281
4.9205	0.129222869873047
4.92383333333334	0.126361846923828
4.92716666666667	0.128746032714844
4.9305	0.128269195556641
4.93383333333334	0.125885009765625
4.93716666666667	0.119209289550781
4.9405	0.113964080810547
4.94383333333334	0.10824203491211
4.94716666666667	0.104427337646485
4.9505	0.0972747802734375
4.95383333333334	0.091552734375
4.95716666666667	0.0958442687988281
4.9605	0.103473663330078
4.96383333333334	0.110626220703125
4.96716666666667	0.113010406494141
4.9705	0.120639801025391
4.97383333333334	0.123977661132813
4.97716666666667	0.12350082397461
4.9805	0.11444091796875
4.98383333333334	0.107288360595703
4.98716666666667	0.102043151855469
4.9905	0.0987052917480469
4.99383333333334	0.095367431640625
4.99716666666667	0.0891685485839844
5.0005	0.0863075256347656
5.00383333333334	0.0925064086914063
5.00716666666667	0.102519989013672
5.0105	0.10824203491211
5.01383333333334	0.103950500488281
5.01716666666667	0.0963211059570313
5.0205	0.0948905944824219
5.02383333333334	0.091552734375
5.02716666666667	0.0882148742675781
5.0305	0.0872611999511719
5.03383333333334	0.10061264038086
5.03716666666667	0.116825103759766
5.0405	0.12350082397461
5.04383333333334	0.113964080810547
5.04716666666667	0.100135803222656
5.0505	0.0886917114257813
5.05383333333334	0.080108642578125
5.05716666666667	0.0796318054199219
5.0605	0.0863075256347656
5.06383333333334	0.102043151855469
5.06716666666667	0.114917755126953
5.0705	0.120162963867188
5.07383333333334	0.118732452392578
5.07716666666667	0.113487243652344
5.0805	0.112533569335938
5.08383333333334	0.11444091796875
5.08716666666667	0.116825103759766
5.0905	0.118732452392578
5.09383333333334	0.124454498291016
5.09716666666667	0.12969970703125
5.1005	0.1220703125
5.10383333333334	0.102996826171875
5.10716666666667	0.080108642578125
5.1105	0.0634193420410157
5.11383333333334	0.0486373901367188
5.11716666666667	0.0371932983398438
5.1205	0.0314712524414063
5.12383333333334	0.0367164611816406
5.12716666666667	0.0505447387695313
5.1305	0.064849853515625
5.13383333333334	0.0734329223632813
5.13716666666667	0.0739097595214844
5.1405	0.0772476196289063
5.14383333333334	0.0791549682617188
5.14716666666667	0.072479248046875
5.1505	0.057220458984375
5.15383333333334	0.0443458557128906
5.15716666666667	0.041961669921875
5.1605	0.0376701354980469
5.16383333333334	0.0348091125488281
5.16716666666667	0.0371932983398438
5.1705	0.0524520874023438
5.17383333333334	0.0667572021484375
5.17716666666667	0.0710487365722657
5.1805	0.06866455078125
5.18383333333334	0.0596046447753907
5.18716666666667	0.0557899475097657
5.1905	0.0462532043457031
5.19383333333334	0.0357627868652344
5.19716666666667	0.0281333923339844
5.2005	0.0300407409667969
5.20383333333334	0.0405311584472656
5.20716666666667	0.0433921813964844
5.2105	0.0462532043457031
5.21383333333334	0.0543594360351563
5.21716666666667	0.0696182250976563
5.2205	0.0844001770019531
5.22383333333334	0.0910758972167969
5.22716666666667	0.104904174804688
5.2305	0.122547149658203
5.23383333333334	0.1373291015625
5.23716666666667	0.139713287353516
5.2405	0.130176544189453
5.24383333333334	0.124931335449219
5.24716666666667	0.112056732177735
5.2505	0.0944137573242188
5.25383333333334	0.0767707824707032
5.25716666666667	0.0662803649902344
5.2605	0.0658035278320313
5.26383333333334	0.0591278076171875
5.26716666666667	0.0576972961425782
5.2705	0.0586509704589844
5.27383333333334	0.0576972961425782
5.27716666666667	0.05340576171875
5.2805	0.049591064453125
5.28383333333334	0.0510215759277344
5.28716666666667	0.0529289245605469
5.2905	0.0529289245605469
5.29383333333334	0.0553131103515625
5.29716666666667	0.0553131103515625
5.3005	0.0514984130859375
5.30383333333334	0.0476837158203125
5.30716666666667	0.0476837158203125
5.3105	0.0524520874023438
5.31383333333334	0.057220458984375
5.31716666666667	0.0681877136230469
5.3205	0.0753402709960938
5.32383333333334	0.0762939453125
5.32716666666667	0.0753402709960938
5.3305	0.0710487365722657
5.33383333333334	0.0729560852050782
5.33716666666667	0.0758171081542969
5.3405	0.0872611999511719
5.34383333333334	0.0987052917480469
5.34716666666667	0.102519989013672
5.3505	0.10061264038086
5.35383333333334	0.0925064086914063
5.35716666666667	0.0834465026855469
5.3605	0.0782012939453125
5.36383333333334	0.0805854797363281
5.36716666666667	0.0858306884765625
5.3705	0.0901222229003906
5.37383333333334	0.0987052917480469
5.37716666666667	0.10824203491211
5.3805	0.11587142944336
5.38383333333334	0.116348266601563
5.38716666666667	0.111579895019531
5.3905	0.1068115234375
5.39383333333334	0.0948905944824219
5.39716666666667	0.0829696655273438
5.4005	0.072479248046875
5.40383333333334	0.0691413879394532
5.40716666666667	0.0743865966796875
5.4105	0.0786781311035157
5.41383333333334	0.0805854797363281
5.41716666666667	0.0844001770019531
5.4205	0.0891685485839844
5.42383333333334	0.0896453857421875
5.42716666666667	0.0829696655273438
5.4305	0.0767707824707032
5.43383333333334	0.0743865966796875
5.43716666666667	0.0696182250976563
5.4405	0.0634193420410157
5.44383333333334	0.0634193420410157
5.44716666666667	0.0691413879394532
5.4505	0.0762939453125
5.45383333333334	0.0782012939453125
5.45716666666667	0.0786781311035157
5.4605	0.0710487365722657
5.46383333333334	0.0529289245605469
5.46716666666667	0.0319480895996094
5.4705	0.0166893005371094
5.47383333333334	0.0109672546386719
5.47716666666667	0.00619888305664063
5.4805	0.0128746032714844
5.48383333333334	0.0286102294921875
5.48716666666667	0.0548362731933594
5.4905	0.0786781311035157
5.49383333333334	0.100135803222656
5.49716666666667	0.125885009765625
5.5005	0.144004821777344
5.50383333333334	0.155925750732422
5.50716666666667	0.156879425048828
5.5105	0.159263610839844
5.51383333333334	0.162601470947266
5.51716666666667	0.170230865478516
5.5205	0.17690658569336
5.52383333333334	0.181674957275391
5.52716666666667	0.179290771484375
5.5305	0.173091888427735
5.53383333333334	0.164985656738281
5.53716666666667	0.153541564941406
5.5405	0.14495849609375
5.54383333333334	0.140190124511719
5.54716666666667	0.145435333251953
5.5505	0.153541564941406
5.55383333333334	0.156402587890625
5.55716666666667	0.150203704833985
5.5605	0.135421752929688
5.56383333333334	0.1220703125
5.56716666666667	0.113964080810547
5.5705	0.112056732177735
5.57383333333334	0.113964080810547
5.57716666666667	0.114917755126953
5.5805	0.113487243652344
5.58383333333334	0.109672546386719
5.58716666666667	0.10824203491211
5.5905	0.107765197753906
5.59383333333334	0.10824203491211
5.59716666666667	0.10824203491211
5.6005	0.113487243652344
5.60383333333334	0.116348266601563
5.60716666666667	0.113964080810547
5.6105	0.103473663330078
5.61383333333334	0.0963211059570313
5.61716666666667	0.101566314697266
5.6205	0.112533569335938
5.62383333333334	0.119209289550781
5.62716666666667	0.116825103759766
5.6305	0.110626220703125
5.63383333333334	0.1068115234375
5.63716666666667	0.0972747802734375
5.6405	0.0829696655273438
5.64383333333334	0.0677108764648438
5.64716666666667	0.0596046447753907
5.6505	0.057220458984375
5.65383333333334	0.0424385070800781
5.65716666666667	0.0214576721191406
5.6605	-0.000476837158203125
5.66383333333334	-0.00858306884765625
5.66716666666667	-0.0095367431640625
5.6705	-0.00905990600585938
5.67383333333334	0.00333786010742188
5.67716666666667	0.0252723693847656
5.6805	0.0510215759277344
5.68383333333334	0.0658035278320313
5.68716666666667	0.0715255737304688
5.6905	0.0767707824707032
5.69383333333334	0.0748634338378907
5.69716666666667	0.0672340393066407
5.7005	0.0596046447753907
5.70383333333334	0.06103515625
5.70716666666667	0.0681877136230469
5.7105	0.0681877136230469
5.71383333333334	0.06866455078125
5.71716666666667	0.0672340393066407
5.7205	0.0715255737304688
5.72383333333334	0.0734329223632813
5.72716666666667	0.072479248046875
5.7305	0.072479248046875
5.73383333333334	0.0739097595214844
5.73716666666667	0.0853538513183594
5.7405	0.0948905944824219
5.74383333333334	0.0963211059570313
5.74716666666667	0.0882148742675781
5.7505	0.0805854797363281
5.75383333333334	0.0786781311035157
5.75716666666667	0.0734329223632813
5.7605	0.064849853515625
5.76383333333334	0.064849853515625
5.76716666666667	0.0772476196289063
5.7705	0.0948905944824219
5.77383333333334	0.103473663330078
5.77716666666667	0.107765197753906
5.7805	0.110626220703125
5.78383333333334	0.116348266601563
5.78716666666667	0.119209289550781
5.7905	0.119209289550781
5.79383333333334	0.115394592285156
5.79716666666667	0.109672546386719
5.8005	0.106334686279297
5.80383333333334	0.104904174804688
5.80716666666667	0.103950500488281
5.8105	0.103950500488281
5.81383333333334	0.113487243652344
5.81716666666667	0.126838684082031
5.8205	0.13875961303711
5.82383333333334	0.141620635986328
5.82716666666667	0.143527984619141
5.8305	0.141143798828125
5.83383333333334	0.134944915771485
5.83716666666667	0.127792358398438
5.8405	0.118255615234375
5.84383333333334	0.105857849121094
5.84716666666667	0.0901222229003906
5.8505	0.0805854797363281
5.85383333333334	0.0782012939453125
5.85716666666667	0.0767707824707032
5.8605	0.0758171081542969
5.86383333333334	0.0796318054199219
5.86716666666667	0.0896453857421875
5.8705	0.0982284545898438
5.87383333333334	0.102996826171875
5.87716666666667	0.10824203491211
5.8805	0.112056732177735
5.88383333333334	0.113010406494141
5.88716666666667	0.101566314697266
5.8905	0.0872611999511719
5.89383333333334	0.0691413879394532
5.89716666666667	0.0548362731933594
5.9005	0.0500679016113282
5.90383333333334	0.0548362731933594
5.90716666666667	0.0677108764648438
5.9105	0.0805854797363281
5.91383333333334	0.0944137573242188
5.91716666666667	0.102043151855469
5.9205	0.0977516174316406
5.92383333333334	0.0848770141601563
5.92716666666667	0.0691413879394532
5.9305	0.0567436218261719
5.93383333333334	0.0467300415039063
5.93716666666667	0.0376701354980469
5.9405	0.0376701354980469
5.94383333333334	0.0438690185546875
5.94716666666667	0.0557899475097657
5.9505	0.06866455078125
5.95383333333334	0.0810623168945313
5.95716666666667	0.0939369201660156
5.9605	0.0977516174316406
5.96383333333334	0.0939369201660156
5.96716666666667	0.08392333984375
5.9705	0.0705718994140625
5.97383333333334	0.0591278076171875
5.97716666666667	0.0462532043457031
5.9805	0.0338554382324219
5.98383333333334	0.02288818359375
5.98716666666667	0.0147819519042969
5.9905	0.0162124633789063
5.99383333333334	0.019073486328125
5.99716666666667	0.0238418579101563
6.0005	0.0276565551757813
6.00383333333334	0.0257492065429688
6.00716666666667	0.0171661376953125
6.0105	-0.00238418579101563
6.01383333333334	-0.026702880859375
6.01716666666667	-0.0472068786621094
6.0205	-0.0581741333007813
6.02383333333334	-0.0591278076171875
6.02716666666667	-0.057220458984375
6.0305	-0.0538825988769532
6.03383333333334	-0.0567436218261719
6.03716666666667	-0.0729560852050782
6.0405	-0.0910758972167969
6.04383333333334	-0.107288360595703
6.04716666666667	-0.111103057861328
6.0505	-0.106334686279297
6.05383333333334	-0.0872611999511719
6.05716666666667	-0.0548362731933594
6.0605	-0.019073486328125
6.06383333333334	0.0162124633789063
6.06716666666667	0.0467300415039063
6.0705	0.0653266906738282
6.07383333333334	0.0700950622558594
6.07716666666667	0.0653266906738282
6.0805	0.0543594360351563
6.08383333333334	0.0414848327636719
6.08716666666667	0.0252723693847656
6.0905	0.0195503234863281
6.09383333333334	0.0243186950683594
6.09716666666667	0.0352859497070313
6.1005	0.0452995300292969
6.10383333333334	0.0491142272949219
6.10716666666667	0.0519752502441407
6.1105	0.0519752502441407
6.11383333333334	0.0510215759277344
6.11716666666667	0.0452995300292969
6.1205	0.0414848327636719
6.12383333333334	0.0414848327636719
6.12716666666667	0.0433921813964844
6.1305	0.0400543212890625
6.13383333333334	0.0281333923339844
6.13716666666667	0.0152587890625
6.1405	0.00238418579101563
6.14383333333334	-0.011444091796875
6.14716666666667	-0.0181198120117188
6.1505	-0.0176429748535156
6.15383333333334	-0.003814697265625
6.15716666666667	0.00858306884765625
6.1605	0.0195503234863281
6.16383333333334	0.0319480895996094
6.16716666666667	0.0414848327636719
6.1705	0.0543594360351563
6.17383333333334	0.0591278076171875
6.17716666666667	0.0739097595214844
6.1805	0.0891685485839844
6.18383333333334	0.105857849121094
6.18716666666667	0.114917755126953
6.1905	0.113010406494141
6.19383333333334	0.113487243652344
6.19716666666667	0.107288360595703
6.2005	0.104904174804688
6.20383333333334	0.0920295715332031
6.20716666666667	0.0791549682617188
6.2105	0.0715255737304688
6.21383333333334	0.0624656677246094
6.21716666666667	0.0500679016113282
6.2205	0.0276565551757813
6.22383333333334	0.00858306884765625
6.22716666666667	-0.0100135803222656
6.2305	-0.0247955322265625
6.23383333333334	-0.0348091125488281
6.23716666666667	-0.0376701354980469
6.2405	-0.0357627868652344
6.24383333333334	-0.0257492065429688
6.24716666666667	-0.0143051147460938
6.2505	-0.00715255737304688
6.25383333333334	-0.00810623168945313
6.25716666666667	-0.0176429748535156
6.2605	-0.0286102294921875
6.26383333333334	-0.0367164611816406
6.26716666666667	-0.0386238098144531
6.2705	-0.0357627868652344
6.27383333333334	-0.0324249267578125
6.27716666666667	-0.0209808349609375
6.2805	-0.000476837158203125
6.28383333333334	0.0224113464355469
6.28716666666667	0.0410079956054688
6.2905	0.0586509704589844
6.29383333333334	0.080108642578125
6.29716666666667	0.0972747802734375
6.3005	0.101089477539063
6.30383333333334	0.0939369201660156
6.30716666666667	0.0829696655273438
6.3105	0.0681877136230469
6.31383333333334	0.049591064453125
6.31716666666667	0.0271797180175781
6.3205	0.00858306884765625
6.32383333333334	-0.00762939453125
6.32716666666667	-0.0152587890625
6.3305	-0.0152587890625
6.33383333333334	-0.00715255737304688
6.33716666666667	0.0104904174804688
6.3405	0.0348091125488281
6.34383333333334	0.0586509704589844
6.34716666666667	0.0705718994140625
6.3505	0.0748634338378907
6.35383333333334	0.0748634338378907
6.35716666666667	0.0710487365722657
6.3605	0.0557899475097657
6.36383333333334	0.0467300415039063
6.36716666666667	0.0476837158203125
6.3705	0.0524520874023438
6.37383333333334	0.0491142272949219
6.37716666666667	0.0410079956054688
6.3805	0.0329017639160156
6.38383333333334	0.02288818359375
6.38716666666667	0.0100135803222656
6.3905	0.00095367431640625
6.39383333333334	0.00476837158203125
6.39716666666667	0.0166893005371094
6.4005	0.0329017639160156
6.40383333333334	0.0429153442382813
6.40716666666667	0.0486373901367188
6.4105	0.0481605529785156
6.41383333333334	0.0429153442382813
6.41716666666667	0.0400543212890625
6.4205	0.0414848327636719
6.42383333333334	0.0486373901367188
6.42716666666667	0.0500679016113282
6.4305	0.0481605529785156
6.43383333333334	0.0424385070800781
6.43716666666667	0.034332275390625
6.4405	0.0214576721191406
6.44383333333334	0.0162124633789063
6.44716666666667	0.0205039978027344
6.4505	0.0290870666503906
6.45383333333334	0.0290870666503906
6.45716666666667	0.0238418579101563
6.4605	0.0171661376953125
6.46383333333334	0.00810623168945313
6.46716666666667	0.00143051147460938
6.4705	-0.00715255737304688
6.47383333333334	-0.0119209289550781
6.47716666666667	-0.0143051147460938
6.4805	-0.00667572021484375
6.48383333333334	0.00476837158203125
6.48716666666667	0.0176429748535156
6.4905	0.0348091125488281
6.49383333333334	0.0605583190917969
6.49716666666667	0.0882148742675781
6.5005	0.102996826171875
6.50383333333334	0.101566314697266
6.50716666666667	0.0982284545898438
6.5105	0.0944137573242188
6.51383333333334	0.087738037109375
6.51716666666667	0.0786781311035157
6.5205	0.0705718994140625
6.52383333333334	0.0677108764648438
6.52716666666667	0.0629425048828125
6.5305	0.0596046447753907
6.53383333333334	0.0505447387695313
6.53716666666667	0.0405311584472656
6.5405	0.0276565551757813
6.54383333333334	0.0138282775878906
6.54716666666667	-0.000476837158203125
6.5505	-0.0123977661132813
6.55383333333334	-0.0123977661132813
6.55716666666667	-0.0104904174804688
6.5605	-0.00333786010742188
6.56383333333334	0.00810623168945313
6.56716666666667	0.0219345092773438
6.5705	0.0333786010742188
6.57383333333334	0.0367164611816406
6.57716666666667	0.0367164611816406
6.5805	0.0319480895996094
6.58383333333334	0.026702880859375
6.58716666666667	0.0205039978027344
6.5905	0.0138282775878906
6.59383333333334	0.00619888305664063
6.59716666666667	0.00762939453125
6.6005	0.0200271606445313
6.60383333333334	0.0329017639160156
6.60716666666667	0.0452995300292969
6.6105	0.0553131103515625
6.61383333333334	0.0700950622558594
6.61716666666667	0.0791549682617188
6.6205	0.0824928283691406
6.62383333333334	0.0786781311035157
6.62716666666667	0.0743865966796875
6.6305	0.0772476196289063
6.63383333333334	0.0786781311035157
6.63716666666667	0.0767707824707032
6.6405	0.0681877136230469
6.64383333333334	0.0638961791992188
6.64716666666667	0.0557899475097657
6.6505	0.0362396240234375
6.65383333333334	0.0176429748535156
6.65716666666667	0.00762939453125
6.6605	0.0104904174804688
6.66383333333334	0.00667572021484375
[truncated: 7,006 more rows]
