# Supplementary material for: Phase-Specific Parameter Estimation in Chiral HPLC Using 1‑Site, 2‑Site Stochastic Models, and Unified Equation Approach
Source: Anal Chem. 2026 Apr 29;98(18):13925–39. doi: 10.1021/acs.analchem.6c01634 (PMC13177292; doi:10.1021/acs.analchem.6c01634)
Supplement: Supplementary file 2 [file ac6c01634_si_002.zip › SupportingInformation/01_isotherm_fit/CELL4_data/LORA_CELL4_05_10_05.CSV]

0.00116666666666667	-0.0452995300292969
0.0045	-0.0519752502441407
0.00783333333333334	-0.0543594360351563
0.0111666666666667	-0.0472068786621094
0.0145	-0.03814697265625
0.0178333333333334	-0.02288818359375
0.0211666666666667	-0.0109672546386719
0.0245	-0.00333786010742188
0.0278333333333334	0.00143051147460938
0.0311666666666667	0.000476837158203125
0.0345	0.00333786010742188
0.0378333333333334	0.00524520874023438
0.0411666666666667	0.0123977661132813
0.0445	0.0209808349609375
0.0478333333333334	0.0219345092773438
0.0511666666666667	0.0171661376953125
0.0545	0.0095367431640625
0.0578333333333334	0.00143051147460938
0.0611666666666667	-0.00905990600585938
0.0645	-0.0157356262207031
0.0678333333333334	-0.0166893005371094
0.0711666666666667	-0.0143051147460938
0.0745	-0.0162124633789063
0.0778333333333334	-0.0209808349609375
0.0811666666666667	-0.0224113464355469
0.0845	-0.02288818359375
0.0878333333333334	-0.0171661376953125
0.0911666666666667	-0.0109672546386719
0.0945	0.003814697265625
0.0978333333333334	0.0200271606445313
0.101166666666667	0.0271797180175781
0.1045	0.0286102294921875
0.107833333333334	0.0209808349609375
0.111166666666667	0.0152587890625
0.1145	0.003814697265625
0.117833333333334	-0.00810623168945313
0.121166666666667	-0.0104904174804688
0.1245	-0.00905990600585938
0.127833333333334	-0.00524520874023438
0.131166666666667	-0.0095367431640625
0.1345	-0.0138282775878906
0.137833333333334	-0.0185966491699219
0.141166666666667	-0.0262260437011719
0.1445	-0.0300407409667969
0.147833333333334	-0.0295639038085938
0.151166666666667	-0.0219345092773438
0.1545	-0.019073486328125
0.157833333333334	-0.0224113464355469
0.161166666666667	-0.0262260437011719
0.1645	-0.0281333923339844
0.167833333333334	-0.0281333923339844
0.171166666666667	-0.0314712524414063
0.1745	-0.0300407409667969
0.177833333333334	-0.0252723693847656
0.181166666666667	-0.0209808349609375
0.1845	-0.02288818359375
0.187833333333334	-0.0300407409667969
0.191166666666667	-0.0333786010742188
0.1945	-0.0290870666503906
0.197833333333334	-0.0171661376953125
0.201166666666667	-0.003814697265625
0.2045	0.00238418579101563
0.207833333333334	0.00858306884765625
0.211166666666667	0.0119209289550781
0.2145	0.0109672546386719
0.217833333333334	0.00143051147460938
0.221166666666667	-0.00762939453125
0.2245	-0.00715255737304688
0.227833333333334	-0.00286102294921875
0.231166666666667	-0.00095367431640625
0.2345	-0.0019073486328125
0.237833333333334	0.000476837158203125
0.241166666666667	0.000476837158203125
0.2445	-0.00619888305664063
0.247833333333334	-0.019073486328125
0.251166666666667	-0.0276565551757813
0.2545	-0.0324249267578125
0.257833333333334	-0.0376701354980469
0.261166666666667	-0.0429153442382813
0.2645	-0.0457763671875
0.267833333333334	-0.0405311584472656
0.271166666666667	-0.0362396240234375
0.2745	-0.034332275390625
0.277833333333334	-0.0371932983398438
0.281166666666667	-0.0429153442382813
0.2845	-0.0467300415039063
0.287833333333334	-0.0500679016113282
0.291166666666667	-0.0457763671875
0.2945	-0.0424385070800781
0.297833333333334	-0.041961669921875
0.301166666666667	-0.0424385070800781
0.3045	-0.0424385070800781
0.307833333333334	-0.0457763671875
0.311166666666667	-0.0510215759277344
0.3145	-0.0567436218261719
0.317833333333334	-0.0519752502441407
0.321166666666667	-0.0400543212890625
0.3245	-0.0247955322265625
0.327833333333334	-0.0095367431640625
0.331166666666667	0
0.3345	0.0123977661132813
0.337833333333334	0.0209808349609375
0.341166666666667	0.0195503234863281
0.3445	0.00429153442382813
0.347833333333334	-0.0162124633789063
0.351166666666667	-0.0286102294921875
0.3545	-0.0371932983398438
0.357833333333334	-0.0433921813964844
0.361166666666667	-0.0438690185546875
0.3645	-0.0376701354980469
0.367833333333334	-0.0271797180175781
0.371166666666667	-0.0185966491699219
0.3745	-0.0123977661132813
0.377833333333334	-0.0128746032714844
0.381166666666667	-0.0181198120117188
0.3845	-0.0233650207519531
0.387833333333334	-0.0329017639160156
0.391166666666667	-0.03814697265625
0.3945	-0.0438690185546875
0.397833333333334	-0.0462532043457031
0.401166666666667	-0.0452995300292969
0.4045	-0.0405311584472656
0.407833333333334	-0.0257492065429688
0.411166666666667	-0.0157356262207031
0.4145	-0.0100135803222656
0.417833333333334	-0.00715255737304688
0.421166666666667	-0.00524520874023438
0.4245	-0.00476837158203125
0.427833333333334	-0.00810623168945313
0.431166666666667	-0.00715255737304688
0.4345	-0.00762939453125
0.437833333333334	-0.00238418579101563
0.441166666666667	0.000476837158203125
0.4445	0.00095367431640625
0.447833333333334	-0.0100135803222656
0.451166666666667	-0.0276565551757813
0.4545	-0.0395774841308594
0.457833333333334	-0.0510215759277344
0.461166666666667	-0.0596046447753907
0.4645	-0.0772476196289063
0.467833333333334	-0.0896453857421875
0.471166666666667	-0.0977516174316406
0.4745	-0.0977516174316406
0.477833333333334	-0.0977516174316406
0.481166666666667	-0.0967979431152344
0.4845	-0.0886917114257813
0.487833333333334	-0.0753402709960938
0.491166666666667	-0.064849853515625
0.4945	-0.064849853515625
0.497833333333334	-0.0691413879394532
0.501166666666667	-0.0743865966796875
0.5045	-0.0758171081542969
0.507833333333334	-0.0767707824707032
0.511166666666667	-0.08392333984375
0.5145	-0.0910758972167969
0.517833333333334	-0.0948905944824219
0.521166666666667	-0.0867843627929688
0.5245	-0.0748634338378907
0.527833333333334	-0.0643730163574219
0.531166666666667	-0.0510215759277344
0.5345	-0.0395774841308594
0.537833333333334	-0.0324249267578125
0.541166666666667	-0.0352859497070313
0.5445	-0.0448226928710938
0.547833333333334	-0.0567436218261719
0.551166666666667	-0.0677108764648438
0.5545	-0.0696182250976563
0.557833333333334	-0.0672340393066407
0.561166666666667	-0.0653266906738282
0.5645	-0.0629425048828125
0.567833333333334	-0.0543594360351563
0.571166666666667	-0.0424385070800781
0.5745	-0.034332275390625
0.577833333333334	-0.0276565551757813
0.581166666666667	-0.0195503234863281
0.5845	-0.0128746032714844
0.587833333333334	-0.0128746032714844
0.591166666666667	-0.0181198120117188
0.5945	-0.0214576721191406
0.597833333333334	-0.0247955322265625
0.601166666666667	-0.0281333923339844
0.6045	-0.0295639038085938
0.607833333333334	-0.0319480895996094
0.611166666666667	-0.0348091125488281
0.6145	-0.03814697265625
0.617833333333334	-0.0400543212890625
0.621166666666667	-0.0395774841308594
0.6245	-0.0391006469726563
0.627833333333334	-0.0371932983398438
0.631166666666667	-0.034332275390625
0.6345	-0.0371932983398438
0.637833333333334	-0.0410079956054688
0.641166666666667	-0.0486373901367188
0.6445	-0.0619888305664063
0.647833333333334	-0.0739097595214844
0.651166666666667	-0.0782012939453125
0.6545	-0.0734329223632813
0.657833333333334	-0.0667572021484375
0.661166666666667	-0.0581741333007813
0.6645	-0.0405311584472656
0.667833333333334	-0.0271797180175781
0.671166666666667	-0.0281333923339844
0.6745	-0.041961669921875
0.677833333333334	-0.0567436218261719
0.681166666666667	-0.0634193420410157
0.6845	-0.0681877136230469
0.687833333333334	-0.0677108764648438
0.691166666666667	-0.0634193420410157
0.6945	-0.0500679016113282
0.697833333333334	-0.0367164611816406
0.701166666666667	-0.0271797180175781
0.7045	-0.0257492065429688
0.707833333333334	-0.0252723693847656
0.711166666666667	-0.0205039978027344
0.7145	-0.0128746032714844
0.717833333333334	-0.0100135803222656
0.721166666666667	-0.0119209289550781
0.7245	-0.0104904174804688
0.727833333333334	-0.003814697265625
0.731166666666667	0.000476837158203125
0.7345	-0.00238418579101563
0.737833333333334	-0.00524520874023438
0.741166666666667	-0.00715255737304688
0.7445	-0.00858306884765625
0.747833333333334	-0.0152587890625
0.751166666666667	-0.0171661376953125
0.7545	-0.0162124633789063
0.757833333333334	-0.0109672546386719
0.761166666666667	-0.0104904174804688
0.7645	-0.0128746032714844
0.767833333333334	-0.0185966491699219
0.771166666666667	-0.026702880859375
0.7745	-0.0324249267578125
0.777833333333334	-0.0367164611816406
0.781166666666667	-0.0362396240234375
0.7845	-0.0357627868652344
0.787833333333334	-0.0314712524414063
0.791166666666667	-0.0286102294921875
0.7945	-0.0276565551757813
0.797833333333334	-0.0276565551757813
0.801166666666667	-0.0295639038085938
0.8045	-0.0329017639160156
0.807833333333334	-0.0433921813964844
0.811166666666667	-0.0524520874023438
0.8145	-0.0562667846679688
0.817833333333334	-0.0576972961425782
0.821166666666667	-0.0576972961425782
0.8245	-0.0505447387695313
0.827833333333334	-0.0352859497070313
0.831166666666667	-0.0219345092773438
0.8345	-0.0128746032714844
0.837833333333334	-0.00143051147460938
0.841166666666667	0.00858306884765625
0.8445	0.00905990600585938
0.847833333333334	0.00333786010742188
0.851166666666667	-0.00286102294921875
0.8545	-0.00715255737304688
0.857833333333334	-0.0157356262207031
0.861166666666667	-0.0214576721191406
0.8645	-0.0166893005371094
0.867833333333334	-0.00429153442382813
0.871166666666667	0.00286102294921875
0.8745	-0.00095367431640625
0.877833333333334	-0.00715255737304688
0.881166666666667	-0.0104904174804688
0.8845	-0.0128746032714844
0.887833333333334	-0.0166893005371094
0.891166666666667	-0.0205039978027344
0.8945	-0.0200271606445313
0.897833333333334	-0.019073486328125
0.901166666666667	-0.0233650207519531
0.9045	-0.0281333923339844
0.907833333333334	-0.0262260437011719
0.911166666666667	-0.019073486328125
0.9145	-0.0143051147460938
0.917833333333334	-0.0138282775878906
0.921166666666667	-0.0104904174804688
0.9245	-0.0057220458984375
0.927833333333334	-0.00619888305664063
0.931166666666667	-0.0133514404296875
0.9345	-0.0162124633789063
0.937833333333334	-0.0128746032714844
0.941166666666667	-0.00810623168945313
0.9445	-0.00476837158203125
0.947833333333334	-0.00667572021484375
0.951166666666667	-0.00524520874023438
0.9545	-0.011444091796875
0.957833333333334	-0.0185966491699219
0.961166666666667	-0.0309944152832031
0.9645	-0.0505447387695313
0.967833333333334	-0.0653266906738282
0.971166666666667	-0.0762939453125
0.9745	-0.0753402709960938
0.977833333333334	-0.0758171081542969
0.981166666666667	-0.0743865966796875
0.9845	-0.0658035278320313
0.987833333333334	-0.0557899475097657
0.991166666666667	-0.0505447387695313
0.9945	-0.0553131103515625
0.997833333333334	-0.0553131103515625
1.00116666666667	-0.0505447387695313
1.0045	-0.0429153442382813
1.00783333333334	-0.0352859497070313
1.01116666666667	-0.0205039978027344
1.0145	0.00429153442382813
1.01783333333334	0.0252723693847656
1.02116666666667	0.0357627868652344
1.0245	0.0376701354980469
1.02783333333334	0.0352859497070313
1.03116666666667	0.0247955322265625
1.0345	0.00905990600585938
1.03783333333334	-0.003814697265625
1.04116666666667	-0.0128746032714844
1.0445	-0.0214576721191406
1.04783333333334	-0.0252723693847656
1.05116666666667	-0.0185966491699219
1.0545	-0.00238418579101563
1.05783333333334	0.0162124633789063
1.06116666666667	0.0319480895996094
1.0645	0.0452995300292969
1.06783333333334	0.0548362731933594
1.07116666666667	0.0548362731933594
1.0745	0.0452995300292969
1.07783333333334	0.0262260437011719
1.08116666666667	0.0095367431640625
1.0845	-0.00143051147460938
1.08783333333334	-0.0128746032714844
1.09116666666667	-0.0281333923339844
1.0945	-0.0414848327636719
1.09783333333334	-0.0443458557128906
1.10116666666667	-0.0452995300292969
1.1045	-0.0500679016113282
1.10783333333334	-0.0505447387695313
1.11116666666667	-0.0405311584472656
1.1145	-0.0286102294921875
1.11783333333334	-0.0257492065429688
1.12116666666667	-0.0262260437011719
1.1245	-0.0262260437011719
1.12783333333334	-0.0257492065429688
1.13116666666667	-0.0243186950683594
1.1345	-0.019073486328125
1.13783333333334	-0.00667572021484375
1.14116666666667	0.00762939453125
1.1445	0.0205039978027344
1.14783333333334	0.0314712524414063
1.15116666666667	0.0395774841308594
1.1545	0.0400543212890625
1.15783333333334	0.0314712524414063
1.16116666666667	0.0162124633789063
1.1645	0.00333786010742188
1.16783333333334	-0.00715255737304688
1.17116666666667	-0.0143051147460938
1.1745	-0.0138282775878906
1.17783333333334	-0.00524520874023438
1.18116666666667	0.00858306884765625
1.1845	0.0200271606445313
1.18783333333334	0.030517578125
1.19116666666667	0.0329017639160156
1.1945	0.0333786010742188
1.19783333333334	0.0333786010742188
1.20116666666667	0.0386238098144531
1.2045	0.0433921813964844
1.20783333333334	0.0395774841308594
1.21116666666667	0.0324249267578125
1.2145	0.0209808349609375
1.21783333333334	0.0100135803222656
1.22116666666667	-0.00238418579101563
1.2245	-0.00905990600585938
1.22783333333334	-0.011444091796875
1.23116666666667	-0.0057220458984375
1.2345	-0.00143051147460938
1.23783333333334	0.000476837158203125
1.24116666666667	0
1.2445	0.000476837158203125
1.24783333333334	0.00619888305664063
1.25116666666667	0.00667572021484375
1.2545	0.00715255737304688
1.25783333333334	0.00143051147460938
1.26116666666667	-0.00858306884765625
1.2645	-0.0157356262207031
1.26783333333334	-0.0205039978027344
1.27116666666667	-0.0143051147460938
1.2745	-0.0109672546386719
1.27783333333334	-0.00667572021484375
1.28116666666667	-0.00333786010742188
1.2845	-0.00095367431640625
1.28783333333334	0.00143051147460938
1.29116666666667	-0.00286102294921875
1.2945	-0.00905990600585938
1.29783333333334	-0.0152587890625
1.30116666666667	-0.0176429748535156
1.3045	-0.02288818359375
1.30783333333334	-0.0314712524414063
1.31116666666667	-0.0391006469726563
1.3145	-0.0391006469726563
1.31783333333334	-0.0338554382324219
1.32116666666667	-0.0262260437011719
1.3245	-0.0233650207519531
1.32783333333334	-0.0209808349609375
1.33116666666667	-0.0209808349609375
1.3345	-0.0214576721191406
1.33783333333334	-0.026702880859375
1.34116666666667	-0.0319480895996094
1.3445	-0.0352859497070313
1.34783333333334	-0.0367164611816406
1.35116666666667	-0.0324249267578125
1.3545	-0.0262260437011719
1.35783333333334	-0.0185966491699219
1.36116666666667	-0.0157356262207031
1.3645	-0.0104904174804688
1.36783333333334	-0.00143051147460938
1.37116666666667	0.00858306884765625
1.3745	0.0147819519042969
1.37783333333334	0.0195503234863281
1.38116666666667	0.0281333923339844
1.3845	0.0376701354980469
1.38783333333334	0.0405311584472656
1.39116666666667	0.0309944152832031
1.3945	0.0181198120117188
1.39783333333334	0.00429153442382813
1.40116666666667	-0.00715255737304688
1.4045	-0.0214576721191406
1.40783333333334	-0.0314712524414063
1.41116666666667	-0.0252723693847656
1.4145	-0.0138282775878906
1.41783333333334	-0.00333786010742188
1.42116666666667	0.00143051147460938
1.4245	0.00619888305664063
1.42783333333334	0.0109672546386719
1.43116666666667	0.0057220458984375
1.4345	-0.00333786010742188
1.43783333333334	-0.00858306884765625
1.44116666666667	-0.00476837158203125
1.4445	0.00524520874023438
1.44783333333334	0.0095367431640625
1.45116666666667	0.0057220458984375
1.4545	-0.000476837158203125
1.45783333333334	-0.00667572021484375
1.46116666666667	-0.0104904174804688
1.4645	-0.0147819519042969
1.46783333333334	-0.0147819519042969
1.47116666666667	-0.0123977661132813
1.4745	-0.0104904174804688
1.47783333333334	-0.0100135803222656
1.48116666666667	-0.0109672546386719
1.4845	-0.0138282775878906
1.48783333333334	-0.0133514404296875
1.49116666666667	-0.0057220458984375
1.4945	0.00762939453125
1.49783333333334	0.0219345092773438
1.50116666666667	0.0309944152832031
1.5045	0.0348091125488281
1.50783333333334	0.0329017639160156
1.51116666666667	0.0295639038085938
1.5145	0.0362396240234375
1.51783333333334	0.0443458557128906
1.52116666666667	0.0457763671875
1.5245	0.041961669921875
1.52783333333334	0.0410079956054688
1.53116666666667	0.041961669921875
1.5345	0.0319480895996094
1.53783333333334	0.0143051147460938
1.54116666666667	0.00619888305664063
1.5445	0.00858306884765625
1.54783333333334	0.0128746032714844
1.55116666666667	0.0143051147460938
1.5545	0.0195503234863281
1.55783333333334	0.0309944152832031
1.56116666666667	0.0352859497070313
1.5645	0.0300407409667969
1.56783333333334	0.0219345092773438
1.57116666666667	0.0100135803222656
1.5745	-0.00429153442382813
1.57783333333334	-0.0143051147460938
1.58116666666667	-0.0185966491699219
1.5845	-0.0133514404296875
1.58783333333334	-0.00619888305664063
1.59116666666667	0.0057220458984375
1.5945	0.0185966491699219
1.59783333333334	0.0200271606445313
1.60116666666667	0.0162124633789063
1.6045	0.0057220458984375
1.60783333333334	-0.000476837158203125
1.61116666666667	-0.0019073486328125
1.6145	0.0019073486328125
1.61783333333334	0.0109672546386719
1.62116666666667	0.019073486328125
1.6245	0.0252723693847656
1.62783333333334	0.0243186950683594
1.63116666666667	0.0181198120117188
1.6345	0.0057220458984375
1.63783333333334	-0.00524520874023438
1.64116666666667	-0.00905990600585938
1.6445	-0.00476837158203125
1.64783333333334	-0.000476837158203125
1.65116666666667	-0.00429153442382813
1.6545	-0.0100135803222656
1.65783333333334	-0.0128746032714844
1.66116666666667	-0.0152587890625
1.6645	-0.0195503234863281
1.66783333333334	-0.026702880859375
1.67116666666667	-0.0276565551757813
1.6745	-0.0238418579101563
1.67783333333334	-0.0143051147460938
1.68116666666667	-0.00762939453125
1.6845	0.00095367431640625
1.68783333333334	0.0162124633789063
1.69116666666667	0.0376701354980469
1.6945	0.0519752502441407
1.69783333333334	0.0500679016113282
1.70116666666667	0.0481605529785156
1.7045	0.0405311584472656
1.70783333333334	0.030517578125
1.71116666666667	0.0057220458984375
1.7145	-0.0147819519042969
1.71783333333334	-0.0224113464355469
1.72116666666667	-0.02288818359375
1.7245	-0.0162124633789063
1.72783333333334	-0.011444091796875
1.73116666666667	0.00095367431640625
1.7345	0.00905990600585938
1.73783333333334	0.0095367431640625
1.74116666666667	-0.000476837158203125
1.7445	-0.0162124633789063
1.74783333333334	-0.0243186950683594
1.75116666666667	-0.0247955322265625
1.7545	-0.0133514404296875
1.75783333333334	0.00810623168945313
1.76116666666667	0.0400543212890625
1.7645	0.0743865966796875
1.76783333333334	0.100135803222656
1.77116666666667	0.115394592285156
1.7745	0.117301940917969
1.77783333333334	0.111103057861328
1.78116666666667	0.0958442687988281
1.7845	0.0720024108886719
1.78783333333334	0.0476837158203125
1.79116666666667	0.0238418579101563
1.7945	0.00667572021484375
1.79783333333334	-0.0119209289550781
1.80116666666667	-0.0271797180175781
1.8045	-0.0371932983398438
1.80783333333334	-0.0405311584472656
1.81116666666667	-0.0357627868652344
1.8145	-0.0319480895996094
1.81783333333334	-0.0214576721191406
1.82116666666667	-0.011444091796875
1.8245	0.0019073486328125
1.82783333333334	0.0128746032714844
1.83116666666667	0.0233650207519531
1.8345	0.0362396240234375
1.83783333333334	0.0438690185546875
1.84116666666667	0.0486373901367188
1.8445	0.0543594360351563
1.84783333333334	0.0653266906738282
1.85116666666667	0.0743865966796875
1.8545	0.0710487365722657
1.85783333333334	0.0586509704589844
1.86116666666667	0.049591064453125
1.8645	0.0414848327636719
1.86783333333334	0.0371932983398438
1.87116666666667	0.0300407409667969
1.8745	0.034332275390625
1.87783333333334	0.0457763671875
1.88116666666667	0.0586509704589844
1.8845	0.0681877136230469
1.88783333333334	0.0681877136230469
1.89116666666667	0.0643730163574219
1.8945	0.0519752502441407
1.89783333333334	0.0400543212890625
1.90116666666667	0.0252723693847656
1.9045	0.0133514404296875
1.90783333333334	0.00286102294921875
1.91116666666667	0.00238418579101563
1.9145	0.00238418579101563
1.91783333333334	0
1.92116666666667	-0.00715255737304688
1.9245	-0.0185966491699219
1.92783333333334	-0.026702880859375
1.93116666666667	-0.0338554382324219
1.9345	-0.0309944152832031
1.93783333333334	-0.0262260437011719
1.94116666666667	-0.0200271606445313
1.9445	-0.011444091796875
1.94783333333334	-0.003814697265625
1.95116666666667	0.000476837158203125
1.9545	-0.00143051147460938
1.95783333333334	0.00095367431640625
1.96116666666667	0.00619888305664063
1.9645	0.0095367431640625
1.96783333333334	0.0095367431640625
1.97116666666667	0.00286102294921875
1.9745	-0.0057220458984375
1.97783333333334	-0.0224113464355469
1.98116666666667	-0.0329017639160156
1.9845	-0.0376701354980469
1.98783333333334	-0.0333786010742188
1.99116666666667	-0.0205039978027344
1.9945	-0.00619888305664063
1.99783333333334	0.0162124633789063
2.00116666666667	0.0295639038085938
2.0045	0.0314712524414063
2.00783333333334	0.0200271606445313
2.01116666666667	0.00095367431640625
2.0145	-0.0123977661132813
2.01783333333334	-0.0281333923339844
2.02116666666667	-0.0410079956054688
2.0245	-0.0481605529785156
2.02783333333334	-0.0524520874023438
2.03116666666667	-0.0519752502441407
2.0345	-0.0543594360351563
2.03783333333334	-0.0491142272949219
2.04116666666667	-0.0371932983398438
2.0445	-0.0162124633789063
2.04783333333334	0.00333786010742188
2.05116666666667	0.019073486328125
2.0545	0.0252723693847656
2.05783333333334	0.0247955322265625
2.06116666666667	0.0185966491699219
2.0645	0.00476837158203125
2.06783333333334	-0.00858306884765625
2.07116666666667	-0.0195503234863281
2.0745	-0.019073486328125
2.07783333333334	-0.0100135803222656
2.08116666666667	0.0019073486328125
2.0845	0.0104904174804688
2.08783333333334	0.0138282775878906
2.09116666666667	0.011444091796875
2.0945	0
2.09783333333334	-0.0209808349609375
2.10116666666667	-0.0395774841308594
2.1045	-0.0433921813964844
2.10783333333334	-0.0309944152832031
2.11116666666667	-0.0138282775878906
2.1145	0.00667572021484375
2.11783333333334	0.0224113464355469
2.12116666666667	0.0329017639160156
2.1245	0.0247955322265625
2.12783333333334	0.00810623168945313
2.13116666666667	-0.00524520874023438
2.1345	-0.00762939453125
2.13783333333334	-0.00524520874023438
2.14116666666667	-0.000476837158203125
2.1445	0.00619888305664063
2.14783333333334	0.0119209289550781
2.15116666666667	0.0128746032714844
2.1545	0.00905990600585938
2.15783333333334	0.00858306884765625
2.16116666666667	0.00858306884765625
2.1645	0.00667572021484375
2.16783333333334	0.00095367431640625
2.17116666666667	-0.003814697265625
2.1745	-0.00858306884765625
2.17783333333334	-0.0176429748535156
2.18116666666667	-0.0319480895996094
2.1845	-0.0410079956054688
2.18783333333334	-0.0429153442382813
2.19116666666667	-0.0395774841308594
2.1945	-0.0386238098144531
2.19783333333334	-0.0314712524414063
2.20116666666667	-0.0166893005371094
2.2045	-0.0019073486328125
2.20783333333334	0.00476837158203125
2.21116666666667	0.00333786010742188
2.2145	0.0057220458984375
2.21783333333334	0.0104904174804688
2.22116666666667	0.0128746032714844
2.2245	0.0100135803222656
2.22783333333334	0.0133514404296875
2.23116666666667	0.0238418579101563
2.2345	0.0314712524414063
2.23783333333334	0.0276565551757813
2.24116666666667	0.0209808349609375
2.2445	0.0219345092773438
2.24783333333334	0.0262260437011719
2.25116666666667	0.026702880859375
2.2545	0.0200271606445313
2.25783333333334	0.0147819519042969
2.26116666666667	0.0109672546386719
2.2645	0.0095367431640625
2.26783333333334	0.0104904174804688
2.27116666666667	0.0176429748535156
2.2745	0.0252723693847656
2.27783333333334	0.0324249267578125
2.28116666666667	0.03814697265625
2.2845	0.0395774841308594
2.28783333333334	0.030517578125
2.29116666666667	0.0147819519042969
2.2945	0.00524520874023438
2.29783333333334	0.00715255737304688
2.30116666666667	0.0147819519042969
2.3045	0.0209808349609375
2.30783333333334	0.0252723693847656
2.31116666666667	0.026702880859375
2.3145	0.0262260437011719
2.31783333333334	0.0238418579101563
2.32116666666667	0.0209808349609375
2.3245	0.0214576721191406
2.32783333333334	0.026702880859375
2.33116666666667	0.0371932983398438
2.3345	0.0448226928710938
2.33783333333334	0.0457763671875
2.34116666666667	0.0491142272949219
2.3445	0.05340576171875
2.34783333333334	0.0543594360351563
2.35116666666667	0.049591064453125
2.3545	0.0433921813964844
2.35783333333334	0.0410079956054688
2.36116666666667	0.0357627868652344
2.3645	0.0362396240234375
2.36783333333334	0.0491142272949219
2.37116666666667	0.0681877136230469
2.3745	0.0863075256347656
2.37783333333334	0.0963211059570313
2.38116666666667	0.0972747802734375
2.3845	0.0834465026855469
2.38783333333334	0.0596046447753907
2.39116666666667	0.041961669921875
2.3945	0.0319480895996094
2.39783333333334	0.0290870666503906
2.40116666666667	0.0314712524414063
2.4045	0.0443458557128906
2.40783333333334	0.0600814819335938
2.41116666666667	0.0681877136230469
2.4145	0.0658035278320313
2.41783333333334	0.0591278076171875
2.42116666666667	0.0557899475097657
2.4245	0.0529289245605469
2.42783333333334	0.0486373901367188
2.43116666666667	0.0438690185546875
2.4345	0.0500679016113282
2.43783333333334	0.0619888305664063
2.44116666666667	0.0705718994140625
2.4445	0.0696182250976563
2.44783333333334	0.0715255737304688
2.45116666666667	0.0777244567871094
2.4545	0.0782012939453125
2.45783333333334	0.06866455078125
2.46116666666667	0.0619888305664063
2.4645	0.0576972961425782
2.46783333333334	0.0514984130859375
2.47116666666667	0.0405311584472656
2.4745	0.0295639038085938
2.47783333333334	0.0209808349609375
2.48116666666667	0.00667572021484375
2.4845	-0.00715255737304688
2.48783333333334	-0.0133514404296875
2.49116666666667	-0.0123977661132813
2.4945	-0.0095367431640625
2.49783333333334	-0.00619888305664063
2.50116666666667	0.0019073486328125
2.5045	0.0123977661132813
2.50783333333334	0.0171661376953125
2.51116666666667	0.0166893005371094
2.5145	0.0152587890625
2.51783333333334	0.0166893005371094
2.52116666666667	0.0171661376953125
2.5245	0.0209808349609375
2.52783333333334	0.0247955322265625
2.53116666666667	0.0376701354980469
2.5345	0.0519752502441407
2.53783333333334	0.0653266906738282
2.54116666666667	0.0729560852050782
2.5445	0.0767707824707032
2.54783333333334	0.0772476196289063
2.55116666666667	0.0710487365722657
2.5545	0.0658035278320313
2.55783333333334	0.0653266906738282
2.56116666666667	0.0691413879394532
2.5645	0.0705718994140625
2.56783333333334	0.0691413879394532
2.57116666666667	0.0677108764648438
2.5745	0.0615119934082032
2.57783333333334	0.0481605529785156
2.58116666666667	0.0329017639160156
2.5845	0.0138282775878906
2.58783333333334	-0.00095367431640625
2.59116666666667	-0.0128746032714844
2.5945	-0.0162124633789063
2.59783333333334	-0.0119209289550781
2.60116666666667	-0.0019073486328125
2.6045	0.0119209289550781
2.60783333333334	0.0185966491699219
2.61116666666667	0.0176429748535156
2.6145	0.011444091796875
2.61783333333334	0.003814697265625
2.62116666666667	-0.00286102294921875
2.6245	-0.00286102294921875
2.62783333333334	0.00810623168945313
2.63116666666667	0.0262260437011719
2.6345	0.0429153442382813
2.63783333333334	0.0548362731933594
2.64116666666667	0.0624656677246094
2.6445	0.0638961791992188
2.64783333333334	0.0638961791992188
2.65116666666667	0.0600814819335938
2.6545	0.0567436218261719
2.65783333333334	0.0538825988769532
2.66116666666667	0.049591064453125
2.6645	0.0443458557128906
2.66783333333334	0.0352859497070313
2.67116666666667	0.0329017639160156
2.6745	0.0271797180175781
2.67783333333334	0.0195503234863281
2.68116666666667	0.0104904174804688
2.6845	0.00667572021484375
2.68783333333334	0.00858306884765625
2.69116666666667	0.00858306884765625
2.6945	0.0138282775878906
2.69783333333334	0.026702880859375
2.70116666666667	0.0443458557128906
2.7045	0.0605583190917969
2.70783333333334	0.0672340393066407
2.71116666666667	0.0705718994140625
2.7145	0.0667572021484375
2.71783333333334	0.0553131103515625
2.72116666666667	0.0443458557128906
2.7245	0.0357627868652344
2.72783333333334	0.0338554382324219
2.73116666666667	0.0329017639160156
2.7345	0.0348091125488281
2.73783333333334	0.0395774841308594
2.74116666666667	0.0472068786621094
2.7445	0.0562667846679688
2.74783333333334	0.0681877136230469
2.75116666666667	0.0772476196289063
2.7545	0.0844001770019531
2.75783333333334	0.087738037109375
2.76116666666667	0.0834465026855469
2.7645	0.0782012939453125
2.76783333333334	0.0710487365722657
2.77116666666667	0.0672340393066407
2.7745	0.0696182250976563
2.77783333333334	0.0734329223632813
2.78116666666667	0.0748634338378907
2.7845	0.0677108764648438
2.78783333333334	0.0524520874023438
2.79116666666667	0.0352859497070313
2.7945	0.0176429748535156
2.79783333333334	0.0057220458984375
2.80116666666667	0.00143051147460938
2.8045	-0.0019073486328125
2.80783333333334	-0.00429153442382813
2.81116666666667	-0.00715255737304688
2.8145	-0.00667572021484375
2.81783333333334	-0.00143051147460938
2.82116666666667	0.00286102294921875
2.8245	0.0057220458984375
2.82783333333334	0.00095367431640625
2.83116666666667	-0.00762939453125
2.8345	-0.0200271606445313
2.83783333333334	-0.0348091125488281
2.84116666666667	-0.0472068786621094
2.8445	-0.049591064453125
2.84783333333334	-0.0410079956054688
2.85116666666667	-0.0295639038085938
2.8545	-0.0238418579101563
2.85783333333334	-0.0262260437011719
2.86116666666667	-0.0314712524414063
2.8645	-0.0367164611816406
2.86783333333334	-0.0348091125488281
2.87116666666667	-0.0247955322265625
2.8745	-0.0057220458984375
2.87783333333334	0.0200271606445313
2.88116666666667	0.0467300415039063
2.8845	0.0710487365722657
2.88783333333334	0.0848770141601563
2.89116666666667	0.0958442687988281
2.8945	0.105857849121094
2.89783333333334	0.112056732177735
2.90116666666667	0.118255615234375
2.9045	0.124454498291016
2.90783333333334	0.147342681884766
2.91116666666667	0.176429748535156
2.9145	0.216960906982422
2.91783333333334	0.269412994384766
2.92116666666667	0.329017639160156
2.9245	0.40435791015625
2.92783333333334	0.491619110107422
2.93116666666667	0.598430633544922
2.9345	0.725746154785157
2.93783333333334	0.884056091308594
2.94116666666667	1.08432769775391
2.9445	1.32942199707031
2.94783333333334	1.61457061767578
2.95116666666667	1.94787979125977
2.9545	2.33078002929688
2.95783333333334	2.76756286621094
2.96116666666667	3.24678421020508
2.9645	3.76224517822266
2.96783333333334	4.30011749267578
2.97116666666667	4.84418869018555
2.9745	5.37681579589844
2.97783333333334	5.87654113769532
2.98116666666667	6.32762908935547
2.9845	6.7138671875
2.98783333333334	7.03287124633789
2.99116666666667	7.27510452270508
2.9945	7.43770599365235
2.99783333333334	7.51876831054688
3.00116666666667	7.52019882202149
3.0045	7.44962692260742
3.00783333333334	7.31134414672852
3.01116666666667	7.11250305175782
3.0145	6.87074661254883
3.01783333333334	6.60037994384766
3.02116666666667	6.30474090576172
3.0245	5.98812103271485
3.02783333333334	5.65624237060547
3.03116666666667	5.33008575439453
3.0345	5.00917434692383
3.03783333333334	4.69303131103516
3.04116666666667	4.39023971557617
3.0445	4.10223007202149
3.04783333333334	3.83424758911133
3.05116666666667	3.57198715209961
3.0545	3.32355499267578
3.05783333333334	3.08275222778321
3.06116666666667	2.85530090332031
3.0645	2.64549255371094
3.06783333333334	2.45809555053711
3.07116666666667	2.28548049926758
3.0745	2.11429595947266
3.07783333333334	1.95360183715821
3.08116666666667	1.80149078369141
3.0845	1.65557861328125
3.08783333333334	1.50918960571289
3.09116666666667	1.37567520141602
3.0945	1.25789642333985
3.09783333333334	1.15156173706055
3.10116666666667	1.05094909667969
3.1045	0.958442687988281
3.10783333333334	0.876426696777344
3.11116666666667	0.800609588623047
3.1145	0.731945037841797
3.11783333333334	0.672340393066407
3.12116666666667	0.625133514404297
3.1245	0.586032867431641
3.12783333333334	0.551700592041016
3.13116666666667	0.516891479492188
3.1345	0.483989715576172
3.13783333333334	0.450611114501953
3.14116666666667	0.417709350585938
3.1445	0.392436981201172
3.14783333333334	0.379085540771485
3.15116666666667	0.374794006347656
3.1545	0.371456146240235
3.15783333333334	0.368118286132813
3.16116666666667	0.369548797607422
3.1645	0.373363494873047
3.16783333333334	0.370979309082031
3.17116666666667	0.359058380126953
3.1745	0.341415405273438
3.17783333333334	0.325679779052735
3.18116666666667	0.304222106933594
3.1845	0.274181365966797
3.18783333333334	0.247001647949219
3.19116666666667	0.232696533203125
3.1945	0.2288818359375
3.19783333333334	0.227928161621094
3.20116666666667	0.231266021728516
3.2045	0.23794174194336
3.20783333333334	0.243186950683594
3.21116666666667	0.239372253417969
3.2145	0.233173370361328
3.21783333333334	0.227451324462891
3.22116666666667	0.220775604248047
3.2245	0.214576721191406
3.22783333333334	0.210285186767578
3.23116666666667	0.211238861083985
3.2345	0.211715698242188
3.23783333333334	0.206470489501953
3.24116666666667	0.195980072021485
3.2445	0.180721282958985
3.24783333333334	0.159740447998047
3.25116666666667	0.135898590087891
3.2545	0.115394592285156
3.25783333333334	0.106334686279297
3.26116666666667	0.112056732177735
3.2645	0.123023986816406
3.26783333333334	0.1373291015625
3.27116666666667	0.148773193359375
3.2745	0.160694122314453
3.27783333333334	0.164508819580078
3.28116666666667	0.158309936523438
3.2845	0.148773193359375
3.28783333333334	0.139236450195313
3.29116666666667	0.134944915771485
3.2945	0.133037567138672
3.29783333333334	0.139236450195313
3.30116666666667	0.142574310302735
3.3045	0.148773193359375
3.30783333333334	0.159263610839844
3.31116666666667	0.170707702636719
3.3145	0.178813934326172
3.31783333333334	0.177860260009766
3.32116666666667	0.175952911376953
3.3245	0.165462493896485
3.32783333333334	0.143527984619141
3.33116666666667	0.115394592285156
3.3345	0.0891685485839844
3.33783333333334	0.0696182250976563
3.34116666666667	0.0553131103515625
3.3445	0.0472068786621094
3.34783333333334	0.0457763671875
3.35116666666667	0.0524520874023438
3.3545	0.0677108764648438
3.35783333333334	0.0786781311035157
3.36116666666667	0.08392333984375
3.3645	0.0872611999511719
3.36783333333334	0.0948905944824219
3.37116666666667	0.0948905944824219
3.3745	0.0805854797363281
3.37783333333334	0.0662803649902344
3.38116666666667	0.06103515625
3.3845	0.0624656677246094
3.38783333333334	0.0634193420410157
3.39116666666667	0.0681877136230469
3.3945	0.0782012939453125
3.39783333333334	0.0872611999511719
3.40116666666667	0.0886917114257813
3.4045	0.0858306884765625
3.40783333333334	0.080108642578125
3.41116666666667	0.072479248046875
3.4145	0.0619888305664063
3.41783333333334	0.0510215759277344
3.42116666666667	0.0505447387695313
3.4245	0.0557899475097657
3.42783333333334	0.0681877136230469
3.43116666666667	0.0796318054199219
3.4345	0.095367431640625
3.43783333333334	0.116825103759766
3.44116666666667	0.12969970703125
3.4445	0.129222869873047
3.44783333333334	0.107765197753906
3.45116666666667	0.0796318054199219
3.4545	0.0543594360351563
3.45783333333334	0.0338554382324219
3.46116666666667	0.0176429748535156
3.4645	0.0104904174804688
3.46783333333334	0.0209808349609375
3.47116666666667	0.0443458557128906
3.4745	0.0643730163574219
3.47783333333334	0.0739097595214844
3.48116666666667	0.0786781311035157
3.4845	0.0858306884765625
3.48783333333334	0.0858306884765625
3.49116666666667	0.0758171081542969
3.4945	0.0634193420410157
3.49783333333334	0.0576972961425782
3.50116666666667	0.0567436218261719
3.5045	0.0529289245605469
3.50783333333334	0.0491142272949219
3.51116666666667	0.0519752502441407
3.5145	0.0538825988769532
3.51783333333334	0.0491142272949219
3.52116666666667	0.0362396240234375
3.5245	0.0295639038085938
3.52783333333334	0.0333786010742188
3.53116666666667	0.0424385070800781
3.5345	0.0596046447753907
3.53783333333334	0.080108642578125
3.54116666666667	0.10824203491211
3.5445	0.128269195556641
3.54783333333334	0.142097473144531
3.55116666666667	0.147342681884766
3.5545	0.139713287353516
3.55783333333334	0.123977661132813
3.56116666666667	0.101089477539063
3.5645	0.0834465026855469
3.56783333333334	0.0696182250976563
3.57116666666667	0.0615119934082032
3.5745	0.0624656677246094
3.57783333333334	0.0777244567871094
3.58116666666667	0.09918212890625
3.5845	0.11587142944336
3.58783333333334	0.121116638183594
3.59116666666667	0.121593475341797
3.5945	0.12350082397461
3.59783333333334	0.12350082397461
3.60116666666667	0.119209289550781
3.6045	0.113487243652344
3.60783333333334	0.108718872070313
3.61116666666667	0.0996589660644531
3.6145	0.0867843627929688
3.61783333333334	0.0681877136230469
3.62116666666667	0.0529289245605469
3.6245	0.0424385070800781
3.62783333333334	0.041961669921875
3.63116666666667	0.0510215759277344
3.6345	0.0638961791992188
3.63783333333334	0.0796318054199219
3.64116666666667	0.0939369201660156
3.6445	0.103473663330078
3.64783333333334	0.102043151855469
3.65116666666667	0.0948905944824219
3.6545	0.0858306884765625
3.65783333333334	0.0786781311035157
3.66116666666667	0.072479248046875
3.6645	0.0681877136230469
3.66783333333334	0.0696182250976563
3.67116666666667	0.0715255737304688
3.6745	0.0705718994140625
3.67783333333334	0.0634193420410157
3.68116666666667	0.0514984130859375
3.6845	0.0410079956054688
3.68783333333334	0.0333786010742188
3.69116666666667	0.0295639038085938
3.6945	0.019073486328125
3.69783333333334	0.00619888305664063
3.70116666666667	-0.00095367431640625
3.7045	-0.00333786010742188
3.70783333333334	-0.003814697265625
3.71116666666667	-0.0057220458984375
3.7145	0.000476837158203125
3.71783333333334	0.00619888305664063
3.72116666666667	0.00810623168945313
3.7245	0.00524520874023438
3.72783333333334	-0.00619888305664063
3.73116666666667	-0.0171661376953125
3.7345	-0.0219345092773438
3.73783333333334	-0.0128746032714844
3.74116666666667	0.00715255737304688
3.7445	0.0362396240234375
3.74783333333334	0.0886917114257813
3.75116666666667	0.16021728515625
3.7545	0.247955322265625
3.75783333333334	0.356674194335938
3.76116666666667	0.496864318847656
3.7645	0.678062438964844
3.76783333333334	0.891685485839844
3.77116666666667	1.14679336547852
3.7745	1.4495849609375
3.77783333333334	1.79719924926758
3.78116666666667	2.17914581298828
3.7845	2.58922576904297
3.78783333333334	3.02839279174805
3.79116666666667	3.49235534667969
3.7945	3.97729873657227
3.79783333333334	4.48036193847656
3.80116666666667	5.00345230102539
3.8045	5.53750991821289
3.80783333333334	6.07395172119141
3.81116666666667	6.60324096679688
3.8145	7.11870193481446
3.81783333333334	7.61795043945313
3.82116666666667	8.09717178344727
3.8245	8.54587554931641
3.82783333333334	8.95500183105469
3.83116666666667	9.31596755981446
3.8345	9.62448120117188
3.83783333333334	9.86337661743164
3.84116666666667	10.0245475769043
3.8445	10.1084709167481
3.84783333333334	10.1289749145508
3.85116666666667	10.094165802002
3.8545	10.0040435791016
3.85783333333334	9.85240936279297
3.86116666666667	9.63687896728516
3.8645	9.36937332153321
3.86783333333334	9.05084609985352
3.87116666666667	8.68558883666992
3.8745	8.27598571777344
3.87783333333334	7.84111022949219
3.88116666666667	7.39479064941407
3.8845	6.94513320922852
3.88783333333334	6.49166107177735
3.89116666666667	6.03818893432617
3.8945	5.59234619140625
3.89783333333334	5.1565170288086
3.90116666666667	4.73737716674805
3.9045	4.33635711669922
3.90783333333334	3.96108627319336
3.91116666666667	3.61013412475586
3.9145	3.28302383422852
3.91783333333334	2.98070907592774
3.92116666666667	2.70271301269531
3.9245	2.45523452758789
3.92783333333334	2.23255157470703
3.93116666666667	2.03800201416016
3.9345	1.87540054321289
3.93783333333334	1.74808502197266
3.94116666666667	1.65081024169922
3.9445	1.57690048217774
3.94783333333334	1.52063369750977
3.95116666666667	1.48677825927735
3.9545	1.48057937622071
3.95783333333334	1.50728225708008
3.96116666666667	1.56879425048828
3.9645	1.66702270507813
3.96783333333334	1.81055068969727
3.97116666666667	2.00462341308594
3.9745	2.24447250366211
3.97783333333334	2.532958984375
3.98116666666667	2.87866592407227
3.9845	3.29732894897461
3.98783333333334	3.80277633666992
3.99116666666667	4.40835952758789
3.9945	5.13744354248047
3.99783333333334	6.01911544799805
4.00116666666667	7.0796012878418
4.0045	8.33177566528321
4.00783333333334	9.7951889038086
4.01116666666667	11.4989280700684
4.0145	13.4825706481934
4.01783333333334	15.7685279846192
4.02116666666667	18.3677673339844
4.0245	21.2950706481934
4.02783333333334	24.5547294616699
4.03116666666667	28.1357765197754
4.0345	31.9952964782715
4.03783333333334	36.0960960388184
4.04116666666667	40.3780937194824
4.0445	44.7649955749512
4.04783333333334	49.1604804992676
4.05116666666667	53.4453392028809
4.0545	57.5003623962403
4.05783333333334	61.1834526062012
4.06116666666667	64.3773078918457
4.0645	66.9775009155274
4.06783333333334	68.8982009887696
4.07116666666667	70.0783729553223
4.0745	70.4736709594727
4.07783333333334	70.0769424438477
4.08116666666667	68.9091682434082
4.0845	67.0185089111328
4.08783333333334	64.4769668579102
4.09116666666667	61.3646507263184
4.0945	57.7912330627442
4.09783333333334	53.8721084594727
4.10116666666667	49.7236251831055
4.1045	45.4554557800293
4.10783333333334	41.1672592163086
4.11116666666667	36.9553565979004
4.1145	32.89794921875
4.11783333333334	29.0541648864746
4.12116666666667	25.4716873168946
4.1245	22.1796035766602
4.12783333333334	19.2027091979981
4.13116666666667	16.5395736694336
4.1345	14.1878128051758
4.13783333333334	12.1321678161621
4.14116666666667	10.3564262390137
4.1445	8.83245468139649
4.14783333333333	7.52401351928711
4.15116666666667	6.41918182373047
4.1545	5.49364089965821
4.15783333333334	4.72593307495117
4.16116666666667	4.07552719116211
4.1645	3.53050231933594
4.16783333333334	3.07655334472656
4.17116666666667	2.69222259521485
4.1745	2.35843658447266
4.17783333333334	2.07376480102539
4.18116666666667	1.84488296508789
4.1845	1.65843963623047
4.18783333333333	1.50442123413086
4.19116666666667	1.37376785278321
4.1945	1.27124786376953
4.19783333333334	1.18112564086914
4.20116666666667	1.0976791381836
4.2045	1.02281570434571
4.20783333333334	0.954627990722656
4.21116666666667	0.891685485839844
4.2145	0.823974609375
4.21783333333334	0.760078430175782
4.22116666666667	0.704765319824219
4.2245	0.659942626953125
4.22783333333333	0.624656677246094
4.23116666666667	0.5950927734375
4.2345	0.578403472900391
4.23783333333334	0.561237335205078
4.24116666666667	0.53548812866211
4.2445	0.498294830322266
4.24783333333334	0.45919418334961
4.25116666666667	0.433444976806641
4.2545	0.406265258789063
4.25783333333334	0.376224517822266
4.26116666666667	0.33712387084961
4.2645	0.295162200927735
4.26783333333334	0.247001647949219
4.27116666666667	0.180721282958985
4.2745	0.1068115234375
4.27783333333334	0.0329017639160156
4.28116666666667	-0.0386238098144531
4.2845	-0.119686126708985
4.28783333333334	-0.216484069824219
4.29116666666667	-0.3204345703125
4.2945	-0.42867660522461
4.29783333333334	-0.538825988769532
4.30116666666667	-0.655651092529297
4.3045	-0.77962875366211
4.30783333333334	-0.913619995117188
4.31116666666667	-1.06143951416016
4.3145	-1.22690200805664
4.31783333333334	-1.41191482543946
4.32116666666667	-1.60789489746094
4.3245	-1.80578231811524
4.32783333333334	-2.00033187866211
4.33116666666667	-2.18868255615235
4.3345	-2.37226486206055
4.33783333333334	-2.5472640991211
4.34116666666667	-2.71940231323242
4.3445	-2.88200378417969
4.34783333333334	-3.02648544311524
4.35116666666667	-3.14855575561524
4.3545	-3.25059890747071
4.35783333333334	-3.32927703857422
4.36116666666667	-3.38077545166016
4.3645	-3.4022331237793
4.36783333333334	-3.39794158935547
4.37116666666667	-3.35884094238281
4.3745	-3.28207015991211
4.37783333333334	-3.16762924194336
4.38116666666667	-3.02171707153321
4.3845	-2.85100936889649
4.38783333333334	-2.66742706298828
4.39116666666667	-2.48098373413086
4.3945	-2.288818359375
4.39783333333334	-2.09474563598633
4.40116666666667	-1.89590454101563
4.4045	-1.70373916625977
4.40783333333334	-1.51777267456055
4.41116666666667	-1.34038925170899
4.4145	-1.16872787475586
4.41783333333334	-1.0066032409668
4.42116666666667	-0.860214233398438
4.4245	-0.728607177734375
4.42783333333334	-0.607490539550782
4.43116666666667	-0.493049621582031
4.4345	-0.398635864257813
4.43783333333333	-0.324726104736328
4.44116666666667	-0.266075134277344
4.4445	-0.21505355834961
4.44783333333334	-0.17690658569336
4.45116666666667	-0.158309936523438
4.4545	-0.149726867675781
4.45783333333334	-0.142574310302735
4.46116666666667	-0.135421752929688
4.4645	-0.12969970703125
4.46783333333334	-0.117301940917969
4.47116666666667	-0.0948905944824219
4.4745	-0.0705718994140625
4.47783333333333	-0.0529289245605469
4.48116666666667	-0.0391006469726563
4.4845	-0.026702880859375
4.48783333333334	-0.0162124633789063
4.49116666666667	-0.0147819519042969
4.4945	-0.0138282775878906
4.49783333333334	-0.0109672546386719
4.50116666666667	-0.00667572021484375
4.5045	-0.00095367431640625
4.50783333333334	0.000476837158203125
4.51116666666667	0.00476837158203125
4.5145	0.00619888305664063
4.51783333333334	0.0057220458984375
4.52116666666667	0.0104904174804688
4.5245	0.0128746032714844
4.52783333333334	0.0200271606445313
4.53116666666667	0.0224113464355469
4.5345	0.0286102294921875
4.53783333333334	0.0371932983398438
4.54116666666667	0.0448226928710938
4.5445	0.05340576171875
4.54783333333334	0.0581741333007813
4.55116666666667	0.0619888305664063
4.5545	0.0643730163574219
4.55783333333334	0.0653266906738282
4.56116666666667	0.0615119934082032
4.5645	0.0567436218261719
4.56783333333334	0.0562667846679688
4.57116666666667	0.0681877136230469
4.5745	0.0824928283691406
4.57783333333334	0.0934600830078125
4.58116666666667	0.101089477539063
4.5845	0.106334686279297
4.58783333333334	0.107288360595703
4.59116666666667	0.09918212890625
4.5945	0.0910758972167969
4.59783333333334	0.0882148742675781
4.60116666666667	0.091552734375
4.6045	0.0982284545898438
4.60783333333334	0.105857849121094
4.61116666666667	0.112056732177735
4.6145	0.112533569335938
4.61783333333334	0.110626220703125
4.62116666666667	0.10824203491211
4.6245	0.105857849121094
4.62783333333334	0.105381011962891
4.63116666666667	0.102043151855469
4.6345	0.10061264038086
4.63783333333334	0.09918212890625
4.64116666666667	0.101089477539063
4.6445	0.102519989013672
4.64783333333334	0.103473663330078
4.65116666666667	0.109195709228516
4.6545	0.113487243652344
4.65783333333334	0.111103057861328
4.66116666666667	0.102996826171875
4.6645	0.0948905944824219
4.66783333333334	0.0872611999511719
4.67116666666667	0.080108642578125
4.6745	0.0748634338378907
4.67783333333334	0.080108642578125
4.68116666666667	0.0982284545898438
4.6845	0.126838684082031
4.68783333333333	0.153541564941406
4.69116666666667	0.174045562744141
4.6945	0.185012817382813
4.69783333333334	0.183582305908203
4.70116666666667	0.172138214111328
4.7045	0.152111053466797
4.70783333333334	0.132560729980469
4.71116666666667	0.117301940917969
4.7145	0.113487243652344
4.71783333333334	0.116348266601563
4.72116666666667	0.121116638183594
4.7245	0.127315521240235
4.72783333333333	0.134944915771485
4.73116666666667	0.143527984619141
4.7345	0.144004821777344
4.73783333333334	0.145912170410156
4.74116666666667	0.141620635986328
4.7445	0.132560729980469
4.74783333333334	0.121593475341797
4.75116666666667	0.113964080810547
4.7545	0.109672546386719
4.75783333333334	0.102519989013672
4.76116666666667	0.100135803222656
4.7645	0.102043151855469
4.76783333333334	0.103950500488281
4.77116666666667	0.102519989013672
4.7745	0.107765197753906
4.77783333333334	0.121116638183594
4.78116666666667	0.137805938720703
4.7845	0.151157379150391
4.78783333333334	0.161170959472656
4.79116666666667	0.165939331054688
4.7945	0.167369842529297
4.79783333333334	0.166416168212891
4.80116666666667	0.166416168212891
4.8045	0.165939331054688
4.80783333333334	0.164031982421875
4.81116666666667	0.162124633789063
4.8145	0.156879425048828
4.81783333333334	0.14638900756836
4.82116666666667	0.132083892822266
4.8245	0.119686126708985
4.82783333333334	0.11587142944336
4.83116666666667	0.118255615234375
4.8345	0.121593475341797
4.83783333333334	0.121116638183594
4.84116666666667	0.123977661132813
4.8445	0.138282775878906
4.84783333333334	0.152111053466797
4.85116666666667	0.164031982421875
4.8545	0.174999237060547
4.85783333333334	0.189781188964844
4.86116666666667	0.199317932128906
4.8645	0.203132629394531
4.86783333333334	0.206470489501953
4.87116666666667	0.20742416381836
4.8745	0.203132629394531
4.87783333333334	0.197887420654297
4.88116666666667	0.196456909179688
4.8845	0.188350677490235
4.88783333333334	0.16927719116211
4.89116666666667	0.14638900756836
4.8945	0.133991241455078
4.89783333333334	0.12969970703125
4.90116666666667	0.124454498291016
4.9045	0.118255615234375
4.90783333333334	0.119686126708985
4.91116666666667	0.132560729980469
4.9145	0.146865844726563
4.91783333333334	0.15401840209961
4.92116666666667	0.155925750732422
4.9245	0.150203704833985
4.92783333333334	0.141143798828125
4.93116666666667	0.129222869873047
4.9345	0.117778778076172
4.93783333333334	0.113010406494141
4.94116666666667	0.111579895019531
4.9445	0.120162963867188
4.94783333333334	0.12969970703125
4.95116666666667	0.136375427246094
4.9545	0.136852264404297
4.95783333333334	0.129222869873047
4.96116666666667	0.115394592285156
4.9645	0.105381011962891
4.96783333333334	0.1068115234375
4.97116666666667	0.112533569335938
4.9745	0.113964080810547
4.97783333333333	0.111579895019531
4.98116666666667	0.114917755126953
4.9845	0.113964080810547
4.98783333333334	0.104427337646485
4.99116666666667	0.0987052917480469
4.9945	0.110626220703125
4.99783333333334	0.133991241455078
5.00116666666667	0.155448913574219
5.0045	0.176429748535156
5.00783333333334	0.199317932128906
5.01116666666667	0.215530395507813
5.0145	0.217437744140625
5.01783333333334	0.207901000976563
5.02116666666667	0.195026397705078
5.0245	0.181198120117188
5.02783333333334	0.166893005371094
5.03116666666667	0.153541564941406
5.0345	0.143051147460938
5.03783333333334	0.134468078613281
5.04116666666667	0.136375427246094
5.0445	0.145435333251953
5.04783333333334	0.160694122314453
5.05116666666667	0.173568725585938
5.0545	0.18310546875
5.05783333333334	0.19216537475586
5.06116666666667	0.196933746337891
5.0645	0.19216537475586
5.06783333333334	0.181674957275391
5.07116666666667	0.166416168212891
5.0745	0.153064727783203
5.07783333333334	0.144481658935547
5.08116666666667	0.140190124511719
5.0845	0.13875961303711
5.08783333333334	0.133514404296875
5.09116666666667	0.133037567138672
5.0945	0.136852264404297
5.09783333333334	0.144481658935547
5.10116666666667	0.146865844726563
5.1045	0.147819519042969
5.10783333333334	0.148296356201172
5.11116666666667	0.146865844726563
5.1145	0.139713287353516
5.11783333333334	0.126361846923828
5.12116666666667	0.116825103759766
5.1245	0.110626220703125
5.12783333333334	0.104427337646485
5.13116666666667	0.10061264038086
5.1345	0.102519989013672
5.13783333333334	0.102996826171875
5.14116666666667	0.0982284545898438
5.1445	0.0867843627929688
5.14783333333334	0.080108642578125
5.15116666666667	0.0786781311035157
5.1545	0.0782012939453125
5.15783333333334	0.0786781311035157
5.16116666666667	0.0805854797363281
5.1645	0.0905990600585938
5.16783333333334	0.09918212890625
5.17116666666667	0.107288360595703
5.1745	0.112056732177735
5.17783333333334	0.116348266601563
5.18116666666667	0.113010406494141
5.1845	0.102519989013672
5.18783333333334	0.100135803222656
5.19116666666667	0.105857849121094
5.1945	0.117301940917969
5.19783333333334	0.126838684082031
5.20116666666667	0.139236450195313
5.2045	0.15401840209961
5.20783333333334	0.16021728515625
5.21116666666667	0.151634216308594
5.2145	0.132083892822266
5.21783333333334	0.119686126708985
5.22116666666667	0.117778778076172
5.2245	0.12350082397461
5.22783333333333	0.127315521240235
5.23116666666667	0.132083892822266
5.2345	0.144004821777344
5.23783333333334	0.162124633789063
5.24116666666667	0.179290771484375
5.2445	0.190258026123047
5.24783333333334	0.197410583496094
5.25116666666667	0.200748443603516
5.2545	0.202655792236328
5.25783333333334	0.195026397705078
5.26116666666667	0.186443328857422
5.2645	0.172615051269531
5.26783333333334	0.159740447998047
5.27116666666667	0.150680541992188
5.2745	0.145435333251953
5.27783333333334	0.145912170410156
5.28116666666667	0.147342681884766
5.2845	0.151157379150391
5.28783333333334	0.160694122314453
5.29116666666667	0.168800354003906
5.2945	0.17547607421875
5.29783333333334	0.183582305908203
5.30116666666667	0.193119049072266
5.3045	0.201225280761719
5.30783333333334	0.197887420654297
5.31116666666667	0.189304351806641
5.3145	0.17547607421875
5.31783333333334	0.157356262207031
5.32116666666667	0.130653381347656
5.3245	0.107765197753906
5.32783333333334	0.0925064086914063
5.33116666666667	0.0963211059570313
5.3345	0.110626220703125
5.33783333333334	0.133514404296875
5.34116666666667	0.152111053466797
5.3445	0.16927719116211
5.34783333333334	0.188350677490235
5.35116666666667	0.200271606445313
5.3545	0.197887420654297
5.35783333333334	0.180721282958985
5.36116666666667	0.165939331054688
5.3645	0.153064727783203
5.36783333333334	0.1373291015625
5.37116666666667	0.121116638183594
5.3745	0.118255615234375
5.37783333333334	0.127315521240235
5.38116666666667	0.140666961669922
5.3845	0.14638900756836
5.38783333333334	0.146865844726563
5.39116666666667	0.14638900756836
5.3945	0.13875961303711
5.39783333333334	0.126361846923828
5.40116666666667	0.108718872070313
5.4045	0.0901222229003906
5.40783333333334	0.0848770141601563
5.41116666666667	0.0872611999511719
5.4145	0.100135803222656
5.41783333333334	0.112056732177735
5.42116666666667	0.12969970703125
5.4245	0.154495239257813
5.42783333333334	0.168800354003906
5.43116666666667	0.167369842529297
5.4345	0.153541564941406
5.43783333333334	0.139713287353516
5.44116666666667	0.128269195556641
5.4445	0.111103057861328
5.44783333333334	0.0987052917480469
5.45116666666667	0.0929832458496094
5.4545	0.0891685485839844
5.45783333333334	0.0844001770019531
5.46116666666667	0.0786781311035157
5.4645	0.0829696655273438
5.46783333333334	0.0910758972167969
5.47116666666667	0.10061264038086
5.4745	0.109672546386719
5.47783333333334	0.115394592285156
5.48116666666667	0.118255615234375
5.4845	0.113010406494141
5.48783333333334	0.106334686279297
5.49116666666667	0.0982284545898438
5.4945	0.0934600830078125
5.49783333333334	0.0886917114257813
5.50116666666667	0.0834465026855469
5.5045	0.0786781311035157
5.50783333333334	0.0734329223632813
5.51116666666667	0.0715255737304688
5.5145	0.0691413879394532
5.51783333333334	0.06866455078125
5.52116666666667	0.0715255737304688
5.5245	0.0815391540527344
5.52783333333334	0.0944137573242188
5.53116666666667	0.0972747802734375
5.5345	0.0934600830078125
5.53783333333334	0.0929832458496094
5.54116666666667	0.0987052917480469
5.5445	0.103473663330078
5.54783333333334	0.102043151855469
5.55116666666667	0.104904174804688
5.5545	0.116348266601563
5.55783333333334	0.129222869873047
5.56116666666667	0.133514404296875
5.5645	0.127315521240235
5.56783333333334	0.123023986816406
5.57116666666667	0.1220703125
5.5745	0.119686126708985
5.57783333333334	0.110149383544922
5.58116666666667	0.0987052917480469
5.5845	0.0939369201660156
5.58783333333334	0.0929832458496094
5.59116666666667	0.095367431640625
5.5945	0.0996589660644531
5.59783333333334	0.105381011962891
5.60116666666667	0.111103057861328
5.6045	0.117778778076172
5.60783333333334	0.118255615234375
5.61116666666667	0.1220703125
5.6145	0.1220703125
5.61783333333334	0.128269195556641
5.62116666666667	0.130653381347656
5.6245	0.126838684082031
5.62783333333334	0.1220703125
5.63116666666667	0.117301940917969
5.6345	0.125408172607422
5.63783333333334	0.131607055664063
5.64116666666667	0.141620635986328
5.6445	0.15401840209961
5.64783333333334	0.165462493896485
5.65116666666667	0.163555145263672
5.6545	0.146865844726563
5.65783333333334	0.126361846923828
5.66116666666667	0.111103057861328
5.6645	0.102519989013672
5.66783333333334	0.101089477539063
5.67116666666667	0.107765197753906
5.6745	0.120639801025391
5.67783333333334	0.13875961303711
5.68116666666667	0.153064727783203
5.6845	0.163555145263672
5.68783333333334	0.164031982421875
5.69116666666667	0.163555145263672
5.6945	0.158786773681641
5.69783333333334	0.154495239257813
5.70116666666667	0.153541564941406
5.7045	0.15401840209961
5.70783333333334	0.153541564941406
5.71116666666667	0.148296356201172
5.7145	0.14638900756836
5.71783333333334	0.139236450195313
5.72116666666667	0.133037567138672
5.7245	0.133514404296875
5.72783333333334	0.143051147460938
5.73116666666667	0.147819519042969
5.7345	0.143527984619141
5.73783333333334	0.140666961669922
5.74116666666667	0.139236450195313
5.7445	0.132083892822266
5.74783333333334	0.121593475341797
5.75116666666667	0.119686126708985
5.7545	0.125885009765625
5.75783333333334	0.135421752929688
5.76116666666667	0.144481658935547
5.7645	0.156402587890625
5.76783333333334	0.1678466796875
5.77116666666667	0.177860260009766
5.7745	0.181674957275391
5.77783333333334	0.18310546875
5.78116666666667	0.179290771484375
5.7845	0.167369842529297
5.78783333333334	0.152111053466797
5.79116666666667	0.140666961669922
5.7945	0.142574310302735
5.79783333333334	0.143527984619141
5.80116666666667	0.143527984619141
5.8045	0.140666961669922
5.80783333333334	0.144481658935547
5.81116666666667	0.147819519042969
5.8145	0.147819519042969
5.81783333333334	0.144004821777344
5.82116666666667	0.142574310302735
5.8245	0.152111053466797
5.82783333333334	0.163555145263672
5.83116666666667	0.174045562744141
5.8345	0.18310546875
5.83783333333334	0.196933746337891
5.84116666666667	0.208854675292969
5.8445	0.208854675292969
5.84783333333334	0.204086303710938
5.85116666666667	0.195503234863281
5.8545	0.188827514648438
5.85783333333334	0.178337097167969
5.86116666666667	0.16927719116211
5.8645	0.164985656738281
5.86783333333334	0.160694122314453
5.87116666666667	0.156879425048828
5.8745	0.14495849609375
5.87783333333334	0.134944915771485
5.88116666666667	0.12969970703125
5.8845	0.132083892822266
5.88783333333334	0.130176544189453
5.89116666666667	0.127315521240235
5.8945	0.122547149658203
5.89783333333334	0.1220703125
5.90116666666667	0.121593475341797
5.9045	0.119209289550781
5.90783333333334	0.123023986816406
5.91116666666667	0.131607055664063
5.9145	0.151634216308594
5.91783333333334	0.172138214111328
5.92116666666667	0.187397003173828
5.9245	0.193595886230469
5.92783333333334	0.191688537597656
5.93116666666667	0.186443328857422
5.9345	0.179767608642578
5.93783333333334	0.170707702636719
5.94116666666667	0.162124633789063
5.9445	0.156879425048828
5.94783333333334	0.156402587890625
5.95116666666667	0.15401840209961
5.9545	0.137805938720703
5.95783333333334	0.113487243652344
5.96116666666667	0.0905990600585938
5.9645	0.0758171081542969
5.96783333333334	0.0662803649902344
5.97116666666667	0.0605583190917969
5.9745	0.06103515625
5.97783333333334	0.06866455078125
5.98116666666667	0.0758171081542969
5.9845	0.08392333984375
5.98783333333334	0.0905990600585938
5.99116666666667	0.101566314697266
5.9945	0.11444091796875
5.99783333333334	0.130653381347656
6.00116666666667	0.151157379150391
6.0045	0.163555145263672
6.00783333333334	0.168800354003906
6.01116666666667	0.161170959472656
6.0145	0.150680541992188
6.01783333333334	0.133037567138672
6.02116666666667	0.113964080810547
6.0245	0.103473663330078
6.02783333333334	0.105857849121094
6.03116666666667	0.115394592285156
6.0345	0.1220703125
6.03783333333334	0.117778778076172
6.04116666666667	0.113487243652344
6.0445	0.101089477539063
6.04783333333334	0.0910758972167969
6.05116666666667	0.0848770141601563
6.0545	0.087738037109375
6.05783333333334	0.100135803222656
6.06116666666667	0.107288360595703
6.0645	0.118255615234375
6.06783333333334	0.12350082397461
6.07116666666667	0.121593475341797
6.0745	0.115394592285156
6.07783333333334	0.116348266601563
6.08116666666667	0.12969970703125
6.0845	0.141620635986328
6.08783333333334	0.144481658935547
6.09116666666667	0.152111053466797
6.0945	0.157833099365235
6.09783333333334	0.163078308105469
6.10116666666667	0.155925750732422
6.1045	0.150203704833985
6.10783333333334	0.147342681884766
6.11116666666667	0.141143798828125
6.1145	0.135421752929688
6.11783333333334	0.124454498291016
6.12116666666667	0.123977661132813
6.1245	0.11587142944336
6.12783333333334	0.113010406494141
6.13116666666667	0.106334686279297
6.1345	0.102043151855469
6.13783333333334	0.0963211059570313
6.14116666666667	0.091552734375
6.1445	0.0939369201660156
6.14783333333334	0.0925064086914063
6.15116666666667	0.0929832458496094
6.1545	0.0987052917480469
6.15783333333334	0.110149383544922
6.16116666666667	0.113010406494141
6.1645	0.1068115234375
6.16783333333334	0.102996826171875
6.17116666666667	0.105381011962891
6.1745	0.104904174804688
6.17783333333334	0.10061264038086
6.18116666666667	0.095367431640625
6.1845	0.0948905944824219
6.18783333333334	0.0920295715332031
6.19116666666667	0.091552734375
6.1945	0.0882148742675781
6.19783333333334	0.0853538513183594
6.20116666666667	0.0858306884765625
6.2045	0.0848770141601563
6.20783333333334	0.0891685485839844
6.21116666666667	0.0891685485839844
6.2145	0.0905990600585938
6.21783333333334	0.0925064086914063
6.22116666666667	0.0934600830078125
6.2245	0.0967979431152344
6.22783333333334	0.0948905944824219
6.23116666666667	0.0925064086914063
6.2345	0.0901222229003906
6.23783333333334	0.0867843627929688
6.24116666666667	0.0844001770019531
6.2445	0.0810623168945313
6.24783333333334	0.0824928283691406
6.25116666666667	0.0867843627929688
6.2545	0.0929832458496094
6.25783333333334	0.0987052917480469
6.26116666666667	0.0996589660644531
6.2645	0.0977516174316406
6.26783333333334	0.0905990600585938
6.27116666666667	0.08392333984375
6.2745	0.0810623168945313
6.27783333333334	0.0858306884765625
6.28116666666667	0.0967979431152344
6.2845	0.107288360595703
6.28783333333334	0.117301940917969
6.29116666666667	0.128746032714844
6.2945	0.134944915771485
6.29783333333334	0.131607055664063
6.30116666666667	0.120639801025391
6.3045	0.118732452392578
6.30783333333334	0.12969970703125
6.31116666666667	0.135421752929688
6.3145	0.13875961303711
6.31783333333334	0.142574310302735
6.32116666666667	0.152587890625
6.3245	0.147819519042969
6.32783333333334	0.12969970703125
6.33116666666667	0.113964080810547
6.3345	0.107288360595703
6.33783333333334	0.100135803222656
6.34116666666667	0.0872611999511719
6.3445	0.0858306884765625
6.34783333333334	0.0920295715332031
6.35116666666667	0.09918212890625
6.3545	0.0977516174316406
6.35783333333334	0.0939369201660156
6.36116666666667	0.0905990600585938
6.3645	0.0858306884765625
6.36783333333334	0.0824928283691406
6.37116666666667	0.080108642578125
6.3745	0.0782012939453125
6.37783333333334	0.0762939453125
6.38116666666667	0.072479248046875
6.3845	0.0624656677246094
6.38783333333334	0.0524520874023438
6.39116666666667	0.0510215759277344
6.3945	0.057220458984375
6.39783333333334	0.06866455078125
6.40116666666667	0.080108642578125
6.4045	0.0987052917480469
6.40783333333334	0.108718872070313
6.41116666666667	0.1068115234375
6.4145	0.101089477539063
6.41783333333334	0.0977516174316406
6.42116666666667	0.100135803222656
6.4245	0.102519989013672
6.42783333333334	0.102996826171875
6.43116666666667	0.102043151855469
6.4345	0.100135803222656
6.43783333333334	0.101089477539063
6.44116666666667	0.0982284545898438
6.4445	0.0844001770019531
6.44783333333334	0.0715255737304688
6.45116666666667	0.0634193420410157
6.4545	0.0600814819335938
6.45783333333334	0.0596046447753907
6.46116666666667	0.0662803649902344
6.4645	0.0829696655273438
6.46783333333334	0.100135803222656
6.47116666666667	0.115394592285156
6.4745	0.123977661132813
6.47783333333334	0.124454498291016
6.48116666666667	0.119686126708985
6.4845	0.113487243652344
6.48783333333334	0.112056732177735
6.49116666666667	0.109672546386719
6.4945	0.104427337646485
6.49783333333334	0.0948905944824219
6.50116666666667	0.0882148742675781
6.5045	0.0834465026855469
6.50783333333334	0.0743865966796875
6.51116666666667	0.0619888305664063
6.5145	0.0538825988769532
6.51783333333334	0.0562667846679688
6.52116666666667	0.0591278076171875
6.5245	0.0629425048828125
6.52783333333334	0.0653266906738282
6.53116666666667	0.0710487365722657
6.5345	0.080108642578125
6.53783333333334	0.0824928283691406
6.54116666666667	0.0820159912109375
6.5445	0.0796318054199219
6.54783333333334	0.0858306884765625
6.55116666666667	0.0939369201660156
6.5545	0.0963211059570313
6.55783333333334	0.0987052917480469
6.56116666666667	0.101089477539063
6.5645	0.101089477539063
6.56783333333334	0.0996589660644531
6.57116666666667	0.10061264038086
6.5745	0.108718872070313
6.57783333333334	0.11587142944336
6.58116666666667	0.11587142944336
6.5845	0.113964080810547
6.58783333333334	0.110626220703125
6.59116666666667	0.103950500488281
6.5945	0.0934600830078125
6.59783333333334	0.0829696655273438
6.60116666666667	0.0834465026855469
6.6045	0.0867843627929688
6.60783333333334	0.0896453857421875
6.61116666666667	0.0939369201660156
6.6145	0.0925064086914063
6.61783333333334	0.0886917114257813
6.62116666666667	0.0815391540527344
6.6245	0.0824928283691406
6.62783333333334	0.0882148742675781
6.63116666666667	0.0896453857421875
6.6345	0.0910758972167969
6.63783333333334	0.0944137573242188
6.64116666666667	0.09918212890625
6.6445	0.09918212890625
6.64783333333334	0.0944137573242188
6.65116666666667	0.0982284545898438
6.6545	0.103950500488281
6.65783333333334	0.110626220703125
6.66116666666667	0.110626220703125
6.6645	0.111103057861328
[truncated: 7,006 more rows]
