# Supplementary material for: Phase-Specific Parameter Estimation in Chiral HPLC Using 1‑Site, 2‑Site Stochastic Models, and Unified Equation Approach
Source: Anal Chem. 2026 Apr 29;98(18):13925–39. doi: 10.1021/acs.analchem.6c01634 (PMC13177292; doi:10.1021/acs.analchem.6c01634)
Supplement: Supplementary file 2 [file ac6c01634_si_002.zip › SupportingInformation/01_isotherm_fit/CELL4_data/LORA_CELL4_05_10_06.CSV]

0.00133333333333334	0.0433921813964844
0.00466666666666667	0.0319480895996094
0.008	0.0200271606445313
0.0113333333333334	0.0147819519042969
0.0146666666666667	0.0152587890625
0.018	0.0243186950683594
0.0213333333333334	0.0300407409667969
0.0246666666666667	0.0314712524414063
0.028	0.0281333923339844
0.0313333333333334	0.0295639038085938
0.0346666666666667	0.0295639038085938
0.038	0.0276565551757813
0.0413333333333334	0.030517578125
0.0446666666666667	0.0457763671875
0.048	0.0691413879394532
0.0513333333333334	0.0848770141601563
0.0546666666666667	0.0963211059570313
0.058	0.104904174804688
0.0613333333333334	0.112533569335938
0.0646666666666667	0.113964080810547
0.068	0.108718872070313
0.0713333333333334	0.102996826171875
0.0746666666666667	0.0958442687988281
0.078	0.0934600830078125
0.0813333333333334	0.091552734375
0.0846666666666667	0.0848770141601563
0.088	0.072479248046875
0.0913333333333334	0.0586509704589844
0.0946666666666667	0.0472068786621094
0.098	0.0352859497070313
0.101333333333334	0.030517578125
0.104666666666667	0.0324249267578125
0.108	0.0429153442382813
0.111333333333334	0.0472068786621094
0.114666666666667	0.0429153442382813
0.118	0.034332275390625
0.121333333333334	0.019073486328125
0.124666666666667	0.0057220458984375
0.128	-0.0100135803222656
0.131333333333334	-0.0171661376953125
0.134666666666667	-0.0195503234863281
0.138	-0.0224113464355469
0.141333333333334	-0.0247955322265625
0.144666666666667	-0.0295639038085938
0.148	-0.0276565551757813
0.151333333333334	-0.0247955322265625
0.154666666666667	-0.0181198120117188
0.158	-0.0095367431640625
0.161333333333334	0.00333786010742188
0.164666666666667	0.0128746032714844
0.168	0.0185966491699219
0.171333333333334	0.0224113464355469
0.174666666666667	0.0271797180175781
0.178	0.034332275390625
0.181333333333334	0.0376701354980469
0.184666666666667	0.0438690185546875
0.188	0.0448226928710938
0.191333333333334	0.0433921813964844
0.194666666666667	0.0391006469726563
0.198	0.0357627868652344
0.201333333333334	0.0329017639160156
0.204666666666667	0.0286102294921875
0.208	0.0205039978027344
0.211333333333334	0.011444091796875
0.214666666666667	0.00476837158203125
0.218	0.00333786010742188
0.221333333333334	0.0019073486328125
0.224666666666667	-0.00715255737304688
0.228	-0.0133514404296875
0.231333333333334	-0.0143051147460938
0.234666666666667	-0.0100135803222656
0.238	-0.0133514404296875
0.241333333333334	-0.019073486328125
0.244666666666667	-0.0195503234863281
0.248	-0.0166893005371094
0.251333333333334	-0.0162124633789063
0.254666666666667	-0.0176429748535156
0.258	-0.0166893005371094
0.261333333333334	-0.0104904174804688
0.264666666666667	-0.00095367431640625
0.268	0.0143051147460938
0.271333333333334	0.030517578125
0.274666666666667	0.0414848327636719
0.278	0.049591064453125
0.281333333333334	0.0553131103515625
0.284666666666667	0.0567436218261719
0.288	0.0553131103515625
0.291333333333334	0.0519752502441407
0.294666666666667	0.0472068786621094
0.298	0.0376701354980469
0.301333333333334	0.0281333923339844
0.304666666666667	0.0257492065429688
0.308	0.0243186950683594
0.311333333333334	0.0219345092773438
0.314666666666667	0.0181198120117188
0.318	0.0147819519042969
0.321333333333334	0.0128746032714844
0.324666666666667	0.0147819519042969
0.328	0.0195503234863281
0.331333333333334	0.0271797180175781
0.334666666666667	0.0329017639160156
0.338	0.041961669921875
0.341333333333334	0.0448226928710938
0.344666666666667	0.0376701354980469
0.348	0.0233650207519531
0.351333333333334	0.0100135803222656
0.354666666666667	0.0057220458984375
0.358	0.00333786010742188
0.361333333333334	0.00333786010742188
0.364666666666667	0.00476837158203125
0.368	0.011444091796875
0.371333333333334	0.0166893005371094
0.374666666666667	0.0219345092773438
0.378	0.0276565551757813
0.381333333333334	0.0348091125488281
0.384666666666667	0.0433921813964844
0.388	0.049591064453125
0.391333333333334	0.05340576171875
0.394666666666667	0.0529289245605469
0.398	0.0510215759277344
0.401333333333334	0.0562667846679688
0.404666666666667	0.0557899475097657
0.408	0.0524520874023438
0.411333333333334	0.0524520874023438
0.414666666666667	0.0596046447753907
0.418	0.0681877136230469
0.421333333333334	0.0634193420410157
0.424666666666667	0.0629425048828125
0.428	0.0586509704589844
0.431333333333334	0.0519752502441407
0.434666666666667	0.0391006469726563
0.438	0.030517578125
0.441333333333334	0.0324249267578125
0.444666666666667	0.0286102294921875
0.448	0.0262260437011719
0.451333333333334	0.02288818359375
0.454666666666667	0.0238418579101563
0.458	0.02288818359375
0.461333333333334	0.0176429748535156
0.464666666666667	0.0181198120117188
0.468	0.0205039978027344
0.471333333333334	0.0209808349609375
0.474666666666667	0.0128746032714844
0.478	0.00238418579101563
0.481333333333334	-0.00476837158203125
0.484666666666667	-0.00858306884765625
0.488	-0.00810623168945313
0.491333333333334	0
0.494666666666667	0.0123977661132813
0.498	0.0219345092773438
0.501333333333334	0.030517578125
0.504666666666667	0.0395774841308594
0.508	0.0467300415039063
0.511333333333334	0.0486373901367188
0.514666666666667	0.0481605529785156
0.518	0.0472068786621094
0.521333333333334	0.0391006469726563
0.524666666666667	0.0214576721191406
0.528	0.00715255737304688
0.531333333333334	-0.00238418579101563
0.534666666666667	-0.0100135803222656
0.538	-0.0219345092773438
0.541333333333334	-0.0309944152832031
0.544666666666667	-0.0295639038085938
0.548	-0.0271797180175781
0.551333333333334	-0.0224113464355469
0.554666666666667	-0.0138282775878906
0.558	0.000476837158203125
0.561333333333334	0.0209808349609375
0.564666666666667	0.0324249267578125
0.568	0.0391006469726563
0.571333333333334	0.0357627868652344
0.574666666666667	0.0276565551757813
0.578	0.0176429748535156
0.581333333333334	0.011444091796875
0.584666666666667	0.0109672546386719
0.588	0.00810623168945313
0.591333333333334	0.00715255737304688
0.594666666666667	0.00667572021484375
0.598	0.00858306884765625
0.601333333333334	0.00095367431640625
0.604666666666667	-0.00429153442382813
0.608	-0.00524520874023438
0.611333333333334	0.00238418579101563
0.614666666666667	0.0119209289550781
0.618	0.0219345092773438
0.621333333333334	0.0281333923339844
0.624666666666667	0.0295639038085938
0.628	0.0252723693847656
0.631333333333334	0.0171661376953125
0.634666666666667	0.00905990600585938
0.638	0.00238418579101563
0.641333333333334	0.00715255737304688
0.644666666666667	0.0176429748535156
0.648	0.0362396240234375
0.651333333333334	0.0462532043457031
0.654666666666667	0.0510215759277344
0.658	0.0500679016113282
0.661333333333334	0.0424385070800781
0.664666666666667	0.0324249267578125
0.668	0.019073486328125
0.671333333333334	0.00810623168945313
0.674666666666667	-0.00762939453125
0.678	-0.026702880859375
0.681333333333334	-0.0395774841308594
0.684666666666667	-0.0452995300292969
0.688	-0.0481605529785156
0.691333333333334	-0.0472068786621094
0.694666666666667	-0.0367164611816406
0.698	-0.0166893005371094
0.701333333333334	0.00143051147460938
0.704666666666667	0.0095367431640625
0.708	0.0157356262207031
0.711333333333334	0.0271797180175781
0.714666666666667	0.0410079956054688
0.718	0.049591064453125
0.721333333333334	0.0510215759277344
0.724666666666667	0.05340576171875
0.728	0.0514984130859375
0.731333333333334	0.0414848327636719
0.734666666666667	0.026702880859375
0.738	0.0171661376953125
0.741333333333334	0.0185966491699219
0.744666666666667	0.02288818359375
0.748	0.0276565551757813
0.751333333333334	0.0257492065429688
0.754666666666667	0.0214576721191406
0.758	0.0219345092773438
0.761333333333334	0.026702880859375
0.764666666666667	0.0290870666503906
0.768	0.0238418579101563
0.771333333333334	0.0205039978027344
0.774666666666667	0.0257492065429688
0.778	0.0271797180175781
0.781333333333334	0.0152587890625
0.784666666666667	-0.00095367431640625
0.788	-0.00667572021484375
0.791333333333334	0
0.794666666666667	0.00429153442382813
0.798	0.00715255737304688
0.801333333333334	0.00667572021484375
0.804666666666667	0.00810623168945313
0.808	0.00524520874023438
0.811333333333334	-0.00238418579101563
0.814666666666667	-0.00858306884765625
0.818	-0.0181198120117188
0.821333333333334	-0.02288818359375
0.824666666666667	-0.0257492065429688
0.828	-0.0152587890625
0.831333333333334	0.00524520874023438
0.834666666666667	0.0252723693847656
0.838	0.0448226928710938
0.841333333333334	0.0543594360351563
0.844666666666667	0.06103515625
0.848	0.0576972961425782
0.851333333333334	0.0462532043457031
0.854666666666667	0.030517578125
0.858	0.0162124633789063
0.861333333333334	0.0123977661132813
0.864666666666667	0.0147819519042969
0.868	0.0162124633789063
0.871333333333334	0.0138282775878906
0.874666666666667	0.0100135803222656
0.878	0.00810623168945313
0.881333333333334	0.00762939453125
0.884666666666667	0.0104904174804688
0.888	0.0171661376953125
0.891333333333334	0.0290870666503906
0.894666666666667	0.0429153442382813
0.898	0.0586509704589844
0.901333333333334	0.0662803649902344
0.904666666666667	0.0619888305664063
0.908	0.0524520874023438
0.911333333333334	0.0429153442382813
0.914666666666667	0.0362396240234375
0.918	0.0252723693847656
0.921333333333334	0.0214576721191406
0.924666666666667	0.0286102294921875
0.928	0.0376701354980469
0.931333333333334	0.0395774841308594
0.934666666666667	0.0405311584472656
0.938	0.0476837158203125
0.941333333333334	0.0524520874023438
0.944666666666667	0.0514984130859375
0.948	0.0457763671875
0.951333333333334	0.0395774841308594
0.954666666666667	0.0295639038085938
0.958	0.0147819519042969
0.961333333333334	0.00715255737304688
0.964666666666667	0.00476837158203125
0.968	0.00429153442382813
0.971333333333334	0.00286102294921875
0.974666666666667	0.00095367431640625
0.978	-0.000476837158203125
0.981333333333334	-0.00905990600585938
0.984666666666667	-0.0224113464355469
0.988	-0.0314712524414063
0.991333333333334	-0.0357627868652344
0.994666666666667	-0.0338554382324219
0.998	-0.0238418579101563
1.00133333333334	-0.0100135803222656
1.00466666666667	0.00476837158203125
1.008	0.0128746032714844
1.01133333333334	0.0176429748535156
1.01466666666667	0.0233650207519531
1.018	0.0185966491699219
1.02133333333334	0.0100135803222656
1.02466666666667	0.0019073486328125
1.028	0.00524520874023438
1.03133333333334	0.02288818359375
1.03466666666667	0.0414848327636719
1.038	0.0619888305664063
1.04133333333334	0.0743865966796875
1.04466666666667	0.0810623168945313
1.048	0.08392333984375
1.05133333333334	0.0796318054199219
1.05466666666667	0.0700950622558594
1.058	0.0519752502441407
1.06133333333334	0.0362396240234375
1.06466666666667	0.0295639038085938
1.068	0.0281333923339844
1.07133333333334	0.026702880859375
1.07466666666667	0.0276565551757813
1.078	0.0333786010742188
1.08133333333334	0.0467300415039063
1.08466666666667	0.05340576171875
1.088	0.0562667846679688
1.09133333333334	0.0581741333007813
1.09466666666667	0.0591278076171875
1.098	0.0615119934082032
1.10133333333334	0.05340576171875
1.10466666666667	0.0472068786621094
1.108	0.03814697265625
1.11133333333334	0.0329017639160156
1.11466666666667	0.0333786010742188
1.118	0.0395774841308594
1.12133333333334	0.0481605529785156
1.12466666666667	0.0505447387695313
1.128	0.0486373901367188
1.13133333333334	0.0433921813964844
1.13466666666667	0.034332275390625
1.138	0.0238418579101563
1.14133333333334	0.0200271606445313
1.14466666666667	0.0224113464355469
1.148	0.0286102294921875
1.15133333333334	0.0300407409667969
1.15466666666667	0.0309944152832031
1.158	0.0329017639160156
1.16133333333334	0.0348091125488281
1.16466666666667	0.0395774841308594
1.168	0.0472068786621094
1.17133333333334	0.057220458984375
1.17466666666667	0.0596046447753907
1.178	0.0553131103515625
1.18133333333334	0.0486373901367188
1.18466666666667	0.0443458557128906
1.188	0.0362396240234375
1.19133333333334	0.0281333923339844
1.19466666666667	0.0219345092773438
1.198	0.0209808349609375
1.20133333333334	0.0224113464355469
1.20466666666667	0.0157356262207031
1.208	0.00715255737304688
1.21133333333334	-0.00143051147460938
1.21466666666667	0.00095367431640625
1.218	0.00238418579101563
1.22133333333334	0.0019073486328125
1.22466666666667	0.0100135803222656
1.228	0.0300407409667969
1.23133333333334	0.0524520874023438
1.23466666666667	0.0681877136230469
1.238	0.0743865966796875
1.24133333333334	0.0734329223632813
1.24466666666667	0.0643730163574219
1.248	0.0481605529785156
1.25133333333334	0.0352859497070313
1.25466666666667	0.0295639038085938
1.258	0.0376701354980469
1.26133333333334	0.0548362731933594
1.26466666666667	0.06866455078125
1.268	0.0777244567871094
1.27133333333334	0.0805854797363281
1.27466666666667	0.0820159912109375
1.278	0.0762939453125
1.28133333333334	0.06103515625
1.28466666666667	0.0472068786621094
1.288	0.0367164611816406
1.29133333333334	0.0300407409667969
1.29466666666667	0.0133514404296875
1.298	-0.0019073486328125
1.30133333333334	-0.00429153442382813
1.30466666666667	0.00429153442382813
1.308	0.0123977661132813
1.31133333333334	0.019073486328125
1.31466666666667	0.0295639038085938
1.318	0.03814697265625
1.32133333333334	0.0452995300292969
1.32466666666667	0.0476837158203125
1.328	0.0514984130859375
1.33133333333334	0.0429153442382813
1.33466666666667	0.0243186950683594
1.338	0.0123977661132813
1.34133333333334	0.00286102294921875
1.34466666666667	0
1.348	-0.00524520874023438
1.35133333333334	0.00095367431640625
1.35466666666667	0.0200271606445313
1.358	0.0395774841308594
1.36133333333334	0.0553131103515625
1.36466666666667	0.0629425048828125
1.368	0.0677108764648438
1.37133333333334	0.0734329223632813
1.37466666666667	0.0777244567871094
1.378	0.0815391540527344
1.38133333333334	0.0815391540527344
1.38466666666667	0.0772476196289063
1.388	0.0681877136230469
1.39133333333334	0.0491142272949219
1.39466666666667	0.0262260437011719
1.398	0.00858306884765625
1.40133333333334	0.000476837158203125
1.40466666666667	-0.000476837158203125
1.408	0.00810623168945313
1.41133333333334	0.0233650207519531
1.41466666666667	0.0371932983398438
1.418	0.0371932983398438
1.42133333333334	0.0271797180175781
1.42466666666667	0.0181198120117188
1.428	0.0095367431640625
1.43133333333334	0.00762939453125
1.43466666666667	0.011444091796875
1.438	0.0181198120117188
1.44133333333334	0.0209808349609375
1.44466666666667	0.0185966491699219
1.448	0.0219345092773438
1.45133333333334	0.0276565551757813
1.45466666666667	0.034332275390625
1.458	0.0438690185546875
1.46133333333334	0.0567436218261719
1.46466666666667	0.0729560852050782
1.468	0.0872611999511719
1.47133333333334	0.0948905944824219
1.47466666666667	0.0987052917480469
1.478	0.0934600830078125
1.48133333333334	0.0853538513183594
1.48466666666667	0.0734329223632813
1.488	0.06103515625
1.49133333333334	0.0543594360351563
1.49466666666667	0.0448226928710938
1.498	0.0395774841308594
1.50133333333334	0.0324249267578125
1.50466666666667	0.0324249267578125
1.508	0.0324249267578125
1.51133333333334	0.0314712524414063
1.51466666666667	0.0371932983398438
1.518	0.049591064453125
1.52133333333334	0.064849853515625
1.52466666666667	0.072479248046875
1.528	0.0734329223632813
1.53133333333334	0.0715255737304688
1.53466666666667	0.06866455078125
1.538	0.0643730163574219
1.54133333333334	0.0596046447753907
1.54466666666667	0.049591064453125
1.548	0.0414848327636719
1.55133333333334	0.0352859497070313
1.55466666666667	0.0367164611816406
1.558	0.0376701354980469
1.56133333333334	0.0329017639160156
1.56466666666667	0.0300407409667969
1.568	0.026702880859375
1.57133333333334	0.0209808349609375
1.57466666666667	0.00524520874023438
1.578	-0.00810623168945313
1.58133333333334	-0.0128746032714844
1.58466666666667	-0.0104904174804688
1.588	-0.00476837158203125
1.59133333333334	0.00143051147460938
1.59466666666667	0.0109672546386719
1.598	0.0214576721191406
1.60133333333334	0.0338554382324219
1.60466666666667	0.0467300415039063
1.608	0.0615119934082032
1.61133333333334	0.0786781311035157
1.61466666666667	0.0901222229003906
1.618	0.095367431640625
1.62133333333334	0.0934600830078125
1.62466666666667	0.091552734375
1.628	0.0844001770019531
1.63133333333334	0.072479248046875
1.63466666666667	0.0591278076171875
1.638	0.0529289245605469
1.64133333333334	0.0538825988769532
1.64466666666667	0.057220458984375
1.648	0.0605583190917969
1.65133333333334	0.0658035278320313
1.65466666666667	0.0734329223632813
1.658	0.080108642578125
1.66133333333334	0.0853538513183594
1.66466666666667	0.0896453857421875
1.668	0.0958442687988281
1.67133333333334	0.0977516174316406
1.67466666666667	0.0934600830078125
1.678	0.0848770141601563
1.68133333333334	0.0767707824707032
1.68466666666667	0.0658035278320313
1.688	0.05340576171875
1.69133333333334	0.0433921813964844
1.69466666666667	0.0424385070800781
1.698	0.0491142272949219
1.70133333333334	0.05340576171875
1.70466666666667	0.0529289245605469
1.708	0.0562667846679688
1.71133333333334	0.0624656677246094
1.71466666666667	0.0691413879394532
1.718	0.06866455078125
1.72133333333334	0.0691413879394532
1.72466666666667	0.0743865966796875
1.728	0.0767707824707032
1.73133333333334	0.0796318054199219
1.73466666666667	0.080108642578125
1.738	0.0867843627929688
1.74133333333334	0.0882148742675781
1.74466666666667	0.0853538513183594
1.748	0.080108642578125
1.75133333333334	0.0700950622558594
1.75466666666667	0.0615119934082032
1.758	0.0514984130859375
1.76133333333334	0.0481605529785156
1.76466666666667	0.0467300415039063
1.768	0.0514984130859375
1.77133333333334	0.0567436218261719
1.77466666666667	0.0605583190917969
1.778	0.0629425048828125
1.78133333333334	0.0624656677246094
1.78466666666667	0.0634193420410157
1.788	0.0600814819335938
1.79133333333334	0.0605583190917969
1.79466666666667	0.0600814819335938
1.798	0.0667572021484375
1.80133333333334	0.0729560852050782
1.80466666666667	0.0782012939453125
1.808	0.0829696655273438
1.81133333333334	0.0901222229003906
1.81466666666667	0.0939369201660156
1.818	0.0891685485839844
1.82133333333334	0.0844001770019531
1.82466666666667	0.0829696655273438
1.828	0.0872611999511719
1.83133333333334	0.0910758972167969
1.83466666666667	0.101566314697266
1.838	0.10824203491211
1.84133333333334	0.105381011962891
1.84466666666667	0.0901222229003906
1.848	0.0753402709960938
1.85133333333334	0.0677108764648438
1.85466666666667	0.0581741333007813
1.858	0.0505447387695313
1.86133333333334	0.0467300415039063
1.86466666666667	0.0548362731933594
1.868	0.0596046447753907
1.87133333333334	0.05340576171875
1.87466666666667	0.0476837158203125
1.878	0.0462532043457031
1.88133333333334	0.0553131103515625
1.88466666666667	0.057220458984375
1.888	0.0553131103515625
1.89133333333334	0.05340576171875
1.89466666666667	0.0486373901367188
1.898	0.041961669921875
1.90133333333334	0.0300407409667969
1.90466666666667	0.0224113464355469
1.908	0.0185966491699219
1.91133333333334	0.0147819519042969
1.91466666666667	0.0109672546386719
1.918	0.0104904174804688
1.92133333333334	0.0128746032714844
1.92466666666667	0.0200271606445313
1.928	0.0324249267578125
1.93133333333334	0.0481605529785156
1.93466666666667	0.0591278076171875
1.938	0.0643730163574219
1.94133333333334	0.0691413879394532
1.94466666666667	0.0677108764648438
1.948	0.0619888305664063
1.95133333333334	0.0514984130859375
1.95466666666667	0.041961669921875
1.958	0.0376701354980469
1.96133333333334	0.0314712524414063
1.96466666666667	0.0286102294921875
1.968	0.0271797180175781
1.97133333333334	0.0290870666503906
1.97466666666667	0.0295639038085938
1.978	0.0247955322265625
1.98133333333334	0.0200271606445313
1.98466666666667	0.0209808349609375
1.988	0.0252723693847656
1.99133333333334	0.0290870666503906
1.99466666666667	0.0309944152832031
1.998	0.0414848327636719
2.00133333333334	0.0562667846679688
2.00466666666667	0.0624656677246094
2.008	0.0562667846679688
2.01133333333334	0.0486373901367188
2.01466666666667	0.0462532043457031
2.018	0.0424385070800781
2.02133333333334	0.0300407409667969
2.02466666666667	0.0176429748535156
2.028	0.0109672546386719
2.03133333333334	0.011444091796875
2.03466666666667	0.0133514404296875
2.038	0.0138282775878906
2.04133333333334	0.0209808349609375
2.04466666666667	0.030517578125
2.048	0.0400543212890625
2.05133333333334	0.0405311584472656
2.05466666666667	0.0352859497070313
2.058	0.0352859497070313
2.06133333333334	0.0376701354980469
2.06466666666667	0.041961669921875
2.068	0.0457763671875
2.07133333333334	0.0472068786621094
2.07466666666667	0.0514984130859375
2.078	0.0548362731933594
2.08133333333334	0.0562667846679688
2.08466666666667	0.0548362731933594
2.088	0.0491142272949219
2.09133333333334	0.0467300415039063
2.09466666666667	0.0443458557128906
2.098	0.0491142272949219
2.10133333333334	0.0567436218261719
2.10466666666667	0.0586509704589844
2.108	0.0548362731933594
2.11133333333334	0.0519752502441407
2.11466666666667	0.0538825988769532
2.118	0.0519752502441407
2.12133333333334	0.0457763671875
2.12466666666667	0.0448226928710938
2.128	0.0505447387695313
2.13133333333334	0.0619888305664063
2.13466666666667	0.0677108764648438
2.138	0.0696182250976563
2.14133333333334	0.0658035278320313
2.14466666666667	0.0634193420410157
2.148	0.0653266906738282
2.15133333333334	0.0643730163574219
2.15466666666667	0.0634193420410157
2.158	0.0586509704589844
2.16133333333334	0.0567436218261719
2.16466666666667	0.0510215759277344
2.168	0.0429153442382813
2.17133333333334	0.0400543212890625
2.17466666666667	0.03814697265625
2.178	0.0457763671875
2.18133333333334	0.05340576171875
2.18466666666667	0.0653266906738282
2.188	0.0743865966796875
2.19133333333334	0.0805854797363281
2.19466666666667	0.0867843627929688
2.198	0.0824928283691406
2.20133333333334	0.0758171081542969
2.20466666666667	0.0653266906738282
2.208	0.057220458984375
2.21133333333334	0.0448226928710938
2.21466666666667	0.0314712524414063
2.218	0.0247955322265625
2.22133333333334	0.0200271606445313
2.22466666666667	0.0200271606445313
2.228	0.0171661376953125
2.23133333333334	0.0147819519042969
2.23466666666667	0.00858306884765625
2.238	0.0057220458984375
2.24133333333334	0.00715255737304688
2.24466666666667	0.0057220458984375
2.248	0.00762939453125
2.25133333333334	0.0147819519042969
2.25466666666667	0.0286102294921875
2.258	0.0386238098144531
2.26133333333334	0.049591064453125
2.26466666666667	0.0710487365722657
2.268	0.0934600830078125
2.27133333333334	0.10824203491211
2.27466666666667	0.112533569335938
2.278	0.11444091796875
2.28133333333334	0.113010406494141
2.28466666666667	0.0982284545898438
2.288	0.08392333984375
2.29133333333334	0.0758171081542969
2.29466666666667	0.0782012939453125
2.298	0.0767707824707032
2.30133333333334	0.0720024108886719
2.30466666666667	0.0600814819335938
2.308	0.0467300415039063
2.31133333333334	0.0357627868652344
2.31466666666667	0.0281333923339844
2.318	0.0295639038085938
2.32133333333334	0.0329017639160156
2.32466666666667	0.0452995300292969
2.328	0.0548362731933594
2.33133333333334	0.0567436218261719
2.33466666666667	0.0514984130859375
2.338	0.0448226928710938
2.34133333333334	0.0438690185546875
2.34466666666667	0.0448226928710938
2.348	0.0472068786621094
2.35133333333334	0.0538825988769532
2.35466666666667	0.0600814819335938
2.358	0.0653266906738282
2.36133333333334	0.06103515625
2.36466666666667	0.0529289245605469
2.368	0.0433921813964844
2.37133333333334	0.0290870666503906
2.37466666666667	0.0152587890625
2.378	-0.00143051147460938
2.38133333333334	-0.0119209289550781
2.38466666666667	-0.0162124633789063
2.388	-0.00715255737304688
2.39133333333334	0.00858306884765625
2.39466666666667	0.0209808349609375
2.398	0.0300407409667969
2.40133333333334	0.0386238098144531
2.40466666666667	0.0424385070800781
2.408	0.0371932983398438
2.41133333333334	0.0319480895996094
2.41466666666667	0.0324249267578125
2.418	0.0367164611816406
2.42133333333334	0.0414848327636719
2.42466666666667	0.0481605529785156
2.428	0.0591278076171875
2.43133333333334	0.0662803649902344
2.43466666666667	0.0677108764648438
2.438	0.0667572021484375
2.44133333333334	0.0629425048828125
2.44466666666667	0.0543594360351563
2.448	0.0410079956054688
2.45133333333334	0.0257492065429688
2.45466666666667	0.0171661376953125
2.458	0.0176429748535156
2.46133333333334	0.0238418579101563
2.46466666666667	0.0348091125488281
2.468	0.0400543212890625
2.47133333333334	0.0462532043457031
2.47466666666667	0.0524520874023438
2.478	0.0624656677246094
2.48133333333334	0.0696182250976563
2.48466666666667	0.0658035278320313
2.488	0.0634193420410157
2.49133333333334	0.0653266906738282
2.49466666666667	0.0700950622558594
2.498	0.0662803649902344
2.50133333333334	0.06103515625
2.50466666666667	0.072479248046875
2.508	0.0910758972167969
2.51133333333334	0.107765197753906
2.51466666666667	0.107765197753906
2.518	0.101566314697266
2.52133333333334	0.0963211059570313
2.52466666666667	0.0872611999511719
2.528	0.0834465026855469
2.53133333333334	0.0715255737304688
2.53466666666667	0.06866455078125
2.538	0.0662803649902344
2.54133333333334	0.0634193420410157
2.54466666666667	0.0567436218261719
2.548	0.0505447387695313
2.55133333333334	0.0524520874023438
2.55466666666667	0.0505447387695313
2.558	0.0438690185546875
2.56133333333334	0.0319480895996094
2.56466666666667	0.0314712524414063
2.568	0.0314712524414063
2.57133333333334	0.0362396240234375
2.57466666666667	0.0391006469726563
2.578	0.049591064453125
2.58133333333334	0.0677108764648438
2.58466666666667	0.0772476196289063
2.588	0.0782012939453125
2.59133333333334	0.0762939453125
2.59466666666667	0.0820159912109375
2.598	0.0948905944824219
2.60133333333334	0.102043151855469
2.60466666666667	0.107288360595703
2.608	0.111579895019531
2.61133333333334	0.112533569335938
2.61466666666667	0.110149383544922
2.618	0.0982284545898438
2.62133333333334	0.0886917114257813
2.62466666666667	0.0820159912109375
2.628	0.0786781311035157
2.63133333333334	0.0782012939453125
2.63466666666667	0.0815391540527344
2.638	0.0944137573242188
2.64133333333334	0.104904174804688
2.64466666666667	0.108718872070313
2.648	0.107288360595703
2.65133333333334	0.104904174804688
2.65466666666667	0.101566314697266
2.658	0.0896453857421875
2.66133333333334	0.072479248046875
2.66466666666667	0.0586509704589844
2.668	0.0514984130859375
2.67133333333334	0.0443458557128906
2.67466666666667	0.0362396240234375
2.678	0.0329017639160156
2.68133333333334	0.0443458557128906
2.68466666666667	0.0557899475097657
2.688	0.0596046447753907
2.69133333333334	0.0581741333007813
2.69466666666667	0.0543594360351563
2.698	0.0510215759277344
2.70133333333334	0.0376701354980469
2.70466666666667	0.0238418579101563
2.708	0.0157356262207031
2.71133333333334	0.0143051147460938
2.71466666666667	0.0152587890625
2.718	0.0119209289550781
2.72133333333334	0.0133514404296875
2.72466666666667	0.0209808349609375
2.728	0.0295639038085938
2.73133333333334	0.030517578125
2.73466666666667	0.030517578125
2.738	0.0329017639160156
2.74133333333334	0.0338554382324219
2.74466666666667	0.0309944152832031
2.748	0.0300407409667969
2.75133333333334	0.041961669921875
2.75466666666667	0.06103515625
2.758	0.0767707824707032
2.76133333333334	0.0844001770019531
2.76466666666667	0.0829696655273438
2.768	0.0786781311035157
2.77133333333334	0.0715255737304688
2.77466666666667	0.0662803649902344
2.778	0.0658035278320313
2.78133333333334	0.0672340393066407
2.78466666666667	0.0710487365722657
2.788	0.0743865966796875
2.79133333333334	0.0758171081542969
2.79466666666667	0.0715255737304688
2.798	0.06866455078125
2.80133333333334	0.0743865966796875
2.80466666666667	0.0886917114257813
2.808	0.0987052917480469
2.81133333333334	0.107765197753906
2.81466666666667	0.111579895019531
2.818	0.107765197753906
2.82133333333334	0.0987052917480469
2.82466666666667	0.0896453857421875
2.828	0.0829696655273438
2.83133333333334	0.072479248046875
2.83466666666667	0.06103515625
2.838	0.0553131103515625
2.84133333333334	0.0548362731933594
2.84466666666667	0.0524520874023438
2.848	0.0514984130859375
2.85133333333334	0.0505447387695313
2.85466666666667	0.0543594360351563
2.858	0.0581741333007813
2.86133333333334	0.0591278076171875
2.86466666666667	0.0586509704589844
2.868	0.0591278076171875
2.87133333333334	0.0605583190917969
2.87466666666667	0.0581741333007813
2.878	0.0543594360351563
2.88133333333334	0.0557899475097657
2.88466666666667	0.0634193420410157
2.888	0.0715255737304688
2.89133333333334	0.0810623168945313
2.89466666666667	0.0972747802734375
2.898	0.123977661132813
2.90133333333334	0.149726867675781
2.90466666666667	0.16927719116211
2.908	0.185966491699219
2.91133333333334	0.202655792236328
2.91466666666667	0.22125244140625
2.918	0.240325927734375
2.92133333333334	0.267982482910156
2.92466666666667	0.307559967041016
2.928	0.362873077392578
2.93133333333334	0.43630599975586
2.93466666666667	0.530719757080078
2.938	0.64849853515625
2.94133333333334	0.792980194091797
2.94466666666667	0.973701477050781
2.948	1.19924545288086
2.95133333333334	1.47247314453125
2.95466666666667	1.79529190063477
2.958	2.17390060424805
2.96133333333334	2.61354446411133
2.96466666666667	3.11565399169922
2.968	3.67307662963867
2.97133333333334	4.28342819213867
2.97466666666667	4.93526458740235
2.978	5.61189651489258
2.98133333333334	6.28709793090821
2.98466666666667	6.93988800048828
2.988	7.55071640014649
2.99133333333334	8.09049606323242
2.99466666666667	8.54110717773438
2.998	8.89444351196289
3.00133333333334	9.15288925170899
3.00466666666667	9.31167602539063
3.008	9.35888290405274
3.01133333333334	9.3073844909668
3.01466666666667	9.17100906372071
3.018	8.96024703979492
3.02133333333334	8.67891311645508
3.02466666666667	8.34178924560547
3.028	7.97700881958008
3.03133333333334	7.59410858154297
3.03466666666667	7.19928741455078
3.038	6.79731369018555
3.04133333333334	6.39438629150391
3.04466666666667	5.99431991577149
3.048	5.59520721435547
3.05133333333334	5.20610809326172
3.05466666666667	4.82654571533203
3.058	4.45890426635742
3.06133333333334	4.10795211791992
3.06466666666667	3.78179550170899
3.068	3.48091125488281
3.07133333333334	3.204345703125
3.07466666666667	2.95495986938477
3.078	2.72798538208008
3.08133333333334	2.52294540405274
3.08466666666667	2.33030319213867
3.088	2.1510124206543
3.09133333333334	1.98602676391602
3.09466666666667	1.83629989624024
3.098	1.70421600341797
3.10133333333334	1.58023834228516
3.10466666666667	1.47151947021485
3.108	1.3723373413086
3.11133333333334	1.27363204956055
3.11466666666667	1.1749267578125
3.118	1.08051300048828
3.12133333333334	0.998973846435547
3.12466666666667	0.918388366699219
3.128	0.850677490234375
3.13133333333334	0.804901123046875
3.13466666666667	0.780105590820313
3.138	0.757694244384766
3.14133333333334	0.727176666259766
3.14466666666667	0.698566436767578
3.148	0.668525695800782
3.15133333333334	0.63323974609375
3.15466666666667	0.585079193115235
3.158	0.537872314453125
3.16133333333334	0.504493713378907
3.16466666666667	0.482559204101563
3.168	0.467300415039063
3.17133333333334	0.448703765869141
3.17466666666667	0.432491302490235
3.178	0.417709350585938
3.18133333333334	0.397205352783203
3.18466666666667	0.376701354980469
3.188	0.359058380126953
3.19133333333334	0.351428985595703
3.19466666666667	0.347137451171875
3.198	0.342845916748047
3.20133333333334	0.339984893798828
3.20466666666667	0.336170196533203
3.208	0.326633453369141
3.21133333333334	0.311851501464844
3.21466666666667	0.302314758300781
3.218	0.302791595458985
3.22133333333334	0.313758850097656
3.22466666666667	0.322818756103516
3.228	0.327110290527344
3.23133333333334	0.322341918945313
3.23466666666667	0.305652618408203
3.238	0.285148620605469
3.24133333333334	0.260353088378906
3.24466666666667	0.241756439208985
3.248	0.224113464355469
3.25133333333334	0.215530395507813
3.25466666666667	0.220298767089844
3.258	0.2288818359375
3.26133333333334	0.232696533203125
3.26466666666667	0.228404998779297
3.268	0.229358673095703
3.27133333333334	0.238418579101563
3.27466666666667	0.243663787841797
3.278	0.241756439208985
3.28133333333334	0.237464904785156
3.28466666666667	0.233650207519531
3.288	0.224590301513672
3.29133333333334	0.205039978027344
3.29466666666667	0.185012817382813
3.298	0.169754028320313
3.30133333333334	0.159740447998047
3.30466666666667	0.151157379150391
3.308	0.145912170410156
3.31133333333334	0.148296356201172
3.31466666666667	0.151157379150391
3.318	0.150203704833985
3.32133333333334	0.141620635986328
3.32466666666667	0.130653381347656
3.328	0.119209289550781
3.33133333333334	0.105381011962891
3.33466666666667	0.095367431640625
3.338	0.095367431640625
3.34133333333334	0.10824203491211
3.34466666666667	0.128269195556641
3.348	0.151157379150391
3.35133333333334	0.16927719116211
3.35466666666667	0.177383422851563
3.358	0.174045562744141
3.36133333333334	0.168800354003906
3.36466666666667	0.162124633789063
3.368	0.152587890625
3.37133333333334	0.143051147460938
3.37466666666667	0.141143798828125
3.378	0.143527984619141
3.38133333333334	0.137805938720703
3.38466666666667	0.120639801025391
3.388	0.107765197753906
3.39133333333334	0.0982284545898438
3.39466666666667	0.087738037109375
3.398	0.0672340393066407
3.40133333333334	0.0476837158203125
3.40466666666667	0.041961669921875
3.408	0.0433921813964844
3.41133333333334	0.0514984130859375
3.41466666666667	0.0557899475097657
3.418	0.06103515625
3.42133333333334	0.0653266906738282
3.42466666666667	0.0624656677246094
3.428	0.0596046447753907
3.43133333333334	0.05340576171875
3.43466666666667	0.0543594360351563
3.438	0.057220458984375
3.44133333333334	0.06866455078125
3.44466666666667	0.0858306884765625
3.448	0.10061264038086
3.45133333333334	0.107765197753906
3.45466666666667	0.110626220703125
3.458	0.112533569335938
3.46133333333334	0.113964080810547
3.46466666666667	0.110626220703125
3.468	0.101566314697266
3.47133333333334	0.0886917114257813
3.47466666666667	0.0715255737304688
3.478	0.0591278076171875
3.48133333333334	0.0557899475097657
3.48466666666667	0.0596046447753907
3.488	0.0638961791992188
3.49133333333334	0.0743865966796875
3.49466666666667	0.0958442687988281
3.498	0.121116638183594
3.50133333333334	0.135421752929688
3.50466666666667	0.140190124511719
3.508	0.145912170410156
3.51133333333334	0.14495849609375
3.51466666666667	0.133991241455078
3.518	0.113964080810547
3.52133333333334	0.0925064086914063
3.52466666666667	0.0815391540527344
3.528	0.0782012939453125
3.53133333333334	0.0872611999511719
3.53466666666667	0.09918212890625
3.538	0.105857849121094
3.54133333333334	0.110149383544922
3.54466666666667	0.111579895019531
3.548	0.109195709228516
3.55133333333334	0.0987052917480469
3.55466666666667	0.0848770141601563
3.558	0.0777244567871094
3.56133333333334	0.0762939453125
3.56466666666667	0.0748634338378907
3.568	0.0672340393066407
3.57133333333334	0.0591278076171875
3.57466666666667	0.0605583190917969
3.578	0.0662803649902344
3.58133333333334	0.0705718994140625
3.58466666666667	0.0634193420410157
3.588	0.0548362731933594
3.59133333333334	0.049591064453125
3.59466666666667	0.0443458557128906
3.598	0.0491142272949219
3.60133333333334	0.0548362731933594
3.60466666666667	0.0691413879394532
3.608	0.0824928283691406
3.61133333333334	0.10061264038086
3.61466666666667	0.116825103759766
3.618	0.123023986816406
3.62133333333334	0.126361846923828
3.62466666666667	0.12969970703125
3.628	0.1373291015625
3.63133333333334	0.135421752929688
3.63466666666667	0.129222869873047
3.638	0.119686126708985
3.64133333333334	0.109672546386719
3.64466666666667	0.103950500488281
3.648	0.102043151855469
3.65133333333334	0.110626220703125
3.65466666666667	0.121593475341797
3.658	0.133991241455078
3.66133333333334	0.139236450195313
3.66466666666667	0.136852264404297
3.668	0.128746032714844
3.67133333333334	0.120162963867188
3.67466666666667	0.112056732177735
3.678	0.0977516174316406
3.68133333333334	0.0858306884765625
3.68466666666667	0.0748634338378907
3.688	0.064849853515625
3.69133333333334	0.0538825988769532
3.69466666666667	0.0405311584472656
3.698	0.03814697265625
3.70133333333334	0.0400543212890625
3.70466666666667	0.03814697265625
3.708	0.0290870666503906
3.71133333333334	0.00333786010742188
3.71466666666667	-0.0243186950683594
3.718	-0.0619888305664063
3.72133333333334	-0.101566314697266
3.72466666666667	-0.143527984619141
3.728	-0.178337097167969
3.73133333333334	-0.201702117919922
3.73466666666667	-0.220298767089844
3.738	-0.239849090576172
3.74133333333334	-0.250816345214844
3.74466666666667	-0.25177001953125
3.748	-0.242233276367188
3.75133333333334	-0.22125244140625
3.75466666666667	-0.180721282958985
3.758	-0.109672546386719
3.76133333333334	-0.00715255737304688
3.76466666666667	0.135421752929688
3.768	0.320911407470703
3.77133333333334	0.546932220458985
3.77466666666667	0.809669494628906
3.778	1.11150741577149
3.78133333333334	1.45769119262696
3.78466666666667	1.84202194213867
3.788	2.26068496704102
3.79133333333334	2.71081924438477
3.79466666666667	3.19242477416992
3.798	3.69882583618164
3.80133333333334	4.21762466430664
3.80466666666667	4.7454833984375
3.808	5.27191162109375
3.81133333333334	5.79833984375
3.81466666666667	6.32143020629883
3.818	6.84547424316407
3.82133333333334	7.35521316528321
3.82466666666667	7.8425407409668
3.828	8.29553604125977
3.83133333333334	8.70895385742188
3.83466666666667	9.07039642333985
3.838	9.3684196472168
3.84133333333334	9.60159301757813
3.84466666666667	9.76848602294922
3.848	9.86957550048828
3.85133333333334	9.90915298461914
3.85466666666667	9.88912582397461
3.858	9.80567932128906
3.86133333333334	9.66072082519531
3.86466666666667	9.45663452148438
3.868	9.20677185058594
3.87133333333334	8.90779495239258
3.87466666666667	8.56876373291016
3.878	8.18967819213867
3.88133333333334	7.78007507324219
3.88466666666667	7.34281539916992
3.888	6.89268112182617
3.89133333333334	6.43396377563477
3.89466666666667	5.97095489501953
3.898	5.51557540893555
3.90133333333334	5.07450103759766
3.90466666666667	4.66156005859375
3.908	4.26769256591797
3.91133333333334	3.88813018798828
3.91466666666667	3.53002548217774
3.918	3.19623947143555
3.92133333333334	2.89440155029297
3.92466666666667	2.61783599853516
3.928	2.37035751342774
3.93133333333334	2.15959548950196
3.93466666666667	1.97887420654297
3.938	1.82819366455078
3.94133333333334	1.69849395751953
3.94466666666667	1.58548355102539
3.948	1.49345397949219
3.95133333333334	1.42955780029297
3.95466666666667	1.39951705932617
3.958	1.40237808227539
3.96133333333334	1.43861770629883
3.96466666666667	1.52349472045899
3.968	1.64461135864258
3.97133333333334	1.800537109375
3.97466666666667	1.99222564697266
3.978	2.22587585449219
3.98133333333334	2.51388549804688
3.98466666666667	2.85720825195313
3.988	3.27205657958985
3.99133333333334	3.77655029296875
3.99466666666667	4.38690185546875
3.998	5.12027740478516
4.00133333333334	5.99002838134766
4.00466666666667	7.02095031738282
4.008	8.24737548828125
4.01133333333334	9.69505310058594
4.01466666666667	11.3978385925293
4.018	13.3829116821289
4.02133333333334	15.6798362731934
4.02466666666667	18.3110237121582
4.028	21.2903022766113
4.03133333333334	24.6295928955078
4.03466666666667	28.3141136169434
4.038	32.3195457458496
4.04133333333334	36.6039276123047
4.04466666666667	41.1052703857422
4.048	45.736312866211
4.05133333333334	50.3849983215332
4.05466666666667	54.9492835998535
4.058	59.3056678771973
4.06133333333334	63.3220672607422
4.06466666666667	66.8702125549317
4.068	69.8394775390625
4.07133333333334	72.134017944336
4.07466666666667	73.6665725708008
4.078	74.3765830993653
4.08133333333334	74.2487907409668
4.08466666666667	73.291301727295
4.088	71.5413093566895
4.09133333333334	69.0641403198242
4.09466666666667	65.9489631652832
4.098	62.3044967651367
4.10133333333334	58.2466125488282
4.10466666666667	53.9035797119141
4.108	49.3922233581543
4.11133333333334	44.8274612426758
4.11466666666667	40.3084754943848
4.118	35.9377861022949
4.12133333333334	31.7883491516113
4.12466666666667	27.9135704040528
4.128	24.345874786377
4.13133333333334	21.1057662963867
4.13466666666667	18.2056427001953
4.138	15.6331062316895
4.14133333333334	13.3733749389649
4.14466666666667	11.406421661377
4.148	9.71555709838867
4.15133333333334	8.27550888061524
4.15466666666667	7.05862045288086
4.158	6.03389739990235
4.16133333333334	5.17368316650391
4.16466666666667	4.45365905761719
4.168	3.84759902954102
4.17133333333334	3.33404541015625
4.17466666666667	2.89773941040039
4.178	2.53105163574219
4.18133333333334	2.23255157470703
4.18466666666667	1.98841094970703
4.188	1.78289413452149
4.19133333333334	1.60503387451172
4.19466666666667	1.4491081237793
4.198	1.31511688232422
4.20133333333334	1.190185546875
4.20466666666667	1.07860565185547
4.208	0.986099243164063
4.21133333333334	0.910758972167969
4.21466666666667	0.844955444335938
4.218	0.784397125244141
4.22133333333334	0.734329223632813
4.22466666666667	0.689506530761719
4.228	0.64992904663086
4.23133333333334	0.621318817138672
4.23466666666667	0.603199005126953
4.238	0.58126449584961
4.24133333333334	0.548362731933594
4.24466666666667	0.510692596435547
4.248	0.473499298095703
4.25133333333334	0.42867660522461
4.25466666666667	0.380516052246094
4.258	0.333786010742188
4.26133333333334	0.295162200927735
4.26466666666667	0.253677368164063
4.268	0.206470489501953
4.27133333333334	0.155925750732422
4.27466666666667	0.103950500488281
4.278	0.0529289245605469
4.28133333333334	-0.00858306884765625
4.28466666666667	-0.0767707824707032
4.288	-0.155925750732422
4.29133333333334	-0.241756439208985
4.29466666666667	-0.339031219482422
4.298	-0.448703765869141
4.30133333333334	-0.574111938476563
4.30466666666667	-0.718116760253907
4.308	-0.876426696777344
4.31133333333334	-1.04856491088867
4.31466666666667	-1.23167037963867
4.318	-1.42431259155274
4.32133333333334	-1.61838531494141
4.32466666666667	-1.81198120117188
4.328	-2.00700759887696
4.33133333333334	-2.20012664794922
4.33466666666667	-2.39133834838867
4.338	-2.57062911987305
4.34133333333334	-2.73942947387696
4.34466666666667	-2.89011001586914
4.348	-3.0202865600586
4.35133333333334	-3.12185287475586
4.35466666666667	-3.19051742553711
4.358	-3.2339096069336
4.36133333333334	-3.24583053588867
4.36466666666667	-3.22818756103516
4.368	-3.17716598510742
4.37133333333334	-3.10039520263672
4.37466666666667	-2.99358367919922
4.378	-2.85053253173828
4.38133333333334	-2.67887115478516
4.38466666666667	-2.48479843139649
4.388	-2.2735595703125
4.39133333333334	-2.0599365234375
4.39466666666667	-1.85632705688477
4.398	-1.66845321655274
4.40133333333334	-1.48725509643555
4.40466666666667	-1.30891799926758
4.408	-1.1444091796875
4.41133333333334	-0.988483428955078
4.41466666666667	-0.838279724121094
4.418	-0.699043273925782
4.42133333333334	-0.581741333007813
4.42466666666667	-0.48828125
4.428	-0.410079956054688
4.43133333333334	-0.342845916748047
4.43466666666667	-0.28228759765625
4.438	-0.224590301513672
4.44133333333334	-0.168323516845703
4.44466666666667	-0.118255615234375
4.448	-0.0710487365722657
4.45133333333334	-0.0281333923339844
4.45466666666667	0.00762939453125
4.458	0.0362396240234375
4.46133333333334	0.0543594360351563
4.46466666666667	0.0624656677246094
4.468	0.06103515625
4.47133333333334	0.0567436218261719
4.47466666666667	0.0510215759277344
4.478	0.0391006469726563
4.48133333333334	0.0276565551757813
4.48466666666667	0.0257492065429688
4.488	0.0309944152832031
4.49133333333334	0.0324249267578125
4.49466666666667	0.0257492065429688
4.498	0.0176429748535156
4.50133333333334	0.00429153442382813
4.50466666666667	-0.0119209289550781
4.508	-0.0324249267578125
4.51133333333334	-0.0433921813964844
4.51466666666667	-0.0433921813964844
4.518	-0.0333786010742188
4.52133333333334	-0.0133514404296875
4.52466666666667	0.0128746032714844
4.528	0.0338554382324219
4.53133333333334	0.0443458557128906
4.53466666666667	0.0457763671875
4.538	0.0472068786621094
4.54133333333334	0.0462532043457031
4.54466666666667	0.0424385070800781
4.548	0.0462532043457031
4.55133333333334	0.0557899475097657
4.55466666666667	0.0672340393066407
4.558	0.0696182250976563
4.56133333333334	0.0705718994140625
4.56466666666667	0.0743865966796875
4.568	0.0848770141601563
4.57133333333334	0.0967979431152344
4.57466666666667	0.113010406494141
4.578	0.131607055664063
4.58133333333334	0.144004821777344
4.58466666666667	0.147342681884766
4.588	0.142097473144531
4.59133333333334	0.1373291015625
4.59466666666667	0.12969970703125
4.598	0.119686126708985
4.60133333333334	0.116825103759766
4.60466666666667	0.124454498291016
4.608	0.134944915771485
4.61133333333334	0.132560729980469
4.61466666666667	0.1220703125
4.618	0.112533569335938
4.62133333333334	0.109195709228516
4.62466666666667	0.107288360595703
4.628	0.110626220703125
4.63133333333334	0.122547149658203
4.63466666666667	0.140190124511719
4.638	0.156879425048828
4.64133333333334	0.159263610839844
4.64466666666667	0.151157379150391
4.648	0.13113021850586
4.65133333333334	0.11444091796875
4.65466666666667	0.101089477539063
4.658	0.0925064086914063
4.66133333333334	0.0834465026855469
4.66466666666667	0.0758171081542969
4.668	0.06866455078125
4.67133333333334	0.0658035278320313
4.67466666666667	0.0634193420410157
4.678	0.0586509704589844
4.68133333333334	0.064849853515625
4.68466666666667	0.0805854797363281
4.688	0.102519989013672
4.69133333333334	0.115394592285156
4.69466666666667	0.116348266601563
4.698	0.112533569335938
4.70133333333334	0.105381011962891
4.70466666666667	0.0967979431152344
4.708	0.0901222229003906
4.71133333333334	0.0882148742675781
4.71466666666667	0.0972747802734375
4.718	0.113487243652344
4.72133333333334	0.130176544189453
4.72466666666667	0.140666961669922
4.728	0.140666961669922
4.73133333333334	0.132083892822266
4.73466666666667	0.119686126708985
4.738	0.109195709228516
4.74133333333334	0.10061264038086
4.74466666666667	0.095367431640625
4.748	0.0944137573242188
4.75133333333334	0.09918212890625
4.75466666666667	0.101566314697266
4.758	0.10061264038086
4.76133333333334	0.0934600830078125
4.76466666666667	0.0796318054199219
4.768	0.0681877136230469
4.77133333333334	0.06866455078125
4.77466666666667	0.0796318054199219
4.778	0.0863075256347656
4.78133333333334	0.091552734375
4.78466666666667	0.09918212890625
4.788	0.1068115234375
4.79133333333334	0.1068115234375
4.79466666666667	0.0977516174316406
4.798	0.0858306884765625
4.80133333333334	0.0743865966796875
4.80466666666667	0.0720024108886719
4.808	0.0700950622558594
4.81133333333334	0.06103515625
4.81466666666667	0.0491142272949219
4.818	0.0491142272949219
4.82133333333334	0.0624656677246094
4.82466666666667	0.0743865966796875
4.828	0.0782012939453125
4.83133333333334	0.08392333984375
4.83466666666667	0.09918212890625
4.838	0.123023986816406
4.84133333333334	0.141620635986328
4.84466666666667	0.151157379150391
4.848	0.159740447998047
4.85133333333334	0.168800354003906
4.85466666666667	0.171184539794922
4.858	0.158309936523438
4.86133333333334	0.142574310302735
4.86466666666667	0.136852264404297
4.868	0.133514404296875
4.87133333333334	0.126838684082031
4.87466666666667	0.119686126708985
4.878	0.118732452392578
4.88133333333334	0.121116638183594
4.88466666666667	0.116348266601563
4.888	0.116825103759766
4.89133333333334	0.127315521240235
4.89466666666667	0.14495849609375
4.898	0.159263610839844
4.90133333333334	0.166416168212891
4.90466666666667	0.170230865478516
4.908	0.163078308105469
4.91133333333334	0.147819519042969
4.91466666666667	0.130176544189453
4.918	0.109195709228516
4.92133333333334	0.0929832458496094
4.92466666666667	0.08392333984375
4.928	0.087738037109375
4.93133333333334	0.0934600830078125
4.93466666666667	0.0996589660644531
4.938	0.107288360595703
4.94133333333334	0.116348266601563
4.94466666666667	0.121116638183594
4.948	0.122547149658203
4.95133333333334	0.123023986816406
4.95466666666667	0.118255615234375
4.958	0.110626220703125
4.96133333333334	0.101566314697266
4.96466666666667	0.095367431640625
4.968	0.0863075256347656
4.97133333333334	0.0782012939453125
4.97466666666667	0.0791549682617188
4.978	0.0863075256347656
4.98133333333334	0.0920295715332031
4.98466666666667	0.0910758972167969
4.988	0.0901222229003906
4.99133333333334	0.0863075256347656
4.99466666666667	0.0791549682617188
4.998	0.0672340393066407
5.00133333333334	0.0600814819335938
5.00466666666667	0.0553131103515625
5.008	0.0486373901367188
5.01133333333334	0.049591064453125
5.01466666666667	0.0548362731933594
5.018	0.06103515625
5.02133333333334	0.0605583190917969
5.02466666666667	0.0615119934082032
5.028	0.0705718994140625
5.03133333333334	0.0805854797363281
5.03466666666667	0.087738037109375
5.038	0.0939369201660156
5.04133333333334	0.102996826171875
5.04466666666667	0.113964080810547
5.048	0.121116638183594
5.05133333333334	0.126838684082031
5.05466666666667	0.132560729980469
5.058	0.136852264404297
5.06133333333334	0.13875961303711
5.06466666666667	0.133991241455078
5.068	0.127315521240235
5.07133333333334	0.117778778076172
5.07466666666667	0.1068115234375
5.078	0.095367431640625
5.08133333333334	0.0867843627929688
5.08466666666667	0.0896453857421875
5.088	0.102519989013672
5.09133333333334	0.124454498291016
5.09466666666667	0.14495849609375
5.098	0.158309936523438
5.10133333333334	0.163555145263672
5.10466666666667	0.159263610839844
5.108	0.14495849609375
5.11133333333334	0.123977661132813
5.11466666666667	0.107765197753906
5.118	0.1068115234375
5.12133333333334	0.112056732177735
5.12466666666667	0.121593475341797
5.128	0.127792358398438
5.13133333333334	0.128746032714844
5.13466666666667	0.119686126708985
5.138	0.101089477539063
5.14133333333334	0.0858306884765625
5.14466666666667	0.0734329223632813
5.148	0.0700950622558594
5.15133333333334	0.0710487365722657
5.15466666666667	0.0796318054199219
5.158	0.0905990600585938
5.16133333333334	0.104427337646485
5.16466666666667	0.117301940917969
5.168	0.121593475341797
5.17133333333334	0.12350082397461
5.17466666666667	0.1220703125
5.178	0.127315521240235
5.18133333333334	0.13113021850586
5.18466666666667	0.135421752929688
5.188	0.13875961303711
5.19133333333334	0.139236450195313
5.19466666666667	0.1373291015625
5.198	0.126838684082031
5.20133333333334	0.114917755126953
5.20466666666667	0.102519989013672
5.208	0.102043151855469
5.21133333333334	0.1068115234375
5.21466666666667	0.115394592285156
5.218	0.125408172607422
5.22133333333334	0.134944915771485
5.22466666666667	0.140666961669922
5.228	0.136375427246094
5.23133333333334	0.136375427246094
5.23466666666667	0.147819519042969
5.238	0.158786773681641
5.24133333333334	0.164985656738281
5.24466666666667	0.167369842529297
5.248	0.171184539794922
5.25133333333334	0.167369842529297
5.25466666666667	0.149250030517578
5.258	0.13113021850586
5.26133333333334	0.118732452392578
5.26466666666667	0.108718872070313
5.268	0.0944137573242188
5.27133333333334	0.080108642578125
5.27466666666667	0.0734329223632813
5.278	0.0753402709960938
5.28133333333334	0.0810623168945313
5.28466666666667	0.0901222229003906
5.288	0.102996826171875
5.29133333333334	0.111103057861328
5.29466666666667	0.118255615234375
5.298	0.12969970703125
5.30133333333334	0.142097473144531
5.30466666666667	0.152587890625
5.308	0.158309936523438
5.31133333333334	0.166416168212891
5.31466666666667	0.16927719116211
5.318	0.153541564941406
5.32133333333334	0.126361846923828
5.32466666666667	0.102519989013672
5.328	0.087738037109375
5.33133333333334	0.080108642578125
5.33466666666667	0.0758171081542969
5.338	0.0834465026855469
5.34133333333334	0.0967979431152344
5.34466666666667	0.109672546386719
5.348	0.119686126708985
5.35133333333334	0.127315521240235
5.35466666666667	0.133037567138672
5.358	0.132083892822266
5.36133333333334	0.128269195556641
5.36466666666667	0.120639801025391
5.368	0.110149383544922
5.37133333333334	0.095367431640625
5.37466666666667	0.0782012939453125
5.378	0.0634193420410157
5.38133333333334	0.0491142272949219
5.38466666666667	0.0424385070800781
5.388	0.0348091125488281
5.39133333333334	0.0309944152832031
5.39466666666667	0.0319480895996094
5.398	0.0352859497070313
5.40133333333334	0.0376701354980469
5.40466666666667	0.0348091125488281
5.408	0.0338554382324219
5.41133333333334	0.0395774841308594
5.41466666666667	0.0438690185546875
5.418	0.0476837158203125
5.42133333333334	0.0562667846679688
5.42466666666667	0.064849853515625
5.428	0.0734329223632813
5.43133333333334	0.0772476196289063
5.43466666666667	0.0796318054199219
5.438	0.0824928283691406
5.44133333333334	0.0858306884765625
5.44466666666667	0.0905990600585938
5.448	0.095367431640625
5.45133333333334	0.102996826171875
5.45466666666667	0.112533569335938
5.458	0.121593475341797
5.46133333333334	0.132083892822266
5.46466666666667	0.14495849609375
5.468	0.15401840209961
5.47133333333334	0.153541564941406
5.47466666666667	0.148296356201172
5.478	0.14638900756836
5.48133333333334	0.140190124511719
5.48466666666667	0.129222869873047
5.488	0.123023986816406
5.49133333333334	0.127792358398438
5.49466666666667	0.139236450195313
5.498	0.142097473144531
5.50133333333334	0.143051147460938
5.50466666666667	0.145435333251953
5.508	0.143051147460938
5.51133333333334	0.133514404296875
5.51466666666667	0.120162963867188
5.518	0.115394592285156
5.52133333333334	0.114917755126953
5.52466666666667	0.113964080810547
5.528	0.110626220703125
5.53133333333334	0.112056732177735
5.53466666666667	0.111579895019531
5.538	0.108718872070313
5.54133333333334	0.105857849121094
5.54466666666667	0.104427337646485
5.548	0.112533569335938
5.55133333333334	0.114917755126953
5.55466666666667	0.118255615234375
5.558	0.11587142944336
5.56133333333334	0.112056732177735
5.56466666666667	0.106334686279297
5.568	0.100135803222656
5.57133333333334	0.0977516174316406
5.57466666666667	0.102043151855469
5.578	0.109672546386719
5.58133333333334	0.113487243652344
5.58466666666667	0.109672546386719
5.588	0.106334686279297
5.59133333333334	0.1068115234375
5.59466666666667	0.106334686279297
5.598	0.101089477539063
5.60133333333334	0.0948905944824219
5.60466666666667	0.100135803222656
5.608	0.108718872070313
5.61133333333334	0.117301940917969
5.61466666666667	0.116348266601563
5.618	0.118255615234375
5.62133333333334	0.121593475341797
5.62466666666667	0.125885009765625
5.628	0.125885009765625
5.63133333333334	0.119686126708985
5.63466666666667	0.116825103759766
5.638	0.112533569335938
5.64133333333334	0.113010406494141
5.64466666666667	0.112533569335938
5.648	0.110149383544922
5.65133333333334	0.104427337646485
5.65466666666667	0.0929832458496094
5.658	0.0810623168945313
5.66133333333334	0.0658035278320313
5.66466666666667	0.0457763671875
5.668	0.0352859497070313
5.67133333333334	0.0314712524414063
5.67466666666667	0.0352859497070313
5.678	0.0386238098144531
5.68133333333334	0.0424385070800781
5.68466666666667	0.0472068786621094
5.688	0.0486373901367188
5.69133333333334	0.0476837158203125
5.69466666666667	0.0467300415039063
5.698	0.0481605529785156
5.70133333333334	0.0486373901367188
5.70466666666667	0.0481605529785156
5.708	0.0467300415039063
5.71133333333334	0.0514984130859375
5.71466666666667	0.0658035278320313
5.718	0.0815391540527344
5.72133333333334	0.09918212890625
5.72466666666667	0.112533569335938
5.728	0.126361846923828
5.73133333333334	0.133991241455078
5.73466666666667	0.136375427246094
5.738	0.139236450195313
5.74133333333334	0.147342681884766
5.74466666666667	0.156402587890625
5.748	0.153064727783203
5.75133333333334	0.141143798828125
5.75466666666667	0.127315521240235
5.758	0.113964080810547
5.76133333333334	0.095367431640625
5.76466666666667	0.0729560852050782
5.768	0.0529289245605469
5.77133333333334	0.0424385070800781
5.77466666666667	0.0371932983398438
5.778	0.0376701354980469
5.78133333333334	0.0362396240234375
5.78466666666667	0.0400543212890625
5.788	0.0543594360351563
5.79133333333334	0.0734329223632813
5.79466666666667	0.0929832458496094
5.798	0.10061264038086
5.80133333333334	0.107765197753906
5.80466666666667	0.111579895019531
5.808	0.118255615234375
5.81133333333334	0.121593475341797
5.81466666666667	0.1220703125
5.818	0.124454498291016
5.82133333333334	0.133037567138672
5.82466666666667	0.148296356201172
5.828	0.155448913574219
5.83133333333334	0.154972076416016
5.83466666666667	0.145912170410156
5.838	0.141620635986328
5.84133333333334	0.133991241455078
5.84466666666667	0.126361846923828
5.848	0.120162963867188
5.85133333333334	0.113010406494141
5.85466666666667	0.10824203491211
5.858	0.104427337646485
5.86133333333334	0.104427337646485
5.86466666666667	0.107288360595703
5.868	0.110149383544922
5.87133333333334	0.112056732177735
5.87466666666667	0.11444091796875
5.878	0.116348266601563
5.88133333333334	0.125885009765625
5.88466666666667	0.135898590087891
5.888	0.144004821777344
5.89133333333334	0.149250030517578
5.89466666666667	0.152111053466797
5.898	0.149250030517578
5.90133333333334	0.133991241455078
5.90466666666667	0.112056732177735
5.908	0.0944137573242188
5.91133333333334	0.0820159912109375
5.91466666666667	0.0705718994140625
5.918	0.0634193420410157
5.92133333333334	0.0667572021484375
5.92466666666667	0.080108642578125
5.928	0.0925064086914063
5.93133333333334	0.0967979431152344
5.93466666666667	0.0982284545898438
5.938	0.0987052917480469
5.94133333333334	0.0987052917480469
5.94466666666667	0.0910758972167969
5.948	0.0810623168945313
5.95133333333334	0.0824928283691406
5.95466666666667	0.0934600830078125
5.958	0.103473663330078
5.96133333333334	0.10061264038086
5.96466666666667	0.0944137573242188
5.968	0.0905990600585938
5.97133333333334	0.0853538513183594
5.97466666666667	0.0772476196289063
5.978	0.06866455078125
5.98133333333334	0.0638961791992188
5.98466666666667	0.0576972961425782
5.988	0.0514984130859375
5.99133333333334	0.0476837158203125
5.99466666666667	0.0543594360351563
5.998	0.0705718994140625
6.00133333333334	0.08392333984375
6.00466666666667	0.0934600830078125
6.008	0.0967979431152344
6.01133333333334	0.0963211059570313
6.01466666666667	0.0844001770019531
6.018	0.0591278076171875
6.02133333333334	0.0319480895996094
6.02466666666667	0.0128746032714844
6.028	0.00143051147460938
6.03133333333334	-0.00238418579101563
6.03466666666667	-0.00238418579101563
6.038	-0.0019073486328125
6.04133333333334	-0.000476837158203125
6.04466666666667	0.000476837158203125
6.048	0.00524520874023438
6.05133333333334	-0.000476837158203125
6.05466666666667	-0.0095367431640625
6.058	-0.0176429748535156
6.06133333333334	-0.0176429748535156
6.06466666666667	-0.0109672546386719
6.068	-0.00333786010742188
6.07133333333334	0.0128746032714844
6.07466666666667	0.0276565551757813
6.078	0.0443458557128906
6.08133333333334	0.057220458984375
6.08466666666667	0.0638961791992188
6.088	0.0677108764648438
6.09133333333334	0.0629425048828125
6.09466666666667	0.0619888305664063
6.098	0.0638961791992188
6.10133333333334	0.0705718994140625
6.10466666666667	0.080108642578125
6.108	0.0891685485839844
6.11133333333334	0.100135803222656
6.11466666666667	0.108718872070313
6.118	0.113964080810547
6.12133333333334	0.106334686279297
6.12466666666667	0.0939369201660156
6.128	0.0820159912109375
6.13133333333334	0.0729560852050782
6.13466666666667	0.0619888305664063
6.138	0.0476837158203125
6.14133333333334	0.0443458557128906
6.14466666666667	0.0457763671875
6.148	0.0510215759277344
6.15133333333334	0.0514984130859375
6.15466666666667	0.0519752502441407
6.158	0.06103515625
6.16133333333334	0.064849853515625
6.16466666666667	0.0677108764648438
6.168	0.0720024108886719
6.17133333333334	0.0829696655273438
6.17466666666667	0.0977516174316406
6.178	0.10061264038086
6.18133333333334	0.104427337646485
6.18466666666667	0.107288360595703
6.188	0.1068115234375
6.19133333333334	0.0987052917480469
6.19466666666667	0.0844001770019531
6.198	0.0791549682617188
6.20133333333334	0.0782012939453125
6.20466666666667	0.0853538513183594
6.208	0.0905990600585938
6.21133333333334	0.0929832458496094
6.21466666666667	0.0910758972167969
6.218	0.0863075256347656
6.22133333333334	0.0762939453125
6.22466666666667	0.057220458984375
6.228	0.0391006469726563
6.23133333333334	0.0286102294921875
6.23466666666667	0.0262260437011719
6.238	0.030517578125
6.24133333333334	0.0371932983398438
6.24466666666667	0.0433921813964844
6.248	0.0438690185546875
6.25133333333334	0.0400543212890625
6.25466666666667	0.0362396240234375
6.258	0.0333786010742188
6.26133333333334	0.034332275390625
6.26466666666667	0.0391006469726563
6.268	0.0467300415039063
6.27133333333334	0.057220458984375
6.27466666666667	0.0700950622558594
6.278	0.0844001770019531
6.28133333333334	0.0987052917480469
6.28466666666667	0.107765197753906
6.288	0.117301940917969
6.29133333333334	0.126838684082031
6.29466666666667	0.134944915771485
6.298	0.135421752929688
6.30133333333334	0.125408172607422
6.30466666666667	0.111579895019531
6.308	0.0972747802734375
6.31133333333334	0.0844001770019531
6.31466666666667	0.0739097595214844
6.318	0.0677108764648438
6.32133333333334	0.0634193420410157
6.32466666666667	0.0557899475097657
6.328	0.0405311584472656
6.33133333333334	0.0224113464355469
6.33466666666667	0.00095367431640625
6.338	-0.0195503234863281
6.34133333333334	-0.0295639038085938
6.34466666666667	-0.0262260437011719
6.348	-0.0176429748535156
6.35133333333334	-0.00905990600585938
6.35466666666667	0.000476837158203125
6.358	0.0109672546386719
6.36133333333334	0.0147819519042969
6.36466666666667	0.0147819519042969
6.368	0.0162124633789063
6.37133333333334	0.0205039978027344
6.37466666666667	0.0224113464355469
6.378	0.0214576721191406
6.38133333333334	0.0257492065429688
6.38466666666667	0.0362396240234375
6.388	0.0543594360351563
6.39133333333334	0.0615119934082032
6.39466666666667	0.0638961791992188
6.398	0.0624656677246094
6.40133333333334	0.0615119934082032
6.40466666666667	0.0605583190917969
6.408	0.0524520874023438
6.41133333333334	0.0491142272949219
6.41466666666667	0.0519752502441407
6.418	0.0605583190917969
6.42133333333334	0.0705718994140625
6.42466666666667	0.0672340393066407
6.428	0.06866455078125
6.43133333333334	0.0720024108886719
6.43466666666667	0.0791549682617188
6.438	0.08392333984375
6.44133333333334	0.080108642578125
6.44466666666667	0.0777244567871094
6.448	0.0677108764648438
6.45133333333334	0.057220458984375
6.45466666666667	0.0424385070800781
6.458	0.026702880859375
6.46133333333334	0.0181198120117188
6.46466666666667	0.0185966491699219
6.468	0.0247955322265625
6.47133333333334	0.030517578125
6.47466666666667	0.0324249267578125
6.478	0.0329017639160156
6.48133333333334	0.0309944152832031
6.48466666666667	0.0300407409667969
6.488	0.0324249267578125
6.49133333333334	0.0424385070800781
6.49466666666667	0.0591278076171875
6.498	0.0834465026855469
6.50133333333334	0.10824203491211
6.50466666666667	0.123977661132813
6.508	0.125408172607422
6.51133333333334	0.117778778076172
6.51466666666667	0.107765197753906
6.518	0.09918212890625
6.52133333333334	0.0905990600585938
6.52466666666667	0.0848770141601563
6.528	0.0872611999511719
6.53133333333334	0.0901222229003906
6.53466666666667	0.0867843627929688
6.538	0.072479248046875
6.54133333333334	0.0538825988769532
6.54466666666667	0.0314712524414063
6.548	0.0147819519042969
6.55133333333334	0.00858306884765625
6.55466666666667	0.019073486328125
6.558	0.0329017639160156
6.56133333333334	0.0452995300292969
6.56466666666667	0.0600814819335938
6.568	0.072479248046875
6.57133333333334	0.0848770141601563
6.57466666666667	0.0853538513183594
6.578	0.0796318054199219
6.58133333333334	0.0696182250976563
6.58466666666667	0.0586509704589844
6.588	0.0514984130859375
6.59133333333334	0.0443458557128906
6.59466666666667	0.0386238098144531
6.598	0.0367164611816406
6.60133333333334	0.0376701354980469
6.60466666666667	0.0400543212890625
6.608	0.0395774841308594
6.61133333333334	0.0352859497070313
6.61466666666667	0.0309944152832031
6.618	0.0300407409667969
6.62133333333334	0.0362396240234375
6.62466666666667	0.0472068786621094
6.628	0.0576972961425782
6.63133333333334	0.0681877136230469
6.63466666666667	0.072479248046875
6.638	0.0734329223632813
6.64133333333334	0.0700950622558594
6.64466666666667	0.0596046447753907
6.648	0.0457763671875
6.65133333333334	0.0300407409667969
6.65466666666667	0.0238418579101563
6.658	0.0209808349609375
6.66133333333334	0.0143051147460938
6.66466666666667	0.00524520874023438
[truncated: 7,007 more rows]
