# Supplementary material for: Phase-Specific Parameter Estimation in Chiral HPLC Using 1‑Site, 2‑Site Stochastic Models, and Unified Equation Approach
Source: Anal Chem. 2026 Apr 29;98(18):13925–39. doi: 10.1021/acs.analchem.6c01634 (PMC13177292; doi:10.1021/acs.analchem.6c01634)
Supplement: Supplementary file 2 [file ac6c01634_si_002.zip › SupportingInformation/01_isotherm_fit/CELL4_data/LORA_CELL4_05_10_07.CSV]

0.0015	-0.0157356262207031
0.00483333333333334	-0.019073486328125
0.00816666666666667	-0.0157356262207031
0.0115	-0.0123977661132813
0.0148333333333334	-0.0104904174804688
0.0181666666666667	-0.00810623168945313
0.0215	-0.00286102294921875
0.0248333333333334	0.00286102294921875
0.0281666666666667	0.00667572021484375
0.0315	0.00619888305664063
0.0348333333333334	0.00667572021484375
0.0381666666666667	0.0104904174804688
0.0415	0.0185966491699219
0.0448333333333334	0.0219345092773438
0.0481666666666667	0.0238418579101563
0.0515	0.0276565551757813
0.0548333333333334	0.0357627868652344
0.0581666666666667	0.0443458557128906
0.0615	0.0452995300292969
0.0648333333333334	0.0429153442382813
0.0681666666666667	0.041961669921875
0.0715	0.0424385070800781
0.0748333333333334	0.0371932983398438
0.0781666666666667	0.0205039978027344
0.0815	0
0.0848333333333334	-0.0133514404296875
0.0881666666666667	-0.0171661376953125
0.0915	-0.019073486328125
0.0948333333333334	-0.0214576721191406
0.0981666666666667	-0.0205039978027344
0.1015	-0.0185966491699219
0.104833333333334	-0.0138282775878906
0.108166666666667	-0.0128746032714844
0.1115	-0.00905990600585938
0.114833333333334	-0.00524520874023438
0.118166666666667	-0.00429153442382813
0.1215	-0.00619888305664063
0.124833333333334	-0.0123977661132813
0.128166666666667	-0.0214576721191406
0.1315	-0.0376701354980469
0.134833333333334	-0.0557899475097657
0.138166666666667	-0.0653266906738282
0.1415	-0.0715255737304688
0.144833333333334	-0.0767707824707032
0.148166666666667	-0.0786781311035157
0.1515	-0.0700950622558594
0.154833333333334	-0.05340576171875
0.158166666666667	-0.0386238098144531
0.1615	-0.0276565551757813
0.164833333333334	-0.02288818359375
0.168166666666667	-0.0247955322265625
0.1715	-0.0333786010742188
0.174833333333334	-0.0424385070800781
0.178166666666667	-0.0538825988769532
0.1815	-0.064849853515625
0.184833333333334	-0.0739097595214844
0.188166666666667	-0.0743865966796875
0.1915	-0.0667572021484375
0.194833333333334	-0.0557899475097657
0.198166666666667	-0.0391006469726563
0.2015	-0.0214576721191406
0.204833333333334	-0.00715255737304688
0.208166666666667	-0.0019073486328125
0.2115	-0.00762939453125
0.214833333333334	-0.02288818359375
0.218166666666667	-0.0433921813964844
0.2215	-0.05340576171875
0.224833333333334	-0.0510215759277344
0.228166666666667	-0.0424385070800781
0.2315	-0.0314712524414063
0.234833333333334	-0.0205039978027344
0.238166666666667	-0.0171661376953125
0.2415	-0.0309944152832031
0.244833333333334	-0.0562667846679688
0.248166666666667	-0.0772476196289063
0.2515	-0.0863075256347656
0.254833333333334	-0.0844001770019531
0.258166666666667	-0.072479248046875
0.2615	-0.0557899475097657
0.264833333333334	-0.0410079956054688
0.268166666666667	-0.034332275390625
0.2715	-0.030517578125
0.274833333333334	-0.0309944152832031
0.278166666666667	-0.0290870666503906
0.2815	-0.0257492065429688
0.284833333333334	-0.0181198120117188
0.288166666666667	-0.0095367431640625
0.2915	-0.00762939453125
0.294833333333334	-0.0152587890625
0.298166666666667	-0.0271797180175781
0.3015	-0.0386238098144531
0.304833333333334	-0.0491142272949219
0.308166666666667	-0.0591278076171875
0.3115	-0.0624656677246094
0.314833333333334	-0.0591278076171875
0.318166666666667	-0.0529289245605469
0.3215	-0.049591064453125
0.324833333333334	-0.0443458557128906
0.328166666666667	-0.034332275390625
0.3315	-0.0286102294921875
0.334833333333334	-0.0243186950683594
0.338166666666667	-0.0233650207519531
0.3415	-0.0176429748535156
0.344833333333334	-0.0128746032714844
0.348166666666667	-0.0133514404296875
0.3515	-0.0128746032714844
0.354833333333334	-0.011444091796875
0.358166666666667	-0.0095367431640625
0.3615	-0.0128746032714844
0.364833333333334	-0.0200271606445313
0.368166666666667	-0.0219345092773438
0.3715	-0.0219345092773438
0.374833333333334	-0.0205039978027344
0.378166666666667	-0.019073486328125
0.3815	-0.0138282775878906
0.384833333333334	-0.00333786010742188
0.388166666666667	0.00238418579101563
0.3915	-0.0019073486328125
0.394833333333334	-0.0104904174804688
0.398166666666667	-0.0152587890625
0.4015	-0.0128746032714844
0.404833333333334	-0.00762939453125
0.408166666666667	-0.00762939453125
0.4115	-0.0104904174804688
0.414833333333334	-0.0181198120117188
0.418166666666667	-0.0295639038085938
0.4215	-0.0438690185546875
0.424833333333334	-0.0591278076171875
0.428166666666667	-0.0619888305664063
0.4315	-0.0562667846679688
0.434833333333334	-0.0429153442382813
0.438166666666667	-0.0262260437011719
0.4415	-0.0100135803222656
0.444833333333334	0
0.448166666666667	-0.00238418579101563
0.4515	-0.00905990600585938
0.454833333333334	-0.019073486328125
0.458166666666667	-0.0281333923339844
0.4615	-0.0429153442382813
0.464833333333334	-0.0548362731933594
0.468166666666667	-0.0596046447753907
0.4715	-0.0548362731933594
0.474833333333334	-0.0438690185546875
0.478166666666667	-0.0357627868652344
0.4815	-0.0295639038085938
0.484833333333334	-0.0257492065429688
0.488166666666667	-0.019073486328125
0.4915	-0.0147819519042969
0.494833333333334	-0.0109672546386719
0.498166666666667	-0.0147819519042969
0.5015	-0.0185966491699219
0.504833333333334	-0.0295639038085938
0.508166666666667	-0.0476837158203125
0.5115	-0.0696182250976563
0.514833333333334	-0.091552734375
0.518166666666667	-0.095367431640625
0.5215	-0.0882148742675781
0.524833333333334	-0.0720024108886719
0.528166666666667	-0.0562667846679688
0.5315	-0.041961669921875
0.534833333333334	-0.0352859497070313
0.538166666666667	-0.0433921813964844
0.5415	-0.0553131103515625
0.544833333333334	-0.0615119934082032
0.548166666666667	-0.06103515625
0.5515	-0.0624656677246094
0.554833333333334	-0.0662803649902344
0.558166666666667	-0.0677108764648438
0.5615	-0.0710487365722657
0.564833333333334	-0.0734329223632813
0.568166666666667	-0.0705718994140625
0.5715	-0.0586509704589844
0.574833333333334	-0.0438690185546875
0.578166666666667	-0.0324249267578125
0.5815	-0.0219345092773438
0.584833333333334	-0.0171661376953125
0.588166666666667	-0.0152587890625
0.5915	-0.0143051147460938
0.594833333333334	-0.011444091796875
0.598166666666667	-0.00619888305664063
0.6015	-0.00095367431640625
0.604833333333334	0
0.608166666666667	-0.00238418579101563
0.6115	-0.00810623168945313
0.614833333333334	-0.011444091796875
0.618166666666667	-0.011444091796875
0.6215	-0.0133514404296875
0.624833333333334	-0.0100135803222656
0.628166666666667	-0.00762939453125
0.6315	-0.00524520874023438
0.634833333333334	-0.00810623168945313
0.638166666666667	-0.0109672546386719
0.6415	-0.00333786010742188
0.644833333333334	0.0019073486328125
0.648166666666667	0.0019073486328125
0.6515	-0.00238418579101563
0.654833333333334	-0.00524520874023438
0.658166666666667	-0.00667572021484375
0.6615	-0.0138282775878906
0.664833333333334	-0.0257492065429688
0.668166666666667	-0.0319480895996094
0.6715	-0.0348091125488281
0.674833333333334	-0.0314712524414063
0.678166666666667	-0.0281333923339844
0.6815	-0.0233650207519531
0.684833333333334	-0.0147819519042969
0.688166666666667	-0.00715255737304688
0.6915	0.00476837158203125
0.694833333333334	0.0181198120117188
0.698166666666667	0.0300407409667969
0.7015	0.0367164611816406
0.704833333333334	0.0391006469726563
0.708166666666667	0.0400543212890625
0.7115	0.041961669921875
0.714833333333334	0.0410079956054688
0.718166666666667	0.0457763671875
0.7215	0.049591064453125
0.724833333333334	0.049591064453125
0.728166666666667	0.041961669921875
0.7315	0.0338554382324219
0.734833333333334	0.0262260437011719
0.738166666666667	0.0143051147460938
0.7415	0.00333786010742188
0.744833333333334	-0.00524520874023438
0.748166666666667	-0.0123977661132813
0.7515	-0.0243186950683594
0.754833333333334	-0.0400543212890625
0.758166666666667	-0.0514984130859375
0.7615	-0.0581741333007813
0.764833333333334	-0.0529289245605469
0.768166666666667	-0.041961669921875
0.7715	-0.0338554382324219
0.774833333333334	-0.026702880859375
0.778166666666667	-0.0181198120117188
0.7815	-0.000476837158203125
0.784833333333334	0.0166893005371094
0.788166666666667	0.0329017639160156
0.7915	0.0443458557128906
0.794833333333334	0.0481605529785156
0.798166666666667	0.0433921813964844
0.8015	0.0319480895996094
0.804833333333334	0.0219345092773438
0.808166666666667	0.0123977661132813
0.8115	0.00667572021484375
0.814833333333334	0.00667572021484375
0.818166666666667	0.00619888305664063
0.8215	0.0057220458984375
0.824833333333334	0.00429153442382813
0.828166666666667	0.00810623168945313
0.8315	0.0195503234863281
0.834833333333334	0.0290870666503906
0.838166666666667	0.0395774841308594
0.8415	0.0433921813964844
0.844833333333334	0.0448226928710938
0.848166666666667	0.0429153442382813
0.8515	0.0314712524414063
0.854833333333334	0.0181198120117188
0.858166666666667	0.0057220458984375
0.8615	-0.00619888305664063
0.864833333333334	-0.0195503234863281
0.868166666666667	-0.0309944152832031
0.8715	-0.0300407409667969
0.874833333333334	-0.0205039978027344
0.878166666666667	-0.0095367431640625
0.8815	0.00333786010742188
0.884833333333334	0.0128746032714844
0.888166666666667	0.0214576721191406
0.8915	0.0214576721191406
0.894833333333334	0.0133514404296875
0.898166666666667	0.00286102294921875
0.9015	-0.00715255737304688
0.904833333333334	-0.00715255737304688
0.908166666666667	-0.00715255737304688
0.9115	-0.00619888305664063
0.914833333333334	-0.00429153442382813
0.918166666666667	-0.003814697265625
0.9215	-0.00524520874023438
0.924833333333334	-0.0123977661132813
0.928166666666667	-0.0195503234863281
0.9315	-0.0295639038085938
0.934833333333333	-0.0362396240234375
0.938166666666667	-0.0414848327636719
0.9415	-0.0443458557128906
0.944833333333334	-0.0476837158203125
0.948166666666667	-0.0462532043457031
0.9515	-0.0352859497070313
0.954833333333334	-0.02288818359375
0.958166666666667	-0.00667572021484375
0.9615	0.0057220458984375
0.964833333333334	0.0109672546386719
0.968166666666667	0.00715255737304688
0.9715	-0.00429153442382813
0.974833333333334	-0.0119209289550781
0.978166666666667	-0.0171661376953125
0.9815	-0.0214576721191406
0.984833333333334	-0.0162124633789063
0.988166666666667	-0.00715255737304688
0.9915	0.00238418579101563
0.994833333333334	0.00286102294921875
0.998166666666667	0.00238418579101563
1.0015	0.0019073486328125
1.00483333333334	0.0019073486328125
1.00816666666667	-0.00524520874023438
1.0115	-0.0143051147460938
1.01483333333334	-0.0162124633789063
1.01816666666667	-0.0143051147460938
1.0215	-0.00667572021484375
1.02483333333334	-0.00333786010742188
1.02816666666667	0.0104904174804688
1.0315	0.0276565551757813
1.03483333333334	0.0400543212890625
1.03816666666667	0.0400543212890625
1.0415	0.0247955322265625
1.04483333333334	0.00619888305664063
1.04816666666667	-0.0109672546386719
1.0515	-0.0185966491699219
1.05483333333334	-0.0205039978027344
1.05816666666667	-0.019073486328125
1.0615	-0.0109672546386719
1.06483333333334	0.000476837158203125
1.06816666666667	0.0095367431640625
1.0715	0.003814697265625
1.07483333333334	-0.00905990600585938
1.07816666666667	-0.0185966491699219
1.0815	-0.02288818359375
1.08483333333334	-0.0219345092773438
1.08816666666667	-0.0247955322265625
1.0915	-0.0247955322265625
1.09483333333334	-0.019073486328125
1.09816666666667	-0.0133514404296875
1.1015	-0.0138282775878906
1.10483333333334	-0.026702880859375
1.10816666666667	-0.0376701354980469
1.1115	-0.0467300415039063
1.11483333333334	-0.0514984130859375
1.11816666666667	-0.0529289245605469
1.1215	-0.0510215759277344
1.12483333333334	-0.0467300415039063
1.12816666666667	-0.0433921813964844
1.1315	-0.0395774841308594
1.13483333333334	-0.0386238098144531
1.13816666666667	-0.0457763671875
1.1415	-0.0529289245605469
1.14483333333334	-0.0514984130859375
1.14816666666667	-0.0462532043457031
1.1515	-0.0433921813964844
1.15483333333334	-0.0452995300292969
1.15816666666667	-0.0414848327636719
1.1615	-0.030517578125
1.16483333333334	-0.0162124633789063
1.16816666666667	-0.00143051147460938
1.1715	0.0109672546386719
1.17483333333334	0.0233650207519531
1.17816666666667	0.0309944152832031
1.1815	0.0333786010742188
1.18483333333334	0.0271797180175781
1.18816666666667	0.0181198120117188
1.1915	0.011444091796875
1.19483333333334	0.0128746032714844
1.19816666666667	0.0176429748535156
1.2015	0.02288818359375
1.20483333333334	0.0309944152832031
1.20816666666667	0.0429153442382813
1.2115	0.0548362731933594
1.21483333333334	0.0586509704589844
1.21816666666667	0.0591278076171875
1.2215	0.0562667846679688
1.22483333333334	0.0505447387695313
1.22816666666667	0.0405311584472656
1.2315	0.0309944152832031
1.23483333333334	0.026702880859375
1.23816666666667	0.0243186950683594
1.2415	0.0276565551757813
1.24483333333334	0.0324249267578125
1.24816666666667	0.041961669921875
1.2515	0.0500679016113282
1.25483333333334	0.0543594360351563
1.25816666666667	0.057220458984375
1.2615	0.0562667846679688
1.26483333333334	0.0562667846679688
1.26816666666667	0.0510215759277344
1.2715	0.0391006469726563
1.27483333333334	0.0290870666503906
1.27816666666667	0.0209808349609375
1.2815	0.0147819519042969
1.28483333333334	0.0119209289550781
1.28816666666667	0.0138282775878906
1.2915	0.0224113464355469
1.29483333333334	0.0276565551757813
1.29816666666667	0.0333786010742188
1.3015	0.0410079956054688
1.30483333333334	0.0481605529785156
1.30816666666667	0.049591064453125
1.3115	0.0510215759277344
1.31483333333334	0.05340576171875
1.31816666666667	0.0524520874023438
1.3215	0.0452995300292969
1.32483333333334	0.0367164611816406
1.32816666666667	0.0295639038085938
1.3315	0.0262260437011719
1.33483333333334	0.0300407409667969
1.33816666666667	0.0395774841308594
1.3415	0.0500679016113282
1.34483333333334	0.0576972961425782
1.34816666666667	0.064849853515625
1.3515	0.0653266906738282
1.35483333333334	0.05340576171875
1.35816666666667	0.0367164611816406
1.3615	0.0205039978027344
1.36483333333334	0.00858306884765625
1.36816666666667	-0.00286102294921875
1.3715	-0.0152587890625
1.37483333333334	-0.0157356262207031
1.37816666666667	-0.0104904174804688
1.3815	0
1.38483333333334	0.00143051147460938
1.38816666666667	-0.00619888305664063
1.3915	-0.0166893005371094
1.39483333333334	-0.0362396240234375
1.39816666666667	-0.0586509704589844
1.4015	-0.0796318054199219
1.40483333333334	-0.08392333984375
1.40816666666667	-0.0715255737304688
1.4115	-0.0505447387695313
1.41483333333334	-0.0257492065429688
1.41816666666667	-0.00238418579101563
1.4215	0.0200271606445313
1.42483333333334	0.0319480895996094
1.42816666666667	0.0352859497070313
1.4315	0.0276565551757813
1.43483333333334	0.0200271606445313
1.43816666666667	0.0138282775878906
1.4415	0.00715255737304688
1.44483333333334	-0.000476837158203125
1.44816666666667	-0.00858306884765625
1.4515	-0.00667572021484375
1.45483333333334	0.0019073486328125
1.45816666666667	0.0147819519042969
1.4615	0.0257492065429688
1.46483333333334	0.0348091125488281
1.46816666666667	0.0386238098144531
1.4715	0.03814697265625
1.47483333333334	0.0290870666503906
1.47816666666667	0.0243186950683594
1.4815	0.0252723693847656
1.48483333333334	0.0247955322265625
1.48816666666667	0.0205039978027344
1.4915	0.0104904174804688
1.49483333333334	0.0100135803222656
1.49816666666667	0.00762939453125
1.5015	0.00715255737304688
1.50483333333334	0.0138282775878906
1.50816666666667	0.0371932983398438
1.5115	0.0634193420410157
1.51483333333334	0.0772476196289063
1.51816666666667	0.0772476196289063
1.5215	0.0672340393066407
1.52483333333334	0.0529289245605469
1.52816666666667	0.0362396240234375
1.5315	0.0276565551757813
1.53483333333334	0.0247955322265625
1.53816666666667	0.0281333923339844
1.5415	0.0371932983398438
1.54483333333334	0.0438690185546875
1.54816666666667	0.0448226928710938
1.5515	0.041961669921875
1.55483333333334	0.0400543212890625
1.55816666666667	0.03814697265625
1.5615	0.026702880859375
1.56483333333334	0.0166893005371094
1.56816666666667	0.0095367431640625
1.5715	0.00858306884765625
1.57483333333334	0.0138282775878906
1.57816666666667	0.0176429748535156
1.5815	0.0224113464355469
1.58483333333334	0.0209808349609375
1.58816666666667	0.0224113464355469
1.5915	0.0214576721191406
1.59483333333334	0.0133514404296875
1.59816666666667	0.00667572021484375
1.6015	0.00762939453125
1.60483333333334	0.0162124633789063
1.60816666666667	0.0214576721191406
1.6115	0.0200271606445313
1.61483333333334	0.0195503234863281
1.61816666666667	0.0209808349609375
1.6215	0.0166893005371094
1.62483333333334	0.0057220458984375
1.62816666666667	-0.00619888305664063
1.6315	-0.0119209289550781
1.63483333333334	-0.0104904174804688
1.63816666666667	-0.00905990600585938
1.6415	-0.0123977661132813
1.64483333333334	-0.0166893005371094
1.64816666666667	-0.0176429748535156
1.6515	-0.0143051147460938
1.65483333333334	-0.0162124633789063
1.65816666666667	-0.02288818359375
1.6615	-0.0257492065429688
1.66483333333334	-0.019073486328125
1.66816666666667	-0.0119209289550781
1.6715	-0.0123977661132813
1.67483333333334	-0.0224113464355469
1.67816666666667	-0.0257492065429688
1.6815	-0.0243186950683594
1.68483333333334	-0.0276565551757813
1.68816666666667	-0.0386238098144531
1.6915	-0.0510215759277344
1.69483333333334	-0.0529289245605469
1.69816666666667	-0.0524520874023438
1.7015	-0.0543594360351563
1.70483333333334	-0.0524520874023438
1.70816666666667	-0.0443458557128906
1.7115	-0.0367164611816406
1.71483333333334	-0.0352859497070313
1.71816666666667	-0.0395774841308594
1.7215	-0.0429153442382813
1.72483333333334	-0.0476837158203125
1.72816666666667	-0.0505447387695313
1.7315	-0.0472068786621094
1.73483333333334	-0.03814697265625
1.73816666666667	-0.0295639038085938
1.7415	-0.0238418579101563
1.74483333333334	-0.0143051147460938
1.74816666666667	-0.0057220458984375
1.7515	-0.0019073486328125
1.75483333333334	0.00286102294921875
1.75816666666667	0.0095367431640625
1.7615	0.0214576721191406
1.76483333333334	0.0276565551757813
1.76816666666667	0.0329017639160156
1.7715	0.0376701354980469
1.77483333333334	0.0410079956054688
1.77816666666667	0.041961669921875
1.7815	0.0357627868652344
1.78483333333334	0.026702880859375
1.78816666666667	0.0147819519042969
1.7915	0.00762939453125
1.79483333333334	0.003814697265625
1.79816666666667	0.00667572021484375
1.8015	0.0162124633789063
1.80483333333334	0.0300407409667969
1.80816666666667	0.0510215759277344
1.8115	0.0638961791992188
1.81483333333334	0.0705718994140625
1.81816666666667	0.0677108764648438
1.8215	0.0596046447753907
1.82483333333334	0.0500679016113282
1.82816666666667	0.0386238098144531
1.8315	0.0386238098144531
1.83483333333334	0.0429153442382813
1.83816666666667	0.0424385070800781
1.8415	0.0348091125488281
1.84483333333334	0.0243186950683594
1.84816666666667	0.0147819519042969
1.8515	0.00095367431640625
1.85483333333334	-0.0138282775878906
1.85816666666667	-0.0247955322265625
1.8615	-0.0233650207519531
1.86483333333334	-0.00905990600585938
1.86816666666667	0.0100135803222656
1.8715	0.0214576721191406
1.87483333333334	0.0262260437011719
1.87816666666667	0.0333786010742188
1.8815	0.041961669921875
1.88483333333334	0.0457763671875
1.88816666666667	0.0443458557128906
1.8915	0.0491142272949219
1.89483333333334	0.0529289245605469
1.89816666666667	0.0543594360351563
1.9015	0.0400543212890625
1.90483333333334	0.0238418579101563
1.90816666666667	0.00858306884765625
1.9115	0.00095367431640625
1.91483333333334	-0.00715255737304688
1.91816666666667	-0.0171661376953125
1.9215	-0.0224113464355469
1.92483333333334	-0.0286102294921875
1.92816666666667	-0.0400543212890625
1.9315	-0.0596046447753907
1.93483333333334	-0.0658035278320313
1.93816666666667	-0.0586509704589844
1.9415	-0.0462532043457031
1.94483333333334	-0.0362396240234375
1.94816666666667	-0.019073486328125
1.9515	-0.0019073486328125
1.95483333333334	0.0119209289550781
1.95816666666667	0.0147819519042969
1.9615	0.0200271606445313
1.96483333333334	0.0276565551757813
1.96816666666667	0.026702880859375
1.9715	0.0276565551757813
1.97483333333334	0.0295639038085938
1.97816666666667	0.0371932983398438
1.9815	0.0348091125488281
1.98483333333334	0.0295639038085938
1.98816666666667	0.030517578125
1.9915	0.0338554382324219
1.99483333333334	0.0281333923339844
1.99816666666667	0.0162124633789063
2.0015	0.0119209289550781
2.00483333333334	0.0109672546386719
2.00816666666667	0.00667572021484375
2.0115	-0.00524520874023438
2.01483333333334	-0.0095367431640625
2.01816666666667	-0.00095367431640625
2.0215	0.00715255737304688
2.02483333333334	0.0143051147460938
2.02816666666667	0.0209808349609375
2.0315	0.0352859497070313
2.03483333333334	0.0467300415039063
2.03816666666667	0.0486373901367188
2.0415	0.0462532043457031
2.04483333333334	0.0429153442382813
2.04816666666667	0.0348091125488281
2.0515	0.0200271606445313
2.05483333333334	0.00333786010742188
2.05816666666667	-0.00476837158203125
2.0615	-0.00715255737304688
2.06483333333334	-0.0057220458984375
2.06816666666667	-0.00476837158203125
2.0715	0.00333786010742188
2.07483333333334	0.0171661376953125
2.07816666666667	0.030517578125
2.0815	0.0429153442382813
2.08483333333334	0.0486373901367188
2.08816666666667	0.0562667846679688
2.0915	0.0629425048828125
2.09483333333334	0.0720024108886719
2.09816666666667	0.0767707824707032
2.1015	0.0734329223632813
2.10483333333334	0.0705718994140625
2.10816666666667	0.0715255737304688
2.1115	0.0700950622558594
2.11483333333334	0.0624656677246094
2.11816666666667	0.0486373901367188
2.1215	0.0371932983398438
2.12483333333334	0.0281333923339844
2.12816666666667	0.0181198120117188
2.1315	0.00858306884765625
2.13483333333334	-0.00143051147460938
2.13816666666667	-0.00762939453125
2.1415	-0.00762939453125
2.14483333333334	-0.00619888305664063
2.14816666666667	-0.00143051147460938
2.1515	0.00095367431640625
2.15483333333334	0.0123977661132813
2.15816666666667	0.02288818359375
2.1615	0.0324249267578125
2.16483333333334	0.0386238098144531
2.16816666666667	0.0371932983398438
2.1715	0.0290870666503906
2.17483333333334	0.0100135803222656
2.17816666666667	-0.0057220458984375
2.1815	-0.0133514404296875
2.18483333333334	-0.0133514404296875
2.18816666666667	-0.00476837158203125
2.1915	0.0095367431640625
2.19483333333334	0.0205039978027344
2.19816666666667	0.0214576721191406
2.2015	0.0214576721191406
2.20483333333334	0.0247955322265625
2.20816666666667	0.0224113464355469
2.2115	0.0133514404296875
2.21483333333334	0.0019073486328125
2.21816666666667	0.00333786010742188
2.2215	0.00333786010742188
2.22483333333334	0.003814697265625
2.22816666666667	0.00715255737304688
2.2315	0.0143051147460938
2.23483333333334	0.0290870666503906
2.23816666666667	0.0400543212890625
2.2415	0.0505447387695313
2.24483333333334	0.0476837158203125
2.24816666666667	0.041961669921875
2.2515	0.0386238098144531
2.25483333333334	0.0429153442382813
2.25816666666667	0.0462532043457031
2.2615	0.0491142272949219
2.26483333333334	0.0538825988769532
2.26816666666667	0.0586509704589844
2.2715	0.0557899475097657
2.27483333333334	0.0410079956054688
2.27816666666667	0.0295639038085938
2.2815	0.0181198120117188
2.28483333333334	0.0123977661132813
2.28816666666667	0.0100135803222656
2.2915	0.0100135803222656
2.29483333333334	0.0123977661132813
2.29816666666667	0.00858306884765625
2.3015	0.00476837158203125
2.30483333333334	0.00095367431640625
2.30816666666667	-0.000476837158203125
2.3115	0.00333786010742188
2.31483333333334	0.0057220458984375
2.31816666666667	0.00667572021484375
2.3215	0
2.32483333333334	-0.00810623168945313
2.32816666666667	-0.0171661376953125
2.3315	-0.0271797180175781
2.33483333333334	-0.0395774841308594
2.33816666666667	-0.0476837158203125
2.3415	-0.0438690185546875
2.34483333333334	-0.0329017639160156
2.34816666666667	-0.0219345092773438
2.3515	-0.0162124633789063
2.35483333333334	-0.00905990600585938
2.35816666666667	0.00143051147460938
2.3615	0.00667572021484375
2.36483333333334	0.00333786010742188
2.36816666666667	-0.00476837158203125
2.3715	-0.00524520874023438
2.37483333333334	0.00524520874023438
2.37816666666667	0.0133514404296875
2.3815	0.0133514404296875
2.38483333333334	0.00476837158203125
2.38816666666667	-0.0019073486328125
2.3915	-0.00429153442382813
2.39483333333334	-0.0057220458984375
2.39816666666667	-0.00715255737304688
2.4015	-0.00667572021484375
2.40483333333334	-0.003814697265625
2.40816666666667	-0.00238418579101563
2.4115	-0.00095367431640625
2.41483333333334	0.00238418579101563
2.41816666666667	0.00905990600585938
2.4215	0.0209808349609375
2.42483333333334	0.034332275390625
2.42816666666667	0.0472068786621094
2.4315	0.0510215759277344
2.43483333333334	0.049591064453125
2.43816666666667	0.0467300415039063
2.4415	0.0424385070800781
2.44483333333334	0.0414848327636719
2.44816666666667	0.0386238098144531
2.4515	0.0362396240234375
2.45483333333334	0.0300407409667969
2.45816666666667	0.0200271606445313
2.4615	0.0109672546386719
2.46483333333334	-0.000476837158203125
2.46816666666667	-0.00667572021484375
2.4715	-0.00619888305664063
2.47483333333334	0.00143051147460938
2.47816666666667	0.00762939453125
2.4815	0.0143051147460938
2.48483333333334	0.0224113464355469
2.48816666666667	0.0262260437011719
2.4915	0.0214576721191406
2.49483333333334	0.0128746032714844
2.49816666666667	0.0109672546386719
2.5015	0.00715255737304688
2.50483333333334	0.00095367431640625
2.50816666666667	0.00095367431640625
2.5115	0.00619888305664063
2.51483333333334	0.0104904174804688
2.51816666666667	0.00905990600585938
2.5215	0.00905990600585938
2.52483333333334	0.0100135803222656
2.52816666666667	0.00905990600585938
2.5315	0.0057220458984375
2.53483333333334	-0.000476837158203125
2.53816666666667	-0.00429153442382813
2.5415	-0.00810623168945313
2.54483333333334	-0.00762939453125
2.54816666666667	-0.00333786010742188
2.5515	0.00429153442382813
2.55483333333334	0.0133514404296875
2.55816666666667	0.0209808349609375
2.5615	0.030517578125
2.56483333333334	0.0386238098144531
2.56816666666667	0.0429153442382813
2.5715	0.0405311584472656
2.57483333333334	0.0391006469726563
2.57816666666667	0.0314712524414063
2.5815	0.0219345092773438
2.58483333333334	0.0119209289550781
2.58816666666667	0.0095367431640625
2.5915	0.0123977661132813
2.59483333333334	0.0119209289550781
2.59816666666667	0.0176429748535156
2.6015	0.0276565551757813
2.60483333333334	0.0405311584472656
2.60816666666667	0.0443458557128906
2.6115	0.0410079956054688
2.61483333333334	0.0400543212890625
2.61816666666667	0.0367164611816406
2.6215	0.0314712524414063
2.62483333333334	0.0181198120117188
2.62816666666667	0.003814697265625
2.6315	-0.00715255737304688
2.63483333333334	-0.0171661376953125
2.63816666666667	-0.0176429748535156
2.6415	-0.0176429748535156
2.64483333333334	-0.011444091796875
2.64816666666667	-0.00476837158203125
2.6515	0.00619888305664063
2.65483333333334	0.0176429748535156
2.65816666666667	0.0214576721191406
2.6615	0.0133514404296875
2.66483333333334	-0.00858306884765625
2.66816666666667	-0.026702880859375
2.6715	-0.0410079956054688
2.67483333333334	-0.0491142272949219
2.67816666666667	-0.0567436218261719
2.6815	-0.05340576171875
2.68483333333334	-0.0414848327636719
2.68816666666667	-0.0338554382324219
2.6915	-0.0319480895996094
2.69483333333334	-0.0352859497070313
2.69816666666667	-0.0362396240234375
2.7015	-0.0405311584472656
2.70483333333334	-0.0371932983398438
2.70816666666667	-0.0252723693847656
2.7115	-0.0109672546386719
2.71483333333334	0.000476837158203125
2.71816666666667	0.00905990600585938
2.7215	0.019073486328125
2.72483333333334	0.0314712524414063
2.72816666666667	0.0400543212890625
2.7315	0.0510215759277344
2.73483333333334	0.0553131103515625
2.73816666666667	0.0581741333007813
2.7415	0.057220458984375
2.74483333333334	0.0543594360351563
2.74816666666667	0.0500679016113282
2.7515	0.0391006469726563
2.75483333333334	0.0309944152832031
2.75816666666667	0.0276565551757813
2.7615	0.0290870666503906
2.76483333333334	0.0281333923339844
2.76816666666667	0.0205039978027344
2.7715	0.0157356262207031
2.77483333333334	0.0157356262207031
2.77816666666667	0.0166893005371094
2.7815	0.0128746032714844
2.78483333333334	0.00619888305664063
2.78816666666667	0.011444091796875
2.7915	0.0271797180175781
2.79483333333334	0.0424385070800781
2.79816666666667	0.0505447387695313
2.8015	0.0586509704589844
2.80483333333334	0.0748634338378907
2.80816666666667	0.0886917114257813
2.8115	0.0948905944824219
2.81483333333334	0.091552734375
2.81816666666667	0.08392333984375
2.8215	0.0748634338378907
2.82483333333334	0.0553131103515625
2.82816666666667	0.0300407409667969
2.8315	0.00286102294921875
2.83483333333334	-0.0104904174804688
2.83816666666667	-0.0109672546386719
2.8415	-0.0095367431640625
2.84483333333334	-0.00905990600585938
2.84816666666667	-0.00429153442382813
2.8515	0.00905990600585938
2.85483333333334	0.0195503234863281
2.85816666666667	0.0233650207519531
2.8615	0.0238418579101563
2.86483333333334	0.0329017639160156
2.86816666666667	0.0443458557128906
2.8715	0.0538825988769532
2.87483333333334	0.0605583190917969
2.87816666666667	0.0696182250976563
2.8815	0.08392333984375
2.88483333333334	0.0948905944824219
2.88816666666667	0.0958442687988281
2.8915	0.087738037109375
2.89483333333334	0.0791549682617188
2.89816666666667	0.0705718994140625
2.9015	0.0576972961425782
2.90483333333334	0.0405311584472656
2.90816666666667	0.0276565551757813
2.9115	0.026702880859375
2.91483333333334	0.0333786010742188
2.91816666666667	0.0491142272949219
2.9215	0.0758171081542969
2.92483333333334	0.105857849121094
2.92816666666667	0.141143798828125
2.9315	0.18310546875
2.93483333333334	0.234127044677735
2.93816666666667	0.294208526611328
2.9415	0.359058380126953
2.94483333333334	0.439643859863281
2.94816666666667	0.533103942871094
2.9515	0.639915466308594
2.95483333333334	0.76436996459961
2.95816666666667	0.917434692382813
2.9615	1.10912322998047
2.96483333333334	1.34420394897461
2.96816666666667	1.62315368652344
2.9715	1.94072723388672
2.97483333333334	2.29740142822266
2.97816666666667	2.6845932006836
2.9815	3.10277938842774
2.98483333333334	3.5400390625
2.98816666666667	3.98540496826172
2.9915	4.42695617675781
2.99483333333334	4.84752655029297
2.99816666666667	5.23996353149414
3.0015	5.59663772583008
3.00483333333334	5.90801239013672
3.00816666666667	6.17074966430664
3.0115	6.38246536254883
3.01483333333334	6.54315948486328
3.01816666666667	6.6523551940918
3.0215	6.70528411865235
3.02483333333334	6.7129135131836
3.02816666666667	6.67810440063477
3.0315	6.60133361816407
3.03483333333334	6.48927688598633
3.03816666666667	6.34574890136719
3.0415	6.18076324462891
3.04483333333334	5.99050521850586
3.04816666666667	5.78546524047852
3.0515	5.57088851928711
3.05483333333334	5.34963607788086
3.05816666666667	5.11837005615235
3.0615	4.87375259399414
3.06483333333334	4.62627410888672
3.06816666666667	4.38404083251953
3.0715	4.14562225341797
3.07483333333334	3.90481948852539
3.07816666666667	3.65924835205078
3.0815	3.42273712158203
3.08483333333334	3.19194793701172
3.08816666666667	2.95686721801758
3.0915	2.71654129028321
3.09483333333334	2.48575210571289
3.09816666666667	2.27832794189453
3.1015	2.08568572998047
3.10483333333334	1.89876556396485
3.10816666666667	1.72281265258789
3.1115	1.56974792480469
3.11483333333334	1.43480300903321
3.11816666666667	1.30510330200196
3.1215	1.18207931518555
3.12483333333334	1.08146667480469
3.12816666666667	1.00278854370117
3.1315	0.934600830078125
3.13483333333334	0.864505767822266
3.13816666666667	0.803470611572266
3.1415	0.752449035644532
3.14483333333334	0.709056854248047
3.14816666666667	0.668525695800782
3.1515	0.636100769042969
3.15483333333334	0.613212585449219
3.15816666666667	0.59652328491211
3.1615	0.575065612792969
3.16483333333334	0.547409057617188
3.16816666666667	0.513553619384766
3.1715	0.481605529785156
3.17483333333334	0.452518463134766
3.17816666666667	0.426769256591797
3.1815	0.411033630371094
3.18483333333334	0.401496887207031
3.18816666666667	0.396728515625
3.1915	0.385284423828125
3.19483333333334	0.370979309082031
3.19816666666667	0.355243682861328
3.2015	0.341415405273438
3.20483333333334	0.323295593261719
3.20816666666667	0.299453735351563
3.2115	0.272274017333985
3.21483333333334	0.243663787841797
3.21816666666667	0.220298767089844
3.2215	0.198841094970703
3.22483333333334	0.18453598022461
3.22816666666667	0.174045562744141
3.2315	0.163078308105469
3.23483333333334	0.156402587890625
3.23816666666667	0.143527984619141
3.2415	0.128746032714844
3.24483333333334	0.108718872070313
3.24816666666667	0.0963211059570313
3.2515	0.0934600830078125
3.25483333333334	0.0972747802734375
3.25816666666667	0.105857849121094
3.2615	0.113964080810547
3.26483333333334	0.120639801025391
3.26816666666667	0.118732452392578
3.2715	0.111579895019531
3.27483333333334	0.10061264038086
3.27816666666667	0.0891685485839844
3.2815	0.08392333984375
3.28483333333334	0.0824928283691406
3.28816666666667	0.0882148742675781
3.2915	0.0977516174316406
3.29483333333334	0.1068115234375
3.29816666666667	0.116348266601563
3.3015	0.121116638183594
3.30483333333334	0.126838684082031
3.30816666666667	0.126838684082031
3.3115	0.125885009765625
3.31483333333334	0.124454498291016
3.31816666666667	0.117778778076172
3.3215	0.1068115234375
3.32483333333334	0.0963211059570313
3.32816666666667	0.0982284545898438
3.3315	0.109195709228516
3.33483333333334	0.120639801025391
3.33816666666667	0.126361846923828
3.3415	0.126361846923828
3.34483333333334	0.12350082397461
3.34816666666667	0.111579895019531
3.3515	0.0867843627929688
3.35483333333334	0.0624656677246094
3.35816666666667	0.0557899475097657
3.3615	0.0658035278320313
3.36483333333334	0.0753402709960938
3.36816666666667	0.0772476196289063
3.3715	0.0777244567871094
3.37483333333334	0.0810623168945313
3.37816666666667	0.0777244567871094
3.3815	0.0667572021484375
3.38483333333334	0.0624656677246094
3.38816666666667	0.0691413879394532
3.3915	0.0896453857421875
3.39483333333334	0.106334686279297
3.39816666666667	0.113487243652344
3.4015	0.113010406494141
3.40483333333334	0.110626220703125
3.40816666666667	0.112056732177735
3.4115	0.106334686279297
3.41483333333334	0.0977516174316406
3.41816666666667	0.0920295715332031
3.4215	0.091552734375
3.42483333333334	0.0824928283691406
3.42816666666667	0.0634193420410157
3.4315	0.0491142272949219
3.43483333333334	0.0472068786621094
3.43816666666667	0.0519752502441407
3.4415	0.0567436218261719
3.44483333333334	0.0643730163574219
3.44816666666667	0.0739097595214844
3.4515	0.0834465026855469
3.45483333333334	0.0853538513183594
3.45816666666667	0.0820159912109375
3.4615	0.0734329223632813
3.46483333333334	0.0720024108886719
3.46816666666667	0.0805854797363281
3.4715	0.0882148742675781
3.47483333333334	0.095367431640625
3.47816666666667	0.0967979431152344
3.4815	0.102043151855469
3.48483333333334	0.0982284545898438
3.48816666666667	0.0853538513183594
3.4915	0.0691413879394532
3.49483333333334	0.0538825988769532
3.49816666666667	0.0457763671875
3.5015	0.0400543212890625
3.50483333333334	0.0391006469726563
3.50816666666667	0.03814697265625
3.5115	0.0376701354980469
3.51483333333334	0.034332275390625
3.51816666666667	0.0262260437011719
3.5215	0.0162124633789063
3.52483333333334	0.0057220458984375
3.52816666666667	-0.00238418579101563
3.5315	-0.00667572021484375
3.53483333333334	-0.00667572021484375
3.53816666666667	-0.00286102294921875
3.5415	0.000476837158203125
3.54483333333334	0.0057220458984375
3.54816666666667	0.0128746032714844
3.5515	0.0195503234863281
3.55483333333334	0.0276565551757813
3.55816666666667	0.041961669921875
3.5615	0.06103515625
3.56483333333334	0.080108642578125
3.56816666666667	0.0891685485839844
3.5715	0.0944137573242188
3.57483333333334	0.0982284545898438
3.57816666666667	0.103473663330078
3.5815	0.10824203491211
3.58483333333334	0.109672546386719
3.58816666666667	0.106334686279297
3.5915	0.0944137573242188
3.59483333333334	0.0820159912109375
3.59816666666667	0.0691413879394532
3.6015	0.0562667846679688
3.60483333333334	0.0400543212890625
3.60816666666667	0.0319480895996094
3.6115	0.034332275390625
3.61483333333334	0.034332275390625
3.61816666666667	0.0281333923339844
3.6215	0.019073486328125
3.62483333333334	0.0233650207519531
3.62816666666667	0.0362396240234375
3.6315	0.049591064453125
3.63483333333334	0.0596046447753907
3.63816666666667	0.0667572021484375
3.6415	0.0767707824707032
3.64483333333334	0.0758171081542969
3.64816666666667	0.064849853515625
3.6515	0.0481605529785156
3.65483333333334	0.0352859497070313
3.65816666666667	0.0314712524414063
3.6615	0.0324249267578125
3.66483333333334	0.0414848327636719
3.66816666666667	0.0467300415039063
3.6715	0.0519752502441407
3.67483333333334	0.057220458984375
3.67816666666667	0.0638961791992188
3.6815	0.06103515625
3.68483333333334	0.0448226928710938
3.68816666666667	0.0338554382324219
3.6915	0.0257492065429688
3.69483333333334	0.0171661376953125
3.69816666666667	0.003814697265625
3.7015	-0.00619888305664063
3.70483333333334	-0.0138282775878906
3.70816666666667	-0.0281333923339844
3.7115	-0.0472068786621094
3.71483333333334	-0.0710487365722657
3.71816666666667	-0.102519989013672
3.7215	-0.139236450195313
3.72483333333334	-0.175952911376953
3.72816666666667	-0.205039978027344
3.7315	-0.225543975830078
3.73483333333334	-0.242233276367188
3.73816666666667	-0.249862670898438
3.7415	-0.248908996582031
3.74483333333334	-0.233173370361328
3.74816666666667	-0.208854675292969
3.7515	-0.178813934326172
3.75483333333334	-0.131607055664063
3.75816666666667	-0.0605583190917969
3.7615	0.0410079956054688
3.76483333333334	0.171661376953125
3.76816666666667	0.338077545166016
3.7715	0.543594360351563
3.77483333333334	0.782489776611328
3.77816666666667	1.05571746826172
3.7815	1.36470794677735
3.78483333333334	1.71756744384766
3.78816666666667	2.11000442504883
3.7915	2.54011154174805
3.79483333333334	3.00073623657227
3.79816666666667	3.48472595214844
3.8015	3.9815902709961
3.80483333333334	4.47940826416016
3.80816666666667	4.98056411743164
3.8115	5.48934936523438
3.81483333333334	6.00671768188477
3.81816666666667	6.51741027832032
3.8215	7.00712203979492
3.82483333333334	7.47299194335938
3.82816666666667	7.91025161743164
3.8315	8.30268859863281
3.83483333333334	8.63790512084961
3.83816666666667	8.91733169555664
3.8415	9.15288925170899
3.84483333333334	9.33408737182617
3.84816666666667	9.44900512695313
3.8515	9.49144363403321
3.85483333333334	9.46950912475586
3.85816666666667	9.38892364501953
3.8615	9.24396514892578
3.86483333333334	9.04560089111328
3.86816666666667	8.79335403442383
3.8715	8.49628448486328
3.87483333333334	8.15105438232422
3.87816666666667	7.77053833007813
3.8815	7.3699951171875
3.88483333333334	6.95133209228516
3.88816666666667	6.52742385864258
3.8915	6.10685348510742
3.89483333333334	5.69915771484375
3.89816666666667	5.30052185058594
3.9015	4.90188598632813
3.90483333333334	4.50325012207031
3.90816666666667	4.11367416381836
3.9115	3.74221801757813
3.91483333333334	3.39269638061524
3.91816666666667	3.06797027587891
3.9215	2.77090072631836
3.92483333333334	2.50816345214844
3.92816666666667	2.27642059326172
3.9315	2.07233428955078
3.93483333333334	1.88732147216797
3.93816666666667	1.71995162963867
3.9415	1.57499313354492
3.94483333333334	1.45626068115235
3.94816666666667	1.3728141784668
3.9515	1.31559371948242
3.95483333333334	1.28602981567383
3.95816666666667	1.28793716430664
3.9615	1.32274627685547
3.96483333333334	1.39045715332031
3.96816666666667	1.48487091064453
3.9715	1.62029266357422
3.97483333333334	1.80196762084961
3.97816666666667	2.03418731689453
3.9815	2.31456756591797
3.98483333333334	2.64739990234375
3.98816666666667	3.04174423217774
3.9915	3.51619720458985
3.99483333333334	4.08029556274414
3.99816666666667	4.74739074707031
4.0015	5.54132461547852
4.00483333333334	6.48593902587891
4.00816666666667	7.60602951049805
4.0115	8.91828536987305
4.01483333333334	10.4541778564453
4.01816666666667	12.2513771057129
4.0215	14.340877532959
4.02483333333334	16.7484283447266
4.02816666666667	19.4864273071289
4.0315	22.5615501403809
4.03483333333334	25.9709358215332
4.03816666666667	29.6874046325684
4.0415	33.6637496948242
4.04483333333334	37.8379821777344
4.04816666666667	42.1309471130371
4.0515	46.4496612548828
4.05483333333334	50.680160522461
4.05816666666667	54.708480834961
4.0615	58.4259033203125
4.06483333333334	61.7208480834961
4.06816666666667	64.4850730895996
4.0715	66.6232109069825
4.07483333333334	68.0651664733887
4.07816666666667	68.7694549560547
4.0815	68.7088966369629
4.08483333333334	67.8825378417969
4.08816666666667	66.3242340087891
4.0915	64.0859603881836
4.09483333333334	61.2525939941407
4.09816666666667	57.9099655151367
4.1015	54.1739463806153
4.10483333333334	50.1575469970703
4.10816666666667	45.9847450256348
4.1115	41.7718887329102
4.11483333333334	37.6110076904297
4.11816666666667	33.5860252380371
4.1215	29.7489166259766
4.12483333333334	26.148796081543
4.12816666666667	22.817611694336
4.1315	19.7863578796387
4.13483333333334	17.0655250549317
4.13816666666667	14.6517753601074
4.1415	12.5360488891602
4.14483333333334	10.7064247131348
4.14816666666667	9.13858413696289
4.1515	7.79294967651367
4.15483333333334	6.64806365966797
4.15816666666667	5.67674636840821
4.1615	4.86278533935547
4.16483333333334	4.17709350585938
4.16816666666667	3.59678268432617
4.1715	3.11136245727539
4.17483333333334	2.70795822143555
4.17816666666667	2.37417221069336
4.1815	2.09188461303711
4.18483333333334	1.8606185913086
4.18816666666667	1.67369842529297
4.1915	1.52015686035156
4.19483333333334	1.38139724731446
4.19816666666667	1.25265121459961
4.2015	1.13916397094727
4.20483333333334	1.03378295898438
4.20816666666667	0.940799713134766
4.2115	0.858783721923828
4.21483333333334	0.790596008300782
4.21816666666667	0.730991363525391
4.2215	0.676155090332032
4.22483333333334	0.632286071777344
4.22816666666667	0.596046447753907
4.2315	0.5645751953125
4.23483333333334	0.534534454345703
4.23816666666667	0.505447387695313
4.2415	0.479221343994141
4.24483333333334	0.453472137451172
4.24816666666667	0.418663024902344
4.2515	0.371932983398438
4.25483333333334	0.316619873046875
4.25816666666667	0.269889831542969
4.2615	0.231742858886719
4.26483333333334	0.193119049072266
4.26816666666667	0.148773193359375
4.2715	0.10061264038086
4.27483333333334	0.05340576171875
4.27816666666667	-0.000476837158203125
4.2815	-0.0667572021484375
4.28483333333334	-0.146865844726563
4.28816666666667	-0.239372253417969
4.2915	-0.351428985595703
4.29483333333334	-0.482559204101563
4.29816666666667	-0.632286071777344
4.3015	-0.792503356933594
4.30483333333334	-0.961780548095703
4.30816666666667	-1.13439559936524
4.3115	-1.30796432495117
4.31483333333334	-1.48200988769531
4.31816666666667	-1.66177749633789
4.3215	-1.8453598022461
4.32483333333334	-2.03227996826172
4.32816666666667	-2.22158432006836
4.3315	-2.40421295166016
4.33483333333334	-2.57635116577149
4.33816666666667	-2.72417068481446
4.3415	-2.85434722900391
4.34483333333334	-2.96211242675781
4.34816666666667	-3.04222106933594
4.3515	-3.08561325073242
4.35483333333334	-3.09085845947266
4.35816666666667	-3.06510925292969
4.3615	-3.00979614257813
4.36483333333334	-2.92205810546875
4.36816666666667	-2.79903411865235
4.3715	-2.65026092529297
4.37483333333334	-2.4867057800293
4.37816666666667	-2.31266021728516
4.3815	-2.12717056274414
4.38483333333334	-1.93500518798828
4.38816666666667	-1.74951553344727
4.3915	-1.57737731933594
4.39483333333334	-1.41191482543946
4.39816666666667	-1.25551223754883
4.4015	-1.11103057861328
4.40483333333334	-0.983238220214844
4.40816666666667	-0.859737396240235
4.4115	-0.729560852050782
4.41483333333334	-0.606060028076172
4.41816666666667	-0.494480133056641
4.4215	-0.395774841308594
4.42483333333334	-0.307083129882813
4.42816666666667	-0.231266021728516
4.4315	-0.177860260009766
4.43483333333334	-0.136852264404297
4.43816666666667	-0.101089477539063
4.4415	-0.0662803649902344
4.44483333333334	-0.03814697265625
4.44816666666667	-0.026702880859375
4.4515	-0.0238418579101563
4.45483333333334	-0.0171661376953125
4.45816666666667	-0.00619888305664063
4.4615	-0.000476837158203125
4.46483333333334	0.000476837158203125
4.46816666666667	0.0095367431640625
4.4715	0.02288818359375
4.47483333333334	0.0262260437011719
4.47816666666667	0.0219345092773438
4.4815	0.0176429748535156
4.48483333333334	0.011444091796875
4.48816666666667	-0.00619888305664063
4.4915	-0.0209808349609375
4.49483333333334	-0.0200271606445313
4.49816666666667	-0.00810623168945313
4.5015	0.00095367431640625
4.50483333333334	0.00810623168945313
4.50816666666667	0.0205039978027344
4.5115	0.0300407409667969
4.51483333333334	0.0252723693847656
4.51816666666667	0.0133514404296875
4.5215	0.00619888305664063
4.52483333333334	0.00762939453125
4.52816666666667	0.0157356262207031
4.5315	0.0271797180175781
4.53483333333334	0.0395774841308594
4.53816666666667	0.0486373901367188
4.5415	0.0596046447753907
4.54483333333334	0.072479248046875
4.54816666666667	0.0829696655273438
4.5515	0.0853538513183594
4.55483333333334	0.0829696655273438
4.55816666666667	0.0824928283691406
4.5615	0.0810623168945313
4.56483333333334	0.0824928283691406
4.56816666666667	0.08392333984375
4.5715	0.0872611999511719
4.57483333333334	0.091552734375
4.57816666666667	0.0905990600585938
4.5815	0.0872611999511719
4.58483333333334	0.0805854797363281
4.58816666666667	0.0805854797363281
4.5915	0.0882148742675781
4.59483333333334	0.102519989013672
4.59816666666667	0.118732452392578
4.6015	0.13113021850586
4.60483333333334	0.133991241455078
4.60816666666667	0.126361846923828
4.6115	0.112533569335938
4.61483333333334	0.0972747802734375
4.61816666666667	0.0767707824707032
4.6215	0.0529289245605469
4.62483333333334	0.0367164611816406
4.62816666666667	0.0257492065429688
4.6315	0.0262260437011719
4.63483333333334	0.0319480895996094
4.63816666666667	0.0452995300292969
4.6415	0.06103515625
4.64483333333334	0.0782012939453125
4.64816666666667	0.0944137573242188
4.6515	0.100135803222656
4.65483333333334	0.0905990600585938
4.65816666666667	0.0796318054199219
4.6615	0.0739097595214844
4.66483333333334	0.0681877136230469
4.66816666666667	0.0629425048828125
4.6715	0.0567436218261719
4.67483333333334	0.0586509704589844
4.67816666666667	0.057220458984375
4.6815	0.06103515625
4.68483333333334	0.0662803649902344
4.68816666666667	0.0705718994140625
4.6915	0.080108642578125
4.69483333333334	0.091552734375
4.69816666666667	0.105381011962891
4.7015	0.111579895019531
4.70483333333334	0.114917755126953
4.70816666666667	0.121593475341797
4.7115	0.126361846923828
4.71483333333334	0.129222869873047
4.71816666666667	0.133991241455078
4.7215	0.135421752929688
4.72483333333334	0.130176544189453
4.72816666666667	0.116825103759766
4.7315	0.107288360595703
4.73483333333334	0.10061264038086
4.73816666666667	0.0929832458496094
4.7415	0.0920295715332031
4.74483333333334	0.091552734375
4.74816666666667	0.0958442687988281
4.7515	0.0934600830078125
4.75483333333334	0.0901222229003906
4.75816666666667	0.0848770141601563
4.7615	0.0829696655273438
4.76483333333334	0.0886917114257813
4.76816666666667	0.0920295715332031
4.7715	0.0929832458496094
4.77483333333334	0.0886917114257813
4.77816666666667	0.0820159912109375
4.7815	0.0720024108886719
4.78483333333334	0.064849853515625
4.78816666666667	0.0662803649902344
4.7915	0.0739097595214844
4.79483333333334	0.0853538513183594
4.79816666666667	0.0996589660644531
4.8015	0.108718872070313
4.80483333333334	0.111579895019531
4.80816666666667	0.110626220703125
4.8115	0.113487243652344
4.81483333333334	0.11587142944336
4.81816666666667	0.113010406494141
4.8215	0.1068115234375
4.82483333333334	0.0948905944824219
4.82816666666667	0.0772476196289063
4.8315	0.0605583190917969
4.83483333333334	0.0448226928710938
4.83816666666667	0.0329017639160156
4.8415	0.0276565551757813
4.84483333333334	0.0348091125488281
4.84816666666667	0.0433921813964844
4.8515	0.0457763671875
4.85483333333334	0.0443458557128906
4.85816666666667	0.0452995300292969
4.8615	0.0472068786621094
4.86483333333334	0.0443458557128906
4.86816666666667	0.0410079956054688
4.8715	0.0371932983398438
4.87483333333334	0.0371932983398438
4.87816666666667	0.0395774841308594
4.8815	0.0443458557128906
4.88483333333334	0.0481605529785156
4.88816666666667	0.0486373901367188
4.8915	0.0519752502441407
4.89483333333334	0.0596046447753907
4.89816666666667	0.0677108764648438
4.9015	0.0734329223632813
4.90483333333334	0.0791549682617188
4.90816666666667	0.0891685485839844
4.9115	0.0972747802734375
4.91483333333334	0.0944137573242188
4.91816666666667	0.087738037109375
4.9215	0.0829696655273438
4.92483333333334	0.0824928283691406
4.92816666666667	0.0767707824707032
4.9315	0.0700950622558594
4.93483333333334	0.0729560852050782
4.93816666666667	0.0753402709960938
4.9415	0.0710487365722657
4.94483333333334	0.0581741333007813
4.94816666666667	0.0514984130859375
4.9515	0.0462532043457031
4.95483333333334	0.0410079956054688
4.95816666666667	0.0324249267578125
4.9615	0.0271797180175781
4.96483333333334	0.0300407409667969
4.96816666666667	0.0333786010742188
4.9715	0.041961669921875
4.97483333333334	0.0438690185546875
4.97816666666667	0.0443458557128906
4.9815	0.0414848327636719
4.98483333333334	0.0376701354980469
4.98816666666667	0.030517578125
4.9915	0.0209808349609375
4.99483333333334	0.0123977661132813
4.99816666666667	0.0133514404296875
5.0015	0.0181198120117188
5.00483333333334	0.0262260437011719
5.00816666666667	0.0371932983398438
5.0115	0.0476837158203125
5.01483333333334	0.0638961791992188
5.01816666666667	0.0772476196289063
5.0215	0.0896453857421875
5.02483333333334	0.091552734375
5.02816666666667	0.0834465026855469
5.0315	0.0658035278320313
5.03483333333334	0.0443458557128906
5.03816666666667	0.0224113464355469
5.0415	0.00333786010742188
5.04483333333334	-0.0019073486328125
5.04816666666667	0.0057220458984375
5.0515	0.0247955322265625
5.05483333333334	0.041961669921875
5.05816666666667	0.0548362731933594
5.0615	0.0638961791992188
5.06483333333334	0.0691413879394532
5.06816666666667	0.0729560852050782
5.0715	0.0710487365722657
5.07483333333334	0.0677108764648438
5.07816666666667	0.064849853515625
5.0815	0.0667572021484375
5.08483333333334	0.0700950622558594
5.08816666666667	0.0705718994140625
5.0915	0.0696182250976563
5.09483333333334	0.0715255737304688
5.09816666666667	0.0739097595214844
5.1015	0.0748634338378907
5.10483333333334	0.0739097595214844
5.10816666666667	0.0772476196289063
5.1115	0.0824928283691406
5.11483333333334	0.0872611999511719
5.11816666666667	0.0929832458496094
5.1215	0.0996589660644531
5.12483333333334	0.100135803222656
5.12816666666667	0.0948905944824219
5.1315	0.0858306884765625
5.13483333333334	0.0805854797363281
5.13816666666667	0.0796318054199219
5.1415	0.0762939453125
5.14483333333334	0.0791549682617188
5.14816666666667	0.0858306884765625
5.1515	0.101089477539063
5.15483333333334	0.112533569335938
5.15816666666667	0.119686126708985
5.1615	0.122547149658203
5.16483333333334	0.1220703125
5.16816666666667	0.113964080810547
5.1715	0.0996589660644531
5.17483333333334	0.0848770141601563
5.17816666666667	0.0758171081542969
5.1815	0.072479248046875
5.18483333333334	0.06866455078125
5.18816666666667	0.0677108764648438
5.1915	0.0681877136230469
5.19483333333334	0.0753402709960938
5.19816666666667	0.080108642578125
5.2015	0.0882148742675781
5.20483333333334	0.0972747802734375
5.20816666666667	0.1068115234375
5.2115	0.107288360595703
5.21483333333334	0.101566314697266
5.21816666666667	0.101566314697266
5.2215	0.105857849121094
5.22483333333334	0.112056732177735
5.22816666666667	0.113964080810547
5.2315	0.121593475341797
5.23483333333334	0.126361846923828
5.23816666666667	0.12350082397461
5.2415	0.107765197753906
5.24483333333334	0.0944137573242188
5.24816666666667	0.0901222229003906
5.2515	0.0934600830078125
5.25483333333334	0.102043151855469
5.25816666666667	0.109672546386719
5.2615	0.11444091796875
5.26483333333334	0.113487243652344
5.26816666666667	0.108718872070313
5.2715	0.100135803222656
5.27483333333334	0.0867843627929688
5.27816666666667	0.0705718994140625
5.2815	0.0605583190917969
5.28483333333334	0.0538825988769532
5.28816666666667	0.0491142272949219
5.2915	0.0472068786621094
5.29483333333334	0.0481605529785156
5.29816666666667	0.057220458984375
5.3015	0.0634193420410157
5.30483333333334	0.0700950622558594
5.30816666666667	0.0753402709960938
5.3115	0.0743865966796875
5.31483333333334	0.0710487365722657
5.31816666666667	0.0662803649902344
5.3215	0.0710487365722657
5.32483333333334	0.0748634338378907
5.32816666666667	0.0739097595214844
5.3315	0.0748634338378907
5.33483333333334	0.0872611999511719
5.33816666666667	0.104427337646485
5.3415	0.11587142944336
5.34483333333334	0.123023986816406
5.34816666666667	0.129222869873047
5.3515	0.13113021850586
5.35483333333334	0.120639801025391
5.35816666666667	0.106334686279297
5.3615	0.0934600830078125
5.36483333333334	0.0829696655273438
5.36816666666667	0.0753402709960938
5.3715	0.0705718994140625
5.37483333333334	0.0696182250976563
5.37816666666667	0.064849853515625
5.3815	0.0567436218261719
5.38483333333334	0.0553131103515625
5.38816666666667	0.0643730163574219
5.3915	0.080108642578125
5.39483333333334	0.09918212890625
5.39816666666667	0.120162963867188
5.4015	0.139713287353516
5.40483333333334	0.151634216308594
5.40816666666667	0.153064727783203
5.4115	0.148773193359375
5.41483333333334	0.141143798828125
5.41816666666667	0.128269195556641
5.4215	0.113487243652344
5.42483333333334	0.100135803222656
5.42816666666667	0.0972747802734375
5.4315	0.10061264038086
5.43483333333334	0.110149383544922
5.43816666666667	0.126361846923828
5.4415	0.147342681884766
5.44483333333334	0.173568725585938
5.44816666666667	0.186443328857422
5.4515	0.186443328857422
5.45483333333334	0.173568725585938
5.45816666666667	0.159263610839844
5.4615	0.145912170410156
5.46483333333334	0.130176544189453
5.46816666666667	0.116348266601563
5.4715	0.106334686279297
5.47483333333334	0.102043151855469
5.47816666666667	0.103950500488281
5.4815	0.111579895019531
5.48483333333334	0.122547149658203
5.48816666666667	0.131607055664063
5.4915	0.141143798828125
5.49483333333334	0.15401840209961
5.49816666666667	0.156879425048828
5.5015	0.151157379150391
5.50483333333334	0.139236450195313
5.50816666666667	0.133514404296875
5.5115	0.133037567138672
5.51483333333334	0.126361846923828
5.51816666666667	0.11587142944336
5.5215	0.0987052917480469
5.52483333333334	0.0853538513183594
5.52816666666667	0.0762939453125
5.5315	0.0720024108886719
5.53483333333334	0.0753402709960938
5.53816666666667	0.0824928283691406
5.5415	0.0939369201660156
5.54483333333334	0.102043151855469
5.54816666666667	0.102996826171875
5.5515	0.0920295715332031
5.55483333333334	0.0729560852050782
5.55816666666667	0.0553131103515625
5.5615	0.0405311584472656
5.56483333333334	0.0281333923339844
5.56816666666667	0.0157356262207031
5.5715	0.00905990600585938
5.57483333333334	0.0138282775878906
5.57816666666667	0.0300407409667969
5.5815	0.0510215759277344
5.58483333333334	0.0743865966796875
5.58816666666667	0.0967979431152344
5.5915	0.112533569335938
5.59483333333334	0.1220703125
5.59816666666667	0.125408172607422
5.6015	0.130176544189453
5.60483333333334	0.131607055664063
5.60816666666667	0.130653381347656
5.6115	0.130176544189453
5.61483333333334	0.135421752929688
5.61816666666667	0.143051147460938
5.6215	0.147342681884766
5.62483333333334	0.143051147460938
5.62816666666667	0.137805938720703
5.6315	0.134468078613281
5.63483333333334	0.131607055664063
5.63816666666667	0.126361846923828
5.6415	0.123977661132813
5.64483333333334	0.132560729980469
5.64816666666667	0.144481658935547
5.6515	0.154972076416016
5.65483333333334	0.154495239257813
5.65816666666667	0.146865844726563
5.6615	0.132560729980469
5.66483333333334	0.11444091796875
5.66816666666667	0.105381011962891
5.6715	0.095367431640625
5.67483333333334	0.0934600830078125
5.67816666666667	0.0972747802734375
5.6815	0.105381011962891
5.68483333333334	0.112533569335938
5.68816666666667	0.112533569335938
5.6915	0.112056732177735
5.69483333333334	0.105857849121094
5.69816666666667	0.0977516174316406
5.7015	0.0905990600585938
5.70483333333334	0.0896453857421875
5.70816666666667	0.0929832458496094
5.7115	0.101089477539063
5.71483333333334	0.111103057861328
5.71816666666667	0.119686126708985
5.7215	0.121593475341797
5.72483333333334	0.119686126708985
5.72816666666667	0.114917755126953
5.7315	0.11444091796875
5.73483333333334	0.110626220703125
5.73816666666667	0.102043151855469
5.7415	0.0901222229003906
5.74483333333334	0.0762939453125
5.74816666666667	0.0653266906738282
5.7515	0.0576972961425782
5.75483333333334	0.0624656677246094
5.75816666666667	0.072479248046875
5.7615	0.0929832458496094
5.76483333333334	0.118255615234375
5.76816666666667	0.147342681884766
5.7715	0.162124633789063
5.77483333333334	0.165462493896485
5.77816666666667	0.1678466796875
5.7815	0.168800354003906
5.78483333333334	0.166893005371094
5.78816666666667	0.158786773681641
5.7915	0.16021728515625
5.79483333333334	0.164508819580078
5.79816666666667	0.170707702636719
5.8015	0.174522399902344
5.80483333333334	0.177860260009766
5.80816666666667	0.180721282958985
5.8115	0.177383422851563
5.81483333333334	0.174045562744141
5.81816666666667	0.165939331054688
5.8215	0.157833099365235
5.82483333333334	0.148773193359375
5.82816666666667	0.141620635986328
5.8315	0.136375427246094
5.83483333333334	0.131607055664063
5.83816666666667	0.129222869873047
5.8415	0.123977661132813
5.84483333333334	0.117301940917969
5.84816666666667	0.114917755126953
5.8515	0.119686126708985
5.85483333333334	0.127315521240235
5.85816666666667	0.133514404296875
5.8615	0.139713287353516
5.86483333333334	0.151634216308594
5.86816666666667	0.16021728515625
5.8715	0.162124633789063
5.87483333333334	0.159263610839844
5.87816666666667	0.159263610839844
5.8815	0.157833099365235
5.88483333333334	0.145912170410156
5.88816666666667	0.127792358398438
5.8915	0.112533569335938
5.89483333333334	0.100135803222656
5.89816666666667	0.091552734375
5.9015	0.0886917114257813
5.90483333333334	0.0934600830078125
5.90816666666667	0.106334686279297
5.9115	0.118255615234375
5.91483333333334	0.136375427246094
5.91816666666667	0.151634216308594
5.9215	0.164985656738281
5.92483333333334	0.16927719116211
5.92816666666667	0.164031982421875
5.9315	0.151634216308594
5.93483333333334	0.128269195556641
5.93816666666667	0.104427337646485
5.9415	0.087738037109375
5.94483333333334	0.080108642578125
5.94816666666667	0.0844001770019531
5.9515	0.0944137573242188
5.95483333333334	0.107765197753906
5.95816666666667	0.111579895019531
5.9615	0.107288360595703
5.96483333333334	0.106334686279297
5.96816666666667	0.102043151855469
5.9715	0.0987052917480469
5.97483333333334	0.0920295715332031
5.97816666666667	0.0925064086914063
5.9815	0.09918212890625
5.98483333333334	0.105857849121094
5.98816666666667	0.113010406494141
5.9915	0.11444091796875
5.99483333333334	0.113487243652344
5.99816666666667	0.112056732177735
6.0015	0.106334686279297
6.00483333333334	0.0982284545898438
6.00816666666667	0.0882148742675781
6.0115	0.0815391540527344
6.01483333333334	0.0829696655273438
6.01816666666667	0.0910758972167969
6.0215	0.101566314697266
6.02483333333334	0.101089477539063
6.02816666666667	0.0920295715332031
6.0315	0.0805854797363281
6.03483333333334	0.06866455078125
6.03816666666667	0.0524520874023438
6.0415	0.0391006469726563
6.04483333333334	0.0348091125488281
6.04816666666667	0.0400543212890625
6.0515	0.0486373901367188
6.05483333333334	0.0567436218261719
6.05816666666667	0.0591278076171875
6.0615	0.0557899475097657
6.06483333333334	0.049591064453125
6.06816666666667	0.0510215759277344
6.0715	0.0605583190917969
6.07483333333334	0.0720024108886719
6.07816666666667	0.0872611999511719
6.0815	0.102996826171875
6.08483333333334	0.118732452392578
6.08816666666667	0.124454498291016
6.0915	0.117778778076172
6.09483333333334	0.107288360595703
6.09816666666667	0.0987052917480469
6.1015	0.0891685485839844
6.10483333333334	0.0758171081542969
6.10816666666667	0.0643730163574219
6.1115	0.0624656677246094
6.11483333333334	0.0700950622558594
6.11816666666667	0.0715255737304688
6.1215	0.0762939453125
6.12483333333334	0.0782012939453125
6.12816666666667	0.0786781311035157
6.1315	0.0691413879394532
6.13483333333334	0.0486373901367188
6.13816666666667	0.0295639038085938
6.1415	0.00905990600585938
6.14483333333334	-0.00238418579101563
6.14816666666667	-0.00238418579101563
6.1515	0.0119209289550781
6.15483333333334	0.0367164611816406
6.15816666666667	0.0596046447753907
6.1615	0.0729560852050782
6.16483333333334	0.0777244567871094
6.16816666666667	0.0762939453125
6.1715	0.0715255737304688
6.17483333333334	0.057220458984375
6.17816666666667	0.0405311584472656
6.1815	0.0286102294921875
6.18483333333334	0.0219345092773438
6.18816666666667	0.0171661376953125
6.1915	0.00476837158203125
6.19483333333334	-0.00810623168945313
6.19816666666667	-0.0109672546386719
6.2015	-0.00429153442382813
6.20483333333334	0.00143051147460938
6.20816666666667	-0.00143051147460938
6.2115	-0.003814697265625
6.21483333333334	-0.00524520874023438
6.21816666666667	-0.0057220458984375
6.2215	-0.0057220458984375
6.22483333333334	0.0019073486328125
6.22816666666667	0.0123977661132813
6.2315	0.0224113464355469
6.23483333333334	0.0271797180175781
6.23816666666667	0.0314712524414063
6.2415	0.0367164611816406
6.24483333333334	0.0400543212890625
6.24816666666667	0.0448226928710938
6.2515	0.0514984130859375
6.25483333333334	0.0643730163574219
6.25816666666667	0.0715255737304688
6.2615	0.0705718994140625
6.26483333333334	0.06103515625
6.26816666666667	0.0543594360351563
6.2715	0.0524520874023438
6.27483333333334	0.0543594360351563
6.27816666666667	0.0562667846679688
6.2815	0.0615119934082032
6.28483333333334	0.0758171081542969
6.28816666666667	0.0844001770019531
6.2915	0.0848770141601563
6.29483333333334	0.0782012939453125
6.29816666666667	0.0748634338378907
6.3015	0.0758171081542969
6.30483333333334	0.0667572021484375
6.30816666666667	0.0596046447753907
6.3115	0.0562667846679688
6.31483333333334	0.0586509704589844
6.31816666666667	0.0581741333007813
6.3215	0.0514984130859375
6.32483333333334	0.0500679016113282
6.32816666666667	0.0472068786621094
6.3315	0.0352859497070313
6.33483333333334	0.019073486328125
6.33816666666667	0.00476837158203125
6.3415	-0.003814697265625
6.34483333333334	-0.00715255737304688
6.34816666666667	-0.00429153442382813
6.3515	0.0123977661132813
6.35483333333334	0.0276565551757813
6.35816666666667	0.0414848327636719
6.3615	0.0481605529785156
6.36483333333334	0.0505447387695313
6.36816666666667	0.0414848327636719
6.3715	0.0224113464355469
6.37483333333334	0.00762939453125
6.37816666666667	0.00524520874023438
6.3815	0.0152587890625
6.38483333333334	0.026702880859375
6.38816666666667	0.0405311584472656
6.3915	0.0581741333007813
6.39483333333334	0.0786781311035157
6.39816666666667	0.0886917114257813
6.4015	0.0848770141601563
6.40483333333334	0.0739097595214844
6.40816666666667	0.064849853515625
6.4115	0.0576972961425782
6.41483333333334	0.0500679016113282
6.41816666666667	0.0410079956054688
6.4215	0.0395774841308594
6.42483333333334	0.0448226928710938
6.42816666666667	0.0581741333007813
6.4315	0.0700950622558594
6.43483333333334	0.0810623168945313
6.43816666666667	0.0891685485839844
6.4415	0.0905990600585938
6.44483333333334	0.0858306884765625
6.44816666666667	0.0734329223632813
6.4515	0.0658035278320313
6.45483333333334	0.0562667846679688
6.45816666666667	0.0481605529785156
6.4615	0.0391006469726563
6.46483333333334	0.0348091125488281
6.46816666666667	0.0357627868652344
6.4715	0.0376701354980469
6.47483333333334	0.0410079956054688
6.47816666666667	0.03814697265625
6.4815	0.0309944152832031
6.48483333333334	0.0176429748535156
6.48816666666667	0.00095367431640625
6.4915	-0.0157356262207031
6.49483333333334	-0.0238418579101563
6.49816666666667	-0.0205039978027344
6.5015	-0.0095367431640625
6.50483333333334	0.00238418579101563
6.50816666666667	0.0109672546386719
6.5115	0.0195503234863281
6.51483333333334	0.02288818359375
6.51816666666667	0.026702880859375
6.5215	0.0319480895996094
6.52483333333334	0.0400543212890625
6.52816666666667	0.0467300415039063
6.5315	0.0443458557128906
6.53483333333334	0.0367164611816406
6.53816666666667	0.0257492065429688
6.5415	0.0219345092773438
6.54483333333334	0.0209808349609375
6.54816666666667	0.0185966491699219
6.5515	0.0185966491699219
6.55483333333334	0.0214576721191406
6.55816666666667	0.0262260437011719
6.5615	0.0247955322265625
6.56483333333334	0.0224113464355469
6.56816666666667	0.0286102294921875
6.5715	0.0433921813964844
6.57483333333334	0.0619888305664063
6.57816666666667	0.072479248046875
6.5815	0.0758171081542969
6.58483333333334	0.0758171081542969
6.58816666666667	0.0715255737304688
6.5915	0.0638961791992188
6.59483333333334	0.0581741333007813
6.59816666666667	0.0643730163574219
6.6015	0.0777244567871094
6.60483333333334	0.091552734375
6.60816666666667	0.101566314697266
6.6115	0.113010406494141
6.61483333333334	0.111579895019531
6.61816666666667	0.0996589660644531
6.6215	0.0834465026855469
6.62483333333334	0.0748634338378907
6.62816666666667	0.0748634338378907
6.6315	0.0753402709960938
6.63483333333334	0.0767707824707032
6.63816666666667	0.0748634338378907
6.6415	0.0705718994140625
6.64483333333334	0.0567436218261719
6.64816666666667	0.0443458557128906
6.6515	0.030517578125
6.65483333333334	0.0271797180175781
6.65816666666667	0.0309944152832031
6.6615	0.0429153442382813
6.66483333333334	0.0619888305664063
[truncated: 7,008 more rows]
