# Supplementary material for: Phase-Specific Parameter Estimation in Chiral HPLC Using 1‑Site, 2‑Site Stochastic Models, and Unified Equation Approach
Source: Anal Chem. 2026 Apr 29;98(18):13925–39. doi: 10.1021/acs.analchem.6c01634 (PMC13177292; doi:10.1021/acs.analchem.6c01634)
Supplement: Supplementary file 2 [file ac6c01634_si_002.zip › SupportingInformation/01_isotherm_fit/CELL4_data/LORA_CELL4_05_10_08.CSV]

0.000833333333333334	0.0562667846679688
0.00416666666666667	0.06103515625
0.0075	0.0700950622558594
0.0108333333333334	0.0805854797363281
0.0141666666666667	0.080108642578125
0.0175	0.0782012939453125
0.0208333333333334	0.080108642578125
0.0241666666666667	0.0834465026855469
0.0275	0.0886917114257813
0.0308333333333334	0.0863075256347656
0.0341666666666667	0.0858306884765625
0.0375	0.0777244567871094
0.0408333333333334	0.0638961791992188
0.0441666666666667	0.049591064453125
0.0475	0.0367164611816406
0.0508333333333334	0.0338554382324219
0.0541666666666667	0.041961669921875
0.0575	0.0638961791992188
0.0608333333333334	0.0891685485839844
0.0641666666666667	0.0996589660644531
0.0675	0.101089477539063
0.0708333333333334	0.0982284545898438
0.0741666666666667	0.0901222229003906
0.0775	0.0677108764648438
0.0808333333333334	0.0405311584472656
0.0841666666666667	0.0271797180175781
0.0875	0.0290870666503906
0.0908333333333334	0.0400543212890625
0.0941666666666667	0.0500679016113282
0.0975000000000001	0.0605583190917969
0.100833333333334	0.0700950622558594
0.104166666666667	0.0753402709960938
0.1075	0.072479248046875
0.110833333333334	0.057220458984375
0.114166666666667	0.0443458557128906
0.1175	0.0371932983398438
0.120833333333334	0.03814697265625
0.124166666666667	0.0414848327636719
0.1275	0.0429153442382813
0.130833333333334	0.0514984130859375
0.134166666666667	0.0591278076171875
0.1375	0.0720024108886719
0.140833333333334	0.0796318054199219
0.144166666666667	0.0844001770019531
0.1475	0.0815391540527344
0.150833333333334	0.0758171081542969
0.154166666666667	0.0681877136230469
0.1575	0.05340576171875
0.160833333333334	0.0376701354980469
0.164166666666667	0.0233650207519531
0.1675	0.0214576721191406
0.170833333333334	0.0243186950683594
0.174166666666667	0.0286102294921875
0.1775	0.0295639038085938
0.180833333333334	0.0271797180175781
0.184166666666667	0.026702880859375
0.1875	0.0300407409667969
0.190833333333334	0.0386238098144531
0.194166666666667	0.0510215759277344
0.1975	0.0605583190917969
0.200833333333334	0.0677108764648438
0.204166666666667	0.0705718994140625
0.2075	0.072479248046875
0.210833333333334	0.0658035278320313
0.214166666666667	0.05340576171875
0.2175	0.0452995300292969
0.220833333333334	0.0424385070800781
0.224166666666667	0.041961669921875
0.2275	0.0405311584472656
0.230833333333334	0.0386238098144531
0.234166666666667	0.0405311584472656
0.2375	0.0400543212890625
0.240833333333334	0.0352859497070313
0.244166666666667	0.019073486328125
0.2475	-0.003814697265625
0.250833333333334	-0.026702880859375
0.254166666666667	-0.0438690185546875
0.2575	-0.0472068786621094
0.260833333333334	-0.0438690185546875
0.264166666666667	-0.0290870666503906
0.2675	-0.0119209289550781
0.270833333333334	0.00619888305664063
0.274166666666667	0.0162124633789063
0.2775	0.0214576721191406
0.280833333333334	0.0262260437011719
0.284166666666667	0.0333786010742188
0.2875	0.0414848327636719
0.290833333333334	0.0524520874023438
0.294166666666667	0.0629425048828125
0.2975	0.0691413879394532
0.300833333333334	0.0729560852050782
0.304166666666667	0.0681877136230469
0.3075	0.0629425048828125
0.310833333333334	0.0538825988769532
0.314166666666667	0.0467300415039063
0.3175	0.0386238098144531
0.320833333333334	0.0300407409667969
0.324166666666667	0.0262260437011719
0.3275	0.0262260437011719
0.330833333333334	0.026702880859375
0.334166666666667	0.030517578125
0.3375	0.0333786010742188
0.340833333333334	0.0391006469726563
0.344166666666667	0.0467300415039063
0.3475	0.0543594360351563
0.350833333333334	0.0596046447753907
0.354166666666667	0.0548362731933594
0.3575	0.0462532043457031
0.360833333333334	0.0348091125488281
0.364166666666667	0.0252723693847656
0.3675	0.0147819519042969
0.370833333333334	0.0019073486328125
0.374166666666667	-0.00619888305664063
0.3775	-0.00858306884765625
0.380833333333334	-0.00667572021484375
0.384166666666667	-0.00429153442382813
0.3875	-0.000476837158203125
0.390833333333334	0.0109672546386719
0.394166666666667	0.0200271606445313
0.3975	0.0262260437011719
0.400833333333334	0.0300407409667969
0.404166666666667	0.0357627868652344
0.4075	0.041961669921875
0.410833333333334	0.0476837158203125
0.414166666666667	0.0553131103515625
0.4175	0.0634193420410157
0.420833333333334	0.0672340393066407
0.424166666666667	0.0672340393066407
0.4275	0.0715255737304688
0.430833333333334	0.0820159912109375
0.434166666666667	0.0929832458496094
0.4375	0.102043151855469
0.440833333333334	0.111103057861328
0.444166666666667	0.11587142944336
0.4475	0.112533569335938
0.450833333333334	0.104904174804688
0.454166666666667	0.10061264038086
0.4575	0.0939369201660156
0.460833333333334	0.080108642578125
0.464166666666667	0.0653266906738282
0.4675	0.05340576171875
0.470833333333334	0.0429153442382813
0.474166666666667	0.0333786010742188
0.4775	0.0290870666503906
0.480833333333334	0.0324249267578125
0.484166666666667	0.0386238098144531
0.4875	0.0486373901367188
0.490833333333334	0.0553131103515625
0.494166666666667	0.0596046447753907
0.4975	0.0619888305664063
0.500833333333334	0.0653266906738282
0.504166666666667	0.0729560852050782
0.5075	0.0734329223632813
0.510833333333334	0.0743865966796875
0.514166666666667	0.0767707824707032
0.5175	0.0810623168945313
0.520833333333334	0.0834465026855469
0.524166666666667	0.0758171081542969
0.5275	0.0729560852050782
0.530833333333334	0.0696182250976563
0.534166666666667	0.064849853515625
0.5375	0.0553131103515625
0.540833333333334	0.0405311584472656
0.544166666666667	0.0309944152832031
0.5475	0.0271797180175781
0.550833333333334	0.026702880859375
0.554166666666667	0.0295639038085938
0.5575	0.0371932983398438
0.560833333333334	0.0529289245605469
0.564166666666667	0.0710487365722657
0.5675	0.0782012939453125
0.570833333333334	0.080108642578125
0.574166666666667	0.0786781311035157
0.5775	0.0772476196289063
0.580833333333334	0.0767707824707032
0.584166666666667	0.0758171081542969
0.5875	0.0796318054199219
0.590833333333334	0.0772476196289063
0.594166666666667	0.0720024108886719
0.5975	0.0658035278320313
0.600833333333334	0.0629425048828125
0.604166666666667	0.0634193420410157
0.6075	0.0619888305664063
0.610833333333334	0.0643730163574219
0.614166666666667	0.0720024108886719
0.6175	0.0834465026855469
0.620833333333334	0.0929832458496094
0.624166666666667	0.0925064086914063
0.6275	0.0886917114257813
0.630833333333334	0.0844001770019531
0.634166666666667	0.0796318054199219
0.6375	0.0753402709960938
0.640833333333334	0.0658035278320313
0.644166666666667	0.0576972961425782
0.6475	0.0491142272949219
0.650833333333334	0.0462532043457031
0.654166666666667	0.0514984130859375
0.6575	0.0576972961425782
0.660833333333334	0.0634193420410157
0.664166666666667	0.0700950622558594
0.6675	0.0834465026855469
0.670833333333334	0.0905990600585938
0.674166666666667	0.0896453857421875
0.6775	0.0791549682617188
0.680833333333334	0.0762939453125
0.684166666666667	0.072479248046875
0.6875	0.0672340393066407
0.690833333333334	0.0615119934082032
0.694166666666667	0.0567436218261719
0.6975	0.0543594360351563
0.700833333333334	0.0443458557128906
0.704166666666667	0.0452995300292969
0.7075	0.0500679016113282
0.710833333333334	0.0596046447753907
0.714166666666667	0.0553131103515625
0.7175	0.0472068786621094
0.720833333333334	0.0410079956054688
0.724166666666667	0.0357627868652344
0.7275	0.0290870666503906
0.730833333333334	0.0238418579101563
0.734166666666667	0.0338554382324219
0.7375	0.0538825988769532
0.740833333333334	0.0791549682617188
0.744166666666667	0.0948905944824219
0.7475	0.104904174804688
0.750833333333334	0.104427337646485
0.754166666666667	0.0963211059570313
0.7575	0.0786781311035157
0.760833333333334	0.0605583190917969
0.764166666666667	0.0481605529785156
0.7675	0.0424385070800781
0.770833333333334	0.03814697265625
0.774166666666667	0.034332275390625
0.7775	0.0338554382324219
0.780833333333334	0.0329017639160156
0.784166666666667	0.0295639038085938
0.7875	0.0219345092773438
0.790833333333334	0.0181198120117188
0.794166666666667	0.0200271606445313
0.7975	0.0238418579101563
0.800833333333334	0.0214576721191406
0.804166666666667	0.0119209289550781
0.8075	0.00524520874023438
0.810833333333334	0.00238418579101563
0.814166666666667	-0.00143051147460938
0.8175	-0.00858306884765625
0.820833333333334	-0.0123977661132813
0.824166666666667	-0.00619888305664063
0.8275	0.00095367431640625
0.830833333333334	0.0100135803222656
0.834166666666667	0.0205039978027344
0.8375	0.0357627868652344
0.840833333333334	0.0491142272949219
0.844166666666667	0.057220458984375
0.8475	0.0615119934082032
0.850833333333334	0.0629425048828125
0.854166666666667	0.0581741333007813
0.8575	0.0452995300292969
0.860833333333334	0.0338554382324219
0.864166666666667	0.0276565551757813
0.8675	0.0286102294921875
0.870833333333334	0.0362396240234375
0.874166666666667	0.0519752502441407
0.8775	0.0729560852050782
0.880833333333334	0.0882148742675781
0.884166666666667	0.0939369201660156
0.8875	0.0929832458496094
0.890833333333334	0.0910758972167969
0.894166666666667	0.0872611999511719
0.8975	0.087738037109375
0.900833333333334	0.0925064086914063
0.904166666666667	0.103473663330078
0.9075	0.111579895019531
0.910833333333334	0.111103057861328
0.914166666666667	0.105381011962891
0.9175	0.0891685485839844
0.920833333333334	0.0710487365722657
0.924166666666667	0.049591064453125
0.9275	0.0367164611816406
0.930833333333334	0.0338554382324219
0.934166666666667	0.0362396240234375
0.9375	0.0438690185546875
0.940833333333334	0.0529289245605469
0.944166666666667	0.0662803649902344
0.9475	0.080108642578125
0.950833333333334	0.0858306884765625
0.954166666666667	0.0858306884765625
0.9575	0.0786781311035157
0.960833333333334	0.0734329223632813
0.964166666666667	0.0681877136230469
0.9675	0.0619888305664063
0.970833333333334	0.0581741333007813
0.974166666666667	0.0591278076171875
0.9775	0.0672340393066407
0.980833333333334	0.0748634338378907
0.984166666666667	0.080108642578125
0.9875	0.0805854797363281
0.990833333333334	0.0820159912109375
0.994166666666667	0.0782012939453125
0.9975	0.0715255737304688
1.00083333333334	0.0662803649902344
1.00416666666667	0.0662803649902344
1.0075	0.06866455078125
1.01083333333334	0.064849853515625
1.01416666666667	0.0615119934082032
1.0175	0.0634193420410157
1.02083333333334	0.0705718994140625
1.02416666666667	0.0696182250976563
1.0275	0.0638961791992188
1.03083333333334	0.0643730163574219
1.03416666666667	0.0796318054199219
1.0375	0.0982284545898438
1.04083333333334	0.111103057861328
1.04416666666667	0.116825103759766
1.0475	0.116348266601563
1.05083333333334	0.103473663330078
1.05416666666667	0.0844001770019531
1.0575	0.0715255737304688
1.06083333333334	0.0681877136230469
1.06416666666667	0.0705718994140625
1.0675	0.0743865966796875
1.07083333333334	0.0872611999511719
1.07416666666667	0.095367431640625
1.0775	0.0967979431152344
1.08083333333334	0.0882148742675781
1.08416666666667	0.0853538513183594
1.0875	0.087738037109375
1.09083333333334	0.0867843627929688
1.09416666666667	0.08392333984375
1.0975	0.080108642578125
1.10083333333334	0.08392333984375
1.10416666666667	0.0863075256347656
1.1075	0.0863075256347656
1.11083333333334	0.0858306884765625
1.11416666666667	0.087738037109375
1.1175	0.0886917114257813
1.12083333333334	0.0858306884765625
1.12416666666667	0.0743865966796875
1.1275	0.0619888305664063
1.13083333333334	0.0567436218261719
1.13416666666667	0.06103515625
1.1375	0.0677108764648438
1.14083333333334	0.0681877136230469
1.14416666666667	0.0705718994140625
1.1475	0.0753402709960938
1.15083333333334	0.0786781311035157
1.15416666666667	0.0762939453125
1.1575	0.0691413879394532
1.16083333333334	0.0710487365722657
1.16416666666667	0.080108642578125
1.1675	0.0929832458496094
1.17083333333334	0.102519989013672
1.17416666666667	0.103950500488281
1.1775	0.107288360595703
1.18083333333334	0.110626220703125
1.18416666666667	0.112533569335938
1.1875	0.1068115234375
1.19083333333334	0.103950500488281
1.19416666666667	0.1068115234375
1.1975	0.11444091796875
1.20083333333334	0.121593475341797
1.20416666666667	0.127315521240235
1.2075	0.141143798828125
1.21083333333334	0.151157379150391
1.21416666666667	0.158786773681641
1.2175	0.16164779663086
1.22083333333334	0.164031982421875
1.22416666666667	0.170707702636719
1.2275	0.172615051269531
1.23083333333334	0.173568725585938
1.23416666666667	0.166893005371094
1.2375	0.154972076416016
1.24083333333334	0.139236450195313
1.24416666666667	0.123023986816406
1.2475	0.107288360595703
1.25083333333334	0.0944137573242188
1.25416666666667	0.08392333984375
1.2575	0.0762939453125
1.26083333333334	0.0743865966796875
1.26416666666667	0.0734329223632813
1.2675	0.0777244567871094
1.27083333333334	0.08392333984375
1.27416666666667	0.0996589660644531
1.2775	0.112056732177735
1.28083333333334	0.112533569335938
1.28416666666667	0.103950500488281
1.2875	0.0910758972167969
1.29083333333334	0.0796318054199219
1.29416666666667	0.06866455078125
1.2975	0.0576972961425782
1.30083333333334	0.0557899475097657
1.30416666666667	0.0643730163574219
1.3075	0.0791549682617188
1.31083333333334	0.0867843627929688
1.31416666666667	0.0824928283691406
1.3175	0.0772476196289063
1.32083333333334	0.0758171081542969
1.32416666666667	0.0729560852050782
1.3275	0.0634193420410157
1.33083333333334	0.0553131103515625
1.33416666666667	0.0543594360351563
1.3375	0.057220458984375
1.34083333333334	0.0591278076171875
1.34416666666667	0.0567436218261719
1.3475	0.0553131103515625
1.35083333333334	0.05340576171875
1.35416666666667	0.0500679016113282
1.3575	0.0448226928710938
1.36083333333334	0.0362396240234375
1.36416666666667	0.030517578125
1.3675	0.0338554382324219
1.37083333333334	0.0438690185546875
1.37416666666667	0.0581741333007813
1.3775	0.0753402709960938
1.38083333333334	0.0905990600585938
1.38416666666667	0.100135803222656
1.3875	0.0972747802734375
1.39083333333334	0.0934600830078125
1.39416666666667	0.0987052917480469
1.3975	0.1068115234375
1.40083333333334	0.113964080810547
1.40416666666667	0.123023986816406
1.4075	0.132083892822266
1.41083333333334	0.131607055664063
1.41416666666667	0.113010406494141
1.4175	0.0867843627929688
1.42083333333334	0.0638961791992188
1.42416666666667	0.0486373901367188
1.4275	0.0405311584472656
1.43083333333334	0.0429153442382813
1.43416666666667	0.0567436218261719
1.4375	0.072479248046875
1.44083333333334	0.0829696655273438
1.44416666666667	0.0853538513183594
1.4475	0.0896453857421875
1.45083333333334	0.095367431640625
1.45416666666667	0.0982284545898438
1.4575	0.09918212890625
1.46083333333334	0.103950500488281
1.46416666666667	0.113964080810547
1.4675	0.123977661132813
1.47083333333334	0.128269195556641
1.47416666666667	0.130176544189453
1.4775	0.130653381347656
1.48083333333334	0.1220703125
1.48416666666667	0.109672546386719
1.4875	0.0948905944824219
1.49083333333334	0.0901222229003906
1.49416666666667	0.0867843627929688
1.4975	0.0867843627929688
1.50083333333334	0.095367431640625
1.50416666666667	0.103473663330078
1.5075	0.107288360595703
1.51083333333334	0.105857849121094
1.51416666666667	0.111579895019531
1.5175	0.121116638183594
1.52083333333334	0.124454498291016
1.52416666666667	0.119686126708985
1.5275	0.110626220703125
1.53083333333334	0.0982284545898438
1.53416666666667	0.0772476196289063
1.5375	0.0576972961425782
1.54083333333334	0.0510215759277344
1.54416666666667	0.0586509704589844
1.5475	0.0720024108886719
1.55083333333334	0.0834465026855469
1.55416666666667	0.0977516174316406
1.5575	0.107765197753906
1.56083333333334	0.117778778076172
1.56416666666667	0.123977661132813
1.5675	0.124931335449219
1.57083333333334	0.11444091796875
1.57416666666667	0.0987052917480469
1.5775	0.0929832458496094
1.58083333333334	0.0925064086914063
1.58416666666667	0.0977516174316406
1.5875	0.1068115234375
1.59083333333334	0.123023986816406
1.59416666666667	0.137805938720703
1.5975	0.136852264404297
1.60083333333334	0.125885009765625
1.60416666666667	0.10824203491211
1.6075	0.0891685485839844
1.61083333333334	0.0743865966796875
1.61416666666667	0.0681877136230469
1.6175	0.0705718994140625
1.62083333333334	0.0748634338378907
1.62416666666667	0.0786781311035157
1.6275	0.0891685485839844
1.63083333333334	0.101566314697266
1.63416666666667	0.112056732177735
1.6375	0.122547149658203
1.64083333333334	0.131607055664063
1.64416666666667	0.137805938720703
1.6475	0.135421752929688
1.65083333333334	0.129222869873047
1.65416666666667	0.116348266601563
1.6575	0.0948905944824219
1.66083333333334	0.0782012939453125
1.66416666666667	0.0729560852050782
1.6675	0.0786781311035157
1.67083333333334	0.0867843627929688
1.67416666666667	0.0963211059570313
1.6775	0.110149383544922
1.68083333333334	0.11587142944336
1.68416666666667	0.114917755126953
1.6875	0.1068115234375
1.69083333333334	0.103473663330078
1.69416666666667	0.107765197753906
1.6975	0.11587142944336
1.70083333333334	0.125408172607422
1.70416666666667	0.126838684082031
1.7075	0.125885009765625
1.71083333333334	0.125408172607422
1.71416666666667	0.12350082397461
1.7175	0.118255615234375
1.72083333333334	0.113487243652344
1.72416666666667	0.113964080810547
1.7275	0.117301940917969
1.73083333333334	0.11444091796875
1.73416666666667	0.109195709228516
1.7375	0.107765197753906
1.74083333333334	0.112056732177735
1.74416666666667	0.119209289550781
1.7475	0.1220703125
1.75083333333334	0.123977661132813
1.75416666666667	0.124931335449219
1.7575	0.123023986816406
1.76083333333334	0.117301940917969
1.76416666666667	0.110149383544922
1.7675	0.101089477539063
1.77083333333334	0.0944137573242188
1.77416666666667	0.0886917114257813
1.7775	0.0886917114257813
1.78083333333334	0.0905990600585938
1.78416666666667	0.0963211059570313
1.7875	0.102996826171875
1.79083333333334	0.108718872070313
1.79416666666667	0.11444091796875
1.7975	0.122547149658203
1.80083333333334	0.136852264404297
1.80416666666667	0.147342681884766
1.8075	0.156402587890625
1.81083333333334	0.164985656738281
1.81416666666667	0.174522399902344
1.8175	0.179290771484375
1.82083333333334	0.174522399902344
1.82416666666667	0.171184539794922
1.8275	0.172138214111328
1.83083333333334	0.174045562744141
1.83416666666667	0.170230865478516
1.8375	0.161170959472656
1.84083333333334	0.15401840209961
1.84416666666667	0.140190124511719
1.8475	0.124931335449219
1.85083333333334	0.113010406494141
1.85416666666667	0.111579895019531
1.8575	0.113010406494141
1.86083333333334	0.11444091796875
1.86416666666667	0.120639801025391
1.8675	0.128269195556641
1.87083333333334	0.136852264404297
1.87416666666667	0.1373291015625
1.8775	0.133514404296875
1.88083333333334	0.130176544189453
1.88416666666667	0.12969970703125
1.8875	0.130176544189453
1.89083333333334	0.12350082397461
1.89416666666667	0.11587142944336
1.8975	0.113010406494141
1.90083333333334	0.113010406494141
1.90416666666667	0.110626220703125
1.9075	0.103950500488281
1.91083333333334	0.0939369201660156
1.91416666666667	0.0853538513183594
1.9175	0.0767707824707032
1.92083333333334	0.0710487365722657
1.92416666666667	0.0705718994140625
1.9275	0.0810623168945313
1.93083333333334	0.0977516174316406
1.93416666666667	0.113964080810547
1.9375	0.1220703125
1.94083333333334	0.122547149658203
1.94416666666667	0.118255615234375
1.9475	0.106334686279297
1.95083333333334	0.0963211059570313
1.95416666666667	0.0844001770019531
1.9575	0.0748634338378907
1.96083333333334	0.064849853515625
1.96416666666667	0.0634193420410157
1.9675	0.0600814819335938
1.97083333333334	0.0557899475097657
1.97416666666667	0.0543594360351563
1.9775	0.0638961791992188
1.98083333333334	0.0824928283691406
1.98416666666667	0.0920295715332031
1.9875	0.105857849121094
1.99083333333334	0.119686126708985
1.99416666666667	0.134468078613281
1.9975	0.139713287353516
2.00083333333334	0.139713287353516
2.00416666666667	0.144481658935547
2.0075	0.151157379150391
2.01083333333334	0.151157379150391
2.01416666666667	0.143051147460938
2.0175	0.133037567138672
2.02083333333334	0.116825103759766
2.02416666666667	0.0944137573242188
2.0275	0.06103515625
2.03083333333334	0.0376701354980469
2.03416666666667	0.0290870666503906
2.0375	0.0300407409667969
2.04083333333334	0.034332275390625
2.04416666666667	0.0405311584472656
2.0475	0.0538825988769532
2.05083333333334	0.0653266906738282
2.05416666666667	0.0691413879394532
2.0575	0.06866455078125
2.06083333333334	0.0615119934082032
2.06416666666667	0.0514984130859375
2.0675	0.0391006469726563
2.07083333333334	0.0295639038085938
2.07416666666667	0.0276565551757813
2.0775	0.0247955322265625
2.08083333333334	0.0247955322265625
2.08416666666667	0.0257492065429688
2.0875	0.0295639038085938
2.09083333333334	0.0300407409667969
2.09416666666667	0.0262260437011719
2.0975	0.0286102294921875
2.10083333333334	0.0362396240234375
2.10416666666667	0.0438690185546875
2.1075	0.0538825988769532
2.11083333333334	0.0710487365722657
2.11416666666667	0.0905990600585938
2.1175	0.102996826171875
2.12083333333334	0.112056732177735
2.12416666666667	0.121593475341797
2.1275	0.123977661132813
2.13083333333334	0.106334686279297
2.13416666666667	0.08392333984375
2.1375	0.0667572021484375
2.14083333333334	0.06103515625
2.14416666666667	0.0586509704589844
2.1475	0.06103515625
2.15083333333334	0.0772476196289063
2.15416666666667	0.0958442687988281
2.1575	0.109195709228516
2.16083333333334	0.109195709228516
2.16416666666667	0.104904174804688
2.1675	0.0982284545898438
2.17083333333334	0.087738037109375
2.17416666666667	0.0748634338378907
2.1775	0.0672340393066407
2.18083333333334	0.0653266906738282
2.18416666666667	0.0672340393066407
2.1875	0.0715255737304688
2.19083333333334	0.0796318054199219
2.19416666666667	0.0867843627929688
2.1975	0.0905990600585938
2.20083333333334	0.0901222229003906
2.20416666666667	0.0867843627929688
2.2075	0.0786781311035157
2.21083333333334	0.06866455078125
2.21416666666667	0.0667572021484375
2.2175	0.0720024108886719
2.22083333333334	0.0834465026855469
2.22416666666667	0.0929832458496094
2.2275	0.10061264038086
2.23083333333334	0.102996826171875
2.23416666666667	0.0963211059570313
2.2375	0.0820159912109375
2.24083333333334	0.0691413879394532
2.24416666666667	0.0672340393066407
2.2475	0.0700950622558594
2.25083333333334	0.0710487365722657
2.25416666666667	0.0705718994140625
2.2575	0.072479248046875
2.26083333333334	0.0739097595214844
2.26416666666667	0.0715255737304688
2.2675	0.0729560852050782
2.27083333333334	0.0824928283691406
2.27416666666667	0.0958442687988281
2.2775	0.104427337646485
2.28083333333334	0.10824203491211
2.28416666666667	0.104904174804688
2.2875	0.104904174804688
2.29083333333334	0.105381011962891
2.29416666666667	0.109195709228516
2.2975	0.11444091796875
2.30083333333334	0.118255615234375
2.30416666666667	0.126838684082031
2.3075	0.126838684082031
2.31083333333334	0.122547149658203
2.31416666666667	0.112056732177735
2.3175	0.103950500488281
2.32083333333334	0.095367431640625
2.32416666666667	0.0805854797363281
2.3275	0.0662803649902344
2.33083333333334	0.0586509704589844
2.33416666666667	0.0586509704589844
2.3375	0.0567436218261719
2.34083333333334	0.05340576171875
2.34416666666667	0.05340576171875
2.3475	0.05340576171875
2.35083333333334	0.0486373901367188
2.35416666666667	0.0410079956054688
2.3575	0.041961669921875
2.36083333333334	0.0491142272949219
2.36416666666667	0.0586509704589844
2.3675	0.0672340393066407
2.37083333333334	0.0796318054199219
2.37416666666667	0.0910758972167969
2.3775	0.0963211059570313
2.38083333333334	0.0967979431152344
2.38416666666667	0.0972747802734375
2.3875	0.102043151855469
2.39083333333334	0.107288360595703
2.39416666666667	0.112533569335938
2.3975	0.120162963867188
2.40083333333334	0.12969970703125
2.40416666666667	0.137805938720703
2.4075	0.139236450195313
2.41083333333334	0.133991241455078
2.41416666666667	0.122547149658203
2.4175	0.110149383544922
2.42083333333334	0.100135803222656
2.42416666666667	0.095367431640625
2.4275	0.0948905944824219
2.43083333333334	0.0944137573242188
2.43416666666667	0.0925064086914063
2.4375	0.0863075256347656
2.44083333333334	0.0858306884765625
2.44416666666667	0.0896453857421875
2.4475	0.0972747802734375
2.45083333333334	0.102519989013672
2.45416666666667	0.112533569335938
2.4575	0.128746032714844
2.46083333333334	0.143051147460938
2.46416666666667	0.148773193359375
2.4675	0.150680541992188
2.47083333333334	0.157833099365235
2.47416666666667	0.163078308105469
2.4775	0.157356262207031
2.48083333333334	0.141620635986328
2.48416666666667	0.122547149658203
2.4875	0.105857849121094
2.49083333333334	0.0920295715332031
2.49416666666667	0.0867843627929688
2.4975	0.0886917114257813
2.50083333333334	0.0905990600585938
2.50416666666667	0.0867843627929688
2.5075	0.0786781311035157
2.51083333333334	0.0748634338378907
2.51416666666667	0.0743865966796875
2.5175	0.0729560852050782
2.52083333333334	0.0739097595214844
2.52416666666667	0.0791549682617188
2.5275	0.0882148742675781
2.53083333333334	0.091552734375
2.53416666666667	0.0929832458496094
2.5375	0.091552734375
2.54083333333334	0.0844001770019531
2.54416666666667	0.0786781311035157
2.5475	0.0820159912109375
2.55083333333334	0.0934600830078125
2.55416666666667	0.101089477539063
2.5575	0.102043151855469
2.56083333333334	0.102996826171875
2.56416666666667	0.101089477539063
2.5675	0.0882148742675781
2.57083333333334	0.0710487365722657
2.57416666666667	0.0581741333007813
2.5775	0.057220458984375
2.58083333333334	0.0634193420410157
2.58416666666667	0.0700950622558594
2.5875	0.080108642578125
2.59083333333334	0.0867843627929688
2.59416666666667	0.0905990600585938
2.5975	0.0891685485839844
2.60083333333334	0.0824928283691406
2.60416666666667	0.0805854797363281
2.6075	0.0796318054199219
2.61083333333334	0.0853538513183594
2.61416666666667	0.0901222229003906
2.6175	0.0972747802734375
2.62083333333334	0.111103057861328
2.62416666666667	0.12969970703125
2.6275	0.148773193359375
2.63083333333334	0.157356262207031
2.63416666666667	0.156402587890625
2.6375	0.152111053466797
2.64083333333334	0.147819519042969
2.64416666666667	0.14638900756836
2.6475	0.142574310302735
2.65083333333334	0.142574310302735
2.65416666666667	0.141620635986328
2.6575	0.13875961303711
2.66083333333334	0.131607055664063
2.66416666666667	0.122547149658203
2.6675	0.113010406494141
2.67083333333334	0.0977516174316406
2.67416666666667	0.0863075256347656
2.6775	0.0834465026855469
2.68083333333334	0.091552734375
2.68416666666667	0.0948905944824219
2.6875	0.0905990600585938
2.69083333333334	0.0824928283691406
2.69416666666667	0.0715255737304688
2.6975	0.0596046447753907
2.70083333333334	0.0462532043457031
2.70416666666667	0.0357627868652344
2.7075	0.0290870666503906
2.71083333333334	0.0286102294921875
2.71416666666667	0.0391006469726563
2.7175	0.0543594360351563
2.72083333333334	0.06866455078125
2.72416666666667	0.0820159912109375
2.7275	0.09918212890625
2.73083333333334	0.121116638183594
2.73416666666667	0.143051147460938
2.7375	0.162124633789063
2.74083333333334	0.177860260009766
2.74416666666667	0.187873840332031
2.7475	0.193595886230469
2.75083333333334	0.197410583496094
2.75416666666667	0.201225280761719
2.7575	0.204563140869141
2.76083333333334	0.206947326660156
2.76416666666667	0.208377838134766
2.7675	0.204563140869141
2.77083333333334	0.193119049072266
2.77416666666667	0.175952911376953
2.7775	0.16021728515625
2.78083333333334	0.14638900756836
2.78416666666667	0.137805938720703
2.7875	0.134468078613281
2.79083333333334	0.1373291015625
2.79416666666667	0.143527984619141
2.7975	0.14638900756836
2.80083333333334	0.149250030517578
2.80416666666667	0.150680541992188
2.8075	0.15401840209961
2.81083333333334	0.158309936523438
2.81416666666667	0.163555145263672
2.8175	0.166416168212891
2.82083333333334	0.164508819580078
2.82416666666667	0.162124633789063
2.8275	0.162601470947266
2.83083333333334	0.158309936523438
2.83416666666667	0.149250030517578
2.8375	0.140190124511719
2.84083333333334	0.13875961303711
2.84416666666667	0.142097473144531
2.8475	0.140666961669922
2.85083333333334	0.13875961303711
2.85416666666667	0.136852264404297
2.8575	0.136852264404297
2.86083333333334	0.134944915771485
2.86416666666667	0.128269195556641
2.8675	0.124454498291016
2.87083333333334	0.127792358398438
2.87416666666667	0.133514404296875
2.8775	0.133514404296875
2.88083333333334	0.127315521240235
2.88416666666667	0.129222869873047
2.8875	0.137805938720703
2.89083333333334	0.148773193359375
2.89416666666667	0.149726867675781
2.8975	0.148773193359375
2.90083333333334	0.146865844726563
2.90416666666667	0.137805938720703
2.9075	0.125408172607422
2.91083333333334	0.111579895019531
2.91416666666667	0.110626220703125
2.9175	0.119686126708985
2.92083333333334	0.134468078613281
2.92416666666667	0.153064727783203
2.9275	0.177383422851563
2.93083333333334	0.206947326660156
2.93416666666667	0.243186950683594
2.9375	0.284194946289063
2.94083333333334	0.33712387084961
2.94416666666667	0.407218933105469
2.9475	0.496387481689453
2.95083333333334	0.606060028076172
2.95416666666667	0.734329223632813
2.9575	0.885009765625
2.96083333333334	1.05667114257813
2.96416666666667	1.25551223754883
2.9675	1.48534774780274
2.97083333333334	1.7547607421875
2.97416666666667	2.06279754638672
2.9775	2.40278244018555
2.98083333333334	2.77042388916016
2.98416666666667	3.16095352172852
2.9875	3.56531143188477
2.99083333333334	3.97253036499024
2.99416666666667	4.37021255493164
2.9975	4.75168228149414
3.00083333333334	5.10644912719727
3.00416666666667	5.42259216308594
3.0075	5.69009780883789
3.01083333333334	5.89895248413086
3.01416666666667	6.04867935180664
3.0175	6.14261627197266
3.02083333333334	6.19173049926758
3.02416666666667	6.19602203369141
3.0275	6.15596771240235
3.03083333333334	6.07728958129883
3.03416666666667	5.97047805786133
3.0375	5.83648681640625
3.04083333333334	5.67483901977539
3.04416666666667	5.49364089965821
3.0475	5.30242919921875
3.05083333333334	5.10501861572266
3.05416666666667	4.89616394042969
3.0575	4.67729568481446
3.06083333333334	4.44698333740235
3.06416666666667	4.20808792114258
3.0675	3.9668083190918
3.07083333333334	3.73172760009766
3.07416666666667	3.50522994995117
3.0775	3.28683853149414
3.08083333333334	3.0817985534668
3.08416666666667	2.88820266723633
3.0875	2.69222259521485
3.09083333333334	2.48432159423828
3.09416666666667	2.27975845336914
3.0975	2.09569931030274
3.10083333333334	1.93881988525391
3.10416666666667	1.79195404052735
3.1075	1.65128707885742
3.11083333333334	1.52587890625
3.11416666666667	1.4190673828125
3.1175	1.32560729980469
3.12083333333334	1.2354850769043
3.12416666666667	1.15299224853516
3.1275	1.08957290649414
3.13083333333334	1.03998184204102
3.13416666666667	0.99325180053711
3.1375	0.944137573242188
3.14083333333334	0.895023345947266
3.14416666666667	0.847816467285156
3.1475	0.804901123046875
3.15083333333334	0.767707824707032
3.15416666666667	0.734806060791016
3.1575	0.70333480834961
3.16083333333334	0.674247741699219
3.16416666666667	0.655651092529297
3.1675	0.637054443359375
3.17083333333334	0.618457794189453
3.17416666666667	0.598430633544922
3.1775	0.582218170166016
3.18083333333334	0.563144683837891
3.18416666666667	0.536441802978516
3.1875	0.512123107910157
3.19083333333334	0.491142272949219
3.19416666666667	0.475406646728516
3.1975	0.460147857666016
3.20083333333334	0.446319580078125
3.20416666666667	0.43630599975586
3.2075	0.426292419433594
3.21083333333334	0.417232513427735
3.21416666666667	0.401973724365235
3.2175	0.383377075195313
3.22083333333334	0.365734100341797
3.22416666666667	0.355720520019531
3.2275	0.351428985595703
3.23083333333334	0.3509521484375
3.23416666666667	0.351905822753906
3.2375	0.357151031494141
3.24083333333334	0.359535217285156
3.24416666666667	0.355720520019531
3.2475	0.3509521484375
3.25083333333334	0.343799591064453
3.25416666666667	0.337600708007813
3.2575	0.331878662109375
3.26083333333334	0.330448150634766
3.26416666666667	0.333786010742188
3.2675	0.332832336425781
3.27083333333334	0.329017639160156
3.27416666666667	0.325202941894531
3.2775	0.32186508178711
3.28083333333334	0.319957733154297
3.28416666666667	0.310897827148438
3.2875	0.299453735351563
3.29083333333334	0.288486480712891
3.29416666666667	0.279903411865235
3.2975	0.272274017333985
3.30083333333334	0.263690948486328
3.30416666666667	0.261306762695313
3.3075	0.267982482910156
3.31083333333334	0.272274017333985
3.31416666666667	0.274181365966797
3.3175	0.267982482910156
3.32083333333334	0.254631042480469
3.32416666666667	0.236034393310547
3.3275	0.212192535400391
3.33083333333334	0.197410583496094
3.33416666666667	0.191211700439453
3.3375	0.199317932128906
3.34083333333334	0.216960906982422
3.34416666666667	0.235557556152344
3.3475	0.247955322265625
3.35083333333334	0.25320053100586
3.35416666666667	0.250816345214844
3.3575	0.239372253417969
3.36083333333334	0.223159790039063
3.36416666666667	0.207901000976563
3.3675	0.1983642578125
3.37083333333334	0.190258026123047
3.37416666666667	0.179290771484375
3.3775	0.174045562744141
3.38083333333334	0.174045562744141
3.38416666666667	0.180244445800781
3.3875	0.189304351806641
3.39083333333334	0.19979476928711
3.39416666666667	0.216007232666016
3.3975	0.23031234741211
3.40083333333334	0.239372253417969
3.40416666666667	0.238895416259766
3.4075	0.226497650146485
3.41083333333334	0.213623046875
3.41416666666667	0.200271606445313
3.4175	0.187397003173828
3.42083333333334	0.177860260009766
3.42416666666667	0.174045562744141
3.4275	0.18453598022461
3.43083333333334	0.198841094970703
3.43416666666667	0.213146209716797
3.4375	0.22125244140625
3.44083333333334	0.222206115722656
3.44416666666667	0.221729278564453
3.4475	0.219821929931641
3.45083333333334	0.218391418457031
3.45416666666667	0.208854675292969
3.4575	0.201225280761719
3.46083333333334	0.191211700439453
3.46416666666667	0.187873840332031
3.4675	0.187873840332031
3.47083333333334	0.190258026123047
3.47416666666667	0.192642211914063
3.4775	0.19073486328125
3.48083333333334	0.194549560546875
3.48416666666667	0.198841094970703
3.4875	0.20742416381836
3.49083333333334	0.213146209716797
3.49416666666667	0.224590301513672
3.4975	0.239849090576172
3.50083333333334	0.249862670898438
3.50416666666667	0.254154205322266
3.5075	0.245094299316406
3.51083333333334	0.233173370361328
3.51416666666667	0.218868255615235
3.5175	0.206470489501953
3.52083333333334	0.196456909179688
3.52416666666667	0.182628631591797
3.5275	0.172615051269531
3.53083333333334	0.1678466796875
3.53416666666667	0.166893005371094
3.5375	0.168800354003906
3.54083333333334	0.171661376953125
3.54416666666667	0.177383422851563
3.5475	0.174999237060547
3.55083333333334	0.164985656738281
3.55416666666667	0.156402587890625
3.5575	0.15401840209961
3.56083333333334	0.156402587890625
3.56416666666667	0.154972076416016
3.5675	0.15401840209961
3.57083333333334	0.159740447998047
3.57416666666667	0.165939331054688
3.5775	0.16021728515625
3.58083333333334	0.14638900756836
3.58416666666667	0.144004821777344
3.5875	0.155925750732422
3.59083333333334	0.171661376953125
3.59416666666667	0.180721282958985
3.5975	0.194072723388672
3.60083333333334	0.208854675292969
3.60416666666667	0.213146209716797
3.6075	0.210285186767578
3.61083333333334	0.196456909179688
3.61416666666667	0.188350677490235
3.6175	0.179290771484375
3.62083333333334	0.175952911376953
3.62416666666667	0.177860260009766
3.6275	0.180721282958985
3.63083333333334	0.18310546875
3.63416666666667	0.182151794433594
3.6375	0.180721282958985
3.64083333333334	0.175952911376953
3.64416666666667	0.166893005371094
3.6475	0.153541564941406
3.65083333333334	0.139236450195313
3.65416666666667	0.121593475341797
3.6575	0.110149383544922
3.66083333333334	0.110149383544922
3.66416666666667	0.118732452392578
3.6675	0.124931335449219
3.67083333333334	0.128746032714844
3.67416666666667	0.134468078613281
3.6775	0.136852264404297
3.68083333333334	0.131607055664063
3.68416666666667	0.123023986816406
3.6875	0.123977661132813
3.69083333333334	0.132083892822266
3.69416666666667	0.142097473144531
3.6975	0.143051147460938
3.70083333333334	0.133514404296875
3.70416666666667	0.105857849121094
3.7075	0.0591278076171875
3.71083333333334	0.00333786010742188
3.71416666666667	-0.0524520874023438
3.7175	-0.102043151855469
3.72083333333334	-0.153064727783203
3.72416666666667	-0.198841094970703
3.7275	-0.230789184570313
3.73083333333334	-0.248908996582031
3.73416666666667	-0.263690948486328
3.7375	-0.277996063232422
3.74083333333334	-0.28371810913086
3.74416666666667	-0.269412994384766
3.7475	-0.239372253417969
3.75083333333334	-0.189781188964844
3.75416666666667	-0.117301940917969
3.7575	-0.0185966491699219
3.76083333333334	0.113964080810547
3.76416666666667	0.278472900390625
3.7675	0.48971176147461
3.77083333333334	0.737190246582032
3.77416666666667	1.01900100708008
3.7775	1.33943557739258
3.78083333333334	1.70183181762696
3.78416666666667	2.10046768188477
3.7875	2.51865386962891
3.79083333333334	2.96068191528321
3.79416666666667	3.43179702758789
3.7975	3.92913818359375
3.80083333333334	4.4393539428711
3.80416666666667	4.96101379394531
3.8075	5.49030303955078
3.81083333333334	6.01720809936524
3.81416666666667	6.5302848815918
3.8175	7.02381134033203
3.82083333333334	7.49254226684571
3.82416666666667	7.92312622070313
3.8275	8.30698013305664
3.83083333333334	8.64648818969727
3.83416666666667	8.93640518188477
3.8375	9.18006896972656
3.84083333333334	9.37271118164063
3.84416666666667	9.51671600341797
3.8475	9.60206985473633
3.85083333333334	9.61732864379883
3.85416666666667	9.56153869628906
3.8575	9.42850112915039
3.86083333333334	9.22346115112305
3.86416666666667	8.95500183105469
3.8675	8.64362716674805
3.87083333333334	8.30745697021485
3.87416666666667	7.94839859008789
3.8775	7.56597518920899
3.88083333333334	7.16257095336914
3.88416666666667	6.74200057983399
3.8875	6.30998611450196
3.89083333333334	5.87081909179688
3.89416666666667	5.43403625488282
3.8975	5.00869750976563
3.90083333333334	4.60290908813477
3.90416666666667	4.22143936157227
3.9075	3.86190414428711
3.91083333333334	3.52048873901367
3.91416666666667	3.19910049438477
3.9175	2.90393829345703
3.92083333333334	2.63452529907227
3.92416666666667	2.38847732543946
3.9275	2.166748046875
3.93083333333334	1.97458267211914
3.93416666666667	1.81436538696289
3.9375	1.678466796875
3.94083333333334	1.57022476196289
3.94416666666667	1.49059295654297
3.9475	1.44386291503906
3.95083333333334	1.42669677734375
3.95416666666667	1.43098831176758
3.9575	1.4643669128418
3.96083333333334	1.52826309204102
3.96416666666667	1.6317367553711
3.9675	1.76715850830078
3.97083333333334	1.92928314208985
3.97416666666667	2.13670730590821
3.9775	2.39706039428711
3.98083333333334	2.71892547607422
3.98416666666667	3.10182571411133
3.9875	3.55911254882813
3.99083333333334	4.11224365234375
3.99416666666667	4.77313995361328
3.9975	5.56135177612305
4.00083333333334	6.500244140625
4.00416666666667	7.61651992797852
4.0075	8.94021987915039
4.01083333333334	10.4990005493164
4.01416666666667	12.324333190918
4.0175	14.4343376159668
4.02083333333334	16.8485641479492
4.02416666666667	19.5870399475098
4.0275	22.6616859436035
4.03083333333334	26.0748863220215
4.03416666666667	29.7999382019043
4.0375	33.8077545166016
4.04083333333334	38.0439758300781
4.04416666666667	42.4399375915528
4.0475	46.895980834961
4.05083333333334	51.300048828125
4.05416666666667	55.537223815918
4.0575	59.4849586486817
4.06083333333334	63.0264282226563
4.06416666666667	66.0347938537598
4.0675	68.4099197387696
4.07083333333334	70.0693130493164
4.07416666666667	70.9667205810547
4.0775	71.0816383361817
4.08083333333334	70.406436920166
4.08416666666667	68.9611434936524
4.0875	66.8001174926758
4.09083333333334	64.0144348144532
4.09416666666667	60.7061386108399
4.0975	56.9677352905274
4.10083333333334	52.9050827026367
4.10416666666667	48.6373901367188
4.1075	44.2867279052735
4.11083333333334	39.9518013000488
4.11416666666667	35.7203483581543
4.1175	31.6662788391113
4.12083333333334	27.8606414794922
4.12416666666667	24.3487358093262
4.1275	21.1544036865235
4.13083333333334	18.2819366455078
4.13416666666667	15.7203674316406
4.1375	13.4615898132324
4.14083333333334	11.4884376525879
4.14416666666667	9.79042053222656
4.1475	8.34131240844727
4.15083333333334	7.11297988891602
4.15416666666667	6.07681274414063
4.1575	5.20706176757813
4.16083333333334	4.47940826416016
4.16416666666667	3.87239456176758
4.1675	3.36170196533203
4.17083333333334	2.93922424316406
4.17416666666667	2.58779525756836
4.1775	2.30264663696289
4.18083333333334	2.06136703491211
4.18416666666667	1.85489654541016
4.1875	1.67417526245117
4.19083333333334	1.51252746582031
4.19416666666667	1.3728141784668
4.1975	1.24788284301758
4.20083333333334	1.1444091796875
4.20416666666667	1.0528564453125
4.2075	0.971317291259766
4.21083333333334	0.893592834472656
4.21416666666667	0.819683074951172
4.2175	0.753879547119141
4.22083333333334	0.702381134033203
4.22416666666667	0.660419464111328
4.2275	0.629901885986328
4.23083333333334	0.609874725341797
4.23416666666667	0.598430633544922
4.2375	0.58126449584961
4.24083333333334	0.558853149414063
4.24416666666667	0.533580780029297
4.2475	0.502586364746094
4.25083333333334	0.460147857666016
4.25416666666667	0.410079956054688
4.2575	0.360965728759766
4.26083333333334	0.302314758300781
4.26416666666667	0.23651123046875
4.2675	0.164031982421875
4.27083333333334	0.0934600830078125
4.27416666666667	0.0157356262207031
4.2775	-0.0767707824707032
4.28083333333334	-0.178337097167969
4.28416666666667	-0.298023223876953
4.2875	-0.429630279541016
4.29083333333334	-0.576019287109375
4.29416666666667	-0.729560852050782
4.2975	-0.89263916015625
4.30083333333334	-1.06620788574219
4.30416666666667	-1.24645233154297
4.3075	-1.43146514892578
4.31083333333334	-1.62601470947266
4.31416666666667	-1.82819366455078
4.3175	-2.03037261962891
4.32083333333334	-2.22969055175781
4.32416666666667	-2.42233276367188
4.3275	-2.60448455810547
4.33083333333334	-2.75659561157227
4.33416666666667	-2.87818908691406
4.3375	-2.97069549560547
4.34083333333334	-3.03030014038086
4.34416666666667	-3.0517578125
4.3475	-3.03459167480469
4.35083333333334	-2.99310684204102
4.35416666666667	-2.92253494262696
4.3575	-2.82144546508789
4.36083333333334	-2.68840789794922
4.36416666666667	-2.52771377563477
4.3675	-2.34603881835938
4.37083333333334	-2.14338302612305
4.37416666666667	-1.93405151367188
4.3775	-1.72758102416992
4.38083333333334	-1.53207778930664
4.38416666666667	-1.34992599487305
4.3875	-1.17969512939453
4.39083333333334	-1.0213851928711
4.39416666666667	-0.876903533935547
4.3975	-0.744819641113282
4.40083333333334	-0.615596771240235
4.40416666666667	-0.485420227050781
4.4075	-0.362396240234375
4.41083333333334	-0.255584716796875
4.41416666666667	-0.160694122314453
4.4175	-0.06866455078125
4.42083333333334	0.0104904174804688
4.42416666666667	0.064849853515625
4.4275	0.0996589660644531
4.43083333333334	0.126838684082031
4.43416666666667	0.151634216308594
4.4375	0.167369842529297
4.44083333333334	0.180244445800781
4.44416666666667	0.191688537597656
4.4475	0.197410583496094
4.45083333333334	0.197410583496094
4.45416666666667	0.195503234863281
4.4575	0.183582305908203
4.46083333333334	0.160694122314453
4.46416666666667	0.1373291015625
4.4675	0.124931335449219
4.47083333333334	0.119209289550781
4.47416666666667	0.1068115234375
4.4775	0.09918212890625
4.48083333333334	0.0996589660644531
4.48416666666667	0.0920295715332031
4.4875	0.0772476196289063
4.49083333333334	0.0624656677246094
4.49416666666667	0.0591278076171875
4.4975	0.06103515625
4.50083333333334	0.0596046447753907
4.50416666666667	0.0624656677246094
4.5075	0.0653266906738282
4.51083333333334	0.0681877136230469
4.51416666666667	0.0696182250976563
4.5175	0.0643730163574219
4.52083333333334	0.06103515625
4.52416666666667	0.0667572021484375
4.5275	0.0867843627929688
4.53083333333334	0.115394592285156
4.53416666666667	0.14495849609375
4.5375	0.173091888427735
4.54083333333334	0.194549560546875
4.54416666666667	0.205039978027344
4.5475	0.202655792236328
4.55083333333334	0.197410583496094
4.55416666666667	0.187397003173828
4.5575	0.181198120117188
4.56083333333334	0.177860260009766
4.56416666666667	0.179290771484375
4.5675	0.182628631591797
4.57083333333334	0.181198120117188
4.57416666666667	0.179767608642578
4.5775	0.179767608642578
4.58083333333334	0.184059143066406
4.58416666666667	0.193595886230469
4.5875	0.204563140869141
4.59083333333334	0.214576721191406
4.59416666666667	0.21505355834961
4.5975	0.20742416381836
4.60083333333334	0.198841094970703
4.60416666666667	0.188827514648438
4.6075	0.180244445800781
4.61083333333334	0.173091888427735
4.61416666666667	0.173568725585938
4.6175	0.180721282958985
4.62083333333334	0.188827514648438
4.62416666666667	0.193595886230469
4.6275	0.196933746337891
4.63083333333334	0.196933746337891
4.63416666666667	0.19979476928711
4.6375	0.206470489501953
4.64083333333334	0.217437744140625
4.64416666666667	0.230789184570313
4.6475	0.241756439208985
4.65083333333334	0.248908996582031
4.65416666666667	0.246047973632813
4.6575	0.236988067626953
4.66083333333334	0.23031234741211
4.66416666666667	0.223636627197266
4.6675	0.210285186767578
4.67083333333334	0.196933746337891
4.67416666666667	0.189304351806641
4.6775	0.189304351806641
4.68083333333334	0.180244445800781
4.68416666666667	0.164031982421875
4.6875	0.155448913574219
4.69083333333334	0.154495239257813
4.69416666666667	0.159263610839844
4.6975	0.159263610839844
4.70083333333334	0.165939331054688
4.70416666666667	0.182628631591797
4.7075	0.206470489501953
4.71083333333334	0.226974487304688
4.71416666666667	0.241279602050781
4.7175	0.253677368164063
4.72083333333334	0.264644622802735
4.72416666666667	0.26845932006836
4.7275	0.266075134277344
4.73083333333334	0.26082992553711
4.73416666666667	0.25177001953125
4.7375	0.238418579101563
4.74083333333334	0.227451324462891
4.74416666666667	0.224590301513672
4.7475	0.224113464355469
4.75083333333334	0.225067138671875
4.75416666666667	0.229835510253906
4.7575	0.232219696044922
4.76083333333334	0.22268295288086
4.76416666666667	0.204563140869141
4.7675	0.194549560546875
4.77083333333334	0.194072723388672
4.77416666666667	0.192642211914063
4.7775	0.187397003173828
4.78083333333334	0.184059143066406
4.78416666666667	0.185012817382813
4.7875	0.174999237060547
4.79083333333334	0.156402587890625
4.79416666666667	0.135421752929688
4.7975	0.133037567138672
4.80083333333334	0.143051147460938
4.80416666666667	0.160694122314453
4.8075	0.177860260009766
4.81083333333334	0.19073486328125
4.81416666666667	0.204563140869141
4.8175	0.208854675292969
4.82083333333334	0.208377838134766
4.82416666666667	0.1983642578125
4.8275	0.19073486328125
4.83083333333334	0.195026397705078
4.83416666666667	0.203132629394531
4.8375	0.20599365234375
4.84083333333334	0.200748443603516
4.84416666666667	0.198841094970703
4.8475	0.199317932128906
4.85083333333334	0.194072723388672
4.85416666666667	0.184059143066406
4.8575	0.18310546875
4.86083333333334	0.193119049072266
4.86416666666667	0.202178955078125
4.8675	0.202178955078125
4.87083333333334	0.203132629394531
4.87416666666667	0.211238861083985
4.8775	0.214099884033203
4.88083333333334	0.210285186767578
4.88416666666667	0.201702117919922
4.8875	0.200271606445313
4.89083333333334	0.194072723388672
4.89416666666667	0.183582305908203
4.8975	0.170230865478516
4.90083333333334	0.163555145263672
4.90416666666667	0.163555145263672
4.9075	0.159263610839844
4.91083333333334	0.154495239257813
4.91416666666667	0.150680541992188
4.9175	0.156879425048828
4.92083333333334	0.162601470947266
4.92416666666667	0.165462493896485
4.9275	0.170707702636719
4.93083333333334	0.179290771484375
4.93416666666667	0.184059143066406
4.9375	0.182151794433594
4.94083333333334	0.177860260009766
4.94416666666667	0.174045562744141
4.9475	0.168800354003906
4.95083333333334	0.164508819580078
4.95416666666667	0.170707702636719
4.9575	0.180244445800781
4.96083333333334	0.191211700439453
4.96416666666667	0.199317932128906
4.9675	0.205039978027344
4.97083333333334	0.212192535400391
4.97416666666667	0.212669372558594
4.9775	0.211238861083985
4.98083333333334	0.20599365234375
4.98416666666667	0.202655792236328
4.9875	0.199317932128906
4.99083333333334	0.186443328857422
4.99416666666667	0.1678466796875
4.9975	0.15401840209961
5.00083333333334	0.148296356201172
5.00416666666667	0.145912170410156
5.0075	0.151157379150391
5.01083333333334	0.174522399902344
5.01416666666667	0.210762023925781
5.0175	0.233650207519531
5.02083333333334	0.241756439208985
5.02416666666667	0.239849090576172
5.0275	0.232696533203125
5.03083333333334	0.216007232666016
5.03416666666667	0.196933746337891
5.0375	0.196933746337891
5.04083333333334	0.20742416381836
5.04416666666667	0.219345092773438
5.0475	0.229358673095703
5.05083333333334	0.238895416259766
5.05416666666667	0.247001647949219
5.0575	0.238895416259766
5.06083333333334	0.223159790039063
5.06416666666667	0.20742416381836
5.0675	0.1983642578125
5.07083333333334	0.192642211914063
5.07416666666667	0.193595886230469
5.0775	0.19979476928711
5.08083333333334	0.213623046875
5.08416666666667	0.2288818359375
5.0875	0.244617462158203
5.09083333333334	0.251293182373047
5.09416666666667	0.242233276367188
5.0975	0.225543975830078
5.10083333333334	0.208854675292969
5.10416666666667	0.196456909179688
5.1075	0.19073486328125
5.11083333333334	0.193119049072266
5.11416666666667	0.202655792236328
5.1175	0.214576721191406
5.12083333333334	0.220775604248047
5.12416666666667	0.224590301513672
5.1275	0.214099884033203
5.13083333333334	0.201702117919922
5.13416666666667	0.189304351806641
5.1375	0.181198120117188
5.14083333333334	0.176429748535156
5.14416666666667	0.1678466796875
5.1475	0.168800354003906
5.15083333333334	0.170707702636719
5.15416666666667	0.17547607421875
5.1575	0.181674957275391
5.16083333333334	0.191211700439453
5.16416666666667	0.200271606445313
5.1675	0.193595886230469
5.17083333333334	0.179767608642578
5.17416666666667	0.162601470947266
5.1775	0.143527984619141
5.18083333333334	0.123023986816406
5.18416666666667	0.109195709228516
5.1875	0.109195709228516
5.19083333333334	0.118732452392578
5.19416666666667	0.127315521240235
5.1975	0.136852264404297
5.20083333333334	0.147819519042969
5.20416666666667	0.159263610839844
5.2075	0.167369842529297
5.21083333333334	0.166416168212891
5.21416666666667	0.165462493896485
5.2175	0.163078308105469
5.22083333333334	0.157356262207031
5.22416666666667	0.144004821777344
5.2275	0.126838684082031
5.23083333333334	0.120162963867188
5.23416666666667	0.122547149658203
5.2375	0.128269195556641
5.24083333333334	0.139236450195313
5.24416666666667	0.159263610839844
5.2475	0.185012817382813
5.25083333333334	0.202178955078125
5.25416666666667	0.203132629394531
5.2575	0.19979476928711
5.26083333333334	0.201225280761719
5.26416666666667	0.201702117919922
5.2675	0.200748443603516
5.27083333333334	0.207901000976563
5.27416666666667	0.229358673095703
5.2775	0.247478485107422
5.28083333333334	0.248908996582031
5.28416666666667	0.247001647949219
5.2875	0.245094299316406
5.29083333333334	0.240325927734375
5.29416666666667	0.220298767089844
5.2975	0.198841094970703
5.30083333333334	0.187397003173828
5.30416666666667	0.181674957275391
5.3075	0.182151794433594
5.31083333333334	0.185966491699219
5.31416666666667	0.197410583496094
5.3175	0.210285186767578
5.32083333333334	0.221729278564453
5.32416666666667	0.227928161621094
5.3275	0.224113464355469
5.33083333333334	0.210285186767578
5.33416666666667	0.199317932128906
5.3375	0.192642211914063
5.34083333333334	0.193595886230469
5.34416666666667	0.196933746337891
5.3475	0.204086303710938
5.35083333333334	0.211238861083985
5.35416666666667	0.216960906982422
5.3575	0.222206115722656
5.36083333333334	0.226020812988281
5.36416666666667	0.23031234741211
5.3675	0.234603881835938
5.37083333333334	0.241279602050781
5.37416666666667	0.24557113647461
5.3775	0.247001647949219
5.38083333333334	0.248432159423828
5.38416666666667	0.247001647949219
5.3875	0.241756439208985
5.39083333333334	0.241756439208985
5.39416666666667	0.255107879638672
5.3975	0.272750854492188
5.40083333333334	0.278949737548828
5.40416666666667	0.277042388916016
5.4075	0.281333923339844
5.41083333333334	0.290870666503906
5.41416666666667	0.2899169921875
5.4175	0.282764434814453
5.42083333333334	0.279903411865235
5.42416666666667	0.280857086181641
5.4275	0.273227691650391
5.43083333333334	0.256061553955078
5.43416666666667	0.242233276367188
5.4375	0.234603881835938
5.44083333333334	0.235080718994141
5.44416666666667	0.245094299316406
5.4475	0.263214111328125
5.45083333333334	0.285625457763672
5.45416666666667	0.308990478515625
5.4575	0.330924987792969
5.46083333333334	0.340461730957031
5.46416666666667	0.341415405273438
5.4675	0.334262847900391
5.47083333333334	0.319957733154297
5.47416666666667	0.29897689819336
5.4775	0.280380249023438
5.48083333333334	0.271320343017578
5.48416666666667	0.262260437011719
5.4875	0.256538391113281
5.49083333333334	0.254631042480469
5.49416666666667	0.258922576904297
5.4975	0.263690948486328
5.50083333333334	0.272750854492188
5.50416666666667	0.286579132080078
5.5075	0.29897689819336
5.51083333333334	0.310897827148438
5.51416666666667	0.3204345703125
5.5175	0.32806396484375
5.52083333333334	0.32806396484375
5.52416666666667	0.3204345703125
5.5275	0.313282012939453
5.53083333333334	0.303268432617188
5.53416666666667	0.292301177978516
5.5375	0.277042388916016
5.54083333333334	0.264644622802735
5.54416666666667	0.261306762695313
5.5475	0.259876251220703
5.55083333333334	0.258445739746094
5.55416666666667	0.256061553955078
5.5575	0.252246856689453
5.56083333333334	0.244617462158203
5.56416666666667	0.229358673095703
5.5675	0.220775604248047
5.57083333333334	0.22268295288086
5.57416666666667	0.229358673095703
5.5775	0.238418579101563
5.58083333333334	0.246524810791016
5.58416666666667	0.261783599853516
5.5875	0.267982482910156
5.59083333333334	0.265598297119141
5.59416666666667	0.249862670898438
5.5975	0.2288818359375
5.60083333333334	0.211715698242188
5.60416666666667	0.197410583496094
5.6075	0.186443328857422
5.61083333333334	0.182628631591797
5.61416666666667	0.190258026123047
5.6175	0.201702117919922
5.62083333333334	0.206470489501953
5.62416666666667	0.203609466552735
5.6275	0.200748443603516
5.63083333333334	0.193119049072266
5.63416666666667	0.181198120117188
5.6375	0.169754028320313
5.64083333333334	0.164508819580078
5.64416666666667	0.161170959472656
5.6475	0.161170959472656
5.65083333333334	0.159740447998047
5.65416666666667	0.157356262207031
5.6575	0.147819519042969
5.66083333333334	0.134944915771485
5.66416666666667	0.120639801025391
5.6675	0.103473663330078
5.67083333333334	0.0948905944824219
5.67416666666667	0.0920295715332031
5.6775	0.102996826171875
5.68083333333334	0.121116638183594
5.68416666666667	0.144004821777344
5.6875	0.16164779663086
5.69083333333334	0.172615051269531
5.69416666666667	0.186920166015625
5.6975	0.199317932128906
5.70083333333334	0.204086303710938
5.70416666666667	0.200271606445313
5.7075	0.197887420654297
5.71083333333334	0.197410583496094
5.71416666666667	0.190258026123047
5.7175	0.180721282958985
5.72083333333334	0.175952911376953
5.72416666666667	0.180244445800781
5.7275	0.186443328857422
5.73083333333334	0.190258026123047
5.73416666666667	0.196456909179688
5.7375	0.204086303710938
5.74083333333334	0.214099884033203
5.74416666666667	0.219821929931641
5.7475	0.226020812988281
5.75083333333334	0.23794174194336
5.75416666666667	0.249862670898438
5.7575	0.257015228271485
5.76083333333334	0.263214111328125
5.76416666666667	0.275611877441406
5.7675	0.290870666503906
5.77083333333334	0.304698944091797
5.77416666666667	0.320911407470703
5.7775	0.334262847900391
5.78083333333334	0.338077545166016
5.78416666666667	0.329971313476563
5.7875	0.318050384521485
5.79083333333334	0.308513641357422
5.79416666666667	0.294685363769531
5.7975	0.285625457763672
5.80083333333334	0.284194946289063
5.80416666666667	0.2899169921875
5.8075	0.293254852294922
5.81083333333334	0.291824340820313
5.81416666666667	0.294685363769531
5.8175	0.296592712402344
5.82083333333334	0.299453735351563
5.82416666666667	0.304222106933594
5.8275	0.310420989990235
5.83083333333334	0.308036804199219
5.83416666666667	0.293254852294922
5.8375	0.280857086181641
5.84083333333334	0.277519226074219
5.84416666666667	0.276565551757813
5.8475	0.273227691650391
5.85083333333334	0.26845932006836
5.85416666666667	0.274181365966797
5.8575	0.281333923339844
5.86083333333334	0.285148620605469
5.86416666666667	0.285625457763672
5.8675	0.289440155029297
5.87083333333334	0.301361083984375
5.87416666666667	0.308990478515625
5.8775	0.308513641357422
5.88083333333334	0.301837921142578
5.88416666666667	0.292778015136719
5.8875	0.281333923339844
5.89083333333334	0.263214111328125
5.89416666666667	0.247001647949219
5.8975	0.23794174194336
5.90083333333334	0.235080718994141
5.90416666666667	0.236988067626953
5.9075	0.243663787841797
5.91083333333334	0.258922576904297
5.91416666666667	0.271797180175781
5.9175	0.274658203125
5.92083333333334	0.267505645751953
5.92416666666667	0.261306762695313
5.9275	0.25177001953125
5.93083333333334	0.232696533203125
5.93416666666667	0.211715698242188
5.9375	0.203132629394531
5.94083333333334	0.206470489501953
5.94416666666667	0.208377838134766
5.9475	0.210762023925781
5.95083333333334	0.218868255615235
5.95416666666667	0.226974487304688
5.9575	0.224590301513672
5.96083333333334	0.214099884033203
5.96416666666667	0.205039978027344
5.9675	0.19979476928711
5.97083333333334	0.197887420654297
5.97416666666667	0.19979476928711
5.9775	0.207901000976563
5.98083333333334	0.214576721191406
5.98416666666667	0.214576721191406
5.9875	0.204563140869141
5.99083333333334	0.189781188964844
5.99416666666667	0.170707702636719
5.9975	0.145435333251953
6.00083333333334	0.123023986816406
6.00416666666667	0.111103057861328
6.0075	0.112056732177735
6.01083333333334	0.117778778076172
6.01416666666667	0.124931335449219
6.0175	0.136375427246094
6.02083333333334	0.148296356201172
6.02416666666667	0.157356262207031
6.0275	0.161170959472656
6.03083333333334	0.160694122314453
6.03416666666667	0.161170959472656
6.0375	0.164508819580078
6.04083333333334	0.166416168212891
6.04416666666667	0.164031982421875
6.0475	0.156879425048828
6.05083333333334	0.155448913574219
6.05416666666667	0.155448913574219
6.0575	0.156879425048828
6.06083333333334	0.155925750732422
6.06416666666667	0.150680541992188
6.0675	0.142574310302735
6.07083333333334	0.133037567138672
6.07416666666667	0.124454498291016
6.0775	0.116348266601563
6.08083333333334	0.110149383544922
6.08416666666667	0.112056732177735
6.0875	0.120162963867188
6.09083333333334	0.128746032714844
6.09416666666667	0.139713287353516
6.0975	0.152587890625
6.10083333333334	0.166893005371094
6.10416666666667	0.172138214111328
6.1075	0.164031982421875
6.11083333333334	0.146865844726563
6.11416666666667	0.13113021850586
6.1175	0.118732452392578
6.12083333333334	0.111103057861328
6.12416666666667	0.108718872070313
6.1275	0.117301940917969
6.13083333333334	0.136852264404297
6.13416666666667	0.149250030517578
6.1375	0.156879425048828
6.14083333333334	0.162124633789063
6.14416666666667	0.166893005371094
6.1475	0.173091888427735
6.15083333333334	0.173568725585938
6.15416666666667	0.179767608642578
6.1575	0.178337097167969
6.16083333333334	0.170230865478516
6.16416666666667	0.159740447998047
6.1675	0.149250030517578
6.17083333333334	0.145435333251953
6.17416666666667	0.142574310302735
6.1775	0.150203704833985
6.18083333333334	0.159263610839844
6.18416666666667	0.162124633789063
6.1875	0.16164779663086
6.19083333333334	0.166893005371094
6.19416666666667	0.173091888427735
6.1975	0.167369842529297
6.20083333333334	0.156402587890625
6.20416666666667	0.154495239257813
6.2075	0.157833099365235
6.21083333333334	0.153064727783203
6.21416666666667	0.144481658935547
6.2175	0.147342681884766
6.22083333333334	0.155448913574219
6.22416666666667	0.157833099365235
6.2275	0.156402587890625
6.23083333333334	0.162124633789063
6.23416666666667	0.170707702636719
6.2375	0.17547607421875
6.24083333333334	0.174522399902344
6.24416666666667	0.171661376953125
6.2475	0.163078308105469
6.25083333333334	0.153541564941406
6.25416666666667	0.143527984619141
6.2575	0.136375427246094
6.26083333333334	0.132083892822266
6.26416666666667	0.133037567138672
6.2675	0.13875961303711
6.27083333333334	0.136852264404297
6.27416666666667	0.133037567138672
6.2775	0.123977661132813
6.28083333333334	0.121116638183594
6.28416666666667	0.120639801025391
6.2875	0.121593475341797
6.29083333333334	0.124454498291016
6.29416666666667	0.125885009765625
6.2975	0.12969970703125
6.30083333333334	0.13113021850586
6.30416666666667	0.131607055664063
6.3075	0.136852264404297
6.31083333333334	0.143527984619141
6.31416666666667	0.153541564941406
6.3175	0.161170959472656
6.32083333333334	0.165939331054688
6.32416666666667	0.166416168212891
6.3275	0.155448913574219
6.33083333333334	0.137805938720703
6.33416666666667	0.116825103759766
6.3375	0.103950500488281
6.34083333333334	0.101089477539063
6.34416666666667	0.105857849121094
6.3475	0.121593475341797
6.35083333333334	0.144004821777344
6.35416666666667	0.162124633789063
6.3575	0.172138214111328
6.36083333333334	0.17547607421875
6.36416666666667	0.17690658569336
6.3675	0.170230865478516
6.37083333333334	0.152111053466797
6.37416666666667	0.133991241455078
6.3775	0.121116638183594
6.38083333333334	0.115394592285156
6.38416666666667	0.106334686279297
6.3875	0.0977516174316406
6.39083333333334	0.0982284545898438
6.39416666666667	0.103950500488281
6.3975	0.106334686279297
6.40083333333334	0.102996826171875
6.40416666666667	0.103950500488281
6.4075	0.113010406494141
6.41083333333334	0.119686126708985
6.41416666666667	0.120639801025391
6.4175	0.119209289550781
6.42083333333334	0.118732452392578
6.42416666666667	0.117301940917969
6.4275	0.113964080810547
6.43083333333334	0.107765197753906
6.43416666666667	0.102996826171875
6.4375	0.0982284545898438
6.44083333333334	0.0920295715332031
6.44416666666667	0.0815391540527344
6.4475	0.0700950622558594
6.45083333333334	0.0710487365722657
6.45416666666667	0.0777244567871094
6.4575	0.0872611999511719
6.46083333333334	0.0944137573242188
6.46416666666667	0.103950500488281
6.4675	0.116348266601563
6.47083333333334	0.127792358398438
6.47416666666667	0.136852264404297
6.4775	0.146865844726563
6.48083333333334	0.152111053466797
6.48416666666667	0.150680541992188
6.4875	0.14495849609375
6.49083333333334	0.134944915771485
6.49416666666667	0.124931335449219
6.4975	0.109195709228516
6.50083333333334	0.10061264038086
6.50416666666667	0.0996589660644531
6.5075	0.10061264038086
6.51083333333334	0.0967979431152344
6.51416666666667	0.0901222229003906
6.5175	0.087738037109375
6.52083333333334	0.0858306884765625
6.52416666666667	0.0848770141601563
6.5275	0.08392333984375
6.53083333333334	0.0848770141601563
6.53416666666667	0.08392333984375
6.5375	0.0834465026855469
6.54083333333334	0.080108642578125
6.54416666666667	0.0705718994140625
6.5475	0.0591278076171875
6.55083333333334	0.0505447387695313
6.55416666666667	0.0514984130859375
6.5575	0.0529289245605469
6.56083333333334	0.0562667846679688
6.56416666666667	0.0596046447753907
6.5675	0.064849853515625
6.57083333333334	0.0696182250976563
6.57416666666667	0.0796318054199219
6.5775	0.095367431640625
6.58083333333334	0.110149383544922
6.58416666666667	0.128746032714844
6.5875	0.148773193359375
6.59083333333334	0.170707702636719
6.59416666666667	0.18310546875
6.5975	0.19073486328125
6.60083333333334	0.200748443603516
6.60416666666667	0.208377838134766
6.6075	0.204086303710938
6.61083333333334	0.195503234863281
6.61416666666667	0.187873840332031
6.6175	0.182628631591797
6.62083333333334	0.180721282958985
6.62416666666667	0.182151794433594
6.6275	0.194072723388672
6.63083333333334	0.205039978027344
6.63416666666667	0.214576721191406
6.6375	0.220775604248047
6.64083333333334	0.224113464355469
6.64416666666667	0.226497650146485
6.6475	0.221729278564453
6.65083333333334	0.212669372558594
6.65416666666667	0.20599365234375
6.6575	0.200748443603516
6.66083333333334	0.196933746337891
6.66416666666667	0.188827514648438
[truncated: 7,006 more rows]
