# Supplementary material for: Phase-Specific Parameter Estimation in Chiral HPLC Using 1‑Site, 2‑Site Stochastic Models, and Unified Equation Approach
Source: Anal Chem. 2026 Apr 29;98(18):13925–39. doi: 10.1021/acs.analchem.6c01634 (PMC13177292; doi:10.1021/acs.analchem.6c01634)
Supplement: Supplementary file 2 [file ac6c01634_si_002.zip › SupportingInformation/01_isotherm_fit/CELL4_data/LORA_CELL4_05_10_09.CSV]

0.0015	0.00286102294921875
0.00483333333333334	0.0057220458984375
0.00816666666666667	0.00667572021484375
0.0115	0.00476837158203125
0.0148333333333334	0.0019073486328125
0.0181666666666667	-0.000476837158203125
0.0215	-0.00143051147460938
0.0248333333333334	-0.000476837158203125
0.0281666666666667	0.0057220458984375
0.0315	0.0133514404296875
0.0348333333333334	0.0205039978027344
0.0381666666666667	0.0219345092773438
0.0415	0.0166893005371094
0.0448333333333334	0.00858306884765625
0.0481666666666667	-0.00476837158203125
0.0515	-0.0185966491699219
0.0548333333333334	-0.0329017639160156
0.0581666666666667	-0.041961669921875
0.0615	-0.0467300415039063
0.0648333333333334	-0.0462532043457031
0.0681666666666667	-0.041961669921875
0.0715	-0.0333786010742188
0.0748333333333334	-0.0262260437011719
0.0781666666666667	-0.026702880859375
0.0815	-0.0262260437011719
0.0848333333333334	-0.0224113464355469
0.0881666666666667	-0.0095367431640625
0.0915	0.00762939453125
0.0948333333333334	0.0271797180175781
0.0981666666666667	0.0452995300292969
0.1015	0.0548362731933594
0.104833333333334	0.0491142272949219
0.108166666666667	0.0281333923339844
0.1115	0.00619888305664063
0.114833333333334	-0.00715255737304688
0.118166666666667	-0.00905990600585938
0.1215	-0.0162124633789063
0.124833333333334	-0.0200271606445313
0.128166666666667	-0.0209808349609375
0.1315	-0.0224113464355469
0.134833333333334	-0.0276565551757813
0.138166666666667	-0.0391006469726563
0.1415	-0.0367164611816406
0.144833333333334	-0.0314712524414063
0.148166666666667	-0.0214576721191406
0.1515	-0.0162124633789063
0.154833333333334	-0.0166893005371094
0.158166666666667	-0.0200271606445313
0.1615	-0.0243186950683594
0.164833333333334	-0.02288818359375
0.168166666666667	-0.0219345092773438
0.1715	-0.0200271606445313
0.174833333333334	-0.0143051147460938
0.178166666666667	-0.00858306884765625
0.1815	-0.00143051147460938
0.184833333333334	0.0019073486328125
0.188166666666667	0.00238418579101563
0.1915	-0.0057220458984375
0.194833333333334	-0.0205039978027344
0.198166666666667	-0.0281333923339844
0.2015	-0.0295639038085938
0.204833333333334	-0.0224113464355469
0.208166666666667	-0.0095367431640625
0.2115	0.00524520874023438
0.214833333333334	0.011444091796875
0.218166666666667	0.00715255737304688
0.2215	-0.00095367431640625
0.224833333333334	-0.00810623168945313
0.228166666666667	-0.0166893005371094
0.2315	-0.0219345092773438
0.234833333333334	-0.0200271606445313
0.238166666666667	-0.0157356262207031
0.2415	-0.0171661376953125
0.244833333333334	-0.0219345092773438
0.248166666666667	-0.0247955322265625
0.2515	-0.0271797180175781
0.254833333333334	-0.0329017639160156
0.258166666666667	-0.0395774841308594
0.2615	-0.0462532043457031
0.264833333333334	-0.0514984130859375
0.268166666666667	-0.0581741333007813
0.2715	-0.0643730163574219
0.274833333333334	-0.0643730163574219
0.278166666666667	-0.0576972961425782
0.2815	-0.0452995300292969
0.284833333333334	-0.0376701354980469
0.288166666666667	-0.0348091125488281
0.2915	-0.0338554382324219
0.294833333333334	-0.0333786010742188
0.298166666666667	-0.0362396240234375
0.3015	-0.041961669921875
0.304833333333334	-0.0376701354980469
0.308166666666667	-0.0290870666503906
0.3115	-0.0157356262207031
0.314833333333334	-0.0019073486328125
0.318166666666667	0.0109672546386719
0.3215	0.0181198120117188
0.324833333333334	0.0147819519042969
0.328166666666667	0.0123977661132813
0.3315	0.0119209289550781
0.334833333333334	0.0100135803222656
0.338166666666667	0.00429153442382813
0.3415	-0.00095367431640625
0.344833333333334	-0.00619888305664063
0.348166666666667	-0.0119209289550781
0.3515	-0.0205039978027344
0.354833333333334	-0.0286102294921875
0.358166666666667	-0.0324249267578125
0.3615	-0.0333786010742188
0.364833333333334	-0.0324249267578125
0.368166666666667	-0.0319480895996094
0.3715	-0.0329017639160156
0.374833333333334	-0.030517578125
0.378166666666667	-0.0281333923339844
0.3815	-0.026702880859375
0.384833333333334	-0.0276565551757813
0.388166666666667	-0.0257492065429688
0.3915	-0.0209808349609375
0.394833333333334	-0.0166893005371094
0.398166666666667	-0.0123977661132813
0.4015	-0.00762939453125
0.404833333333334	-0.00143051147460938
0.408166666666667	0.00143051147460938
0.4115	0.00429153442382813
0.414833333333334	0.0057220458984375
0.418166666666667	0.0128746032714844
0.4215	0.0219345092773438
0.424833333333334	0.0314712524414063
0.428166666666667	0.0314712524414063
0.4315	0.0185966491699219
0.434833333333334	0.00238418579101563
0.438166666666667	-0.019073486328125
0.4415	-0.0367164611816406
0.444833333333334	-0.0538825988769532
0.448166666666667	-0.0605583190917969
0.4515	-0.0581741333007813
0.454833333333334	-0.05340576171875
0.458166666666667	-0.0491142272949219
0.4615	-0.0514984130859375
0.464833333333334	-0.0467300415039063
0.468166666666667	-0.0314712524414063
0.4715	-0.00858306884765625
0.474833333333334	0.00762939453125
0.478166666666667	0.0200271606445313
0.4815	0.0348091125488281
0.484833333333334	0.0438690185546875
0.488166666666667	0.0429153442382813
0.4915	0.0333786010742188
0.494833333333334	0.0333786010742188
0.498166666666667	0.0400543212890625
0.5015	0.0462532043457031
0.504833333333334	0.0467300415039063
0.508166666666667	0.0391006469726563
0.5115	0.0329017639160156
0.514833333333334	0.0257492065429688
0.518166666666667	0.0152587890625
0.5215	0.000476837158203125
0.524833333333334	-0.0138282775878906
0.528166666666667	-0.0166893005371094
0.5315	-0.0157356262207031
0.534833333333334	-0.0171661376953125
0.538166666666667	-0.0162124633789063
0.5415	-0.0138282775878906
0.544833333333334	-0.0104904174804688
0.548166666666667	-0.0100135803222656
0.5515	-0.011444091796875
0.554833333333334	-0.0152587890625
0.558166666666667	-0.0276565551757813
0.5615	-0.0410079956054688
0.564833333333334	-0.0491142272949219
0.568166666666667	-0.0591278076171875
0.5715	-0.0672340393066407
0.574833333333334	-0.0715255737304688
0.578166666666667	-0.0691413879394532
0.5815	-0.0677108764648438
0.584833333333334	-0.0681877136230469
0.588166666666667	-0.0629425048828125
0.5915	-0.0519752502441407
0.594833333333334	-0.034332275390625
0.598166666666667	-0.0109672546386719
0.6015	0.0128746032714844
0.604833333333334	0.0281333923339844
0.608166666666667	0.0314712524414063
0.6115	0.0243186950683594
0.614833333333334	0.00762939453125
0.618166666666667	-0.00905990600585938
0.6215	-0.0209808349609375
0.624833333333334	-0.0243186950683594
0.628166666666667	-0.0205039978027344
0.6315	-0.0162124633789063
0.634833333333334	-0.0104904174804688
0.638166666666667	-0.0123977661132813
0.6415	-0.0157356262207031
0.644833333333334	-0.0195503234863281
0.648166666666667	-0.026702880859375
0.6515	-0.0357627868652344
0.654833333333334	-0.0457763671875
0.658166666666667	-0.0467300415039063
0.6615	-0.0414848327636719
0.664833333333334	-0.03814697265625
0.668166666666667	-0.0362396240234375
0.6715	-0.034332275390625
0.674833333333334	-0.0338554382324219
0.678166666666667	-0.0362396240234375
0.6815	-0.0410079956054688
0.684833333333334	-0.0386238098144531
0.688166666666667	-0.0352859497070313
0.6915	-0.0338554382324219
0.694833333333334	-0.0314712524414063
0.698166666666667	-0.0300407409667969
0.7015	-0.0333786010742188
0.704833333333334	-0.0443458557128906
0.708166666666667	-0.0519752502441407
0.7115	-0.0491142272949219
0.714833333333334	-0.0443458557128906
0.718166666666667	-0.0395774841308594
0.7215	-0.0286102294921875
0.724833333333334	-0.0143051147460938
0.728166666666667	-0.00476837158203125
0.7315	-0.00476837158203125
0.734833333333334	-0.00238418579101563
0.738166666666667	0.0019073486328125
0.7415	0.00286102294921875
0.744833333333334	0.003814697265625
0.748166666666667	0.0104904174804688
0.7515	0.0209808349609375
0.754833333333334	0.0209808349609375
0.758166666666667	0.0147819519042969
0.7615	0.00762939453125
0.764833333333334	0.00286102294921875
0.768166666666667	-0.00429153442382813
0.7715	-0.0147819519042969
0.774833333333334	-0.0209808349609375
0.778166666666667	-0.0247955322265625
0.7815	-0.0257492065429688
0.784833333333334	-0.030517578125
0.788166666666667	-0.0362396240234375
0.7915	-0.0362396240234375
0.794833333333334	-0.02288818359375
0.798166666666667	-0.00715255737304688
0.8015	0.000476837158203125
0.804833333333334	-0.00143051147460938
0.808166666666667	-0.00715255737304688
0.8115	-0.011444091796875
0.814833333333334	-0.0257492065429688
0.818166666666667	-0.03814697265625
0.8215	-0.041961669921875
0.824833333333334	-0.0333786010742188
0.828166666666667	-0.0200271606445313
0.8315	-0.00905990600585938
0.834833333333334	0.00095367431640625
0.838166666666667	0.00476837158203125
0.8415	-0.00095367431640625
0.844833333333334	-0.011444091796875
0.848166666666667	-0.0224113464355469
0.8515	-0.034332275390625
0.854833333333334	-0.0462532043457031
0.858166666666667	-0.0567436218261719
0.8615	-0.0634193420410157
0.864833333333334	-0.0615119934082032
0.868166666666667	-0.0548362731933594
0.8715	-0.0438690185546875
0.874833333333334	-0.0352859497070313
0.878166666666667	-0.0300407409667969
0.8815	-0.026702880859375
0.884833333333334	-0.0300407409667969
0.888166666666667	-0.0362396240234375
0.8915	-0.0467300415039063
0.894833333333334	-0.0586509704589844
0.898166666666667	-0.072479248046875
0.9015	-0.0796318054199219
0.904833333333334	-0.0882148742675781
0.908166666666667	-0.0958442687988281
0.9115	-0.104427337646485
0.914833333333334	-0.100135803222656
0.918166666666667	-0.0867843627929688
0.9215	-0.0777244567871094
0.924833333333334	-0.0658035278320313
0.928166666666667	-0.0524520874023438
0.9315	-0.0424385070800781
0.934833333333333	-0.0443458557128906
0.938166666666667	-0.0505447387695313
0.9415	-0.0443458557128906
0.944833333333334	-0.0367164611816406
0.948166666666667	-0.0357627868652344
0.9515	-0.0333786010742188
0.954833333333334	-0.030517578125
0.958166666666667	-0.0286102294921875
0.9615	-0.0448226928710938
0.964833333333334	-0.0576972961425782
0.968166666666667	-0.0600814819335938
0.9715	-0.0538825988769532
0.974833333333334	-0.0457763671875
0.978166666666667	-0.0391006469726563
0.9815	-0.0286102294921875
0.984833333333334	-0.0224113464355469
0.988166666666667	-0.0224113464355469
0.9915	-0.0209808349609375
0.994833333333334	-0.0123977661132813
0.998166666666667	0
1.0015	0.0143051147460938
1.00483333333334	0.0200271606445313
1.00816666666667	0.0209808349609375
1.0115	0.00905990600585938
1.01483333333334	-0.00333786010742188
1.01816666666667	-0.0157356262207031
1.0215	-0.0238418579101563
1.02483333333334	-0.0257492065429688
1.02816666666667	-0.0195503234863281
1.0315	-0.0128746032714844
1.03483333333334	-0.0123977661132813
1.03816666666667	-0.0181198120117188
1.0415	-0.0238418579101563
1.04483333333334	-0.030517578125
1.04816666666667	-0.0395774841308594
1.0515	-0.0457763671875
1.05483333333334	-0.0472068786621094
1.05816666666667	-0.041961669921875
1.0615	-0.041961669921875
1.06483333333334	-0.0443458557128906
1.06816666666667	-0.0500679016113282
1.0715	-0.0452995300292969
1.07483333333334	-0.0386238098144531
1.07816666666667	-0.0309944152832031
1.0815	-0.0233650207519531
1.08483333333334	-0.00762939453125
1.08816666666667	0.00524520874023438
1.0915	0.00762939453125
1.09483333333334	0.0057220458984375
1.09816666666667	0.00667572021484375
1.1015	0.0109672546386719
1.10483333333334	0.00429153442382813
1.10816666666667	0
1.1115	-0.00429153442382813
1.11483333333334	-0.00762939453125
1.11816666666667	-0.019073486328125
1.1215	-0.0329017639160156
1.12483333333334	-0.0371932983398438
1.12816666666667	-0.0386238098144531
1.1315	-0.0424385070800781
1.13483333333334	-0.0481605529785156
1.13816666666667	-0.0429153442382813
1.1415	-0.0290870666503906
1.14483333333334	-0.0128746032714844
1.14816666666667	0.00286102294921875
1.1515	0.0247955322265625
1.15483333333334	0.049591064453125
1.15816666666667	0.0672340393066407
1.1615	0.0734329223632813
1.16483333333334	0.0739097595214844
1.16816666666667	0.072479248046875
1.1715	0.0658035278320313
1.17483333333334	0.0600814819335938
1.17816666666667	0.0567436218261719
1.1815	0.0600814819335938
1.18483333333334	0.0634193420410157
1.18816666666667	0.0596046447753907
1.1915	0.0529289245605469
1.19483333333334	0.0400543212890625
1.19816666666667	0.0252723693847656
1.2015	0.00524520874023438
1.20483333333334	-0.0162124633789063
1.20816666666667	-0.0319480895996094
1.2115	-0.0391006469726563
1.21483333333334	-0.0452995300292969
1.21816666666667	-0.0510215759277344
1.2215	-0.0538825988769532
1.22483333333334	-0.0500679016113282
1.22816666666667	-0.0448226928710938
1.2315	-0.0391006469726563
1.23483333333334	-0.0281333923339844
1.23816666666667	-0.019073486328125
1.2415	-0.0123977661132813
1.24483333333334	-0.00619888305664063
1.24816666666667	0.00905990600585938
1.2515	0.0271797180175781
1.25483333333334	0.0410079956054688
1.25816666666667	0.0481605529785156
1.2615	0.0581741333007813
1.26483333333334	0.0605583190917969
1.26816666666667	0.0486373901367188
1.2715	0.026702880859375
1.27483333333334	0.0133514404296875
1.27816666666667	0.0176429748535156
1.2815	0.0214576721191406
1.28483333333334	0.0257492065429688
1.28816666666667	0.0309944152832031
1.2915	0.0438690185546875
1.29483333333334	0.0500679016113282
1.29816666666667	0.0386238098144531
1.3015	0.0176429748535156
1.30483333333334	0.000476837158203125
1.30816666666667	-0.00715255737304688
1.3115	-0.0152587890625
1.31483333333334	-0.0238418579101563
1.31816666666667	-0.0276565551757813
1.3215	-0.0185966491699219
1.32483333333334	-0.00715255737304688
1.32816666666667	0
1.3315	0.00286102294921875
1.33483333333334	0.00524520874023438
1.33816666666667	0.00619888305664063
1.3415	0.000476837158203125
1.34483333333334	-0.00667572021484375
1.34816666666667	-0.00858306884765625
1.3515	-0.00667572021484375
1.35483333333334	-0.00333786010742188
1.35816666666667	-0.00095367431640625
1.3615	0.0019073486328125
1.36483333333334	0.00238418579101563
1.36816666666667	-0.00286102294921875
1.3715	-0.00858306884765625
1.37483333333334	-0.011444091796875
1.37816666666667	-0.0123977661132813
1.3815	-0.0152587890625
1.38483333333334	-0.0176429748535156
1.38816666666667	-0.0181198120117188
1.3915	-0.0157356262207031
1.39483333333334	-0.0095367431640625
1.39816666666667	0.000476837158203125
1.4015	0.0143051147460938
1.40483333333334	0.0219345092773438
1.40816666666667	0.0314712524414063
1.4115	0.0448226928710938
1.41483333333334	0.0591278076171875
1.41816666666667	0.06866455078125
1.4215	0.06866455078125
1.42483333333334	0.0734329223632813
1.42816666666667	0.0762939453125
1.4315	0.0705718994140625
1.43483333333334	0.0486373901367188
1.43816666666667	0.0262260437011719
1.4415	0.0123977661132813
1.44483333333334	0.00762939453125
1.44816666666667	0.00286102294921875
1.4515	0.003814697265625
1.45483333333334	0.0119209289550781
1.45816666666667	0.0300407409667969
1.4615	0.0452995300292969
1.46483333333334	0.0562667846679688
1.46816666666667	0.0591278076171875
1.4715	0.0543594360351563
1.47483333333334	0.0462532043457031
1.47816666666667	0.0338554382324219
1.4815	0.0224113464355469
1.48483333333334	0.0128746032714844
1.48816666666667	0.00524520874023438
1.4915	-0.00333786010742188
1.49483333333334	-0.0109672546386719
1.49816666666667	-0.0133514404296875
1.5015	-0.011444091796875
1.50483333333334	-0.0100135803222656
1.50816666666667	-0.0104904174804688
1.5115	-0.00286102294921875
1.51483333333334	0.0109672546386719
1.51816666666667	0.0185966491699219
1.5215	0.0123977661132813
1.52483333333334	0.00429153442382813
1.52816666666667	0.00858306884765625
1.5315	0.0181198120117188
1.53483333333334	0.0262260437011719
1.53816666666667	0.0329017639160156
1.5415	0.0486373901367188
1.54483333333334	0.0643730163574219
1.54816666666667	0.0677108764648438
1.5515	0.0543594360351563
1.55483333333334	0.0362396240234375
1.55816666666667	0.0233650207519531
1.5615	0.0176429748535156
1.56483333333334	0.0166893005371094
1.56816666666667	0.0123977661132813
1.5715	0.0138282775878906
1.57483333333334	0.0176429748535156
1.57816666666667	0.0247955322265625
1.5815	0.0257492065429688
1.58483333333334	0.0271797180175781
1.58816666666667	0.0386238098144531
1.5915	0.049591064453125
1.59483333333334	0.0557899475097657
1.59816666666667	0.0519752502441407
1.6015	0.0486373901367188
1.60483333333334	0.0324249267578125
1.60816666666667	0.0104904174804688
1.6115	-0.00476837158203125
1.61483333333334	-0.00715255737304688
1.61816666666667	0
1.6215	0.00238418579101563
1.62483333333334	0.00810623168945313
1.62816666666667	0.0133514404296875
1.6315	0.0128746032714844
1.63483333333334	0.00238418579101563
1.63816666666667	-0.0143051147460938
1.6415	-0.0247955322265625
1.64483333333334	-0.0271797180175781
1.64816666666667	-0.019073486328125
1.6515	-0.00524520874023438
1.65483333333334	0.0185966491699219
1.65816666666667	0.0395774841308594
1.6615	0.0514984130859375
1.66483333333334	0.0600814819335938
1.66816666666667	0.0643730163574219
1.6715	0.0677108764648438
1.67483333333334	0.0562667846679688
1.67816666666667	0.0438690185546875
1.6815	0.0314712524414063
1.68483333333334	0.02288818359375
1.68816666666667	0.0147819519042969
1.6915	0.0104904174804688
1.69483333333334	0.0143051147460938
1.69816666666667	0.0185966491699219
1.7015	0.0195503234863281
1.70483333333334	0.019073486328125
1.70816666666667	0.0162124633789063
1.7115	0.0100135803222656
1.71483333333334	-0.000476837158203125
1.71816666666667	-0.00619888305664063
1.7215	0.00333786010742188
1.72483333333334	0.0128746032714844
1.72816666666667	0.0162124633789063
1.7315	0.00905990600585938
1.73483333333334	0.00667572021484375
1.73816666666667	0.0095367431640625
1.7415	0.0128746032714844
1.74483333333334	0.0109672546386719
1.74816666666667	0.00810623168945313
1.7515	0.0109672546386719
1.75483333333334	0.0157356262207031
1.75816666666667	0.019073486328125
1.7615	0.0162124633789063
1.76483333333334	0.0185966491699219
1.76816666666667	0.0290870666503906
1.7715	0.0438690185546875
1.77483333333334	0.0524520874023438
1.77816666666667	0.0548362731933594
1.7815	0.057220458984375
1.78483333333334	0.0581741333007813
1.78816666666667	0.0562667846679688
1.7915	0.05340576171875
1.79483333333334	0.0596046447753907
1.79816666666667	0.0696182250976563
1.8015	0.0767707824707032
1.80483333333334	0.0791549682617188
1.80816666666667	0.0782012939453125
1.8115	0.0786781311035157
1.81483333333334	0.0739097595214844
1.81816666666667	0.0643730163574219
1.8215	0.0567436218261719
1.82483333333334	0.0514984130859375
1.82816666666667	0.0596046447753907
1.8315	0.0662803649902344
1.83483333333334	0.0729560852050782
1.83816666666667	0.0782012939453125
1.8415	0.0834465026855469
1.84483333333334	0.0925064086914063
1.84816666666667	0.0934600830078125
1.8515	0.0886917114257813
1.85483333333334	0.0782012939453125
1.85816666666667	0.0734329223632813
1.8615	0.0748634338378907
1.86483333333334	0.0753402709960938
1.86816666666667	0.0762939453125
1.8715	0.0720024108886719
1.87483333333334	0.06866455078125
1.87816666666667	0.0581741333007813
1.8815	0.0505447387695313
1.88483333333334	0.0438690185546875
1.88816666666667	0.0362396240234375
1.8915	0.03814697265625
1.89483333333334	0.049591064453125
1.89816666666667	0.0691413879394532
1.9015	0.0767707824707032
1.90483333333334	0.0786781311035157
1.90816666666667	0.0777244567871094
1.9115	0.0700950622558594
1.91483333333334	0.0524520874023438
1.91816666666667	0.0338554382324219
1.9215	0.0209808349609375
1.92483333333334	0.00715255737304688
1.92816666666667	-0.00762939453125
1.9315	-0.0143051147460938
1.93483333333334	-0.00762939453125
1.93816666666667	0.000476837158203125
1.9415	0.0095367431640625
1.94483333333334	0.0181198120117188
1.94816666666667	0.0329017639160156
1.9515	0.0448226928710938
1.95483333333334	0.0448226928710938
1.95816666666667	0.0357627868652344
1.9615	0.0233650207519531
1.96483333333334	0.0209808349609375
1.96816666666667	0.0200271606445313
1.9715	0.0214576721191406
1.97483333333334	0.0200271606445313
1.97816666666667	0.0243186950683594
1.9815	0.0271797180175781
1.98483333333334	0.0257492065429688
1.98816666666667	0.0133514404296875
1.9915	-0.00619888305664063
1.99483333333334	-0.0176429748535156
1.99816666666667	-0.0262260437011719
2.0015	-0.0300407409667969
2.00483333333334	-0.0362396240234375
2.00816666666667	-0.0338554382324219
2.0115	-0.0238418579101563
2.01483333333334	-0.0185966491699219
2.01816666666667	-0.0181198120117188
2.0215	-0.0233650207519531
2.02483333333334	-0.0276565551757813
2.02816666666667	-0.0352859497070313
2.0315	-0.0433921813964844
2.03483333333334	-0.0462532043457031
2.03816666666667	-0.0472068786621094
2.0415	-0.0472068786621094
2.04483333333334	-0.0491142272949219
2.04816666666667	-0.0491142272949219
2.0515	-0.0486373901367188
2.05483333333334	-0.049591064453125
2.05816666666667	-0.0452995300292969
2.0615	-0.0367164611816406
2.06483333333334	-0.026702880859375
2.06816666666667	-0.0176429748535156
2.0715	-0.00810623168945313
2.07483333333334	-0.00238418579101563
2.07816666666667	-0.00619888305664063
2.0815	-0.0185966491699219
2.08483333333334	-0.0276565551757813
2.08816666666667	-0.0300407409667969
2.0915	-0.0271797180175781
2.09483333333334	-0.0185966491699219
2.09816666666667	-0.00524520874023438
2.1015	0.0138282775878906
2.10483333333334	0.0243186950683594
2.10816666666667	0.0300407409667969
2.1115	0.0271797180175781
2.11483333333334	0.0219345092773438
2.11816666666667	0.0138282775878906
2.1215	0.00905990600585938
2.12483333333334	0.00905990600585938
2.12816666666667	0.0123977661132813
2.1315	0.0143051147460938
2.13483333333334	0.0166893005371094
2.13816666666667	0.0219345092773438
2.1415	0.0195503234863281
2.14483333333334	0.0138282775878906
2.14816666666667	0.003814697265625
2.1515	-0.00333786010742188
2.15483333333334	-0.0123977661132813
2.15816666666667	-0.0205039978027344
2.1615	-0.02288818359375
2.16483333333334	-0.0195503234863281
2.16816666666667	-0.0185966491699219
2.1715	-0.0200271606445313
2.17483333333334	-0.0209808349609375
2.17816666666667	-0.0176429748535156
2.1815	-0.0104904174804688
2.18483333333334	-0.00429153442382813
2.18816666666667	0.003814697265625
2.1915	0.0123977661132813
2.19483333333334	0.0209808349609375
2.19816666666667	0.0224113464355469
2.2015	0.0166893005371094
2.20483333333334	0.0123977661132813
2.20816666666667	0.011444091796875
2.2115	0.0143051147460938
2.21483333333334	0.019073486328125
2.21816666666667	0.0252723693847656
2.2215	0.0319480895996094
2.22483333333334	0.0424385070800781
2.22816666666667	0.0476837158203125
2.2315	0.0424385070800781
2.23483333333334	0.0290870666503906
2.23816666666667	0.0162124633789063
2.2415	0.00810623168945313
2.24483333333334	-0.00286102294921875
2.24816666666667	-0.0100135803222656
2.2515	-0.0095367431640625
2.25483333333334	-0.00667572021484375
2.25816666666667	-0.0100135803222656
2.2615	-0.0162124633789063
2.26483333333334	-0.0166893005371094
2.26816666666667	-0.0143051147460938
2.2715	-0.00762939453125
2.27483333333334	0
2.27816666666667	0.0104904174804688
2.2815	0.0181198120117188
2.28483333333334	0.0219345092773438
2.28816666666667	0.0200271606445313
2.2915	0.0152587890625
2.29483333333334	0.0166893005371094
2.29816666666667	0.0233650207519531
2.3015	0.030517578125
2.30483333333334	0.0286102294921875
2.30816666666667	0.0271797180175781
2.3115	0.0281333923339844
2.31483333333334	0.030517578125
2.31816666666667	0.0333786010742188
2.3215	0.0329017639160156
2.32483333333334	0.0357627868652344
2.32816666666667	0.0324249267578125
2.3315	0.0271797180175781
2.33483333333334	0.0200271606445313
2.33816666666667	0.011444091796875
2.3415	0.0057220458984375
2.34483333333334	-0.0019073486328125
2.34816666666667	-0.00715255737304688
2.3515	-0.0123977661132813
2.35483333333334	-0.0138282775878906
2.35816666666667	-0.0138282775878906
2.3615	-0.0133514404296875
2.36483333333334	-0.00762939453125
2.36816666666667	0.0095367431640625
2.3715	0.0324249267578125
2.37483333333334	0.0505447387695313
2.37816666666667	0.0643730163574219
2.3815	0.080108642578125
2.38483333333334	0.0972747802734375
2.38816666666667	0.111103057861328
2.3915	0.118255615234375
2.39483333333334	0.11587142944336
2.39816666666667	0.1068115234375
2.4015	0.103950500488281
2.40483333333334	0.105381011962891
2.40816666666667	0.103950500488281
2.4115	0.0958442687988281
2.41483333333334	0.0934600830078125
2.41816666666667	0.100135803222656
2.4215	0.101566314697266
2.42483333333334	0.0977516174316406
2.42816666666667	0.0944137573242188
2.4315	0.0977516174316406
2.43483333333334	0.102043151855469
2.43816666666667	0.105857849121094
2.4415	0.110626220703125
2.44483333333334	0.116348266601563
2.44816666666667	0.117301940917969
2.4515	0.116825103759766
2.45483333333334	0.117301940917969
2.45816666666667	0.115394592285156
2.4615	0.105857849121094
2.46483333333334	0.0939369201660156
2.46816666666667	0.0867843627929688
2.4715	0.0834465026855469
2.47483333333334	0.0791549682617188
2.47816666666667	0.0720024108886719
2.4815	0.0662803649902344
2.48483333333334	0.05340576171875
2.48816666666667	0.0386238098144531
2.4915	0.0200271606445313
2.49483333333334	0.00667572021484375
2.49816666666667	-0.0057220458984375
2.5015	-0.0109672546386719
2.50483333333334	-0.0123977661132813
2.50816666666667	-0.0133514404296875
2.5115	-0.0128746032714844
2.51483333333334	-0.003814697265625
2.51816666666667	0.0176429748535156
2.5215	0.0414848327636719
2.52483333333334	0.0681877136230469
2.52816666666667	0.0944137573242188
2.5315	0.1220703125
2.53483333333334	0.13875961303711
2.53816666666667	0.139236450195313
2.5415	0.124931335449219
2.54483333333334	0.103950500488281
2.54816666666667	0.0844001770019531
2.5515	0.064849853515625
2.55483333333334	0.0510215759277344
2.55816666666667	0.0391006469726563
2.5615	0.0324249267578125
2.56483333333334	0.0276565551757813
2.56816666666667	0.019073486328125
2.5715	0.0147819519042969
2.57483333333334	0.00667572021484375
2.57816666666667	0.00715255737304688
2.5815	0.0147819519042969
2.58483333333334	0.0300407409667969
2.58816666666667	0.0462532043457031
2.5915	0.0510215759277344
2.59483333333334	0.0524520874023438
2.59816666666667	0.0481605529785156
2.6015	0.0376701354980469
2.60483333333334	0.0205039978027344
2.60816666666667	0.00238418579101563
2.6115	-0.0128746032714844
2.61483333333334	-0.0290870666503906
2.61816666666667	-0.0476837158203125
2.6215	-0.0677108764648438
2.62483333333334	-0.0824928283691406
2.62816666666667	-0.0882148742675781
2.6315	-0.0853538513183594
2.63483333333334	-0.0734329223632813
2.63816666666667	-0.0581741333007813
2.6415	-0.0371932983398438
2.64483333333334	-0.0276565551757813
2.64816666666667	-0.0276565551757813
2.6515	-0.0295639038085938
2.65483333333334	-0.034332275390625
2.65816666666667	-0.0376701354980469
2.6615	-0.0362396240234375
2.66483333333334	-0.0209808349609375
2.66816666666667	-0.003814697265625
2.6715	0.00619888305664063
2.67483333333334	0.0104904174804688
2.67816666666667	0.0138282775878906
2.6815	0.0166893005371094
2.68483333333334	0.0271797180175781
2.68816666666667	0.0452995300292969
2.6915	0.0605583190917969
2.69483333333334	0.0720024108886719
2.69816666666667	0.080108642578125
2.7015	0.0863075256347656
2.70483333333334	0.0858306884765625
2.70816666666667	0.0729560852050782
2.7115	0.06103515625
2.71483333333334	0.0562667846679688
2.71816666666667	0.0629425048828125
2.7215	0.0739097595214844
2.72483333333334	0.0858306884765625
2.72816666666667	0.101566314697266
2.7315	0.119209289550781
2.73483333333334	0.129222869873047
2.73816666666667	0.130653381347656
2.7415	0.124931335449219
2.74483333333334	0.121593475341797
2.74816666666667	0.119209289550781
2.7515	0.120639801025391
2.75483333333334	0.1220703125
2.75816666666667	0.1220703125
2.7615	0.120162963867188
2.76483333333334	0.110626220703125
2.76816666666667	0.0972747802734375
2.7715	0.0777244567871094
2.77483333333334	0.0667572021484375
2.77816666666667	0.0638961791992188
2.7815	0.0743865966796875
2.78483333333334	0.0920295715332031
2.78816666666667	0.110149383544922
2.7915	0.128746032714844
2.79483333333334	0.134944915771485
2.79816666666667	0.133991241455078
2.8015	0.12350082397461
2.80483333333334	0.114917755126953
2.80816666666667	0.111579895019531
2.8115	0.113010406494141
2.81483333333334	0.127315521240235
2.81816666666667	0.137805938720703
2.8215	0.142097473144531
2.82483333333334	0.13113021850586
2.82816666666667	0.114917755126953
2.8315	0.10061264038086
2.83483333333334	0.0872611999511719
2.83816666666667	0.0820159912109375
2.8415	0.0815391540527344
2.84483333333334	0.0944137573242188
2.84816666666667	0.109195709228516
2.8515	0.11587142944336
2.85483333333334	0.111103057861328
2.85816666666667	0.105381011962891
2.8615	0.104904174804688
2.86483333333334	0.10061264038086
2.86816666666667	0.0939369201660156
2.8715	0.0934600830078125
2.87483333333334	0.101566314697266
2.87816666666667	0.10061264038086
2.8815	0.0853538513183594
2.88483333333334	0.0629425048828125
2.88816666666667	0.0491142272949219
2.8915	0.0371932983398438
2.89483333333334	0.0286102294921875
2.89816666666667	0.0271797180175781
2.9015	0.0386238098144531
2.90483333333334	0.0615119934082032
2.90816666666667	0.0848770141601563
2.9115	0.102043151855469
2.91483333333334	0.110149383544922
2.91816666666667	0.11444091796875
2.9215	0.11444091796875
2.92483333333334	0.109672546386719
2.92816666666667	0.101566314697266
2.9315	0.101089477539063
2.93483333333334	0.106334686279297
2.93816666666667	0.115394592285156
2.9415	0.126838684082031
2.94483333333334	0.14638900756836
2.94816666666667	0.179290771484375
2.9515	0.220298767089844
2.95483333333334	0.272750854492188
2.95816666666667	0.33712387084961
2.9615	0.420093536376953
2.96483333333334	0.518321990966797
2.96816666666667	0.630855560302735
2.9715	0.759601593017578
2.97483333333334	0.905036926269531
2.97816666666667	1.07574462890625
2.9815	1.26886367797852
2.98483333333334	1.48057937622071
2.98816666666667	1.71327590942383
2.9915	1.96266174316406
2.99483333333334	2.23493576049805
2.99816666666667	2.52103805541992
3.0015	2.80809402465821
3.00483333333334	3.08752059936524
3.00816666666667	3.34882736206055
3.0115	3.58772277832031
3.01483333333334	3.79705429077149
3.01816666666667	3.97539138793946
3.0215	4.12797927856446
3.02483333333334	4.25958633422852
3.02816666666667	4.36830520629883
3.0315	4.45175170898438
3.03483333333334	4.50658798217774
3.03816666666667	4.53615188598633
3.0415	4.54235076904297
3.04483333333334	4.52423095703125
3.04816666666667	4.48322296142578
3.0515	4.425048828125
3.05483333333334	4.35829162597656
3.05816666666667	4.27961349487305
3.0615	4.18663024902344
3.06483333333334	4.07648086547852
3.06816666666667	3.95059585571289
3.0715	3.81946563720703
3.07483333333334	3.67498397827149
3.07816666666667	3.5243034362793
3.0815	3.36647033691406
3.08483333333334	3.21340560913086
3.08816666666667	3.06224822998047
3.0915	2.89726257324219
3.09483333333334	2.71701812744141
3.09816666666667	2.52628326416016
3.1015	2.34222412109375
3.10483333333334	2.16150283813477
3.10816666666667	1.98936462402344
3.1115	1.83248519897461
3.11483333333334	1.69897079467774
3.11816666666667	1.58119201660156
3.1215	1.46961212158203
3.12483333333334	1.36184692382813
3.12816666666667	1.26314163208008
3.1315	1.1739730834961
3.13483333333334	1.10054016113281
3.13816666666667	1.04093551635742
3.1415	0.992774963378906
3.14483333333334	0.950336456298828
3.14816666666667	0.910758972167969
3.1515	0.869274139404297
3.15483333333334	0.820159912109375
3.15816666666667	0.77056884765625
3.1615	0.720500946044922
3.16483333333334	0.671863555908203
3.16816666666667	0.627517700195313
3.1715	0.597476959228516
3.17483333333334	0.576019287109375
3.17816666666667	0.553607940673828
3.1815	0.531196594238282
3.18483333333334	0.519275665283203
3.18816666666667	0.513553619384766
3.1915	0.504493713378907
3.19483333333334	0.492095947265625
3.19816666666667	0.484943389892578
3.2015	0.484466552734375
3.20483333333334	0.48208236694336
3.20816666666667	0.477790832519531
3.2115	0.471115112304688
3.21483333333334	0.469684600830078
3.21816666666667	0.467777252197266
3.2215	0.460624694824219
3.22483333333334	0.446796417236328
3.22816666666667	0.432491302490235
3.2315	0.425815582275391
3.23483333333334	0.41961669921875
3.23816666666667	0.410079956054688
3.2415	0.396728515625
3.24483333333334	0.386238098144531
3.24816666666667	0.378131866455078
3.2515	0.372886657714844
3.25483333333334	0.37527084350586
3.25816666666667	0.38290023803711
3.2615	0.388145446777344
3.26483333333334	0.387191772460938
3.26816666666667	0.38290023803711
3.2715	0.376224517822266
3.27483333333334	0.369071960449219
3.27816666666667	0.363826751708985
3.2815	0.36764144897461
3.28483333333334	0.380992889404297
3.28816666666667	0.388622283935547
3.2915	0.385761260986328
3.29483333333334	0.370025634765625
3.29816666666667	0.351428985595703
3.3015	0.333786010742188
3.30483333333334	0.314712524414063
3.30816666666667	0.301361083984375
3.3115	0.29754638671875
3.31483333333334	0.304698944091797
3.31816666666667	0.310897827148438
3.3215	0.308990478515625
3.32483333333334	0.304222106933594
3.32816666666667	0.303745269775391
3.3315	0.304222106933594
3.33483333333334	0.29897689819336
3.33816666666667	0.290393829345703
3.3415	0.289440155029297
3.34483333333334	0.290870666503906
3.34816666666667	0.287055969238281
3.3515	0.273704528808594
3.35483333333334	0.25320053100586
3.35816666666667	0.237464904785156
3.3615	0.225543975830078
3.36483333333334	0.220775604248047
3.36816666666667	0.216007232666016
3.3715	0.214576721191406
3.37483333333334	0.220775604248047
3.37816666666667	0.226974487304688
3.3815	0.229358673095703
3.38483333333334	0.227451324462891
3.38816666666667	0.228404998779297
3.3915	0.232219696044922
3.39483333333334	0.23031234741211
3.39816666666667	0.227451324462891
3.4015	0.226020812988281
3.40483333333334	0.223636627197266
3.40816666666667	0.219345092773438
3.4115	0.216484069824219
3.41483333333334	0.221729278564453
3.41816666666667	0.2288818359375
3.4215	0.233650207519531
3.42483333333334	0.242233276367188
3.42816666666667	0.247955322265625
3.4315	0.254154205322266
3.43483333333334	0.256061553955078
3.43816666666667	0.257015228271485
3.4415	0.255107879638672
3.44483333333334	0.242233276367188
3.44816666666667	0.228404998779297
3.4515	0.213623046875
3.45483333333334	0.200748443603516
3.45816666666667	0.186920166015625
3.4615	0.174045562744141
3.46483333333334	0.171184539794922
3.46816666666667	0.175952911376953
3.4715	0.177860260009766
3.47483333333334	0.174522399902344
3.47816666666667	0.169754028320313
3.4815	0.171661376953125
3.48483333333334	0.1678466796875
3.48816666666667	0.156402587890625
3.4915	0.142097473144531
3.49483333333334	0.134468078613281
3.49816666666667	0.130176544189453
3.5015	0.124454498291016
3.50483333333334	0.119686126708985
3.50816666666667	0.12350082397461
3.5115	0.140190124511719
3.51483333333334	0.16021728515625
3.51816666666667	0.179767608642578
3.5215	0.189304351806641
3.52483333333334	0.193595886230469
3.52816666666667	0.189781188964844
3.5315	0.178813934326172
3.53483333333334	0.162124633789063
3.53816666666667	0.143527984619141
3.5415	0.12969970703125
3.54483333333334	0.123023986816406
3.54816666666667	0.120162963867188
3.5515	0.11444091796875
3.55483333333334	0.108718872070313
3.55816666666667	0.107288360595703
3.5615	0.11587142944336
3.56483333333334	0.126838684082031
3.56816666666667	0.135421752929688
3.5715	0.143527984619141
3.57483333333334	0.148296356201172
3.57816666666667	0.151634216308594
3.5815	0.143051147460938
3.58483333333334	0.127792358398438
3.58816666666667	0.118732452392578
3.5915	0.11587142944336
3.59483333333334	0.1220703125
3.59816666666667	0.126361846923828
3.6015	0.135898590087891
3.60483333333334	0.144004821777344
3.60816666666667	0.147819519042969
3.6115	0.14495849609375
3.61483333333334	0.138282775878906
3.61816666666667	0.12969970703125
3.6215	0.123977661132813
3.62483333333334	0.129222869873047
3.62816666666667	0.14638900756836
3.6315	0.166893005371094
3.63483333333334	0.181674957275391
3.63816666666667	0.19073486328125
3.6415	0.191688537597656
3.64483333333334	0.179767608642578
3.64816666666667	0.157356262207031
3.6515	0.140666961669922
3.65483333333334	0.139236450195313
3.65816666666667	0.142574310302735
3.6615	0.149250030517578
3.66483333333334	0.155925750732422
3.66816666666667	0.163555145263672
3.6715	0.163078308105469
3.67483333333334	0.154972076416016
3.67816666666667	0.149250030517578
3.6815	0.144004821777344
3.68483333333334	0.136852264404297
3.68816666666667	0.130653381347656
3.6915	0.130653381347656
3.69483333333334	0.127315521240235
3.69816666666667	0.112056732177735
3.7015	0.0882148742675781
3.70483333333334	0.0667572021484375
3.70816666666667	0.0481605529785156
3.7115	0.0247955322265625
3.71483333333334	-0.00858306884765625
3.71816666666667	-0.0429153442382813
3.7215	-0.0829696655273438
3.72483333333334	-0.125408172607422
3.72816666666667	-0.178813934326172
3.7315	-0.238895416259766
3.73483333333334	-0.292301177978516
3.73816666666667	-0.329017639160156
3.7415	-0.34332275390625
3.74483333333334	-0.341415405273438
3.74816666666667	-0.323772430419922
3.7515	-0.285148620605469
3.75483333333334	-0.225067138671875
3.75816666666667	-0.137805938720703
3.7615	-0.0247955322265625
3.76483333333334	0.117778778076172
3.76816666666667	0.299453735351563
3.7715	0.52022933959961
3.77483333333334	0.783443450927735
3.77816666666667	1.08003616333008
3.7815	1.41191482543946
3.78483333333334	1.78146362304688
3.78816666666667	2.18439102172852
3.7915	2.61449813842774
3.79483333333334	3.06272506713867
3.79816666666667	3.53336334228516
3.8015	4.02688980102539
3.80483333333334	4.54092025756836
3.80816666666667	5.06305694580078
3.8115	5.59282302856446
3.81483333333334	6.12974166870117
3.81816666666667	6.66427612304688
3.8215	7.18307495117188
3.82483333333334	7.67230987548828
3.82816666666667	8.12864303588867
3.8315	8.54253768920899
3.83483333333334	8.9101791381836
3.83816666666667	9.21726226806641
3.8415	9.4594955444336
3.84483333333334	9.64069366455078
3.84816666666667	9.7646713256836
3.8515	9.83381271362305
3.85483333333334	9.83333587646485
3.85816666666667	9.76705551147461
3.8615	9.64021682739258
3.86483333333334	9.45043563842774
3.86816666666667	9.19818878173828
3.8715	8.88490676879883
3.87483333333334	8.52680206298828
3.87816666666667	8.13150405883789
3.8815	7.70902633666992
3.88483333333334	7.27176666259766
3.88816666666667	6.8206787109375
3.8915	6.36005401611328
3.89483333333334	5.89466094970703
3.89816666666667	5.43928146362305
3.9015	5.00202178955078
3.90483333333334	4.57525253295899
3.90816666666667	4.16612625122071
3.9115	3.78179550170899
3.91483333333334	3.43370437622071
3.91816666666667	3.1123161315918
3.9215	2.81333923339844
3.92483333333334	2.53629684448242
3.92816666666667	2.28643417358399
3.9315	2.06947326660156
3.93483333333334	1.87397003173828
3.93816666666667	1.70373916625977
3.9415	1.5559196472168
3.94483333333334	1.44433975219727
3.94816666666667	1.36995315551758
3.9515	1.32226943969727
3.95483333333334	1.30414962768555
3.95816666666667	1.30987167358399
3.9615	1.34515762329102
3.96483333333334	1.40094757080078
3.96816666666667	1.47533416748047
3.9715	1.58357620239258
3.97483333333334	1.72901153564453
3.97816666666667	1.92642211914063
3.9815	2.17533111572266
3.98483333333334	2.47621536254883
3.98816666666667	2.83145904541016
3.9915	3.25632095336914
3.99483333333334	3.76749038696289
3.99816666666667	4.37498092651367
4.0015	5.09691238403321
4.00483333333334	5.96857070922852
4.00816666666667	7.01904296875
4.0115	8.26072692871094
4.01483333333334	9.71508026123047
4.01816666666667	11.4107131958008
4.0215	13.3848190307617
4.02483333333334	15.6478881835938
4.02816666666667	18.2104110717774
4.0315	21.0757255554199
4.03483333333334	24.2376327514649
4.03816666666667	27.6694297790528
4.0415	31.3243865966797
4.04483333333334	35.1533889770508
4.04816666666667	39.1011238098145
4.0515	43.0803298950196
4.05483333333334	46.9927787780762
4.05816666666667	50.7326126098633
4.0615	54.1954040527344
4.06483333333334	57.271957397461
4.06816666666667	59.847354888916
4.0715	61.8457794189453
4.07483333333334	63.1914138793946
4.07816666666667	63.8389587402344
4.0815	63.7645721435547
4.08483333333334	62.9730224609375
4.08816666666667	61.5043640136719
4.0915	59.4010353088379
4.09483333333334	56.7493438720703
4.09816666666667	53.647518157959
4.1015	50.2004623413086
4.10483333333334	46.511173248291
4.10816666666667	42.6692962646485
4.1115	38.7845039367676
4.11483333333334	34.9369049072266
4.11816666666667	31.2004089355469
4.1215	27.6303291320801
4.12483333333334	24.2810249328613
4.12816666666667	21.1939811706543
4.1315	18.3815956115723
4.13483333333334	15.8624649047852
4.13816666666667	13.6299133300781
4.1415	11.6729736328125
4.14483333333334	9.96160507202149
4.14816666666667	8.48007202148438
4.1515	7.21597671508789
4.15483333333334	6.14404678344727
4.15816666666667	5.23853302001953
4.1615	4.47702407836914
4.16483333333334	3.84855270385742
4.16816666666667	3.33309173583985
4.1715	2.91204452514649
4.17483333333334	2.55489349365235
4.17816666666667	2.25162506103516
4.1815	1.99365615844727
4.18483333333334	1.78194046020508
4.18816666666667	1.60360336303711
4.1915	1.44529342651367
4.19483333333334	1.31034851074219
4.19816666666667	1.19829177856446
4.2015	1.10387802124024
4.20483333333334	1.01327896118164
4.20816666666667	0.930309295654297
4.2115	0.864028930664063
4.21483333333334	0.807285308837891
4.21816666666667	0.755786895751953
4.2215	0.709056854248047
4.22483333333334	0.674724578857422
4.22816666666667	0.643253326416016
4.2315	0.603199005126953
4.23483333333334	0.557422637939453
4.23816666666667	0.514507293701172
4.2415	0.480175018310547
4.24483333333334	0.449180603027344
4.24816666666667	0.418186187744141
4.2515	0.385761260986328
4.25483333333334	0.356197357177735
4.25816666666667	0.321388244628906
4.2615	0.271320343017578
4.26483333333334	0.202655792236328
4.26816666666667	0.119686126708985
4.2715	0.0314712524414063
4.27483333333334	-0.0634193420410157
4.27816666666667	-0.163555145263672
4.2815	-0.26702880859375
4.28483333333334	-0.378608703613281
4.28816666666667	-0.496387481689453
4.2915	-0.625133514404297
4.29483333333334	-0.761032104492188
4.29816666666667	-0.904560089111328
4.3015	-1.05619430541992
4.30483333333334	-1.20973587036133
4.30816666666667	-1.37042999267578
4.3115	-1.53064727783203
4.31483333333334	-1.69563293457031
4.31816666666667	-1.8610954284668
4.3215	-2.02417373657227
4.32483333333334	-2.17771530151367
4.32816666666667	-2.31266021728516
4.3315	-2.4256706237793
4.33483333333334	-2.50434875488281
4.33816666666667	-2.55298614501953
4.3415	-2.57349014282227
4.34483333333334	-2.57015228271485
4.34816666666667	-2.53534317016602
4.3515	-2.47478485107422
4.35483333333334	-2.39992141723633
4.35816666666667	-2.30932235717774
4.3615	-2.19345092773438
4.36483333333334	-2.04992294311524
4.36816666666667	-1.88732147216797
4.3715	-1.71899795532227
4.37483333333334	-1.54399871826172
4.37816666666667	-1.36327743530274
4.3815	-1.18446350097656
4.38483333333334	-1.01327896118164
4.38816666666667	-0.85592269897461
4.3915	-0.710010528564453
4.39483333333334	-0.573158264160157
4.39816666666667	-0.454902648925781
4.4015	-0.356674194335938
4.40483333333334	-0.271320343017578
4.40816666666667	-0.194549560546875
4.4115	-0.130176544189453
4.41483333333334	-0.0844001770019531
4.41816666666667	-0.05340576171875
4.4215	-0.0214576721191406
4.42483333333334	0.0057220458984375
4.42816666666667	0.0309944152832031
4.4315	0.0505447387695313
4.43483333333334	0.072479248046875
4.43816666666667	0.0967979431152344
4.4415	0.112056732177735
4.44483333333334	0.115394592285156
4.44816666666667	0.10824203491211
4.4515	0.10824203491211
4.45483333333334	0.116348266601563
4.45816666666667	0.128269195556641
4.4615	0.1373291015625
4.46483333333334	0.14638900756836
4.46816666666667	0.158786773681641
4.4715	0.164508819580078
4.47483333333334	0.159263610839844
4.47816666666667	0.149250030517578
4.4815	0.135898590087891
4.48483333333334	0.119686126708985
4.48816666666667	0.0972747802734375
4.4915	0.0853538513183594
4.49483333333334	0.0810623168945313
4.49816666666667	0.0844001770019531
4.5015	0.0863075256347656
4.50483333333334	0.0944137573242188
4.50816666666667	0.106334686279297
4.5115	0.113487243652344
4.51483333333334	0.121116638183594
4.51816666666667	0.127315521240235
4.5215	0.139236450195313
4.52483333333334	0.140190124511719
4.52816666666667	0.1373291015625
4.5315	0.128746032714844
4.53483333333334	0.120639801025391
4.53816666666667	0.11444091796875
4.5415	0.112056732177735
4.54483333333334	0.114917755126953
4.54816666666667	0.113487243652344
4.5515	0.102996826171875
4.55483333333334	0.0882148742675781
4.55816666666667	0.0796318054199219
4.5615	0.0810623168945313
4.56483333333334	0.0829696655273438
4.56816666666667	0.0905990600585938
4.5715	0.113010406494141
4.57483333333334	0.140666961669922
4.57816666666667	0.154972076416016
4.5815	0.152587890625
4.58483333333334	0.152587890625
4.58816666666667	0.155925750732422
4.5915	0.154495239257813
4.59483333333334	0.148773193359375
4.59816666666667	0.145912170410156
4.6015	0.148296356201172
4.60483333333334	0.154495239257813
4.60816666666667	0.158309936523438
4.6115	0.16164779663086
4.61483333333334	0.160694122314453
4.61816666666667	0.155925750732422
4.6215	0.142574310302735
4.62483333333334	0.123023986816406
4.62816666666667	0.101566314697266
4.6315	0.0810623168945313
4.63483333333334	0.0653266906738282
4.63816666666667	0.0600814819335938
4.6415	0.0715255737304688
4.64483333333334	0.0972747802734375
4.64816666666667	0.12969970703125
4.6515	0.159740447998047
4.65483333333334	0.182151794433594
4.65816666666667	0.186443328857422
4.6615	0.178337097167969
4.66483333333334	0.158309936523438
4.66816666666667	0.133991241455078
4.6715	0.111579895019531
4.67483333333334	0.0934600830078125
4.67816666666667	0.0858306884765625
4.6815	0.0829696655273438
4.68483333333334	0.0872611999511719
4.68816666666667	0.0987052917480469
4.6915	0.114917755126953
4.69483333333334	0.129222869873047
4.69816666666667	0.133991241455078
4.7015	0.133991241455078
4.70483333333334	0.138282775878906
4.70816666666667	0.140666961669922
4.7115	0.139236450195313
4.71483333333334	0.13875961303711
4.71816666666667	0.149250030517578
4.7215	0.165462493896485
4.72483333333334	0.167369842529297
4.72816666666667	0.153064727783203
4.7315	0.134944915771485
4.73483333333334	0.127792358398438
4.73816666666667	0.127315521240235
4.7415	0.12969970703125
4.74483333333334	0.134944915771485
4.74816666666667	0.14495849609375
4.7515	0.15401840209961
4.75483333333334	0.154972076416016
4.75816666666667	0.153541564941406
4.7615	0.151634216308594
4.76483333333334	0.146865844726563
4.76816666666667	0.143051147460938
4.7715	0.139713287353516
4.77483333333334	0.142097473144531
4.77816666666667	0.141143798828125
4.7815	0.141143798828125
4.78483333333334	0.147342681884766
4.78816666666667	0.156879425048828
4.7915	0.166893005371094
4.79483333333334	0.1678466796875
4.79816666666667	0.16164779663086
4.8015	0.151634216308594
4.80483333333334	0.1373291015625
4.80816666666667	0.130176544189453
4.8115	0.127792358398438
4.81483333333334	0.12969970703125
4.81816666666667	0.1373291015625
4.8215	0.139713287353516
4.82483333333334	0.140190124511719
4.82816666666667	0.130653381347656
4.8315	0.124931335449219
4.83483333333334	0.1220703125
4.83816666666667	0.119209289550781
4.8415	0.118732452392578
4.84483333333334	0.121593475341797
4.84816666666667	0.13113021850586
4.8515	0.137805938720703
4.85483333333334	0.142097473144531
4.85816666666667	0.14495849609375
4.8615	0.153064727783203
4.86483333333334	0.163555145263672
4.86816666666667	0.171184539794922
4.8715	0.17547607421875
4.87483333333334	0.181674957275391
4.87816666666667	0.191211700439453
4.8815	0.196456909179688
4.88483333333334	0.1983642578125
4.88816666666667	0.19979476928711
4.8915	0.20599365234375
4.89483333333334	0.209808349609375
4.89816666666667	0.204563140869141
4.9015	0.196933746337891
4.90483333333334	0.191211700439453
4.90816666666667	0.187873840332031
4.9115	0.179767608642578
4.91483333333334	0.171184539794922
4.91816666666667	0.162124633789063
4.9215	0.155925750732422
4.92483333333334	0.148296356201172
4.92816666666667	0.143051147460938
4.9315	0.136852264404297
4.93483333333334	0.126361846923828
4.93816666666667	0.117301940917969
4.9415	0.109672546386719
4.94483333333334	0.103473663330078
4.94816666666667	0.09918212890625
4.9515	0.0967979431152344
4.95483333333334	0.102043151855469
4.95816666666667	0.111103057861328
4.9615	0.119686126708985
4.96483333333334	0.125885009765625
4.96816666666667	0.128269195556641
4.9715	0.130176544189453
4.97483333333334	0.126838684082031
4.97816666666667	0.118732452392578
4.9815	0.105381011962891
4.98483333333334	0.0934600830078125
4.98816666666667	0.0867843627929688
4.9915	0.0867843627929688
4.99483333333334	0.0963211059570313
4.99816666666667	0.1068115234375
5.0015	0.119686126708985
5.00483333333334	0.134468078613281
5.00816666666667	0.145435333251953
5.0115	0.148773193359375
5.01483333333334	0.145435333251953
5.01816666666667	0.148296356201172
5.0215	0.159740447998047
5.02483333333334	0.170230865478516
5.02816666666667	0.174999237060547
5.0315	0.177860260009766
5.03483333333334	0.184059143066406
5.03816666666667	0.18453598022461
5.0415	0.179290771484375
5.04483333333334	0.168800354003906
5.04816666666667	0.164508819580078
5.0515	0.168323516845703
5.05483333333334	0.174045562744141
5.05816666666667	0.181198120117188
5.0615	0.186443328857422
5.06483333333334	0.197410583496094
5.06816666666667	0.204563140869141
5.0715	0.20599365234375
5.07483333333334	0.202178955078125
5.07816666666667	0.198841094970703
5.0815	0.1983642578125
5.08483333333334	0.200271606445313
5.08816666666667	0.206470489501953
5.0915	0.209331512451172
5.09483333333334	0.206947326660156
5.09816666666667	0.201702117919922
5.1015	0.193595886230469
5.10483333333334	0.187397003173828
5.10816666666667	0.175952911376953
5.1115	0.169754028320313
5.11483333333334	0.1678466796875
5.11816666666667	0.16927719116211
5.1215	0.17547607421875
5.12483333333334	0.175952911376953
5.12816666666667	0.174522399902344
5.1315	0.169754028320313
5.13483333333334	0.162124633789063
5.13816666666667	0.152111053466797
5.1415	0.1373291015625
5.14483333333334	0.128269195556641
5.14816666666667	0.126361846923828
5.1515	0.126838684082031
5.15483333333334	0.134944915771485
5.15816666666667	0.146865844726563
5.1615	0.156879425048828
5.16483333333334	0.158786773681641
5.16816666666667	0.153064727783203
5.1715	0.147342681884766
5.17483333333334	0.143527984619141
5.17816666666667	0.140666961669922
5.1815	0.141620635986328
5.18483333333334	0.141620635986328
5.18816666666667	0.140190124511719
5.1915	0.140666961669922
5.19483333333334	0.138282775878906
5.19816666666667	0.135421752929688
5.2015	0.125885009765625
5.20483333333334	0.120162963867188
5.20816666666667	0.123977661132813
5.2115	0.128746032714844
5.21483333333334	0.133991241455078
5.21816666666667	0.134468078613281
5.2215	0.13875961303711
5.22483333333334	0.142574310302735
5.22816666666667	0.14638900756836
5.2315	0.152111053466797
5.23483333333334	0.157356262207031
5.23816666666667	0.164508819580078
5.2415	0.174999237060547
5.24483333333334	0.191688537597656
5.24816666666667	0.200748443603516
5.2515	0.197410583496094
5.25483333333334	0.186443328857422
5.25816666666667	0.178337097167969
5.2615	0.166893005371094
5.26483333333334	0.149726867675781
5.26816666666667	0.137805938720703
5.2715	0.132083892822266
5.27483333333334	0.135898590087891
5.27816666666667	0.135421752929688
5.2815	0.136852264404297
5.28483333333334	0.138282775878906
5.28816666666667	0.142574310302735
5.2915	0.153541564941406
5.29483333333334	0.161170959472656
5.29816666666667	0.164031982421875
5.3015	0.16164779663086
5.30483333333334	0.159263610839844
5.30816666666667	0.149250030517578
5.3115	0.128269195556641
5.31483333333334	0.103950500488281
5.31816666666667	0.0858306884765625
5.3215	0.0739097595214844
5.32483333333334	0.0700950622558594
5.32816666666667	0.0734329223632813
5.3315	0.0786781311035157
5.33483333333334	0.0758171081542969
5.33816666666667	0.0762939453125
5.3415	0.0762939453125
5.34483333333334	0.0762939453125
5.34816666666667	0.0681877136230469
5.3515	0.06103515625
5.35483333333334	0.0605583190917969
5.35816666666667	0.0615119934082032
5.3615	0.0734329223632813
5.36483333333334	0.0848770141601563
5.36816666666667	0.0944137573242188
5.3715	0.102996826171875
5.37483333333334	0.125885009765625
5.37816666666667	0.159263610839844
5.3815	0.18453598022461
5.38483333333334	0.20742416381836
5.38816666666667	0.23794174194336
5.3915	0.269889831542969
5.39483333333334	0.290393829345703
5.39816666666667	0.291824340820313
5.4015	0.294208526611328
5.40483333333334	0.296592712402344
5.40816666666667	0.301837921142578
5.4115	0.306129455566406
5.41483333333334	0.30660629272461
5.41816666666667	0.308036804199219
5.4215	0.304698944091797
5.42483333333334	0.304222106933594
5.42816666666667	0.307559967041016
5.4315	0.309944152832031
5.43483333333334	0.314712524414063
5.43816666666667	0.319480895996094
5.4415	0.327110290527344
5.44483333333334	0.331401824951172
5.44816666666667	0.328540802001953
5.4515	0.330448150634766
5.45483333333334	0.330924987792969
5.45816666666667	0.333786010742188
5.4615	0.336170196533203
5.46483333333334	0.339984893798828
5.46816666666667	0.340461730957031
5.4715	0.332832336425781
5.47483333333334	0.319004058837891
5.47816666666667	0.302791595458985
5.4815	0.284671783447266
5.48483333333334	0.266075134277344
5.48816666666667	0.258445739746094
5.4915	0.254154205322266
5.49483333333334	0.256538391113281
5.49816666666667	0.261306762695313
5.5015	0.26702880859375
5.50483333333334	0.269889831542969
5.50816666666667	0.263690948486328
5.5115	0.263690948486328
5.51483333333334	0.26845932006836
5.51816666666667	0.275135040283203
5.5215	0.271797180175781
5.52483333333334	0.257015228271485
5.52816666666667	0.237464904785156
5.5315	0.219345092773438
5.53483333333334	0.201225280761719
5.53816666666667	0.188827514648438
5.5415	0.188827514648438
5.54483333333334	0.1983642578125
5.54816666666667	0.211715698242188
5.5515	0.217437744140625
5.55483333333334	0.218868255615235
5.55816666666667	0.209331512451172
5.5615	0.196933746337891
5.56483333333334	0.195503234863281
5.56816666666667	0.20742416381836
5.5715	0.225067138671875
5.57483333333334	0.240325927734375
5.57816666666667	0.25177001953125
5.5815	0.257492065429688
5.58483333333334	0.249862670898438
5.58816666666667	0.239372253417969
5.5915	0.230789184570313
5.59483333333334	0.231266021728516
5.59816666666667	0.236988067626953
5.6015	0.249385833740235
5.60483333333334	0.263690948486328
5.60816666666667	0.264644622802735
5.6115	0.253677368164063
5.61483333333334	0.236988067626953
5.61816666666667	0.2288818359375
5.6215	0.224113464355469
5.62483333333334	0.219821929931641
5.62816666666667	0.214576721191406
5.6315	0.205516815185547
5.63483333333334	0.189781188964844
5.63816666666667	0.1678466796875
5.6415	0.145912170410156
5.64483333333334	0.133991241455078
5.64816666666667	0.134944915771485
5.6515	0.14638900756836
5.65483333333334	0.162124633789063
5.65816666666667	0.179290771484375
5.6615	0.189781188964844
5.66483333333334	0.186920166015625
5.66816666666667	0.172615051269531
5.6715	0.157833099365235
5.67483333333334	0.145912170410156
5.67816666666667	0.137805938720703
5.6815	0.1373291015625
5.68483333333334	0.145912170410156
5.68816666666667	0.156402587890625
5.6915	0.16164779663086
5.69483333333334	0.166416168212891
5.69816666666667	0.1678466796875
5.7015	0.164031982421875
5.70483333333334	0.156879425048828
5.70816666666667	0.153064727783203
5.7115	0.156879425048828
5.71483333333334	0.162124633789063
5.71816666666667	0.16927719116211
5.7215	0.17690658569336
5.72483333333334	0.181674957275391
5.72816666666667	0.18453598022461
5.7315	0.183582305908203
5.73483333333334	0.181198120117188
5.73816666666667	0.182151794433594
5.7415	0.193595886230469
5.74483333333334	0.213146209716797
5.74816666666667	0.2288818359375
5.7515	0.242710113525391
5.75483333333334	0.256538391113281
5.75816666666667	0.266075134277344
5.7615	0.267505645751953
5.76483333333334	0.267505645751953
5.76816666666667	0.283241271972656
5.7715	0.30517578125
5.77483333333334	0.323772430419922
5.77816666666667	0.336647033691406
5.7815	0.347614288330078
5.78483333333334	0.360488891601563
5.78816666666667	0.367164611816406
5.7915	0.365734100341797
5.79483333333334	0.364303588867188
5.79816666666667	0.370025634765625
5.8015	0.386238098144531
5.80483333333334	0.401020050048828
5.80816666666667	0.408172607421875
5.8115	0.414371490478516
5.81483333333334	0.422000885009766
5.81816666666667	0.42867660522461
5.8215	0.431060791015625
5.82483333333334	0.43630599975586
5.82816666666667	0.457286834716797
5.8315	0.481605529785156
5.83483333333334	0.49734115600586
5.83816666666667	0.500202178955078
5.8415	0.494003295898438
5.84483333333334	0.478744506835938
5.84816666666667	0.456809997558594
5.8515	0.43630599975586
5.85483333333334	0.430583953857422
5.85816666666667	0.432014465332031
5.8615	0.432014465332031
5.86483333333334	0.42867660522461
5.86816666666667	0.416755676269531
5.8715	0.403881072998047
5.87483333333334	0.38909912109375
5.87816666666667	0.377178192138672
5.8815	0.365257263183594
5.88483333333334	0.35238265991211
5.88816666666667	0.34332275390625
5.8915	0.339031219482422
5.89483333333334	0.332355499267578
5.89816666666667	0.322341918945313
5.9015	0.307559967041016
5.90483333333334	0.295639038085938
5.90816666666667	0.28371810913086
5.9115	0.271320343017578
5.91483333333334	0.264167785644531
5.91816666666667	0.263214111328125
5.9215	0.273704528808594
5.92483333333334	0.282764434814453
5.92816666666667	0.293254852294922
5.9315	0.300884246826172
5.93483333333334	0.306129455566406
5.93816666666667	0.306129455566406
5.9415	0.300407409667969
5.94483333333334	0.295639038085938
5.94816666666667	0.293731689453125
5.9515	0.28228759765625
5.95483333333334	0.258445739746094
5.95816666666667	0.237464904785156
5.9615	0.229835510253906
5.96483333333334	0.225543975830078
5.96816666666667	0.207901000976563
5.9715	0.194549560546875
5.97483333333334	0.196456909179688
5.97816666666667	0.202655792236328
5.9815	0.195980072021485
5.98483333333334	0.181198120117188
5.98816666666667	0.172138214111328
5.9915	0.174045562744141
5.99483333333334	0.17690658569336
5.99816666666667	0.17690658569336
6.0015	0.178813934326172
6.00483333333334	0.183582305908203
6.00816666666667	0.191211700439453
6.0115	0.200748443603516
6.01483333333334	0.206470489501953
6.01816666666667	0.208854675292969
6.0215	0.200271606445313
6.02483333333334	0.193595886230469
6.02816666666667	0.187397003173828
6.0315	0.170230865478516
6.03483333333334	0.150203704833985
6.03816666666667	0.13113021850586
6.0415	0.125885009765625
6.04483333333334	0.118255615234375
6.04816666666667	0.111579895019531
6.0515	0.109672546386719
6.05483333333334	0.112533569335938
6.05816666666667	0.109195709228516
6.0615	0.102519989013672
6.06483333333334	0.107288360595703
6.06816666666667	0.117778778076172
6.0715	0.132083892822266
6.07483333333334	0.13875961303711
6.07816666666667	0.14495849609375
6.0815	0.143051147460938
6.08483333333334	0.130653381347656
6.08816666666667	0.113964080810547
6.0915	0.0996589660644531
6.09483333333334	0.0882148742675781
6.09816666666667	0.0820159912109375
6.1015	0.0824928283691406
6.10483333333334	0.0929832458496094
6.10816666666667	0.109672546386719
6.1115	0.116825103759766
6.11483333333334	0.113964080810547
6.11816666666667	0.105381011962891
6.1215	0.0987052917480469
6.12483333333334	0.0939369201660156
6.12816666666667	0.0867843627929688
6.1315	0.0858306884765625
6.13483333333334	0.102043151855469
6.13816666666667	0.126361846923828
6.1415	0.149250030517578
6.14483333333334	0.159263610839844
6.14816666666667	0.159263610839844
6.1515	0.155448913574219
6.15483333333334	0.151634216308594
6.15816666666667	0.14638900756836
6.1615	0.136375427246094
6.16483333333334	0.130176544189453
6.16816666666667	0.132560729980469
6.1715	0.143527984619141
6.17483333333334	0.151157379150391
6.17816666666667	0.155448913574219
6.1815	0.160694122314453
6.18483333333334	0.158309936523438
6.18816666666667	0.15401840209961
6.1915	0.13875961303711
6.19483333333334	0.120162963867188
6.19816666666667	0.104427337646485
6.2015	0.0982284545898438
6.20483333333334	0.104427337646485
6.20816666666667	0.101566314697266
6.2115	0.0982284545898438
6.21483333333334	0.0929832458496094
6.21816666666667	0.0925064086914063
6.2215	0.0905990600585938
6.22483333333334	0.080108642578125
6.22816666666667	0.0715255737304688
6.2315	0.0672340393066407
6.23483333333334	0.072479248046875
6.23816666666667	0.0805854797363281
6.2415	0.0824928283691406
6.24483333333334	0.0844001770019531
6.24816666666667	0.0834465026855469
6.2515	0.0815391540527344
6.25483333333334	0.0739097595214844
6.25816666666667	0.0691413879394532
6.2615	0.0705718994140625
6.26483333333334	0.0820159912109375
6.26816666666667	0.102043151855469
6.2715	0.118732452392578
6.27483333333334	0.126838684082031
6.27816666666667	0.124931335449219
6.2815	0.123023986816406
6.28483333333334	0.121116638183594
6.28816666666667	0.117778778076172
6.2915	0.121593475341797
6.29483333333334	0.133514404296875
6.29816666666667	0.148773193359375
6.3015	0.157833099365235
6.30483333333334	0.164031982421875
6.30816666666667	0.162601470947266
6.3115	0.153541564941406
6.31483333333334	0.143051147460938
6.31816666666667	0.139713287353516
6.3215	0.139713287353516
6.32483333333334	0.139236450195313
6.32816666666667	0.140666961669922
6.3315	0.141143798828125
6.33483333333334	0.136852264404297
6.33816666666667	0.129222869873047
6.3415	0.123023986816406
6.34483333333334	0.118732452392578
6.34816666666667	0.116825103759766
6.3515	0.119209289550781
6.35483333333334	0.12350082397461
6.35816666666667	0.121593475341797
6.3615	0.118255615234375
6.36483333333334	0.116348266601563
6.36816666666667	0.121116638183594
6.3715	0.126838684082031
6.37483333333334	0.13113021850586
6.37816666666667	0.132083892822266
6.3815	0.132083892822266
6.38483333333334	0.126361846923828
6.38816666666667	0.117778778076172
6.3915	0.103950500488281
6.39483333333334	0.0944137573242188
6.39816666666667	0.0948905944824219
6.4015	0.104427337646485
6.40483333333334	0.119209289550781
6.40816666666667	0.127315521240235
6.4115	0.132560729980469
6.41483333333334	0.135421752929688
6.41816666666667	0.135898590087891
6.4215	0.124454498291016
6.42483333333334	0.106334686279297
6.42816666666667	0.0948905944824219
6.4315	0.0977516174316406
6.43483333333334	0.103950500488281
6.43816666666667	0.10061264038086
6.4415	0.095367431640625
6.44483333333334	0.0958442687988281
6.44816666666667	0.101089477539063
6.4515	0.09918212890625
6.45483333333334	0.0910758972167969
6.45816666666667	0.0882148742675781
6.4615	0.0901222229003906
6.46483333333334	0.0920295715332031
6.46816666666667	0.0829696655273438
6.4715	0.0710487365722657
6.47483333333334	0.0672340393066407
6.47816666666667	0.0720024108886719
6.4815	0.0772476196289063
6.48483333333334	0.0815391540527344
6.48816666666667	0.091552734375
6.4915	0.1068115234375
6.49483333333334	0.113487243652344
6.49816666666667	0.107765197753906
6.5015	0.0977516174316406
6.50483333333334	0.0948905944824219
6.50816666666667	0.0958442687988281
6.5115	0.0963211059570313
6.51483333333334	0.10061264038086
6.51816666666667	0.110626220703125
6.5215	0.125885009765625
6.52483333333334	0.133991241455078
6.52816666666667	0.136375427246094
6.5315	0.136375427246094
6.53483333333334	0.135898590087891
6.53816666666667	0.131607055664063
6.5415	0.125885009765625
6.54483333333334	0.118255615234375
6.54816666666667	0.115394592285156
6.5515	0.113487243652344
6.55483333333334	0.114917755126953
6.55816666666667	0.125408172607422
6.5615	0.135898590087891
6.56483333333334	0.144481658935547
6.56816666666667	0.147342681884766
6.5715	0.150680541992188
6.57483333333334	0.154972076416016
6.57816666666667	0.153064727783203
6.5815	0.152587890625
6.58483333333334	0.157356262207031
6.58816666666667	0.170230865478516
6.5915	0.186920166015625
6.59483333333334	0.199317932128906
6.59816666666667	0.211238861083985
6.6015	0.212669372558594
6.60483333333334	0.206947326660156
6.60816666666667	0.187873840332031
6.6115	0.162124633789063
6.61483333333334	0.136852264404297
6.61816666666667	0.121116638183594
6.6215	0.124931335449219
6.62483333333334	0.13875961303711
6.62816666666667	0.152111053466797
6.6315	0.160694122314453
6.63483333333334	0.164508819580078
6.63816666666667	0.163555145263672
6.6415	0.151634216308594
6.64483333333334	0.135421752929688
6.64816666666667	0.125885009765625
6.6515	0.122547149658203
6.65483333333334	0.124931335449219
6.65816666666667	0.127792358398438
6.6615	0.131607055664063
6.66483333333334	0.134944915771485
[truncated: 7,007 more rows]
