# Supplementary material for: Phase-Specific Parameter Estimation in Chiral HPLC Using 1‑Site, 2‑Site Stochastic Models, and Unified Equation Approach
Source: Anal Chem. 2026 Apr 29;98(18):13925–39. doi: 10.1021/acs.analchem.6c01634 (PMC13177292; doi:10.1021/acs.analchem.6c01634)
Supplement: Supplementary file 2 [file ac6c01634_si_002.zip › SupportingInformation/01_isotherm_fit/CELL4_data/LORA_CELL4_05_10_10.CSV]

0.00233333333333334	0.0314712524414063
0.00566666666666667	0.0224113464355469
0.009	0.00619888305664063
0.0123333333333334	-0.0138282775878906
0.0156666666666667	-0.0300407409667969
0.019	-0.0405311584472656
0.0223333333333334	-0.049591064453125
0.0256666666666667	-0.0576972961425782
0.029	-0.0553131103515625
0.0323333333333334	-0.0433921813964844
0.0356666666666667	-0.0233650207519531
0.039	-0.00667572021484375
0.0423333333333334	0.0095367431640625
0.0456666666666667	0.0262260437011719
0.049	0.0319480895996094
0.0523333333333334	0.0257492065429688
0.0556666666666667	0.011444091796875
0.059	0.00333786010742188
0.0623333333333334	0.00143051147460938
0.0656666666666667	0.00524520874023438
0.069	0.0138282775878906
0.0723333333333334	0.0290870666503906
0.0756666666666667	0.0467300415039063
0.079	0.0576972961425782
0.0823333333333334	0.0596046447753907
0.0856666666666667	0.0524520874023438
0.089	0.0457763671875
0.0923333333333334	0.0391006469726563
0.0956666666666667	0.0352859497070313
0.099	0.0371932983398438
0.102333333333334	0.03814697265625
0.105666666666667	0.0400543212890625
0.109	0.0357627868652344
0.112333333333334	0.0281333923339844
0.115666666666667	0.0176429748535156
0.119	0.00858306884765625
0.122333333333334	0.011444091796875
0.125666666666667	0.0143051147460938
0.129	0.0205039978027344
0.132333333333334	0.0290870666503906
0.135666666666667	0.0400543212890625
0.139	0.0443458557128906
0.142333333333334	0.0338554382324219
0.145666666666667	0.0209808349609375
0.149	0.00858306884765625
0.152333333333334	0.0019073486328125
0.155666666666667	-0.00524520874023438
0.159	-0.011444091796875
0.162333333333334	-0.0166893005371094
0.165666666666667	-0.0152587890625
0.169	-0.0128746032714844
0.172333333333334	-0.0176429748535156
0.175666666666667	-0.0238418579101563
0.179	-0.0314712524414063
0.182333333333334	-0.0329017639160156
0.185666666666667	-0.0376701354980469
0.189	-0.0333786010742188
0.192333333333334	-0.0295639038085938
0.195666666666667	-0.0238418579101563
0.199	-0.0181198120117188
0.202333333333334	-0.0138282775878906
0.205666666666667	-0.0095367431640625
0.209	-0.019073486328125
0.212333333333334	-0.0314712524414063
0.215666666666667	-0.0529289245605469
0.219	-0.0710487365722657
0.222333333333334	-0.0853538513183594
0.225666666666667	-0.0958442687988281
0.229	-0.0977516174316406
0.232333333333334	-0.0929832458496094
0.235666666666667	-0.0720024108886719
0.239	-0.049591064453125
0.242333333333334	-0.0295639038085938
0.245666666666667	-0.0166893005371094
0.249	-0.0057220458984375
0.252333333333334	0.000476837158203125
0.255666666666667	0.00095367431640625
0.259	-0.00619888305664063
0.262333333333334	-0.0147819519042969
0.265666666666667	-0.0195503234863281
0.269	-0.026702880859375
0.272333333333334	-0.0314712524414063
0.275666666666667	-0.0414848327636719
0.279	-0.03814697265625
0.282333333333334	-0.0271797180175781
0.285666666666667	-0.0176429748535156
0.289	-0.011444091796875
0.292333333333334	-0.0147819519042969
0.295666666666667	-0.0185966491699219
0.299	-0.0338554382324219
0.302333333333334	-0.0519752502441407
0.305666666666667	-0.0681877136230469
0.309	-0.0767707824707032
0.312333333333334	-0.0758171081542969
0.315666666666667	-0.0715255737304688
0.319	-0.0653266906738282
0.322333333333334	-0.0600814819335938
0.325666666666667	-0.0481605529785156
0.329	-0.0371932983398438
0.332333333333334	-0.0271797180175781
0.335666666666667	-0.0238418579101563
0.339	-0.0195503234863281
0.342333333333334	-0.0224113464355469
0.345666666666667	-0.0362396240234375
0.349	-0.0596046447753907
0.352333333333334	-0.0815391540527344
0.355666666666667	-0.0910758972167969
0.359	-0.0939369201660156
0.362333333333334	-0.0834465026855469
0.365666666666667	-0.0677108764648438
0.369	-0.0476837158203125
0.372333333333334	-0.0333786010742188
0.375666666666667	-0.0257492065429688
0.379	-0.0276565551757813
0.382333333333334	-0.0443458557128906
0.385666666666667	-0.0615119934082032
0.389	-0.0734329223632813
0.392333333333334	-0.0748634338378907
0.395666666666667	-0.0772476196289063
0.399	-0.0767707824707032
0.402333333333334	-0.06866455078125
0.405666666666667	-0.0562667846679688
0.409	-0.0433921813964844
0.412333333333334	-0.0367164611816406
0.415666666666667	-0.0290870666503906
0.419	-0.0205039978027344
0.422333333333334	-0.0119209289550781
0.425666666666667	-0.00476837158203125
0.429	0.00095367431640625
0.432333333333334	0.003814697265625
0.435666666666667	0.00143051147460938
0.439	-0.003814697265625
0.442333333333334	-0.00905990600585938
0.445666666666667	-0.0100135803222656
0.449	-0.00715255737304688
0.452333333333334	0.00476837158203125
0.455666666666667	0.026702880859375
0.459	0.0467300415039063
0.462333333333334	0.0643730163574219
0.465666666666667	0.0720024108886719
0.469	0.0729560852050782
0.472333333333334	0.0562667846679688
0.475666666666667	0.0271797180175781
0.479	0.00238418579101563
0.482333333333334	-0.0162124633789063
0.485666666666667	-0.0238418579101563
0.489	-0.030517578125
0.492333333333334	-0.0262260437011719
0.495666666666667	-0.0123977661132813
0.499	0.00762939453125
0.502333333333334	0.0247955322265625
0.505666666666667	0.0309944152832031
0.509	0.0290870666503906
0.512333333333334	0.0224113464355469
0.515666666666667	0.0205039978027344
0.519	0.0176429748535156
0.522333333333334	0.0128746032714844
0.525666666666667	0.0100135803222656
0.529	0.00810623168945313
0.532333333333334	0.00524520874023438
0.535666666666667	-0.00619888305664063
0.539	-0.0252723693847656
0.542333333333334	-0.0405311584472656
0.545666666666667	-0.0491142272949219
0.549	-0.0452995300292969
0.552333333333334	-0.03814697265625
0.555666666666667	-0.0286102294921875
0.559	-0.0138282775878906
0.562333333333334	-0.00143051147460938
0.565666666666667	0.0095367431640625
0.569	0.0119209289550781
0.572333333333334	0.0100135803222656
0.575666666666667	0.00905990600585938
0.579	0.00715255737304688
0.582333333333334	0.00238418579101563
0.585666666666667	-0.00810623168945313
0.589	-0.0147819519042969
0.592333333333334	-0.0095367431640625
0.595666666666667	-0.00715255737304688
0.599	-0.0119209289550781
0.602333333333334	-0.0205039978027344
0.605666666666667	-0.0238418579101563
0.609	-0.0247955322265625
0.612333333333334	-0.0324249267578125
0.615666666666667	-0.0400543212890625
0.619	-0.0443458557128906
0.622333333333334	-0.03814697265625
0.625666666666667	-0.0314712524414063
0.629	-0.02288818359375
0.632333333333334	-0.0185966491699219
0.635666666666667	-0.0104904174804688
0.639	-0.000476837158203125
0.642333333333334	0.00667572021484375
0.645666666666667	0.0095367431640625
0.649	0.00476837158203125
0.652333333333334	0.00810623168945313
0.655666666666667	0.0123977661132813
0.659	0.0138282775878906
0.662333333333334	0.00858306884765625
0.665666666666667	0.00333786010742188
0.669	0.003814697265625
0.672333333333334	0.00286102294921875
0.675666666666667	0.0019073486328125
0.679	0.00524520874023438
0.682333333333334	0.00715255737304688
0.685666666666667	0.00476837158203125
0.689	-0.0019073486328125
0.692333333333334	-0.011444091796875
0.695666666666667	-0.0209808349609375
0.699	-0.0362396240234375
0.702333333333334	-0.0424385070800781
0.705666666666667	-0.0410079956054688
0.709	-0.0386238098144531
0.712333333333334	-0.0400543212890625
0.715666666666667	-0.041961669921875
0.719	-0.0333786010742188
0.722333333333334	-0.0243186950683594
0.725666666666667	-0.0162124633789063
0.729	-0.0138282775878906
0.732333333333334	-0.00286102294921875
0.735666666666667	0.00810623168945313
0.739	0.0143051147460938
0.742333333333334	0.0123977661132813
0.745666666666667	0.0123977661132813
0.749	0.019073486328125
0.752333333333334	0.019073486328125
0.755666666666667	0.0119209289550781
0.759	0.00476837158203125
0.762333333333334	0.00476837158203125
0.765666666666667	0.00238418579101563
0.769	-0.0019073486328125
0.772333333333334	-0.0057220458984375
0.775666666666667	-0.0057220458984375
0.779	-0.0104904174804688
0.782333333333334	-0.0247955322265625
0.785666666666667	-0.0424385070800781
0.789	-0.0576972961425782
0.792333333333334	-0.0658035278320313
0.795666666666667	-0.0634193420410157
0.799	-0.0505447387695313
0.802333333333334	-0.0281333923339844
0.805666666666667	-0.00429153442382813
0.809	0.0162124633789063
0.812333333333334	0.0329017639160156
0.815666666666667	0.0324249267578125
0.819	0.0209808349609375
0.822333333333334	0.00143051147460938
0.825666666666667	-0.0152587890625
0.829	-0.030517578125
0.832333333333334	-0.0467300415039063
0.835666666666667	-0.049591064453125
0.839	-0.0438690185546875
0.842333333333334	-0.0314712524414063
0.845666666666667	-0.0233650207519531
0.849	-0.0166893005371094
0.852333333333334	-0.00619888305664063
0.855666666666667	0.00286102294921875
0.859	0.00905990600585938
0.862333333333334	0.0104904174804688
0.865666666666667	0.0123977661132813
0.869	0.0214576721191406
0.872333333333334	0.0257492065429688
0.875666666666667	0.0252723693847656
0.879	0.0143051147460938
0.882333333333334	0.00429153442382813
0.885666666666667	-0.000476837158203125
0.889	-0.00619888305664063
0.892333333333334	-0.0095367431640625
0.895666666666667	-0.0123977661132813
0.899	-0.00429153442382813
0.902333333333334	0.00429153442382813
0.905666666666667	0.00858306884765625
0.909	0.00858306884765625
0.912333333333334	0.00143051147460938
0.915666666666667	-0.00715255737304688
0.919	-0.0162124633789063
0.922333333333334	-0.0200271606445313
0.925666666666667	-0.0195503234863281
0.929	-0.0214576721191406
0.932333333333334	-0.0214576721191406
0.935666666666667	-0.0143051147460938
0.939	-0.00524520874023438
0.942333333333334	0.00429153442382813
0.945666666666667	0.00619888305664063
0.949	0.00715255737304688
0.952333333333334	0.0104904174804688
0.955666666666667	0.011444091796875
0.959	0.00238418579101563
0.962333333333334	-0.0176429748535156
0.965666666666667	-0.0314712524414063
0.969	-0.034332275390625
0.972333333333334	-0.0290870666503906
0.975666666666667	-0.0262260437011719
0.979	-0.0209808349609375
0.982333333333334	-0.0143051147460938
0.985666666666667	-0.0109672546386719
0.989	-0.0181198120117188
0.992333333333334	-0.026702880859375
0.995666666666667	-0.0271797180175781
0.999	-0.0219345092773438
1.00233333333334	-0.0128746032714844
1.00566666666667	-0.00476837158203125
1.009	0.00333786010742188
1.01233333333334	0.00810623168945313
1.01566666666667	0.003814697265625
1.019	-0.00333786010742188
1.02233333333334	-0.0162124633789063
1.02566666666667	-0.0224113464355469
1.029	-0.0257492065429688
1.03233333333334	-0.0262260437011719
1.03566666666667	-0.0219345092773438
1.039	-0.0166893005371094
1.04233333333334	-0.00810623168945313
1.04566666666667	-0.00429153442382813
1.049	-0.00238418579101563
1.05233333333334	-0.003814697265625
1.05566666666667	-0.0143051147460938
1.059	-0.0219345092773438
1.06233333333334	-0.0290870666503906
1.06566666666667	-0.030517578125
1.069	-0.0319480895996094
1.07233333333334	-0.034332275390625
1.07566666666667	-0.0276565551757813
1.079	-0.0214576721191406
1.08233333333334	-0.0147819519042969
1.08566666666667	-0.0133514404296875
1.089	-0.0123977661132813
1.09233333333334	-0.00524520874023438
1.09566666666667	-0.00333786010742188
1.099	-0.00429153442382813
1.10233333333334	-0.00858306884765625
1.10566666666667	-0.00429153442382813
1.109	0.00810623168945313
1.11233333333334	0.0143051147460938
1.11566666666667	0.0205039978027344
1.119	0.0252723693847656
1.12233333333334	0.0371932983398438
1.12566666666667	0.0457763671875
1.129	0.0486373901367188
1.13233333333334	0.057220458984375
1.13566666666667	0.0624656677246094
1.139	0.0700950622558594
1.14233333333334	0.0720024108886719
1.14566666666667	0.0691413879394532
1.149	0.0638961791992188
1.15233333333334	0.0467300415039063
1.15566666666667	0.0338554382324219
1.159	0.0257492065429688
1.16233333333334	0.0271797180175781
1.16566666666667	0.0329017639160156
1.169	0.0443458557128906
1.17233333333334	0.05340576171875
1.17566666666667	0.0567436218261719
1.179	0.0476837158203125
1.18233333333334	0.0352859497070313
1.18566666666667	0.0247955322265625
1.189	0.0123977661132813
1.19233333333334	0.00810623168945313
1.19566666666667	0.00667572021484375
1.199	0.0128746032714844
1.20233333333334	0.0166893005371094
1.20566666666667	0.0138282775878906
1.209	0.0095367431640625
1.21233333333334	0.00810623168945313
1.21566666666667	0.0152587890625
1.219	0.0281333923339844
1.22233333333334	0.0391006469726563
1.22566666666667	0.0486373901367188
1.229	0.0586509704589844
1.23233333333334	0.0600814819335938
1.23566666666667	0.0500679016113282
1.239	0.0367164611816406
1.24233333333334	0.030517578125
1.24566666666667	0.030517578125
1.249	0.0286102294921875
1.25233333333334	0.0290870666503906
1.25566666666667	0.0290870666503906
1.259	0.0243186950683594
1.26233333333334	0.0138282775878906
1.26566666666667	0.00238418579101563
1.269	-0.003814697265625
1.27233333333334	-0.00619888305664063
1.27566666666667	-0.0057220458984375
1.279	-0.00095367431640625
1.28233333333334	0.003814697265625
1.28566666666667	0.0095367431640625
1.289	0.0123977661132813
1.29233333333334	0.0143051147460938
1.29566666666667	0.0143051147460938
1.299	0.0195503234863281
1.30233333333334	0.02288818359375
1.30566666666667	0.0214576721191406
1.309	0.0185966491699219
1.31233333333334	0.0147819519042969
1.31566666666667	0.0209808349609375
1.319	0.0214576721191406
1.32233333333334	0.0209808349609375
1.32566666666667	0.0162124633789063
1.329	0.00905990600585938
1.33233333333334	0.00810623168945313
1.33566666666667	0.00476837158203125
1.339	-0.00333786010742188
1.34233333333334	-0.0109672546386719
1.34566666666667	-0.0109672546386719
1.349	-0.00286102294921875
1.35233333333334	0.00286102294921875
1.35566666666667	0.00238418579101563
1.359	0.0057220458984375
1.36233333333334	0.00762939453125
1.36566666666667	0.00619888305664063
1.369	-0.0019073486328125
1.37233333333334	-0.0123977661132813
1.37566666666667	-0.0176429748535156
1.379	-0.0166893005371094
1.38233333333334	-0.0104904174804688
1.38566666666667	-0.000476837158203125
1.389	0.0095367431640625
1.39233333333334	0.0176429748535156
1.39566666666667	0.0209808349609375
1.399	0.0224113464355469
1.40233333333334	0.0247955322265625
1.40566666666667	0.0281333923339844
1.409	0.0300407409667969
1.41233333333334	0.0300407409667969
1.41566666666667	0.0309944152832031
1.419	0.0286102294921875
1.42233333333334	0.02288818359375
1.42566666666667	0.0152587890625
1.429	0.0109672546386719
1.43233333333334	0.0143051147460938
1.43566666666667	0.0219345092773438
1.439	0.0319480895996094
1.44233333333334	0.0405311584472656
1.44566666666667	0.0424385070800781
1.449	0.0414848327636719
1.45233333333334	0.0386238098144531
1.45566666666667	0.0348091125488281
1.459	0.026702880859375
1.46233333333334	0.0224113464355469
1.46566666666667	0.0271797180175781
1.469	0.0324249267578125
1.47233333333334	0.0309944152832031
1.47566666666667	0.0219345092773438
1.479	0.0152587890625
1.48233333333334	0.0095367431640625
1.48566666666667	0.0019073486328125
1.489	-0.0057220458984375
1.49233333333334	-0.00619888305664063
1.49566666666667	0.00286102294921875
1.499	0.011444091796875
1.50233333333334	0.0123977661132813
1.50566666666667	0.00762939453125
1.509	0.0095367431640625
1.51233333333334	0.00810623168945313
1.51566666666667	0.00429153442382813
1.519	-0.000476837158203125
1.52233333333334	-0.00143051147460938
1.52566666666667	0.003814697265625
1.529	0.003814697265625
1.53233333333334	0.00238418579101563
1.53566666666667	0.00286102294921875
1.539	0.0019073486328125
1.54233333333334	0.0019073486328125
1.54566666666667	0.0019073486328125
1.549	0.0019073486328125
1.55233333333334	0.00858306884765625
1.55566666666667	0.0128746032714844
1.559	0.0195503234863281
1.56233333333334	0.02288818359375
1.56566666666667	0.0238418579101563
1.569	0.0252723693847656
1.57233333333334	0.02288818359375
1.57566666666667	0.0224113464355469
1.579	0.0238418579101563
1.58233333333334	0.0300407409667969
1.58566666666667	0.0300407409667969
1.589	0.0257492065429688
1.59233333333334	0.0157356262207031
1.59566666666667	0.00762939453125
1.599	-0.000476837158203125
1.60233333333334	-0.00810623168945313
1.60566666666667	-0.00619888305664063
1.609	0.00095367431640625
1.61233333333334	0.0166893005371094
1.61566666666667	0.0257492065429688
1.619	0.0262260437011719
1.62233333333334	0.0214576721191406
1.62566666666667	0.0166893005371094
1.629	0.0133514404296875
1.63233333333334	0.00524520874023438
1.63566666666667	-0.0019073486328125
1.639	0.00143051147460938
1.64233333333334	0.0181198120117188
1.64566666666667	0.0433921813964844
1.649	0.06866455078125
1.65233333333334	0.0853538513183594
1.65566666666667	0.101566314697266
1.659	0.11587142944336
1.66233333333334	0.126838684082031
1.66566666666667	0.125885009765625
1.669	0.116825103759766
1.67233333333334	0.115394592285156
1.67566666666667	0.116348266601563
1.679	0.116348266601563
1.68233333333334	0.10824203491211
1.68566666666667	0.0929832458496094
1.689	0.0782012939453125
1.69233333333334	0.0653266906738282
1.69566666666667	0.0543594360351563
1.699	0.0414848327636719
1.70233333333334	0.0338554382324219
1.70566666666667	0.0386238098144531
1.709	0.041961669921875
1.71233333333334	0.0348091125488281
1.71566666666667	0.0152587890625
1.719	-0.00333786010742188
1.72233333333334	-0.0233650207519531
1.72566666666667	-0.0448226928710938
1.729	-0.0634193420410157
1.73233333333334	-0.0643730163574219
1.73566666666667	-0.0491142272949219
1.739	-0.0319480895996094
1.74233333333334	-0.0147819519042969
1.74566666666667	0
1.749	0.0152587890625
1.75233333333334	0.0247955322265625
1.75566666666667	0.0243186950683594
1.759	0.0166893005371094
1.76233333333334	0.003814697265625
1.76566666666667	-0.00762939453125
1.769	-0.0095367431640625
1.77233333333334	-0.00858306884765625
1.77566666666667	0.000476837158203125
1.779	0.0171661376953125
1.78233333333334	0.0457763671875
1.78566666666667	0.0762939453125
1.789	0.095367431640625
1.79233333333334	0.106334686279297
1.79566666666667	0.110626220703125
1.799	0.09918212890625
1.80233333333334	0.0753402709960938
1.80566666666667	0.0500679016113282
1.809	0.034332275390625
1.81233333333334	0.0214576721191406
1.81566666666667	0.00619888305664063
1.819	0.00619888305664063
1.82233333333334	0.019073486328125
1.82566666666667	0.0357627868652344
1.829	0.0443458557128906
1.83233333333334	0.057220458984375
1.83566666666667	0.0767707824707032
1.839	0.0891685485839844
1.84233333333334	0.0910758972167969
1.84566666666667	0.0820159912109375
1.849	0.0748634338378907
1.85233333333334	0.0715255737304688
1.85566666666667	0.0677108764648438
1.859	0.0596046447753907
1.86233333333334	0.0491142272949219
1.86566666666667	0.0367164611816406
1.869	0.0224113464355469
1.87233333333334	0.00333786010742188
1.87566666666667	-0.0095367431640625
1.879	-0.0128746032714844
1.88233333333334	-0.0143051147460938
1.88566666666667	-0.00905990600585938
1.889	-0.00858306884765625
1.89233333333334	-0.00715255737304688
1.89566666666667	-0.0095367431640625
1.899	-0.0171661376953125
1.90233333333334	-0.0243186950683594
1.90566666666667	-0.0333786010742188
1.909	-0.0309944152832031
1.91233333333334	-0.0233650207519531
1.91566666666667	-0.019073486328125
1.919	-0.0109672546386719
1.92233333333334	-0.0019073486328125
1.92566666666667	0.011444091796875
1.929	0.0200271606445313
1.93233333333334	0.0162124633789063
1.93566666666667	0.00858306884765625
1.939	-0.00286102294921875
1.94233333333334	-0.00286102294921875
1.94566666666667	0.0057220458984375
1.949	0.011444091796875
1.95233333333334	0.0181198120117188
1.95566666666667	0.0252723693847656
1.959	0.0338554382324219
1.96233333333334	0.0319480895996094
1.96566666666667	0.0152587890625
1.969	0.00429153442382813
1.97233333333334	0.00333786010742188
1.97566666666667	0.0095367431640625
1.979	0.0200271606445313
1.98233333333334	0.030517578125
1.98566666666667	0.0424385070800781
1.989	0.0500679016113282
1.99233333333334	0.0557899475097657
1.99566666666667	0.0591278076171875
1.999	0.0553131103515625
2.00233333333334	0.0481605529785156
2.00566666666667	0.0376701354980469
2.009	0.0233650207519531
2.01233333333334	0.0100135803222656
2.01566666666667	-0.00095367431640625
2.019	-0.00810623168945313
2.02233333333334	-0.0147819519042969
2.02566666666667	-0.0057220458984375
2.029	0.0195503234863281
2.03233333333334	0.0462532043457031
2.03566666666667	0.0629425048828125
2.039	0.072479248046875
2.04233333333334	0.0863075256347656
2.04566666666667	0.0901222229003906
2.049	0.0777244567871094
2.05233333333334	0.0586509704589844
2.05566666666667	0.0457763671875
2.059	0.0424385070800781
2.06233333333334	0.0424385070800781
2.06566666666667	0.0486373901367188
2.069	0.0529289245605469
2.07233333333334	0.0529289245605469
2.07566666666667	0.0491142272949219
2.079	0.0452995300292969
2.08233333333334	0.0338554382324219
2.08566666666667	0.0162124633789063
2.089	0.00619888305664063
2.09233333333334	0.00810623168945313
2.09566666666667	0.0205039978027344
2.099	0.0295639038085938
2.10233333333334	0.0400543212890625
2.10566666666667	0.0510215759277344
2.109	0.0605583190917969
2.11233333333334	0.0696182250976563
2.11566666666667	0.0720024108886719
2.119	0.0739097595214844
2.12233333333334	0.0700950622558594
2.12566666666667	0.0662803649902344
2.129	0.0586509704589844
2.13233333333334	0.0519752502441407
2.13566666666667	0.0505447387695313
2.139	0.0472068786621094
2.14233333333334	0.0491142272949219
2.14566666666667	0.0481605529785156
2.149	0.0491142272949219
2.15233333333334	0.0400543212890625
2.15566666666667	0.0286102294921875
2.159	0.0290870666503906
2.16233333333334	0.0348091125488281
2.16566666666667	0.0443458557128906
2.169	0.0491142272949219
2.17233333333334	0.0553131103515625
2.17566666666667	0.0615119934082032
2.179	0.0553131103515625
2.18233333333334	0.0472068786621094
2.18566666666667	0.0391006469726563
2.189	0.0386238098144531
2.19233333333334	0.0467300415039063
2.19566666666667	0.0567436218261719
2.199	0.0681877136230469
2.20233333333334	0.0705718994140625
2.20566666666667	0.064849853515625
2.209	0.0553131103515625
2.21233333333334	0.0424385070800781
2.21566666666667	0.0281333923339844
2.219	0.0119209289550781
2.22233333333334	-0.00095367431640625
2.22566666666667	-0.00810623168945313
2.229	-0.0119209289550781
2.23233333333334	-0.0166893005371094
2.23566666666667	-0.0209808349609375
2.239	-0.0219345092773438
2.24233333333334	-0.0162124633789063
2.24566666666667	-0.00715255737304688
2.249	0.00095367431640625
2.25233333333334	0.00476837158203125
2.25566666666667	0.00476837158203125
2.259	0.00905990600585938
2.26233333333334	0.0209808349609375
2.26566666666667	0.03814697265625
2.269	0.0505447387695313
2.27233333333334	0.057220458984375
2.27566666666667	0.0624656677246094
2.279	0.0615119934082032
2.28233333333334	0.0548362731933594
2.28566666666667	0.0391006469726563
2.289	0.026702880859375
2.29233333333334	0.0224113464355469
2.29566666666667	0.0243186950683594
2.299	0.0295639038085938
2.30233333333334	0.0290870666503906
2.30566666666667	0.0219345092773438
2.309	0.0143051147460938
2.31233333333334	0.0138282775878906
2.31566666666667	0.0162124633789063
2.319	0.0195503234863281
2.32233333333334	0.026702880859375
2.32566666666667	0.0448226928710938
2.329	0.06866455078125
2.33233333333334	0.0853538513183594
2.33566666666667	0.0982284545898438
2.339	0.106334686279297
2.34233333333334	0.112533569335938
2.34566666666667	0.113964080810547
2.349	0.110626220703125
2.35233333333334	0.102519989013672
2.35566666666667	0.095367431640625
2.359	0.0896453857421875
2.36233333333334	0.0853538513183594
2.36566666666667	0.0844001770019531
2.369	0.0948905944824219
2.37233333333334	0.113010406494141
2.37566666666667	0.130176544189453
2.379	0.141143798828125
2.38233333333334	0.14638900756836
2.38566666666667	0.141143798828125
2.389	0.129222869873047
2.39233333333334	0.117301940917969
2.39566666666667	0.112533569335938
2.399	0.109195709228516
2.40233333333334	0.104904174804688
2.40566666666667	0.108718872070313
2.409	0.113964080810547
2.41233333333334	0.120162963867188
2.41566666666667	0.113487243652344
2.419	0.114917755126953
2.42233333333334	0.126361846923828
2.42566666666667	0.139236450195313
2.429	0.143051147460938
2.43233333333334	0.14495849609375
2.43566666666667	0.158786773681641
2.439	0.172138214111328
2.44233333333334	0.177383422851563
2.44566666666667	0.179290771484375
2.449	0.18310546875
2.45233333333334	0.185966491699219
2.45566666666667	0.180721282958985
2.459	0.172615051269531
2.46233333333334	0.159740447998047
2.46566666666667	0.149250030517578
2.469	0.140666961669922
2.47233333333334	0.13875961303711
2.47566666666667	0.136852264404297
2.479	0.13113021850586
2.48233333333334	0.130176544189453
2.48566666666667	0.126838684082031
2.489	0.12969970703125
2.49233333333334	0.128269195556641
2.49566666666667	0.128746032714844
2.499	0.128746032714844
2.50233333333334	0.132560729980469
2.50566666666667	0.142097473144531
2.509	0.148773193359375
2.51233333333334	0.145912170410156
2.51566666666667	0.140190124511719
2.519	0.135421752929688
2.52233333333334	0.13113021850586
2.52566666666667	0.123023986816406
2.529	0.110149383544922
2.53233333333334	0.0987052917480469
2.53566666666667	0.08392333984375
2.539	0.0748634338378907
2.54233333333334	0.06866455078125
2.54566666666667	0.0720024108886719
2.549	0.0805854797363281
2.55233333333334	0.0910758972167969
2.55566666666667	0.103950500488281
2.559	0.11444091796875
2.56233333333334	0.12350082397461
2.56566666666667	0.126838684082031
2.569	0.125885009765625
2.57233333333334	0.125885009765625
2.57566666666667	0.126361846923828
2.579	0.129222869873047
2.58233333333334	0.126838684082031
2.58566666666667	0.124454498291016
2.589	0.123023986816406
2.59233333333334	0.119686126708985
2.59566666666667	0.116825103759766
2.599	0.109195709228516
2.60233333333334	0.111103057861328
2.60566666666667	0.117778778076172
2.609	0.1220703125
2.61233333333334	0.118732452392578
2.61566666666667	0.1068115234375
2.619	0.0972747802734375
2.62233333333334	0.0848770141601563
2.62566666666667	0.0748634338378907
2.629	0.0658035278320313
2.63233333333334	0.064849853515625
2.63566666666667	0.0753402709960938
2.639	0.0872611999511719
2.64233333333334	0.0934600830078125
2.64566666666667	0.0886917114257813
2.649	0.0891685485839844
2.65233333333334	0.0905990600585938
2.65566666666667	0.091552734375
2.659	0.0872611999511719
2.66233333333334	0.0844001770019531
2.66566666666667	0.080108642578125
2.669	0.0772476196289063
2.67233333333334	0.0758171081542969
2.67566666666667	0.0810623168945313
2.679	0.0920295715332031
2.68233333333334	0.0996589660644531
2.68566666666667	0.104904174804688
2.689	0.105381011962891
2.69233333333334	0.107288360595703
2.69566666666667	0.10061264038086
2.699	0.0901222229003906
2.70233333333334	0.0815391540527344
2.70566666666667	0.0810623168945313
2.709	0.0782012939453125
2.71233333333334	0.072479248046875
2.71566666666667	0.072479248046875
2.719	0.0743865966796875
2.72233333333334	0.0767707824707032
2.72566666666667	0.0762939453125
2.729	0.0772476196289063
2.73233333333334	0.0786781311035157
2.73566666666667	0.0734329223632813
2.739	0.0710487365722657
2.74233333333334	0.0729560852050782
2.74566666666667	0.0834465026855469
2.749	0.10061264038086
2.75233333333334	0.11587142944336
2.75566666666667	0.130176544189453
2.759	0.1373291015625
2.76233333333334	0.147342681884766
2.76566666666667	0.16021728515625
2.769	0.166893005371094
2.77233333333334	0.168800354003906
2.77566666666667	0.163555145263672
2.779	0.169754028320313
2.78233333333334	0.169754028320313
2.78566666666667	0.156402587890625
2.789	0.139713287353516
2.79233333333334	0.126361846923828
2.79566666666667	0.126361846923828
2.799	0.116348266601563
2.80233333333334	0.111579895019531
2.80566666666667	0.115394592285156
2.809	0.121593475341797
2.81233333333334	0.129222869873047
2.81566666666667	0.127792358398438
2.819	0.130653381347656
2.82233333333334	0.125408172607422
2.82566666666667	0.112056732177735
2.829	0.0996589660644531
2.83233333333334	0.0925064086914063
2.83566666666667	0.0948905944824219
2.839	0.0929832458496094
2.84233333333334	0.0948905944824219
2.84566666666667	0.0944137573242188
2.849	0.0967979431152344
2.85233333333334	0.0925064086914063
2.85566666666667	0.087738037109375
2.859	0.0834465026855469
2.86233333333334	0.0853538513183594
2.86566666666667	0.0972747802734375
2.869	0.113964080810547
2.87233333333334	0.136852264404297
2.87566666666667	0.145912170410156
2.879	0.148296356201172
2.88233333333334	0.141143798828125
2.88566666666667	0.132560729980469
2.889	0.118255615234375
2.89233333333334	0.09918212890625
2.89566666666667	0.0963211059570313
2.899	0.107765197753906
2.90233333333334	0.127315521240235
2.90566666666667	0.144004821777344
2.909	0.156402587890625
2.91233333333334	0.173568725585938
2.91566666666667	0.179290771484375
2.919	0.174045562744141
2.92233333333334	0.165939331054688
2.92566666666667	0.161170959472656
2.929	0.166416168212891
2.93233333333334	0.174522399902344
2.93566666666667	0.200271606445313
2.939	0.245094299316406
2.94233333333334	0.299453735351563
2.94566666666667	0.363349914550781
2.949	0.432014465332031
2.95233333333334	0.514507293701172
2.95566666666667	0.60415267944336
2.959	0.699996948242188
2.96233333333334	0.812530517578125
2.96566666666667	0.951766967773438
2.969	1.13010406494141
2.97233333333334	1.34468078613281
2.97566666666667	1.59358978271485
2.979	1.89018249511719
2.98233333333334	2.2420883178711
2.98566666666667	2.65026092529297
2.989	3.10707092285156
2.99233333333334	3.60250473022461
2.99566666666667	4.13703918457031
2.999	4.69970703125
3.00233333333334	5.279541015625
3.00566666666667	5.84697723388672
3.009	6.39152526855469
3.01233333333334	6.90174102783203
3.01566666666667	7.37285614013672
3.019	7.79485702514649
3.02233333333334	8.15486907958985
3.02566666666667	8.45432281494141
3.029	8.67605209350586
3.03233333333334	8.83102416992188
3.03566666666667	8.91923904418946
3.039	8.94498825073242
3.04233333333334	8.91542434692383
3.04566666666667	8.83913040161133
3.049	8.73994827270508
3.05233333333334	8.61024856567383
3.05566666666667	8.45193862915039
3.059	8.26358795166016
3.06233333333334	8.056640625
3.06566666666667	7.83491134643555
3.069	7.59124755859375
3.07233333333334	7.3394775390625
3.07566666666667	7.07721710205078
3.079	6.81400299072266
3.08233333333334	6.53791427612305
3.08566666666667	6.24275207519532
3.089	5.94139099121094
3.09233333333334	5.63764572143555
3.09566666666667	5.340576171875
3.099	5.03873825073242
3.10233333333334	4.7292709350586
3.10566666666667	4.42600250244141
3.109	4.12511825561524
3.11233333333334	3.83234024047852
3.11566666666667	3.54051589965821
3.119	3.2649040222168
3.12233333333334	3.01742553710938
3.12566666666667	2.79855728149414
3.129	2.60210037231446
3.13233333333334	2.41804122924805
3.13566666666667	2.25877761840821
3.139	2.11858749389649
3.14233333333334	1.98841094970703
3.14566666666667	1.85966491699219
3.149	1.74474716186524
3.15233333333334	1.64890289306641
3.15566666666667	1.55830383300781
3.159	1.47151947021485
3.16233333333334	1.39570236206055
3.16566666666667	1.33180618286133
3.169	1.27077102661133
3.17233333333334	1.21164321899414
3.17566666666667	1.15537643432617
3.179	1.10673904418946
3.18233333333334	1.05905532836914
3.18566666666667	1.01041793823242
3.189	0.966548919677735
3.19233333333334	0.926494598388672
3.19566666666667	0.9002685546875
3.199	0.881195068359375
3.20233333333334	0.866889953613281
3.20566666666667	0.853538513183594
3.209	0.843524932861328
3.21233333333334	0.837802886962891
3.21566666666667	0.831127166748047
3.219	0.816822052001953
3.22233333333334	0.800609588623047
3.22566666666667	0.782489776611328
3.229	0.768184661865235
3.23233333333334	0.753879547119141
3.23566666666667	0.737667083740235
3.239	0.724315643310547
3.24233333333334	0.708103179931641
3.24566666666667	0.694751739501953
3.249	0.68044662475586
3.25233333333334	0.669002532958985
3.25566666666667	0.6561279296875
3.259	0.64849853515625
3.26233333333334	0.644683837890625
3.26566666666667	0.647544860839844
3.269	0.648975372314453
3.27233333333334	0.648975372314453
3.27566666666667	0.654220581054688
3.279	0.655651092529297
3.28233333333334	0.654220581054688
3.28566666666667	0.645637512207032
3.289	0.638961791992188
3.29233333333334	0.63323974609375
3.29566666666667	0.621795654296875
3.299	0.608921051025391
3.30233333333334	0.598907470703125
3.30566666666667	0.594139099121094
3.309	0.590324401855469
3.31233333333334	0.588417053222657
3.31566666666667	0.589370727539063
3.319	0.591278076171875
3.32233333333334	0.586986541748047
3.32566666666667	0.57363510131836
3.329	0.55837631225586
3.33233333333334	0.538825988769532
3.33566666666667	0.517845153808594
3.339	0.490665435791016
3.34233333333334	0.472545623779297
3.34566666666667	0.467777252197266
3.349	0.469684600830078
3.35233333333334	0.473499298095703
3.35566666666667	0.472068786621094
3.359	0.475406646728516
3.36233333333334	0.478744506835938
3.36566666666667	0.48065185546875
3.369	0.473499298095703
3.37233333333334	0.459671020507813
3.37566666666667	0.444412231445313
3.379	0.434398651123047
3.38233333333334	0.42724609375
3.38566666666667	0.422954559326172
3.389	0.420570373535156
3.39233333333334	0.422477722167969
3.39566666666667	0.428199768066406
3.399	0.433921813964844
3.40233333333334	0.437259674072266
3.40566666666667	0.433444976806641
3.409	0.425815582275391
3.41233333333334	0.424385070800781
3.41566666666667	0.425815582275391
3.419	0.421524047851563
3.42233333333334	0.412940979003906
3.42566666666667	0.407218933105469
3.429	0.406742095947266
3.43233333333334	0.402450561523438
3.43566666666667	0.402927398681641
3.439	0.407218933105469
3.44233333333334	0.414848327636719
3.44566666666667	0.419139862060547
3.449	0.41961669921875
3.45233333333334	0.418663024902344
3.45566666666667	0.415325164794922
3.459	0.4119873046875
3.46233333333334	0.401973724365235
3.46566666666667	0.388145446777344
3.469	0.369548797607422
3.47233333333334	0.355243682861328
3.47566666666667	0.341415405273438
3.479	0.333309173583985
3.48233333333334	0.33712387084961
3.48566666666667	0.346183776855469
3.489	0.36001205444336
3.49233333333334	0.363349914550781
3.49566666666667	0.363826751708985
3.499	0.354290008544922
3.50233333333334	0.339508056640625
3.50566666666667	0.323772430419922
3.509	0.311374664306641
3.51233333333334	0.306129455566406
3.51566666666667	0.298023223876953
3.519	0.295639038085938
3.52233333333334	0.29134750366211
3.52566666666667	0.289440155029297
3.529	0.282764434814453
3.53233333333334	0.269412994384766
3.53566666666667	0.261306762695313
3.539	0.25177001953125
3.54233333333334	0.248432159423828
3.54566666666667	0.247478485107422
3.549	0.247955322265625
3.55233333333334	0.255107879638672
3.55566666666667	0.258445739746094
3.559	0.262260437011719
3.56233333333334	0.264644622802735
3.56566666666667	0.269412994384766
3.569	0.277996063232422
3.57233333333334	0.286579132080078
3.57566666666667	0.296592712402344
3.579	0.301361083984375
3.58233333333334	0.298500061035156
3.58566666666667	0.287055969238281
3.589	0.272274017333985
3.59233333333334	0.257015228271485
3.59566666666667	0.240802764892578
3.599	0.229835510253906
3.60233333333334	0.226974487304688
3.60566666666667	0.233650207519531
3.609	0.243663787841797
3.61233333333334	0.25320053100586
3.61566666666667	0.258922576904297
3.619	0.259876251220703
3.62233333333334	0.262737274169922
3.62566666666667	0.266551971435547
3.629	0.270366668701172
3.63233333333334	0.272750854492188
3.63566666666667	0.277996063232422
3.639	0.288963317871094
3.64233333333334	0.298023223876953
3.64566666666667	0.298023223876953
3.649	0.288486480712891
3.65233333333334	0.273227691650391
3.65566666666667	0.251293182373047
3.659	0.2288818359375
3.66233333333334	0.205039978027344
3.66566666666667	0.186920166015625
3.669	0.180244445800781
3.67233333333334	0.18310546875
3.67566666666667	0.195026397705078
3.679	0.202655792236328
3.68233333333334	0.205516815185547
3.68566666666667	0.199317932128906
3.689	0.185012817382813
3.69233333333334	0.168800354003906
3.69566666666667	0.152111053466797
3.699	0.135898590087891
3.70233333333334	0.113964080810547
3.70566666666667	0.0848770141601563
3.709	0.0410079956054688
3.71233333333334	-0.00905990600585938
3.71566666666667	-0.0629425048828125
3.719	-0.122547149658203
3.72233333333334	-0.187873840332031
3.72566666666667	-0.253677368164063
3.729	-0.311851501464844
3.73233333333334	-0.369548797607422
3.73566666666667	-0.433921813964844
3.739	-0.49591064453125
3.74233333333334	-0.54311752319336
3.74566666666667	-0.566482543945313
3.749	-0.57363510131836
3.75233333333334	-0.565528869628907
3.75566666666667	-0.531196594238282
3.759	-0.459671020507813
3.76233333333334	-0.342369079589844
3.76566666666667	-0.187873840332031
3.769	0.0166893005371094
3.77233333333334	0.278472900390625
3.77566666666667	0.597000122070313
3.779	0.965595245361328
3.78233333333334	1.37758255004883
3.78566666666667	1.84154510498047
3.789	2.35319137573242
3.79233333333334	2.91872024536133
3.79566666666667	3.52764129638672
3.799	4.17232513427735
3.80233333333334	4.83751296997071
3.80566666666667	5.51700592041016
3.809	6.20508193969727
3.81233333333334	6.88028335571289
3.81566666666667	7.54070281982422
3.819	8.17441940307617
3.82233333333334	8.79383087158203
3.82566666666667	9.38796997070313
3.829	9.95159149169922
3.83233333333334	10.4718208312988
3.83566666666667	10.9391212463379
3.839	11.347770690918
3.84233333333334	11.683464050293
3.84566666666667	11.9485855102539
3.849	12.1374130249024
3.85233333333334	12.2461318969727
3.85566666666667	12.2685432434082
3.859	12.2032165527344
3.86233333333334	12.0525360107422
3.86566666666667	11.8136405944824
3.869	11.4912986755371
3.87233333333334	11.1031532287598
3.87566666666667	10.6616020202637
3.879	10.1757049560547
3.88233333333334	9.64927673339844
3.88566666666667	9.09137725830078
3.889	8.5139274597168
3.89233333333334	7.92837142944336
3.89566666666667	7.35139846801758
3.899	6.79349899291992
3.90233333333334	6.25944137573242
3.90566666666667	5.75637817382813
3.909	5.28144836425782
3.91233333333334	4.83560562133789
3.91566666666667	4.41312789916992
3.919	4.0130615234375
3.92233333333334	3.64351272583008
3.92566666666667	3.30305099487305
3.929	3.00312042236328
3.93233333333334	2.74372100830078
3.93566666666667	2.52532958984375
3.939	2.34508514404297
3.94233333333334	2.20108032226563
3.94566666666667	2.08902359008789
3.949	2.00748443603516
3.95233333333334	1.95980072021485
3.95566666666667	1.95598602294922
3.959	1.99317932128906
3.96233333333334	2.08187103271485
3.96566666666667	2.22396850585938
3.969	2.41851806640625
3.97233333333334	2.66265869140625
3.97566666666667	2.96497344970703
3.979	3.34262847900391
3.98233333333334	3.80563735961914
3.98566666666667	4.36925888061524
3.989	5.04732131958008
3.99233333333334	5.87177276611328
3.99566666666667	6.85739517211914
3.999	8.03661346435547
4.00233333333334	9.43231582641602
4.00566666666667	11.0921859741211
4.009	13.0581855773926
4.01233333333334	15.3775215148926
4.01566666666667	18.1040763854981
4.019	21.2888717651367
4.02233333333334	24.9857902526856
4.02566666666667	29.2267799377442
4.029	34.048080444336
4.03233333333334	39.4477844238281
4.03566666666667	45.4158782958985
4.039	51.9132614135742
4.04233333333334	58.8793754577637
4.04566666666667	66.2240982055664
4.049	73.8205909729004
4.05233333333334	81.5229415893555
4.05566666666667	89.1556739807129
4.059	96.5232849121094
4.06233333333334	103.416442871094
4.06566666666667	109.609603881836
4.069	114.899158477783
4.07233333333334	119.110584259033
4.07566666666667	122.105598449707
4.079	123.772621154785
4.08233333333334	124.053955078125
4.08566666666667	122.954845428467
4.089	120.542049407959
4.09233333333334	116.906642913819
4.09566666666667	112.165927886963
4.099	106.491088867188
4.10233333333334	100.070476531983
4.10566666666667	93.1086540222168
4.109	85.775375366211
4.11233333333334	78.2608985900879
4.11566666666667	70.7545280456543
4.119	63.413143157959
4.12233333333334	56.3631057739258
4.12566666666667	49.7016906738281
4.129	43.5113906860352
4.13233333333334	37.8451347351074
4.13566666666667	32.7186584472656
4.139	28.1434059143067
4.14233333333334	24.1069793701172
4.14566666666667	20.5912590026856
4.149	17.5671577453613
4.15233333333334	14.9831771850586
4.15566666666667	12.7873420715332
4.159	10.9257698059082
4.16233333333334	9.35125350952149
4.16566666666667	8.02135467529297
4.169	6.89554214477539
4.17233333333334	5.94472885131836
4.17566666666667	5.15174865722657
4.179	4.49180603027344
4.18233333333334	3.95250320434571
4.18566666666667	3.51572036743164
4.189	3.15475463867188
4.19233333333334	2.84337997436524
4.19566666666667	2.57205963134766
4.199	2.34174728393555
4.20233333333334	2.1357536315918
4.20566666666667	1.94072723388672
4.209	1.76429748535156
4.21233333333334	1.62124633789063
4.21566666666667	1.50346755981446
4.219	1.39760971069336
4.22233333333334	1.30224227905274
4.22566666666667	1.22165679931641
4.229	1.14631652832031
4.23233333333334	1.07049942016602
4.23566666666667	0.987052917480469
4.239	0.9002685546875
4.24233333333334	0.81634521484375
4.24566666666667	0.730991363525391
4.249	0.651836395263672
4.25233333333334	0.571727752685547
4.25566666666667	0.496864318847656
4.259	0.41341781616211
4.26233333333334	0.309944152832031
4.26566666666667	0.19073486328125
4.269	0.0462532043457031
4.27233333333334	-0.111103057861328
4.27566666666667	-0.292301177978516
4.279	-0.49591064453125
4.28233333333334	-0.7171630859375
4.28566666666667	-0.960350036621094
4.289	-1.21450424194336
4.29233333333334	-1.49583816528321
4.29566666666667	-1.79576873779297
4.299	-2.11429595947266
4.30233333333334	-2.44522094726563
4.30566666666667	-2.78949737548828
4.309	-3.15284729003906
4.31233333333334	-3.52954864501953
4.31566666666667	-3.90958786010742
4.319	-4.27579879760742
4.32233333333334	-4.62007522583008
4.32566666666667	-4.93383407592774
4.329	-5.20467758178711
4.33233333333334	-5.4311752319336
4.33566666666667	-5.60426712036133
4.339	-5.72061538696289
4.34233333333334	-5.78022003173828
4.34566666666667	-5.77688217163086
4.349	-5.71584701538086
4.35233333333334	-5.58519363403321
4.35566666666667	-5.39255142211914
4.359	-5.14554977416992
4.36233333333334	-4.85277175903321
4.36566666666667	-4.52804565429688
4.369	-4.17900085449219
4.37233333333334	-3.81231307983399
4.37566666666667	-3.44371795654297
4.379	-3.07989120483399
4.38233333333334	-2.72989273071289
4.38566666666667	-2.38943099975586
4.389	-2.0594596862793
4.39233333333334	-1.75189971923828
4.39566666666667	-1.46198272705078
4.399	-1.19733810424805
4.40233333333334	-0.966548919677735
4.40566666666667	-0.770092010498047
4.409	-0.603675842285157
4.41233333333334	-0.454902648925781
4.41566666666667	-0.332355499267578
4.419	-0.231742858886719
4.42233333333334	-0.143527984619141
4.42566666666667	-0.0653266906738282
4.429	0.00095367431640625
4.43233333333334	0.0424385070800781
4.43566666666667	0.0710487365722657
4.439	0.0925064086914063
4.44233333333334	0.113010406494141
4.44566666666667	0.127792358398438
4.449	0.1373291015625
4.45233333333334	0.155925750732422
4.45566666666667	0.174045562744141
4.459	0.19073486328125
4.46233333333334	0.193595886230469
4.46566666666667	0.196456909179688
4.469	0.192642211914063
4.47233333333334	0.181674957275391
4.47566666666667	0.16927719116211
4.479	0.162124633789063
4.48233333333334	0.162124633789063
4.48566666666667	0.154972076416016
4.489	0.151634216308594
4.49233333333334	0.14495849609375
4.49566666666667	0.143051147460938
4.499	0.136852264404297
4.50233333333334	0.132083892822266
4.50566666666667	0.124454498291016
4.509	0.117301940917969
4.51233333333334	0.117778778076172
4.51566666666667	0.1220703125
4.519	0.132083892822266
4.52233333333334	0.135421752929688
4.52566666666667	0.141620635986328
4.529	0.147819519042969
4.53233333333334	0.153541564941406
4.53566666666667	0.157833099365235
4.539	0.152587890625
4.54233333333334	0.156402587890625
4.54566666666667	0.164985656738281
4.549	0.17547607421875
4.55233333333334	0.180721282958985
4.55566666666667	0.179290771484375
4.559	0.187397003173828
4.56233333333334	0.195026397705078
4.56566666666667	0.197887420654297
4.569	0.202178955078125
4.57233333333334	0.211715698242188
4.57566666666667	0.226020812988281
4.579	0.229358673095703
4.58233333333334	0.224590301513672
4.58566666666667	0.218391418457031
4.589	0.213623046875
4.59233333333334	0.216484069824219
4.59566666666667	0.224590301513672
4.599	0.240802764892578
4.60233333333334	0.2593994140625
4.60566666666667	0.270366668701172
4.609	0.275135040283203
4.61233333333334	0.266075134277344
4.61566666666667	0.257015228271485
4.619	0.244617462158203
4.62233333333334	0.240325927734375
4.62566666666667	0.246524810791016
4.629	0.254631042480469
4.63233333333334	0.259876251220703
4.63566666666667	0.249862670898438
4.639	0.234603881835938
4.64233333333334	0.219345092773438
4.64566666666667	0.207901000976563
4.649	0.209331512451172
4.65233333333334	0.220775604248047
4.65566666666667	0.237464904785156
4.659	0.254154205322266
4.66233333333334	0.263214111328125
4.66566666666667	0.265598297119141
4.669	0.258922576904297
4.67233333333334	0.250816345214844
4.67566666666667	0.246047973632813
4.679	0.243186950683594
4.68233333333334	0.243186950683594
4.68566666666667	0.243663787841797
4.689	0.240325927734375
4.69233333333334	0.238895416259766
4.69566666666667	0.235557556152344
4.699	0.234603881835938
4.70233333333334	0.231266021728516
4.70566666666667	0.231742858886719
4.709	0.233650207519531
4.71233333333334	0.23031234741211
4.71566666666667	0.22268295288086
4.719	0.213623046875
4.72233333333334	0.212192535400391
4.72566666666667	0.212669372558594
4.729	0.215530395507813
4.73233333333334	0.214576721191406
4.73566666666667	0.215530395507813
4.739	0.218868255615235
4.74233333333334	0.221729278564453
4.74566666666667	0.224113464355469
4.749	0.225067138671875
4.75233333333334	0.228404998779297
4.75566666666667	0.235080718994141
4.759	0.24557113647461
4.76233333333334	0.254154205322266
4.76566666666667	0.258922576904297
4.769	0.266075134277344
4.77233333333334	0.275611877441406
4.77566666666667	0.286579132080078
4.779	0.287055969238281
4.78233333333334	0.284194946289063
4.78566666666667	0.275135040283203
4.789	0.262737274169922
4.79233333333334	0.251293182373047
4.79566666666667	0.241756439208985
4.799	0.240325927734375
4.80233333333334	0.24557113647461
4.80566666666667	0.255107879638672
4.809	0.268936157226563
4.81233333333334	0.279903411865235
4.81566666666667	0.291824340820313
4.819	0.292778015136719
4.82233333333334	0.285625457763672
4.82566666666667	0.272274017333985
4.829	0.262260437011719
4.83233333333334	0.261783599853516
4.83566666666667	0.265598297119141
4.839	0.277519226074219
4.84233333333334	0.29134750366211
4.84566666666667	0.313282012939453
4.849	0.324726104736328
4.85233333333334	0.322341918945313
4.85566666666667	0.31423568725586
4.859	0.305652618408203
4.86233333333334	0.300407409667969
4.86566666666667	0.291824340820313
4.869	0.280857086181641
4.87233333333334	0.271797180175781
4.87566666666667	0.262260437011719
4.879	0.258445739746094
4.88233333333334	0.257015228271485
4.88566666666667	0.259876251220703
4.889	0.269889831542969
4.89233333333334	0.280380249023438
4.89566666666667	0.288009643554688
4.899	0.285148620605469
4.90233333333334	0.277042388916016
4.90566666666667	0.266551971435547
4.909	0.254154205322266
4.91233333333334	0.248432159423828
4.91566666666667	0.242710113525391
4.919	0.238418579101563
4.92233333333334	0.239372253417969
4.92566666666667	0.244617462158203
4.929	0.261306762695313
4.93233333333334	0.275135040283203
4.93566666666667	0.287055969238281
4.939	0.295162200927735
4.94233333333334	0.291824340820313
4.94566666666667	0.286579132080078
4.949	0.275611877441406
4.95233333333334	0.264167785644531
4.95566666666667	0.254154205322266
4.959	0.248908996582031
4.96233333333334	0.251293182373047
4.96566666666667	0.251293182373047
4.969	0.244617462158203
4.97233333333334	0.23651123046875
4.97566666666667	0.23031234741211
4.979	0.227928161621094
4.98233333333334	0.225067138671875
4.98566666666667	0.219821929931641
4.989	0.216960906982422
4.99233333333334	0.216484069824219
4.99566666666667	0.219345092773438
4.999	0.219821929931641
5.00233333333334	0.226020812988281
5.00566666666667	0.242710113525391
5.009	0.257492065429688
5.01233333333334	0.269889831542969
5.01566666666667	0.281333923339844
5.019	0.300407409667969
5.02233333333334	0.317096710205078
5.02566666666667	0.322341918945313
5.029	0.326156616210938
5.03233333333334	0.323295593261719
5.03566666666667	0.318527221679688
5.039	0.30517578125
5.04233333333334	0.292301177978516
5.04566666666667	0.288963317871094
5.049	0.293254852294922
5.05233333333334	0.303745269775391
5.05566666666667	0.30660629272461
5.059	0.308513641357422
5.06233333333334	0.308990478515625
5.06566666666667	0.30517578125
5.069	0.293731689453125
5.07233333333334	0.281333923339844
5.07566666666667	0.280380249023438
5.079	0.292301177978516
5.08233333333334	0.312328338623047
5.08566666666667	0.325679779052735
5.089	0.329017639160156
5.09233333333334	0.323772430419922
5.09566666666667	0.311374664306641
5.099	0.290870666503906
5.10233333333334	0.266075134277344
5.10566666666667	0.25320053100586
5.109	0.257492065429688
5.11233333333334	0.266551971435547
5.11566666666667	0.273704528808594
5.119	0.273704528808594
5.12233333333334	0.274658203125
5.12566666666667	0.274181365966797
5.129	0.272750854492188
5.13233333333334	0.272750854492188
5.13566666666667	0.270843505859375
5.139	0.274658203125
5.14233333333334	0.272750854492188
5.14566666666667	0.265121459960938
5.149	0.252246856689453
5.15233333333334	0.242233276367188
5.15566666666667	0.243186950683594
5.159	0.246524810791016
5.16233333333334	0.252723693847656
5.16566666666667	0.257015228271485
5.169	0.255107879638672
5.17233333333334	0.250816345214844
5.17566666666667	0.239849090576172
5.179	0.228404998779297
5.18233333333334	0.216960906982422
5.18566666666667	0.206470489501953
5.189	0.204086303710938
5.19233333333334	0.206947326660156
5.19566666666667	0.213146209716797
5.199	0.218868255615235
5.20233333333334	0.219345092773438
5.20566666666667	0.220298767089844
5.209	0.223636627197266
5.21233333333334	0.227928161621094
5.21566666666667	0.236034393310547
5.219	0.24557113647461
5.22233333333334	0.262260437011719
5.22566666666667	0.284194946289063
5.229	0.305652618408203
5.23233333333334	0.322818756103516
5.23566666666667	0.328540802001953
5.239	0.323295593261719
5.24233333333334	0.312328338623047
5.24566666666667	0.298023223876953
5.249	0.282764434814453
5.25233333333334	0.266075134277344
5.25566666666667	0.257492065429688
5.259	0.266075134277344
5.26233333333334	0.277519226074219
5.26566666666667	0.288486480712891
5.269	0.292778015136719
5.27233333333334	0.294208526611328
5.27566666666667	0.292778015136719
5.279	0.284194946289063
5.28233333333334	0.282764434814453
5.28566666666667	0.284671783447266
5.289	0.288009643554688
5.29233333333334	0.296115875244141
5.29566666666667	0.300407409667969
5.299	0.299930572509766
5.30233333333334	0.288009643554688
5.30566666666667	0.273704528808594
5.309	0.268936157226563
5.31233333333334	0.272274017333985
5.31566666666667	0.287055969238281
5.319	0.304698944091797
5.32233333333334	0.318050384521485
5.32566666666667	0.325202941894531
5.329	0.326633453369141
5.33233333333334	0.325679779052735
5.33566666666667	0.316143035888672
5.339	0.308513641357422
5.34233333333334	0.30660629272461
5.34566666666667	0.315189361572266
5.349	0.330448150634766
5.35233333333334	0.342369079589844
5.35566666666667	0.351905822753906
5.359	0.355720520019531
5.36233333333334	0.354766845703125
5.36566666666667	0.347137451171875
5.369	0.334739685058594
5.37233333333334	0.329017639160156
5.37566666666667	0.326633453369141
5.379	0.332355499267578
5.38233333333334	0.344276428222656
5.38566666666667	0.363826751708985
5.389	0.3814697265625
5.39233333333334	0.394821166992188
5.39566666666667	0.409603118896485
5.399	0.424861907958985
5.40233333333334	0.440120697021485
5.40566666666667	0.450611114501953
5.409	0.456809997558594
5.41233333333334	0.457286834716797
5.41566666666667	0.453472137451172
5.419	0.452995300292969
5.42233333333334	0.461101531982422
5.42566666666667	0.47445297241211
5.429	0.493526458740235
5.43233333333334	0.517368316650391
5.43566666666667	0.537872314453125
5.439	0.542640686035157
5.44233333333334	0.532150268554688
5.44566666666667	0.520706176757813
5.449	0.513553619384766
5.45233333333334	0.506877899169922
5.45566666666667	0.499248504638672
5.459	0.498294830322266
5.46233333333334	0.505447387695313
5.46566666666667	0.516414642333985
5.469	0.524997711181641
5.47233333333334	0.531196594238282
5.47566666666667	0.542640686035157
5.479	0.559806823730469
5.48233333333334	0.575542449951172
5.48566666666667	0.580787658691407
5.489	0.569343566894532
5.49233333333334	0.554561614990235
5.49566666666667	0.544548034667969
5.499	0.540256500244141
5.50233333333334	0.534534454345703
5.50566666666667	0.525474548339844
5.509	0.522136688232422
5.51233333333334	0.525474548339844
5.51566666666667	0.522613525390625
5.519	0.514507293701172
5.52233333333334	0.510215759277344
5.52566666666667	0.519275665283203
5.529	0.528812408447266
5.53233333333334	0.526905059814453
5.53566666666667	0.521183013916016
5.539	0.513553619384766
5.54233333333334	0.506877899169922
5.54566666666667	0.490665435791016
5.549	0.479221343994141
5.55233333333334	0.470638275146485
5.55566666666667	0.467300415039063
5.559	0.464916229248047
5.56233333333334	0.461578369140625
5.56566666666667	0.457763671875
5.569	0.456809997558594
5.57233333333334	0.462055206298828
5.57566666666667	0.467300415039063
5.579	0.468254089355469
5.58233333333334	0.463008880615235
5.58566666666667	0.461101531982422
5.589	0.452518463134766
5.59233333333334	0.435829162597656
5.59566666666667	0.413894653320313
5.599	0.392436981201172
5.60233333333334	0.378608703613281
5.60566666666667	0.359535217285156
5.609	0.341415405273438
5.61233333333334	0.332355499267578
5.61566666666667	0.329971313476563
5.619	0.335693359375
5.62233333333334	0.339984893798828
5.62566666666667	0.349998474121094
5.629	0.364303588867188
5.63233333333334	0.377655029296875
5.63566666666667	0.392436981201172
5.639	0.39815902709961
5.64233333333334	0.395774841308594
5.64566666666667	0.386238098144531
5.649	0.378608703613281
5.65233333333334	0.369548797607422
5.65566666666667	0.354766845703125
5.659	0.336170196533203
5.66233333333334	0.322341918945313
5.66566666666667	0.315666198730469
5.669	0.311374664306641
5.67233333333334	0.31423568725586
5.67566666666667	0.323295593261719
5.679	0.340938568115235
5.68233333333334	0.358104705810547
5.68566666666667	0.370025634765625
5.689	0.37527084350586
5.69233333333334	0.371932983398438
5.69566666666667	0.36764144897461
5.699	0.361919403076172
5.70233333333334	0.358104705810547
5.70566666666667	0.362873077392578
5.709	0.378608703613281
5.71233333333334	0.405311584472656
5.71566666666667	0.425338745117188
5.719	0.440120697021485
5.72233333333334	0.449180603027344
5.72566666666667	0.452995300292969
5.729	0.448703765869141
5.73233333333334	0.434398651123047
5.73566666666667	0.422000885009766
5.739	0.419139862060547
5.74233333333334	0.42867660522461
5.74566666666667	0.441074371337891
5.749	0.449657440185547
5.75233333333334	0.462055206298828
5.75566666666667	0.483512878417969
5.759	0.509262084960938
5.76233333333334	0.535011291503907
5.76566666666667	0.565528869628907
5.769	0.600337982177735
5.77233333333334	0.631332397460938
5.77566666666667	0.651836395263672
5.779	0.664234161376953
5.78233333333334	0.675678253173828
5.78566666666667	0.680923461914063
5.789	0.6866455078125
5.79233333333334	0.689983367919922
5.79566666666667	0.697612762451172
5.799	0.710010528564453
5.80233333333334	0.71859359741211
5.80566666666667	0.72622299194336
5.809	0.730514526367188
5.81233333333334	0.739574432373047
5.81566666666667	0.748634338378907
5.819	0.750541687011719
5.82233333333334	0.751018524169922
5.82566666666667	0.751018524169922
5.829	0.753879547119141
5.83233333333334	0.753402709960938
5.83566666666667	0.751972198486328
5.839	0.750541687011719
5.84233333333334	0.751018524169922
5.84566666666667	0.751018524169922
5.849	0.749588012695313
5.85233333333334	0.748157501220703
5.85566666666667	0.743389129638672
5.859	0.734806060791016
5.86233333333334	0.71859359741211
5.86566666666667	0.701427459716797
5.869	0.687122344970703
5.87233333333334	0.67901611328125
5.87566666666667	0.668525695800782
5.879	0.662326812744141
5.88233333333334	0.653266906738282
5.88566666666667	0.64229965209961
5.889	0.624656677246094
5.89233333333334	0.603199005126953
5.89566666666667	0.585079193115235
5.899	0.562667846679688
5.90233333333334	0.546932220458985
5.90566666666667	0.537395477294922
5.909	0.536918640136719
5.91233333333334	0.533103942871094
5.91566666666667	0.518798828125
5.919	0.5035400390625
5.92233333333334	0.488758087158203
5.92566666666667	0.475883483886719
5.929	0.460624694824219
5.93233333333334	0.449180603027344
5.93566666666667	0.446319580078125
5.939	0.446796417236328
5.94233333333334	0.448703765869141
5.94566666666667	0.449657440185547
5.949	0.447273254394531
5.95233333333334	0.440120697021485
5.95566666666667	0.427722930908203
5.959	0.418186187744141
5.96233333333334	0.403404235839844
5.96566666666667	0.385284423828125
5.969	0.363826751708985
5.97233333333334	0.348567962646485
5.97566666666667	0.340938568115235
5.979	0.331878662109375
5.98233333333334	0.325202941894531
5.98566666666667	0.317096710205078
5.989	0.31280517578125
5.99233333333334	0.30660629272461
5.99566666666667	0.297069549560547
5.999	0.290870666503906
6.00233333333334	0.287532806396485
6.00566666666667	0.281333923339844
6.009	0.268936157226563
6.01233333333334	0.258445739746094
6.01566666666667	0.257968902587891
6.019	0.256061553955078
6.02233333333334	0.250816345214844
6.02566666666667	0.24557113647461
6.029	0.240325927734375
6.03233333333334	0.234603881835938
6.03566666666667	0.22268295288086
6.039	0.211238861083985
6.04233333333334	0.206470489501953
6.04566666666667	0.209331512451172
6.049	0.223159790039063
6.05233333333334	0.238895416259766
6.05566666666667	0.254154205322266
6.059	0.268936157226563
6.06233333333334	0.28371810913086
6.06566666666667	0.293731689453125
6.069	0.290870666503906
6.07233333333334	0.280857086181641
6.07566666666667	0.270843505859375
6.079	0.26082992553711
6.08233333333334	0.24557113647461
6.08566666666667	0.231266021728516
6.089	0.226974487304688
6.09233333333334	0.227928161621094
6.09566666666667	0.227928161621094
6.099	0.23031234741211
6.10233333333334	0.232219696044922
6.10566666666667	0.23031234741211
6.109	0.220298767089844
6.11233333333334	0.207901000976563
6.11566666666667	0.195026397705078
6.119	0.183582305908203
6.12233333333334	0.177860260009766
6.12566666666667	0.178813934326172
6.129	0.182628631591797
6.13233333333334	0.186920166015625
6.13566666666667	0.200271606445313
6.139	0.211715698242188
6.14233333333334	0.216484069824219
6.14566666666667	0.212669372558594
6.149	0.210762023925781
6.15233333333334	0.212192535400391
6.15566666666667	0.206947326660156
6.159	0.202655792236328
6.16233333333334	0.203609466552735
6.16566666666667	0.216484069824219
6.169	0.23031234741211
6.17233333333334	0.240802764892578
6.17566666666667	0.249385833740235
6.179	0.254154205322266
6.18233333333334	0.256538391113281
6.18566666666667	0.252246856689453
6.189	0.242233276367188
6.19233333333334	0.223636627197266
6.19566666666667	0.195980072021485
6.199	0.171184539794922
6.20233333333334	0.150203704833985
6.20566666666667	0.13875961303711
6.209	0.134468078613281
6.21233333333334	0.141143798828125
6.21566666666667	0.160694122314453
6.219	0.178337097167969
6.22233333333334	0.187397003173828
6.22566666666667	0.18310546875
6.229	0.180244445800781
6.23233333333334	0.182151794433594
6.23566666666667	0.182151794433594
6.239	0.184059143066406
6.24233333333334	0.186920166015625
6.24566666666667	0.199317932128906
6.249	0.203609466552735
6.25233333333334	0.203132629394531
6.25566666666667	0.201225280761719
6.259	0.202178955078125
6.26233333333334	0.205516815185547
6.26566666666667	0.204086303710938
6.269	0.199317932128906
6.27233333333334	0.191211700439453
6.27566666666667	0.182628631591797
6.279	0.176429748535156
6.28233333333334	0.171661376953125
6.28566666666667	0.165939331054688
6.289	0.163078308105469
6.29233333333334	0.163555145263672
6.29566666666667	0.166416168212891
6.299	0.167369842529297
6.30233333333334	0.170230865478516
6.30566666666667	0.177860260009766
6.309	0.188827514648438
6.31233333333334	0.193595886230469
6.31566666666667	0.195980072021485
6.319	0.195503234863281
6.32233333333334	0.194072723388672
6.32566666666667	0.185012817382813
6.329	0.175952911376953
6.33233333333334	0.174045562744141
6.33566666666667	0.173568725585938
6.339	0.171661376953125
6.34233333333334	0.165939331054688
6.34566666666667	0.166893005371094
6.349	0.165939331054688
6.35233333333334	0.165462493896485
6.35566666666667	0.162124633789063
6.359	0.164031982421875
6.36233333333334	0.168323516845703
6.36566666666667	0.171184539794922
6.369	0.181198120117188
6.37233333333334	0.186920166015625
6.37566666666667	0.194549560546875
6.379	0.195980072021485
6.38233333333334	0.200748443603516
6.38566666666667	0.204563140869141
6.389	0.202178955078125
6.39233333333334	0.198841094970703
6.39566666666667	0.188350677490235
6.399	0.180244445800781
6.40233333333334	0.164985656738281
6.40566666666667	0.152587890625
6.409	0.136852264404297
6.41233333333334	0.123023986816406
6.41566666666667	0.118255615234375
6.419	0.116348266601563
6.42233333333334	0.117778778076172
6.42566666666667	0.111103057861328
6.429	0.113010406494141
6.43233333333334	0.120162963867188
6.43566666666667	0.132083892822266
6.439	0.1373291015625
6.44233333333334	0.133514404296875
6.44566666666667	0.129222869873047
6.449	0.123977661132813
6.45233333333334	0.119686126708985
6.45566666666667	0.106334686279297
6.459	0.095367431640625
6.46233333333334	0.0963211059570313
6.46566666666667	0.107288360595703
6.469	0.120162963867188
6.47233333333334	0.128746032714844
6.47566666666667	0.140190124511719
6.479	0.153064727783203
6.48233333333334	0.155925750732422
6.48566666666667	0.150203704833985
6.489	0.148296356201172
6.49233333333334	0.151157379150391
6.49566666666667	0.151634216308594
6.499	0.144004821777344
6.50233333333334	0.142097473144531
6.50566666666667	0.144481658935547
6.509	0.140666961669922
6.51233333333334	0.134944915771485
6.51566666666667	0.133991241455078
6.519	0.14638900756836
6.52233333333334	0.164985656738281
6.52566666666667	0.185489654541016
6.529	0.205039978027344
6.53233333333334	0.219345092773438
6.53566666666667	0.220775604248047
6.539	0.210285186767578
6.54233333333334	0.189304351806641
6.54566666666667	0.168323516845703
6.549	0.149726867675781
6.55233333333334	0.135898590087891
6.55566666666667	0.135421752929688
6.559	0.143051147460938
6.56233333333334	0.16021728515625
6.56566666666667	0.17690658569336
6.569	0.193595886230469
6.57233333333334	0.209331512451172
6.57566666666667	0.218868255615235
6.579	0.228404998779297
6.58233333333334	0.234603881835938
6.58566666666667	0.241756439208985
6.589	0.241756439208985
6.59233333333334	0.23794174194336
6.59566666666667	0.241756439208985
6.599	0.252723693847656
6.60233333333334	0.267505645751953
6.60566666666667	0.274658203125
6.609	0.281333923339844
6.61233333333334	0.288009643554688
6.61566666666667	0.282764434814453
6.619	0.267982482910156
6.62233333333334	0.252723693847656
6.62566666666667	0.246524810791016
6.629	0.240325927734375
6.63233333333334	0.224113464355469
6.63566666666667	0.20742416381836
6.639	0.193119049072266
6.64233333333334	0.181198120117188
6.64566666666667	0.164985656738281
6.649	0.155925750732422
6.65233333333334	0.159740447998047
6.65566666666667	0.173568725585938
6.659	0.190258026123047
6.66233333333334	0.206470489501953
6.66566666666667	0.227928161621094
[truncated: 7,007 more rows]
