# Supplementary material for: Phase-Specific Parameter Estimation in Chiral HPLC Using 1‑Site, 2‑Site Stochastic Models, and Unified Equation Approach
Source: Anal Chem. 2026 Apr 29;98(18):13925–39. doi: 10.1021/acs.analchem.6c01634 (PMC13177292; doi:10.1021/acs.analchem.6c01634)
Supplement: Supplementary file 2 [file ac6c01634_si_002.zip › SupportingInformation/01_isotherm_fit/CELL4_data/LORA_CELL4_05_10_22501.CSV]

0.00133333333333334	0.0758171081542969
0.00466666666666667	0.0782012939453125
0.008	0.0758171081542969
0.0113333333333334	0.0729560852050782
0.0146666666666667	0.0710487365722657
0.018	0.0705718994140625
0.0213333333333334	0.0710487365722657
0.0246666666666667	0.0691413879394532
0.028	0.0739097595214844
0.0313333333333334	0.0777244567871094
0.0346666666666667	0.0815391540527344
0.038	0.0782012939453125
0.0413333333333334	0.0796318054199219
0.0446666666666667	0.0867843627929688
0.048	0.0925064086914063
0.0513333333333334	0.0925064086914063
0.0546666666666667	0.091552734375
0.058	0.0987052917480469
0.0613333333333334	0.104427337646485
0.0646666666666667	0.109672546386719
0.068	0.116825103759766
0.0713333333333334	0.127315521240235
0.0746666666666667	0.13113021850586
0.078	0.127792358398438
0.0813333333333334	0.124931335449219
0.0846666666666667	0.121593475341797
0.088	0.119209289550781
0.0913333333333334	0.116348266601563
0.0946666666666667	0.117301940917969
0.098	0.113487243652344
0.101333333333334	0.101566314697266
0.104666666666667	0.0863075256347656
0.108	0.0705718994140625
0.111333333333334	0.0562667846679688
0.114666666666667	0.0433921813964844
0.118	0.0371932983398438
0.121333333333334	0.0367164611816406
0.124666666666667	0.0371932983398438
0.128	0.0405311584472656
0.131333333333334	0.0457763671875
0.134666666666667	0.0538825988769532
0.138	0.0591278076171875
0.141333333333334	0.0591278076171875
0.144666666666667	0.0529289245605469
0.148	0.0414848327636719
0.151333333333334	0.0281333923339844
0.154666666666667	0.0195503234863281
0.158	0.0209808349609375
0.161333333333334	0.0348091125488281
0.164666666666667	0.0543594360351563
0.168	0.0729560852050782
0.171333333333334	0.0872611999511719
0.174666666666667	0.0920295715332031
0.178	0.0905990600585938
0.181333333333334	0.0867843627929688
0.184666666666667	0.0834465026855469
0.188	0.0815391540527344
0.191333333333334	0.0834465026855469
0.194666666666667	0.0886917114257813
0.198	0.0905990600585938
0.201333333333334	0.0834465026855469
0.204666666666667	0.072479248046875
0.208	0.0634193420410157
0.211333333333334	0.0586509704589844
0.214666666666667	0.0567436218261719
0.218	0.06103515625
0.221333333333334	0.0672340393066407
0.224666666666667	0.0691413879394532
0.228	0.0653266906738282
0.231333333333334	0.0615119934082032
0.234666666666667	0.0576972961425782
0.238	0.0553131103515625
0.241333333333334	0.057220458984375
0.244666666666667	0.0634193420410157
0.248	0.06866455078125
0.251333333333334	0.0700950622558594
0.254666666666667	0.0700950622558594
0.258	0.0700950622558594
0.261333333333334	0.0667572021484375
0.264666666666667	0.0662803649902344
0.268	0.0720024108886719
0.271333333333334	0.0777244567871094
0.274666666666667	0.0848770141601563
0.278	0.0905990600585938
0.281333333333334	0.100135803222656
0.284666666666667	0.104904174804688
0.288	0.105857849121094
0.291333333333334	0.102996826171875
0.294666666666667	0.100135803222656
0.298	0.0958442687988281
0.301333333333334	0.0905990600585938
0.304666666666667	0.0863075256347656
0.308	0.0848770141601563
0.311333333333334	0.0886917114257813
0.314666666666667	0.0920295715332031
0.318	0.0948905944824219
0.321333333333334	0.10061264038086
0.324666666666667	0.110149383544922
0.328	0.114917755126953
0.331333333333334	0.111103057861328
0.334666666666667	0.10061264038086
0.338	0.0925064086914063
0.341333333333334	0.0820159912109375
0.344666666666667	0.0662803649902344
0.348	0.0543594360351563
0.351333333333334	0.0452995300292969
0.354666666666667	0.0448226928710938
0.358	0.0491142272949219
0.361333333333334	0.0576972961425782
0.364666666666667	0.0739097595214844
0.368	0.0886917114257813
0.371333333333334	0.105857849121094
0.374666666666667	0.113487243652344
0.378	0.113964080810547
0.381333333333334	0.112056732177735
0.384666666666667	0.107765197753906
0.388	0.101089477539063
0.391333333333334	0.0934600830078125
0.394666666666667	0.0901222229003906
0.398	0.0929832458496094
0.401333333333334	0.0929832458496094
0.404666666666667	0.0891685485839844
0.408	0.0848770141601563
0.411333333333334	0.0863075256347656
0.414666666666667	0.0925064086914063
0.418	0.095367431640625
0.421333333333334	0.0958442687988281
0.424666666666667	0.0939369201660156
0.428	0.0925064086914063
0.431333333333334	0.095367431640625
0.434666666666667	0.0987052917480469
0.438	0.1068115234375
0.441333333333334	0.108718872070313
0.444666666666667	0.109195709228516
0.448	0.104427337646485
0.451333333333334	0.0972747802734375
0.454666666666667	0.0853538513183594
0.458	0.0720024108886719
0.461333333333334	0.0720024108886719
0.464666666666667	0.0844001770019531
0.468	0.102043151855469
0.471333333333334	0.11444091796875
0.474666666666667	0.121593475341797
0.478	0.127792358398438
0.481333333333334	0.12350082397461
0.484666666666667	0.109672546386719
0.488	0.0963211059570313
0.491333333333334	0.0905990600585938
0.494666666666667	0.0910758972167969
0.498	0.0925064086914063
0.501333333333334	0.09918212890625
0.504666666666667	0.109672546386719
0.508	0.121116638183594
0.511333333333334	0.129222869873047
0.514666666666667	0.133037567138672
0.518	0.132560729980469
0.521333333333334	0.129222869873047
0.524666666666667	0.125408172607422
0.528	0.116348266601563
0.531333333333334	0.102519989013672
0.534666666666667	0.0858306884765625
0.538	0.0748634338378907
0.541333333333334	0.06866455078125
0.544666666666667	0.0662803649902344
0.548	0.072479248046875
0.551333333333334	0.08392333984375
0.554666666666667	0.0982284545898438
0.558	0.106334686279297
0.561333333333334	0.111103057861328
0.564666666666667	0.109672546386719
0.568	0.102043151855469
0.571333333333334	0.0929832458496094
0.574666666666667	0.0925064086914063
0.578	0.0972747802734375
0.581333333333334	0.10061264038086
0.584666666666667	0.102996826171875
0.588	0.110149383544922
0.591333333333334	0.120162963867188
0.594666666666667	0.121116638183594
0.598	0.116348266601563
0.601333333333334	0.115394592285156
0.604666666666667	0.121116638183594
0.608	0.128269195556641
0.611333333333334	0.131607055664063
0.614666666666667	0.132560729980469
0.618	0.133991241455078
0.621333333333334	0.132560729980469
0.624666666666667	0.128746032714844
0.628	0.121116638183594
0.631333333333334	0.118255615234375
0.634666666666667	0.126838684082031
0.638	0.141143798828125
0.641333333333334	0.152587890625
0.644666666666667	0.155925750732422
0.648	0.155448913574219
0.651333333333334	0.156879425048828
0.654666666666667	0.150203704833985
0.658	0.136375427246094
0.661333333333334	0.123977661132813
0.664666666666667	0.125408172607422
0.668	0.133991241455078
0.671333333333334	0.135421752929688
0.674666666666667	0.132083892822266
0.678	0.128269195556641
0.681333333333334	0.127315521240235
0.684666666666667	0.11587142944336
0.688	0.09918212890625
0.691333333333334	0.0805854797363281
0.694666666666667	0.0643730163574219
0.698	0.0548362731933594
0.701333333333334	0.0491142272949219
0.704666666666667	0.0519752502441407
0.708	0.0576972961425782
0.711333333333334	0.0634193420410157
0.714666666666667	0.0729560852050782
0.718	0.0863075256347656
0.721333333333334	0.103950500488281
0.724666666666667	0.116348266601563
0.728	0.123977661132813
0.731333333333334	0.133991241455078
0.734666666666667	0.14638900756836
0.738	0.156879425048828
0.741333333333334	0.160694122314453
0.744666666666667	0.156402587890625
0.748	0.150680541992188
0.751333333333334	0.140666961669922
0.754666666666667	0.125885009765625
0.758	0.109672546386719
0.761333333333334	0.0958442687988281
0.764666666666667	0.091552734375
0.768	0.0939369201660156
0.771333333333334	0.101566314697266
0.774666666666667	0.113010406494141
0.778	0.120162963867188
0.781333333333334	0.121593475341797
0.784666666666667	0.118732452392578
0.788	0.116825103759766
0.791333333333334	0.117301940917969
0.794666666666667	0.119209289550781
0.798	0.125885009765625
0.801333333333334	0.13113021850586
0.804666666666667	0.135421752929688
0.808	0.134944915771485
0.811333333333334	0.130653381347656
0.814666666666667	0.121116638183594
0.818	0.110626220703125
0.821333333333334	0.103950500488281
0.824666666666667	0.0963211059570313
0.828	0.0920295715332031
0.831333333333334	0.0963211059570313
0.834666666666667	0.105381011962891
0.838	0.113010406494141
0.841333333333334	0.116348266601563
0.844666666666667	0.124454498291016
0.848	0.132560729980469
0.851333333333334	0.129222869873047
0.854666666666667	0.114917755126953
0.858	0.102043151855469
0.861333333333334	0.0929832458496094
0.864666666666667	0.087738037109375
0.868	0.0824928283691406
0.871333333333334	0.0882148742675781
0.874666666666667	0.101566314697266
0.878	0.11444091796875
0.881333333333334	0.128746032714844
0.884666666666667	0.141620635986328
0.888	0.150203704833985
0.891333333333334	0.14638900756836
0.894666666666667	0.136852264404297
0.898	0.131607055664063
0.901333333333334	0.120639801025391
0.904666666666667	0.105857849121094
0.908	0.095367431640625
0.911333333333334	0.0910758972167969
0.914666666666667	0.0882148742675781
0.918	0.0791549682617188
0.921333333333334	0.0753402709960938
0.924666666666667	0.0824928283691406
0.928	0.0929832458496094
0.931333333333334	0.107288360595703
0.934666666666667	0.126361846923828
0.938	0.153064727783203
0.941333333333334	0.172615051269531
0.944666666666667	0.178813934326172
0.948	0.174999237060547
0.951333333333334	0.165462493896485
0.954666666666667	0.155925750732422
0.958	0.142574310302735
0.961333333333334	0.137805938720703
0.964666666666667	0.140190124511719
0.968	0.145912170410156
0.971333333333334	0.155448913574219
0.974666666666667	0.16164779663086
0.978	0.168800354003906
0.981333333333334	0.173091888427735
0.984666666666667	0.174999237060547
0.988	0.177860260009766
0.991333333333334	0.182628631591797
0.994666666666667	0.189304351806641
0.998	0.195980072021485
1.00133333333334	0.196933746337891
1.00466666666667	0.197410583496094
1.008	0.196456909179688
1.01133333333334	0.190258026123047
1.01466666666667	0.181674957275391
1.018	0.170707702636719
1.02133333333334	0.164508819580078
1.02466666666667	0.16021728515625
1.028	0.157833099365235
1.03133333333334	0.157356262207031
1.03466666666667	0.161170959472656
1.038	0.16927719116211
1.04133333333334	0.173568725585938
1.04466666666667	0.172138214111328
1.048	0.170707702636719
1.05133333333334	0.17690658569336
1.05466666666667	0.183582305908203
1.058	0.181674957275391
1.06133333333334	0.174999237060547
1.06466666666667	0.171184539794922
1.068	0.1678466796875
1.07133333333334	0.162124633789063
1.07466666666667	0.152587890625
1.078	0.148296356201172
1.08133333333334	0.155448913574219
1.08466666666667	0.168323516845703
1.088	0.181674957275391
1.09133333333334	0.185966491699219
1.09466666666667	0.189304351806641
1.098	0.19073486328125
1.10133333333334	0.190258026123047
1.10466666666667	0.186443328857422
1.108	0.181674957275391
1.11133333333334	0.181198120117188
1.11466666666667	0.17690658569336
1.118	0.173091888427735
1.12133333333334	0.170707702636719
1.12466666666667	0.171661376953125
1.128	0.171661376953125
1.13133333333334	0.166893005371094
1.13466666666667	0.166416168212891
1.138	0.166416168212891
1.14133333333334	0.163555145263672
1.14466666666667	0.159263610839844
1.148	0.155448913574219
1.15133333333334	0.158786773681641
1.15466666666667	0.16164779663086
1.158	0.166893005371094
1.16133333333334	0.172615051269531
1.16466666666667	0.177860260009766
1.168	0.184059143066406
1.17133333333334	0.185966491699219
1.17466666666667	0.189304351806641
1.178	0.19216537475586
1.18133333333334	0.191211700439453
1.18466666666667	0.18453598022461
1.188	0.174999237060547
1.19133333333334	0.173568725585938
1.19466666666667	0.172138214111328
1.198	0.169754028320313
1.20133333333334	0.167369842529297
1.20466666666667	0.170230865478516
1.208	0.176429748535156
1.21133333333334	0.17690658569336
1.21466666666667	0.17690658569336
1.218	0.177860260009766
1.22133333333334	0.187873840332031
1.22466666666667	0.201702117919922
1.228	0.215530395507813
1.23133333333334	0.223159790039063
1.23466666666667	0.22125244140625
1.238	0.212669372558594
1.24133333333334	0.19979476928711
1.24466666666667	0.181674957275391
1.248	0.163078308105469
1.25133333333334	0.152111053466797
1.25466666666667	0.155448913574219
1.258	0.164985656738281
1.26133333333334	0.17547607421875
1.26466666666667	0.185966491699219
1.268	0.196933746337891
1.27133333333334	0.202178955078125
1.27466666666667	0.199317932128906
1.278	0.193595886230469
1.28133333333334	0.188350677490235
1.28466666666667	0.19073486328125
1.288	0.194549560546875
1.29133333333334	0.205039978027344
1.29466666666667	0.217437744140625
1.298	0.231742858886719
1.30133333333334	0.242710113525391
1.30466666666667	0.243186950683594
1.308	0.236988067626953
1.31133333333334	0.229835510253906
1.31466666666667	0.220298767089844
1.318	0.209808349609375
1.32133333333334	0.197410583496094
1.32466666666667	0.184059143066406
1.328	0.173568725585938
1.33133333333334	0.164508819580078
1.33466666666667	0.161170959472656
1.338	0.16021728515625
1.34133333333334	0.162124633789063
1.34466666666667	0.168323516845703
1.348	0.173568725585938
1.35133333333334	0.17690658569336
1.35466666666667	0.181198120117188
1.358	0.191688537597656
1.36133333333334	0.203132629394531
1.36466666666667	0.212669372558594
1.368	0.218391418457031
1.37133333333334	0.221729278564453
1.37466666666667	0.220775604248047
1.378	0.213146209716797
1.38133333333334	0.205516815185547
1.38466666666667	0.200748443603516
1.388	0.1983642578125
1.39133333333334	0.202655792236328
1.39466666666667	0.206470489501953
1.398	0.211715698242188
1.40133333333334	0.217914581298828
1.40466666666667	0.219821929931641
1.408	0.216960906982422
1.41133333333334	0.209331512451172
1.41466666666667	0.212192535400391
1.418	0.218868255615235
1.42133333333334	0.224590301513672
1.42466666666667	0.229835510253906
1.428	0.238895416259766
1.43133333333334	0.247478485107422
1.43466666666667	0.248908996582031
1.438	0.247955322265625
1.44133333333334	0.240802764892578
1.44466666666667	0.228404998779297
1.448	0.212669372558594
1.45133333333334	0.202178955078125
1.45466666666667	0.195503234863281
1.458	0.19073486328125
1.46133333333334	0.192642211914063
1.46466666666667	0.196456909179688
1.468	0.200271606445313
1.47133333333334	0.195503234863281
1.47466666666667	0.191211700439453
1.478	0.188350677490235
1.48133333333334	0.186443328857422
1.48466666666667	0.190258026123047
1.488	0.197887420654297
1.49133333333334	0.208377838134766
1.49466666666667	0.211715698242188
1.498	0.208377838134766
1.50133333333334	0.206947326660156
1.50466666666667	0.20599365234375
1.508	0.205039978027344
1.51133333333334	0.203609466552735
1.51466666666667	0.20599365234375
1.518	0.20742416381836
1.52133333333334	0.208377838134766
1.52466666666667	0.210285186767578
1.528	0.214576721191406
1.53133333333334	0.216484069824219
1.53466666666667	0.214099884033203
1.538	0.216484069824219
1.54133333333334	0.219821929931641
1.54466666666667	0.226974487304688
1.548	0.231742858886719
1.55133333333334	0.23794174194336
1.55466666666667	0.249385833740235
1.558	0.257968902587891
1.56133333333334	0.263690948486328
1.56466666666667	0.262737274169922
1.568	0.262737274169922
1.57133333333334	0.261783599853516
1.57466666666667	0.252246856689453
1.578	0.238895416259766
1.58133333333334	0.228404998779297
1.58466666666667	0.224590301513672
1.588	0.222206115722656
1.59133333333334	0.219821929931641
1.59466666666667	0.219821929931641
1.598	0.226020812988281
1.60133333333334	0.230789184570313
1.60466666666667	0.229835510253906
1.608	0.22268295288086
1.61133333333334	0.218391418457031
1.61466666666667	0.218868255615235
1.618	0.215530395507813
1.62133333333334	0.211238861083985
1.62466666666667	0.207901000976563
1.628	0.211715698242188
1.63133333333334	0.216007232666016
1.63466666666667	0.224113464355469
1.638	0.236034393310547
1.64133333333334	0.244617462158203
1.64466666666667	0.247955322265625
1.648	0.245094299316406
1.65133333333334	0.240325927734375
1.65466666666667	0.23031234741211
1.658	0.217914581298828
1.66133333333334	0.211715698242188
1.66466666666667	0.209808349609375
1.668	0.209331512451172
1.67133333333334	0.213146209716797
1.67466666666667	0.222206115722656
1.678	0.235080718994141
1.68133333333334	0.245094299316406
1.68466666666667	0.254154205322266
1.688	0.266075134277344
1.69133333333334	0.274181365966797
1.69466666666667	0.278472900390625
1.698	0.275611877441406
1.70133333333334	0.275135040283203
1.70466666666667	0.275135040283203
1.708	0.273227691650391
1.71133333333334	0.267982482910156
1.71466666666667	0.258445739746094
1.718	0.249385833740235
1.72133333333334	0.233650207519531
1.72466666666667	0.22125244140625
1.728	0.212669372558594
1.73133333333334	0.215530395507813
1.73466666666667	0.223636627197266
1.738	0.235557556152344
1.74133333333334	0.254631042480469
1.74466666666667	0.272274017333985
1.748	0.285148620605469
1.75133333333334	0.2899169921875
1.75466666666667	0.292301177978516
1.758	0.292778015136719
1.76133333333334	0.288963317871094
1.76466666666667	0.283241271972656
1.768	0.281333923339844
1.77133333333334	0.276565551757813
1.77466666666667	0.26702880859375
1.778	0.252246856689453
1.78133333333334	0.240325927734375
1.78466666666667	0.232219696044922
1.788	0.217914581298828
1.79133333333334	0.204086303710938
1.79466666666667	0.194072723388672
1.798	0.193595886230469
1.80133333333334	0.200748443603516
1.80466666666667	0.210762023925781
1.808	0.225067138671875
1.81133333333334	0.242710113525391
1.81466666666667	0.261783599853516
1.818	0.27608871459961
1.82133333333334	0.279903411865235
1.82466666666667	0.279903411865235
1.828	0.282764434814453
1.83133333333334	0.289440155029297
1.83466666666667	0.295162200927735
1.838	0.301361083984375
1.84133333333334	0.310897827148438
1.84466666666667	0.318050384521485
1.848	0.318527221679688
1.85133333333334	0.317096710205078
1.85466666666667	0.319004058837891
1.858	0.318050384521485
1.86133333333334	0.314712524414063
1.86466666666667	0.312328338623047
1.868	0.311851501464844
1.87133333333334	0.310897827148438
1.87466666666667	0.303745269775391
1.878	0.296592712402344
1.88133333333334	0.288486480712891
1.88466666666667	0.28228759765625
1.888	0.280857086181641
1.89133333333334	0.281810760498047
1.89466666666667	0.286579132080078
1.898	0.293731689453125
1.90133333333334	0.301837921142578
1.90466666666667	0.30660629272461
1.908	0.304222106933594
1.91133333333334	0.29897689819336
1.91466666666667	0.294685363769531
1.918	0.289440155029297
1.92133333333334	0.281810760498047
1.92466666666667	0.27608871459961
1.928	0.272750854492188
1.93133333333334	0.275135040283203
1.93466666666667	0.274658203125
1.938	0.272274017333985
1.94133333333334	0.267982482910156
1.94466666666667	0.270843505859375
1.948	0.27608871459961
1.95133333333334	0.279426574707031
1.95466666666667	0.283241271972656
1.958	0.288963317871094
1.96133333333334	0.296115875244141
1.96466666666667	0.291824340820313
1.968	0.285148620605469
1.97133333333334	0.279903411865235
1.97466666666667	0.28228759765625
1.978	0.287532806396485
1.98133333333334	0.29897689819336
1.98466666666667	0.315666198730469
1.988	0.320911407470703
1.99133333333334	0.316143035888672
1.99466666666667	0.304222106933594
1.998	0.294685363769531
2.00133333333334	0.280857086181641
2.00466666666667	0.265598297119141
2.008	0.257968902587891
2.01133333333334	0.254154205322266
2.01466666666667	0.250816345214844
2.018	0.242233276367188
2.02133333333334	0.232696533203125
2.02466666666667	0.226974487304688
2.028	0.225543975830078
2.03133333333334	0.225543975830078
2.03466666666667	0.223159790039063
2.038	0.219821929931641
2.04133333333334	0.220298767089844
2.04466666666667	0.222206115722656
2.048	0.223159790039063
2.05133333333334	0.223636627197266
2.05466666666667	0.227928161621094
2.058	0.235557556152344
2.06133333333334	0.24557113647461
2.06466666666667	0.252723693847656
2.068	0.257492065429688
2.07133333333334	0.261783599853516
2.07466666666667	0.265598297119141
2.078	0.26845932006836
2.08133333333334	0.269889831542969
2.08466666666667	0.27608871459961
2.088	0.288486480712891
2.09133333333334	0.296592712402344
2.09466666666667	0.293731689453125
2.098	0.286102294921875
2.10133333333334	0.276565551757813
2.10466666666667	0.270366668701172
2.108	0.265121459960938
2.11133333333334	0.264167785644531
2.11466666666667	0.268936157226563
2.118	0.271320343017578
2.12133333333334	0.272750854492188
2.12466666666667	0.265598297119141
2.128	0.251293182373047
2.13133333333334	0.238418579101563
2.13466666666667	0.231742858886719
2.138	0.232219696044922
2.14133333333334	0.239372253417969
2.14466666666667	0.253677368164063
2.148	0.271320343017578
2.15133333333334	0.285625457763672
2.15466666666667	0.29897689819336
2.158	0.311851501464844
2.16133333333334	0.317573547363281
2.16466666666667	0.315189361572266
2.168	0.310897827148438
2.17133333333334	0.308513641357422
2.17466666666667	0.300884246826172
2.178	0.290393829345703
2.18133333333334	0.281810760498047
2.18466666666667	0.277042388916016
2.188	0.270366668701172
2.19133333333334	0.267505645751953
2.19466666666667	0.26702880859375
2.198	0.266551971435547
2.20133333333334	0.261306762695313
2.20466666666667	0.260353088378906
2.208	0.266075134277344
2.21133333333334	0.272274017333985
2.21466666666667	0.275135040283203
2.218	0.27608871459961
2.22133333333334	0.276565551757813
2.22466666666667	0.269889831542969
2.228	0.262260437011719
2.23133333333334	0.257968902587891
2.23466666666667	0.264167785644531
2.238	0.269889831542969
2.24133333333334	0.27608871459961
2.24466666666667	0.281333923339844
2.248	0.287055969238281
2.25133333333334	0.289440155029297
2.25466666666667	0.286102294921875
2.258	0.28371810913086
2.26133333333334	0.285625457763672
2.26466666666667	0.292778015136719
2.268	0.299453735351563
2.27133333333334	0.301361083984375
2.27466666666667	0.297069549560547
2.278	0.294208526611328
2.28133333333334	0.289440155029297
2.28466666666667	0.280857086181641
2.288	0.26702880859375
2.29133333333334	0.258445739746094
2.29466666666667	0.259876251220703
2.298	0.266075134277344
2.30133333333334	0.269412994384766
2.30466666666667	0.273704528808594
2.308	0.279903411865235
2.31133333333334	0.2899169921875
2.31466666666667	0.295639038085938
2.318	0.29897689819336
2.32133333333334	0.303745269775391
2.32466666666667	0.305652618408203
2.328	0.304698944091797
2.33133333333334	0.295639038085938
2.33466666666667	0.285625457763672
2.338	0.279426574707031
2.34133333333334	0.280857086181641
2.34466666666667	0.287055969238281
2.348	0.292778015136719
2.35133333333334	0.296115875244141
2.35466666666667	0.296592712402344
2.358	0.292778015136719
2.36133333333334	0.280857086181641
2.36466666666667	0.269412994384766
2.368	0.259876251220703
2.37133333333334	0.255584716796875
2.37466666666667	0.258922576904297
2.378	0.264644622802735
2.38133333333334	0.271320343017578
2.38466666666667	0.27608871459961
2.388	0.281810760498047
2.39133333333334	0.286102294921875
2.39466666666667	0.285625457763672
2.398	0.286102294921875
2.40133333333334	0.290393829345703
2.40466666666667	0.295639038085938
2.408	0.298023223876953
2.41133333333334	0.29897689819336
2.41466666666667	0.302791595458985
2.418	0.303745269775391
2.42133333333334	0.299930572509766
2.42466666666667	0.297069549560547
2.428	0.299930572509766
2.43133333333334	0.304698944091797
2.43466666666667	0.305652618408203
2.438	0.301361083984375
2.44133333333334	0.300884246826172
2.44466666666667	0.301361083984375
2.448	0.307559967041016
2.45133333333334	0.318050384521485
2.45466666666667	0.334262847900391
2.458	0.349044799804688
2.46133333333334	0.35858154296875
2.46466666666667	0.364780426025391
2.468	0.361919403076172
2.47133333333334	0.351428985595703
2.47466666666667	0.338077545166016
2.478	0.333786010742188
2.48133333333334	0.334739685058594
2.48466666666667	0.331401824951172
2.488	0.319957733154297
2.49133333333334	0.302314758300781
2.49466666666667	0.288486480712891
2.498	0.281333923339844
2.50133333333334	0.274181365966797
2.50466666666667	0.273227691650391
2.508	0.280380249023438
2.51133333333334	0.295639038085938
2.51466666666667	0.308036804199219
2.518	0.308990478515625
2.52133333333334	0.307083129882813
2.52466666666667	0.303745269775391
2.528	0.299930572509766
2.53133333333334	0.298023223876953
2.53466666666667	0.293731689453125
2.538	0.293254852294922
2.54133333333334	0.293731689453125
2.54466666666667	0.295639038085938
2.548	0.29897689819336
2.55133333333334	0.304698944091797
2.55466666666667	0.31280517578125
2.558	0.3204345703125
2.56133333333334	0.322818756103516
2.56466666666667	0.324249267578125
2.568	0.324249267578125
2.57133333333334	0.323295593261719
2.57466666666667	0.323772430419922
2.578	0.326156616210938
2.58133333333334	0.327587127685547
2.58466666666667	0.32806396484375
2.588	0.330448150634766
2.59133333333334	0.331401824951172
2.59466666666667	0.327587127685547
2.598	0.319480895996094
2.60133333333334	0.316619873046875
2.60466666666667	0.314712524414063
2.608	0.308036804199219
2.61133333333334	0.299930572509766
2.61466666666667	0.298023223876953
2.618	0.301361083984375
2.62133333333334	0.301837921142578
2.62466666666667	0.300884246826172
2.628	0.303745269775391
2.63133333333334	0.308036804199219
2.63466666666667	0.308990478515625
2.638	0.307083129882813
2.64133333333334	0.307083129882813
2.64466666666667	0.31280517578125
2.648	0.319480895996094
2.65133333333334	0.32186508178711
2.65466666666667	0.322818756103516
2.658	0.325202941894531
2.66133333333334	0.32949447631836
2.66466666666667	0.32806396484375
2.668	0.322341918945313
2.67133333333334	0.318527221679688
2.67466666666667	0.3204345703125
2.678	0.322341918945313
2.68133333333334	0.32949447631836
2.68466666666667	0.33712387084961
2.688	0.342369079589844
2.69133333333334	0.338077545166016
2.69466666666667	0.323772430419922
2.698	0.30660629272461
2.70133333333334	0.291824340820313
2.70466666666667	0.284671783447266
2.708	0.285625457763672
2.71133333333334	0.293731689453125
2.71466666666667	0.306129455566406
2.718	0.31423568725586
2.72133333333334	0.317573547363281
2.72466666666667	0.319004058837891
2.728	0.319004058837891
2.73133333333334	0.318527221679688
2.73466666666667	0.31423568725586
2.738	0.31423568725586
2.74133333333334	0.31280517578125
2.74466666666667	0.315189361572266
2.748	0.317096710205078
2.75133333333334	0.322818756103516
2.75466666666667	0.335216522216797
2.758	0.349044799804688
2.76133333333334	0.364780426025391
2.76466666666667	0.370502471923828
2.768	0.370979309082031
2.77133333333334	0.370502471923828
2.77466666666667	0.370025634765625
2.778	0.367164611816406
2.78133333333334	0.357627868652344
2.78466666666667	0.351428985595703
2.788	0.351428985595703
2.79133333333334	0.356197357177735
2.79466666666667	0.361919403076172
2.798	0.369548797607422
2.80133333333334	0.380516052246094
2.80466666666667	0.39052963256836
2.808	0.393390655517578
2.81133333333334	0.385761260986328
2.81466666666667	0.371932983398438
2.818	0.35858154296875
2.82133333333334	0.350475311279297
2.82466666666667	0.347614288330078
2.828	0.347614288330078
2.83133333333334	0.346660614013672
2.83466666666667	0.348567962646485
2.838	0.349521636962891
2.84133333333334	0.347137451171875
2.84466666666667	0.334739685058594
2.848	0.326156616210938
2.85133333333334	0.327587127685547
2.85466666666667	0.327587127685547
2.858	0.32186508178711
2.86133333333334	0.313282012939453
2.86466666666667	0.308990478515625
2.868	0.307559967041016
2.87133333333334	0.303268432617188
2.87466666666667	0.304698944091797
2.878	0.309944152832031
2.88133333333334	0.315666198730469
2.88466666666667	0.318050384521485
2.888	0.31280517578125
2.89133333333334	0.305652618408203
2.89466666666667	0.298500061035156
2.898	0.293731689453125
2.90133333333334	0.291824340820313
2.90466666666667	0.293254852294922
2.908	0.302314758300781
2.91133333333334	0.311851501464844
2.91466666666667	0.318050384521485
2.918	0.319004058837891
2.92133333333334	0.312328338623047
2.92466666666667	0.303268432617188
2.928	0.299930572509766
2.93133333333334	0.307083129882813
2.93466666666667	0.3204345703125
2.938	0.333786010742188
2.94133333333334	0.349521636962891
2.94466666666667	0.365734100341797
2.948	0.372409820556641
2.95133333333334	0.365734100341797
2.95466666666667	0.349044799804688
2.958	0.334739685058594
2.96133333333334	0.325202941894531
2.96466666666667	0.322341918945313
2.968	0.325679779052735
2.97133333333334	0.337600708007813
2.97466666666667	0.347614288330078
2.978	0.352859497070313
2.98133333333334	0.356197357177735
2.98466666666667	0.359058380126953
2.988	0.36001205444336
2.99133333333334	0.355720520019531
2.99466666666667	0.355720520019531
2.998	0.362873077392578
3.00133333333334	0.371456146240235
3.00466666666667	0.37527084350586
3.008	0.372409820556641
3.01133333333334	0.36764144897461
3.01466666666667	0.361442565917969
3.018	0.353336334228516
3.02133333333334	0.346660614013672
3.02466666666667	0.340461730957031
3.028	0.337600708007813
3.03133333333334	0.336647033691406
3.03466666666667	0.340461730957031
3.038	0.351428985595703
3.04133333333334	0.361442565917969
3.04466666666667	0.366687774658203
3.048	0.367164611816406
3.05133333333334	0.369071960449219
3.05466666666667	0.370979309082031
3.058	0.370502471923828
3.06133333333334	0.371456146240235
3.06466666666667	0.379085540771485
3.068	0.392436981201172
3.07133333333334	0.403881072998047
3.07466666666667	0.409603118896485
3.078	0.404834747314453
3.08133333333334	0.393390655517578
3.08466666666667	0.380992889404297
3.088	0.372409820556641
3.09133333333334	0.370025634765625
3.09466666666667	0.366687774658203
3.098	0.367164611816406
3.10133333333334	0.372886657714844
3.10466666666667	0.388145446777344
3.108	0.405311584472656
3.11133333333334	0.415325164794922
3.11466666666667	0.426769256591797
3.118	0.441074371337891
3.12133333333334	0.456809997558594
3.12466666666667	0.461101531982422
3.128	0.458240509033203
3.13133333333334	0.464916229248047
3.13466666666667	0.477790832519531
3.138	0.490188598632813
3.14133333333334	0.502586364746094
3.14466666666667	0.522136688232422
3.148	0.543594360351563
3.15133333333334	0.55837631225586
3.15466666666667	0.571250915527344
3.158	0.590801239013672
3.16133333333334	0.61178207397461
3.16466666666667	0.631809234619141
3.168	0.658512115478516
3.17133333333334	0.699996948242188
3.17466666666667	0.75531005859375
3.178	0.818252563476563
3.18133333333334	0.885009765625
3.18466666666667	0.954151153564453
3.188	1.02281570434571
3.19133333333334	1.0828971862793
3.19466666666667	1.13344192504883
3.198	1.17635726928711
3.20133333333334	1.2202262878418
3.20466666666667	1.25932693481446
3.208	1.29032135009766
3.21133333333334	1.31893157958985
3.21466666666667	1.34468078613281
3.218	1.36566162109375
3.22133333333334	1.37138366699219
3.22466666666667	1.3723373413086
3.228	1.36995315551758
3.23133333333334	1.36137008666992
3.23466666666667	1.33895874023438
3.238	1.31082534790039
3.24133333333334	1.28412246704102
3.24466666666667	1.25598907470703
3.248	1.22451782226563
3.25133333333334	1.19352340698242
3.25466666666667	1.16968154907227
3.258	1.14536285400391
3.26133333333334	1.1134147644043
3.26466666666667	1.07526779174805
3.268	1.03759765625
3.27133333333334	0.998020172119141
3.27466666666667	0.956535339355469
3.278	0.917911529541016
3.28133333333334	0.888347625732422
3.28466666666667	0.863075256347656
3.288	0.838756561279297
3.29133333333334	0.814914703369141
3.29466666666667	0.792026519775391
3.298	0.767707824707032
3.30133333333334	0.743389129638672
3.30466666666667	0.721931457519532
3.308	0.702857971191407
3.31133333333334	0.686168670654297
3.31466666666667	0.671863555908203
3.318	0.660419464111328
3.32133333333334	0.650882720947266
3.32466666666667	0.642776489257813
3.328	0.632762908935547
3.33133333333334	0.61798095703125
3.33466666666667	0.599861145019532
3.338	0.585556030273438
3.34133333333334	0.575065612792969
3.34466666666667	0.570774078369141
3.348	0.568389892578125
3.35133333333334	0.570774078369141
3.35466666666667	0.577449798583985
3.358	0.579357147216797
3.36133333333334	0.576496124267578
3.36466666666667	0.565528869628907
3.368	0.55694580078125
3.37133333333334	0.548839569091797
3.37466666666667	0.539779663085938
3.378	0.528335571289063
3.38133333333334	0.514984130859375
3.38466666666667	0.507354736328125
3.388	0.502109527587891
3.39133333333334	0.499725341796875
3.39466666666667	0.496387481689453
3.398	0.494956970214844
3.40133333333334	0.493526458740235
3.40466666666667	0.487804412841797
3.408	0.48208236694336
3.41133333333334	0.477790832519531
3.41466666666667	0.476360321044922
3.418	0.478267669677735
3.42133333333334	0.483512878417969
3.42466666666667	0.494003295898438
3.428	0.499248504638672
3.43133333333334	0.498294830322266
3.43466666666667	0.500679016113282
3.438	0.507354736328125
3.44133333333334	0.514507293701172
3.44466666666667	0.519275665283203
3.448	0.521183013916016
3.45133333333334	0.521659851074219
3.45466666666667	0.516414642333985
3.458	0.509262084960938
3.46133333333334	0.500679016113282
3.46466666666667	0.490188598632813
3.468	0.484943389892578
3.47133333333334	0.483989715576172
3.47466666666667	0.486850738525391
3.478	0.486850738525391
3.48133333333334	0.489234924316406
3.48466666666667	0.502109527587891
3.488	0.524520874023438
3.49133333333334	0.544548034667969
3.49466666666667	0.556468963623047
3.498	0.557422637939453
3.50133333333334	0.555515289306641
3.50466666666667	0.549793243408203
3.508	0.534534454345703
3.51133333333334	0.514984130859375
3.51466666666667	0.497817993164063
3.518	0.487804412841797
3.52133333333334	0.477313995361328
3.52466666666667	0.462532043457031
3.528	0.45013427734375
3.53133333333334	0.443458557128906
3.53466666666667	0.440120697021485
3.538	0.437736511230469
3.54133333333334	0.433444976806641
3.54466666666667	0.433921813964844
3.548	0.440120697021485
3.55133333333334	0.443458557128906
3.55466666666667	0.444889068603516
3.558	0.444889068603516
3.56133333333334	0.449657440185547
3.56466666666667	0.452995300292969
3.568	0.452041625976563
3.57133333333334	0.451087951660156
3.57466666666667	0.453472137451172
3.578	0.456809997558594
3.58133333333334	0.457763671875
3.58466666666667	0.458240509033203
3.588	0.460147857666016
3.59133333333334	0.467300415039063
3.59466666666667	0.47445297241211
3.598	0.478744506835938
3.60133333333334	0.476360321044922
3.60466666666667	0.471591949462891
3.608	0.463962554931641
3.61133333333334	0.45013427734375
3.61466666666667	0.435352325439453
3.618	0.432014465332031
3.62133333333334	0.44393539428711
3.62466666666667	0.459671020507813
3.628	0.472068786621094
3.63133333333334	0.485897064208985
3.63466666666667	0.501155853271485
3.638	0.510215759277344
3.64133333333334	0.507354736328125
3.64466666666667	0.496864318847656
3.648	0.481605529785156
3.65133333333334	0.462532043457031
3.65466666666667	0.441551208496094
3.658	0.423431396484375
3.66133333333334	0.410556793212891
3.66466666666667	0.406265258789063
3.668	0.403881072998047
3.67133333333334	0.403881072998047
3.67466666666667	0.40435791015625
3.678	0.398635864257813
3.68133333333334	0.387191772460938
3.68466666666667	0.36764144897461
3.688	0.348091125488281
3.69133333333334	0.330448150634766
3.69466666666667	0.309944152832031
3.698	0.285148620605469
3.70133333333334	0.26082992553711
3.70466666666667	0.23794174194336
3.708	0.221729278564453
3.71133333333334	0.210285186767578
3.71466666666667	0.20742416381836
3.718	0.210762023925781
3.72133333333334	0.216007232666016
3.72466666666667	0.226497650146485
3.728	0.247955322265625
3.73133333333334	0.285148620605469
3.73466666666667	0.345706939697266
3.738	0.436782836914063
3.74133333333334	0.567913055419922
3.74466666666667	0.732421875
3.748	0.92458724975586
3.75133333333334	1.14154815673828
3.75466666666667	1.3885498046875
3.758	1.66893005371094
3.76133333333334	1.97601318359375
3.76466666666667	2.3188591003418
3.768	2.69508361816406
3.77133333333334	3.10707092285156
3.77466666666667	3.54623794555664
3.778	4.0125846862793
3.78133333333334	4.50372695922852
3.78466666666667	5.01108169555664
3.788	5.52797317504883
3.79133333333334	6.04391098022461
3.79466666666667	6.55889511108399
3.798	7.0648193359375
3.80133333333334	7.55453109741211
3.80466666666667	8.01372528076172
3.808	8.43381881713867
3.81133333333334	8.81767272949219
3.81466666666667	9.1547966003418
3.818	9.43422317504883
3.82133333333334	9.64832305908203
3.82466666666667	9.80234146118164
3.828	9.90152359008789
3.83133333333334	9.93585586547852
3.83466666666667	9.90438461303711
3.838	9.81330871582031
3.84133333333334	9.67025756835938
3.84466666666667	9.46998596191406
3.848	9.20963287353516
3.85133333333334	8.90111923217774
3.85466666666667	8.55779647827149
3.858	8.18490982055664
3.86133333333334	7.78722763061524
3.86466666666667	7.37619400024414
3.868	6.96611404418946
3.87133333333334	6.55364990234375
3.87466666666667	6.13880157470703
3.878	5.72299957275391
3.88133333333334	5.31435012817383
3.88466666666667	4.92191314697266
3.888	4.54235076904297
3.89133333333334	4.18901443481446
3.89466666666667	3.86142730712891
3.898	3.56435775756836
3.90133333333334	3.29113006591797
3.90466666666667	3.03840637207031
3.908	2.81572341918946
3.91133333333334	2.62165069580078
3.91466666666667	2.44998931884766
3.918	2.29406356811524
3.92133333333334	2.15816497802735
3.92466666666667	2.04944610595703
3.928	1.95741653442383
3.93133333333334	1.87540054321289
3.93466666666667	1.80959701538086
3.938	1.76858901977539
3.94133333333334	1.75094604492188
3.94466666666667	1.74570083618164
3.948	1.75619125366211
3.95133333333334	1.79004669189453
3.95466666666667	1.85108184814453
3.958	1.93881988525391
3.96133333333334	2.06804275512696
3.96466666666667	2.25114822387696
3.968	2.49290466308594
3.97133333333334	2.79855728149414
3.97466666666667	3.17907333374024
3.978	3.6468505859375
3.98133333333334	4.20522689819336
3.98466666666667	4.87422943115235
3.988	5.68151473999024
3.99133333333334	6.65426254272461
3.99466666666667	7.81583786010742
3.998	9.19008255004883
4.00133333333334	10.7989311218262
4.00466666666667	12.664794921875
4.008	14.7981643676758
4.01133333333334	17.2080993652344
4.01466666666667	19.8750495910645
4.018	22.7785110473633
4.02133333333334	25.8913040161133
4.02466666666667	29.1662216186524
4.028	32.5412750244141
4.03133333333334	35.9272956848145
4.03466666666667	39.2489433288574
4.038	42.4132347106934
4.04133333333334	45.3228950500488
4.04466666666667	47.8830337524414
4.048	50.0001907348633
4.05133333333334	51.6085624694825
4.05466666666667	52.6537895202637
4.058	53.1072616577149
4.06133333333334	52.9513359069825
4.06466666666667	52.1950721740723
4.068	50.8732795715332
4.07133333333334	49.0460395812988
4.07466666666667	46.785831451416
4.078	44.1708564758301
4.08133333333334	41.2888526916504
4.08466666666667	38.231372833252
4.088	35.0923538208008
4.09133333333334	31.9504737854004
4.09466666666667	28.8705825805664
4.098	25.9103775024414
4.10133333333334	23.1180191040039
4.10466666666667	20.5292701721192
4.108	18.157958984375
4.11133333333334	16.0074234008789
4.11466666666667	14.0838623046875
4.118	12.3815536499024
4.12133333333334	10.8985900878906
4.12466666666667	9.61828231811524
4.128	8.51964950561524
4.13133333333334	7.58218765258789
4.13466666666667	6.78777694702149
4.138	6.12354278564453
4.14133333333334	5.55801391601563
4.14466666666667	5.0649642944336
4.148	4.63104248046875
4.15133333333334	4.25291061401367
4.15466666666667	3.9205551147461
4.158	3.62539291381836
4.16133333333334	3.36217880249024
4.16466666666667	3.13282012939453
4.168	2.93350219726563
4.17133333333334	2.75516510009766
4.17466666666667	2.593994140625
4.178	2.43997573852539
4.18133333333334	2.29215621948242
4.18466666666667	2.15435028076172
4.188	2.0294189453125
4.19133333333334	1.91497802734375
4.19466666666667	1.80482864379883
4.198	1.70326232910156
4.20133333333334	1.61361694335938
4.20466666666667	1.53064727783203
4.208	1.4486312866211
4.21133333333334	1.36089324951172
4.21466666666667	1.26171112060547
4.218	1.14727020263672
4.22133333333334	1.02090835571289
4.22466666666667	0.882625579833985
4.228	0.734329223632813
4.23133333333334	0.572681427001953
4.23466666666667	0.402927398681641
4.238	0.220775604248047
4.24133333333334	0.0262260437011719
4.24466666666667	-0.181198120117188
4.248	-0.401496887207031
4.25133333333334	-0.633716583251953
4.25466666666667	-0.872611999511719
4.258	-1.10673904418946
4.26133333333334	-1.33562088012696
4.26466666666667	-1.55925750732422
4.268	-1.77145004272461
4.27133333333334	-1.95741653442383
4.27466666666667	-2.1200180053711
4.278	-2.26402282714844
4.28133333333334	-2.39324569702149
4.28466666666667	-2.49624252319336
4.288	-2.57062911987305
4.29133333333334	-2.61545181274414
4.29466666666667	-2.62451171875
4.298	-2.59876251220703
4.30133333333334	-2.53343582153321
4.30466666666667	-2.43806838989258
4.308	-2.3183822631836
4.31133333333334	-2.18296051025391
4.31466666666667	-2.03180313110352
4.318	-1.86443328857422
4.32133333333334	-1.68657302856446
4.32466666666667	-1.50871276855469
4.328	-1.33657455444336
4.33133333333334	-1.16920471191406
4.33466666666667	-1.00183486938477
4.338	-0.84066390991211
4.34133333333334	-0.690460205078125
4.34466666666667	-0.556468963623047
4.348	-0.432014465332031
4.35133333333334	-0.308513641357422
4.35466666666667	-0.198841094970703
4.358	-0.104904174804688
4.36133333333334	-0.02288818359375
4.36466666666667	0.0605583190917969
4.368	0.13875961303711
4.37133333333334	0.199317932128906
4.37466666666667	0.245094299316406
4.378	0.281333923339844
4.38133333333334	0.307559967041016
4.38466666666667	0.325202941894531
4.388	0.338554382324219
4.39133333333334	0.35238265991211
4.39466666666667	0.365257263183594
4.398	0.378131866455078
4.40133333333334	0.397682189941406
4.40466666666667	0.416278839111328
4.408	0.43487548828125
4.41133333333334	0.450611114501953
4.41466666666667	0.468254089355469
4.418	0.481605529785156
4.42133333333334	0.486373901367188
4.42466666666667	0.493049621582031
4.428	0.501632690429688
4.43133333333334	0.511646270751953
4.43466666666667	0.51259994506836
4.438	0.511646270751953
4.44133333333334	0.513076782226563
4.44466666666667	0.514984130859375
4.448	0.513076782226563
4.45133333333334	0.51116943359375
4.45466666666667	0.513076782226563
4.458	0.517368316650391
4.46133333333334	0.519275665283203
4.46466666666667	0.516891479492188
4.468	0.515460968017578
4.47133333333334	0.512123107910157
4.47466666666667	0.508785247802735
4.478	0.506401062011719
4.48133333333334	0.505924224853516
4.48466666666667	0.51116943359375
4.488	0.524044036865235
4.49133333333334	0.542640686035157
4.49466666666667	0.558853149414063
4.498	0.569343566894532
4.50133333333334	0.574588775634766
4.50466666666667	0.57220458984375
4.508	0.563621520996094
4.51133333333334	0.555515289306641
4.51466666666667	0.556468963623047
4.518	0.565052032470703
4.52133333333334	0.576972961425782
4.52466666666667	0.589847564697266
4.528	0.602245330810547
4.53133333333334	0.61178207397461
4.53466666666667	0.616550445556641
4.538	0.621318817138672
4.54133333333334	0.632762908935547
4.54466666666667	0.645637512207032
4.548	0.658988952636719
4.55133333333334	0.66375732421875
4.55466666666667	0.664234161376953
4.558	0.658512115478516
4.56133333333334	0.646591186523438
4.56466666666667	0.632762908935547
4.568	0.622272491455078
4.57133333333334	0.621795654296875
4.57466666666667	0.623703002929688
4.578	0.631332397460938
4.58133333333334	0.636577606201172
4.58466666666667	0.636577606201172
4.588	0.627994537353516
4.59133333333334	0.613689422607422
4.59466666666667	0.602245330810547
4.598	0.592231750488282
4.60133333333334	0.589847564697266
4.60466666666667	0.589370727539063
4.608	0.592708587646485
4.61133333333334	0.599384307861328
4.61466666666667	0.603199005126953
4.618	0.597000122070313
4.62133333333334	0.586032867431641
4.62466666666667	0.584602355957032
4.628	0.587940216064453
4.63133333333334	0.58889389038086
4.63466666666667	0.582218170166016
4.638	0.577926635742188
4.64133333333334	0.574588775634766
4.64466666666667	0.571250915527344
4.648	0.570297241210938
4.65133333333334	0.574111938476563
4.65466666666667	0.589370727539063
4.658	0.614166259765625
4.66133333333334	0.637531280517578
4.66466666666667	0.649452209472657
4.668	0.650882720947266
4.67133333333334	0.643730163574219
4.67466666666667	0.628471374511719
4.678	0.605106353759766
4.68133333333334	0.585079193115235
4.68466666666667	0.571250915527344
4.688	0.56600570678711
4.69133333333334	0.571250915527344
4.69466666666667	0.577926635742188
4.698	0.583171844482422
4.70133333333334	0.582218170166016
4.70466666666667	0.577926635742188
4.708	0.569820404052735
4.71133333333334	0.557899475097657
4.71466666666667	0.548839569091797
4.718	0.545978546142578
4.72133333333334	0.546455383300782
4.72466666666667	0.552177429199219
4.728	0.558853149414063
4.73133333333334	0.566482543945313
4.73466666666667	0.569343566894532
4.738	0.569820404052735
4.74133333333334	0.574588775634766
4.74466666666667	0.576496124267578
4.748	0.576019287109375
4.75133333333334	0.574588775634766
4.75466666666667	0.578880310058594
4.758	0.582695007324219
4.76133333333334	0.580787658691407
4.76466666666667	0.578880310058594
4.768	0.580787658691407
4.77133333333334	0.58126449584961
4.77466666666667	0.58126449584961
4.778	0.584125518798828
4.78133333333334	0.58889389038086
4.78466666666667	0.591754913330078
4.788	0.591754913330078
4.79133333333334	0.593185424804688
4.79466666666667	0.586509704589844
4.798	0.574111938476563
4.80133333333334	0.564098358154297
4.80466666666667	0.564098358154297
4.808	0.572681427001953
4.81133333333334	0.585556030273438
4.81466666666667	0.599861145019532
4.818	0.61798095703125
4.82133333333334	0.632286071777344
4.82466666666667	0.637054443359375
4.828	0.630378723144532
4.83133333333334	0.614643096923828
4.83466666666667	0.602245330810547
4.838	0.588417053222657
4.84133333333334	0.576972961425782
4.84466666666667	0.574588775634766
4.848	0.578403472900391
4.85133333333334	0.585079193115235
4.85466666666667	0.58889389038086
4.858	0.589847564697266
4.86133333333334	0.592708587646485
4.86466666666667	0.585079193115235
4.868	0.575542449951172
4.87133333333334	0.56600570678711
4.87466666666667	0.563621520996094
4.878	0.570297241210938
4.88133333333334	0.577926635742188
4.88466666666667	0.588417053222657
4.888	0.594139099121094
4.89133333333334	0.598430633544922
4.89466666666667	0.606536865234375
4.898	0.6103515625
4.90133333333334	0.604629516601563
4.90466666666667	0.59652328491211
4.908	0.593185424804688
4.91133333333334	0.592231750488282
4.91466666666667	0.585079193115235
4.918	0.579357147216797
4.92133333333334	0.581741333007813
4.92466666666667	0.582695007324219
4.928	0.580787658691407
4.93133333333334	0.578403472900391
4.93466666666667	0.57363510131836
4.938	0.565052032470703
4.94133333333334	0.552654266357422
4.94466666666667	0.553131103515625
4.948	0.561714172363282
4.95133333333334	0.57220458984375
4.95466666666667	0.586032867431641
4.958	0.602245330810547
4.96133333333334	0.619888305664063
4.96466666666667	0.628948211669922
4.968	0.629425048828125
4.97133333333334	0.626564025878907
4.97466666666667	0.620365142822266
4.978	0.617027282714844
4.98133333333334	0.609874725341797
4.98466666666667	0.599861145019532
4.988	0.592708587646485
4.99133333333334	0.587940216064453
4.99466666666667	0.585079193115235
4.998	0.574111938476563
5.00133333333334	0.567436218261719
5.00466666666667	0.571727752685547
5.008	0.585079193115235
5.01133333333334	0.598907470703125
5.01466666666667	0.609874725341797
5.018	0.626564025878907
5.02133333333334	0.643730163574219
5.02466666666667	0.65755844116211
5.028	0.664710998535157
5.03133333333334	0.665664672851563
5.03466666666667	0.664710998535157
5.038	0.662326812744141
5.04133333333334	0.65755844116211
5.04466666666667	0.646114349365235
5.048	0.628948211669922
5.05133333333334	0.61798095703125
5.05466666666667	0.612735748291016
5.058	0.608444213867188
5.06133333333334	0.603199005126953
5.06466666666667	0.598430633544922
5.068	0.601768493652344
5.07133333333334	0.603675842285157
5.07466666666667	0.603675842285157
5.078	0.60272216796875
5.08133333333334	0.601291656494141
5.08466666666667	0.601291656494141
5.088	0.594139099121094
5.09133333333334	0.583648681640625
5.09466666666667	0.568389892578125
5.098	0.555515289306641
5.10133333333334	0.548362731933594
5.10466666666667	0.546455383300782
5.108	0.554561614990235
5.11133333333334	0.567436218261719
5.11466666666667	0.58126449584961
5.118	0.590801239013672
5.12133333333334	0.595569610595703
5.12466666666667	0.592708587646485
5.128	0.584125518798828
5.13133333333334	0.575065612792969
5.13466666666667	0.571250915527344
5.138	0.57220458984375
5.14133333333334	0.571250915527344
5.14466666666667	0.569343566894532
5.148	0.564098358154297
5.15133333333334	0.557422637939453
5.15466666666667	0.551223754882813
5.158	0.54311752319336
5.16133333333334	0.539302825927735
5.16466666666667	0.539302825927735
5.168	0.547409057617188
5.17133333333334	0.560760498046875
5.17466666666667	0.574588775634766
5.178	0.590324401855469
5.18133333333334	0.603675842285157
5.18466666666667	0.615119934082032
5.188	0.620365142822266
5.19133333333334	0.620365142822266
5.19466666666667	0.615119934082032
5.198	0.612258911132813
5.20133333333334	0.616550445556641
5.20466666666667	0.621318817138672
5.208	0.623703002929688
5.21133333333334	0.622272491455078
5.21466666666667	0.622749328613282
5.218	0.616073608398438
5.22133333333334	0.600337982177735
5.22466666666667	0.583648681640625
5.228	0.57363510131836
5.23133333333334	0.57220458984375
5.23466666666667	0.575065612792969
5.238	0.582695007324219
5.24133333333334	0.588417053222657
5.24466666666667	0.5950927734375
5.248	0.600814819335938
5.25133333333334	0.603199005126953
5.25466666666667	0.599384307861328
5.258	0.58746337890625
5.26133333333334	0.580787658691407
5.26466666666667	0.581741333007813
5.268	0.586986541748047
5.27133333333334	0.590324401855469
5.27466666666667	0.59652328491211
5.278	0.608921051025391
5.28133333333334	0.622749328613282
5.28466666666667	0.628948211669922
5.288	0.629425048828125
5.29133333333334	0.630378723144532
5.29466666666667	0.630378723144532
5.298	0.630855560302735
5.30133333333334	0.629901885986328
5.30466666666667	0.632286071777344
5.308	0.636100769042969
5.31133333333334	0.639438629150391
5.31466666666667	0.641345977783203
5.318	0.644207000732422
5.32133333333334	0.648021697998047
5.32466666666667	0.646591186523438
5.328	0.639915466308594
5.33133333333334	0.628948211669922
5.33466666666667	0.618457794189453
5.338	0.608921051025391
5.34133333333334	0.606060028076172
5.34466666666667	0.607967376708985
5.348	0.6103515625
5.35133333333334	0.612258911132813
5.35466666666667	0.617504119873047
5.358	0.623703002929688
5.36133333333334	0.620841979980469
5.36466666666667	0.612735748291016
5.368	0.604629516601563
5.37133333333334	0.60272216796875
5.37466666666667	0.60415267944336
5.378	0.603199005126953
5.38133333333334	0.599384307861328
5.38466666666667	0.592231750488282
5.388	0.58746337890625
5.39133333333334	0.58746337890625
5.39466666666667	0.589847564697266
5.398	0.590801239013672
5.40133333333334	0.591754913330078
5.40466666666667	0.5950927734375
5.408	0.603675842285157
5.41133333333334	0.609874725341797
5.41466666666667	0.6103515625
5.418	0.608444213867188
5.42133333333334	0.610828399658203
5.42466666666667	0.614643096923828
5.428	0.611305236816407
5.43133333333334	0.608921051025391
5.43466666666667	0.609874725341797
5.438	0.615119934082032
5.44133333333334	0.61941146850586
5.44466666666667	0.628471374511719
5.448	0.645637512207032
5.45133333333334	0.658512115478516
5.45466666666667	0.663280487060547
5.458	0.66518783569336
5.46133333333334	0.673770904541016
5.46466666666667	0.678062438964844
5.468	0.67138671875
5.47133333333334	0.656604766845703
5.47466666666667	0.644683837890625
5.478	0.637531280517578
5.48133333333334	0.626564025878907
5.48466666666667	0.615119934082032
5.488	0.605583190917969
5.49133333333334	0.599861145019532
5.49466666666667	0.594615936279297
5.498	0.591754913330078
5.50133333333334	0.593662261962891
5.50466666666667	0.605106353759766
5.508	0.620841979980469
5.51133333333334	0.636100769042969
5.51466666666667	0.645637512207032
5.518	0.653266906738282
5.52133333333334	0.662326812744141
5.52466666666667	0.666141510009766
5.528	0.661849975585938
5.53133333333334	0.652313232421875
5.53466666666667	0.644683837890625
5.538	0.63467025756836
5.54133333333334	0.623226165771485
5.54466666666667	0.61798095703125
5.548	0.621318817138672
5.55133333333334	0.632762908935547
5.55466666666667	0.646591186523438
5.558	0.661849975585938
5.56133333333334	0.669956207275391
5.56466666666667	0.662803649902344
5.568	0.645637512207032
5.57133333333334	0.632762908935547
5.57466666666667	0.631332397460938
5.578	0.634193420410157
5.58133333333334	0.638961791992188
5.58466666666667	0.643730163574219
5.588	0.654220581054688
5.59133333333334	0.66518783569336
5.59466666666667	0.669956207275391
5.598	0.665664672851563
5.60133333333334	0.652790069580078
5.60466666666667	0.643730163574219
5.608	0.641345977783203
5.61133333333334	0.639915466308594
5.61466666666667	0.636577606201172
5.618	0.637054443359375
5.62133333333334	0.644683837890625
5.62466666666667	0.658035278320313
5.628	0.667095184326172
5.63133333333334	0.674247741699219
5.63466666666667	0.675678253173828
5.638	0.670433044433594
5.64133333333334	0.662326812744141
5.64466666666667	0.652313232421875
5.648	0.645637512207032
5.65133333333334	0.639915466308594
5.65466666666667	0.639915466308594
5.658	0.646114349365235
5.66133333333334	0.652313232421875
5.66466666666667	0.653266906738282
5.668	0.646591186523438
5.67133333333334	0.636100769042969
5.67466666666667	0.627994537353516
5.678	0.624656677246094
5.68133333333334	0.625133514404297
5.68466666666667	0.626087188720703
5.688	0.628948211669922
5.69133333333334	0.636577606201172
5.69466666666667	0.641345977783203
5.698	0.637054443359375
5.70133333333334	0.627517700195313
5.70466666666667	0.621795654296875
5.708	0.6256103515625
5.71133333333334	0.631332397460938
5.71466666666667	0.634193420410157
5.718	0.63467025756836
5.72133333333334	0.635623931884766
5.72466666666667	0.636100769042969
5.728	0.633716583251953
5.73133333333334	0.628471374511719
5.73466666666667	0.621318817138672
5.738	0.614643096923828
5.74133333333334	0.613689422607422
5.74466666666667	0.621795654296875
5.748	0.633716583251953
5.75133333333334	0.644207000732422
5.75466666666667	0.654697418212891
5.758	0.665664672851563
5.76133333333334	0.672340393066407
5.76466666666667	0.673294067382813
5.768	0.668525695800782
5.77133333333334	0.662803649902344
5.77466666666667	0.660419464111328
5.778	0.661373138427735
5.78133333333334	0.666141510009766
5.78466666666667	0.670433044433594
5.788	0.669956207275391
5.79133333333334	0.66375732421875
5.79466666666667	0.64992904663086
5.798	0.641345977783203
5.80133333333334	0.638961791992188
5.80466666666667	0.636100769042969
5.808	0.634193420410157
5.81133333333334	0.634193420410157
5.81466666666667	0.641822814941407
5.818	0.649452209472657
5.82133333333334	0.651359558105469
5.82466666666667	0.650882720947266
5.828	0.647068023681641
5.83133333333334	0.640392303466797
5.83466666666667	0.628471374511719
5.838	0.614643096923828
5.84133333333334	0.603199005126953
5.84466666666667	0.59652328491211
5.848	0.59652328491211
5.85133333333334	0.605583190917969
5.85466666666667	0.612258911132813
5.858	0.616550445556641
5.86133333333334	0.621795654296875
5.86466666666667	0.627994537353516
5.868	0.63323974609375
5.87133333333334	0.630855560302735
5.87466666666667	0.634193420410157
5.878	0.638961791992188
5.88133333333334	0.637054443359375
5.88466666666667	0.630855560302735
5.888	0.624179840087891
5.89133333333334	0.621318817138672
5.89466666666667	0.617027282714844
5.898	0.615119934082032
5.90133333333334	0.617027282714844
5.90466666666667	0.620365142822266
5.908	0.624656677246094
5.91133333333334	0.628948211669922
5.91466666666667	0.635147094726563
5.918	0.639915466308594
5.92133333333334	0.646114349365235
5.92466666666667	0.655174255371094
5.928	0.661373138427735
5.93133333333334	0.669479370117188
5.93466666666667	0.676155090332032
5.938	0.681400299072266
5.94133333333334	0.681400299072266
5.94466666666667	0.672340393066407
5.948	0.658988952636719
5.95133333333334	0.638961791992188
5.95466666666667	0.61941146850586
5.958	0.607490539550782
5.96133333333334	0.600337982177735
5.96466666666667	0.601291656494141
5.968	0.610828399658203
5.97133333333334	0.624656677246094
5.97466666666667	0.638008117675782
5.978	0.636577606201172
5.98133333333334	0.633716583251953
5.98466666666667	0.627517700195313
5.988	0.6256103515625
5.99133333333334	0.624179840087891
5.99466666666667	0.624656677246094
5.998	0.636100769042969
6.00133333333334	0.648975372314453
6.00466666666667	0.658035278320313
6.008	0.653266906738282
6.01133333333334	0.643730163574219
6.01466666666667	0.638961791992188
6.018	0.630855560302735
6.02133333333334	0.623703002929688
6.02466666666667	0.618457794189453
6.028	0.620841979980469
6.03133333333334	0.626564025878907
6.03466666666667	0.629901885986328
6.038	0.637054443359375
6.04133333333334	0.646114349365235
6.04466666666667	0.659942626953125
6.048	0.670433044433594
6.05133333333334	0.682830810546875
6.05466666666667	0.692844390869141
6.058	0.697612762451172
6.06133333333334	0.69570541381836
6.06466666666667	0.68807601928711
6.068	0.685691833496094
6.07133333333334	0.683307647705078
6.07466666666667	0.682353973388672
6.078	0.678062438964844
6.08133333333334	0.673294067382813
6.08466666666667	0.669002532958985
6.088	0.662326812744141
6.09133333333334	0.6561279296875
6.09466666666667	0.652790069580078
6.098	0.656604766845703
6.10133333333334	0.664710998535157
6.10466666666667	0.673294067382813
6.108	0.682353973388672
6.11133333333334	0.687599182128907
6.11466666666667	0.687122344970703
6.118	0.685214996337891
6.12133333333334	0.6866455078125
6.12466666666667	0.690460205078125
6.128	0.692367553710938
6.13133333333334	0.697135925292969
6.13466666666667	0.699043273925782
6.138	0.69570541381836
6.14133333333334	0.685214996337891
6.14466666666667	0.673294067382813
6.148	0.666618347167969
6.15133333333334	0.654220581054688
6.15466666666667	0.641822814941407
6.158	0.630855560302735
6.16133333333334	0.62704086303711
6.16466666666667	0.620365142822266
6.168	0.609397888183594
6.17133333333334	0.602245330810547
6.17466666666667	0.60272216796875
6.178	0.607490539550782
6.18133333333334	0.614166259765625
6.18466666666667	0.629901885986328
6.188	0.647068023681641
6.19133333333334	0.66518783569336
6.19466666666667	0.676631927490235
6.198	0.685214996337891
6.20133333333334	0.690937042236328
6.20466666666667	0.690460205078125
6.208	0.689506530761719
6.21133333333334	0.68807601928711
6.21466666666667	0.687599182128907
6.218	0.686168670654297
6.22133333333334	0.681400299072266
6.22466666666667	0.678062438964844
6.228	0.675201416015625
6.23133333333334	0.669479370117188
6.23466666666667	0.66518783569336
6.238	0.662803649902344
6.24133333333334	0.662803649902344
6.24466666666667	0.66375732421875
6.248	0.664234161376953
6.25133333333334	0.669956207275391
6.25466666666667	0.677585601806641
6.258	0.685214996337891
6.26133333333334	0.687599182128907
6.26466666666667	0.67901611328125
6.268	0.672340393066407
6.27133333333334	0.669956207275391
6.27466666666667	0.666618347167969
6.278	0.655174255371094
6.28133333333334	0.648021697998047
6.28466666666667	0.649452209472657
6.288	0.655174255371094
6.29133333333334	0.651359558105469
6.29466666666667	0.643730163574219
6.298	0.644207000732422
6.30133333333334	0.645637512207032
6.30466666666667	0.646114349365235
6.308	0.638008117675782
6.31133333333334	0.63323974609375
6.31466666666667	0.634193420410157
6.318	0.635623931884766
6.32133333333334	0.638961791992188
6.32466666666667	0.639438629150391
6.328	0.638961791992188
6.33133333333334	0.63323974609375
6.33466666666667	0.628948211669922
6.338	0.628948211669922
6.34133333333334	0.631332397460938
6.34466666666667	0.636100769042969
6.348	0.638008117675782
6.35133333333334	0.647544860839844
6.35466666666667	0.6561279296875
6.358	0.664234161376953
6.36133333333334	0.666618347167969
6.36466666666667	0.661849975585938
6.368	0.65755844116211
6.37133333333334	0.648021697998047
6.37466666666667	0.643730163574219
6.378	0.638961791992188
6.38133333333334	0.636577606201172
6.38466666666667	0.64229965209961
6.388	0.654697418212891
6.39133333333334	0.668525695800782
6.39466666666667	0.672340393066407
6.398	0.673770904541016
6.40133333333334	0.67901611328125
6.40466666666667	0.68807601928711
6.408	0.694751739501953
6.41133333333334	0.704288482666016
6.41466666666667	0.714302062988282
6.418	0.719547271728516
6.42133333333334	0.715255737304688
6.42466666666667	0.699520111083985
6.428	0.67901611328125
6.43133333333334	0.655174255371094
6.43466666666667	0.637054443359375
6.438	0.627994537353516
6.44133333333334	0.627517700195313
6.44466666666667	0.638008117675782
6.448	0.654220581054688
6.45133333333334	0.667095184326172
6.45466666666667	0.676631927490235
6.458	0.678062438964844
6.46133333333334	0.677585601806641
6.46466666666667	0.67138671875
6.468	0.664234161376953
6.47133333333334	0.66518783569336
6.47466666666667	0.669479370117188
6.478	0.674724578857422
6.48133333333334	0.673770904541016
6.48466666666667	0.670433044433594
6.488	0.669002532958985
6.49133333333334	0.665664672851563
6.49466666666667	0.658035278320313
6.498	0.650405883789063
6.50133333333334	0.644207000732422
6.50466666666667	0.642776489257813
6.508	0.646114349365235
6.51133333333334	0.650882720947266
6.51466666666667	0.661373138427735
6.518	0.670433044433594
6.52133333333334	0.681400299072266
6.52466666666667	0.689983367919922
6.528	0.692844390869141
6.53133333333334	0.693798065185547
6.53466666666667	0.68807601928711
6.538	0.678062438964844
6.54133333333334	0.664234161376953
6.54466666666667	0.656604766845703
6.548	0.654220581054688
6.55133333333334	0.652790069580078
6.55466666666667	0.654697418212891
6.558	0.662803649902344
6.56133333333334	0.675201416015625
6.56466666666667	0.681400299072266
6.568	0.673770904541016
6.57133333333334	0.661849975585938
6.57466666666667	0.652313232421875
6.578	0.648975372314453
6.58133333333334	0.646591186523438
6.58466666666667	0.648021697998047
6.588	0.662803649902344
6.59133333333334	0.678539276123047
6.59466666666667	0.687122344970703
6.598	0.683784484863282
6.60133333333334	0.673770904541016
6.60466666666667	0.660896301269532
6.608	0.640869140625
6.61133333333334	0.621795654296875
6.61466666666667	0.610828399658203
6.618	0.605106353759766
6.62133333333334	0.608444213867188
6.62466666666667	0.61178207397461
6.628	0.614643096923828
6.63133333333334	0.615596771240235
6.63466666666667	0.618457794189453
6.638	0.627994537353516
6.64133333333334	0.632286071777344
6.64466666666667	0.637054443359375
6.648	0.643253326416016
6.65133333333334	0.656604766845703
6.65466666666667	0.667095184326172
6.658	0.670909881591797
6.66133333333334	0.676631927490235
6.66466666666667	0.687599182128907
[truncated: 2,506 more rows]
