# Supplementary material for: Phase-Specific Parameter Estimation in Chiral HPLC Using 1‑Site, 2‑Site Stochastic Models, and Unified Equation Approach
Source: Anal Chem. 2026 Apr 29;98(18):13925–39. doi: 10.1021/acs.analchem.6c01634 (PMC13177292; doi:10.1021/acs.analchem.6c01634)
Supplement: Supplementary file 2 [file ac6c01634_si_002.zip › SupportingInformation/01_isotherm_fit/CELL4_data/LORA_CELL4_05_10_22502.CSV]

0.0025	-0.0457763671875
0.00583333333333334	-0.0524520874023438
0.00916666666666667	-0.0591278076171875
0.0125	-0.0591278076171875
0.0158333333333334	-0.0548362731933594
0.0191666666666667	-0.0557899475097657
0.0225	-0.0576972961425782
0.0258333333333334	-0.0510215759277344
0.0291666666666667	-0.0386238098144531
0.0325	-0.0329017639160156
0.0358333333333334	-0.0319480895996094
0.0391666666666667	-0.0290870666503906
0.0425	-0.0214576721191406
0.0458333333333334	-0.0157356262207031
0.0491666666666667	-0.0109672546386719
0.0525	0.00095367431640625
0.0558333333333334	0.0123977661132813
0.0591666666666667	0.0128746032714844
0.0625	0.00143051147460938
0.0658333333333334	-0.0162124633789063
0.0691666666666667	-0.034332275390625
0.0725	-0.0548362731933594
0.0758333333333334	-0.0710487365722657
0.0791666666666667	-0.080108642578125
0.0825	-0.08392333984375
0.0858333333333334	-0.0844001770019531
0.0891666666666667	-0.0786781311035157
0.0925	-0.0662803649902344
0.0958333333333334	-0.0557899475097657
0.0991666666666667	-0.0467300415039063
0.1025	-0.0391006469726563
0.105833333333334	-0.030517578125
0.109166666666667	-0.0247955322265625
0.1125	-0.0209808349609375
0.115833333333334	-0.0119209289550781
0.119166666666667	-0.00333786010742188
0.1225	0.00429153442382813
0.125833333333334	0.0104904174804688
0.129166666666667	0.0166893005371094
0.1325	0.0176429748535156
0.135833333333334	0.00762939453125
0.139166666666667	0
0.1425	-0.00238418579101563
0.145833333333334	-0.00238418579101563
0.149166666666667	-0.0104904174804688
0.1525	-0.0224113464355469
0.155833333333334	-0.0281333923339844
0.159166666666667	-0.0324249267578125
0.1625	-0.0376701354980469
0.165833333333334	-0.0457763671875
0.169166666666667	-0.0510215759277344
0.1725	-0.0491142272949219
0.175833333333334	-0.0400543212890625
0.179166666666667	-0.0238418579101563
0.1825	-0.00810623168945313
0.185833333333334	0.00286102294921875
0.189166666666667	0.00762939453125
0.1925	0.00810623168945313
0.195833333333334	0.0019073486328125
0.199166666666667	-0.0109672546386719
0.2025	-0.0290870666503906
0.205833333333334	-0.0433921813964844
0.209166666666667	-0.0500679016113282
0.2125	-0.0519752502441407
0.215833333333334	-0.0576972961425782
0.219166666666667	-0.0677108764648438
0.2225	-0.0715255737304688
0.225833333333334	-0.0662803649902344
0.229166666666667	-0.0529289245605469
0.2325	-0.041961669921875
0.235833333333334	-0.0357627868652344
0.239166666666667	-0.0314712524414063
0.2425	-0.0276565551757813
0.245833333333334	-0.0243186950683594
0.249166666666667	-0.0252723693847656
0.2525	-0.0257492065429688
0.255833333333334	-0.0209808349609375
0.259166666666667	-0.0162124633789063
0.2625	-0.0162124633789063
0.265833333333334	-0.0200271606445313
0.269166666666667	-0.0300407409667969
0.2725	-0.041961669921875
0.275833333333334	-0.0562667846679688
0.279166666666667	-0.0576972961425782
0.2825	-0.0519752502441407
0.285833333333334	-0.0448226928710938
0.289166666666667	-0.0338554382324219
0.2925	-0.0195503234863281
0.295833333333334	-0.00619888305664063
0.299166666666667	-0.0057220458984375
0.3025	-0.0123977661132813
0.305833333333334	-0.0200271606445313
0.309166666666667	-0.0257492065429688
0.3125	-0.0290870666503906
0.315833333333334	-0.0338554382324219
0.319166666666667	-0.0324249267578125
0.3225	-0.026702880859375
0.325833333333334	-0.0171661376953125
0.329166666666667	-0.00667572021484375
0.3325	0.000476837158203125
0.335833333333334	0.0057220458984375
0.339166666666667	0.00905990600585938
0.3425	0.0109672546386719
0.345833333333334	0.0095367431640625
0.349166666666667	0
0.3525	-0.0147819519042969
0.355833333333334	-0.0238418579101563
0.359166666666667	-0.0209808349609375
0.3625	-0.0143051147460938
0.365833333333334	-0.0138282775878906
0.369166666666667	-0.0147819519042969
0.3725	-0.0119209289550781
0.375833333333334	-0.00476837158203125
0.379166666666667	-0.003814697265625
0.3825	-0.00524520874023438
0.385833333333334	-0.003814697265625
0.389166666666667	-0.0019073486328125
0.3925	-0.00333786010742188
0.395833333333334	-0.0133514404296875
0.399166666666667	-0.019073486328125
0.4025	-0.0195503234863281
0.405833333333334	-0.0185966491699219
0.409166666666667	-0.0152587890625
0.4125	-0.00905990600585938
0.415833333333334	0.00143051147460938
0.419166666666667	0.00286102294921875
0.4225	-0.00476837158203125
0.425833333333334	-0.0143051147460938
0.429166666666667	-0.0205039978027344
0.4325	-0.02288818359375
0.435833333333334	-0.0252723693847656
0.439166666666667	-0.026702880859375
0.4425	-0.0286102294921875
0.445833333333334	-0.0295639038085938
0.449166666666667	-0.030517578125
0.4525	-0.030517578125
0.455833333333334	-0.0314712524414063
0.459166666666667	-0.0329017639160156
0.4625	-0.0333786010742188
0.465833333333334	-0.0376701354980469
0.469166666666667	-0.0429153442382813
0.4725	-0.0548362731933594
0.475833333333334	-0.0643730163574219
0.479166666666667	-0.0710487365722657
0.4825	-0.0705718994140625
0.485833333333334	-0.0638961791992188
0.489166666666667	-0.0557899475097657
0.4925	-0.0467300415039063
0.495833333333334	-0.0429153442382813
0.499166666666667	-0.0391006469726563
0.5025	-0.0348091125488281
0.505833333333334	-0.030517578125
0.509166666666667	-0.0295639038085938
0.5125	-0.0286102294921875
0.515833333333334	-0.02288818359375
0.519166666666667	-0.019073486328125
0.5225	-0.0219345092773438
0.525833333333333	-0.0276565551757813
0.529166666666667	-0.0276565551757813
0.5325	-0.026702880859375
0.535833333333334	-0.0290870666503906
0.539166666666667	-0.0329017639160156
0.5425	-0.0348091125488281
0.545833333333334	-0.0314712524414063
0.549166666666667	-0.0271797180175781
0.5525	-0.0214576721191406
0.555833333333334	-0.0185966491699219
0.559166666666667	-0.0181198120117188
0.5625	-0.0171661376953125
0.565833333333334	-0.0209808349609375
0.569166666666667	-0.0348091125488281
0.5725	-0.05340576171875
0.575833333333334	-0.0624656677246094
0.579166666666667	-0.0581741333007813
0.5825	-0.0476837158203125
0.585833333333334	-0.0386238098144531
0.589166666666667	-0.0314712524414063
0.5925	-0.0281333923339844
0.595833333333334	-0.0295639038085938
0.599166666666667	-0.034332275390625
0.6025	-0.0376701354980469
0.605833333333334	-0.0391006469726563
0.609166666666667	-0.034332275390625
0.6125	-0.0286102294921875
0.615833333333334	-0.0262260437011719
0.619166666666667	-0.034332275390625
0.6225	-0.0448226928710938
0.625833333333334	-0.0472068786621094
0.629166666666667	-0.0429153442382813
0.6325	-0.0338554382324219
0.635833333333334	-0.0233650207519531
0.639166666666667	-0.0095367431640625
0.6425	-0.00143051147460938
0.645833333333334	-0.00286102294921875
0.649166666666667	-0.0133514404296875
0.6525	-0.0238418579101563
0.655833333333334	-0.0300407409667969
0.659166666666667	-0.0309944152832031
0.6625	-0.0233650207519531
0.665833333333334	-0.0109672546386719
0.669166666666667	0.00238418579101563
0.6725	0.0095367431640625
0.675833333333334	0.0157356262207031
0.679166666666667	0.0224113464355469
0.6825	0.0233650207519531
0.685833333333334	0.0185966491699219
0.689166666666667	0.0119209289550781
0.6925	0.0095367431640625
0.695833333333334	0.0057220458984375
0.699166666666667	-0.00095367431640625
0.7025	-0.00762939453125
0.705833333333334	-0.0109672546386719
0.709166666666667	-0.011444091796875
0.7125	-0.0162124633789063
0.715833333333334	-0.0214576721191406
0.719166666666667	-0.0281333923339844
0.7225	-0.030517578125
0.725833333333334	-0.03814697265625
0.729166666666667	-0.0429153442382813
0.7325	-0.0357627868652344
0.735833333333334	-0.02288818359375
0.739166666666667	-0.0128746032714844
0.7425	-0.0171661376953125
0.745833333333334	-0.0209808349609375
0.749166666666667	-0.0262260437011719
0.7525	-0.0309944152832031
0.755833333333334	-0.034332275390625
0.759166666666667	-0.0371932983398438
0.7625	-0.0376701354980469
0.765833333333334	-0.0410079956054688
0.769166666666667	-0.0481605529785156
0.7725	-0.06103515625
0.775833333333334	-0.0767707824707032
0.779166666666667	-0.0867843627929688
0.7825	-0.0867843627929688
0.785833333333334	-0.0777244567871094
0.789166666666667	-0.064849853515625
0.7925	-0.0524520874023438
0.795833333333334	-0.0472068786621094
0.799166666666667	-0.0476837158203125
0.8025	-0.0486373901367188
0.805833333333334	-0.0538825988769532
0.809166666666667	-0.057220458984375
0.8125	-0.0596046447753907
0.815833333333334	-0.05340576171875
0.819166666666667	-0.0443458557128906
0.8225	-0.0376701354980469
0.825833333333333	-0.0324249267578125
0.829166666666667	-0.0243186950683594
0.8325	-0.0147819519042969
0.835833333333334	-0.0019073486328125
0.839166666666667	0.00524520874023438
0.8425	0.0104904174804688
0.845833333333334	0.0100135803222656
0.849166666666667	0.00429153442382813
0.8525	-0.00858306884765625
0.855833333333334	-0.0286102294921875
0.859166666666667	-0.0438690185546875
0.8625	-0.0524520874023438
0.865833333333334	-0.0529289245605469
0.869166666666667	-0.0505447387695313
0.8725	-0.0467300415039063
0.875833333333334	-0.0457763671875
0.879166666666667	-0.0481605529785156
0.8825	-0.0553131103515625
0.885833333333334	-0.0624656677246094
0.889166666666667	-0.0662803649902344
0.8925	-0.0643730163574219
0.895833333333334	-0.0562667846679688
0.899166666666667	-0.0457763671875
0.9025	-0.030517578125
0.905833333333334	-0.0138282775878906
0.909166666666667	0
0.9125	0.0119209289550781
0.915833333333334	0.0200271606445313
0.919166666666667	0.0219345092773438
0.9225	0.0123977661132813
0.925833333333333	-0.003814697265625
0.929166666666667	-0.0185966491699219
0.9325	-0.0314712524414063
0.935833333333334	-0.0481605529785156
0.939166666666667	-0.0586509704589844
0.9425	-0.06103515625
0.945833333333334	-0.0557899475097657
0.949166666666667	-0.057220458984375
0.9525	-0.0624656677246094
0.955833333333334	-0.0605583190917969
0.959166666666667	-0.0543594360351563
0.9625	-0.0443458557128906
0.965833333333334	-0.0391006469726563
0.969166666666667	-0.0314712524414063
0.9725	-0.0252723693847656
0.975833333333334	-0.0238418579101563
0.979166666666667	-0.0247955322265625
0.9825	-0.0309944152832031
0.985833333333334	-0.0333786010742188
0.989166666666667	-0.0348091125488281
0.9925	-0.034332275390625
0.995833333333334	-0.0290870666503906
0.999166666666667	-0.0252723693847656
1.0025	-0.0200271606445313
1.00583333333334	-0.0238418579101563
1.00916666666667	-0.0281333923339844
1.0125	-0.0276565551757813
1.01583333333334	-0.0281333923339844
1.01916666666667	-0.0281333923339844
1.0225	-0.0333786010742188
1.02583333333334	-0.0352859497070313
1.02916666666667	-0.0395774841308594
1.0325	-0.0448226928710938
1.03583333333334	-0.0448226928710938
1.03916666666667	-0.0410079956054688
1.0425	-0.0338554382324219
1.04583333333334	-0.0243186950683594
1.04916666666667	-0.0176429748535156
1.0525	-0.0166893005371094
1.05583333333334	-0.0247955322265625
1.05916666666667	-0.0333786010742188
1.0625	-0.0405311584472656
1.06583333333334	-0.0414848327636719
1.06916666666667	-0.03814697265625
1.0725	-0.0319480895996094
1.07583333333334	-0.0276565551757813
1.07916666666667	-0.0309944152832031
1.0825	-0.0333786010742188
1.08583333333334	-0.0410079956054688
1.08916666666667	-0.0424385070800781
1.0925	-0.0462532043457031
1.09583333333334	-0.0429153442382813
1.09916666666667	-0.0371932983398438
1.1025	-0.0324249267578125
1.10583333333334	-0.0324249267578125
1.10916666666667	-0.0386238098144531
1.1125	-0.0429153442382813
1.11583333333334	-0.0486373901367188
1.11916666666667	-0.0543594360351563
1.1225	-0.0600814819335938
1.12583333333334	-0.0557899475097657
1.12916666666667	-0.0452995300292969
1.1325	-0.0348091125488281
1.13583333333334	-0.030517578125
1.13916666666667	-0.0338554382324219
1.1425	-0.0386238098144531
1.14583333333334	-0.0438690185546875
1.14916666666667	-0.0481605529785156
1.1525	-0.0524520874023438
1.15583333333334	-0.0557899475097657
1.15916666666667	-0.0524520874023438
1.1625	-0.0448226928710938
1.16583333333334	-0.0414848327636719
1.16916666666667	-0.0486373901367188
1.1725	-0.0596046447753907
1.17583333333334	-0.0720024108886719
1.17916666666667	-0.0867843627929688
1.1825	-0.0963211059570313
1.18583333333334	-0.095367431640625
1.18916666666667	-0.0844001770019531
1.1925	-0.0710487365722657
1.19583333333334	-0.0567436218261719
1.19916666666667	-0.0386238098144531
1.2025	-0.026702880859375
1.20583333333334	-0.0238418579101563
1.20916666666667	-0.0257492065429688
1.2125	-0.0276565551757813
1.21583333333334	-0.0262260437011719
1.21916666666667	-0.0247955322265625
1.2225	-0.0238418579101563
1.22583333333334	-0.0205039978027344
1.22916666666667	-0.0185966491699219
1.2325	-0.0133514404296875
1.23583333333334	-0.0119209289550781
1.23916666666667	-0.0119209289550781
1.2425	-0.00810623168945313
1.24583333333334	-0.00238418579101563
1.24916666666667	0.00238418579101563
1.2525	0.00333786010742188
1.25583333333334	0.0057220458984375
1.25916666666667	0.00858306884765625
1.2625	0.00619888305664063
1.26583333333334	-0.00286102294921875
1.26916666666667	-0.0138282775878906
1.2725	-0.0271797180175781
1.27583333333334	-0.0376701354980469
1.27916666666667	-0.0443458557128906
1.2825	-0.0476837158203125
1.28583333333334	-0.0543594360351563
1.28916666666667	-0.0553131103515625
1.2925	-0.0486373901367188
1.29583333333334	-0.0371932983398438
1.29916666666667	-0.0348091125488281
1.3025	-0.0324249267578125
1.30583333333334	-0.0252723693847656
1.30916666666667	-0.0185966491699219
1.3125	-0.0152587890625
1.31583333333334	-0.0209808349609375
1.31916666666667	-0.0262260437011719
1.3225	-0.030517578125
1.32583333333334	-0.0324249267578125
1.32916666666667	-0.0338554382324219
1.3325	-0.0367164611816406
1.33583333333334	-0.0338554382324219
1.33916666666667	-0.0271797180175781
1.3425	-0.0247955322265625
1.34583333333334	-0.0238418579101563
1.34916666666667	-0.0205039978027344
1.3525	-0.0095367431640625
1.35583333333334	-0.0019073486328125
1.35916666666667	0.003814697265625
1.3625	0.0109672546386719
1.36583333333334	0.0128746032714844
1.36916666666667	0.00667572021484375
1.3725	-0.00619888305664063
1.37583333333334	-0.0157356262207031
1.37916666666667	-0.0166893005371094
1.3825	-0.0095367431640625
1.38583333333334	0.00715255737304688
1.38916666666667	0.0257492065429688
1.3925	0.0357627868652344
1.39583333333334	0.0391006469726563
1.39916666666667	0.0357627868652344
1.4025	0.0233650207519531
1.40583333333334	0.003814697265625
1.40916666666667	-0.0147819519042969
1.4125	-0.0243186950683594
1.41583333333334	-0.0281333923339844
1.41916666666667	-0.0276565551757813
1.4225	-0.0295639038085938
1.42583333333334	-0.0314712524414063
1.42916666666667	-0.0324249267578125
1.4325	-0.0324249267578125
1.43583333333334	-0.0352859497070313
1.43916666666667	-0.0400543212890625
1.4425	-0.0376701354980469
1.44583333333334	-0.0324249267578125
1.44916666666667	-0.0271797180175781
1.4525	-0.026702880859375
1.45583333333334	-0.0219345092773438
1.45916666666667	-0.0166893005371094
1.4625	-0.0162124633789063
1.46583333333334	-0.02288818359375
1.46916666666667	-0.0286102294921875
1.4725	-0.0271797180175781
1.47583333333334	-0.0276565551757813
1.47916666666667	-0.030517578125
1.4825	-0.0357627868652344
1.48583333333334	-0.0324249267578125
1.48916666666667	-0.0262260437011719
1.4925	-0.0219345092773438
1.49583333333334	-0.0171661376953125
1.49916666666667	-0.00715255737304688
1.5025	0.00238418579101563
1.50583333333334	0.00429153442382813
1.50916666666667	0
1.5125	-0.000476837158203125
1.51583333333334	-0.00238418579101563
1.51916666666667	-0.00905990600585938
1.5225	-0.0123977661132813
1.52583333333334	-0.00858306884765625
1.52916666666667	-0.003814697265625
1.5325	-0.00762939453125
1.53583333333334	-0.0143051147460938
1.53916666666667	-0.0195503234863281
1.5425	-0.0224113464355469
1.54583333333334	-0.0276565551757813
1.54916666666667	-0.0329017639160156
1.5525	-0.0367164611816406
1.55583333333334	-0.03814697265625
1.55916666666667	-0.0333786010742188
1.5625	-0.0290870666503906
1.56583333333334	-0.0295639038085938
1.56916666666667	-0.0319480895996094
1.5725	-0.0319480895996094
1.57583333333334	-0.0281333923339844
1.57916666666667	-0.0262260437011719
1.5825	-0.0257492065429688
1.58583333333334	-0.0214576721191406
1.58916666666667	-0.0109672546386719
1.5925	-0.00095367431640625
1.59583333333334	0.00667572021484375
1.59916666666667	0.00524520874023438
1.6025	0.00143051147460938
1.60583333333334	-0.0019073486328125
1.60916666666667	-0.00905990600585938
1.6125	-0.0205039978027344
1.61583333333334	-0.0348091125488281
1.61916666666667	-0.0395774841308594
1.6225	-0.0333786010742188
1.62583333333334	-0.0214576721191406
1.62916666666667	-0.0057220458984375
1.6325	0.0119209289550781
1.63583333333334	0.026702880859375
1.63916666666667	0.0295639038085938
1.6425	0.0214576721191406
1.64583333333334	0.0095367431640625
1.64916666666667	0
1.6525	-0.00333786010742188
1.65583333333334	-0.000476837158203125
1.65916666666667	0.00715255737304688
1.6625	0.0138282775878906
1.66583333333334	0.0185966491699219
1.66916666666667	0.0214576721191406
1.6725	0.0200271606445313
1.67583333333334	0.0157356262207031
1.67916666666667	0.0143051147460938
1.6825	0.0166893005371094
1.68583333333334	0.0152587890625
1.68916666666667	0.00715255737304688
1.6925	-0.0019073486328125
1.69583333333334	-0.00715255737304688
1.69916666666667	-0.0123977661132813
1.7025	-0.0171661376953125
1.70583333333334	-0.0181198120117188
1.70916666666667	-0.0166893005371094
1.7125	-0.0152587890625
1.71583333333334	-0.0152587890625
1.71916666666667	-0.0176429748535156
1.7225	-0.019073486328125
1.72583333333334	-0.0181198120117188
1.72916666666667	-0.0123977661132813
1.7325	-0.003814697265625
1.73583333333334	0.00524520874023438
1.73916666666667	0.0123977661132813
1.7425	0.0133514404296875
1.74583333333334	0.0104904174804688
1.74916666666667	0.00429153442382813
1.7525	-0.00095367431640625
1.75583333333334	-0.00715255737304688
1.75916666666667	-0.0133514404296875
1.7625	-0.0162124633789063
1.76583333333334	-0.0214576721191406
1.76916666666667	-0.0238418579101563
1.7725	-0.0247955322265625
1.77583333333334	-0.0233650207519531
1.77916666666667	-0.0209808349609375
1.7825	-0.0171661376953125
1.78583333333334	-0.00619888305664063
1.78916666666667	0.00524520874023438
1.7925	0.0171661376953125
1.79583333333334	0.026702880859375
1.79916666666667	0.0338554382324219
1.8025	0.0376701354980469
1.80583333333334	0.0352859497070313
1.80916666666667	0.0309944152832031
1.8125	0.0181198120117188
1.81583333333334	0.003814697265625
1.81916666666667	-0.00762939453125
1.8225	-0.00905990600585938
1.82583333333334	-0.00715255737304688
1.82916666666667	-0.0057220458984375
1.8325	0.00095367431640625
1.83583333333334	0.00905990600585938
1.83916666666667	0.0185966491699219
1.8425	0.0238418579101563
1.84583333333334	0.0247955322265625
1.84916666666667	0.0238418579101563
1.8525	0.0195503234863281
1.85583333333334	0.0143051147460938
1.85916666666667	0.00619888305664063
1.8625	-0.0019073486328125
1.86583333333334	-0.00429153442382813
1.86916666666667	-0.00238418579101563
1.8725	0.00429153442382813
1.87583333333334	0.011444091796875
1.87916666666667	0.0171661376953125
1.8825	0.0195503234863281
1.88583333333334	0.0166893005371094
1.88916666666667	0.0100135803222656
1.8925	-0.00095367431640625
1.89583333333334	-0.011444091796875
1.89916666666667	-0.019073486328125
1.9025	-0.0243186950683594
1.90583333333334	-0.0247955322265625
1.90916666666667	-0.0276565551757813
1.9125	-0.030517578125
1.91583333333334	-0.0338554382324219
1.91916666666667	-0.0333786010742188
1.9225	-0.030517578125
1.92583333333334	-0.0314712524414063
1.92916666666667	-0.030517578125
1.9325	-0.0286102294921875
1.93583333333334	-0.0271797180175781
1.93916666666667	-0.026702880859375
1.9425	-0.0257492065429688
1.94583333333334	-0.0205039978027344
1.94916666666667	-0.0166893005371094
1.9525	-0.0119209289550781
1.95583333333334	-0.0104904174804688
1.95916666666667	-0.0119209289550781
1.9625	-0.0181198120117188
1.96583333333334	-0.0286102294921875
1.96916666666667	-0.0443458557128906
1.9725	-0.06103515625
1.97583333333334	-0.0720024108886719
1.97916666666667	-0.0786781311035157
1.9825	-0.0810623168945313
1.98583333333334	-0.0786781311035157
1.98916666666667	-0.0672340393066407
1.9925	-0.0562667846679688
1.99583333333334	-0.0486373901367188
1.99916666666667	-0.0424385070800781
2.0025	-0.0429153442382813
2.00583333333334	-0.0486373901367188
2.00916666666667	-0.0591278076171875
2.0125	-0.0667572021484375
2.01583333333334	-0.0710487365722657
2.01916666666667	-0.0772476196289063
2.0225	-0.0786781311035157
2.02583333333334	-0.0753402709960938
2.02916666666667	-0.0691413879394532
2.0325	-0.0638961791992188
2.03583333333334	-0.06103515625
2.03916666666667	-0.0586509704589844
2.0425	-0.0576972961425782
2.04583333333334	-0.0615119934082032
2.04916666666667	-0.0662803649902344
2.0525	-0.072479248046875
2.05583333333334	-0.0681877136230469
2.05916666666667	-0.0600814819335938
2.0625	-0.0562667846679688
2.06583333333334	-0.0615119934082032
2.06916666666667	-0.0691413879394532
2.0725	-0.0696182250976563
2.07583333333334	-0.0748634338378907
2.07916666666667	-0.0863075256347656
2.0825	-0.095367431640625
2.08583333333334	-0.0948905944824219
2.08916666666667	-0.0910758972167969
2.0925	-0.0929832458496094
2.09583333333334	-0.0939369201660156
2.09916666666667	-0.0891685485839844
2.1025	-0.0772476196289063
2.10583333333334	-0.0643730163574219
2.10916666666667	-0.0486373901367188
2.1125	-0.0348091125488281
2.11583333333334	-0.0281333923339844
2.11916666666667	-0.0314712524414063
2.1225	-0.0405311584472656
2.12583333333334	-0.0491142272949219
2.12916666666667	-0.0615119934082032
2.1325	-0.0734329223632813
2.13583333333334	-0.080108642578125
2.13916666666667	-0.0743865966796875
2.1425	-0.0658035278320313
2.14583333333334	-0.0581741333007813
2.14916666666667	-0.0519752502441407
2.1525	-0.0500679016113282
2.15583333333334	-0.0500679016113282
2.15916666666667	-0.0514984130859375
2.1625	-0.0467300415039063
2.16583333333334	-0.0443458557128906
2.16916666666667	-0.0467300415039063
2.1725	-0.0443458557128906
2.17583333333334	-0.0376701354980469
2.17916666666667	-0.0329017639160156
2.1825	-0.0395774841308594
2.18583333333334	-0.0448226928710938
2.18916666666667	-0.0443458557128906
2.1925	-0.0433921813964844
2.19583333333334	-0.0505447387695313
2.19916666666667	-0.0596046447753907
2.2025	-0.0615119934082032
2.20583333333334	-0.0581741333007813
2.20916666666667	-0.0581741333007813
2.2125	-0.0638961791992188
2.21583333333334	-0.0715255737304688
2.21916666666667	-0.0786781311035157
2.2225	-0.0820159912109375
2.22583333333334	-0.0901222229003906
2.22916666666667	-0.0901222229003906
2.2325	-0.0848770141601563
2.23583333333334	-0.06866455078125
2.23916666666667	-0.0500679016113282
2.2425	-0.0376701354980469
2.24583333333334	-0.0257492065429688
2.24916666666667	-0.0162124633789063
2.2525	-0.00858306884765625
2.25583333333334	-0.0095367431640625
2.25916666666667	-0.0171661376953125
2.2625	-0.0233650207519531
2.26583333333334	-0.0329017639160156
2.26916666666667	-0.0467300415039063
2.2725	-0.0653266906738282
2.27583333333334	-0.0786781311035157
2.27916666666667	-0.08392333984375
2.2825	-0.0853538513183594
2.28583333333334	-0.0815391540527344
2.28916666666667	-0.0739097595214844
2.2925	-0.0600814819335938
2.29583333333334	-0.0467300415039063
2.29916666666667	-0.0438690185546875
2.3025	-0.0481605529785156
2.30583333333334	-0.0567436218261719
2.30916666666667	-0.0653266906738282
2.3125	-0.0710487365722657
2.31583333333334	-0.0743865966796875
2.31916666666667	-0.0729560852050782
2.3225	-0.0705718994140625
2.32583333333334	-0.0681877136230469
2.32916666666667	-0.064849853515625
2.3325	-0.0643730163574219
2.33583333333334	-0.0667572021484375
2.33916666666667	-0.0696182250976563
2.3425	-0.0696182250976563
2.34583333333334	-0.06866455078125
2.34916666666667	-0.0700950622558594
2.3525	-0.0705718994140625
2.35583333333334	-0.0734329223632813
2.35916666666667	-0.0753402709960938
2.3625	-0.0805854797363281
2.36583333333334	-0.08392333984375
2.36916666666667	-0.0834465026855469
2.3725	-0.0810623168945313
2.37583333333334	-0.0791549682617188
2.37916666666667	-0.0767707824707032
2.3825	-0.0710487365722657
2.38583333333334	-0.0643730163574219
2.38916666666667	-0.0634193420410157
2.3925	-0.0677108764648438
2.39583333333334	-0.0705718994140625
2.39916666666667	-0.0748634338378907
2.4025	-0.0748634338378907
2.40583333333334	-0.0748634338378907
2.40916666666667	-0.06866455078125
2.4125	-0.0586509704589844
2.41583333333334	-0.0514984130859375
2.41916666666667	-0.0491142272949219
2.4225	-0.0553131103515625
2.42583333333334	-0.0576972961425782
2.42916666666667	-0.0562667846679688
2.4325	-0.0548362731933594
2.43583333333334	-0.0510215759277344
2.43916666666667	-0.0472068786621094
2.4425	-0.0371932983398438
2.44583333333334	-0.0324249267578125
2.44916666666667	-0.0371932983398438
2.4525	-0.0476837158203125
2.45583333333334	-0.0605583190917969
2.45916666666667	-0.0677108764648438
2.4625	-0.0748634338378907
2.46583333333334	-0.080108642578125
2.46916666666667	-0.0782012939453125
2.4725	-0.0691413879394532
2.47583333333334	-0.0543594360351563
2.47916666666667	-0.0386238098144531
2.4825	-0.030517578125
2.48583333333334	-0.0286102294921875
2.48916666666667	-0.0314712524414063
2.4925	-0.0386238098144531
2.49583333333334	-0.0481605529785156
2.49916666666667	-0.0581741333007813
2.5025	-0.0638961791992188
2.50583333333334	-0.0700950622558594
2.50916666666667	-0.0772476196289063
2.5125	-0.0820159912109375
2.51583333333334	-0.0815391540527344
2.51916666666667	-0.0805854797363281
2.5225	-0.0753402709960938
2.52583333333334	-0.0681877136230469
2.52916666666667	-0.0586509704589844
2.5325	-0.0510215759277344
2.53583333333334	-0.0429153442382813
2.53916666666667	-0.034332275390625
2.5425	-0.030517578125
2.54583333333334	-0.0300407409667969
2.54916666666667	-0.0357627868652344
2.5525	-0.0462532043457031
2.55583333333334	-0.0615119934082032
2.55916666666667	-0.0720024108886719
2.5625	-0.0743865966796875
2.56583333333334	-0.0715255737304688
2.56916666666667	-0.064849853515625
2.5725	-0.0562667846679688
2.57583333333334	-0.0529289245605469
2.57916666666667	-0.0557899475097657
2.5825	-0.0681877136230469
2.58583333333334	-0.0786781311035157
2.58916666666667	-0.0882148742675781
2.5925	-0.091552734375
2.59583333333334	-0.0820159912109375
2.59916666666667	-0.06866455078125
2.6025	-0.0567436218261719
2.60583333333334	-0.0491142272949219
2.60916666666667	-0.0410079956054688
2.6125	-0.0367164611816406
2.61583333333334	-0.0438690185546875
2.61916666666667	-0.0505447387695313
2.6225	-0.049591064453125
2.62583333333334	-0.0462532043457031
2.62916666666667	-0.0462532043457031
2.6325	-0.049591064453125
2.63583333333334	-0.0491142272949219
2.63916666666667	-0.049591064453125
2.6425	-0.0505447387695313
2.64583333333334	-0.0505447387695313
2.64916666666667	-0.0472068786621094
2.6525	-0.0433921813964844
2.65583333333334	-0.0405311584472656
2.65916666666667	-0.0405311584472656
2.6625	-0.0476837158203125
2.66583333333334	-0.0581741333007813
2.66916666666667	-0.0658035278320313
2.6725	-0.0681877136230469
2.67583333333334	-0.0691413879394532
2.67916666666667	-0.06866455078125
2.6825	-0.0643730163574219
2.68583333333334	-0.0605583190917969
2.68916666666667	-0.064849853515625
2.6925	-0.0705718994140625
2.69583333333334	-0.0734329223632813
2.69916666666667	-0.0739097595214844
2.7025	-0.0700950622558594
2.70583333333334	-0.0653266906738282
2.70916666666667	-0.0529289245605469
2.7125	-0.041961669921875
2.71583333333334	-0.0357627868652344
2.71916666666667	-0.0357627868652344
2.7225	-0.0386238098144531
2.72583333333334	-0.0367164611816406
2.72916666666667	-0.0362396240234375
2.7325	-0.0438690185546875
2.73583333333334	-0.0567436218261719
2.73916666666667	-0.0667572021484375
2.7425	-0.0734329223632813
2.74583333333334	-0.0777244567871094
2.74916666666667	-0.080108642578125
2.7525	-0.0734329223632813
2.75583333333334	-0.06103515625
2.75916666666667	-0.0486373901367188
2.7625	-0.0410079956054688
2.76583333333334	-0.0400543212890625
2.76916666666667	-0.0414848327636719
2.7725	-0.0429153442382813
2.77583333333334	-0.0452995300292969
2.77916666666667	-0.0472068786621094
2.7825	-0.0505447387695313
2.78583333333334	-0.0591278076171875
2.78916666666667	-0.0696182250976563
2.7925	-0.0820159912109375
2.79583333333334	-0.0844001770019531
2.79916666666667	-0.0796318054199219
2.8025	-0.0691413879394532
2.80583333333334	-0.0519752502441407
2.80916666666667	-0.0319480895996094
2.8125	-0.0104904174804688
2.81583333333334	-0.00143051147460938
2.81916666666667	-0.00333786010742188
2.8225	-0.011444091796875
2.82583333333334	-0.0205039978027344
2.82916666666667	-0.0300407409667969
2.8325	-0.0386238098144531
2.83583333333334	-0.0414848327636719
2.83916666666667	-0.0457763671875
2.8425	-0.0472068786621094
2.84583333333334	-0.0443458557128906
2.84916666666667	-0.0376701354980469
2.8525	-0.0376701354980469
2.85583333333334	-0.0443458557128906
2.85916666666667	-0.0524520874023438
2.8625	-0.06103515625
2.86583333333334	-0.0720024108886719
2.86916666666667	-0.0820159912109375
2.8725	-0.0834465026855469
2.87583333333334	-0.0782012939453125
2.87916666666667	-0.06866455078125
2.8825	-0.0667572021484375
2.88583333333334	-0.0710487365722657
2.88916666666667	-0.0810623168945313
2.8925	-0.0891685485839844
2.89583333333334	-0.0939369201660156
2.89916666666667	-0.0925064086914063
2.9025	-0.0853538513183594
2.90583333333334	-0.0762939453125
2.90916666666667	-0.0696182250976563
2.9125	-0.06866455078125
2.91583333333334	-0.0696182250976563
2.91916666666667	-0.0739097595214844
2.9225	-0.0743865966796875
2.92583333333334	-0.0734329223632813
2.92916666666667	-0.0705718994140625
2.9325	-0.0715255737304688
2.93583333333334	-0.0720024108886719
2.93916666666667	-0.0677108764648438
2.9425	-0.0624656677246094
2.94583333333334	-0.0562667846679688
2.94916666666667	-0.049591064453125
2.9525	-0.0400543212890625
2.95583333333334	-0.0357627868652344
2.95916666666667	-0.0391006469726563
2.9625	-0.0476837158203125
2.96583333333334	-0.0514984130859375
2.96916666666667	-0.0486373901367188
2.9725	-0.0443458557128906
2.97583333333334	-0.0386238098144531
2.97916666666667	-0.034332275390625
2.9825	-0.0295639038085938
2.98583333333334	-0.034332275390625
2.98916666666667	-0.0443458557128906
2.9925	-0.0548362731933594
2.99583333333334	-0.0567436218261719
2.99916666666667	-0.0505447387695313
3.0025	-0.0414848327636719
3.00583333333334	-0.0281333923339844
3.00916666666667	-0.0143051147460938
3.0125	-0.003814697265625
3.01583333333334	-0.0019073486328125
3.01916666666667	-0.003814697265625
3.0225	-0.000476837158203125
3.02583333333334	0.0138282775878906
3.02916666666667	0.0333786010742188
3.0325	0.0619888305664063
3.03583333333334	0.0948905944824219
3.03916666666667	0.136375427246094
3.0425	0.177860260009766
3.04583333333334	0.22268295288086
3.04916666666667	0.277996063232422
3.0525	0.343799591064453
3.05583333333334	0.422954559326172
3.05916666666667	0.51116943359375
3.0625	0.613689422607422
3.06583333333334	0.720024108886719
3.06916666666667	0.828266143798828
3.0725	0.940799713134766
3.07583333333334	1.05047225952149
3.07916666666667	1.14774703979492
3.0825	1.22976303100586
3.08583333333334	1.29938125610352
3.08916666666667	1.35564804077149
3.0925	1.3885498046875
3.09583333333334	1.40523910522461
3.09916666666667	1.41048431396485
3.1025	1.40666961669922
3.10583333333334	1.39093399047852
3.10916666666667	1.36375427246094
3.1125	1.32894515991211
3.11583333333334	1.28364562988281
3.11916666666667	1.22976303100586
3.1225	1.16539001464844
3.12583333333334	1.09672546386719
3.12916666666667	1.02329254150391
3.1325	0.948429107666016
3.13583333333334	0.874996185302735
3.13916666666667	0.80108642578125
3.1425	0.730037689208985
3.14583333333334	0.662326812744141
3.14916666666667	0.603675842285157
3.1525	0.555992126464844
3.15583333333334	0.514984130859375
3.15916666666667	0.482559204101563
3.1625	0.452518463134766
3.16583333333334	0.424385070800781
3.16916666666667	0.394344329833985
3.1725	0.361442565917969
3.17583333333334	0.329017639160156
3.17916666666667	0.295639038085938
3.1825	0.266551971435547
3.18583333333334	0.239849090576172
3.18916666666667	0.216007232666016
3.1925	0.195980072021485
3.19583333333334	0.179290771484375
3.19916666666667	0.167369842529297
3.2025	0.157833099365235
3.20583333333334	0.149250030517578
3.20916666666667	0.14638900756836
3.2125	0.143051147460938
3.21583333333334	0.142574310302735
3.21916666666667	0.142097473144531
3.2225	0.145435333251953
3.22583333333334	0.148773193359375
3.22916666666667	0.145912170410156
3.2325	0.140190124511719
3.23583333333334	0.132083892822266
3.23916666666667	0.124931335449219
3.2425	0.119209289550781
3.24583333333334	0.115394592285156
3.24916666666667	0.109195709228516
3.2525	0.101566314697266
3.25583333333334	0.0901222229003906
3.25916666666667	0.0743865966796875
3.2625	0.0586509704589844
3.26583333333334	0.0433921813964844
3.26916666666667	0.0348091125488281
3.2725	0.0238418579101563
3.27583333333334	0.0123977661132813
3.27916666666667	0.00667572021484375
3.2825	0.00524520874023438
3.28583333333334	0.00810623168945313
3.28916666666667	0.00619888305664063
3.2925	0.00619888305664063
3.29583333333334	0.00810623168945313
3.29916666666667	0.0138282775878906
3.3025	0.0205039978027344
3.30583333333334	0.0185966491699219
3.30916666666667	0.0143051147460938
3.3125	0.0109672546386719
3.31583333333334	0.0166893005371094
3.31916666666667	0.0176429748535156
3.3225	0.0095367431640625
3.32583333333334	0.00429153442382813
3.32916666666667	0.00858306884765625
3.3325	0.0200271606445313
3.33583333333334	0.0243186950683594
3.33916666666667	0.0147819519042969
3.3425	0.00476837158203125
3.34583333333334	-0.00667572021484375
3.34916666666667	-0.0176429748535156
3.3525	-0.0314712524414063
3.35583333333334	-0.0391006469726563
3.35916666666667	-0.0352859497070313
3.3625	-0.0276565551757813
3.36583333333334	-0.0224113464355469
3.36916666666667	-0.02288818359375
3.3725	-0.0252723693847656
3.37583333333334	-0.0290870666503906
3.37916666666667	-0.0290870666503906
3.3825	-0.0243186950683594
3.38583333333334	-0.0152587890625
3.38916666666667	-0.00238418579101563
3.3925	0.00810623168945313
3.39583333333334	0.0143051147460938
3.39916666666667	0.0109672546386719
3.4025	0.00476837158203125
3.40583333333334	-0.00286102294921875
3.40916666666667	-0.0147819519042969
3.4125	-0.0262260437011719
3.41583333333334	-0.034332275390625
3.41916666666667	-0.0367164611816406
3.4225	-0.0443458557128906
3.42583333333334	-0.05340576171875
3.42916666666667	-0.0567436218261719
3.4325	-0.0500679016113282
3.43583333333334	-0.0367164611816406
3.43916666666667	-0.026702880859375
3.4425	-0.0205039978027344
3.44583333333334	-0.0195503234863281
3.44916666666667	-0.0143051147460938
3.4525	-0.00810623168945313
3.45583333333334	-0.00858306884765625
3.45916666666667	-0.0133514404296875
3.4625	-0.0128746032714844
3.46583333333334	-0.00667572021484375
3.46916666666667	-0.00905990600585938
3.4725	-0.0166893005371094
3.47583333333334	-0.0205039978027344
3.47916666666667	-0.0205039978027344
3.4825	-0.0238418579101563
3.48583333333334	-0.0281333923339844
3.48916666666667	-0.0300407409667969
3.4925	-0.0329017639160156
3.49583333333334	-0.0414848327636719
3.49916666666667	-0.0491142272949219
3.5025	-0.0562667846679688
3.50583333333334	-0.0629425048828125
3.50916666666667	-0.0696182250976563
3.5125	-0.0710487365722657
3.51583333333334	-0.0667572021484375
3.51916666666667	-0.0591278076171875
3.5225	-0.0500679016113282
3.52583333333334	-0.0410079956054688
3.52916666666667	-0.0309944152832031
3.5325	-0.0233650207519531
3.53583333333334	-0.0214576721191406
3.53916666666667	-0.0195503234863281
3.5425	-0.019073486328125
3.54583333333334	-0.0152587890625
3.54916666666667	-0.0133514404296875
3.5525	-0.0176429748535156
3.55583333333334	-0.0262260437011719
3.55916666666667	-0.0357627868652344
3.5625	-0.0414848327636719
3.56583333333334	-0.0452995300292969
3.56916666666667	-0.0514984130859375
3.5725	-0.0562667846679688
3.57583333333334	-0.0543594360351563
3.57916666666667	-0.0491142272949219
3.5825	-0.0424385070800781
3.58583333333334	-0.0424385070800781
3.58916666666667	-0.0405311584472656
3.5925	-0.0410079956054688
3.59583333333334	-0.0462532043457031
3.59916666666667	-0.0548362731933594
3.6025	-0.06866455078125
3.60583333333334	-0.0815391540527344
3.60916666666667	-0.0948905944824219
3.6125	-0.095367431640625
3.61583333333334	-0.0872611999511719
3.61916666666667	-0.0739097595214844
3.6225	-0.0591278076171875
3.62583333333334	-0.0400543212890625
3.62916666666667	-0.0200271606445313
3.6325	-0.0100135803222656
3.63583333333334	-0.0109672546386719
3.63916666666667	-0.0200271606445313
3.6425	-0.0238418579101563
3.64583333333334	-0.0252723693847656
3.64916666666667	-0.0257492065429688
3.6525	-0.030517578125
3.65583333333334	-0.0352859497070313
3.65916666666667	-0.0371932983398438
3.6625	-0.0338554382324219
3.66583333333334	-0.0333786010742188
3.66916666666667	-0.0286102294921875
3.6725	-0.0147819519042969
3.67583333333334	0.00810623168945313
3.67916666666667	0.0247955322265625
3.6825	0.0281333923339844
3.68583333333334	0.0247955322265625
3.68916666666667	0.0185966491699219
3.6925	0.00762939453125
3.69583333333334	-0.0104904174804688
3.69916666666667	-0.0195503234863281
3.7025	-0.0205039978027344
3.70583333333334	-0.0171661376953125
3.70916666666667	-0.0205039978027344
3.7125	-0.0233650207519531
3.71583333333334	-0.0195503234863281
3.71916666666667	-0.0123977661132813
3.7225	0.003814697265625
3.72583333333334	0.026702880859375
3.72916666666667	0.0600814819335938
3.7325	0.101566314697266
3.73583333333334	0.152587890625
3.73916666666667	0.218391418457031
3.7425	0.295162200927735
3.74583333333334	0.393867492675781
3.74916666666667	0.519752502441407
3.7525	0.681400299072266
3.75583333333334	0.879287719726563
3.75916666666667	1.10340118408203
3.7625	1.36089324951172
3.76583333333334	1.64937973022461
3.76916666666667	1.97219848632813
3.7725	2.32028961181641
3.77583333333334	2.6850700378418
3.77916666666667	3.07607650756836
3.7825	3.49235534667969
3.78583333333334	3.93438339233399
3.78916666666667	4.39786911010742
3.7925	4.88471984863281
3.79583333333334	5.38921356201172
3.79916666666667	5.89275360107422
3.8025	6.38198852539063
3.80583333333334	6.85167312622071
3.80916666666667	7.29799270629883
3.8125	7.71093368530274
3.81583333333334	8.07762145996094
3.81916666666667	8.39853286743164
3.8225	8.67509841918946
3.82583333333334	8.90302658081055
3.82916666666667	9.07278060913086
3.8325	9.17816162109375
3.83583333333334	9.22250747680664
3.83916666666667	9.20963287353516
3.8425	9.13476943969727
3.84583333333334	8.99887084960938
3.84916666666667	8.80193710327149
3.8525	8.55207443237305
3.85583333333334	8.25929641723633
3.85916666666667	7.93123245239258
3.8625	7.57789611816407
3.86583333333334	7.20071792602539
3.86916666666667	6.81066513061524
3.8725	6.40964508056641
3.87583333333334	6.00290298461914
3.87916666666667	5.59473037719727
3.8825	5.19418716430664
3.88583333333334	4.80508804321289
3.88916666666667	4.42981719970703
3.8925	4.07552719116211
3.89583333333334	3.74698638916016
3.89916666666667	3.43990325927735
3.9025	3.14903259277344
3.90583333333334	2.87675857543946
3.90916666666667	2.62737274169922
3.9125	2.40230560302735
3.91583333333334	2.19964981079102
3.91916666666667	2.01988220214844
3.9225	1.85775756835938
3.92583333333334	1.71232223510742
3.92916666666667	1.58309936523438
3.9325	1.47199630737305
3.93583333333334	1.37758255004883
3.93916666666667	1.30224227905274
3.9425	1.25360488891602
3.94583333333334	1.23262405395508
3.94916666666667	1.23977661132813
3.9525	1.27124786376953
3.95583333333334	1.32369995117188
3.95916666666667	1.40094757080078
3.9625	1.50156021118164
3.96583333333334	1.63316726684571
3.96916666666667	1.80625915527344
3.9725	2.02751159667969
3.97583333333334	2.31504440307617
3.97916666666667	2.67744064331055
3.9825	3.13568115234375
3.98583333333334	3.69644165039063
3.98916666666667	4.37450408935547
3.9925	5.18941879272461
3.99583333333334	6.15930557250977
3.99916666666667	7.31182098388672
4.0025	8.66222381591797
4.00583333333334	10.2319717407227
4.00916666666667	12.0229721069336
4.0125	14.0471458435059
4.01583333333334	16.3049697875977
4.01916666666667	18.7854766845703
4.0225	21.4614868164063
4.02583333333334	24.3000984191895
4.02916666666667	27.2536277770996
4.0325	30.2591323852539
4.03583333333334	33.2393646240235
4.03916666666667	36.1194610595703
4.0425	38.815975189209
4.04583333333334	41.2344932556153
4.04916666666667	43.2991981506348
4.0525	44.9342727661133
4.05583333333334	46.0963249206543
4.05916666666667	46.7400550842285
4.0625	46.8430519104004
4.06583333333334	46.4057922363281
4.06916666666667	45.4525947570801
4.0725	44.0316200256348
4.07583333333334	42.1900749206543
4.07916666666667	39.9918556213379
4.0825	37.5189781188965
4.08583333333334	34.8577499389649
4.08916666666667	32.0911407470703
4.0925	29.2859077453613
4.09583333333334	26.5054702758789
4.09916666666667	23.8099098205567
4.1025	21.2492942810059
4.10583333333334	18.8593864440918
4.10916666666667	16.657829284668
4.1125	14.6555900573731
4.11583333333334	12.8607749938965
4.11916666666667	11.2738609313965
4.1225	9.88006591796875
4.12583333333334	8.66222381591797
4.12916666666667	7.60269165039063
4.1325	6.69097900390625
4.13583333333334	5.91278076171875
4.13916666666667	5.24616241455078
4.1425	4.67967987060547
4.14583333333334	4.20141220092774
4.14916666666667	3.80229949951172
4.1525	3.4637451171875
4.15583333333334	3.17192077636719
4.15916666666667	2.92062759399414
4.1625	2.69746780395508
4.16583333333334	2.49576568603516
4.16916666666667	2.30789184570313
4.1725	2.14290618896485
4.17583333333334	1.99937820434571
4.17916666666667	1.87015533447266
4.1825	1.74903869628906
4.18583333333334	1.63412094116211
4.18916666666667	1.53112411499024
4.1925	1.43289566040039
4.19583333333334	1.33657455444336
4.19916666666667	1.24788284301758
4.2025	1.17349624633789
4.20583333333334	1.11865997314453
4.20916666666667	1.07192993164063
4.2125	1.02949142456055
4.21583333333334	0.984668731689453
4.21916666666667	0.932693481445313
4.2225	0.875473022460938
4.22583333333334	0.814914703369141
4.22916666666667	0.757217407226563
4.2325	0.705242156982422
4.23583333333334	0.651359558105469
4.23916666666667	0.601291656494141
4.2425	0.551700592041016
4.24583333333334	0.504493713378907
4.24916666666667	0.453948974609375
4.2525	0.400066375732422
4.25583333333334	0.353336334228516
4.25916666666667	0.307083129882813
4.2625	0.263690948486328
4.26583333333334	0.213623046875
4.26916666666667	0.165462493896485
4.2725	0.111103057861328
4.27583333333334	0.0510215759277344
4.27916666666667	-0.0138282775878906
4.2825	-0.0834465026855469
4.28583333333334	-0.148296356201172
4.28916666666667	-0.213146209716797
4.2925	-0.27608871459961
4.29583333333334	-0.343799591064453
4.29916666666667	-0.408172607421875
4.3025	-0.477790832519531
4.30583333333334	-0.562667846679688
4.30916666666667	-0.655651092529297
4.3125	-0.751495361328125
4.31583333333334	-0.839710235595703
4.31916666666667	-0.932693481445313
4.3225	-1.02424621582031
4.32583333333334	-1.11627578735352
4.32916666666667	-1.21212005615235
4.3325	-1.31511688232422
4.33583333333334	-1.42621994018555
4.33916666666667	-1.54399871826172
4.3425	-1.67179107666016
4.34583333333334	-1.80387496948242
4.34916666666667	-1.94168090820313
4.3525	-2.07996368408203
4.35583333333334	-2.21872329711914
4.35916666666667	-2.35033035278321
4.3625	-2.47573852539063
4.36583333333334	-2.60019302368164
4.36916666666667	-2.71701812744141
4.3725	-2.81953811645508
4.37583333333334	-2.90870666503906
4.37916666666667	-2.98309326171875
4.3825	-3.04079055786133
4.38583333333334	-3.06797027587891
4.38916666666667	-3.06940078735352
4.3925	-3.04889678955078
4.39583333333334	-3.00121307373047
4.39916666666667	-2.92253494262696
4.4025	-2.81620025634766
4.40583333333334	-2.69079208374024
4.40916666666667	-2.55203247070313
4.4125	-2.40135192871094
4.41583333333334	-2.24113464355469
4.41916666666667	-2.07757949829102
4.4225	-1.90782546997071
4.42583333333334	-1.74331665039063
4.42916666666667	-1.58405303955078
4.4325	-1.43289566040039
4.43583333333334	-1.28984451293946
4.43916666666667	-1.1591911315918
4.4425	-1.04522705078125
4.44583333333334	-0.939369201660156
4.44916666666667	-0.836372375488281
4.4525	-0.741958618164063
4.45583333333334	-0.661373138427735
4.45916666666667	-0.594615936279297
4.4625	-0.537872314453125
4.46583333333334	-0.491619110107422
4.46916666666667	-0.458240509033203
4.4725	-0.430107116699219
4.47583333333334	-0.4119873046875
4.47916666666667	-0.399589538574219
4.4825	-0.391483306884766
4.48583333333334	-0.380516052246094
4.48916666666667	-0.365734100341797
4.4925	-0.3509521484375
4.49583333333334	-0.332832336425781
4.49916666666667	-0.310420989990235
4.5025	-0.285625457763672
4.50583333333334	-0.2593994140625
4.50916666666667	-0.236034393310547
4.5125	-0.216960906982422
4.51583333333334	-0.201225280761719
4.51916666666667	-0.186443328857422
4.5225	-0.174045562744141
4.52583333333334	-0.164985656738281
4.52916666666667	-0.155925750732422
4.5325	-0.144004821777344
4.53583333333334	-0.132083892822266
4.53916666666667	-0.126838684082031
4.5425	-0.120162963867188
4.54583333333334	-0.110626220703125
4.54916666666667	-0.10061264038086
4.5525	-0.0948905944824219
4.55583333333334	-0.0886917114257813
4.55916666666667	-0.0796318054199219
4.5625	-0.0700950622558594
4.56583333333334	-0.0677108764648438
4.56916666666667	-0.0696182250976563
4.5725	-0.0691413879394532
4.57583333333334	-0.0658035278320313
4.57916666666667	-0.0591278076171875
4.5825	-0.0581741333007813
4.58583333333334	-0.0567436218261719
4.58916666666667	-0.0567436218261719
4.5925	-0.0557899475097657
4.59583333333334	-0.0529289245605469
4.59916666666667	-0.0467300415039063
4.6025	-0.0433921813964844
4.60583333333334	-0.0476837158203125
4.60916666666667	-0.0567436218261719
4.6125	-0.0624656677246094
4.61583333333334	-0.0653266906738282
4.61916666666667	-0.0720024108886719
4.6225	-0.0720024108886719
4.62583333333334	-0.0624656677246094
4.62916666666667	-0.0433921813964844
4.6325	-0.0262260437011719
4.63583333333334	-0.0181198120117188
4.63916666666667	-0.0133514404296875
4.6425	-0.00619888305664063
4.64583333333334	0.0019073486328125
4.64916666666667	0.00715255737304688
4.6525	0
4.65583333333334	-0.00429153442382813
4.65916666666667	-0.0119209289550781
4.6625	-0.0205039978027344
4.66583333333334	-0.0271797180175781
4.66916666666667	-0.0300407409667969
4.6725	-0.019073486328125
4.67583333333334	-0.0109672546386719
4.67916666666667	-0.00429153442382813
4.6825	-0.00476837158203125
4.68583333333334	-0.0104904174804688
4.68916666666667	-0.0181198120117188
4.6925	-0.0329017639160156
4.69583333333334	-0.0524520874023438
4.69916666666667	-0.0729560852050782
4.7025	-0.0882148742675781
4.70583333333334	-0.0925064086914063
4.70916666666667	-0.091552734375
4.7125	-0.0863075256347656
4.71583333333334	-0.0777244567871094
4.71916666666667	-0.0667572021484375
4.7225	-0.0562667846679688
4.72583333333334	-0.0514984130859375
4.72916666666667	-0.0448226928710938
4.7325	-0.0348091125488281
4.73583333333334	-0.0224113464355469
4.73916666666667	-0.0157356262207031
4.7425	-0.019073486328125
4.74583333333334	-0.0286102294921875
4.74916666666667	-0.0462532043457031
4.7525	-0.064849853515625
4.75583333333334	-0.080108642578125
4.75916666666667	-0.0863075256347656
4.7625	-0.0844001770019531
4.76583333333334	-0.0767707824707032
4.76916666666667	-0.0681877136230469
4.7725	-0.0600814819335938
4.77583333333334	-0.0538825988769532
4.77916666666667	-0.0510215759277344
4.7825	-0.0514984130859375
4.78583333333334	-0.0543594360351563
4.78916666666667	-0.0591278076171875
4.7925	-0.0677108764648438
4.79583333333334	-0.072479248046875
4.79916666666667	-0.0705718994140625
4.8025	-0.0581741333007813
4.80583333333334	-0.0481605529785156
4.80916666666667	-0.0362396240234375
4.8125	-0.0247955322265625
4.81583333333334	-0.0166893005371094
4.81916666666667	-0.0185966491699219
4.8225	-0.0300407409667969
4.82583333333334	-0.0395774841308594
4.82916666666667	-0.0529289245605469
4.8325	-0.0638961791992188
4.83583333333334	-0.0782012939453125
4.83916666666667	-0.0858306884765625
4.8425	-0.0905990600585938
4.84583333333334	-0.0934600830078125
4.84916666666667	-0.0929832458496094
4.8525	-0.0939369201660156
4.85583333333334	-0.0872611999511719
4.85916666666667	-0.0743865966796875
4.8625	-0.057220458984375
4.86583333333334	-0.0457763671875
4.86916666666667	-0.0405311584472656
4.8725	-0.0352859497070313
4.87583333333334	-0.0276565551757813
4.87916666666667	-0.02288818359375
4.8825	-0.0238418579101563
4.88583333333334	-0.0252723693847656
4.88916666666667	-0.0209808349609375
4.8925	-0.0176429748535156
4.89583333333334	-0.0238418579101563
4.89916666666667	-0.0371932983398438
4.9025	-0.0505447387695313
4.90583333333334	-0.0543594360351563
4.90916666666667	-0.0553131103515625
4.9125	-0.0510215759277344
4.91583333333334	-0.0438690185546875
4.91916666666667	-0.034332275390625
4.9225	-0.0233650207519531
4.92583333333334	-0.0205039978027344
4.92916666666667	-0.0252723693847656
4.9325	-0.0338554382324219
4.93583333333334	-0.0348091125488281
4.93916666666667	-0.0276565551757813
4.9425	-0.0181198120117188
4.94583333333334	-0.0133514404296875
4.94916666666667	-0.0100135803222656
4.9525	-0.00858306884765625
4.95583333333334	-0.0123977661132813
4.95916666666667	-0.019073486328125
4.9625	-0.0252723693847656
4.96583333333334	-0.0262260437011719
4.96916666666667	-0.0300407409667969
4.9725	-0.0348091125488281
4.97583333333334	-0.0448226928710938
4.97916666666667	-0.0591278076171875
4.9825	-0.072479248046875
4.98583333333334	-0.0791549682617188
4.98916666666667	-0.0734329223632813
4.9925	-0.0629425048828125
4.99583333333334	-0.0452995300292969
4.99916666666667	-0.0262260437011719
5.0025	-0.0128746032714844
5.00583333333334	-0.00810623168945313
5.00916666666667	-0.0100135803222656
5.0125	-0.0109672546386719
5.01583333333334	-0.0157356262207031
5.01916666666667	-0.0233650207519531
5.0225	-0.0290870666503906
5.02583333333334	-0.034332275390625
5.02916666666667	-0.0405311584472656
5.0325	-0.0557899475097657
5.03583333333334	-0.0715255737304688
5.03916666666667	-0.0848770141601563
5.0425	-0.0920295715332031
5.04583333333334	-0.0910758972167969
5.04916666666667	-0.0858306884765625
5.0525	-0.0720024108886719
5.05583333333334	-0.0624656677246094
5.05916666666667	-0.0543594360351563
5.0625	-0.0505447387695313
5.06583333333334	-0.0486373901367188
5.06916666666667	-0.0491142272949219
5.0725	-0.0510215759277344
5.07583333333334	-0.0481605529785156
5.07916666666667	-0.0481605529785156
5.0825	-0.0491142272949219
5.08583333333334	-0.0519752502441407
5.08916666666667	-0.0505447387695313
5.0925	-0.049591064453125
5.09583333333334	-0.0486373901367188
5.09916666666667	-0.049591064453125
5.1025	-0.0500679016113282
5.10583333333334	-0.0543594360351563
5.10916666666667	-0.0624656677246094
5.1125	-0.0710487365722657
5.11583333333334	-0.0743865966796875
5.11916666666667	-0.072479248046875
5.1225	-0.0696182250976563
5.12583333333334	-0.0634193420410157
5.12916666666667	-0.0562667846679688
5.1325	-0.0486373901367188
5.13583333333334	-0.0486373901367188
5.13916666666667	-0.0481605529785156
5.1425	-0.049591064453125
5.14583333333334	-0.0519752502441407
5.14916666666667	-0.0548362731933594
5.1525	-0.0562667846679688
5.15583333333334	-0.0557899475097657
5.15916666666667	-0.0519752502441407
5.1625	-0.0462532043457031
5.16583333333334	-0.0405311584472656
5.16916666666667	-0.0395774841308594
5.1725	-0.0410079956054688
5.17583333333334	-0.0452995300292969
5.17916666666667	-0.0543594360351563
5.1825	-0.0605583190917969
5.18583333333334	-0.0576972961425782
5.18916666666667	-0.0467300415039063
5.1925	-0.0391006469726563
5.19583333333334	-0.034332275390625
5.19916666666667	-0.0352859497070313
5.2025	-0.0371932983398438
5.20583333333334	-0.0429153442382813
5.20916666666667	-0.0510215759277344
5.2125	-0.0605583190917969
5.21583333333334	-0.0653266906738282
5.21916666666667	-0.0662803649902344
5.2225	-0.0672340393066407
5.22583333333334	-0.0734329223632813
5.22916666666667	-0.0734329223632813
5.2325	-0.06103515625
5.23583333333334	-0.0448226928710938
5.23916666666667	-0.0262260437011719
5.2425	-0.0128746032714844
5.24583333333334	-0.00476837158203125
5.24916666666667	-0.00905990600585938
5.2525	-0.0224113464355469
5.25583333333334	-0.0333786010742188
5.25916666666667	-0.0438690185546875
5.2625	-0.0519752502441407
5.26583333333334	-0.0519752502441407
5.26916666666667	-0.0429153442382813
5.2725	-0.0281333923339844
5.27583333333334	-0.0185966491699219
5.27916666666667	-0.0128746032714844
5.2825	-0.0119209289550781
5.28583333333334	-0.0147819519042969
5.28916666666667	-0.0238418579101563
5.2925	-0.0362396240234375
5.29583333333334	-0.0514984130859375
5.29916666666667	-0.0662803649902344
5.3025	-0.0844001770019531
5.30583333333334	-0.102996826171875
5.30916666666667	-0.118732452392578
5.3125	-0.128746032714844
5.31583333333334	-0.133037567138672
5.31916666666667	-0.132560729980469
5.3225	-0.12350082397461
5.32583333333334	-0.111579895019531
5.32916666666667	-0.10061264038086
5.3325	-0.0939369201660156
5.33583333333334	-0.0905990600585938
5.33916666666667	-0.0882148742675781
5.3425	-0.0910758972167969
5.34583333333334	-0.0929832458496094
5.34916666666667	-0.0963211059570313
5.3525	-0.0967979431152344
5.35583333333334	-0.0948905944824219
5.35916666666667	-0.0934600830078125
5.3625	-0.0820159912109375
5.36583333333334	-0.0696182250976563
5.36916666666667	-0.0600814819335938
5.3725	-0.0591278076171875
5.37583333333334	-0.0567436218261719
5.37916666666667	-0.0514984130859375
5.3825	-0.0514984130859375
5.38583333333334	-0.0553131103515625
5.38916666666667	-0.05340576171875
5.3925	-0.0481605529785156
5.39583333333334	-0.0438690185546875
5.39916666666667	-0.0443458557128906
5.4025	-0.0424385070800781
5.40583333333334	-0.0376701354980469
5.40916666666667	-0.0309944152832031
5.4125	-0.0247955322265625
5.41583333333334	-0.0238418579101563
5.41916666666667	-0.0219345092773438
5.4225	-0.0219345092773438
5.42583333333334	-0.0219345092773438
5.42916666666667	-0.0314712524414063
5.4325	-0.0429153442382813
5.43583333333334	-0.049591064453125
5.43916666666667	-0.0538825988769532
5.4425	-0.0567436218261719
5.44583333333334	-0.0567436218261719
5.44916666666667	-0.049591064453125
5.4525	-0.0443458557128906
5.45583333333334	-0.0438690185546875
5.45916666666667	-0.0472068786621094
5.4625	-0.0538825988769532
5.46583333333334	-0.0653266906738282
5.46916666666667	-0.0772476196289063
5.4725	-0.0829696655273438
5.47583333333334	-0.0853538513183594
5.47916666666667	-0.0896453857421875
5.4825	-0.091552734375
5.48583333333334	-0.091552734375
5.48916666666667	-0.091552734375
5.4925	-0.0948905944824219
5.49583333333334	-0.095367431640625
5.49916666666667	-0.0901222229003906
5.5025	-0.0867843627929688
5.50583333333334	-0.087738037109375
5.50916666666667	-0.0920295715332031
5.5125	-0.0958442687988281
5.51583333333334	-0.0982284545898438
5.51916666666667	-0.0982284545898438
5.5225	-0.100135803222656
5.52583333333334	-0.101089477539063
5.52916666666667	-0.102519989013672
5.5325	-0.09918212890625
5.53583333333334	-0.0934600830078125
5.53916666666667	-0.095367431640625
5.5425	-0.0982284545898438
5.54583333333334	-0.101566314697266
5.54916666666667	-0.0996589660644531
5.5525	-0.101566314697266
5.55583333333334	-0.107288360595703
5.55916666666667	-0.104904174804688
5.5625	-0.0939369201660156
5.56583333333334	-0.0796318054199219
5.56916666666667	-0.0705718994140625
5.5725	-0.06866455078125
5.57583333333334	-0.0667572021484375
5.57916666666667	-0.06866455078125
5.5825	-0.072479248046875
5.58583333333334	-0.0791549682617188
5.58916666666667	-0.08392333984375
5.5925	-0.0810623168945313
5.59583333333334	-0.0748634338378907
5.59916666666667	-0.0715255737304688
5.6025	-0.0734329223632813
5.60583333333334	-0.0748634338378907
5.60916666666667	-0.0696182250976563
5.6125	-0.0624656677246094
5.61583333333334	-0.0634193420410157
5.61916666666667	-0.0667572021484375
5.6225	-0.0672340393066407
5.62583333333334	-0.0624656677246094
5.62916666666667	-0.0634193420410157
5.6325	-0.0743865966796875
5.63583333333334	-0.08392333984375
5.63916666666667	-0.0929832458496094
5.6425	-0.0987052917480469
5.64583333333334	-0.106334686279297
5.64916666666667	-0.107765197753906
5.6525	-0.102996826171875
5.65583333333334	-0.0967979431152344
5.65916666666667	-0.0920295715332031
5.6625	-0.0925064086914063
5.66583333333334	-0.0929832458496094
5.66916666666667	-0.0944137573242188
5.6725	-0.0963211059570313
5.67583333333334	-0.0972747802734375
5.67916666666667	-0.0967979431152344
5.6825	-0.0934600830078125
5.68583333333334	-0.0934600830078125
5.68916666666667	-0.0934600830078125
5.6925	-0.0896453857421875
5.69583333333334	-0.080108642578125
5.69916666666667	-0.0662803649902344
5.7025	-0.0548362731933594
5.70583333333334	-0.0438690185546875
5.70916666666667	-0.0319480895996094
5.7125	-0.0181198120117188
5.71583333333334	-0.0104904174804688
5.71916666666667	-0.00715255737304688
5.7225	-0.00619888305664063
5.72583333333334	-0.003814697265625
5.72916666666667	-0.00905990600585938
5.7325	-0.0233650207519531
5.73583333333334	-0.0357627868652344
5.73916666666667	-0.0386238098144531
5.7425	-0.0329017639160156
5.74583333333334	-0.0300407409667969
5.74916666666667	-0.0276565551757813
5.7525	-0.0243186950683594
5.75583333333334	-0.0152587890625
5.75916666666667	-0.00905990600585938
5.7625	-0.00762939453125
5.76583333333334	-0.0123977661132813
5.76916666666667	-0.0181198120117188
5.7725	-0.0205039978027344
5.77583333333334	-0.0262260437011719
5.77916666666667	-0.0352859497070313
5.7825	-0.0429153442382813
5.78583333333334	-0.0386238098144531
5.78916666666667	-0.026702880859375
5.7925	-0.0224113464355469
5.79583333333334	-0.0314712524414063
5.79916666666667	-0.0448226928710938
5.8025	-0.0514984130859375
5.80583333333334	-0.0562667846679688
5.80916666666667	-0.0653266906738282
5.8125	-0.0720024108886719
5.81583333333334	-0.0681877136230469
5.81916666666667	-0.0557899475097657
5.8225	-0.0505447387695313
5.82583333333334	-0.0524520874023438
5.82916666666667	-0.0581741333007813
5.8325	-0.0619888305664063
5.83583333333334	-0.0629425048828125
5.83916666666667	-0.0667572021484375
5.8425	-0.0700950622558594
5.84583333333334	-0.072479248046875
5.84916666666667	-0.0734329223632813
5.8525	-0.080108642578125
5.85583333333334	-0.0967979431152344
5.85916666666667	-0.108718872070313
5.8625	-0.113487243652344
5.86583333333334	-0.116825103759766
5.86916666666667	-0.121593475341797
5.8725	-0.115394592285156
5.87583333333334	-0.095367431640625
5.87916666666667	-0.0748634338378907
5.8825	-0.0600814819335938
5.88583333333334	-0.0472068786621094
5.88916666666667	-0.0319480895996094
5.8925	-0.0252723693847656
5.89583333333334	-0.0219345092773438
5.89916666666667	-0.0271797180175781
5.9025	-0.0376701354980469
5.90583333333334	-0.0481605529785156
5.90916666666667	-0.0543594360351563
5.9125	-0.0567436218261719
5.91583333333334	-0.0672340393066407
5.91916666666667	-0.08392333984375
5.9225	-0.0977516174316406
5.92583333333334	-0.104904174804688
5.92916666666667	-0.107288360595703
5.9325	-0.103950500488281
5.93583333333334	-0.0944137573242188
5.93916666666667	-0.0815391540527344
5.9425	-0.0705718994140625
5.94583333333334	-0.0662803649902344
5.94916666666667	-0.0643730163574219
5.9525	-0.0691413879394532
5.95583333333334	-0.0786781311035157
5.95916666666667	-0.0853538513183594
5.9625	-0.087738037109375
5.96583333333334	-0.0824928283691406
5.96916666666667	-0.0829696655273438
5.9725	-0.0834465026855469
5.97583333333334	-0.0829696655273438
5.97916666666667	-0.087738037109375
5.9825	-0.0934600830078125
5.98583333333334	-0.100135803222656
5.98916666666667	-0.0996589660644531
5.9925	-0.0982284545898438
5.99583333333334	-0.095367431640625
5.99916666666667	-0.0844001770019531
6.0025	-0.0743865966796875
6.00583333333334	-0.0681877136230469
6.00916666666667	-0.0715255737304688
6.0125	-0.0796318054199219
6.01583333333334	-0.0844001770019531
6.01916666666667	-0.0872611999511719
6.0225	-0.0901222229003906
6.02583333333334	-0.0939369201660156
6.02916666666667	-0.0958442687988281
6.0325	-0.0920295715332031
6.03583333333334	-0.0858306884765625
6.03916666666667	-0.0786781311035157
6.0425	-0.072479248046875
6.04583333333334	-0.0681877136230469
6.04916666666667	-0.064849853515625
6.0525	-0.0629425048828125
6.05583333333334	-0.0658035278320313
6.05916666666667	-0.0739097595214844
6.0625	-0.0810623168945313
6.06583333333334	-0.0815391540527344
6.06916666666667	-0.0805854797363281
6.0725	-0.0786781311035157
6.07583333333334	-0.0762939453125
6.07916666666667	-0.0739097595214844
6.0825	-0.0715255737304688
6.08583333333334	-0.0729560852050782
6.08916666666667	-0.0720024108886719
6.0925	-0.0720024108886719
6.09583333333334	-0.0748634338378907
6.09916666666667	-0.0796318054199219
6.1025	-0.0867843627929688
6.10583333333334	-0.091552734375
6.10916666666667	-0.091552734375
6.1125	-0.0896453857421875
6.11583333333334	-0.0796318054199219
6.11916666666667	-0.0729560852050782
6.1225	-0.06866455078125
6.12583333333334	-0.0710487365722657
6.12916666666667	-0.0753402709960938
6.1325	-0.0767707824707032
6.13583333333334	-0.0810623168945313
6.13916666666667	-0.0815391540527344
6.1425	-0.0829696655273438
6.14583333333334	-0.0844001770019531
6.14916666666667	-0.0896453857421875
6.1525	-0.0963211059570313
6.15583333333334	-0.102996826171875
6.15916666666667	-0.107765197753906
6.1625	-0.107765197753906
6.16583333333334	-0.102043151855469
6.16916666666667	-0.0905990600585938
6.1725	-0.0829696655273438
6.17583333333334	-0.0796318054199219
6.17916666666667	-0.0834465026855469
6.1825	-0.0896453857421875
6.18583333333334	-0.0925064086914063
6.18916666666667	-0.0963211059570313
6.1925	-0.0944137573242188
6.19583333333334	-0.0905990600585938
6.19916666666667	-0.0829696655273438
6.2025	-0.0734329223632813
6.20583333333334	-0.0672340393066407
6.20916666666667	-0.0600814819335938
6.2125	-0.0634193420410157
6.21583333333334	-0.0710487365722657
6.21916666666667	-0.080108642578125
6.2225	-0.0844001770019531
6.22583333333334	-0.0867843627929688
6.22916666666667	-0.0910758972167969
6.2325	-0.0910758972167969
6.23583333333334	-0.08392333984375
6.23916666666667	-0.06866455078125
6.2425	-0.0605583190917969
6.24583333333334	-0.0643730163574219
6.24916666666667	-0.0777244567871094
6.2525	-0.0891685485839844
6.25583333333334	-0.0948905944824219
6.25916666666667	-0.103950500488281
6.2625	-0.108718872070313
6.26583333333334	-0.110626220703125
6.26916666666667	-0.101566314697266
6.2725	-0.0944137573242188
6.27583333333334	-0.0982284545898438
6.27916666666667	-0.1068115234375
6.2825	-0.117778778076172
6.28583333333334	-0.116825103759766
6.28916666666667	-0.116825103759766
6.2925	-0.118255615234375
6.29583333333334	-0.120639801025391
6.29916666666667	-0.119686126708985
6.3025	-0.116348266601563
6.30583333333334	-0.114917755126953
6.30916666666667	-0.108718872070313
6.3125	-0.0996589660644531
6.31583333333334	-0.0858306884765625
6.31916666666667	-0.0739097595214844
6.3225	-0.06866455078125
6.32583333333334	-0.0748634338378907
6.32916666666667	-0.0905990600585938
6.3325	-0.104427337646485
6.33583333333334	-0.113010406494141
6.33916666666667	-0.118255615234375
6.3425	-0.120639801025391
6.34583333333334	-0.118255615234375
6.34916666666667	-0.109672546386719
6.3525	-0.101566314697266
6.35583333333334	-0.0948905944824219
6.35916666666667	-0.0872611999511719
6.3625	-0.0734329223632813
6.36583333333334	-0.0605583190917969
6.36916666666667	-0.0548362731933594
6.3725	-0.057220458984375
6.37583333333334	-0.0658035278320313
6.37916666666667	-0.0782012939453125
6.3825	-0.0920295715332031
6.38583333333334	-0.106334686279297
6.38916666666667	-0.117301940917969
6.3925	-0.123977661132813
6.39583333333334	-0.121593475341797
6.39916666666667	-0.112056732177735
6.4025	-0.105857849121094
6.40583333333334	-0.103473663330078
6.40916666666667	-0.104904174804688
6.4125	-0.103950500488281
6.41583333333334	-0.107288360595703
6.41916666666667	-0.113010406494141
6.4225	-0.115394592285156
6.42583333333334	-0.114917755126953
6.42916666666667	-0.110149383544922
6.4325	-0.108718872070313
6.43583333333334	-0.102996826171875
6.43916666666667	-0.101089477539063
6.4425	-0.09918212890625
6.44583333333334	-0.0967979431152344
6.44916666666667	-0.0901222229003906
6.4525	-0.0820159912109375
6.45583333333334	-0.0791549682617188
6.45916666666667	-0.080108642578125
6.4625	-0.0844001770019531
6.46583333333334	-0.0905990600585938
6.46916666666667	-0.10061264038086
6.4725	-0.107288360595703
6.47583333333334	-0.113964080810547
6.47916666666667	-0.11587142944336
6.4825	-0.112533569335938
6.48583333333334	-0.104427337646485
6.48916666666667	-0.095367431640625
6.4925	-0.0910758972167969
6.49583333333334	-0.0891685485839844
6.49916666666667	-0.0863075256347656
6.5025	-0.0815391540527344
6.50583333333334	-0.0872611999511719
6.50916666666667	-0.0996589660644531
6.5125	-0.118732452392578
6.51583333333334	-0.130176544189453
6.51916666666667	-0.136375427246094
6.5225	-0.139713287353516
6.52583333333334	-0.134468078613281
6.52916666666667	-0.118255615234375
6.5325	-0.0901222229003906
6.53583333333334	-0.0696182250976563
6.53916666666667	-0.0615119934082032
6.5425	-0.0605583190917969
6.54583333333334	-0.0567436218261719
6.54916666666667	-0.0543594360351563
6.5525	-0.0553131103515625
6.55583333333334	-0.0557899475097657
6.55916666666667	-0.0543594360351563
6.5625	-0.0562667846679688
6.56583333333334	-0.0667572021484375
6.56916666666667	-0.0786781311035157
6.5725	-0.0886917114257813
6.57583333333334	-0.0963211059570313
6.57916666666667	-0.10061264038086
6.5825	-0.09918212890625
6.58583333333334	-0.0939369201660156
6.58916666666667	-0.0896453857421875
6.5925	-0.0920295715332031
6.59583333333334	-0.0963211059570313
6.59916666666667	-0.100135803222656
6.6025	-0.102519989013672
6.60583333333334	-0.101089477539063
6.60916666666667	-0.0972747802734375
6.6125	-0.0853538513183594
6.61583333333334	-0.0743865966796875
6.61916666666667	-0.0658035278320313
6.6225	-0.0557899475097657
6.62583333333334	-0.0491142272949219
6.62916666666667	-0.0472068786621094
6.6325	-0.0553131103515625
6.63583333333334	-0.0624656677246094
6.63916666666667	-0.0662803649902344
6.6425	-0.0739097595214844
6.64583333333334	-0.0824928283691406
6.64916666666667	-0.0905990600585938
6.6525	-0.0858306884765625
6.65583333333334	-0.0791549682617188
6.65916666666667	-0.06866455078125
6.6625	-0.0605583190917969
6.66583333333334	-0.0476837158203125
[truncated: 2,507 more rows]
