# Supplementary material for: Phase-Specific Parameter Estimation in Chiral HPLC Using 1‑Site, 2‑Site Stochastic Models, and Unified Equation Approach
Source: Anal Chem. 2026 Apr 29;98(18):13925–39. doi: 10.1021/acs.analchem.6c01634 (PMC13177292; doi:10.1021/acs.analchem.6c01634)
Supplement: Supplementary file 2 [file ac6c01634_si_002.zip › SupportingInformation/01_isotherm_fit/CELL4_data/LORA_CELL4_05_10_22503.CSV]

0.00266666666666667	-0.0586509704589844
0.006	-0.0658035278320313
0.00933333333333334	-0.0696182250976563
0.0126666666666667	-0.06866455078125
0.016	-0.0619888305664063
0.0193333333333334	-0.0524520874023438
0.0226666666666667	-0.0467300415039063
0.026	-0.0414848327636719
0.0293333333333334	-0.0367164611816406
0.0326666666666667	-0.034332275390625
0.036	-0.034332275390625
0.0393333333333334	-0.026702880859375
0.0426666666666667	-0.011444091796875
0.046	-0.000476837158203125
0.0493333333333334	0.003814697265625
0.0526666666666667	0.00286102294921875
0.056	0.00476837158203125
0.0593333333333334	0.00095367431640625
0.0626666666666667	-0.00762939453125
0.066	-0.019073486328125
0.0693333333333334	-0.0247955322265625
0.0726666666666667	-0.0247955322265625
0.076	-0.0195503234863281
0.0793333333333334	-0.0100135803222656
0.0826666666666667	0.00333786010742188
0.086	0.0138282775878906
0.0893333333333334	0.0157356262207031
0.0926666666666667	0.0147819519042969
0.096	0.011444091796875
0.0993333333333334	0.00715255737304688
0.102666666666667	0.00238418579101563
0.106	0.0019073486328125
0.109333333333334	0.00667572021484375
0.112666666666667	0.00524520874023438
0.116	-0.00762939453125
0.119333333333334	-0.0276565551757813
0.122666666666667	-0.0433921813964844
0.126	-0.0524520874023438
0.129333333333334	-0.0581741333007813
0.132666666666667	-0.0629425048828125
0.136	-0.0677108764648438
0.139333333333334	-0.0681877136230469
0.142666666666667	-0.06866455078125
0.146	-0.0681877136230469
0.149333333333334	-0.0677108764648438
0.152666666666667	-0.0619888305664063
0.156	-0.0491142272949219
0.159333333333334	-0.0367164611816406
0.162666666666667	-0.0329017639160156
0.166	-0.0386238098144531
0.169333333333334	-0.0438690185546875
0.172666666666667	-0.0429153442382813
0.176	-0.0448226928710938
0.179333333333334	-0.0462532043457031
0.182666666666667	-0.0481605529785156
0.186	-0.0472068786621094
0.189333333333334	-0.0476837158203125
0.192666666666667	-0.0476837158203125
0.196	-0.0424385070800781
0.199333333333334	-0.03814697265625
0.202666666666667	-0.0348091125488281
0.206	-0.0319480895996094
0.209333333333334	-0.0276565551757813
0.212666666666667	-0.0319480895996094
0.216	-0.0395774841308594
0.219333333333334	-0.0433921813964844
0.222666666666667	-0.0352859497070313
0.226	-0.030517578125
0.229333333333334	-0.0290870666503906
0.232666666666667	-0.0314712524414063
0.236	-0.0324249267578125
0.239333333333334	-0.0357627868652344
0.242666666666667	-0.0429153442382813
0.246	-0.0472068786621094
0.249333333333334	-0.0553131103515625
0.252666666666667	-0.057220458984375
0.256	-0.0576972961425782
0.259333333333334	-0.0562667846679688
0.262666666666667	-0.0567436218261719
0.266	-0.0543594360351563
0.269333333333334	-0.0452995300292969
0.272666666666667	-0.0352859497070313
0.276	-0.0333786010742188
0.279333333333334	-0.0357627868652344
0.282666666666667	-0.0371932983398438
0.286	-0.03814697265625
0.289333333333334	-0.0429153442382813
0.292666666666667	-0.049591064453125
0.296	-0.0510215759277344
0.299333333333334	-0.0519752502441407
0.302666666666667	-0.0529289245605469
0.306	-0.0567436218261719
0.309333333333334	-0.0557899475097657
0.312666666666667	-0.0562667846679688
0.316	-0.0553131103515625
0.319333333333334	-0.0491142272949219
0.322666666666667	-0.0424385070800781
0.326	-0.0357627868652344
0.329333333333334	-0.0386238098144531
0.332666666666667	-0.03814697265625
0.336	-0.0400543212890625
0.339333333333334	-0.0452995300292969
0.342666666666667	-0.0510215759277344
0.346	-0.0553131103515625
0.349333333333334	-0.0529289245605469
0.352666666666667	-0.0562667846679688
0.356	-0.06103515625
0.359333333333334	-0.0658035278320313
0.362666666666667	-0.0638961791992188
0.366	-0.0591278076171875
0.369333333333334	-0.0505447387695313
0.372666666666667	-0.0410079956054688
0.376	-0.0329017639160156
0.379333333333334	-0.0281333923339844
0.382666666666667	-0.0271797180175781
0.386	-0.0290870666503906
0.389333333333334	-0.0376701354980469
0.392666666666667	-0.0457763671875
0.396	-0.0472068786621094
0.399333333333334	-0.0371932983398438
0.402666666666667	-0.0257492065429688
0.406	-0.0233650207519531
0.409333333333334	-0.02288818359375
0.412666666666667	-0.0219345092773438
0.416	-0.0224113464355469
0.419333333333334	-0.030517578125
0.422666666666667	-0.0438690185546875
0.426	-0.0462532043457031
0.429333333333334	-0.0400543212890625
0.432666666666667	-0.0319480895996094
0.436	-0.0247955322265625
0.439333333333334	-0.0214576721191406
0.442666666666667	-0.0185966491699219
0.446	-0.0176429748535156
0.449333333333334	-0.0205039978027344
0.452666666666667	-0.0281333923339844
0.456	-0.0405311584472656
0.459333333333334	-0.0476837158203125
0.462666666666667	-0.0514984130859375
0.466	-0.0581741333007813
0.469333333333334	-0.064849853515625
0.472666666666667	-0.0662803649902344
0.476	-0.064849853515625
0.479333333333334	-0.06866455078125
0.482666666666667	-0.0720024108886719
0.486	-0.0700950622558594
0.489333333333334	-0.0634193420410157
0.492666666666667	-0.0581741333007813
0.496	-0.0553131103515625
0.499333333333334	-0.0553131103515625
0.502666666666667	-0.0638961791992188
0.506	-0.0743865966796875
0.509333333333334	-0.0858306884765625
0.512666666666667	-0.0958442687988281
0.516	-0.101089477539063
0.519333333333334	-0.0963211059570313
0.522666666666667	-0.0796318054199219
0.526	-0.0629425048828125
0.529333333333334	-0.0538825988769532
0.532666666666667	-0.0476837158203125
0.536	-0.0395774841308594
0.539333333333334	-0.0329017639160156
0.542666666666667	-0.0319480895996094
0.546	-0.0348091125488281
0.549333333333334	-0.0371932983398438
0.552666666666667	-0.0391006469726563
0.556	-0.0457763671875
0.559333333333334	-0.0510215759277344
0.562666666666667	-0.0491142272949219
0.566	-0.0405311584472656
0.569333333333334	-0.0314712524414063
0.572666666666667	-0.0271797180175781
0.576	-0.0252723693847656
0.579333333333334	-0.0257492065429688
0.582666666666667	-0.0309944152832031
0.586	-0.0395774841308594
0.589333333333334	-0.0410079956054688
0.592666666666667	-0.0400543212890625
0.596	-0.0348091125488281
0.599333333333334	-0.0362396240234375
0.602666666666667	-0.0433921813964844
0.606	-0.05340576171875
0.609333333333334	-0.0629425048828125
0.612666666666667	-0.0658035278320313
0.616	-0.0653266906738282
0.619333333333334	-0.0596046447753907
0.622666666666667	-0.0543594360351563
0.626	-0.0505447387695313
0.629333333333334	-0.0514984130859375
0.632666666666667	-0.0586509704589844
0.636	-0.0667572021484375
0.639333333333334	-0.064849853515625
0.642666666666667	-0.049591064453125
0.646	-0.030517578125
0.649333333333334	-0.0181198120117188
0.652666666666667	-0.0095367431640625
0.656	0.00143051147460938
0.659333333333334	0.00619888305664063
0.662666666666667	0
0.666	-0.0104904174804688
0.669333333333334	-0.0143051147460938
0.672666666666667	-0.0138282775878906
0.676	-0.0200271606445313
0.679333333333334	-0.0295639038085938
0.682666666666667	-0.0357627868652344
0.686	-0.0400543212890625
0.689333333333334	-0.0433921813964844
0.692666666666667	-0.0514984130859375
0.696	-0.0510215759277344
0.699333333333334	-0.0457763671875
0.702666666666667	-0.0386238098144531
0.706	-0.0309944152832031
0.709333333333334	-0.0271797180175781
0.712666666666667	-0.0214576721191406
0.716	-0.0209808349609375
0.719333333333334	-0.0300407409667969
0.722666666666667	-0.0438690185546875
0.726	-0.0553131103515625
0.729333333333334	-0.0586509704589844
0.732666666666667	-0.0576972961425782
0.736	-0.0562667846679688
0.739333333333334	-0.0443458557128906
0.742666666666667	-0.0314712524414063
0.746	-0.02288818359375
0.749333333333334	-0.0233650207519531
0.752666666666667	-0.0219345092773438
0.756	-0.0162124633789063
0.759333333333334	-0.0133514404296875
0.762666666666667	-0.0157356262207031
0.766	-0.0157356262207031
0.769333333333334	-0.0104904174804688
0.772666666666667	-0.0119209289550781
0.776	-0.0205039978027344
0.779333333333334	-0.0314712524414063
0.782666666666667	-0.0286102294921875
0.786	-0.0209808349609375
0.789333333333334	-0.0138282775878906
0.792666666666667	-0.0109672546386719
0.796	-0.0166893005371094
0.799333333333334	-0.0257492065429688
0.802666666666667	-0.0424385070800781
0.806	-0.0543594360351563
0.809333333333334	-0.0667572021484375
0.812666666666667	-0.072479248046875
0.816	-0.0662803649902344
0.819333333333334	-0.0505447387695313
0.822666666666667	-0.0314712524414063
0.826	-0.02288818359375
0.829333333333334	-0.0152587890625
0.832666666666667	-0.0104904174804688
0.836	-0.00619888305664063
0.839333333333334	-0.0100135803222656
0.842666666666667	-0.0195503234863281
0.846	-0.0295639038085938
0.849333333333334	-0.0424385070800781
0.852666666666667	-0.05340576171875
0.856	-0.0662803649902344
0.859333333333334	-0.0753402709960938
0.862666666666667	-0.0858306884765625
0.866	-0.0958442687988281
0.869333333333334	-0.100135803222656
0.872666666666667	-0.0977516174316406
0.876	-0.091552734375
0.879333333333334	-0.0886917114257813
0.882666666666667	-0.0882148742675781
0.886	-0.0891685485839844
0.889333333333334	-0.0858306884765625
0.892666666666667	-0.0867843627929688
0.896	-0.0896453857421875
0.899333333333334	-0.091552734375
0.902666666666667	-0.0867843627929688
0.906	-0.0805854797363281
0.909333333333334	-0.0772476196289063
0.912666666666667	-0.0729560852050782
0.916	-0.0643730163574219
0.919333333333334	-0.0548362731933594
0.922666666666667	-0.0452995300292969
0.926	-0.0348091125488281
0.929333333333334	-0.0238418579101563
0.932666666666667	-0.0171661376953125
0.936	-0.0128746032714844
0.939333333333334	-0.00715255737304688
0.942666666666667	-0.0019073486328125
0.946	0.00238418579101563
0.949333333333334	0.00905990600585938
0.952666666666667	0.0143051147460938
0.956	0.0128746032714844
0.959333333333334	0.000476837158203125
0.962666666666667	-0.0133514404296875
0.966	-0.0233650207519531
0.969333333333334	-0.0329017639160156
0.972666666666667	-0.0400543212890625
0.976	-0.0433921813964844
0.979333333333334	-0.0410079956054688
0.982666666666667	-0.0376701354980469
0.986	-0.0376701354980469
0.989333333333334	-0.0414848327636719
0.992666666666667	-0.0505447387695313
0.996	-0.0624656677246094
0.999333333333334	-0.0710487365722657
1.00266666666667	-0.0762939453125
1.006	-0.0772476196289063
1.00933333333334	-0.0782012939453125
1.01266666666667	-0.0710487365722657
1.016	-0.0629425048828125
1.01933333333334	-0.0557899475097657
1.02266666666667	-0.0510215759277344
1.026	-0.0443458557128906
1.02933333333334	-0.0386238098144531
1.03266666666667	-0.0405311584472656
1.036	-0.0410079956054688
1.03933333333334	-0.0414848327636719
1.04266666666667	-0.0433921813964844
1.046	-0.0481605529785156
1.04933333333334	-0.0481605529785156
1.05266666666667	-0.041961669921875
1.056	-0.0400543212890625
1.05933333333334	-0.0395774841308594
1.06266666666667	-0.0376701354980469
1.066	-0.0352859497070313
1.06933333333334	-0.03814697265625
1.07266666666667	-0.0462532043457031
1.076	-0.0514984130859375
1.07933333333334	-0.0557899475097657
1.08266666666667	-0.0576972961425782
1.086	-0.0576972961425782
1.08933333333334	-0.0596046447753907
1.09266666666667	-0.0629425048828125
1.096	-0.0700950622558594
1.09933333333334	-0.0753402709960938
1.10266666666667	-0.080108642578125
1.106	-0.0829696655273438
1.10933333333334	-0.0782012939453125
1.11266666666667	-0.0691413879394532
1.116	-0.0562667846679688
1.11933333333334	-0.0500679016113282
1.12266666666667	-0.0491142272949219
1.126	-0.0519752502441407
1.12933333333334	-0.0576972961425782
1.13266666666667	-0.0619888305664063
1.136	-0.0634193420410157
1.13933333333334	-0.0600814819335938
1.14266666666667	-0.0562667846679688
1.146	-0.0553131103515625
1.14933333333334	-0.0567436218261719
1.15266666666667	-0.0605583190917969
1.156	-0.0653266906738282
1.15933333333334	-0.0681877136230469
1.16266666666667	-0.0681877136230469
1.166	-0.0619888305664063
1.16933333333334	-0.05340576171875
1.17266666666667	-0.0448226928710938
1.176	-0.0367164611816406
1.17933333333334	-0.0362396240234375
1.18266666666667	-0.0414848327636719
1.186	-0.057220458984375
1.18933333333334	-0.0691413879394532
1.19266666666667	-0.0762939453125
1.196	-0.0762939453125
1.19933333333334	-0.0720024108886719
1.20266666666667	-0.0662803649902344
1.206	-0.0567436218261719
1.20933333333334	-0.0481605529785156
1.21266666666667	-0.0362396240234375
1.216	-0.0286102294921875
1.21933333333334	-0.0238418579101563
1.22266666666667	-0.0219345092773438
1.226	-0.0171661376953125
1.22933333333334	-0.0128746032714844
1.23266666666667	-0.0104904174804688
1.236	-0.0109672546386719
1.23933333333334	-0.0100135803222656
1.24266666666667	-0.0057220458984375
1.246	-0.00667572021484375
1.24933333333334	-0.0123977661132813
1.25266666666667	-0.0281333923339844
1.256	-0.041961669921875
1.25933333333334	-0.0486373901367188
1.26266666666667	-0.049591064453125
1.266	-0.0472068786621094
1.26933333333334	-0.0505447387695313
1.27266666666667	-0.0472068786621094
1.276	-0.0433921813964844
1.27933333333334	-0.0433921813964844
1.28266666666667	-0.0486373901367188
1.286	-0.0553131103515625
1.28933333333334	-0.0548362731933594
1.29266666666667	-0.057220458984375
1.296	-0.0658035278320313
1.29933333333334	-0.0791549682617188
1.30266666666667	-0.0882148742675781
1.306	-0.0929832458496094
1.30933333333334	-0.0929832458496094
1.31266666666667	-0.0929832458496094
1.316	-0.0891685485839844
1.31933333333334	-0.0796318054199219
1.32266666666667	-0.06866455078125
1.326	-0.0557899475097657
1.32933333333334	-0.0486373901367188
1.33266666666667	-0.0414848327636719
1.336	-0.0376701354980469
1.33933333333334	-0.034332275390625
1.34266666666667	-0.0333786010742188
1.346	-0.0357627868652344
1.34933333333334	-0.0405311584472656
1.35266666666667	-0.0472068786621094
1.356	-0.0472068786621094
1.35933333333334	-0.0443458557128906
1.36266666666667	-0.0429153442382813
1.366	-0.0443458557128906
1.36933333333334	-0.0405311584472656
1.37266666666667	-0.0338554382324219
1.376	-0.0286102294921875
1.37933333333334	-0.0262260437011719
1.38266666666667	-0.0224113464355469
1.386	-0.0181198120117188
1.38933333333334	-0.019073486328125
1.39266666666667	-0.0238418579101563
1.396	-0.030517578125
1.39933333333334	-0.0391006469726563
1.40266666666667	-0.049591064453125
1.406	-0.0553131103515625
1.40933333333334	-0.0557899475097657
1.41266666666667	-0.049591064453125
1.416	-0.0476837158203125
1.41933333333334	-0.0505447387695313
1.42266666666667	-0.0538825988769532
1.426	-0.0519752502441407
1.42933333333334	-0.049591064453125
1.43266666666667	-0.0491142272949219
1.436	-0.0505447387695313
1.43933333333334	-0.0481605529785156
1.44266666666667	-0.0457763671875
1.446	-0.0476837158203125
1.44933333333334	-0.0481605529785156
1.45266666666667	-0.0510215759277344
1.456	-0.0500679016113282
1.45933333333334	-0.0486373901367188
1.46266666666667	-0.0457763671875
1.466	-0.0443458557128906
1.46933333333334	-0.0429153442382813
1.47266666666667	-0.0414848327636719
1.476	-0.0348091125488281
1.47933333333334	-0.0276565551757813
1.48266666666667	-0.02288818359375
1.486	-0.0243186950683594
1.48933333333334	-0.0333786010742188
1.49266666666667	-0.0357627868652344
1.496	-0.0348091125488281
1.49933333333334	-0.0333786010742188
1.50266666666667	-0.0319480895996094
1.506	-0.0214576721191406
1.50933333333334	-0.00286102294921875
1.51266666666667	0.0095367431640625
1.516	0.0138282775878906
1.51933333333334	0.0171661376953125
1.52266666666667	0.0224113464355469
1.526	0.02288818359375
1.52933333333334	0.0181198120117188
1.53266666666667	0.0109672546386719
1.536	-0.00095367431640625
1.53933333333334	-0.0128746032714844
1.54266666666667	-0.0252723693847656
1.546	-0.0319480895996094
1.54933333333334	-0.0352859497070313
1.55266666666667	-0.0333786010742188
1.556	-0.0238418579101563
1.55933333333334	-0.0157356262207031
1.56266666666667	-0.00715255737304688
1.566	-0.00905990600585938
1.56933333333334	-0.0147819519042969
1.57266666666667	-0.0195503234863281
1.576	-0.0224113464355469
1.57933333333334	-0.0281333923339844
1.58266666666667	-0.0414848327636719
1.586	-0.0510215759277344
1.58933333333334	-0.0576972961425782
1.59266666666667	-0.0658035278320313
1.596	-0.072479248046875
1.59933333333334	-0.0753402709960938
1.60266666666667	-0.0681877136230469
1.606	-0.06103515625
1.60933333333334	-0.0562667846679688
1.61266666666667	-0.0524520874023438
1.616	-0.0519752502441407
1.61933333333334	-0.0472068786621094
1.62266666666667	-0.0443458557128906
1.626	-0.0367164611816406
1.62933333333334	-0.0262260437011719
1.63266666666667	-0.0152587890625
1.636	-0.00524520874023438
1.63933333333334	-0.00095367431640625
1.64266666666667	0.00238418579101563
1.646	0.003814697265625
1.64933333333334	-0.00095367431640625
1.65266666666667	-0.0104904174804688
1.656	-0.02288818359375
1.65933333333334	-0.0338554382324219
1.66266666666667	-0.0452995300292969
1.666	-0.0567436218261719
1.66933333333334	-0.0638961791992188
1.67266666666667	-0.0619888305664063
1.676	-0.0562667846679688
1.67933333333334	-0.0448226928710938
1.68266666666667	-0.0314712524414063
1.686	-0.0185966491699219
1.68933333333334	-0.0123977661132813
1.69266666666667	-0.0133514404296875
1.696	-0.0152587890625
1.69933333333334	-0.0247955322265625
1.70266666666667	-0.0395774841308594
1.706	-0.0562667846679688
1.70933333333334	-0.0677108764648438
1.71266666666667	-0.0729560852050782
1.716	-0.0748634338378907
1.71933333333334	-0.0705718994140625
1.72266666666667	-0.0581741333007813
1.726	-0.0429153442382813
1.72933333333334	-0.0314712524414063
1.73266666666667	-0.0247955322265625
1.736	-0.0238418579101563
1.73933333333334	-0.0233650207519531
1.74266666666667	-0.0281333923339844
1.746	-0.0333786010742188
1.74933333333334	-0.0367164611816406
1.75266666666667	-0.0367164611816406
1.756	-0.0352859497070313
1.75933333333334	-0.0371932983398438
1.76266666666667	-0.0405311584472656
1.766	-0.0438690185546875
1.76933333333334	-0.0429153442382813
1.77266666666667	-0.0400543212890625
1.776	-0.0386238098144531
1.77933333333334	-0.0391006469726563
1.78266666666667	-0.0391006469726563
1.786	-0.0362396240234375
1.78933333333334	-0.0367164611816406
1.79266666666667	-0.0405311584472656
1.796	-0.0400543212890625
1.79933333333334	-0.0338554382324219
1.80266666666667	-0.0252723693847656
1.806	-0.0209808349609375
1.80933333333334	-0.0185966491699219
1.81266666666667	-0.0185966491699219
1.816	-0.0157356262207031
1.81933333333334	-0.0162124633789063
1.82266666666667	-0.019073486328125
1.826	-0.0243186950683594
1.82933333333334	-0.026702880859375
1.83266666666667	-0.019073486328125
1.836	-0.0109672546386719
1.83933333333334	-0.003814697265625
1.84266666666667	0
1.846	0.000476837158203125
1.84933333333334	-0.0057220458984375
1.85266666666667	-0.02288818359375
1.856	-0.0424385070800781
1.85933333333334	-0.0553131103515625
1.86266666666667	-0.0586509704589844
1.866	-0.0510215759277344
1.86933333333334	-0.0391006469726563
1.87266666666667	-0.0271797180175781
1.876	-0.0195503234863281
1.87933333333334	-0.0219345092773438
1.88266666666667	-0.0271797180175781
1.886	-0.0324249267578125
1.88933333333334	-0.0271797180175781
1.89266666666667	-0.0143051147460938
1.896	-0.000476837158203125
1.89933333333334	0.0095367431640625
1.90266666666667	0.00858306884765625
1.906	-0.00143051147460938
1.90933333333334	-0.019073486328125
1.91266666666667	-0.0367164611816406
1.916	-0.049591064453125
1.91933333333334	-0.0543594360351563
1.92266666666667	-0.0500679016113282
1.926	-0.041961669921875
1.92933333333334	-0.03814697265625
1.93266666666667	-0.0386238098144531
1.936	-0.0414848327636719
1.93933333333334	-0.0462532043457031
1.94266666666667	-0.05340576171875
1.946	-0.0576972961425782
1.94933333333334	-0.0557899475097657
1.95266666666667	-0.0491142272949219
1.956	-0.0429153442382813
1.95933333333334	-0.0348091125488281
1.96266666666667	-0.0262260437011719
1.966	-0.0224113464355469
1.96933333333334	-0.0262260437011719
1.97266666666667	-0.0314712524414063
1.976	-0.0367164611816406
1.97933333333334	-0.0405311584472656
1.98266666666667	-0.0481605529785156
1.986	-0.05340576171875
1.98933333333334	-0.0514984130859375
1.99266666666667	-0.0519752502441407
1.996	-0.0505447387695313
1.99933333333334	-0.05340576171875
2.00266666666667	-0.0462532043457031
2.006	-0.03814697265625
2.00933333333334	-0.0295639038085938
2.01266666666667	-0.0247955322265625
2.016	-0.0214576721191406
2.01933333333334	-0.0171661376953125
2.02266666666667	-0.0195503234863281
2.026	-0.026702880859375
2.02933333333334	-0.0391006469726563
2.03266666666667	-0.0543594360351563
2.036	-0.0734329223632813
2.03933333333334	-0.087738037109375
2.04266666666667	-0.095367431640625
2.046	-0.0929832458496094
2.04933333333334	-0.0896453857421875
2.05266666666667	-0.0815391540527344
2.056	-0.0762939453125
2.05933333333334	-0.0748634338378907
2.06266666666667	-0.080108642578125
2.066	-0.0853538513183594
2.06933333333334	-0.0858306884765625
2.07266666666667	-0.0824928283691406
2.076	-0.0753402709960938
2.07933333333334	-0.0681877136230469
2.08266666666667	-0.0553131103515625
2.086	-0.0438690185546875
2.08933333333334	-0.0386238098144531
2.09266666666667	-0.03814697265625
2.096	-0.0357627868652344
2.09933333333334	-0.0295639038085938
2.10266666666667	-0.030517578125
2.106	-0.0391006469726563
2.10933333333334	-0.0414848327636719
2.11266666666667	-0.0386238098144531
2.116	-0.0338554382324219
2.11933333333334	-0.0405311584472656
2.12266666666667	-0.0519752502441407
2.126	-0.0567436218261719
2.12933333333334	-0.0605583190917969
2.13266666666667	-0.0681877136230469
2.136	-0.0815391540527344
2.13933333333334	-0.0810623168945313
2.14266666666667	-0.0658035278320313
2.146	-0.049591064453125
2.14933333333334	-0.0414848327636719
2.15266666666667	-0.0395774841308594
2.156	-0.0357627868652344
2.15933333333334	-0.034332275390625
2.16266666666667	-0.0348091125488281
2.166	-0.041961669921875
2.16933333333334	-0.0462532043457031
2.17266666666667	-0.0424385070800781
2.176	-0.0352859497070313
2.17933333333334	-0.0286102294921875
2.18266666666667	-0.0257492065429688
2.186	-0.0271797180175781
2.18933333333334	-0.0300407409667969
2.19266666666667	-0.0376701354980469
2.196	-0.0467300415039063
2.19933333333334	-0.0619888305664063
2.20266666666667	-0.0791549682617188
2.206	-0.0910758972167969
2.20933333333334	-0.0958442687988281
2.21266666666667	-0.0996589660644531
2.216	-0.101089477539063
2.21933333333334	-0.09918212890625
2.22266666666667	-0.0977516174316406
2.226	-0.0939369201660156
2.22933333333334	-0.0905990600585938
2.23266666666667	-0.0786781311035157
2.236	-0.0696182250976563
2.23933333333334	-0.064849853515625
2.24266666666667	-0.0600814819335938
2.246	-0.0581741333007813
2.24933333333334	-0.0562667846679688
2.25266666666667	-0.06103515625
2.256	-0.0677108764648438
2.25933333333334	-0.0691413879394532
2.26266666666667	-0.0662803649902344
2.266	-0.0591278076171875
2.26933333333334	-0.0529289245605469
2.27266666666667	-0.0433921813964844
2.276	-0.0376701354980469
2.27933333333334	-0.0410079956054688
2.28266666666667	-0.049591064453125
2.286	-0.0567436218261719
2.28933333333334	-0.0624656677246094
2.29266666666667	-0.0705718994140625
2.296	-0.072479248046875
2.29933333333334	-0.0662803649902344
2.30266666666667	-0.0548362731933594
2.306	-0.0476837158203125
2.30933333333334	-0.0476837158203125
2.31266666666667	-0.0514984130859375
2.316	-0.0557899475097657
2.31933333333334	-0.0596046447753907
2.32266666666667	-0.0619888305664063
2.326	-0.0677108764648438
2.32933333333334	-0.0786781311035157
2.33266666666667	-0.0844001770019531
2.336	-0.0829696655273438
2.33933333333334	-0.0762939453125
2.34266666666667	-0.0743865966796875
2.346	-0.0700950622558594
2.34933333333334	-0.057220458984375
2.35266666666667	-0.0391006469726563
2.356	-0.0247955322265625
2.35933333333334	-0.0166893005371094
2.36266666666667	-0.0143051147460938
2.366	-0.0162124633789063
2.36933333333334	-0.0243186950683594
2.37266666666667	-0.0352859497070313
2.376	-0.0472068786621094
2.37933333333334	-0.0567436218261719
2.38266666666667	-0.064849853515625
2.386	-0.06866455078125
2.38933333333334	-0.0710487365722657
2.39266666666667	-0.072479248046875
2.396	-0.0758171081542969
2.39933333333334	-0.0791549682617188
2.40266666666667	-0.0796318054199219
2.406	-0.0810623168945313
2.40933333333334	-0.0834465026855469
2.41266666666667	-0.0872611999511719
2.416	-0.0929832458496094
2.41933333333334	-0.102043151855469
2.42266666666667	-0.106334686279297
2.426	-0.107288360595703
2.42933333333334	-0.107288360595703
2.43266666666667	-0.110149383544922
2.436	-0.112056732177735
2.43933333333334	-0.111579895019531
2.44266666666667	-0.109672546386719
2.446	-0.0987052917480469
2.44933333333334	-0.0829696655273438
2.45266666666667	-0.0700950622558594
2.456	-0.0658035278320313
2.45933333333334	-0.0634193420410157
2.46266666666667	-0.0629425048828125
2.466	-0.0729560852050782
2.46933333333334	-0.0910758972167969
2.47266666666667	-0.103473663330078
2.476	-0.09918212890625
2.47933333333334	-0.087738037109375
2.48266666666667	-0.0786781311035157
2.486	-0.0743865966796875
2.48933333333334	-0.0720024108886719
2.49266666666667	-0.0691413879394532
2.496	-0.0739097595214844
2.49933333333334	-0.08392333984375
2.50266666666667	-0.0972747802734375
2.506	-0.102519989013672
2.50933333333334	-0.101089477539063
2.51266666666667	-0.091552734375
2.516	-0.0820159912109375
2.51933333333334	-0.0710487365722657
2.52266666666667	-0.0562667846679688
2.526	-0.0438690185546875
2.52933333333334	-0.034332275390625
2.53266666666667	-0.0362396240234375
2.536	-0.0371932983398438
2.53933333333334	-0.0405311584472656
2.54266666666667	-0.0443458557128906
2.546	-0.0500679016113282
2.54933333333334	-0.0514984130859375
2.55266666666667	-0.0472068786621094
2.556	-0.0433921813964844
2.55933333333334	-0.0467300415039063
2.56266666666667	-0.0510215759277344
2.566	-0.0510215759277344
2.56933333333334	-0.0467300415039063
2.57266666666667	-0.0505447387695313
2.576	-0.057220458984375
2.57933333333334	-0.0567436218261719
2.58266666666667	-0.0505447387695313
2.586	-0.0452995300292969
2.58933333333334	-0.0448226928710938
2.59266666666667	-0.0376701354980469
2.596	-0.0314712524414063
2.59933333333334	-0.0262260437011719
2.60266666666667	-0.02288818359375
2.606	-0.0247955322265625
2.60933333333334	-0.0333786010742188
2.61266666666667	-0.0472068786621094
2.616	-0.057220458984375
2.61933333333334	-0.0667572021484375
2.62266666666667	-0.0758171081542969
2.626	-0.0796318054199219
2.62933333333334	-0.0739097595214844
2.63266666666667	-0.0634193420410157
2.636	-0.0548362731933594
2.63933333333334	-0.0472068786621094
2.64266666666667	-0.0433921813964844
2.646	-0.0452995300292969
2.64933333333334	-0.0505447387695313
2.65266666666667	-0.0553131103515625
2.656	-0.0619888305664063
2.65933333333334	-0.0705718994140625
2.66266666666667	-0.0758171081542969
2.666	-0.0729560852050782
2.66933333333334	-0.0658035278320313
2.67266666666667	-0.0600814819335938
2.676	-0.0548362731933594
2.67933333333334	-0.0486373901367188
2.68266666666667	-0.049591064453125
2.686	-0.0567436218261719
2.68933333333334	-0.0681877136230469
2.69266666666667	-0.0705718994140625
2.696	-0.0691413879394532
2.69933333333334	-0.0672340393066407
2.70266666666667	-0.0619888305664063
2.706	-0.0562667846679688
2.70933333333334	-0.0481605529785156
2.71266666666667	-0.0438690185546875
2.716	-0.0410079956054688
2.71933333333334	-0.0391006469726563
2.72266666666667	-0.0357627868652344
2.726	-0.0319480895996094
2.72933333333334	-0.034332275390625
2.73266666666667	-0.041961669921875
2.736	-0.0481605529785156
2.73933333333334	-0.0548362731933594
2.74266666666667	-0.0667572021484375
2.746	-0.0829696655273438
2.74933333333334	-0.0905990600585938
2.75266666666667	-0.0886917114257813
2.756	-0.0886917114257813
2.75933333333334	-0.0901222229003906
2.76266666666667	-0.0834465026855469
2.766	-0.0677108764648438
2.76933333333334	-0.0524520874023438
2.77266666666667	-0.0400543212890625
2.776	-0.0271797180175781
2.77933333333334	-0.0152587890625
2.78266666666667	-0.0100135803222656
2.786	-0.0143051147460938
2.78933333333334	-0.02288818359375
2.79266666666667	-0.0352859497070313
2.796	-0.0481605529785156
2.79933333333334	-0.0543594360351563
2.80266666666667	-0.0524520874023438
2.806	-0.03814697265625
2.80933333333334	-0.0262260437011719
2.81266666666667	-0.0181198120117188
2.816	-0.0185966491699219
2.81933333333334	-0.0286102294921875
2.82266666666667	-0.0414848327636719
2.826	-0.0624656677246094
2.82933333333334	-0.0824928283691406
2.83266666666667	-0.0977516174316406
2.836	-0.100135803222656
2.83933333333334	-0.0886917114257813
2.84266666666667	-0.0715255737304688
2.846	-0.05340576171875
2.84933333333334	-0.0410079956054688
2.85266666666667	-0.0362396240234375
2.856	-0.0433921813964844
2.85933333333334	-0.0596046447753907
2.86266666666667	-0.0758171081542969
2.866	-0.0863075256347656
2.86933333333334	-0.0896453857421875
2.87266666666667	-0.0867843627929688
2.876	-0.0748634338378907
2.87933333333334	-0.0619888305664063
2.88266666666667	-0.0581741333007813
2.886	-0.0605583190917969
2.88933333333334	-0.0615119934082032
2.89266666666667	-0.0576972961425782
2.896	-0.05340576171875
2.89933333333334	-0.0481605529785156
2.90266666666667	-0.041961669921875
2.906	-0.0386238098144531
2.90933333333334	-0.0410079956054688
2.91266666666667	-0.0462532043457031
2.916	-0.0500679016113282
2.91933333333334	-0.0543594360351563
2.92266666666667	-0.0538825988769532
2.926	-0.0510215759277344
2.92933333333334	-0.0472068786621094
2.93266666666667	-0.0452995300292969
2.936	-0.0462532043457031
2.93933333333334	-0.0481605529785156
2.94266666666667	-0.0510215759277344
2.946	-0.0562667846679688
2.94933333333334	-0.0638961791992188
2.95266666666667	-0.0758171081542969
2.956	-0.0834465026855469
2.95933333333334	-0.0863075256347656
2.96266666666667	-0.0858306884765625
2.966	-0.0796318054199219
2.96933333333334	-0.0691413879394532
2.97266666666667	-0.057220458984375
2.976	-0.05340576171875
2.97933333333334	-0.0514984130859375
2.98266666666667	-0.0491142272949219
2.986	-0.0510215759277344
2.98933333333334	-0.0562667846679688
2.99266666666667	-0.0634193420410157
2.996	-0.0638961791992188
2.99933333333334	-0.0653266906738282
3.00266666666667	-0.0658035278320313
3.006	-0.0615119934082032
3.00933333333334	-0.0529289245605469
3.01266666666667	-0.0410079956054688
3.016	-0.0300407409667969
3.01933333333334	-0.0205039978027344
3.02266666666667	-0.0147819519042969
3.026	-0.0133514404296875
3.02933333333334	-0.00667572021484375
3.03266666666667	0.00810623168945313
3.036	0.0295639038085938
3.03933333333334	0.0567436218261719
3.04266666666667	0.0958442687988281
3.046	0.149250030517578
3.04933333333334	0.206947326660156
3.05266666666667	0.266075134277344
3.056	0.338077545166016
3.05933333333334	0.432014465332031
3.06266666666667	0.543594360351563
3.066	0.664234161376953
3.06933333333334	0.79345703125
3.07266666666667	0.936985015869141
3.076	1.09004974365235
3.07933333333334	1.23882293701172
3.08266666666667	1.37901306152344
3.086	1.51920318603516
3.08933333333334	1.66702270507813
3.09266666666667	1.80101394653321
3.096	1.90496444702149
3.09933333333334	1.98554992675781
3.10266666666667	2.04229354858399
3.106	2.07614898681641
3.10933333333334	2.07567214965821
3.11266666666667	2.05659866333008
3.116	2.02178955078125
3.11933333333334	1.96933746337891
3.12266666666667	1.90210342407227
3.126	1.82104110717774
3.12933333333334	1.73330307006836
3.13266666666667	1.63602828979492
3.136	1.5406608581543
3.13933333333334	1.45006179809571
3.14266666666667	1.36518478393555
3.146	1.2807846069336
3.14933333333334	1.19590759277344
3.15266666666667	1.11436843872071
3.156	1.03425979614258
3.15933333333334	0.959873199462891
3.16266666666667	0.887870788574219
3.166	0.821590423583985
3.16933333333334	0.758171081542969
3.17266666666667	0.699520111083985
3.176	0.647068023681641
3.17933333333334	0.600337982177735
3.18266666666667	0.560283660888672
3.186	0.525951385498047
3.18933333333334	0.49734115600586
3.19266666666667	0.472545623779297
3.196	0.44393539428711
3.19933333333334	0.408172607421875
3.20266666666667	0.365257263183594
3.206	0.316143035888672
3.20933333333334	0.269412994384766
3.21266666666667	0.231742858886719
3.216	0.208854675292969
3.21933333333334	0.195503234863281
3.22266666666667	0.187873840332031
3.226	0.184059143066406
3.22933333333334	0.185966491699219
3.23266666666667	0.188827514648438
3.236	0.187397003173828
3.23933333333334	0.18310546875
3.24266666666667	0.178813934326172
3.246	0.172138214111328
3.24933333333334	0.158309936523438
3.25266666666667	0.138282775878906
3.256	0.115394592285156
3.25933333333334	0.0963211059570313
3.26266666666667	0.0820159912109375
3.266	0.0772476196289063
3.26933333333334	0.0848770141601563
3.27266666666667	0.0977516174316406
3.276	0.111103057861328
3.27933333333334	0.113964080810547
3.28266666666667	0.113487243652344
3.286	0.111103057861328
3.28933333333334	0.105381011962891
3.29266666666667	0.0967979431152344
3.296	0.0858306884765625
3.29933333333334	0.0815391540527344
3.30266666666667	0.0762939453125
3.306	0.0700950622558594
3.30933333333334	0.0591278076171875
3.31266666666667	0.0553131103515625
3.316	0.0548362731933594
3.31933333333334	0.0548362731933594
3.32266666666667	0.0524520874023438
3.326	0.0486373901367188
3.32933333333334	0.0438690185546875
3.33266666666667	0.03814697265625
3.336	0.0357627868652344
3.33933333333334	0.0357627868652344
3.34266666666667	0.0371932983398438
3.346	0.0395774841308594
3.34933333333334	0.041961669921875
3.35266666666667	0.0352859497070313
3.356	0.0233650207519531
3.35933333333334	0.0109672546386719
3.36266666666667	0.00286102294921875
3.366	-0.00429153442382813
3.36933333333334	-0.00905990600585938
3.37266666666667	-0.0100135803222656
3.376	-0.00905990600585938
3.37933333333334	-0.011444091796875
3.38266666666667	-0.0152587890625
3.386	-0.0205039978027344
3.38933333333334	-0.0195503234863281
3.39266666666667	-0.0133514404296875
3.396	-0.003814697265625
3.39933333333334	0.00429153442382813
3.40266666666667	0.0100135803222656
3.406	0.0138282775878906
3.40933333333334	0.0104904174804688
3.41266666666667	0.00667572021484375
3.416	0.003814697265625
3.41933333333334	0.00476837158203125
3.42266666666667	0.00858306884765625
3.426	0.0100135803222656
3.42933333333334	0.0100135803222656
3.43266666666667	0.00524520874023438
3.436	0.00143051147460938
3.43933333333334	-0.000476837158203125
3.44266666666667	-0.003814697265625
3.446	-0.00619888305664063
3.44933333333334	-0.00715255737304688
3.45266666666667	-0.00715255737304688
3.456	-0.0119209289550781
3.45933333333334	-0.0147819519042969
3.46266666666667	-0.0128746032714844
3.466	-0.0104904174804688
3.46933333333334	-0.0143051147460938
3.47266666666667	-0.0205039978027344
3.476	-0.0185966491699219
3.47933333333334	-0.0157356262207031
3.48266666666667	-0.0128746032714844
3.486	-0.00524520874023438
3.48933333333334	0.00667572021484375
3.49266666666667	0.019073486328125
3.496	0.0176429748535156
3.49933333333334	0.00905990600585938
3.50266666666667	-0.00524520874023438
3.506	-0.019073486328125
3.50933333333334	-0.030517578125
3.51266666666667	-0.0376701354980469
3.516	-0.0357627868652344
3.51933333333334	-0.0276565551757813
3.52266666666667	-0.0162124633789063
3.526	-0.0104904174804688
3.52933333333334	-0.0095367431640625
3.53266666666667	-0.0133514404296875
3.536	-0.0209808349609375
3.53933333333334	-0.0309944152832031
3.54266666666667	-0.0405311584472656
3.546	-0.0438690185546875
3.54933333333334	-0.0429153442382813
3.55266666666667	-0.0457763671875
3.556	-0.0510215759277344
3.55933333333334	-0.05340576171875
3.56266666666667	-0.0529289245605469
3.566	-0.0543594360351563
3.56933333333334	-0.0576972961425782
3.57266666666667	-0.0538825988769532
3.576	-0.0438690185546875
3.57933333333334	-0.0371932983398438
3.58266666666667	-0.0352859497070313
3.586	-0.0324249267578125
3.58933333333334	-0.0290870666503906
3.59266666666667	-0.0295639038085938
3.596	-0.0371932983398438
3.59933333333334	-0.0448226928710938
3.60266666666667	-0.0486373901367188
3.606	-0.0529289245605469
3.60933333333334	-0.0624656677246094
3.61266666666667	-0.072479248046875
3.616	-0.0748634338378907
3.61933333333334	-0.0696182250976563
3.62266666666667	-0.0581741333007813
3.626	-0.0505447387695313
3.62933333333334	-0.0376701354980469
3.63266666666667	-0.0247955322265625
3.636	-0.0185966491699219
3.63933333333334	-0.0243186950683594
3.64266666666667	-0.0391006469726563
3.646	-0.0476837158203125
3.64933333333334	-0.0467300415039063
3.65266666666667	-0.0457763671875
3.656	-0.0457763671875
3.65933333333334	-0.0524520874023438
3.66266666666667	-0.0586509704589844
3.666	-0.0681877136230469
3.66933333333334	-0.0834465026855469
3.67266666666667	-0.0963211059570313
3.676	-0.112056732177735
3.67933333333334	-0.123977661132813
3.68266666666667	-0.136852264404297
3.686	-0.146865844726563
3.68933333333334	-0.162601470947266
3.69266666666667	-0.179290771484375
3.696	-0.195026397705078
3.69933333333334	-0.208377838134766
3.70266666666667	-0.226974487304688
3.706	-0.256538391113281
3.70933333333334	-0.288963317871094
3.71266666666667	-0.326633453369141
3.716	-0.367164611816406
3.71933333333334	-0.409126281738281
3.72266666666667	-0.447273254394531
3.726	-0.481605529785156
3.72933333333334	-0.513553619384766
3.73266666666667	-0.535964965820313
3.736	-0.534534454345703
3.73933333333334	-0.504493713378907
3.74266666666667	-0.442028045654297
3.746	-0.348567962646485
3.74933333333334	-0.21505355834961
3.75266666666667	-0.0429153442382813
3.756	0.164508819580078
3.75933333333334	0.407218933105469
3.76266666666667	0.683784484863282
3.766	1.0066032409668
3.76933333333334	1.36947631835938
3.77266666666667	1.76811218261719
3.776	2.19011306762696
3.77933333333334	2.63738632202149
3.78266666666667	3.10373306274414
3.786	3.57723236083985
3.78933333333334	4.0578842163086
3.79266666666667	4.55427169799805
3.796	5.06162643432617
3.79933333333334	5.56707382202149
3.80266666666667	6.06250762939453
3.806	6.54268264770508
3.80933333333334	6.99853897094727
3.81266666666667	7.4152946472168
3.816	7.79056549072266
3.81933333333334	8.12101364135742
3.82266666666667	8.40282440185547
3.826	8.63265991210938
3.82933333333334	8.80670547485352
3.83266666666667	8.91828536987305
3.836	8.96596908569336
3.83933333333334	8.94641876220703
3.84266666666667	8.86869430541992
3.846	8.72993469238281
3.84933333333334	8.53490829467774
3.85266666666667	8.29076766967774
3.856	8.00228118896485
3.85933333333334	7.67993927001953
3.86266666666667	7.32421875
3.866	6.94990158081055
3.86933333333334	6.56318664550782
3.87266666666667	6.17027282714844
3.876	5.77259063720703
3.87933333333334	5.37729263305664
3.88266666666667	4.98771667480469
3.886	4.60958480834961
3.88933333333334	4.24575805664063
3.89266666666667	3.89575958251953
3.896	3.56292724609375
3.89933333333334	3.25345993041992
3.90266666666667	2.97164916992188
3.906	2.70366668701172
3.90933333333334	2.45046615600586
3.91266666666667	2.22253799438477
3.916	2.02512741088867
3.91933333333334	1.84822082519531
3.92266666666667	1.68323516845703
3.926	1.53875350952149
3.92933333333334	1.42097473144531
3.93266666666667	1.31893157958985
3.936	1.22737884521485
3.93933333333334	1.14822387695313
3.94266666666667	1.09481811523438
3.946	1.06334686279297
3.94933333333334	1.04522705078125
3.95266666666667	1.04761123657227
3.956	1.07622146606446
3.95933333333334	1.13582611083985
3.96266666666667	1.21784210205078
3.966	1.32417678833008
3.96933333333334	1.46770477294922
3.97266666666667	1.65700912475586
3.976	1.90353393554688
3.97933333333334	2.20823287963867
3.98266666666667	2.58541107177735
3.986	3.04794311523438
3.98933333333334	3.61156463623047
3.99266666666667	4.29153442382813
3.996	5.09738922119141
3.99933333333334	6.05154037475586
4.00266666666667	7.17258453369141
4.006	8.48531723022461
4.00933333333334	9.99498367309571
4.01266666666667	11.7063522338867
4.016	13.6218070983887
4.01933333333334	15.742301940918
4.02266666666667	18.0511474609375
4.026	20.5111503601074
4.02933333333334	23.0865478515625
4.03266666666667	25.7225036621094
4.036	28.3641815185547
4.03933333333334	30.9333801269531
4.04266666666667	33.3571434020996
4.046	35.555362701416
4.04933333333334	37.4565124511719
4.05266666666667	38.999080657959
4.056	40.1215553283692
4.05933333333334	40.7938957214356
4.06266666666667	40.9917831420899
4.066	40.7171249389649
4.06933333333334	39.9785041809082
4.07266666666667	38.8073921203613
4.076	37.2576713562012
4.07933333333334	35.3832244873047
4.08266666666667	33.261775970459
4.086	30.9596061706543
4.08933333333334	28.5463333129883
4.09266666666667	26.0806083679199
4.096	23.6248970031738
4.09933333333334	21.2349891662598
4.10266666666667	18.946647644043
4.106	16.7970657348633
4.10933333333334	14.8177146911621
4.11266666666667	13.0329132080078
4.116	11.4378929138184
4.11933333333334	10.0259780883789
4.12266666666667	8.78715515136719
4.126	7.71236419677735
4.12933333333334	6.78157806396485
4.13266666666667	5.97143173217774
4.136	5.27095794677735
4.13933333333334	4.6682357788086
4.14266666666667	4.15468215942383
4.146	3.71837615966797
4.14933333333333	3.35073471069336
4.15266666666667	3.04365158081055
4.156	2.78329849243164
4.15933333333334	2.55632400512696
4.16266666666667	2.34556198120117
4.166	2.15005874633789
4.16933333333334	1.96695327758789
4.17266666666667	1.79910659790039
4.176	1.64556503295899
4.17933333333334	1.50632858276367
4.18266666666667	1.39141082763672
4.186	1.2969970703125
4.18933333333334	1.22165679931641
4.19266666666667	1.15442276000977
4.196	1.09338760375977
4.19933333333334	1.03521347045899
4.20266666666667	0.973701477050781
4.206	0.906467437744141
4.20933333333334	0.837802886962891
4.21266666666667	0.775337219238282
4.216	0.719070434570313
4.21933333333334	0.667095184326172
4.22266666666667	0.611305236816407
4.226	0.55694580078125
4.22933333333334	0.507354736328125
4.23266666666667	0.465869903564453
4.236	0.426292419433594
4.23933333333334	0.386238098144531
4.24266666666667	0.357151031494141
4.246	0.335693359375
4.24933333333334	0.311374664306641
4.25266666666667	0.272274017333985
4.256	0.22268295288086
4.25933333333334	0.177383422851563
4.26266666666667	0.133037567138672
4.266	0.0853538513183594
4.26933333333334	0.0281333923339844
4.27266666666667	-0.0319480895996094
4.276	-0.0882148742675781
4.27933333333334	-0.147819519042969
4.28266666666667	-0.216007232666016
4.286	-0.292301177978516
4.28933333333334	-0.371932983398438
4.29266666666667	-0.453948974609375
4.296	-0.539779663085938
4.29933333333334	-0.632286071777344
4.30266666666667	-0.729560852050782
4.306	-0.830650329589844
4.30933333333334	-0.932693481445313
4.31266666666667	-1.03092193603516
4.316	-1.13058090209961
4.31933333333334	-1.2354850769043
4.32266666666667	-1.35517120361328
4.326	-1.48534774780274
4.32933333333334	-1.62315368652344
4.33266666666667	-1.76715850830078
4.336	-1.91259384155274
4.33933333333334	-2.05230712890625
4.34266666666667	-2.1820068359375
4.346	-2.3031234741211
4.34933333333334	-2.41899490356446
4.35266666666667	-2.52914428710938
4.356	-2.63643264770508
4.35933333333334	-2.74133682250977
4.36266666666667	-2.83288955688477
4.366	-2.90536880493164
4.36933333333334	-2.95114517211914
4.37266666666667	-2.9754638671875
4.376	-2.97784805297852
4.37933333333334	-2.95686721801758
4.38266666666667	-2.90489196777344
4.386	-2.82430648803711
4.38933333333334	-2.72703170776367
4.39266666666667	-2.61592864990235
4.396	-2.48289108276367
4.39933333333334	-2.32887268066406
4.40266666666667	-2.16817855834961
4.406	-2.00653076171875
4.40933333333334	-1.84297561645508
4.41266666666667	-1.67989730834961
4.416	-1.52397155761719
4.41933333333334	-1.37758255004883
4.42266666666667	-1.2359619140625
4.426	-1.0986328125
4.42933333333334	-0.967979431152344
4.43266666666667	-0.851631164550781
4.436	-0.754356384277344
4.43933333333334	-0.67281723022461
4.44266666666667	-0.607013702392578
4.446	-0.552177429199219
4.44933333333334	-0.508785247802735
4.45266666666667	-0.469684600830078
4.456	-0.430583953857422
4.45933333333334	-0.395298004150391
4.46266666666667	-0.364303588867188
4.466	-0.341892242431641
4.46933333333334	-0.327587127685547
4.47266666666667	-0.318527221679688
4.476	-0.31280517578125
4.47933333333334	-0.307083129882813
4.48266666666667	-0.301837921142578
4.486	-0.295162200927735
4.48933333333334	-0.279426574707031
4.49266666666667	-0.257968902587891
4.496	-0.235557556152344
4.49933333333334	-0.220775604248047
4.50266666666667	-0.210285186767578
4.506	-0.200271606445313
4.50933333333334	-0.19073486328125
4.51266666666667	-0.177383422851563
4.516	-0.155925750732422
4.51933333333334	-0.127315521240235
4.52266666666667	-0.102519989013672
4.526	-0.0844001770019531
4.52933333333334	-0.0729560852050782
4.53266666666667	-0.0667572021484375
4.536	-0.0710487365722657
4.53933333333334	-0.072479248046875
4.54266666666667	-0.0681877136230469
4.546	-0.0586509704589844
4.54933333333334	-0.0519752502441407
4.55266666666667	-0.0433921813964844
4.556	-0.026702880859375
4.55933333333334	-0.0181198120117188
4.56266666666667	-0.0123977661132813
4.566	-0.0119209289550781
4.56933333333334	-0.00429153442382813
4.57266666666667	-0.00667572021484375
4.576	-0.0171661376953125
4.57933333333334	-0.0286102294921875
4.58266666666667	-0.0324249267578125
4.586	-0.0309944152832031
4.58933333333334	-0.0300407409667969
4.59266666666667	-0.0238418579101563
4.596	-0.0205039978027344
4.59933333333334	-0.0200271606445313
4.60266666666667	-0.0271797180175781
4.606	-0.030517578125
4.60933333333334	-0.0329017639160156
4.61266666666667	-0.0400543212890625
4.616	-0.0438690185546875
4.61933333333334	-0.0433921813964844
4.62266666666667	-0.0362396240234375
4.626	-0.0276565551757813
4.62933333333334	-0.0214576721191406
4.63266666666667	-0.0123977661132813
4.636	-0.0057220458984375
4.63933333333334	0.003814697265625
4.64266666666667	0.0095367431640625
4.646	0.00905990600585938
4.64933333333334	0.00715255737304688
4.65266666666667	0.00715255737304688
4.656	0.00858306884765625
4.65933333333334	0.00286102294921875
4.66266666666667	-0.003814697265625
4.666	-0.0095367431640625
4.66933333333334	-0.0152587890625
4.67266666666667	-0.0257492065429688
4.676	-0.0348091125488281
4.67933333333334	-0.0395774841308594
4.68266666666667	-0.0448226928710938
4.686	-0.0481605529785156
4.68933333333334	-0.0443458557128906
4.69266666666667	-0.0362396240234375
4.696	-0.0238418579101563
4.69933333333334	-0.0095367431640625
4.70266666666667	0.00762939453125
4.706	0.0138282775878906
4.70933333333334	0.00715255737304688
4.71266666666667	0.00143051147460938
4.716	-0.0019073486328125
4.71933333333334	-0.0104904174804688
4.72266666666667	-0.0238418579101563
4.726	-0.0271797180175781
4.72933333333334	-0.0224113464355469
4.73266666666667	-0.02288818359375
4.736	-0.0319480895996094
4.73933333333334	-0.0352859497070313
4.74266666666667	-0.0319480895996094
4.746	-0.0338554382324219
4.74933333333334	-0.0438690185546875
4.75266666666667	-0.0524520874023438
4.756	-0.05340576171875
4.75933333333334	-0.0538825988769532
4.76266666666667	-0.0576972961425782
4.766	-0.0596046447753907
4.76933333333334	-0.0562667846679688
4.77266666666667	-0.0481605529785156
4.776	-0.0371932983398438
4.77933333333334	-0.0252723693847656
4.78266666666667	-0.019073486328125
4.786	-0.0200271606445313
4.78933333333334	-0.0252723693847656
4.79266666666667	-0.0309944152832031
4.796	-0.041961669921875
4.79933333333334	-0.0581741333007813
4.80266666666667	-0.0705718994140625
4.806	-0.072479248046875
4.80933333333334	-0.0677108764648438
4.81266666666667	-0.0672340393066407
4.816	-0.064849853515625
4.81933333333334	-0.0538825988769532
4.82266666666667	-0.041961669921875
4.826	-0.0338554382324219
4.82933333333334	-0.0319480895996094
4.83266666666667	-0.0257492065429688
4.836	-0.0176429748535156
4.83933333333334	-0.0143051147460938
4.84266666666667	-0.0095367431640625
4.846	-0.0095367431640625
4.84933333333334	-0.0123977661132813
4.85266666666667	-0.0185966491699219
4.856	-0.0281333923339844
4.85933333333334	-0.0367164611816406
4.86266666666667	-0.0481605529785156
4.866	-0.0514984130859375
4.86933333333334	-0.049591064453125
4.87266666666667	-0.0462532043457031
4.876	-0.041961669921875
4.87933333333334	-0.0367164611816406
4.88266666666667	-0.0290870666503906
4.886	-0.0252723693847656
4.88933333333334	-0.02288818359375
4.89266666666667	-0.0243186950683594
4.896	-0.0252723693847656
4.89933333333334	-0.0319480895996094
4.90266666666667	-0.0400543212890625
4.906	-0.041961669921875
4.90933333333334	-0.03814697265625
4.91266666666667	-0.0300407409667969
4.916	-0.0271797180175781
4.91933333333334	-0.0252723693847656
4.92266666666667	-0.0219345092773438
4.926	-0.0214576721191406
4.92933333333334	-0.026702880859375
4.93266666666667	-0.03814697265625
4.936	-0.0443458557128906
4.93933333333334	-0.0457763671875
4.94266666666667	-0.0452995300292969
4.946	-0.0467300415039063
4.94933333333334	-0.0443458557128906
4.95266666666667	-0.0410079956054688
4.956	-0.0424385070800781
4.95933333333334	-0.0467300415039063
4.96266666666667	-0.0514984130859375
4.966	-0.0510215759277344
4.96933333333334	-0.0500679016113282
4.97266666666667	-0.0438690185546875
4.976	-0.034332275390625
4.97933333333334	-0.0276565551757813
4.98266666666667	-0.0286102294921875
4.986	-0.0300407409667969
4.98933333333334	-0.0300407409667969
4.99266666666667	-0.0319480895996094
4.996	-0.0357627868652344
4.99933333333334	-0.0405311584472656
5.00266666666667	-0.0386238098144531
5.006	-0.0367164611816406
5.00933333333334	-0.0357627868652344
5.01266666666667	-0.0376701354980469
5.016	-0.0367164611816406
5.01933333333334	-0.0290870666503906
5.02266666666667	-0.0205039978027344
5.026	-0.0143051147460938
5.02933333333334	-0.011444091796875
5.03266666666667	-0.00667572021484375
5.036	-0.0019073486328125
5.03933333333334	0.00286102294921875
5.04266666666667	0.00333786010742188
5.046	0.00143051147460938
5.04933333333334	-0.00238418579101563
5.05266666666667	-0.00905990600585938
5.056	-0.0171661376953125
5.05933333333334	-0.0247955322265625
5.06266666666667	-0.0290870666503906
5.066	-0.0314712524414063
5.06933333333334	-0.0367164611816406
5.07266666666667	-0.0405311584472656
5.076	-0.0486373901367188
5.07933333333334	-0.0576972961425782
5.08266666666667	-0.0705718994140625
5.086	-0.080108642578125
5.08933333333334	-0.0834465026855469
5.09266666666667	-0.0824928283691406
5.096	-0.0767707824707032
5.09933333333334	-0.0705718994140625
5.10266666666667	-0.0596046447753907
5.106	-0.0500679016113282
5.10933333333334	-0.0429153442382813
5.11266666666667	-0.0410079956054688
5.116	-0.0410079956054688
5.11933333333334	-0.041961669921875
5.12266666666667	-0.0443458557128906
5.126	-0.0510215759277344
5.12933333333334	-0.0615119934082032
5.13266666666667	-0.0696182250976563
5.136	-0.0753402709960938
5.13933333333334	-0.0810623168945313
5.14266666666667	-0.0882148742675781
5.146	-0.0920295715332031
5.14933333333334	-0.0867843627929688
5.15266666666667	-0.0791549682617188
5.156	-0.0739097595214844
5.15933333333334	-0.0653266906738282
5.16266666666667	-0.049591064453125
5.166	-0.0324249267578125
5.16933333333334	-0.0224113464355469
5.17266666666667	-0.0181198120117188
5.176	-0.0123977661132813
5.17933333333334	-0.0104904174804688
5.18266666666667	-0.0133514404296875
5.186	-0.0243186950683594
5.18933333333334	-0.0371932983398438
5.19266666666667	-0.0462532043457031
5.196	-0.0567436218261719
5.19933333333334	-0.0677108764648438
5.20266666666667	-0.0815391540527344
5.206	-0.0858306884765625
5.20933333333334	-0.0820159912109375
5.21266666666667	-0.0820159912109375
5.216	-0.08392333984375
5.21933333333334	-0.0829696655273438
5.22266666666667	-0.0767707824707032
5.226	-0.0700950622558594
5.22933333333334	-0.0624656677246094
5.23266666666667	-0.0505447387695313
5.236	-0.0424385070800781
5.23933333333334	-0.0410079956054688
5.24266666666667	-0.0405311584472656
5.246	-0.0433921813964844
5.24933333333334	-0.0472068786621094
5.25266666666667	-0.0514984130859375
5.256	-0.0553131103515625
5.25933333333334	-0.0576972961425782
5.26266666666667	-0.0619888305664063
5.266	-0.06103515625
5.26933333333334	-0.0581741333007813
5.27266666666667	-0.0562667846679688
5.276	-0.0567436218261719
5.27933333333334	-0.0586509704589844
5.28266666666667	-0.0562667846679688
5.286	-0.0567436218261719
5.28933333333334	-0.0581741333007813
5.29266666666667	-0.0581741333007813
5.296	-0.0524520874023438
5.29933333333334	-0.041961669921875
5.30266666666667	-0.0362396240234375
5.306	-0.030517578125
5.30933333333334	-0.0252723693847656
5.31266666666667	-0.0214576721191406
5.316	-0.0176429748535156
5.31933333333334	-0.0157356262207031
5.32266666666667	-0.0147819519042969
5.326	-0.0162124633789063
5.32933333333334	-0.0181198120117188
5.33266666666667	-0.0209808349609375
5.336	-0.0257492065429688
5.33933333333334	-0.0295639038085938
5.34266666666667	-0.0362396240234375
5.346	-0.0500679016113282
5.34933333333334	-0.0658035278320313
5.35266666666667	-0.0748634338378907
5.356	-0.0729560852050782
5.35933333333334	-0.0624656677246094
5.36266666666667	-0.0519752502441407
5.366	-0.0352859497070313
5.36933333333334	-0.019073486328125
5.37266666666667	-0.00905990600585938
5.376	-0.0123977661132813
5.37933333333334	-0.0262260437011719
5.38266666666667	-0.0333786010742188
5.386	-0.0352859497070313
5.38933333333334	-0.0338554382324219
5.39266666666667	-0.0286102294921875
5.396	-0.0162124633789063
5.39933333333334	-0.00143051147460938
5.40266666666667	0.00810623168945313
5.406	0.0123977661132813
5.40933333333334	0.00858306884765625
5.41266666666667	-0.00238418579101563
5.416	-0.0133514404296875
5.41933333333334	-0.0200271606445313
5.42266666666667	-0.0276565551757813
5.426	-0.0400543212890625
5.42933333333334	-0.0429153442382813
5.43266666666667	-0.0338554382324219
5.436	-0.0247955322265625
5.43933333333334	-0.0214576721191406
5.44266666666667	-0.0214576721191406
5.446	-0.0209808349609375
5.44933333333334	-0.0271797180175781
5.45266666666667	-0.0424385070800781
5.456	-0.0576972961425782
5.45933333333334	-0.0720024108886719
5.46266666666667	-0.0810623168945313
5.466	-0.0820159912109375
5.46933333333334	-0.0743865966796875
5.47266666666667	-0.0600814819335938
5.476	-0.0481605529785156
5.47933333333334	-0.0376701354980469
5.48266666666667	-0.0300407409667969
5.486	-0.026702880859375
5.48933333333334	-0.0324249267578125
5.49266666666667	-0.0433921813964844
5.496	-0.049591064453125
5.49933333333334	-0.049591064453125
5.50266666666667	-0.0481605529785156
5.506	-0.0462532043457031
5.50933333333334	-0.0452995300292969
5.51266666666667	-0.0452995300292969
5.516	-0.0543594360351563
5.51933333333334	-0.0643730163574219
5.52266666666667	-0.0700950622558594
5.526	-0.0734329223632813
5.52933333333334	-0.0772476196289063
5.53266666666667	-0.080108642578125
5.536	-0.0777244567871094
5.53933333333334	-0.0739097595214844
5.54266666666667	-0.0734329223632813
5.546	-0.0782012939453125
5.54933333333334	-0.0848770141601563
5.55266666666667	-0.0848770141601563
5.556	-0.0805854797363281
5.55933333333334	-0.0748634338378907
5.56266666666667	-0.072479248046875
5.566	-0.0667572021484375
5.56933333333334	-0.057220458984375
5.57266666666667	-0.049591064453125
5.576	-0.0452995300292969
5.57933333333334	-0.0448226928710938
5.58266666666667	-0.0429153442382813
5.586	-0.0410079956054688
5.58933333333334	-0.0391006469726563
5.59266666666667	-0.0438690185546875
5.596	-0.0486373901367188
5.59933333333334	-0.0576972961425782
5.60266666666667	-0.0662803649902344
5.606	-0.0758171081542969
5.60933333333334	-0.08392333984375
5.61266666666667	-0.0882148742675781
5.616	-0.0944137573242188
5.61933333333334	-0.0948905944824219
5.62266666666667	-0.0896453857421875
5.626	-0.0867843627929688
5.62933333333334	-0.0910758972167969
5.63266666666667	-0.0948905944824219
5.636	-0.0920295715332031
5.63933333333334	-0.0896453857421875
5.64266666666667	-0.091552734375
5.646	-0.0910758972167969
5.64933333333334	-0.080108642578125
5.65266666666667	-0.0696182250976563
5.656	-0.064849853515625
5.65933333333334	-0.06866455078125
5.66266666666667	-0.0720024108886719
5.666	-0.0729560852050782
5.66933333333334	-0.0758171081542969
5.67266666666667	-0.0820159912109375
5.676	-0.0910758972167969
5.67933333333334	-0.0963211059570313
5.68266666666667	-0.0948905944824219
5.686	-0.0958442687988281
5.68933333333334	-0.101566314697266
5.69266666666667	-0.108718872070313
5.696	-0.107765197753906
5.69933333333334	-0.103473663330078
5.70266666666667	-0.101566314697266
5.706	-0.0987052917480469
5.70933333333334	-0.0886917114257813
5.71266666666667	-0.0720024108886719
5.716	-0.0591278076171875
5.71933333333334	-0.0543594360351563
5.72266666666667	-0.0562667846679688
5.726	-0.0576972961425782
5.72933333333334	-0.06103515625
5.73266666666667	-0.0653266906738282
5.736	-0.0681877136230469
5.73933333333334	-0.0638961791992188
5.74266666666667	-0.0596046447753907
5.746	-0.0624656677246094
5.74933333333334	-0.0667572021484375
5.75266666666667	-0.0672340393066407
5.756	-0.064849853515625
5.75933333333334	-0.0638961791992188
5.76266666666667	-0.057220458984375
5.766	-0.0443458557128906
5.76933333333334	-0.0338554382324219
5.77266666666667	-0.0324249267578125
5.776	-0.0357627868652344
5.77933333333334	-0.0400543212890625
5.78266666666667	-0.0476837158203125
5.786	-0.0562667846679688
5.78933333333334	-0.0672340393066407
5.79266666666667	-0.0758171081542969
5.796	-0.0853538513183594
5.79933333333334	-0.0929832458496094
5.80266666666667	-0.0963211059570313
5.806	-0.0948905944824219
5.80933333333334	-0.0925064086914063
5.81266666666667	-0.0934600830078125
5.816	-0.0929832458496094
5.81933333333334	-0.0944137573242188
5.82266666666667	-0.0977516174316406
5.826	-0.101566314697266
5.82933333333334	-0.102519989013672
5.83266666666667	-0.10061264038086
5.836	-0.102996826171875
5.83933333333334	-0.105381011962891
5.84266666666667	-0.106334686279297
5.846	-0.107765197753906
5.84933333333334	-0.107765197753906
5.85266666666667	-0.106334686279297
5.856	-0.101566314697266
5.85933333333334	-0.0963211059570313
5.86266666666667	-0.0944137573242188
5.866	-0.0891685485839844
5.86933333333334	-0.087738037109375
5.87266666666667	-0.0848770141601563
5.876	-0.0820159912109375
5.87933333333334	-0.080108642578125
5.88266666666667	-0.0753402709960938
5.886	-0.0772476196289063
5.88933333333334	-0.0810623168945313
5.89266666666667	-0.0901222229003906
5.896	-0.10061264038086
5.89933333333334	-0.112533569335938
5.90266666666667	-0.124931335449219
5.906	-0.132560729980469
5.90933333333334	-0.130653381347656
5.91266666666667	-0.120639801025391
5.916	-0.107288360595703
5.91933333333334	-0.0925064086914063
5.92266666666667	-0.0820159912109375
5.926	-0.0772476196289063
5.92933333333334	-0.080108642578125
5.93266666666667	-0.0886917114257813
5.936	-0.0977516174316406
5.93933333333334	-0.109195709228516
5.94266666666667	-0.120162963867188
5.946	-0.125885009765625
5.94933333333334	-0.120162963867188
5.95266666666667	-0.106334686279297
5.956	-0.0934600830078125
5.95933333333334	-0.0844001770019531
5.96266666666667	-0.0734329223632813
5.966	-0.0658035278320313
5.96933333333334	-0.0662803649902344
5.97266666666667	-0.0753402709960938
5.976	-0.0834465026855469
5.97933333333334	-0.087738037109375
5.98266666666667	-0.0948905944824219
5.986	-0.0977516174316406
5.98933333333334	-0.0925064086914063
5.99266666666667	-0.0805854797363281
5.996	-0.0715255737304688
5.99933333333334	-0.0691413879394532
6.00266666666667	-0.0662803649902344
6.006	-0.0658035278320313
6.00933333333334	-0.072479248046875
6.01266666666667	-0.087738037109375
6.016	-0.102043151855469
6.01933333333334	-0.106334686279297
6.02266666666667	-0.106334686279297
6.026	-0.110149383544922
6.02933333333334	-0.121593475341797
6.03266666666667	-0.127315521240235
6.036	-0.127315521240235
6.03933333333334	-0.1220703125
6.04266666666667	-0.117301940917969
6.046	-0.112056732177735
6.04933333333334	-0.10824203491211
6.05266666666667	-0.109195709228516
6.056	-0.112533569335938
6.05933333333334	-0.117778778076172
6.06266666666667	-0.122547149658203
6.066	-0.126361846923828
6.06933333333334	-0.125408172607422
6.07266666666667	-0.121593475341797
6.076	-0.120639801025391
6.07933333333334	-0.127315521240235
6.08266666666667	-0.135421752929688
6.086	-0.14495849609375
6.08933333333334	-0.156879425048828
6.09266666666667	-0.168800354003906
6.096	-0.172138214111328
6.09933333333334	-0.16021728515625
6.10266666666667	-0.143527984619141
6.106	-0.128269195556641
6.10933333333334	-0.114917755126953
6.11266666666667	-0.105381011962891
6.116	-0.103950500488281
6.11933333333334	-0.110626220703125
6.12266666666667	-0.117778778076172
6.126	-0.121116638183594
6.12933333333334	-0.119209289550781
6.13266666666667	-0.112533569335938
6.136	-0.102996826171875
6.13933333333334	-0.09918212890625
6.14266666666667	-0.10061264038086
6.146	-0.10061264038086
6.14933333333334	-0.100135803222656
6.15266666666667	-0.10061264038086
6.156	-0.107288360595703
6.15933333333334	-0.118732452392578
6.16266666666667	-0.12969970703125
6.166	-0.1373291015625
6.16933333333334	-0.140190124511719
6.17266666666667	-0.143051147460938
6.176	-0.150203704833985
6.17933333333334	-0.151157379150391
6.18266666666667	-0.144481658935547
6.186	-0.132560729980469
6.18933333333334	-0.1220703125
6.19266666666667	-0.109195709228516
6.196	-0.0891685485839844
6.19933333333334	-0.0720024108886719
6.20266666666667	-0.064849853515625
6.206	-0.0696182250976563
6.20933333333334	-0.0767707824707032
6.21266666666667	-0.0834465026855469
6.216	-0.0896453857421875
6.21933333333334	-0.0977516174316406
6.22266666666667	-0.10824203491211
6.226	-0.119686126708985
6.22933333333334	-0.129222869873047
6.23266666666667	-0.134468078613281
6.236	-0.143051147460938
6.23933333333334	-0.146865844726563
6.24266666666667	-0.148296356201172
6.246	-0.142097473144531
6.24933333333334	-0.134944915771485
6.25266666666667	-0.132083892822266
6.256	-0.125408172607422
6.25933333333334	-0.119686126708985
6.26266666666667	-0.113487243652344
6.266	-0.121593475341797
6.26933333333334	-0.135898590087891
6.27266666666667	-0.147819519042969
6.276	-0.153064727783203
6.27933333333334	-0.151634216308594
6.28266666666667	-0.151157379150391
6.286	-0.138282775878906
6.28933333333334	-0.123023986816406
6.29266666666667	-0.11444091796875
6.296	-0.113010406494141
6.29933333333334	-0.113964080810547
6.30266666666667	-0.109195709228516
6.306	-0.105381011962891
6.30933333333334	-0.103473663330078
6.31266666666667	-0.0972747802734375
6.316	-0.091552734375
6.31933333333334	-0.0910758972167969
6.32266666666667	-0.0963211059570313
6.326	-0.0996589660644531
6.32933333333334	-0.100135803222656
6.33266666666667	-0.105381011962891
6.336	-0.113487243652344
6.33933333333334	-0.119209289550781
6.34266666666667	-0.119686126708985
6.346	-0.121593475341797
6.34933333333334	-0.126838684082031
6.35266666666667	-0.12969970703125
6.356	-0.129222869873047
6.35933333333334	-0.125408172607422
6.36266666666667	-0.124454498291016
6.366	-0.126361846923828
6.36933333333334	-0.129222869873047
6.37266666666667	-0.133037567138672
6.376	-0.134468078613281
6.37933333333334	-0.137805938720703
6.38266666666667	-0.140666961669922
6.386	-0.143051147460938
6.38933333333334	-0.144481658935547
6.39266666666667	-0.143051147460938
6.396	-0.136852264404297
6.39933333333334	-0.132560729980469
6.40266666666667	-0.128269195556641
6.406	-0.124931335449219
6.40933333333334	-0.120639801025391
6.41266666666667	-0.119209289550781
6.416	-0.126838684082031
6.41933333333334	-0.134468078613281
6.42266666666667	-0.141143798828125
6.426	-0.145435333251953
6.42933333333334	-0.145435333251953
6.43266666666667	-0.143051147460938
6.436	-0.1373291015625
6.43933333333334	-0.133514404296875
6.44266666666667	-0.127792358398438
6.446	-0.119686126708985
6.44933333333334	-0.111103057861328
6.45266666666667	-0.1068115234375
6.456	-0.102519989013672
6.45933333333334	-0.102519989013672
6.46266666666667	-0.106334686279297
6.466	-0.113487243652344
6.46933333333334	-0.123023986816406
6.47266666666667	-0.127315521240235
6.476	-0.133991241455078
6.47933333333334	-0.140190124511719
6.48266666666667	-0.147342681884766
6.486	-0.147342681884766
6.48933333333334	-0.139713287353516
6.49266666666667	-0.129222869873047
6.496	-0.119209289550781
6.49933333333334	-0.107765197753906
6.50266666666667	-0.0972747802734375
6.506	-0.0948905944824219
6.50933333333334	-0.106334686279297
6.51266666666667	-0.126838684082031
6.516	-0.14638900756836
6.51933333333334	-0.156879425048828
6.52266666666667	-0.160694122314453
6.526	-0.159263610839844
6.52933333333334	-0.152111053466797
6.53266666666667	-0.138282775878906
6.536	-0.128746032714844
6.53933333333334	-0.12969970703125
6.54266666666667	-0.139713287353516
6.546	-0.151157379150391
6.54933333333334	-0.16021728515625
6.55266666666667	-0.165462493896485
6.556	-0.164031982421875
6.55933333333334	-0.159740447998047
6.56266666666667	-0.157356262207031
6.566	-0.154495239257813
6.56933333333334	-0.150680541992188
6.57266666666667	-0.147819519042969
6.576	-0.145435333251953
6.57933333333334	-0.139236450195313
6.58266666666667	-0.1220703125
6.586	-0.110626220703125
6.58933333333334	-0.107288360595703
6.59266666666667	-0.109195709228516
6.596	-0.110149383544922
6.59933333333334	-0.114917755126953
6.60266666666667	-0.13113021850586
6.606	-0.14495849609375
6.60933333333334	-0.146865844726563
6.61266666666667	-0.13875961303711
6.616	-0.132083892822266
6.61933333333334	-0.12350082397461
6.62266666666667	-0.112056732177735
6.626	-0.0996589660644531
6.62933333333334	-0.0972747802734375
6.63266666666667	-0.105857849121094
6.636	-0.113487243652344
6.63933333333334	-0.118732452392578
6.64266666666667	-0.116825103759766
6.646	-0.111103057861328
6.64933333333334	-0.103950500488281
6.65266666666667	-0.0982284545898438
6.656	-0.0982284545898438
6.65933333333334	-0.100135803222656
6.66266666666667	-0.0996589660644531
6.666	-0.102996826171875
[truncated: 2,507 more rows]
