# Supplementary material for: Phase-Specific Parameter Estimation in Chiral HPLC Using 1‑Site, 2‑Site Stochastic Models, and Unified Equation Approach
Source: Anal Chem. 2026 Apr 29;98(18):13925–39. doi: 10.1021/acs.analchem.6c01634 (PMC13177292; doi:10.1021/acs.analchem.6c01634)
Supplement: Supplementary file 2 [file ac6c01634_si_002.zip › SupportingInformation/01_isotherm_fit/CELL4_data/LORA_CELL4_05_10_22504.CSV]

0.003	0.0514984130859375
0.00633333333333334	0.0557899475097657
0.00966666666666667	0.0543594360351563
0.013	0.049591064453125
0.0163333333333334	0.0405311584472656
0.0196666666666667	0.0338554382324219
0.023	0.0386238098144531
0.0263333333333334	0.0414848327636719
0.0296666666666667	0.0429153442382813
0.033	0.0410079956054688
0.0363333333333334	0.0438690185546875
0.0396666666666667	0.0472068786621094
0.043	0.0448226928710938
0.0463333333333334	0.041961669921875
0.0496666666666667	0.0395774841308594
0.053	0.0438690185546875
0.0563333333333334	0.0486373901367188
0.0596666666666667	0.0519752502441407
0.063	0.0538825988769532
0.0663333333333334	0.0567436218261719
0.0696666666666667	0.0653266906738282
0.073	0.0743865966796875
0.0763333333333334	0.0767707824707032
0.0796666666666667	0.0767707824707032
0.083	0.0743865966796875
0.0863333333333334	0.0729560852050782
0.0896666666666667	0.0696182250976563
0.093	0.0600814819335938
0.0963333333333334	0.0548362731933594
0.0996666666666667	0.0462532043457031
0.103	0.0429153442382813
0.106333333333334	0.03814697265625
0.109666666666667	0.0371932983398438
0.113	0.0405311584472656
0.116333333333334	0.0410079956054688
0.119666666666667	0.0400543212890625
0.123	0.03814697265625
0.126333333333334	0.0405311584472656
0.129666666666667	0.041961669921875
0.133	0.0376701354980469
0.136333333333334	0.0338554382324219
0.139666666666667	0.0300407409667969
0.143	0.0262260437011719
0.146333333333334	0.0200271606445313
0.149666666666667	0.0143051147460938
0.153	0.0133514404296875
0.156333333333334	0.0181198120117188
0.159666666666667	0.0319480895996094
0.163	0.0429153442382813
0.166333333333334	0.0457763671875
0.169666666666667	0.0371932983398438
0.173	0.0276565551757813
0.176333333333334	0.0152587890625
0.179666666666667	-0.00667572021484375
0.183	-0.0271797180175781
0.186333333333334	-0.034332275390625
0.189666666666667	-0.0252723693847656
0.193	-0.0128746032714844
0.196333333333334	0.00143051147460938
0.199666666666667	0.0238418579101563
0.203	0.0467300415039063
0.206333333333334	0.0562667846679688
0.209666666666667	0.0510215759277344
0.213	0.0429153442382813
0.216333333333334	0.034332275390625
0.219666666666667	0.02288818359375
0.223	0.0133514404296875
0.226333333333334	0.0100135803222656
0.229666666666667	0.011444091796875
0.233	0.0104904174804688
0.236333333333334	0.00810623168945313
0.239666666666667	0.00810623168945313
0.243	0.00667572021484375
0.246333333333334	0.00810623168945313
0.249666666666667	0.0185966491699219
0.253	0.0371932983398438
0.256333333333334	0.0567436218261719
0.259666666666667	0.0672340393066407
0.263	0.0677108764648438
0.266333333333334	0.0619888305664063
0.269666666666667	0.0472068786621094
0.273	0.0286102294921875
0.276333333333334	0.0100135803222656
0.279666666666667	0.00143051147460938
0.283	0.00286102294921875
0.286333333333334	0.00762939453125
0.289666666666667	0.00667572021484375
0.293	0.00286102294921875
0.296333333333334	-0.00143051147460938
0.299666666666667	-0.00286102294921875
0.303	-0.00476837158203125
0.306333333333334	-0.00286102294921875
0.309666666666667	0.00619888305664063
0.313	0.0176429748535156
0.316333333333334	0.0252723693847656
0.319666666666667	0.0247955322265625
0.323	0.0214576721191406
0.326333333333334	0.0176429748535156
0.329666666666667	0.0162124633789063
0.333	0.0109672546386719
0.336333333333334	0.00667572021484375
0.339666666666667	0.00143051147460938
0.343	0.00238418579101563
0.346333333333334	0.00286102294921875
0.349666666666667	-0.000476837158203125
0.353	-0.00286102294921875
0.356333333333334	-0.000476837158203125
0.359666666666667	0.00619888305664063
0.363	0.00429153442382813
0.366333333333334	0
0.369666666666667	-0.00238418579101563
0.373	-0.00333786010742188
0.376333333333334	-0.0100135803222656
0.379666666666667	-0.0162124633789063
0.383	-0.0123977661132813
0.386333333333334	0
0.389666666666667	0.00762939453125
0.393	0.0104904174804688
0.396333333333334	0.0123977661132813
0.399666666666667	0.0104904174804688
0.403	0.00286102294921875
0.406333333333334	-0.00619888305664063
0.409666666666667	-0.0019073486328125
0.413	0.0095367431640625
0.416333333333334	0.0224113464355469
0.419666666666667	0.0295639038085938
0.423	0.0357627868652344
0.426333333333334	0.0376701354980469
0.429666666666667	0.0338554382324219
0.433	0.0238418579101563
0.436333333333334	0.0152587890625
0.439666666666667	0.0176429748535156
0.443	0.0271797180175781
0.446333333333334	0.0352859497070313
0.449666666666667	0.0338554382324219
0.453	0.0348091125488281
0.456333333333334	0.0386238098144531
0.459666666666667	0.0424385070800781
0.463	0.0386238098144531
0.466333333333334	0.0357627868652344
0.469666666666667	0.0405311584472656
0.473	0.0486373901367188
0.476333333333334	0.0553131103515625
0.479666666666667	0.0591278076171875
0.483	0.0638961791992188
0.486333333333334	0.0672340393066407
0.489666666666667	0.0677108764648438
0.493	0.0672340393066407
0.496333333333334	0.0643730163574219
0.499666666666667	0.0624656677246094
0.503	0.0596046447753907
0.506333333333334	0.0591278076171875
0.509666666666667	0.0591278076171875
0.513	0.0591278076171875
0.516333333333334	0.0629425048828125
0.519666666666667	0.0638961791992188
0.523	0.0696182250976563
0.526333333333334	0.0758171081542969
0.529666666666667	0.0824928283691406
0.533	0.0810623168945313
0.536333333333334	0.0753402709960938
0.539666666666667	0.0758171081542969
0.543	0.0734329223632813
0.546333333333334	0.0662803649902344
0.549666666666667	0.0524520874023438
0.553	0.0438690185546875
0.556333333333334	0.03814697265625
0.559666666666667	0.0295639038085938
0.563	0.0171661376953125
0.566333333333334	0.00667572021484375
0.569666666666667	0.00429153442382813
0.573	0.00524520874023438
0.576333333333334	0.00905990600585938
0.579666666666667	0.0123977661132813
0.583	0.0138282775878906
0.586333333333334	0.0152587890625
0.589666666666667	0.0181198120117188
0.593	0.0238418579101563
0.596333333333334	0.0276565551757813
0.599666666666667	0.0271797180175781
0.603	0.0295639038085938
0.606333333333334	0.0348091125488281
0.609666666666667	0.0357627868652344
0.613	0.0324249267578125
0.616333333333334	0.0252723693847656
0.619666666666667	0.0286102294921875
0.623	0.0352859497070313
0.626333333333334	0.041961669921875
0.629666666666667	0.0491142272949219
0.633	0.0543594360351563
0.636333333333334	0.0600814819335938
0.639666666666667	0.057220458984375
0.643	0.0500679016113282
0.646333333333334	0.0433921813964844
0.649666666666667	0.0357627868652344
0.653	0.0333786010742188
0.656333333333334	0.030517578125
0.659666666666667	0.0262260437011719
0.663	0.0238418579101563
0.666333333333334	0.0247955322265625
0.669666666666667	0.0329017639160156
0.673	0.0410079956054688
0.676333333333334	0.0491142272949219
0.679666666666667	0.0591278076171875
0.683	0.0720024108886719
0.686333333333334	0.0805854797363281
0.689666666666667	0.0805854797363281
0.693	0.0739097595214844
0.696333333333334	0.0653266906738282
0.699666666666667	0.0557899475097657
0.703	0.041961669921875
0.706333333333334	0.0286102294921875
0.709666666666667	0.0224113464355469
0.713	0.0200271606445313
0.716333333333334	0.0200271606445313
0.719666666666667	0.0247955322265625
0.723	0.0324249267578125
0.726333333333334	0.0376701354980469
0.729666666666667	0.03814697265625
0.733	0.0395774841308594
0.736333333333334	0.0443458557128906
0.739666666666667	0.0467300415039063
0.743	0.0491142272949219
0.746333333333334	0.0538825988769532
0.749666666666667	0.057220458984375
0.753	0.0562667846679688
0.756333333333334	0.0491142272949219
0.759666666666667	0.041961669921875
0.763	0.0309944152832031
0.766333333333334	0.0176429748535156
0.769666666666667	0.00238418579101563
0.773	-0.0095367431640625
0.776333333333334	-0.0176429748535156
0.779666666666667	-0.0195503234863281
0.783	-0.0152587890625
0.786333333333334	-0.00619888305664063
0.789666666666667	0.00619888305664063
0.793	0.0200271606445313
0.796333333333334	0.0286102294921875
0.799666666666667	0.0290870666503906
0.803	0.0276565551757813
0.806333333333334	0.0271797180175781
0.809666666666667	0.0319480895996094
0.813	0.0338554382324219
0.816333333333334	0.0348091125488281
0.819666666666667	0.0391006469726563
0.823	0.0443458557128906
0.826333333333334	0.0462532043457031
0.829666666666667	0.0367164611816406
0.833	0.0252723693847656
0.836333333333334	0.02288818359375
0.839666666666667	0.0314712524414063
0.843	0.0400543212890625
0.846333333333334	0.0429153442382813
0.849666666666667	0.0462532043457031
0.853	0.0557899475097657
0.856333333333334	0.0605583190917969
0.859666666666667	0.0538825988769532
0.863	0.0391006469726563
0.866333333333334	0.0252723693847656
0.869666666666667	0.0176429748535156
0.873	0.00715255737304688
0.876333333333334	-0.000476837158203125
0.879666666666667	-0.00286102294921875
0.883	0.00333786010742188
0.886333333333334	0.00858306884765625
0.889666666666667	0.003814697265625
0.893	-0.000476837158203125
0.896333333333334	-0.0019073486328125
0.899666666666667	-0.00095367431640625
0.903	-0.00524520874023438
0.906333333333334	-0.0123977661132813
0.909666666666667	-0.0095367431640625
0.913	-0.000476837158203125
0.916333333333334	0.00762939453125
0.919666666666667	0.0095367431640625
0.923	0.011444091796875
0.926333333333334	0.0147819519042969
0.929666666666667	0.0181198120117188
0.933	0.0209808349609375
0.936333333333334	0.026702880859375
0.939666666666667	0.0324249267578125
0.943	0.0395774841308594
0.946333333333334	0.05340576171875
0.949666666666667	0.0705718994140625
0.953	0.0805854797363281
0.956333333333334	0.0796318054199219
0.959666666666667	0.0743865966796875
0.963	0.0677108764648438
0.966333333333334	0.0605583190917969
0.969666666666667	0.0481605529785156
0.973	0.0391006469726563
0.976333333333334	0.0329017639160156
0.979666666666667	0.030517578125
0.983	0.0290870666503906
0.986333333333334	0.0252723693847656
0.989666666666667	0.0195503234863281
0.993	0.0147819519042969
0.996333333333334	0.0185966491699219
0.999666666666667	0.0247955322265625
1.003	0.0286102294921875
1.00633333333334	0.0314712524414063
1.00966666666667	0.0414848327636719
1.013	0.0562667846679688
1.01633333333334	0.0643730163574219
1.01966666666667	0.0677108764648438
1.023	0.0710487365722657
1.02633333333334	0.0743865966796875
1.02966666666667	0.0758171081542969
1.033	0.0710487365722657
1.03633333333334	0.06103515625
1.03966666666667	0.0524520874023438
1.043	0.0481605529785156
1.04633333333334	0.0500679016113282
1.04966666666667	0.049591064453125
1.053	0.049591064453125
1.05633333333334	0.0548362731933594
1.05966666666667	0.0615119934082032
1.063	0.0696182250976563
1.06633333333334	0.0729560852050782
1.06966666666667	0.0753402709960938
1.073	0.0748634338378907
1.07633333333334	0.0667572021484375
1.07966666666667	0.0543594360351563
1.083	0.0386238098144531
1.08633333333334	0.026702880859375
1.08966666666667	0.0205039978027344
1.093	0.0181198120117188
1.09633333333334	0.0224113464355469
1.09966666666667	0.0276565551757813
1.103	0.0290870666503906
1.10633333333334	0.0247955322265625
1.10966666666667	0.0176429748535156
1.113	0.0119209289550781
1.11633333333334	0.00762939453125
1.11966666666667	0.00858306884765625
1.123	0.0133514404296875
1.12633333333334	0.0247955322265625
1.12966666666667	0.0338554382324219
1.133	0.0391006469726563
1.13633333333334	0.041961669921875
1.13966666666667	0.0433921813964844
1.143	0.0457763671875
1.14633333333334	0.0452995300292969
1.14966666666667	0.0438690185546875
1.153	0.0371932983398438
1.15633333333334	0.0238418579101563
1.15966666666667	0.0119209289550781
1.163	0.00619888305664063
1.16633333333334	0.00476837158203125
1.16966666666667	0.00619888305664063
1.173	0.0104904174804688
1.17633333333334	0.0171661376953125
1.17966666666667	0.0205039978027344
1.183	0.0152587890625
1.18633333333334	0.00762939453125
1.18966666666667	0.0019073486328125
1.193	0.00476837158203125
1.19633333333334	0.0128746032714844
1.19966666666667	0.02288818359375
1.203	0.0357627868652344
1.20633333333334	0.0476837158203125
1.20966666666667	0.0553131103515625
1.213	0.0538825988769532
1.21633333333334	0.0500679016113282
1.21966666666667	0.0443458557128906
1.223	0.0367164611816406
1.22633333333334	0.0271797180175781
1.22966666666667	0.0205039978027344
1.233	0.0219345092773438
1.23633333333334	0.0262260437011719
1.23966666666667	0.0324249267578125
1.243	0.0410079956054688
1.24633333333334	0.0500679016113282
1.24966666666667	0.05340576171875
1.253	0.0472068786621094
1.25633333333334	0.0324249267578125
1.25966666666667	0.0176429748535156
1.263	0.00619888305664063
1.26633333333334	0.000476837158203125
1.26966666666667	-0.00238418579101563
1.273	0.000476837158203125
1.27633333333334	0.0057220458984375
1.27966666666667	0.0119209289550781
1.283	0.0181198120117188
1.28633333333334	0.0205039978027344
1.28966666666667	0.0262260437011719
1.293	0.0357627868652344
1.29633333333334	0.0505447387695313
1.29966666666667	0.0629425048828125
1.303	0.0653266906738282
1.30633333333334	0.06103515625
1.30966666666667	0.05340576171875
1.313	0.0400543212890625
1.31633333333334	0.0281333923339844
1.31966666666667	0.0209808349609375
1.323	0.0219345092773438
1.32633333333334	0.026702880859375
1.32966666666667	0.0314712524414063
1.333	0.0410079956054688
1.33633333333334	0.0486373901367188
1.33966666666667	0.0510215759277344
1.343	0.0467300415039063
1.34633333333334	0.0376701354980469
1.34966666666667	0.0319480895996094
1.353	0.026702880859375
1.35633333333334	0.0262260437011719
1.35966666666667	0.0214576721191406
1.363	0.0195503234863281
1.36633333333334	0.0205039978027344
1.36966666666667	0.0214576721191406
1.373	0.0171661376953125
1.37633333333334	0.00810623168945313
1.37966666666667	0.00667572021484375
1.383	0.00905990600585938
1.38633333333334	0.0147819519042969
1.38966666666667	0.0171661376953125
1.393	0.0243186950683594
1.39633333333334	0.0367164611816406
1.39966666666667	0.0514984130859375
1.403	0.0615119934082032
1.40633333333334	0.0643730163574219
1.40966666666667	0.0629425048828125
1.413	0.0567436218261719
1.41633333333334	0.0467300415039063
1.41966666666667	0.034332275390625
1.423	0.0290870666503906
1.42633333333334	0.0286102294921875
1.42966666666667	0.0376701354980469
1.433	0.049591064453125
1.43633333333334	0.0619888305664063
1.43966666666667	0.0667572021484375
1.443	0.064849853515625
1.44633333333334	0.0576972961425782
1.44966666666667	0.0491142272949219
1.453	0.0429153442382813
1.45633333333334	0.0395774841308594
1.45966666666667	0.0443458557128906
1.463	0.0467300415039063
1.46633333333334	0.0510215759277344
1.46966666666667	0.0467300415039063
1.473	0.03814697265625
1.47633333333334	0.026702880859375
1.47966666666667	0.0185966491699219
1.483	0.02288818359375
1.48633333333334	0.0262260437011719
1.48966666666667	0.0286102294921875
1.493	0.0276565551757813
1.49633333333334	0.030517578125
1.49966666666667	0.0262260437011719
1.503	0.011444091796875
1.50633333333334	-0.00667572021484375
1.50966666666667	-0.0157356262207031
1.513	-0.0166893005371094
1.51633333333334	-0.0138282775878906
1.51966666666667	-0.00762939453125
1.523	0.00238418579101563
1.52633333333334	0.0185966491699219
1.52966666666667	0.0309944152832031
1.533	0.0410079956054688
1.53633333333334	0.0414848327636719
1.53966666666667	0.0438690185546875
1.543	0.0491142272949219
1.54633333333334	0.049591064453125
1.54966666666667	0.0438690185546875
1.553	0.0338554382324219
1.55633333333334	0.0319480895996094
1.55966666666667	0.030517578125
1.563	0.0257492065429688
1.56633333333334	0.0219345092773438
1.56966666666667	0.0233650207519531
1.573	0.0276565551757813
1.57633333333334	0.02288818359375
1.57966666666667	0.0152587890625
1.583	0.0162124633789063
1.58633333333334	0.0243186950683594
1.58966666666667	0.0329017639160156
1.593	0.0367164611816406
1.59633333333334	0.0414848327636719
1.59966666666667	0.0457763671875
1.603	0.0433921813964844
1.60633333333334	0.0362396240234375
1.60966666666667	0.026702880859375
1.613	0.0219345092773438
1.61633333333334	0.02288818359375
1.61966666666667	0.0219345092773438
1.623	0.0200271606445313
1.62633333333334	0.0200271606445313
1.62966666666667	0.0338554382324219
1.633	0.0548362731933594
1.63633333333334	0.0705718994140625
1.63966666666667	0.0772476196289063
1.643	0.0767707824707032
1.64633333333334	0.0700950622558594
1.64966666666667	0.0548362731933594
1.653	0.0338554382324219
1.65633333333334	0.019073486328125
1.65966666666667	0.0123977661132813
1.663	0.0104904174804688
1.66633333333334	0.0119209289550781
1.66966666666667	0.0166893005371094
1.673	0.0257492065429688
1.67633333333334	0.0319480895996094
1.67966666666667	0.0362396240234375
1.683	0.0414848327636719
1.68633333333334	0.0467300415039063
1.68966666666667	0.0467300415039063
1.693	0.03814697265625
1.69633333333334	0.0290870666503906
1.69966666666667	0.0243186950683594
1.703	0.0238418579101563
1.70633333333334	0.0252723693847656
1.70966666666667	0.0257492065429688
1.713	0.0262260437011719
1.71633333333334	0.0300407409667969
1.71966666666667	0.0357627868652344
1.723	0.0386238098144531
1.72633333333334	0.0352859497070313
1.72966666666667	0.0290870666503906
1.733	0.0238418579101563
1.73633333333334	0.0138282775878906
1.73966666666667	0.00238418579101563
1.743	-0.00333786010742188
1.74633333333334	-0.000476837158203125
1.74966666666667	0.00715255737304688
1.753	0.0133514404296875
1.75633333333334	0.0185966491699219
1.75966666666667	0.0233650207519531
1.763	0.0257492065429688
1.76633333333334	0.0247955322265625
1.76966666666667	0.0219345092773438
1.773	0.0195503234863281
1.77633333333334	0.02288818359375
1.77966666666667	0.0238418579101563
1.783	0.0271797180175781
1.78633333333334	0.0300407409667969
1.78966666666667	0.0286102294921875
1.793	0.0233650207519531
1.79633333333334	0.0195503234863281
1.79966666666667	0.0290870666503906
1.803	0.0414848327636719
1.80633333333334	0.0562667846679688
1.80966666666667	0.0734329223632813
1.813	0.0910758972167969
1.81633333333334	0.101089477539063
1.81966666666667	0.0977516174316406
1.823	0.0834465026855469
1.82633333333334	0.0662803649902344
1.82966666666667	0.0538825988769532
1.833	0.0476837158203125
1.83633333333334	0.0462532043457031
1.83966666666667	0.0414848327636719
1.843	0.0395774841308594
1.84633333333334	0.0395774841308594
1.84966666666667	0.03814697265625
1.853	0.034332275390625
1.85633333333334	0.0262260437011719
1.85966666666667	0.0224113464355469
1.863	0.0209808349609375
1.86633333333334	0.019073486328125
1.86966666666667	0.0209808349609375
1.873	0.0219345092773438
1.87633333333334	0.0252723693847656
1.87966666666667	0.026702880859375
1.883	0.0290870666503906
1.88633333333334	0.0352859497070313
1.88966666666667	0.0391006469726563
1.893	0.041961669921875
1.89633333333334	0.0424385070800781
1.89966666666667	0.0443458557128906
1.903	0.0438690185546875
1.90633333333334	0.0410079956054688
1.90966666666667	0.034332275390625
1.913	0.0271797180175781
1.91633333333334	0.02288818359375
1.91966666666667	0.026702880859375
1.923	0.0376701354980469
1.92633333333334	0.0476837158203125
1.92966666666667	0.0562667846679688
1.933	0.0624656677246094
1.93633333333334	0.0667572021484375
1.93966666666667	0.0624656677246094
1.943	0.0510215759277344
1.94633333333334	0.0405311584472656
1.94966666666667	0.034332275390625
1.953	0.0295639038085938
1.95633333333334	0.0243186950683594
1.95966666666667	0.0219345092773438
1.963	0.0238418579101563
1.96633333333334	0.030517578125
1.96966666666667	0.0348091125488281
1.973	0.0405311584472656
1.97633333333334	0.0438690185546875
1.97966666666667	0.0457763671875
1.983	0.0433921813964844
1.98633333333334	0.0348091125488281
1.98966666666667	0.0271797180175781
1.993	0.0214576721191406
1.99633333333334	0.0200271606445313
1.99966666666667	0.0166893005371094
2.003	0.0133514404296875
2.00633333333334	0.00810623168945313
2.00966666666667	0.00429153442382813
2.013	0.00429153442382813
2.01633333333334	0.0109672546386719
2.01966666666667	0.0209808349609375
2.023	0.0324249267578125
2.02633333333334	0.0472068786621094
2.02966666666667	0.0619888305664063
2.033	0.0715255737304688
2.03633333333334	0.0753402709960938
2.03966666666667	0.0753402709960938
2.043	0.0720024108886719
2.04633333333334	0.0658035278320313
2.04966666666667	0.0600814819335938
2.053	0.0557899475097657
2.05633333333334	0.0486373901367188
2.05966666666667	0.0386238098144531
2.063	0.0286102294921875
2.06633333333334	0.0176429748535156
2.06966666666667	0.00715255737304688
2.073	0
2.07633333333334	-0.00286102294921875
2.07966666666667	-0.00762939453125
2.083	-0.011444091796875
2.08633333333334	-0.00858306884765625
2.08966666666667	0.0019073486328125
2.093	0.0128746032714844
2.09633333333334	0.0181198120117188
2.09966666666667	0.02288818359375
2.103	0.0286102294921875
2.10633333333334	0.0276565551757813
2.10966666666667	0.0185966491699219
2.113	0.00762939453125
2.11633333333334	0.00238418579101563
2.11966666666667	-0.00238418579101563
2.123	-0.00905990600585938
2.12633333333334	-0.0109672546386719
2.12966666666667	-0.011444091796875
2.133	-0.0109672546386719
2.13633333333334	-0.0143051147460938
2.13966666666667	-0.0128746032714844
2.143	-0.00286102294921875
2.14633333333334	0.00858306884765625
2.14966666666667	0.0176429748535156
2.153	0.0243186950683594
2.15633333333334	0.030517578125
2.15966666666667	0.0348091125488281
2.163	0.034332275390625
2.16633333333334	0.026702880859375
2.16966666666667	0.0185966491699219
2.173	0.0119209289550781
2.17633333333334	0.00762939453125
2.17966666666667	-0.000476837158203125
2.183	-0.00858306884765625
2.18633333333334	-0.0138282775878906
2.18966666666667	-0.0238418579101563
2.193	-0.0371932983398438
2.19633333333334	-0.05340576171875
2.19966666666667	-0.057220458984375
2.203	-0.0510215759277344
2.20633333333334	-0.034332275390625
2.20966666666667	-0.00905990600585938
2.213	0.0147819519042969
2.21633333333334	0.0357627868652344
2.21966666666667	0.0414848327636719
2.223	0.0367164611816406
2.22633333333334	0.0195503234863281
2.22966666666667	0.00095367431640625
2.233	-0.0109672546386719
2.23633333333334	-0.0157356262207031
2.23966666666667	-0.0133514404296875
2.243	-0.0100135803222656
2.24633333333334	-0.00762939453125
2.24966666666667	-0.00619888305664063
2.253	-0.0057220458984375
2.25633333333334	-0.00667572021484375
2.25966666666667	-0.00905990600585938
2.263	-0.00905990600585938
2.26633333333334	-0.00524520874023438
2.26966666666667	-0.00095367431640625
2.273	-0.000476837158203125
2.27633333333334	0.00095367431640625
2.27966666666667	0.00476837158203125
2.283	0.00429153442382813
2.28633333333334	-0.0019073486328125
2.28966666666667	-0.0119209289550781
2.293	-0.0195503234863281
2.29633333333334	-0.0252723693847656
2.29966666666667	-0.0314712524414063
2.303	-0.0295639038085938
2.30633333333334	-0.019073486328125
2.30966666666667	0.00095367431640625
2.313	0.0185966491699219
2.31633333333334	0.0300407409667969
2.31966666666667	0.0367164611816406
2.323	0.0367164611816406
2.32633333333334	0.0314712524414063
2.32966666666667	0.0238418579101563
2.333	0.0195503234863281
2.33633333333334	0.0224113464355469
2.33966666666667	0.0300407409667969
2.343	0.0324249267578125
2.34633333333334	0.0290870666503906
2.34966666666667	0.0205039978027344
2.353	0.0147819519042969
2.35633333333334	0.0109672546386719
2.35966666666667	0.0057220458984375
2.363	0.00905990600585938
2.36633333333334	0.02288818359375
2.36966666666667	0.0443458557128906
2.373	0.0658035278320313
2.37633333333334	0.0824928283691406
2.37966666666667	0.0963211059570313
2.383	0.102996826171875
2.38633333333334	0.102996826171875
2.38966666666667	0.0996589660644531
2.393	0.0934600830078125
2.39633333333334	0.08392333984375
2.39966666666667	0.0700950622558594
2.403	0.0538825988769532
2.40633333333334	0.0410079956054688
2.40966666666667	0.0295639038085938
2.413	0.0176429748535156
2.41633333333334	0.0109672546386719
2.41966666666667	0.0104904174804688
2.423	0.0176429748535156
2.42633333333334	0.0243186950683594
2.42966666666667	0.030517578125
2.433	0.0352859497070313
2.43633333333334	0.0357627868652344
2.43966666666667	0.0367164611816406
2.443	0.0376701354980469
2.44633333333334	0.041961669921875
2.44966666666667	0.0452995300292969
2.453	0.0529289245605469
2.45633333333334	0.0624656677246094
2.45966666666667	0.0700950622558594
2.463	0.0739097595214844
2.46633333333334	0.072479248046875
2.46966666666667	0.0705718994140625
2.473	0.0672340393066407
2.47633333333334	0.0624656677246094
2.47966666666667	0.0567436218261719
2.483	0.0505447387695313
2.48633333333334	0.0472068786621094
2.48966666666667	0.041961669921875
2.493	0.0352859497070313
2.49633333333334	0.0309944152832031
2.49966666666667	0.034332275390625
2.503	0.0386238098144531
2.50633333333334	0.0338554382324219
2.50966666666667	0.0300407409667969
2.513	0.0286102294921875
2.51633333333334	0.0276565551757813
2.51966666666667	0.0209808349609375
2.523	0.0162124633789063
2.52633333333334	0.0205039978027344
2.52966666666667	0.0219345092773438
2.533	0.0185966491699219
2.53633333333334	0.0152587890625
2.53966666666667	0.0185966491699219
2.543	0.0209808349609375
2.54633333333334	0.0171661376953125
2.54966666666667	0.0166893005371094
2.553	0.0209808349609375
2.55633333333334	0.0271797180175781
2.55966666666667	0.026702880859375
2.563	0.0276565551757813
2.56633333333334	0.0309944152832031
2.56966666666667	0.0371932983398438
2.573	0.0410079956054688
2.57633333333334	0.0391006469726563
2.57966666666667	0.030517578125
2.583	0.02288818359375
2.58633333333334	0.0214576721191406
2.58966666666667	0.026702880859375
2.593	0.0319480895996094
2.59633333333334	0.0357627868652344
2.59966666666667	0.0405311584472656
2.603	0.041961669921875
2.60633333333334	0.041961669921875
2.60966666666667	0.0376701354980469
2.613	0.034332275390625
2.61633333333334	0.0324249267578125
2.61966666666667	0.0367164611816406
2.623	0.0438690185546875
2.62633333333334	0.0452995300292969
2.62966666666667	0.0448226928710938
2.633	0.0424385070800781
2.63633333333334	0.041961669921875
2.63966666666667	0.0386238098144531
2.643	0.0348091125488281
2.64633333333334	0.0362396240234375
2.64966666666667	0.034332275390625
2.653	0.0333786010742188
2.65633333333334	0.0319480895996094
2.65966666666667	0.0329017639160156
2.663	0.0357627868652344
2.66633333333334	0.0376701354980469
2.66966666666667	0.0443458557128906
2.673	0.0505447387695313
2.67633333333334	0.0519752502441407
2.67966666666667	0.0472068786621094
2.683	0.0352859497070313
2.68633333333334	0.0243186950683594
2.68966666666667	0.011444091796875
2.693	0.00429153442382813
2.69633333333334	0.0057220458984375
2.69966666666667	0.0176429748535156
2.703	0.0338554382324219
2.70633333333334	0.0443458557128906
2.70966666666667	0.0500679016113282
2.713	0.0510215759277344
2.71633333333334	0.0519752502441407
2.71966666666667	0.0486373901367188
2.723	0.0433921813964844
2.72633333333334	0.0414848327636719
2.72966666666667	0.041961669921875
2.733	0.041961669921875
2.73633333333334	0.0352859497070313
2.73966666666667	0.026702880859375
2.743	0.0162124633789063
2.74633333333334	0.00905990600585938
2.74966666666667	0.00238418579101563
2.753	0.00095367431640625
2.75633333333334	0.00429153442382813
2.75966666666667	0.0119209289550781
2.763	0.0238418579101563
2.76633333333334	0.0300407409667969
2.76966666666667	0.0338554382324219
2.773	0.0314712524414063
2.77633333333334	0.0324249267578125
2.77966666666667	0.030517578125
2.783	0.0300407409667969
2.78633333333334	0.0329017639160156
2.78966666666667	0.0338554382324219
2.793	0.0314712524414063
2.79633333333334	0.0257492065429688
2.79966666666667	0.0271797180175781
2.803	0.0319480895996094
2.80633333333334	0.0348091125488281
2.80966666666667	0.0410079956054688
2.813	0.0467300415039063
2.81633333333334	0.0500679016113282
2.81966666666667	0.0448226928710938
2.823	0.034332275390625
2.82633333333334	0.0290870666503906
2.82966666666667	0.0295639038085938
2.833	0.0386238098144531
2.83633333333334	0.049591064453125
2.83966666666667	0.0615119934082032
2.843	0.0700950622558594
2.84633333333334	0.0739097595214844
2.84966666666667	0.0720024108886719
2.853	0.0619888305664063
2.85633333333334	0.0538825988769532
2.85966666666667	0.0462532043457031
2.863	0.0448226928710938
2.86633333333334	0.0424385070800781
2.86966666666667	0.0405311584472656
2.873	0.0391006469726563
2.87633333333334	0.0367164611816406
2.87966666666667	0.0391006469726563
2.883	0.041961669921875
2.88633333333334	0.0429153442382813
2.88966666666667	0.03814697265625
2.893	0.0352859497070313
2.89633333333334	0.0348091125488281
2.89966666666667	0.0329017639160156
2.903	0.0281333923339844
2.90633333333334	0.0219345092773438
2.90966666666667	0.0200271606445313
2.913	0.0209808349609375
2.91633333333334	0.0238418579101563
2.91966666666667	0.0252723693847656
2.923	0.0247955322265625
2.92633333333334	0.0309944152832031
2.92966666666667	0.0395774841308594
2.933	0.0424385070800781
2.93633333333334	0.0352859497070313
2.93966666666667	0.0257492065429688
2.943	0.0214576721191406
2.94633333333334	0.0133514404296875
2.94966666666667	0.0057220458984375
2.953	0.00143051147460938
2.95633333333334	0.00905990600585938
2.95966666666667	0.0238418579101563
2.963	0.0362396240234375
2.96633333333334	0.0452995300292969
2.96966666666667	0.0486373901367188
2.973	0.049591064453125
2.97633333333334	0.0452995300292969
2.97966666666667	0.0386238098144531
2.983	0.0348091125488281
2.98633333333334	0.0357627868652344
2.98966666666667	0.0357627868652344
2.993	0.0290870666503906
2.99633333333334	0.0157356262207031
2.99966666666667	0.00476837158203125
3.003	-0.00333786010742188
3.00633333333334	-0.00619888305664063
3.00966666666667	-0.00095367431640625
3.013	0.0095367431640625
3.01633333333334	0.026702880859375
3.01966666666667	0.0386238098144531
3.023	0.0472068786621094
3.02633333333334	0.0524520874023438
3.02966666666667	0.0581741333007813
3.033	0.064849853515625
3.03633333333334	0.0691413879394532
3.03966666666667	0.0767707824707032
3.043	0.0810623168945313
3.04633333333334	0.0863075256347656
3.04966666666667	0.0934600830078125
3.053	0.107288360595703
3.05633333333334	0.130176544189453
3.05966666666667	0.159263610839844
3.063	0.191211700439453
3.06633333333334	0.226020812988281
3.06966666666667	0.264167785644531
3.073	0.302314758300781
3.07633333333334	0.342369079589844
3.07966666666667	0.384330749511719
3.083	0.435829162597656
3.08633333333334	0.488758087158203
3.08966666666667	0.536441802978516
3.093	0.580787658691407
3.09633333333334	0.620365142822266
3.09966666666667	0.656604766845703
3.103	0.683307647705078
3.10633333333334	0.70333480834961
3.10966666666667	0.720977783203125
3.113	0.739574432373047
3.11633333333334	0.75674057006836
3.11966666666667	0.770092010498047
3.123	0.775337219238282
3.12633333333334	0.772953033447266
3.12966666666667	0.766754150390625
3.133	0.758647918701172
3.13633333333334	0.743865966796875
3.13966666666667	0.719547271728516
3.143	0.685214996337891
3.14633333333334	0.654697418212891
3.14966666666667	0.623226165771485
3.153	0.584125518798828
3.15633333333334	0.538825988769532
3.15966666666667	0.495433807373047
3.163	0.463485717773438
3.16633333333334	0.431060791015625
3.16966666666667	0.395774841308594
3.173	0.362873077392578
3.17633333333334	0.337600708007813
3.17966666666667	0.317573547363281
3.183	0.299930572509766
3.18633333333334	0.284671783447266
3.18966666666667	0.270366668701172
3.193	0.254154205322266
3.19633333333334	0.239372253417969
3.19966666666667	0.225067138671875
3.203	0.209331512451172
3.20633333333334	0.191211700439453
3.20966666666667	0.174999237060547
3.213	0.164985656738281
3.21633333333334	0.163078308105469
3.21966666666667	0.161170959472656
3.223	0.159740447998047
3.22633333333334	0.154972076416016
3.22966666666667	0.157356262207031
3.233	0.16164779663086
3.23633333333334	0.164031982421875
3.23966666666667	0.164985656738281
3.243	0.164508819580078
3.24633333333334	0.166416168212891
3.24966666666667	0.164508819580078
3.253	0.157356262207031
3.25633333333334	0.140666961669922
3.25966666666667	0.119209289550781
3.263	0.0987052917480469
3.26633333333334	0.087738037109375
3.26966666666667	0.0820159912109375
3.273	0.0772476196289063
3.27633333333334	0.0777244567871094
3.27966666666667	0.0829696655273438
3.283	0.0920295715332031
3.28633333333334	0.0929832458496094
3.28966666666667	0.0867843627929688
3.293	0.0772476196289063
3.29633333333334	0.0696182250976563
3.29966666666667	0.0672340393066407
3.303	0.0672340393066407
3.30633333333334	0.06866455078125
3.30966666666667	0.0758171081542969
3.313	0.0829696655273438
3.31633333333334	0.0863075256347656
3.31966666666667	0.0848770141601563
3.323	0.0824928283691406
3.32633333333334	0.0867843627929688
3.32966666666667	0.0910758972167969
3.333	0.0972747802734375
3.33633333333334	0.102043151855469
3.33966666666667	0.109195709228516
3.343	0.11444091796875
3.34633333333334	0.113487243652344
3.34966666666667	0.109195709228516
3.353	0.106334686279297
3.35633333333334	0.102996826171875
3.35966666666667	0.0967979431152344
3.363	0.0886917114257813
3.36633333333334	0.0872611999511719
3.36966666666667	0.0886917114257813
3.373	0.08392333984375
3.37633333333334	0.0739097595214844
3.37966666666667	0.0677108764648438
3.383	0.0677108764648438
3.38633333333334	0.0667572021484375
3.38966666666667	0.06103515625
3.393	0.0586509704589844
3.39633333333334	0.0629425048828125
3.39966666666667	0.06866455078125
3.403	0.072479248046875
3.40633333333334	0.0772476196289063
3.40966666666667	0.0844001770019531
3.413	0.0920295715332031
3.41633333333334	0.09918212890625
3.41966666666667	0.102996826171875
3.423	0.0967979431152344
3.42633333333334	0.0815391540527344
3.42966666666667	0.0705718994140625
3.433	0.0672340393066407
3.43633333333334	0.0710487365722657
3.43966666666667	0.0739097595214844
3.443	0.0805854797363281
3.44633333333334	0.0848770141601563
3.44966666666667	0.0777244567871094
3.453	0.0596046447753907
3.45633333333334	0.0395774841308594
3.45966666666667	0.0276565551757813
3.463	0.0214576721191406
3.46633333333334	0.0205039978027344
3.46966666666667	0.0295639038085938
3.473	0.0462532043457031
3.47633333333334	0.0576972961425782
3.47966666666667	0.0605583190917969
3.483	0.06103515625
3.48633333333334	0.0600814819335938
3.48966666666667	0.0581741333007813
3.493	0.0467300415039063
3.49633333333334	0.0367164611816406
3.49966666666667	0.0281333923339844
3.503	0.0195503234863281
3.50633333333334	0.0109672546386719
3.50966666666667	0.00333786010742188
3.513	0.00143051147460938
3.51633333333334	-0.00333786010742188
3.51966666666667	-0.00619888305664063
3.523	-0.0057220458984375
3.52633333333334	0.0057220458984375
3.52966666666667	0.0185966491699219
3.533	0.0314712524414063
3.53633333333334	0.0410079956054688
3.53966666666667	0.0476837158203125
3.543	0.0505447387695313
3.54633333333334	0.0481605529785156
3.54966666666667	0.0433921813964844
3.553	0.041961669921875
3.55633333333334	0.0472068786621094
3.55966666666667	0.0529289245605469
3.563	0.05340576171875
3.56633333333334	0.0467300415039063
3.56966666666667	0.03814697265625
3.573	0.0286102294921875
3.57633333333334	0.0219345092773438
3.57966666666667	0.0176429748535156
3.583	0.0200271606445313
3.58633333333334	0.0243186950683594
3.58966666666667	0.0276565551757813
3.593	0.0300407409667969
3.59633333333334	0.0295639038085938
3.59966666666667	0.0329017639160156
3.603	0.034332275390625
3.60633333333334	0.0367164611816406
3.60966666666667	0.03814697265625
3.613	0.0405311584472656
3.61633333333334	0.0443458557128906
3.61966666666667	0.0443458557128906
3.623	0.0429153442382813
3.62633333333334	0.0424385070800781
3.62966666666667	0.0438690185546875
3.633	0.0472068786621094
3.63633333333334	0.0462532043457031
3.63966666666667	0.0433921813964844
3.643	0.0410079956054688
3.64633333333334	0.0395774841308594
3.64966666666667	0.041961669921875
3.653	0.0443458557128906
3.65633333333334	0.0462532043457031
3.65966666666667	0.0467300415039063
3.663	0.0443458557128906
3.66633333333334	0.0438690185546875
3.66966666666667	0.0362396240234375
3.673	0.0219345092773438
3.67633333333334	0.00286102294921875
3.67966666666667	-0.0162124633789063
3.683	-0.0333786010742188
3.68633333333334	-0.0567436218261719
3.68966666666667	-0.0777244567871094
3.693	-0.0948905944824219
3.69633333333334	-0.113964080810547
3.69966666666667	-0.142574310302735
3.703	-0.183582305908203
3.70633333333334	-0.231742858886719
3.70966666666667	-0.286102294921875
3.713	-0.347137451171875
3.71633333333334	-0.403881072998047
3.71966666666667	-0.454902648925781
3.723	-0.496387481689453
3.72633333333334	-0.533103942871094
3.72966666666667	-0.563144683837891
3.733	-0.582695007324219
3.73633333333334	-0.581741333007813
3.73966666666667	-0.552177429199219
3.743	-0.493049621582031
3.74633333333334	-0.396728515625
3.74966666666667	-0.259876251220703
3.753	-0.0834465026855469
3.75633333333334	0.133991241455078
3.75966666666667	0.393390655517578
3.763	0.699520111083985
3.76633333333334	1.04570388793946
3.76966666666667	1.43480300903321
3.773	1.86491012573242
3.77633333333334	2.32028961181641
3.77966666666667	2.7923583984375
3.783	3.27825546264649
3.78633333333334	3.78131866455078
3.78966666666667	4.29487228393555
3.793	4.80842590332031
3.79633333333334	5.32341003417969
3.79966666666667	5.83267211914063
3.803	6.33049011230469
3.80633333333334	6.80923461914063
3.80966666666667	7.26127624511719
3.813	7.68470764160157
3.81633333333334	8.06665420532227
3.81966666666667	8.40473175048828
3.823	8.68797302246094
3.82633333333334	8.91256332397461
3.82966666666667	9.07135009765625
3.833	9.16147232055664
3.83633333333334	9.19008255004883
3.83966666666667	9.15718078613281
3.843	9.06801223754883
3.84633333333334	8.91733169555664
3.84966666666667	8.71372222900391
3.853	8.46481323242188
3.85633333333334	8.17346572875977
3.85966666666667	7.84063339233399
3.863	7.47442245483399
3.86633333333334	7.08675384521485
3.86966666666667	6.68478012084961
3.873	6.27565383911133
3.87633333333334	5.86605072021485
3.87966666666667	5.46312332153321
3.883	5.06830215454102
3.88633333333334	4.6844482421875
3.88966666666667	4.31585311889649
3.893	3.96537780761719
3.89633333333334	3.62968444824219
3.89966666666667	3.31640243530274
3.903	3.01980972290039
3.90633333333334	2.74085998535156
3.90966666666667	2.48193740844727
3.913	2.24828720092774
3.91633333333334	2.04038619995117
3.91966666666667	1.85108184814453
3.923	1.69181823730469
3.92633333333334	1.56164169311524
3.92966666666667	1.45292282104492
3.933	1.35517120361328
3.93633333333334	1.27649307250977
3.93966666666667	1.2197494506836
3.943	1.18207931518555
3.94633333333334	1.16205215454102
3.94966666666667	1.16300582885742
3.953	1.18684768676758
3.95633333333334	1.23405456542969
3.95966666666667	1.30987167358399
3.963	1.41716003417969
3.96633333333334	1.56259536743164
3.96966666666667	1.75523757934571
3.973	2.00605392456055
3.97633333333334	2.31599807739258
3.97966666666667	2.69460678100586
3.983	3.1580924987793
3.98633333333334	3.7221908569336
3.98966666666667	4.39929962158203
3.993	5.21278381347657
3.99633333333334	6.19029998779297
3.99966666666667	7.35807418823242
4.003	8.73374938964844
4.00633333333334	10.3306770324707
4.00966666666667	12.1631622314453
4.013	14.2378807067871
4.01633333333334	16.5481567382813
4.01966666666667	19.0796852111817
4.023	21.8124389648438
4.02633333333334	24.7182846069336
4.02966666666667	27.7528762817383
4.033	30.8499336242676
4.03633333333334	33.9303016662598
4.03966666666667	36.9009971618653
4.043	39.6795272827149
4.04633333333334	42.1819686889649
4.04966666666667	44.3248748779297
4.053	46.0309982299805
4.05633333333334	47.2474098205567
4.05966666666667	47.9307174682617
4.063	48.055648803711
4.06633333333334	47.6174354553223
4.06966666666667	46.6485023498535
4.073	45.1884269714356
4.07633333333334	43.2925224304199
4.07966666666667	41.0337448120117
4.083	38.4893417358399
4.08633333333334	35.7465744018555
4.08966666666667	32.8826904296875
4.093	29.9839973449707
4.09633333333334	27.1186828613281
4.09966666666667	24.3477821350098
4.103	21.7194557189942
4.10633333333334	19.2651748657227
4.10966666666667	17.0083045959473
4.113	14.9579048156738
4.11633333333334	13.12255859375
4.11966666666667	11.5032196044922
4.123	10.0913047790528
4.12633333333334	8.86774063110352
4.12966666666667	7.80248641967774
4.133	6.87789916992188
4.13633333333334	6.08253479003907
4.13966666666667	5.40590286254883
4.143	4.82892990112305
4.14633333333334	4.32682037353516
4.14966666666667	3.89909744262696
4.153	3.53431701660156
4.15633333333334	3.22246551513672
4.15966666666667	2.94971466064453
4.163	2.71177291870117
4.16633333333334	2.51197814941406
4.16966666666667	2.34079360961914
4.173	2.18915939331055
4.17633333333334	2.04658508300781
4.17966666666667	1.90448760986328
4.183	1.76525115966797
4.18633333333334	1.63650512695313
4.18966666666667	1.52111053466797
4.193	1.41716003417969
4.19633333333334	1.32608413696289
4.19966666666667	1.25455856323242
4.203	1.19543075561524
4.20633333333334	1.13344192504883
4.20966666666667	1.068115234375
4.213	1.0066032409668
4.21633333333334	0.947952270507813
4.21966666666667	0.88644027709961
4.223	0.822067260742188
4.22633333333334	0.765800476074219
4.22966666666667	0.714778900146485
4.233	0.662803649902344
4.23633333333334	0.612258911132813
4.23966666666667	0.5645751953125
4.243	0.521183013916016
4.24633333333334	0.479221343994141
4.24966666666667	0.432968139648438
4.253	0.386238098144531
4.25633333333334	0.331401824951172
4.25966666666667	0.273704528808594
4.263	0.210285186767578
4.26633333333334	0.140666961669922
4.26966666666667	0.0762939453125
4.273	0.0128746032714844
4.27633333333334	-0.0500679016113282
4.27966666666667	-0.125408172607422
4.283	-0.209808349609375
4.28633333333334	-0.299930572509766
4.28966666666667	-0.398635864257813
4.293	-0.501632690429688
4.29633333333334	-0.609397888183594
4.29966666666667	-0.718116760253907
4.303	-0.831127166748047
4.30633333333334	-0.950813293457031
4.30966666666667	-1.0833740234375
4.313	-1.22785568237305
4.31633333333334	-1.38187408447266
4.31966666666667	-1.53255462646485
4.323	-1.67894363403321
4.32633333333334	-1.82437896728516
4.32966666666667	-1.97219848632813
4.333	-2.11906433105469
4.33633333333334	-2.2573471069336
4.33966666666667	-2.39038467407227
4.343	-2.51483917236328
4.34633333333334	-2.62784957885742
4.34966666666667	-2.72226333618164
4.353	-2.79951095581055
4.35633333333334	-2.85625457763672
4.35966666666667	-2.88867950439453
4.363	-2.89964675903321
4.36633333333334	-2.88915634155274
4.36966666666667	-2.8524398803711
4.373	-2.78711318969727
4.37633333333334	-2.69889831542969
4.37966666666667	-2.59733200073242
4.383	-2.47430801391602
4.38633333333334	-2.32601165771485
4.38966666666667	-2.16007232666016
4.393	-1.98841094970703
4.39633333333334	-1.81627273559571
4.39966666666667	-1.63984298706055
4.403	-1.46913528442383
4.40633333333334	-1.31320953369141
4.40966666666667	-1.17254257202149
4.413	-1.04331970214844
4.41633333333334	-0.926017761230469
4.41966666666667	-0.824451446533203
4.423	-0.730514526367188
4.42633333333334	-0.640869140625
4.42966666666667	-0.555992126464844
4.433	-0.479698181152344
4.43633333333334	-0.40578842163086
4.43966666666667	-0.339984893798828
4.443	-0.288009643554688
4.44633333333334	-0.247955322265625
4.44966666666667	-0.21505355834961
4.453	-0.188350677490235
4.45633333333334	-0.175952911376953
4.45966666666667	-0.168800354003906
4.463	-0.164508819580078
4.46633333333334	-0.16021728515625
4.46966666666667	-0.159740447998047
4.473	-0.157833099365235
4.47633333333334	-0.151157379150391
4.47966666666667	-0.138282775878906
4.483	-0.123023986816406
4.48633333333334	-0.108718872070313
4.48966666666667	-0.0972747802734375
4.493	-0.0896453857421875
4.49633333333334	-0.0815391540527344
4.49966666666667	-0.0729560852050782
4.503	-0.0653266906738282
4.50633333333334	-0.0615119934082032
4.50966666666667	-0.0543594360351563
4.513	-0.049591064453125
4.51633333333334	-0.0476837158203125
4.51966666666667	-0.0457763671875
4.523	-0.0386238098144531
4.52633333333334	-0.0233650207519531
4.52966666666667	-0.0057220458984375
4.533	0.0133514404296875
4.53633333333334	0.0333786010742188
4.53966666666667	0.0452995300292969
4.543	0.0481605529785156
4.54633333333334	0.0467300415039063
4.54966666666667	0.0414848327636719
4.553	0.0338554382324219
4.55633333333334	0.0252723693847656
4.55966666666667	0.0257492065429688
4.563	0.0348091125488281
4.56633333333334	0.0457763671875
4.56966666666667	0.0553131103515625
4.573	0.0705718994140625
4.57633333333334	0.08392333984375
4.57966666666667	0.0920295715332031
4.583	0.087738037109375
4.58633333333334	0.0824928283691406
4.58966666666667	0.0786781311035157
4.593	0.0743865966796875
4.59633333333334	0.0729560852050782
4.59966666666667	0.0734329223632813
4.603	0.0786781311035157
4.60633333333334	0.0824928283691406
4.60966666666667	0.0853538513183594
4.613	0.0901222229003906
4.61633333333334	0.0929832458496094
4.61966666666667	0.0958442687988281
4.623	0.0967979431152344
4.62633333333334	0.0967979431152344
4.62966666666667	0.0987052917480469
4.633	0.10061264038086
4.63633333333334	0.102996826171875
4.63966666666667	0.102519989013672
4.643	0.09918212890625
4.64633333333334	0.0939369201660156
4.64966666666667	0.0896453857421875
4.653	0.08392333984375
4.65633333333334	0.0748634338378907
4.65966666666667	0.0629425048828125
4.663	0.0548362731933594
4.66633333333334	0.0462532043457031
4.66966666666667	0.0314712524414063
4.673	0.019073486328125
4.67633333333334	0.0157356262207031
4.67966666666667	0.0252723693847656
4.683	0.0357627868652344
4.68633333333334	0.0500679016113282
4.68966666666667	0.0691413879394532
4.693	0.0844001770019531
4.69633333333334	0.0905990600585938
4.69966666666667	0.091552734375
4.703	0.0972747802734375
4.70633333333334	0.102996826171875
4.70966666666667	0.0982284545898438
4.713	0.08392333984375
4.71633333333334	0.0667572021484375
4.71966666666667	0.0486373901367188
4.723	0.0295639038085938
4.72633333333334	0.0157356262207031
4.72966666666667	0.0109672546386719
4.733	0.02288818359375
4.73633333333334	0.0424385070800781
4.73966666666667	0.0643730163574219
4.743	0.080108642578125
4.74633333333334	0.0858306884765625
4.74966666666667	0.087738037109375
4.753	0.0891685485839844
4.75633333333334	0.0929832458496094
4.75966666666667	0.0934600830078125
4.763	0.0910758972167969
4.76633333333334	0.0867843627929688
4.76966666666667	0.0853538513183594
4.773	0.0820159912109375
4.77633333333334	0.0786781311035157
4.77966666666667	0.0772476196289063
4.783	0.080108642578125
4.78633333333334	0.08392333984375
4.78966666666667	0.0901222229003906
4.793	0.0929832458496094
4.79633333333334	0.0920295715332031
4.79966666666667	0.0896453857421875
4.803	0.0867843627929688
4.80633333333334	0.0829696655273438
4.80966666666667	0.0715255737304688
4.813	0.0596046447753907
4.81633333333334	0.0519752502441407
4.81966666666667	0.0491142272949219
4.823	0.0529289245605469
4.82633333333334	0.0629425048828125
4.82966666666667	0.0777244567871094
4.833	0.0886917114257813
4.83633333333334	0.0944137573242188
4.83966666666667	0.0925064086914063
4.843	0.0829696655273438
4.84633333333334	0.0700950622558594
4.84966666666667	0.0619888305664063
4.853	0.0605583190917969
4.85633333333334	0.0600814819335938
4.85966666666667	0.0624656677246094
4.863	0.0667572021484375
4.86633333333334	0.0700950622558594
4.86966666666667	0.0700950622558594
4.873	0.0667572021484375
4.87633333333334	0.0638961791992188
4.87966666666667	0.0605583190917969
4.883	0.0600814819335938
4.88633333333334	0.0634193420410157
4.88966666666667	0.0653266906738282
4.893	0.064849853515625
4.89633333333334	0.0605583190917969
4.89966666666667	0.0567436218261719
4.903	0.0519752502441407
4.90633333333334	0.0433921813964844
4.90966666666667	0.030517578125
4.913	0.0162124633789063
4.91633333333334	0.00286102294921875
4.91966666666667	-0.00333786010742188
4.923	-0.00476837158203125
4.92633333333334	0.00238418579101563
4.92966666666667	0.0123977661132813
4.933	0.0247955322265625
4.93633333333334	0.0391006469726563
4.93966666666667	0.0491142272949219
4.943	0.0548362731933594
4.94633333333334	0.05340576171875
4.94966666666667	0.0500679016113282
4.953	0.0505447387695313
4.95633333333334	0.0505447387695313
4.95966666666667	0.049591064453125
4.963	0.0486373901367188
4.96633333333334	0.049591064453125
4.96966666666667	0.0548362731933594
4.973	0.06103515625
4.97633333333334	0.0658035278320313
4.97966666666667	0.064849853515625
4.983	0.0591278076171875
4.98633333333334	0.0548362731933594
4.98966666666667	0.05340576171875
4.993	0.0510215759277344
4.99633333333334	0.0491142272949219
4.99966666666667	0.0538825988769532
5.003	0.0662803649902344
5.00633333333334	0.0805854797363281
5.00966666666667	0.0901222229003906
5.013	0.0963211059570313
5.01633333333334	0.102043151855469
5.01966666666667	0.105381011962891
5.023	0.101089477539063
5.02633333333334	0.0882148742675781
5.02966666666667	0.0758171081542969
5.033	0.0658035278320313
5.03633333333334	0.0557899475097657
5.03966666666667	0.0410079956054688
5.043	0.0329017639160156
5.04633333333334	0.0329017639160156
5.04966666666667	0.0367164611816406
5.053	0.03814697265625
5.05633333333334	0.0405311584472656
5.05966666666667	0.0481605529785156
5.063	0.0505447387695313
5.06633333333334	0.0486373901367188
5.06966666666667	0.0429153442382813
5.073	0.0433921813964844
5.07633333333334	0.0457763671875
5.07966666666667	0.0476837158203125
5.083	0.0476837158203125
5.08633333333334	0.0448226928710938
5.08966666666667	0.0400543212890625
5.093	0.034332275390625
5.09633333333334	0.0276565551757813
5.09966666666667	0.0233650207519531
5.103	0.0257492065429688
5.10633333333334	0.0376701354980469
5.10966666666667	0.0548362731933594
5.113	0.0691413879394532
5.11633333333334	0.0796318054199219
5.11966666666667	0.0834465026855469
5.123	0.0829696655273438
5.12633333333334	0.0743865966796875
5.12966666666667	0.06103515625
5.133	0.0467300415039063
5.13633333333334	0.0357627868652344
5.13966666666667	0.030517578125
5.143	0.026702880859375
5.14633333333334	0.0257492065429688
5.14966666666667	0.0300407409667969
5.153	0.0391006469726563
5.15633333333334	0.0433921813964844
5.15966666666667	0.0429153442382813
5.163	0.0414848327636719
5.16633333333334	0.0438690185546875
5.16966666666667	0.0457763671875
5.173	0.0452995300292969
5.17633333333334	0.0438690185546875
5.17966666666667	0.0429153442382813
5.183	0.0386238098144531
5.18633333333334	0.0386238098144531
5.18966666666667	0.0376701354980469
5.193	0.0348091125488281
5.19633333333334	0.0329017639160156
5.19966666666667	0.0333786010742188
5.203	0.0395774841308594
5.20633333333334	0.0352859497070313
5.20966666666667	0.0309944152832031
5.213	0.0290870666503906
5.21633333333334	0.0319480895996094
5.21966666666667	0.0367164611816406
5.223	0.0405311584472656
5.22633333333334	0.0519752502441407
5.22966666666667	0.0567436218261719
5.233	0.0510215759277344
5.23633333333334	0.041961669921875
5.23966666666667	0.0376701354980469
5.243	0.0386238098144531
5.24633333333334	0.0324249267578125
5.24966666666667	0.0243186950683594
5.253	0.0219345092773438
5.25633333333334	0.0238418579101563
5.25966666666667	0.0209808349609375
5.263	0.0138282775878906
5.26633333333334	0.00810623168945313
5.26966666666667	0.00810623168945313
5.273	0.0143051147460938
5.27633333333334	0.0238418579101563
5.27966666666667	0.0338554382324219
5.283	0.03814697265625
5.28633333333334	0.0395774841308594
5.28966666666667	0.0410079956054688
5.293	0.0386238098144531
5.29633333333334	0.0300407409667969
5.29966666666667	0.0171661376953125
5.303	0.00715255737304688
5.30633333333334	0.00143051147460938
5.30966666666667	-0.00476837158203125
5.313	-0.00619888305664063
5.31633333333334	-0.0057220458984375
5.31966666666667	0.00476837158203125
5.323	0.0157356262207031
5.32633333333334	0.0247955322265625
5.32966666666667	0.0324249267578125
5.333	0.0391006469726563
5.33633333333334	0.0462532043457031
5.33966666666667	0.0467300415039063
5.343	0.0443458557128906
5.34633333333334	0.041961669921875
5.34966666666667	0.0424385070800781
5.353	0.0386238098144531
5.35633333333334	0.034332275390625
5.35966666666667	0.0271797180175781
5.363	0.0243186950683594
5.36633333333334	0.0162124633789063
5.36966666666667	0.00715255737304688
5.373	0.00095367431640625
5.37633333333334	-0.00143051147460938
5.37966666666667	0
5.383	-0.00095367431640625
5.38633333333334	0.00476837158203125
5.38966666666667	0.0157356262207031
5.393	0.0247955322265625
5.39633333333334	0.026702880859375
5.39966666666667	0.026702880859375
5.403	0.0290870666503906
5.40633333333334	0.0286102294921875
5.40966666666667	0.02288818359375
5.413	0.019073486328125
5.41633333333334	0.0214576721191406
5.41966666666667	0.0247955322265625
5.423	0.0233650207519531
5.42633333333334	0.0219345092773438
5.42966666666667	0.0209808349609375
5.433	0.0138282775878906
5.43633333333334	0.00095367431640625
5.43966666666667	-0.0128746032714844
5.443	-0.0195503234863281
5.44633333333334	-0.0205039978027344
5.44966666666667	-0.0176429748535156
5.453	-0.00858306884765625
5.45633333333334	0.00143051147460938
5.45966666666667	0.0133514404296875
5.463	0.0200271606445313
5.46633333333334	0.0214576721191406
5.46966666666667	0.0166893005371094
5.473	0.00905990600585938
5.47633333333334	0.00524520874023438
5.47966666666667	0.003814697265625
5.483	0.0109672546386719
5.48633333333334	0.0233650207519531
5.48966666666667	0.0338554382324219
5.493	0.0386238098144531
5.49633333333334	0.0376701354980469
5.49966666666667	0.0348091125488281
5.503	0.0262260437011719
5.50633333333334	0.0181198120117188
5.50966666666667	0.0176429748535156
5.513	0.019073486328125
5.51633333333334	0.0247955322265625
5.51966666666667	0.0319480895996094
5.523	0.0367164611816406
5.52633333333334	0.0386238098144531
5.52966666666667	0.03814697265625
5.533	0.0391006469726563
5.53633333333334	0.0348091125488281
5.53966666666667	0.0252723693847656
5.543	0.0176429748535156
5.54633333333334	0.0095367431640625
5.54966666666667	-0.000476837158203125
5.553	-0.0100135803222656
5.55633333333334	-0.0109672546386719
5.55966666666667	-0.00715255737304688
5.563	-0.00095367431640625
5.56633333333334	0.0095367431640625
5.56966666666667	0.0238418579101563
5.573	0.0386238098144531
5.57633333333334	0.0472068786621094
5.57966666666667	0.0524520874023438
5.583	0.0529289245605469
5.58633333333334	0.0486373901367188
5.58966666666667	0.0410079956054688
5.593	0.03814697265625
5.59633333333334	0.0376701354980469
5.59966666666667	0.0357627868652344
5.603	0.0257492065429688
5.60633333333334	0.0138282775878906
5.60966666666667	0.00619888305664063
5.613	0.00095367431640625
5.61633333333334	-0.003814697265625
5.61966666666667	-0.011444091796875
5.623	-0.0123977661132813
5.62633333333334	-0.0104904174804688
5.62966666666667	-0.0100135803222656
5.633	-0.0181198120117188
5.63633333333334	-0.0271797180175781
5.63966666666667	-0.0286102294921875
5.643	-0.0238418579101563
5.64633333333334	-0.0195503234863281
5.64966666666667	-0.0152587890625
5.653	-0.0057220458984375
5.65633333333334	0.00762939453125
5.65966666666667	0.019073486328125
5.663	0.0286102294921875
5.66633333333334	0.0371932983398438
5.66966666666667	0.0433921813964844
5.673	0.0424385070800781
5.67633333333334	0.0362396240234375
5.67966666666667	0.0252723693847656
5.683	0.0166893005371094
5.68633333333334	0.0100135803222656
5.68966666666667	0.00476837158203125
5.693	0.0019073486328125
5.69633333333334	-0.00143051147460938
5.69966666666667	0.00143051147460938
5.703	0.00095367431640625
5.70633333333334	0.00476837158203125
5.70966666666667	0.0109672546386719
5.713	0.0195503234863281
5.71633333333334	0.0309944152832031
5.71966666666667	0.0391006469726563
5.723	0.0486373901367188
5.72633333333334	0.049591064453125
5.72966666666667	0.0491142272949219
5.733	0.0429153442382813
5.73633333333334	0.0324249267578125
5.73966666666667	0.0247955322265625
5.743	0.0181198120117188
5.74633333333334	0.0147819519042969
5.74966666666667	0.00905990600585938
5.753	0.0104904174804688
5.75633333333334	0.0205039978027344
5.75966666666667	0.0338554382324219
5.763	0.0452995300292969
5.76633333333334	0.0543594360351563
5.76966666666667	0.0624656677246094
5.773	0.0720024108886719
5.77633333333334	0.0753402709960938
5.77966666666667	0.0715255737304688
5.783	0.0643730163574219
5.78633333333334	0.06103515625
5.78966666666667	0.0624656677246094
5.793	0.0581741333007813
5.79633333333334	0.0576972961425782
5.79966666666667	0.0529289245605469
5.803	0.0448226928710938
5.80633333333334	0.0271797180175781
5.80966666666667	0.0100135803222656
5.813	0.00238418579101563
5.81633333333334	0
5.81966666666667	0.00476837158203125
5.823	0.0162124633789063
5.82633333333334	0.0333786010742188
5.82966666666667	0.0429153442382813
5.833	0.0376701354980469
5.83633333333334	0.0214576721191406
5.83966666666667	0.00524520874023438
5.843	-0.00667572021484375
5.84633333333334	-0.0162124633789063
5.84966666666667	-0.0195503234863281
5.853	-0.0200271606445313
5.85633333333334	-0.0195503234863281
5.85966666666667	-0.0176429748535156
5.863	-0.0162124633789063
5.86633333333334	-0.0147819519042969
5.86966666666667	-0.0185966491699219
5.873	-0.0195503234863281
5.87633333333334	-0.0123977661132813
5.87966666666667	-0.00667572021484375
5.883	-0.00429153442382813
5.88633333333334	-0.00667572021484375
5.88966666666667	-0.00476837158203125
5.893	-0.00524520874023438
5.89633333333334	-0.0119209289550781
5.89966666666667	-0.0147819519042969
5.903	-0.0147819519042969
5.90633333333334	-0.00905990600585938
5.90966666666667	-0.00715255737304688
5.913	-0.00095367431640625
5.91633333333334	0.00858306884765625
5.91966666666667	0.0147819519042969
5.923	0.0128746032714844
5.92633333333334	0.00476837158203125
5.92966666666667	-0.00143051147460938
5.933	-0.00619888305664063
5.93633333333334	-0.0143051147460938
5.93966666666667	-0.0243186950683594
5.943	-0.030517578125
5.94633333333334	-0.0319480895996094
5.94966666666667	-0.0252723693847656
5.953	-0.0166893005371094
5.95633333333334	-0.00667572021484375
5.95966666666667	0.003814697265625
5.963	0.0119209289550781
5.96633333333334	0.0147819519042969
5.96966666666667	0.00715255737304688
5.973	-0.00524520874023438
5.97633333333334	-0.0152587890625
5.97966666666667	-0.0224113464355469
5.983	-0.0209808349609375
5.98633333333334	-0.0152587890625
5.98966666666667	-0.003814697265625
5.993	0.00333786010742188
5.99633333333334	0.00667572021484375
5.99966666666667	0.00429153442382813
6.003	-0.00286102294921875
6.00633333333334	-0.0057220458984375
6.00966666666667	-0.00715255737304688
6.013	-0.00524520874023438
6.01633333333334	-0.00286102294921875
6.01966666666667	-0.00095367431640625
6.023	-0.00238418579101563
6.02633333333334	-0.0119209289550781
6.02966666666667	-0.0214576721191406
6.033	-0.0262260437011719
6.03633333333334	-0.0252723693847656
6.03966666666667	-0.0209808349609375
6.043	-0.0162124633789063
6.04633333333334	-0.0104904174804688
6.04966666666667	-0.00858306884765625
6.053	-0.0123977661132813
6.05633333333334	-0.0219345092773438
6.05966666666667	-0.0309944152832031
6.063	-0.0348091125488281
6.06633333333334	-0.0309944152832031
6.06966666666667	-0.019073486328125
6.073	-0.00143051147460938
6.07633333333334	0.0171661376953125
6.07966666666667	0.0309944152832031
6.083	0.0424385070800781
6.08633333333334	0.0481605529785156
6.08966666666667	0.0500679016113282
6.093	0.0405311584472656
6.09633333333334	0.0286102294921875
6.09966666666667	0.0195503234863281
6.103	0.011444091796875
6.10633333333334	0.00667572021484375
6.10966666666667	0.0019073486328125
6.113	0.00715255737304688
6.11633333333334	0.0147819519042969
6.11966666666667	0.0214576721191406
6.123	0.02288818359375
6.12633333333334	0.0195503234863281
6.12966666666667	0.011444091796875
6.133	-0.000476837158203125
6.13633333333334	-0.0128746032714844
6.13966666666667	-0.0219345092773438
6.143	-0.0219345092773438
6.14633333333334	-0.0138282775878906
6.14966666666667	-0.000476837158203125
6.153	0.00905990600585938
6.15633333333334	0.011444091796875
6.15966666666667	0.00810623168945313
6.163	0.0019073486328125
6.16633333333334	-0.00715255737304688
6.16966666666667	-0.0176429748535156
6.173	-0.0276565551757813
6.17633333333334	-0.0324249267578125
6.17966666666667	-0.0324249267578125
6.183	-0.030517578125
6.18633333333334	-0.0262260437011719
6.18966666666667	-0.0219345092773438
6.193	-0.0171661376953125
6.19633333333334	-0.0109672546386719
6.19966666666667	-0.00333786010742188
6.203	0.00143051147460938
6.20633333333334	-0.0019073486328125
6.20966666666667	-0.00762939453125
6.213	-0.0100135803222656
6.21633333333334	-0.00667572021484375
6.21966666666667	-0.0057220458984375
6.223	-0.0100135803222656
6.22633333333334	-0.0152587890625
6.22966666666667	-0.0162124633789063
6.233	-0.0147819519042969
6.23633333333334	-0.0171661376953125
6.23966666666667	-0.0247955322265625
6.243	-0.0290870666503906
6.24633333333334	-0.0276565551757813
6.24966666666667	-0.0262260437011719
6.253	-0.02288818359375
6.25633333333334	-0.0214576721191406
6.25966666666667	-0.0200271606445313
6.263	-0.0185966491699219
6.26633333333334	-0.0185966491699219
6.26966666666667	-0.0209808349609375
6.273	-0.0281333923339844
6.27633333333334	-0.0286102294921875
6.27966666666667	-0.019073486328125
6.283	-0.011444091796875
6.28633333333334	-0.00858306884765625
6.28966666666667	-0.00810623168945313
6.293	-0.003814697265625
6.29633333333334	-0.00333786010742188
6.29966666666667	-0.00715255737304688
6.303	-0.00667572021484375
6.30633333333334	-0.000476837158203125
6.30966666666667	0.003814697265625
6.313	0.00286102294921875
6.31633333333334	0.000476837158203125
6.31966666666667	-0.00286102294921875
6.323	-0.00524520874023438
6.32633333333334	-0.00810623168945313
6.32966666666667	-0.00524520874023438
6.333	-0.00333786010742188
6.33633333333334	-0.00667572021484375
6.33966666666667	-0.0166893005371094
6.343	-0.02288818359375
6.34633333333334	-0.0224113464355469
6.34966666666667	-0.02288818359375
6.353	-0.0205039978027344
6.35633333333334	-0.0143051147460938
6.35966666666667	-0.00667572021484375
6.363	-0.00905990600585938
6.36633333333334	-0.0200271606445313
6.36966666666667	-0.0281333923339844
6.373	-0.0352859497070313
6.37633333333334	-0.0371932983398438
6.37966666666667	-0.0324249267578125
6.383	-0.0171661376953125
6.38633333333334	-0.0019073486328125
6.38966666666667	0.00667572021484375
6.393	0.0109672546386719
6.39633333333334	0.011444091796875
6.39966666666667	0.00810623168945313
6.403	-0.00333786010742188
6.40633333333334	-0.019073486328125
6.40966666666667	-0.0319480895996094
6.413	-0.0395774841308594
6.41633333333334	-0.0414848327636719
6.41966666666667	-0.0400543212890625
6.423	-0.0319480895996094
6.42633333333334	-0.0252723693847656
6.42966666666667	-0.0181198120117188
6.433	-0.0133514404296875
6.43633333333334	-0.0095367431640625
6.43966666666667	-0.0119209289550781
6.443	-0.0181198120117188
6.44633333333334	-0.019073486328125
6.44966666666667	-0.0195503234863281
6.453	-0.0219345092773438
6.45633333333334	-0.0271797180175781
6.45966666666667	-0.0281333923339844
6.463	-0.0286102294921875
6.46633333333334	-0.0262260437011719
6.46966666666667	-0.0243186950683594
6.473	-0.0209808349609375
6.47633333333334	-0.0214576721191406
6.47966666666667	-0.0224113464355469
6.483	-0.0166893005371094
6.48633333333334	-0.00858306884765625
6.48966666666667	0.000476837158203125
6.493	0.00429153442382813
6.49633333333334	0.00619888305664063
6.49966666666667	0.00429153442382813
6.503	-0.0019073486328125
6.50633333333334	-0.00858306884765625
6.50966666666667	-0.0152587890625
6.513	-0.0195503234863281
6.51633333333334	-0.019073486328125
6.51966666666667	-0.0157356262207031
6.523	-0.0119209289550781
6.52633333333334	-0.0109672546386719
6.52966666666667	-0.0104904174804688
6.533	-0.00619888305664063
6.53633333333334	-0.003814697265625
6.53966666666667	-0.00476837158203125
6.543	-0.00858306884765625
6.54633333333334	-0.0128746032714844
6.54966666666667	-0.0181198120117188
6.553	-0.0262260437011719
6.55633333333334	-0.030517578125
6.55966666666667	-0.0333786010742188
6.563	-0.0324249267578125
6.56633333333334	-0.0295639038085938
6.56966666666667	-0.0276565551757813
6.573	-0.0329017639160156
6.57633333333334	-0.0429153442382813
6.57966666666667	-0.0438690185546875
6.583	-0.0386238098144531
6.58633333333334	-0.0348091125488281
6.58966666666667	-0.0352859497070313
6.593	-0.030517578125
6.59633333333334	-0.0219345092773438
6.59966666666667	-0.0243186950683594
6.603	-0.0395774841308594
6.60633333333334	-0.0529289245605469
6.60966666666667	-0.0548362731933594
6.613	-0.0514984130859375
6.61633333333334	-0.049591064453125
6.61966666666667	-0.0443458557128906
6.623	-0.0357627868652344
6.62633333333334	-0.0295639038085938
6.62966666666667	-0.026702880859375
6.633	-0.0209808349609375
6.63633333333334	-0.0123977661132813
6.63966666666667	-0.00715255737304688
6.643	-0.00858306884765625
6.64633333333334	-0.0123977661132813
6.64966666666667	-0.0176429748535156
6.653	-0.0262260437011719
6.65633333333334	-0.03814697265625
6.65966666666667	-0.0462532043457031
6.663	-0.0429153442382813
6.66633333333334	-0.0329017639160156
[truncated: 2,508 more rows]
