# Supplementary material for: Phase-Specific Parameter Estimation in Chiral HPLC Using 1‑Site, 2‑Site Stochastic Models, and Unified Equation Approach
Source: Anal Chem. 2026 Apr 29;98(18):13925–39. doi: 10.1021/acs.analchem.6c01634 (PMC13177292; doi:10.1021/acs.analchem.6c01634)
Supplement: Supplementary file 2 [file ac6c01634_si_002.zip › SupportingInformation/01_isotherm_fit/CELL4_data/LORA_CELL4_05_10_22505.CSV]

0.00166666666666667	0.0109672546386719
0.005	0.0238418579101563
0.00833333333333334	0.0281333923339844
0.0116666666666667	0.0257492065429688
0.015	0.0181198120117188
0.0183333333333334	0.0195503234863281
0.0216666666666667	0.0300407409667969
0.025	0.0467300415039063
0.0283333333333334	0.0638961791992188
0.0316666666666667	0.0767707824707032
0.035	0.0886917114257813
0.0383333333333334	0.0944137573242188
0.0416666666666667	0.0967979431152344
0.045	0.0967979431152344
0.0483333333333334	0.0996589660644531
0.0516666666666667	0.103950500488281
0.055	0.104904174804688
0.0583333333333334	0.102519989013672
0.0616666666666667	0.095367431640625
0.065	0.0886917114257813
0.0683333333333334	0.0782012939453125
0.0716666666666667	0.0643730163574219
0.075	0.0452995300292969
0.0783333333333334	0.0295639038085938
0.0816666666666667	0.0209808349609375
0.085	0.0176429748535156
0.0883333333333334	0.019073486328125
0.0916666666666667	0.0243186950683594
0.095	0.0338554382324219
0.0983333333333334	0.0395774841308594
0.101666666666667	0.0405311584472656
0.105	0.0357627868652344
0.108333333333334	0.0300407409667969
0.111666666666667	0.0262260437011719
0.115	0.0247955322265625
0.118333333333334	0.0257492065429688
0.121666666666667	0.026702880859375
0.125	0.026702880859375
0.128333333333334	0.0276565551757813
0.131666666666667	0.0271797180175781
0.135	0.0214576721191406
0.138333333333334	0.0138282775878906
0.141666666666667	0.0057220458984375
0.145	0
0.148333333333334	-0.011444091796875
0.151666666666667	-0.0214576721191406
0.155	-0.0205039978027344
0.158333333333334	-0.0123977661132813
0.161666666666667	-0.00143051147460938
0.165	0.00715255737304688
0.168333333333334	0.0171661376953125
0.171666666666667	0.0238418579101563
0.175	0.0233650207519531
0.178333333333334	0.0200271606445313
0.181666666666667	0.0209808349609375
0.185	0.0238418579101563
0.188333333333334	0.0276565551757813
0.191666666666667	0.030517578125
0.195	0.0352859497070313
0.198333333333334	0.0391006469726563
0.201666666666667	0.0371932983398438
0.205	0.0352859497070313
0.208333333333334	0.0362396240234375
0.211666666666667	0.0386238098144531
0.215	0.0405311584472656
0.218333333333334	0.0462532043457031
0.221666666666667	0.0562667846679688
0.225	0.0581741333007813
0.228333333333334	0.0486373901367188
0.231666666666667	0.03814697265625
0.235	0.0319480895996094
0.238333333333334	0.0238418579101563
0.241666666666667	0.0143051147460938
0.245	0.0162124633789063
0.248333333333334	0.0295639038085938
0.251666666666667	0.0443458557128906
0.255	0.0543594360351563
0.258333333333334	0.0600814819335938
0.261666666666667	0.057220458984375
0.265	0.0486373901367188
0.268333333333334	0.03814697265625
0.271666666666667	0.0271797180175781
0.275	0.0176429748535156
0.278333333333334	0.0133514404296875
0.281666666666667	0.0219345092773438
0.285	0.0352859497070313
0.288333333333334	0.0452995300292969
0.291666666666667	0.0500679016113282
0.295	0.0519752502441407
0.298333333333334	0.049591064453125
0.301666666666667	0.0448226928710938
0.305	0.0391006469726563
0.308333333333334	0.0371932983398438
0.311666666666667	0.0386238098144531
0.315	0.0352859497070313
0.318333333333334	0.0295639038085938
0.321666666666667	0.0200271606445313
0.325	0.0133514404296875
0.328333333333334	0.00476837158203125
0.331666666666667	0.00143051147460938
0.335	0.00619888305664063
0.338333333333334	0.0171661376953125
0.341666666666667	0.0214576721191406
0.345	0.0200271606445313
0.348333333333334	0.0171661376953125
0.351666666666667	0.0147819519042969
0.355	0.011444091796875
0.358333333333334	0.0095367431640625
0.361666666666667	0.0157356262207031
0.365	0.0233650207519531
0.368333333333334	0.0314712524414063
0.371666666666667	0.0333786010742188
0.375	0.034332275390625
0.378333333333334	0.0286102294921875
0.381666666666667	0.0176429748535156
0.385	0.00429153442382813
0.388333333333334	-0.00905990600585938
0.391666666666667	-0.0166893005371094
0.395	-0.0209808349609375
0.398333333333334	-0.0176429748535156
0.401666666666667	-0.00619888305664063
0.405	0.0143051147460938
0.408333333333334	0.0352859497070313
0.411666666666667	0.0491142272949219
0.415	0.0548362731933594
0.418333333333334	0.0529289245605469
0.421666666666667	0.0424385070800781
0.425	0.0224113464355469
0.428333333333334	0.00476837158203125
0.431666666666667	-0.0057220458984375
0.435	-0.0123977661132813
0.438333333333334	-0.0181198120117188
0.441666666666667	-0.0233650207519531
0.445	-0.0271797180175781
0.448333333333334	-0.0300407409667969
0.451666666666667	-0.0300407409667969
0.455	-0.0271797180175781
0.458333333333334	-0.02288818359375
0.461666666666667	-0.0166893005371094
0.465	-0.00715255737304688
0.468333333333334	0.00238418579101563
0.471666666666667	0.00619888305664063
0.475	0.00905990600585938
0.478333333333334	0.0152587890625
0.481666666666667	0.0219345092773438
0.485	0.0290870666503906
0.488333333333334	0.0309944152832031
0.491666666666667	0.0295639038085938
0.495	0.0295639038085938
0.498333333333334	0.0352859497070313
0.501666666666667	0.0505447387695313
0.505	0.0619888305664063
0.508333333333334	0.0696182250976563
0.511666666666667	0.0777244567871094
0.515	0.0867843627929688
0.518333333333334	0.0910758972167969
0.521666666666667	0.0867843627929688
0.525	0.0810623168945313
0.528333333333334	0.0786781311035157
0.531666666666667	0.0762939453125
0.535	0.0700950622558594
0.538333333333334	0.0567436218261719
0.541666666666667	0.0405311584472656
0.545	0.0262260437011719
0.548333333333334	0.0157356262207031
0.551666666666667	0.0109672546386719
0.555	0.00524520874023438
0.558333333333334	0.003814697265625
0.561666666666667	0.00619888305664063
0.565	0.0109672546386719
0.568333333333334	0.0138282775878906
0.571666666666667	0.0166893005371094
0.575	0.0233650207519531
0.578333333333334	0.0309944152832031
0.581666666666667	0.0333786010742188
0.585	0.0329017639160156
0.588333333333334	0.0319480895996094
0.591666666666667	0.0300407409667969
0.595	0.0238418579101563
0.598333333333334	0.011444091796875
0.601666666666667	0.00762939453125
0.605	0.0119209289550781
0.608333333333334	0.0214576721191406
0.611666666666667	0.0209808349609375
0.615	0.0195503234863281
0.618333333333334	0.0247955322265625
0.621666666666667	0.0329017639160156
0.625	0.0386238098144531
0.628333333333334	0.0371932983398438
0.631666666666667	0.0357627868652344
0.635	0.034332275390625
0.638333333333334	0.0324249267578125
0.641666666666667	0.0271797180175781
0.645	0.0224113464355469
0.648333333333334	0.0157356262207031
0.651666666666667	0.0152587890625
0.655	0.0162124633789063
0.658333333333334	0.0219345092773438
0.661666666666667	0.0276565551757813
0.665	0.0295639038085938
0.668333333333334	0.0333786010742188
0.671666666666667	0.0367164611816406
0.675	0.0429153442382813
0.678333333333334	0.041961669921875
0.681666666666667	0.0395774841308594
0.685	0.0357627868652344
0.688333333333334	0.034332275390625
0.691666666666667	0.0324249267578125
0.695	0.0295639038085938
0.698333333333334	0.0243186950683594
0.701666666666667	0.0181198120117188
0.705	0.0157356262207031
0.708333333333334	0.0138282775878906
0.711666666666667	0.0162124633789063
0.715	0.0185966491699219
0.718333333333334	0.0252723693847656
0.721666666666667	0.030517578125
0.725	0.0314712524414063
0.728333333333334	0.0329017639160156
0.731666666666667	0.0319480895996094
0.735	0.030517578125
0.738333333333334	0.0219345092773438
0.741666666666667	0.00905990600585938
0.745	-0.00524520874023438
0.748333333333334	-0.0200271606445313
0.751666666666667	-0.0281333923339844
0.755	-0.0319480895996094
0.758333333333334	-0.0319480895996094
0.761666666666667	-0.0286102294921875
0.765	-0.0185966491699219
0.768333333333334	-0.00667572021484375
0.771666666666667	-0.00333786010742188
0.775	-0.00095367431640625
0.778333333333334	0.00429153442382813
0.781666666666667	0.019073486328125
0.785	0.0324249267578125
0.788333333333334	0.0452995300292969
0.791666666666667	0.0600814819335938
0.795	0.0710487365722657
0.798333333333334	0.0796318054199219
0.801666666666667	0.0767707824707032
0.805	0.064849853515625
0.808333333333334	0.0467300415039063
0.811666666666667	0.0290870666503906
0.815	0.0162124633789063
0.818333333333334	0.00429153442382813
0.821666666666667	-0.00715255737304688
0.825	-0.00905990600585938
0.828333333333334	-0.00476837158203125
0.831666666666667	0.00238418579101563
0.835	0.0057220458984375
0.838333333333334	0.00715255737304688
0.841666666666667	0.0119209289550781
0.845	0.0143051147460938
0.848333333333334	0.0214576721191406
0.851666666666667	0.0309944152832031
0.855	0.0433921813964844
0.858333333333334	0.0576972961425782
0.861666666666667	0.0715255737304688
0.865	0.0786781311035157
0.868333333333334	0.0748634338378907
0.871666666666667	0.064849853515625
0.875	0.0538825988769532
0.878333333333334	0.041961669921875
0.881666666666667	0.0286102294921875
0.885	0.0185966491699219
0.888333333333334	0.0138282775878906
0.891666666666667	0.0109672546386719
0.895	0.0057220458984375
0.898333333333334	0.0019073486328125
0.901666666666667	0.00333786010742188
0.905	0.00905990600585938
0.908333333333334	0.0123977661132813
0.911666666666667	0.00667572021484375
0.915	0.00095367431640625
0.918333333333334	0
0.921666666666667	0.00143051147460938
0.925	-0.00143051147460938
0.928333333333334	-0.00333786010742188
0.931666666666667	0.00905990600585938
0.935	0.0286102294921875
0.938333333333334	0.0452995300292969
0.941666666666667	0.0538825988769532
0.945	0.0586509704589844
0.948333333333334	0.0624656677246094
0.951666666666667	0.0605583190917969
0.955	0.0529289245605469
0.958333333333334	0.0476837158203125
0.961666666666667	0.0429153442382813
0.965	0.0414848327636719
0.968333333333334	0.0376701354980469
0.971666666666667	0.034332275390625
0.975	0.0333786010742188
0.978333333333334	0.0276565551757813
0.981666666666667	0.0219345092773438
0.985	0.0171661376953125
0.988333333333334	0.0233650207519531
0.991666666666667	0.0329017639160156
0.995	0.034332275390625
0.998333333333334	0.034332275390625
1.00166666666667	0.0376701354980469
1.005	0.0410079956054688
1.00833333333334	0.0352859497070313
1.01166666666667	0.0205039978027344
1.015	0.0214576721191406
1.01833333333334	0.0271797180175781
1.02166666666667	0.0324249267578125
1.025	0.0371932983398438
1.02833333333334	0.0457763671875
1.03166666666667	0.0662803649902344
1.035	0.0743865966796875
1.03833333333334	0.0734329223632813
1.04166666666667	0.0653266906738282
1.045	0.0581741333007813
1.04833333333334	0.0514984130859375
1.05166666666667	0.0429153442382813
1.055	0.0338554382324219
1.05833333333334	0.0338554382324219
1.06166666666667	0.0400543212890625
1.065	0.0486373901367188
1.06833333333334	0.05340576171875
1.07166666666667	0.05340576171875
1.075	0.0557899475097657
1.07833333333334	0.0562667846679688
1.08166666666667	0.0581741333007813
1.085	0.0548362731933594
1.08833333333334	0.049591064453125
1.09166666666667	0.0438690185546875
1.095	0.0424385070800781
1.09833333333334	0.0433921813964844
1.10166666666667	0.0443458557128906
1.105	0.0414848327636719
1.10833333333334	0.0367164611816406
1.11166666666667	0.0314712524414063
1.115	0.0252723693847656
1.11833333333334	0.0185966491699219
1.12166666666667	0.0109672546386719
1.125	0.00810623168945313
1.12833333333334	0.0100135803222656
1.13166666666667	0.0162124633789063
1.135	0.0233650207519531
1.13833333333334	0.0295639038085938
1.14166666666667	0.0333786010742188
1.145	0.0391006469726563
1.14833333333334	0.0457763671875
1.15166666666667	0.0500679016113282
1.155	0.0476837158203125
1.15833333333334	0.0362396240234375
1.16166666666667	0.0209808349609375
1.165	0.0095367431640625
1.16833333333334	0.00858306884765625
1.17166666666667	0.0147819519042969
1.175	0.0195503234863281
1.17833333333334	0.026702880859375
1.18166666666667	0.0309944152832031
1.185	0.0309944152832031
1.18833333333334	0.0257492065429688
1.19166666666667	0.0195503234863281
1.195	0.0233650207519531
1.19833333333334	0.0309944152832031
1.20166666666667	0.0433921813964844
1.205	0.0538825988769532
1.20833333333334	0.0596046447753907
1.21166666666667	0.0629425048828125
1.215	0.0591278076171875
1.21833333333334	0.0543594360351563
1.22166666666667	0.0567436218261719
1.225	0.0619888305664063
1.22833333333334	0.0667572021484375
1.23166666666667	0.0638961791992188
1.235	0.06103515625
1.23833333333334	0.06103515625
1.24166666666667	0.0557899475097657
1.245	0.0462532043457031
1.24833333333334	0.0357627868652344
1.25166666666667	0.0324249267578125
1.255	0.0352859497070313
1.25833333333334	0.0352859497070313
1.26166666666667	0.0286102294921875
1.265	0.0247955322265625
1.26833333333334	0.0243186950683594
1.27166666666667	0.0271797180175781
1.275	0.0281333923339844
1.27833333333334	0.0319480895996094
1.28166666666667	0.0429153442382813
1.285	0.0543594360351563
1.28833333333334	0.0643730163574219
1.29166666666667	0.0700950622558594
1.295	0.064849853515625
1.29833333333334	0.0510215759277344
1.30166666666667	0.03814697265625
1.305	0.026702880859375
1.30833333333334	0.0171661376953125
1.31166666666667	0.00762939453125
1.315	0.00905990600585938
1.31833333333334	0.0200271606445313
1.32166666666667	0.0257492065429688
1.325	0.0257492065429688
1.32833333333334	0.02288818359375
1.33166666666667	0.0233650207519531
1.335	0.0238418579101563
1.33833333333334	0.02288818359375
1.34166666666667	0.0247955322265625
1.345	0.0295639038085938
1.34833333333334	0.0362396240234375
1.35166666666667	0.034332275390625
1.355	0.0247955322265625
1.35833333333334	0.0171661376953125
1.36166666666667	0.0166893005371094
1.365	0.0205039978027344
1.36833333333334	0.0262260437011719
1.37166666666667	0.0410079956054688
1.375	0.0605583190917969
1.37833333333334	0.0772476196289063
1.38166666666667	0.0824928283691406
1.385	0.0815391540527344
1.38833333333334	0.0777244567871094
1.39166666666667	0.0700950622558594
1.395	0.0619888305664063
1.39833333333334	0.0543594360351563
1.40166666666667	0.0457763671875
1.405	0.0395774841308594
1.40833333333334	0.0357627868652344
1.41166666666667	0.0309944152832031
1.415	0.0214576721191406
1.41833333333334	0.0109672546386719
1.42166666666667	0.0100135803222656
1.425	0.0095367431640625
1.42833333333334	0.0057220458984375
1.43166666666667	0.00333786010742188
1.435	0.003814697265625
1.43833333333334	0.00429153442382813
1.44166666666667	0.0057220458984375
1.445	0.0133514404296875
1.44833333333334	0.0209808349609375
1.45166666666667	0.0200271606445313
1.455	0.0152587890625
1.45833333333334	0.0133514404296875
1.46166666666667	0.0109672546386719
1.465	0.00715255737304688
1.46833333333334	0.00143051147460938
1.47166666666667	0.000476837158203125
1.475	0.00429153442382813
1.47833333333334	0.0128746032714844
1.48166666666667	0.0214576721191406
1.485	0.0257492065429688
1.48833333333334	0.0324249267578125
1.49166666666667	0.0395774841308594
1.495	0.0457763671875
1.49833333333334	0.0438690185546875
1.50166666666667	0.03814697265625
1.505	0.0324249267578125
1.50833333333334	0.0276565551757813
1.51166666666667	0.0214576721191406
1.515	0.0162124633789063
1.51833333333334	0.0152587890625
1.52166666666667	0.0205039978027344
1.525	0.0309944152832031
1.52833333333334	0.0400543212890625
1.53166666666667	0.0505447387695313
1.535	0.0548362731933594
1.53833333333334	0.05340576171875
1.54166666666667	0.0433921813964844
1.545	0.0309944152832031
1.54833333333334	0.0205039978027344
1.55166666666667	0.0133514404296875
1.555	0.0157356262207031
1.55833333333334	0.0195503234863281
1.56166666666667	0.0271797180175781
1.565	0.0333786010742188
1.56833333333334	0.0400543212890625
1.57166666666667	0.0443458557128906
1.575	0.0472068786621094
1.57833333333334	0.0524520874023438
1.58166666666667	0.0510215759277344
1.585	0.0457763671875
1.58833333333334	0.041961669921875
1.59166666666667	0.0457763671875
1.595	0.0510215759277344
1.59833333333334	0.0510215759277344
1.60166666666667	0.049591064453125
1.605	0.0514984130859375
1.60833333333334	0.0529289245605469
1.61166666666667	0.0529289245605469
1.615	0.05340576171875
1.61833333333334	0.0576972961425782
1.62166666666667	0.064849853515625
1.625	0.0705718994140625
1.62833333333334	0.0782012939453125
1.63166666666667	0.0767707824707032
1.635	0.0700950622558594
1.63833333333334	0.0596046447753907
1.64166666666667	0.0519752502441407
1.645	0.0457763671875
1.64833333333334	0.0338554382324219
1.65166666666667	0.0224113464355469
1.655	0.0119209289550781
1.65833333333334	0.0128746032714844
1.66166666666667	0.0219345092773438
1.665	0.0290870666503906
1.66833333333334	0.0281333923339844
1.67166666666667	0.0238418579101563
1.675	0.02288818359375
1.67833333333334	0.0176429748535156
1.68166666666667	0.00858306884765625
1.685	-0.00333786010742188
1.68833333333334	-0.00238418579101563
1.69166666666667	0
1.695	0.00476837158203125
1.69833333333334	0.00858306884765625
1.70166666666667	0.0152587890625
1.705	0.0257492065429688
1.70833333333334	0.0286102294921875
1.71166666666667	0.0295639038085938
1.715	0.0219345092773438
1.71833333333334	0.0143051147460938
1.72166666666667	0.0057220458984375
1.725	0.00286102294921875
1.72833333333334	0.00715255737304688
1.73166666666667	0.0138282775878906
1.735	0.0214576721191406
1.73833333333334	0.0281333923339844
1.74166666666667	0.0314712524414063
1.745	0.0286102294921875
1.74833333333334	0.0224113464355469
1.75166666666667	0.0185966491699219
1.755	0.0200271606445313
1.75833333333334	0.0209808349609375
1.76166666666667	0.0300407409667969
1.765	0.0433921813964844
1.76833333333334	0.0596046447753907
1.77166666666667	0.0710487365722657
1.775	0.0777244567871094
1.77833333333334	0.0810623168945313
1.78166666666667	0.0772476196289063
1.785	0.064849853515625
1.78833333333334	0.0505447387695313
1.79166666666667	0.0424385070800781
1.795	0.03814697265625
1.79833333333334	0.0357627868652344
1.80166666666667	0.0300407409667969
1.805	0.0290870666503906
1.80833333333334	0.0333786010742188
1.81166666666667	0.0395774841308594
1.815	0.0433921813964844
1.81833333333334	0.0467300415039063
1.82166666666667	0.057220458984375
1.825	0.0677108764648438
1.82833333333334	0.0715255737304688
1.83166666666667	0.0662803649902344
1.835	0.0596046447753907
1.83833333333334	0.0586509704589844
1.84166666666667	0.0519752502441407
1.845	0.041961669921875
1.84833333333334	0.0376701354980469
1.85166666666667	0.0433921813964844
1.855	0.0510215759277344
1.85833333333334	0.0452995300292969
1.86166666666667	0.0395774841308594
1.865	0.0357627868652344
1.86833333333334	0.034332275390625
1.87166666666667	0.0286102294921875
1.875	0.0238418579101563
1.87833333333334	0.030517578125
1.88166666666667	0.0386238098144531
1.885	0.0433921813964844
1.88833333333334	0.0429153442382813
1.89166666666667	0.0424385070800781
1.895	0.0424385070800781
1.89833333333334	0.0371932983398438
1.90166666666667	0.0333786010742188
1.905	0.0324249267578125
1.90833333333334	0.0300407409667969
1.91166666666667	0.0224113464355469
1.915	0.0147819519042969
1.91833333333334	0.0095367431640625
1.92166666666667	0.0019073486328125
1.925	-0.00429153442382813
1.92833333333334	-0.00429153442382813
1.93166666666667	-0.0019073486328125
1.935	-0.00619888305664063
1.93833333333334	-0.0119209289550781
1.94166666666667	-0.0109672546386719
1.945	-0.003814697265625
1.94833333333334	-0.000476837158203125
1.95166666666667	0.00429153442382813
1.955	0.0119209289550781
1.95833333333334	0.0185966491699219
1.96166666666667	0.0147819519042969
1.965	0.00524520874023438
1.96833333333334	-0.0019073486328125
1.97166666666667	-0.003814697265625
1.975	0.000476837158203125
1.97833333333334	0.0109672546386719
1.98166666666667	0.0271797180175781
1.985	0.0438690185546875
1.98833333333334	0.0524520874023438
1.99166666666667	0.05340576171875
1.995	0.0472068786621094
1.99833333333334	0.0414848327636719
2.00166666666667	0.0386238098144531
2.005	0.0405311584472656
2.00833333333334	0.0524520874023438
2.01166666666667	0.0662803649902344
2.015	0.0753402709960938
2.01833333333334	0.0720024108886719
2.02166666666667	0.0581741333007813
2.025	0.0362396240234375
2.02833333333334	0.0123977661132813
2.03166666666667	-0.00619888305664063
2.035	-0.0143051147460938
2.03833333333334	-0.0200271606445313
2.04166666666667	-0.0214576721191406
2.045	-0.0166893005371094
2.04833333333334	-0.0104904174804688
2.05166666666667	-0.0119209289550781
2.055	-0.019073486328125
2.05833333333334	-0.0171661376953125
2.06166666666667	-0.00667572021484375
2.065	0
2.06833333333334	0.0019073486328125
2.07166666666667	0.00429153442382813
2.075	0.0119209289550781
2.07833333333334	0.0138282775878906
2.08166666666667	0.00858306884765625
2.085	0.0019073486328125
2.08833333333334	-0.00429153442382813
2.09166666666667	-0.00429153442382813
2.095	-0.00476837158203125
2.09833333333334	0
2.10166666666667	0.00858306884765625
2.105	0.0162124633789063
2.10833333333334	0.0209808349609375
2.11166666666667	0.0195503234863281
2.115	0.0147819519042969
2.11833333333334	0.0100135803222656
2.12166666666667	0.0057220458984375
2.125	0.00810623168945313
2.12833333333334	0.0143051147460938
2.13166666666667	0.0252723693847656
2.135	0.0376701354980469
2.13833333333334	0.0467300415039063
2.14166666666667	0.0524520874023438
2.145	0.0524520874023438
2.14833333333334	0.0514984130859375
2.15166666666667	0.0472068786621094
2.155	0.0391006469726563
2.15833333333334	0.0262260437011719
2.16166666666667	0.0200271606445313
2.165	0.0176429748535156
2.16833333333334	0.0200271606445313
2.17166666666667	0.019073486328125
2.175	0.0252723693847656
2.17833333333334	0.0357627868652344
2.18166666666667	0.03814697265625
2.185	0.0329017639160156
2.18833333333334	0.02288818359375
2.19166666666667	0.0195503234863281
2.195	0.0162124633789063
2.19833333333334	0.0143051147460938
2.20166666666667	0.0138282775878906
2.205	0.0176429748535156
2.20833333333334	0.02288818359375
2.21166666666667	0.0238418579101563
2.215	0.0205039978027344
2.21833333333334	0.0128746032714844
2.22166666666667	0.00476837158203125
2.225	0
2.22833333333334	-0.00333786010742188
2.23166666666667	0
2.235	0.00810623168945313
2.23833333333334	0.0200271606445313
2.24166666666667	0.0333786010742188
2.245	0.0391006469726563
2.24833333333334	0.0410079956054688
2.25166666666667	0.0367164611816406
2.255	0.034332275390625
2.25833333333334	0.0348091125488281
2.26166666666667	0.0314712524414063
2.265	0.030517578125
2.26833333333334	0.0319480895996094
2.27166666666667	0.0371932983398438
2.275	0.0376701354980469
2.27833333333334	0.030517578125
2.28166666666667	0.0276565551757813
2.285	0.0295639038085938
2.28833333333334	0.0324249267578125
2.29166666666667	0.0300407409667969
2.295	0.0257492065429688
2.29833333333334	0.0252723693847656
2.30166666666667	0.030517578125
2.305	0.034332275390625
2.30833333333334	0.0333786010742188
2.31166666666667	0.0324249267578125
2.315	0.0348091125488281
2.31833333333334	0.0433921813964844
2.32166666666667	0.0424385070800781
2.325	0.0371932983398438
2.32833333333334	0.0286102294921875
2.33166666666667	0.0224113464355469
2.335	0.0119209289550781
2.33833333333334	-0.00476837158203125
2.34166666666667	-0.019073486328125
2.345	-0.0238418579101563
2.34833333333334	-0.0143051147460938
2.35166666666667	-0.00286102294921875
2.355	0.0109672546386719
2.35833333333334	0.0209808349609375
2.36166666666667	0.0271797180175781
2.365	0.0257492065429688
2.36833333333334	0.0123977661132813
2.37166666666667	-0.00143051147460938
2.375	-0.0147819519042969
2.37833333333334	-0.02288818359375
2.38166666666667	-0.0276565551757813
2.385	-0.0319480895996094
2.38833333333334	-0.0309944152832031
2.39166666666667	-0.030517578125
2.395	-0.0243186950683594
2.39833333333334	-0.0181198120117188
2.40166666666667	-0.00286102294921875
2.405	0.011444091796875
2.40833333333334	0.0243186950683594
2.41166666666667	0.0314712524414063
2.415	0.0357627868652344
2.41833333333334	0.0376701354980469
2.42166666666667	0.0309944152832031
2.425	0.026702880859375
2.42833333333334	0.0286102294921875
2.43166666666667	0.0348091125488281
2.435	0.0309944152832031
2.43833333333334	0.0238418579101563
2.44166666666667	0.0128746032714844
2.445	0
2.44833333333334	-0.0214576721191406
2.45166666666667	-0.0391006469726563
2.455	-0.0438690185546875
2.45833333333334	-0.0376701354980469
2.46166666666667	-0.0286102294921875
2.465	-0.0181198120117188
2.46833333333334	-0.00333786010742188
2.47166666666667	0.0200271606445313
2.475	0.0405311584472656
2.47833333333334	0.0538825988769532
2.48166666666667	0.0662803649902344
2.485	0.0734329223632813
2.48833333333334	0.0753402709960938
2.49166666666667	0.0619888305664063
2.495	0.0448226928710938
2.49833333333334	0.0314712524414063
2.50166666666667	0.0195503234863281
2.505	0.0109672546386719
2.50833333333334	0.00429153442382813
2.51166666666667	0.0057220458984375
2.515	0.0095367431640625
2.51833333333334	0.0162124633789063
2.52166666666667	0.0276565551757813
2.525	0.0429153442382813
2.52833333333334	0.0557899475097657
2.53166666666667	0.0562667846679688
2.535	0.0500679016113282
2.53833333333334	0.0386238098144531
2.54166666666667	0.0257492065429688
2.545	0.0095367431640625
2.54833333333334	0
2.55166666666667	0.00238418579101563
2.555	0.0100135803222656
2.55833333333334	0.019073486328125
2.56166666666667	0.026702880859375
2.565	0.0371932983398438
2.56833333333334	0.0414848327636719
2.57166666666667	0.0405311584472656
2.575	0.0410079956054688
2.57833333333334	0.0433921813964844
2.58166666666667	0.0433921813964844
2.585	0.0410079956054688
2.58833333333334	0.0405311584472656
2.59166666666667	0.0410079956054688
2.595	0.0371932983398438
2.59833333333334	0.0324249267578125
2.60166666666667	0.0352859497070313
2.605	0.0410079956054688
2.60833333333334	0.0414848327636719
2.61166666666667	0.0357627868652344
2.615	0.0319480895996094
2.61833333333334	0.0338554382324219
2.62166666666667	0.0348091125488281
2.625	0.034332275390625
2.62833333333334	0.0362396240234375
2.63166666666667	0.0457763671875
2.635	0.0557899475097657
2.63833333333334	0.0538825988769532
2.64166666666667	0.0429153442382813
2.645	0.0290870666503906
2.64833333333334	0.0214576721191406
2.65166666666667	0.0152587890625
2.655	0.0138282775878906
2.65833333333334	0.019073486328125
2.66166666666667	0.0300407409667969
2.665	0.0429153442382813
2.66833333333334	0.05340576171875
2.67166666666667	0.0581741333007813
2.675	0.0562667846679688
2.67833333333334	0.0486373901367188
2.68166666666667	0.0395774841308594
2.685	0.0348091125488281
2.68833333333334	0.034332275390625
2.69166666666667	0.0376701354980469
2.695	0.0410079956054688
2.69833333333334	0.0481605529785156
2.70166666666667	0.0543594360351563
2.705	0.05340576171875
2.70833333333334	0.0410079956054688
2.71166666666667	0.0252723693847656
2.715	0.00905990600585938
2.71833333333334	-0.00619888305664063
2.72166666666667	-0.0209808349609375
2.725	-0.0257492065429688
2.72833333333334	-0.0185966491699219
2.73166666666667	-0.00429153442382813
2.735	0.00810623168945313
2.73833333333334	0.0147819519042969
2.74166666666667	0.0219345092773438
2.745	0.0271797180175781
2.74833333333334	0.0329017639160156
2.75166666666667	0.0371932983398438
2.755	0.0457763671875
2.75833333333334	0.0538825988769532
2.76166666666667	0.0553131103515625
2.765	0.0514984130859375
2.76833333333334	0.0433921813964844
2.77166666666667	0.0391006469726563
2.775	0.0348091125488281
2.77833333333334	0.0376701354980469
2.78166666666667	0.0486373901367188
2.785	0.0662803649902344
2.78833333333334	0.0796318054199219
2.79166666666667	0.0782012939453125
2.795	0.0758171081542969
2.79833333333334	0.0791549682617188
2.80166666666667	0.0848770141601563
2.805	0.0863075256347656
2.80833333333334	0.0848770141601563
2.81166666666667	0.0829696655273438
2.815	0.0810623168945313
2.81833333333334	0.0796318054199219
2.82166666666667	0.0753402709960938
2.825	0.0681877136230469
2.82833333333334	0.0615119934082032
2.83166666666667	0.0672340393066407
2.835	0.0758171081542969
2.83833333333334	0.0810623168945313
2.84166666666667	0.0834465026855469
2.845	0.0901222229003906
2.84833333333334	0.10061264038086
2.85166666666667	0.106334686279297
2.855	0.104427337646485
2.85833333333334	0.09918212890625
2.86166666666667	0.0925064086914063
2.865	0.08392333984375
2.86833333333334	0.0734329223632813
2.87166666666667	0.0615119934082032
2.875	0.0553131103515625
2.87833333333334	0.0538825988769532
2.88166666666667	0.0553131103515625
2.885	0.0581741333007813
2.88833333333334	0.0619888305664063
2.89166666666667	0.0653266906738282
2.895	0.06866455078125
2.89833333333334	0.0715255737304688
2.90166666666667	0.0700950622558594
2.905	0.0605583190917969
2.90833333333334	0.0519752502441407
2.91166666666667	0.0524520874023438
2.915	0.0586509704589844
2.91833333333334	0.0638961791992188
2.92166666666667	0.0696182250976563
2.925	0.0815391540527344
2.92833333333334	0.0934600830078125
2.93166666666667	0.0972747802734375
2.935	0.0925064086914063
2.93833333333334	0.0853538513183594
2.94166666666667	0.0796318054199219
2.945	0.0691413879394532
2.94833333333334	0.0586509704589844
2.95166666666667	0.0472068786621094
2.955	0.0433921813964844
2.95833333333334	0.0371932983398438
2.96166666666667	0.0309944152832031
2.965	0.0309944152832031
2.96833333333334	0.0357627868652344
2.97166666666667	0.0457763671875
2.975	0.0443458557128906
2.97833333333334	0.0443458557128906
2.98166666666667	0.0452995300292969
2.985	0.049591064453125
2.98833333333334	0.0486373901367188
2.99166666666667	0.0410079956054688
2.995	0.0414848327636719
2.99833333333334	0.0486373901367188
3.00166666666667	0.0596046447753907
3.005	0.0691413879394532
3.00833333333334	0.0820159912109375
3.01166666666667	0.101089477539063
3.015	0.1220703125
3.01833333333334	0.140666961669922
3.02166666666667	0.156402587890625
3.025	0.171661376953125
3.02833333333334	0.193595886230469
3.03166666666667	0.222206115722656
3.035	0.258922576904297
3.03833333333334	0.307083129882813
3.04166666666667	0.370979309082031
3.045	0.462532043457031
3.04833333333334	0.583171844482422
3.05166666666667	0.739574432373047
3.055	0.937461853027344
3.05833333333334	1.18303298950196
3.06166666666667	1.48534774780274
3.065	1.84106826782227
3.06833333333334	2.25400924682617
3.07166666666667	2.72846221923828
3.075	3.27348709106446
3.07833333333334	3.87668609619141
3.08166666666667	4.52327728271485
3.085	5.19943237304688
3.08833333333334	5.8889389038086
3.09166666666667	6.56557083129883
3.095	7.19308853149414
3.09833333333334	7.74288177490235
3.10166666666667	8.19635391235352
3.105	8.53681564331055
3.10833333333334	8.75329971313477
3.11166666666667	8.84819030761719
3.115	8.82720947265625
3.11833333333334	8.70752334594727
3.12166666666667	8.49723815917969
3.125	8.21638107299805
3.12833333333334	7.88164138793946
3.13166666666667	7.50112533569336
3.135	7.08770751953125
3.13833333333334	6.65664672851563
3.14166666666667	6.23369216918946
3.145	5.82408905029297
3.14833333333334	5.42545318603516
3.15166666666667	5.04064559936524
3.155	4.67872619628906
3.15833333333334	4.34589385986328
3.16166666666667	4.03070449829102
3.165	3.72838973999024
3.16833333333334	3.44562530517578
3.17166666666667	3.18765640258789
3.175	2.95257568359375
3.17833333333334	2.73513793945313
3.18166666666667	2.53915786743164
3.185	2.35891342163086
3.18833333333334	2.1963119506836
3.19166666666667	2.04610824584961
3.195	1.91688537597656
3.19833333333334	1.79767608642578
3.20166666666667	1.68371200561524
3.205	1.57833099365235
3.20833333333334	1.48296356201172
3.21166666666667	1.40094757080078
3.215	1.31940841674805
3.21833333333334	1.24597549438477
3.22166666666667	1.18541717529297
3.225	1.13296508789063
3.22833333333334	1.08575820922852
3.23166666666667	1.03902816772461
3.235	0.997543334960938
3.23833333333334	0.956058502197266
3.24166666666667	0.912189483642578
3.245	0.871658325195313
3.24833333333334	0.83303451538086
3.25166666666667	0.79488754272461
3.255	0.753879547119141
3.25833333333334	0.720024108886719
3.26166666666667	0.692367553710938
3.265	0.670433044433594
3.26833333333334	0.650882720947266
3.27166666666667	0.632762908935547
3.275	0.613689422607422
3.27833333333334	0.587940216064453
3.28166666666667	0.565528869628907
3.285	0.545024871826172
3.28833333333334	0.520706176757813
3.29166666666667	0.493526458740235
3.295	0.468254089355469
3.29833333333334	0.453472137451172
3.30166666666667	0.436782836914063
3.305	0.415802001953125
3.30833333333334	0.39815902709961
3.31166666666667	0.386238098144531
3.315	0.376701354980469
3.31833333333334	0.361919403076172
3.32166666666667	0.349998474121094
3.325	0.341415405273438
3.32833333333334	0.333786010742188
3.33166666666667	0.324726104736328
3.335	0.316143035888672
3.33833333333334	0.310897827148438
3.34166666666667	0.304222106933594
3.345	0.298500061035156
3.34833333333334	0.29754638671875
3.35166666666667	0.298500061035156
3.355	0.298500061035156
3.35833333333334	0.292778015136719
3.36166666666667	0.286579132080078
3.365	0.280857086181641
3.36833333333334	0.268936157226563
3.37166666666667	0.25320053100586
3.375	0.236034393310547
3.37833333333334	0.227451324462891
3.38166666666667	0.219345092773438
3.385	0.208854675292969
3.38833333333334	0.200271606445313
3.39166666666667	0.203132629394531
3.395	0.208377838134766
3.39833333333334	0.205516815185547
3.40166666666667	0.195026397705078
3.405	0.185489654541016
3.40833333333334	0.185012817382813
3.41166666666667	0.181674957275391
3.415	0.178813934326172
3.41833333333334	0.174999237060547
3.42166666666667	0.174045562744141
3.425	0.170230865478516
3.42833333333334	0.159740447998047
3.43166666666667	0.146865844726563
3.435	0.136852264404297
3.43833333333334	0.133514404296875
3.44166666666667	0.134468078613281
3.445	0.138282775878906
3.44833333333334	0.142574310302735
3.45166666666667	0.147819519042969
3.455	0.148296356201172
3.45833333333334	0.148296356201172
3.46166666666667	0.144481658935547
3.465	0.144481658935547
3.46833333333334	0.141620635986328
3.47166666666667	0.135421752929688
3.475	0.130176544189453
3.47833333333334	0.127792358398438
3.48166666666667	0.131607055664063
3.485	0.130176544189453
3.48833333333334	0.124454498291016
3.49166666666667	0.121116638183594
3.495	0.117778778076172
3.49833333333334	0.114917755126953
3.50166666666667	0.106334686279297
3.505	0.100135803222656
3.50833333333334	0.0967979431152344
3.51166666666667	0.0977516174316406
3.515	0.10061264038086
3.51833333333334	0.102996826171875
3.52166666666667	0.102996826171875
3.525	0.0996589660644531
3.52833333333334	0.0972747802734375
3.53166666666667	0.0948905944824219
3.535	0.0944137573242188
3.53833333333334	0.0901222229003906
3.54166666666667	0.0848770141601563
3.545	0.0820159912109375
3.54833333333334	0.08392333984375
3.55166666666667	0.0844001770019531
3.555	0.08392333984375
3.55833333333334	0.0844001770019531
3.56166666666667	0.0905990600585938
3.565	0.0967979431152344
3.56833333333334	0.0996589660644531
3.57166666666667	0.0958442687988281
3.575	0.0886917114257813
3.57833333333334	0.0834465026855469
3.58166666666667	0.0815391540527344
3.585	0.0820159912109375
3.58833333333334	0.0782012939453125
3.59166666666667	0.0753402709960938
3.595	0.0710487365722657
3.59833333333334	0.0705718994140625
3.60166666666667	0.0691413879394532
3.605	0.0653266906738282
3.60833333333334	0.0667572021484375
3.61166666666667	0.0696182250976563
3.615	0.0753402709960938
3.61833333333334	0.0739097595214844
3.62166666666667	0.0705718994140625
3.625	0.0715255737304688
3.62833333333334	0.0734329223632813
3.63166666666667	0.0772476196289063
3.635	0.0786781311035157
3.63833333333334	0.08392333984375
3.64166666666667	0.087738037109375
3.645	0.0891685485839844
3.64833333333334	0.0863075256347656
3.65166666666667	0.0782012939453125
3.655	0.0729560852050782
3.65833333333334	0.0667572021484375
3.66166666666667	0.0658035278320313
3.665	0.0596046447753907
3.66833333333334	0.0505447387695313
3.67166666666667	0.0424385070800781
3.675	0.0352859497070313
3.67833333333334	0.0300407409667969
3.68166666666667	0.02288818359375
3.685	0.0205039978027344
3.68833333333334	0.0238418579101563
3.69166666666667	0.0338554382324219
3.695	0.0433921813964844
3.69833333333334	0.0519752502441407
3.70166666666667	0.0543594360351563
3.705	0.0576972961425782
3.70833333333334	0.0591278076171875
3.71166666666667	0.0548362731933594
3.715	0.0481605529785156
3.71833333333334	0.0438690185546875
3.72166666666667	0.0524520874023438
3.725	0.0677108764648438
3.72833333333334	0.0982284545898438
3.73166666666667	0.145912170410156
3.735	0.216484069824219
3.73833333333334	0.29897689819336
3.74166666666667	0.394821166992188
3.745	0.51259994506836
3.74833333333334	0.658512115478516
3.75166666666667	0.832080841064453
3.755	1.02996826171875
3.75833333333334	1.25885009765625
3.76166666666667	1.51824951171875
3.765	1.80578231811524
3.76833333333334	2.12240219116211
3.77166666666667	2.47383117675781
3.775	2.85387039184571
3.77833333333334	3.26776504516602
3.78166666666667	3.70979309082031
3.785	4.17852401733399
3.78833333333334	4.66537475585938
3.79166666666667	5.16128540039063
3.795	5.66864013671875
3.79833333333334	6.17599487304688
3.80166666666667	6.67858123779297
3.805	7.16543197631836
3.80833333333334	7.62939453125
3.81166666666667	8.06188583374024
3.815	8.45623016357422
3.81833333333334	8.80861282348633
3.82166666666667	9.11283493041992
3.825	9.36222076416016
3.82833333333334	9.55009460449219
3.83166666666667	9.67597961425781
3.835	9.7346305847168
3.83833333333334	9.71746444702149
3.84166666666667	9.6282958984375
3.845	9.4757080078125
3.84833333333334	9.27114486694336
3.85166666666667	9.01508331298828
3.855	8.71419906616211
3.85833333333334	8.38518142700196
3.86166666666667	8.03470611572266
3.865	7.65800476074219
3.86833333333334	7.25364685058594
3.87166666666667	6.83116912841797
3.875	6.40392303466797
3.87833333333334	5.97953796386719
3.88166666666667	5.55896759033203
3.885	5.14984130859375
3.88833333333334	4.75931167602539
3.89166666666667	4.39071655273438
3.895	4.04214859008789
3.89833333333334	3.70359420776367
3.90166666666667	3.3864974975586
3.905	3.09371948242188
3.90833333333334	2.82669067382813
3.91166666666667	2.58016586303711
3.915	2.35509872436524
3.91833333333334	2.15578079223633
3.92166666666667	1.97792053222656
3.925	1.82533264160156
3.92833333333334	1.69563293457031
3.93166666666667	1.58882141113281
3.935	1.49679183959961
3.93833333333334	1.4185905456543
3.94166666666667	1.36041641235352
3.945	1.32036209106446
3.94833333333334	1.29938125610352
3.95166666666667	1.30319595336914
3.955	1.34038925170899
3.95833333333334	1.41286849975586
3.96166666666667	1.51777267456055
3.965	1.65748596191406
3.96833333333334	1.83725357055664
3.97166666666667	2.05802917480469
3.975	2.33268737792969
3.97833333333334	2.67744064331055
3.98166666666667	3.10373306274414
3.985	3.62396240234375
3.98833333333334	4.2572021484375
3.99166666666667	5.02443313598633
3.995	5.94711303710938
3.99833333333334	7.04813003540039
4.00166666666667	8.35514068603516
4.005	9.88149642944336
4.00833333333334	11.6343498229981
4.01166666666667	13.6251449584961
4.015	15.8605575561524
4.01833333333334	18.3310508728028
4.02166666666667	21.0032463073731
4.025	23.8513946533203
4.02833333333334	26.8406867980957
4.03166666666667	29.9139022827149
4.035	32.9880714416504
4.03833333333334	35.9807014465332
4.04166666666667	38.8131141662598
4.045	41.4018630981446
4.04833333333334	43.6577796936035
4.05166666666667	45.5074310302735
4.055	46.8888282775879
4.05833333333334	47.7480888366699
4.06166666666667	48.0551719665528
4.065	47.8019714355469
4.06833333333334	47.0132827758789
4.07166666666667	45.7162857055664
4.075	43.9620018005371
4.07833333333334	41.8243408203125
4.08166666666667	39.3824577331543
4.085	36.7131233215332
4.08833333333334	33.8892936706543
4.09166666666667	30.9996604919434
4.095	28.1200408935547
4.09833333333334	25.3114700317383
4.10166666666667	22.6273536682129
4.105	20.1129913330078
4.10833333333334	17.7998542785645
4.11166666666667	15.6931877136231
4.115	13.7958526611328
4.11833333333334	12.108325958252
4.12166666666667	10.6215476989746
4.125	9.3231201171875
4.12833333333334	8.19253921508789
4.13166666666667	7.22169876098633
4.135	6.39438629150391
4.13833333333334	5.6905746459961
4.14166666666667	5.09071350097657
4.145	4.5771598815918
4.14833333333334	4.1351318359375
4.15166666666667	3.75461578369141
4.155	3.42655181884766
4.15833333333334	3.143310546875
4.16166666666667	2.899169921875
4.165	2.6845932006836
4.16833333333334	2.49814987182617
4.17166666666667	2.33030319213867
4.175	2.18343734741211
4.17833333333334	2.04849243164063
4.18166666666667	1.92022323608399
4.185	1.800537109375
4.18833333333334	1.69134140014649
4.19166666666667	1.59311294555664
4.195	1.49631500244141
4.19833333333334	1.40666961669922
4.20166666666667	1.32465362548828
4.205	1.2507438659668
4.20833333333334	1.18112564086914
4.21166666666667	1.11150741577149
4.215	1.04761123657227
4.21833333333334	0.988006591796875
4.22166666666667	0.93841552734375
4.225	0.893592834472656
4.22833333333334	0.847339630126953
4.23166666666667	0.802040100097656
4.235	0.754356384277344
4.23833333333334	0.702381134033203
4.24166666666667	0.649452209472657
4.245	0.593662261962891
4.24833333333334	0.54168701171875
4.25166666666667	0.483512878417969
4.255	0.421524047851563
4.25833333333334	0.359058380126953
4.26166666666667	0.288963317871094
4.265	0.217914581298828
4.26833333333334	0.13875961303711
4.27166666666667	0.057220458984375
4.275	-0.0352859497070313
4.27833333333334	-0.135898590087891
4.28166666666667	-0.242710113525391
4.285	-0.355720520019531
4.28833333333334	-0.47445297241211
4.29166666666667	-0.603675842285157
4.295	-0.731945037841797
4.29833333333334	-0.865936279296875
4.30166666666667	-1.00803375244141
4.305	-1.16443634033203
4.30833333333334	-1.33562088012696
4.31166666666667	-1.51586532592774
4.315	-1.70946121215821
4.31833333333334	-1.90877914428711
4.32166666666667	-2.11048126220703
4.325	-2.30884552001953
4.32833333333334	-2.49433517456055
4.33166666666667	-2.66361236572266
4.335	-2.81286239624024
4.33833333333334	-2.9444694519043
4.34166666666667	-3.05557250976563
4.345	-3.1423568725586
4.34833333333334	-3.20672988891602
4.35166666666667	-3.24630737304688
4.355	-3.26156616210938
4.35833333333334	-3.25107574462891
4.36166666666667	-3.21674346923828
4.365	-3.15141677856446
4.36833333333334	-3.05604934692383
4.37166666666667	-2.93159484863281
4.375	-2.78902053833008
4.37833333333334	-2.62784957885742
4.38166666666667	-2.45237350463867
4.385	-2.27212905883789
4.38833333333334	-2.08520889282227
4.39166666666667	-1.90210342407227
4.395	-1.71566009521485
4.39833333333334	-1.53350830078125
4.40166666666667	-1.36041641235352
4.405	-1.20115280151367
4.40833333333334	-1.05857849121094
4.41166666666667	-0.93221664428711
4.415	-0.823497772216797
4.41833333333334	-0.72622299194336
4.42166666666667	-0.632762908935547
4.425	-0.547409057617188
4.42833333333334	-0.478267669677735
4.43166666666667	-0.424861907958985
4.435	-0.380992889404297
4.43833333333334	-0.349044799804688
4.44166666666667	-0.330448150634766
4.445	-0.319480895996094
4.44833333333334	-0.303268432617188
4.45166666666667	-0.277519226074219
4.455	-0.254154205322266
4.45833333333334	-0.235080718994141
4.46166666666667	-0.222206115722656
4.465	-0.213623046875
4.46833333333334	-0.214099884033203
4.47166666666667	-0.218391418457031
4.475	-0.217437744140625
4.47833333333334	-0.207901000976563
4.48166666666667	-0.195026397705078
4.485	-0.182151794433594
4.48833333333334	-0.167369842529297
4.49166666666667	-0.156879425048828
4.495	-0.151157379150391
4.49833333333334	-0.152587890625
4.50166666666667	-0.152111053466797
4.505	-0.147342681884766
4.50833333333334	-0.137805938720703
4.51166666666667	-0.121593475341797
4.515	-0.102996826171875
4.51833333333334	-0.0834465026855469
4.52166666666667	-0.0638961791992188
4.525	-0.049591064453125
4.52833333333334	-0.0367164611816406
4.53166666666667	-0.0286102294921875
4.535	-0.0209808349609375
4.53833333333334	-0.0128746032714844
4.54166666666667	-0.00667572021484375
4.545	-0.00143051147460938
4.54833333333334	0.00095367431640625
4.55166666666667	0.00858306884765625
4.555	0.0195503234863281
4.55833333333334	0.030517578125
4.56166666666667	0.0376701354980469
4.565	0.0429153442382813
4.56833333333334	0.0443458557128906
4.57166666666667	0.03814697265625
4.575	0.0286102294921875
4.57833333333334	0.0205039978027344
4.58166666666667	0.0166893005371094
4.585	0.0157356262207031
4.58833333333334	0.0219345092773438
4.59166666666667	0.0348091125488281
4.595	0.0514984130859375
4.59833333333334	0.0605583190917969
4.60166666666667	0.0638961791992188
4.605	0.064849853515625
4.60833333333334	0.0705718994140625
4.61166666666667	0.0786781311035157
4.615	0.0810623168945313
4.61833333333334	0.0834465026855469
4.62166666666667	0.0858306884765625
4.625	0.0901222229003906
4.62833333333334	0.087738037109375
4.63166666666667	0.0810623168945313
4.635	0.0777244567871094
4.63833333333334	0.0786781311035157
4.64166666666667	0.08392333984375
4.645	0.091552734375
4.64833333333334	0.0948905944824219
4.65166666666667	0.0934600830078125
4.655	0.0848770141601563
4.65833333333334	0.0729560852050782
4.66166666666667	0.0619888305664063
4.665	0.0519752502441407
4.66833333333334	0.0457763671875
4.67166666666667	0.041961669921875
4.675	0.0410079956054688
4.67833333333334	0.0405311584472656
4.68166666666667	0.0405311584472656
4.685	0.0391006469726563
4.68833333333334	0.0352859497070313
4.69166666666667	0.0257492065429688
4.695	0.0138282775878906
4.69833333333334	0.00238418579101563
4.70166666666667	-0.00286102294921875
4.705	-0.00524520874023438
4.70833333333334	-0.00524520874023438
4.71166666666667	-0.00238418579101563
4.715	0.00476837158203125
4.71833333333334	0.0166893005371094
4.72166666666667	0.0243186950683594
4.725	0.0271797180175781
4.72833333333334	0.026702880859375
4.73166666666667	0.0348091125488281
4.735	0.0452995300292969
4.73833333333334	0.0505447387695313
4.74166666666667	0.0491142272949219
4.745	0.0500679016113282
4.74833333333334	0.0538825988769532
4.75166666666667	0.0576972961425782
4.755	0.0600814819335938
4.75833333333334	0.06866455078125
4.76166666666667	0.0782012939453125
4.765	0.0829696655273438
4.76833333333334	0.0810623168945313
4.77166666666667	0.0762939453125
4.775	0.0696182250976563
4.77833333333334	0.0596046447753907
4.78166666666667	0.0500679016113282
4.785	0.0467300415039063
4.78833333333334	0.0529289245605469
4.79166666666667	0.0596046447753907
4.795	0.0681877136230469
4.79833333333334	0.0715255737304688
4.80166666666667	0.072479248046875
4.805	0.0681877136230469
4.80833333333334	0.064849853515625
4.81166666666667	0.0619888305664063
4.815	0.0557899475097657
4.81833333333334	0.0519752502441407
4.82166666666667	0.05340576171875
4.825	0.06103515625
4.82833333333334	0.0677108764648438
4.83166666666667	0.0715255737304688
4.835	0.0786781311035157
4.83833333333334	0.0882148742675781
4.84166666666667	0.0963211059570313
4.845	0.09918212890625
4.84833333333334	0.0996589660644531
4.85166666666667	0.100135803222656
4.855	0.0972747802734375
4.85833333333334	0.0972747802734375
4.86166666666667	0.102996826171875
4.865	0.11444091796875
4.86833333333334	0.128746032714844
4.87166666666667	0.140666961669922
4.875	0.153064727783203
4.87833333333334	0.163555145263672
4.88166666666667	0.168800354003906
4.885	0.162601470947266
4.88833333333334	0.148296356201172
4.89166666666667	0.132083892822266
4.895	0.119686126708985
4.89833333333334	0.106334686279297
4.90166666666667	0.0929832458496094
4.905	0.0791549682617188
4.90833333333334	0.0681877136230469
4.91166666666667	0.0586509704589844
4.915	0.0481605529785156
4.91833333333334	0.0414848327636719
4.92166666666667	0.0414848327636719
4.925	0.0457763671875
4.92833333333334	0.0491142272949219
4.93166666666667	0.0500679016113282
4.935	0.0486373901367188
4.93833333333334	0.0410079956054688
4.94166666666667	0.0314712524414063
4.945	0.0271797180175781
4.94833333333334	0.0300407409667969
4.95166666666667	0.0357627868652344
4.955	0.0448226928710938
4.95833333333334	0.0596046447753907
4.96166666666667	0.072479248046875
4.965	0.0753402709960938
4.96833333333334	0.0658035278320313
4.97166666666667	0.0519752502441407
4.975	0.0352859497070313
4.97833333333334	0.0238418579101563
4.98166666666667	0.0152587890625
4.985	0.011444091796875
4.98833333333334	0.0171661376953125
4.99166666666667	0.0271797180175781
4.995	0.0391006469726563
4.99833333333334	0.0395774841308594
5.00166666666667	0.0367164611816406
5.005	0.03814697265625
5.00833333333334	0.0429153442382813
5.01166666666667	0.05340576171875
5.015	0.0615119934082032
5.01833333333334	0.0720024108886719
5.02166666666667	0.0815391540527344
5.025	0.0891685485839844
5.02833333333334	0.0958442687988281
5.03166666666667	0.0958442687988281
5.035	0.0958442687988281
5.03833333333334	0.0910758972167969
5.04166666666667	0.0810623168945313
5.045	0.0677108764648438
5.04833333333334	0.0581741333007813
5.05166666666667	0.0600814819335938
5.055	0.0658035278320313
5.05833333333334	0.0729560852050782
5.06166666666667	0.0791549682617188
5.065	0.0858306884765625
5.06833333333334	0.0844001770019531
5.07166666666667	0.0681877136230469
5.075	0.0462532043457031
5.07833333333334	0.030517578125
5.08166666666667	0.0238418579101563
5.085	0.0209808349609375
5.08833333333334	0.0247955322265625
5.09166666666667	0.0371932983398438
5.095	0.0467300415039063
5.09833333333334	0.0505447387695313
5.10166666666667	0.0472068786621094
5.105	0.0443458557128906
5.10833333333334	0.0371932983398438
5.11166666666667	0.0252723693847656
5.115	0.0143051147460938
5.11833333333334	0.00762939453125
5.12166666666667	0.0143051147460938
5.125	0.0247955322265625
5.12833333333334	0.034332275390625
5.13166666666667	0.0386238098144531
5.135	0.0448226928710938
5.13833333333334	0.0553131103515625
5.14166666666667	0.0600814819335938
5.145	0.0581741333007813
5.14833333333334	0.0576972961425782
5.15166666666667	0.0643730163574219
5.155	0.0729560852050782
5.15833333333334	0.0748634338378907
5.16166666666667	0.0729560852050782
5.165	0.0700950622558594
5.16833333333334	0.0634193420410157
5.17166666666667	0.0553131103515625
5.175	0.0448226928710938
5.17833333333334	0.0405311584472656
5.18166666666667	0.0405311584472656
5.185	0.0467300415039063
5.18833333333334	0.0586509704589844
5.19166666666667	0.0696182250976563
5.195	0.0782012939453125
5.19833333333334	0.0844001770019531
5.20166666666667	0.087738037109375
5.205	0.08392333984375
5.20833333333334	0.0710487365722657
5.21166666666667	0.0562667846679688
5.215	0.0457763671875
5.21833333333334	0.0348091125488281
5.22166666666667	0.0271797180175781
5.225	0.0262260437011719
5.22833333333334	0.0314712524414063
5.23166666666667	0.0448226928710938
5.235	0.0553131103515625
5.23833333333334	0.0629425048828125
5.24166666666667	0.0643730163574219
5.245	0.0591278076171875
5.24833333333334	0.0581741333007813
5.25166666666667	0.0567436218261719
5.255	0.0586509704589844
5.25833333333334	0.0638961791992188
5.26166666666667	0.0715255737304688
5.265	0.0805854797363281
5.26833333333334	0.0796318054199219
5.27166666666667	0.0677108764648438
5.275	0.0548362731933594
5.27833333333334	0.0438690185546875
5.28166666666667	0.041961669921875
5.285	0.0405311584472656
5.28833333333334	0.0457763671875
5.29166666666667	0.05340576171875
5.295	0.0596046447753907
5.29833333333334	0.0619888305664063
5.30166666666667	0.0557899475097657
5.305	0.0491142272949219
5.30833333333334	0.0410079956054688
5.31166666666667	0.0414848327636719
5.315	0.0467300415039063
5.31833333333334	0.0543594360351563
5.32166666666667	0.0553131103515625
5.325	0.0510215759277344
5.32833333333334	0.0438690185546875
5.33166666666667	0.0352859497070313
5.335	0.0238418579101563
5.33833333333334	0.00905990600585938
5.34166666666667	0
5.345	0.00238418579101563
5.34833333333334	0.0133514404296875
5.35166666666667	0.0243186950683594
5.355	0.0362396240234375
5.35833333333334	0.0452995300292969
5.36166666666667	0.0514984130859375
5.365	0.0543594360351563
5.36833333333334	0.0510215759277344
5.37166666666667	0.049591064453125
5.375	0.0476837158203125
5.37833333333334	0.0524520874023438
5.38166666666667	0.0624656677246094
5.385	0.0691413879394532
5.38833333333334	0.0700950622558594
5.39166666666667	0.0591278076171875
5.395	0.0476837158203125
5.39833333333334	0.0300407409667969
5.40166666666667	0.0133514404296875
5.405	0.00238418579101563
5.40833333333334	0.00333786010742188
5.41166666666667	0.0185966491699219
5.415	0.0357627868652344
5.41833333333334	0.0543594360351563
5.42166666666667	0.0667572021484375
5.425	0.0739097595214844
5.42833333333334	0.0729560852050782
5.43166666666667	0.0662803649902344
5.435	0.0586509704589844
5.43833333333334	0.0491142272949219
5.44166666666667	0.03814697265625
5.445	0.0333786010742188
5.44833333333334	0.0348091125488281
5.45166666666667	0.0438690185546875
5.455	0.0529289245605469
5.45833333333334	0.0643730163574219
5.46166666666667	0.0782012939453125
5.465	0.0872611999511719
5.46833333333334	0.0853538513183594
5.47166666666667	0.0767707824707032
5.475	0.0681877136230469
5.47833333333334	0.06103515625
5.48166666666667	0.0529289245605469
5.485	0.0438690185546875
5.48833333333334	0.0391006469726563
5.49166666666667	0.0405311584472656
5.495	0.0500679016113282
5.49833333333334	0.06103515625
5.50166666666667	0.0729560852050782
5.505	0.0829696655273438
5.50833333333334	0.091552734375
5.51166666666667	0.0910758972167969
5.515	0.0834465026855469
5.51833333333334	0.0696182250976563
5.52166666666667	0.0557899475097657
5.525	0.0519752502441407
5.52833333333334	0.0562667846679688
5.53166666666667	0.0615119934082032
5.535	0.0591278076171875
5.53833333333334	0.0581741333007813
5.54166666666667	0.0629425048828125
5.545	0.0691413879394532
5.54833333333334	0.0700950622558594
5.55166666666667	0.0696182250976563
5.555	0.0743865966796875
5.55833333333334	0.0772476196289063
5.56166666666667	0.0791549682617188
5.565	0.0777244567871094
5.56833333333334	0.0791549682617188
5.57166666666667	0.0815391540527344
5.575	0.0782012939453125
5.57833333333334	0.0758171081542969
5.58166666666667	0.0705718994140625
5.585	0.0629425048828125
5.58833333333334	0.0491142272949219
5.59166666666667	0.0324249267578125
5.595	0.026702880859375
5.59833333333334	0.0262260437011719
5.60166666666667	0.026702880859375
5.605	0.0286102294921875
5.60833333333334	0.0357627868652344
5.61166666666667	0.0505447387695313
5.615	0.0586509704589844
5.61833333333334	0.0624656677246094
5.62166666666667	0.0672340393066407
5.625	0.0743865966796875
5.62833333333334	0.0844001770019531
5.63166666666667	0.091552734375
5.635	0.0939369201660156
5.63833333333334	0.0934600830078125
5.64166666666667	0.0858306884765625
5.645	0.0739097595214844
5.64833333333334	0.0605583190917969
5.65166666666667	0.0476837158203125
5.655	0.041961669921875
5.65833333333334	0.0414848327636719
5.66166666666667	0.0510215759277344
5.665	0.0624656677246094
5.66833333333334	0.0705718994140625
5.67166666666667	0.0782012939453125
5.675	0.0805854797363281
5.67833333333334	0.0758171081542969
5.68166666666667	0.0638961791992188
5.685	0.0505447387695313
5.68833333333334	0.0438690185546875
5.69166666666667	0.0362396240234375
5.695	0.0376701354980469
5.69833333333334	0.0414848327636719
5.70166666666667	0.0457763671875
5.705	0.0472068786621094
5.70833333333334	0.0376701354980469
5.71166666666667	0.0252723693847656
5.715	0.0100135803222656
5.71833333333334	0.003814697265625
5.72166666666667	0.003814697265625
5.725	0.00762939453125
5.72833333333334	0.0162124633789063
5.73166666666667	0.0286102294921875
5.735	0.0448226928710938
5.73833333333334	0.0586509704589844
5.74166666666667	0.0691413879394532
5.745	0.0710487365722657
5.74833333333334	0.0734329223632813
5.75166666666667	0.0782012939453125
5.755	0.0805854797363281
5.75833333333334	0.0729560852050782
5.76166666666667	0.0581741333007813
5.765	0.0481605529785156
5.76833333333334	0.0429153442382813
5.77166666666667	0.0348091125488281
5.775	0.0262260437011719
5.77833333333334	0.0219345092773438
5.78166666666667	0.026702880859375
5.785	0.0362396240234375
5.78833333333334	0.0448226928710938
5.79166666666667	0.0486373901367188
5.795	0.0457763671875
5.79833333333334	0.049591064453125
5.80166666666667	0.0586509704589844
5.805	0.0681877136230469
5.80833333333334	0.0720024108886719
5.81166666666667	0.0743865966796875
5.815	0.08392333984375
5.81833333333334	0.0882148742675781
5.82166666666667	0.0882148742675781
5.825	0.0791549682617188
5.82833333333334	0.0729560852050782
5.83166666666667	0.0743865966796875
5.835	0.0810623168945313
5.83833333333334	0.0867843627929688
5.84166666666667	0.0844001770019531
5.845	0.0772476196289063
5.84833333333334	0.0653266906738282
5.85166666666667	0.0557899475097657
5.855	0.0462532043457031
5.85833333333334	0.0391006469726563
5.86166666666667	0.0367164611816406
5.865	0.0429153442382813
5.86833333333334	0.0543594360351563
5.87166666666667	0.0586509704589844
5.875	0.0519752502441407
5.87833333333334	0.0395774841308594
5.88166666666667	0.0276565551757813
5.885	0.0157356262207031
5.88833333333334	0.00858306884765625
5.89166666666667	0.0100135803222656
5.895	0.0166893005371094
5.89833333333334	0.0286102294921875
5.90166666666667	0.0391006469726563
5.905	0.0476837158203125
5.90833333333334	0.0500679016113282
5.91166666666667	0.0491142272949219
5.915	0.0457763671875
5.91833333333334	0.0424385070800781
5.92166666666667	0.0448226928710938
5.925	0.0472068786621094
5.92833333333334	0.0424385070800781
5.93166666666667	0.0329017639160156
5.935	0.0281333923339844
5.93833333333334	0.030517578125
5.94166666666667	0.0300407409667969
5.945	0.0290870666503906
5.94833333333334	0.0329017639160156
5.95166666666667	0.0405311584472656
5.955	0.0414848327636719
5.95833333333334	0.0309944152832031
5.96166666666667	0.0166893005371094
5.965	0.00286102294921875
5.96833333333334	-0.00619888305664063
5.97166666666667	-0.0157356262207031
5.975	-0.0214576721191406
5.97833333333334	-0.0200271606445313
5.98166666666667	-0.0143051147460938
5.985	-0.00333786010742188
5.98833333333334	0.00667572021484375
5.99166666666667	0.0181198120117188
5.995	0.0238418579101563
5.99833333333334	0.0214576721191406
6.00166666666667	0.0195503234863281
6.005	0.0143051147460938
6.00833333333334	0.0104904174804688
6.01166666666667	0.00667572021484375
6.015	0.0057220458984375
6.01833333333334	0.00429153442382813
6.02166666666667	-0.0019073486328125
6.025	-0.00619888305664063
6.02833333333334	-0.0057220458984375
6.03166666666667	0.000476837158203125
6.035	0.0019073486328125
6.03833333333334	0.00667572021484375
6.04166666666667	0.0162124633789063
6.045	0.026702880859375
6.04833333333334	0.030517578125
6.05166666666667	0.0243186950683594
6.055	0.0247955322265625
6.05833333333334	0.0219345092773438
6.06166666666667	0.02288818359375
6.065	0.0205039978027344
6.06833333333334	0.0209808349609375
6.07166666666667	0.0214576721191406
6.075	0.0166893005371094
6.07833333333334	0.0181198120117188
6.08166666666667	0.0166893005371094
6.085	0.0162124633789063
6.08833333333334	0.0162124633789063
6.09166666666667	0.0195503234863281
6.095	0.0205039978027344
6.09833333333334	0.0128746032714844
6.10166666666667	0.00095367431640625
6.105	-0.00524520874023438
6.10833333333334	-0.0057220458984375
6.11166666666667	-0.00429153442382813
6.115	-0.00333786010742188
6.11833333333334	0.00476837158203125
6.12166666666667	0.0185966491699219
6.125	0.0314712524414063
6.12833333333334	0.0286102294921875
6.13166666666667	0.0162124633789063
6.135	0.00905990600585938
6.13833333333334	0.0095367431640625
6.14166666666667	0.00762939453125
6.145	-0.00905990600585938
6.14833333333334	-0.0247955322265625
6.15166666666667	-0.0300407409667969
6.155	-0.0281333923339844
6.15833333333334	-0.0333786010742188
6.16166666666667	-0.0405311584472656
6.165	-0.0429153442382813
6.16833333333334	-0.0352859497070313
6.17166666666667	-0.0290870666503906
6.175	-0.0309944152832031
6.17833333333334	-0.0271797180175781
6.18166666666667	-0.0195503234863281
6.185	-0.0057220458984375
6.18833333333334	-0.00143051147460938
6.19166666666667	-0.00429153442382813
6.195	-0.00762939453125
6.19833333333334	-0.0128746032714844
6.20166666666667	-0.0176429748535156
6.205	-0.0243186950683594
6.20833333333334	-0.0281333923339844
6.21166666666667	-0.0247955322265625
6.215	-0.0166893005371094
6.21833333333334	-0.0109672546386719
6.22166666666667	-0.00715255737304688
6.225	-0.00810623168945313
6.22833333333334	-0.0057220458984375
6.23166666666667	-0.00476837158203125
6.235	-0.003814697265625
6.23833333333334	-0.000476837158203125
6.24166666666667	0.00143051147460938
6.245	0.00429153442382813
6.24833333333334	0.003814697265625
6.25166666666667	0.00286102294921875
6.255	0
6.25833333333334	-0.00715255737304688
6.26166666666667	-0.0104904174804688
6.265	-0.0123977661132813
6.26833333333334	-0.00858306884765625
6.27166666666667	-0.00333786010742188
6.275	0.003814697265625
6.27833333333334	0.00858306884765625
6.28166666666667	0.00238418579101563
6.285	-0.0109672546386719
6.28833333333334	-0.0286102294921875
6.29166666666667	-0.03814697265625
6.295	-0.0424385070800781
6.29833333333334	-0.0357627868652344
6.30166666666667	-0.0233650207519531
6.305	-0.00810623168945313
6.30833333333334	0.00715255737304688
6.31166666666667	0.0143051147460938
6.315	0.0109672546386719
6.31833333333334	-0.00095367431640625
6.32166666666667	-0.0109672546386719
6.325	-0.0100135803222656
6.32833333333334	-0.0095367431640625
6.33166666666667	-0.0119209289550781
6.335	-0.0152587890625
6.33833333333334	-0.0138282775878906
6.34166666666667	-0.00810623168945313
6.345	-0.00858306884765625
6.34833333333334	-0.00905990600585938
6.35166666666667	-0.011444091796875
6.355	-0.00762939453125
6.35833333333334	-0.003814697265625
6.36166666666667	-0.0019073486328125
6.365	-0.003814697265625
6.36833333333334	-0.000476837158203125
6.37166666666667	0.0057220458984375
6.375	0.00810623168945313
6.37833333333334	0.00476837158203125
6.38166666666667	-0.00429153442382813
6.385	-0.011444091796875
6.38833333333334	-0.0195503234863281
6.39166666666667	-0.0252723693847656
6.395	-0.0271797180175781
6.39833333333334	-0.0224113464355469
6.40166666666667	-0.0152587890625
6.405	-0.00429153442382813
6.40833333333334	0.00667572021484375
6.41166666666667	0.0166893005371094
6.415	0.0171661376953125
6.41833333333334	0.00762939453125
6.42166666666667	0.000476837158203125
6.425	-0.00238418579101563
6.42833333333334	0.00143051147460938
6.43166666666667	0.0019073486328125
6.435	0.00762939453125
6.43833333333334	0.0157356262207031
6.44166666666667	0.019073486328125
6.445	0.0195503234863281
6.44833333333334	0.0195503234863281
6.45166666666667	0.0257492065429688
6.455	0.0319480895996094
6.45833333333334	0.0357627868652344
6.46166666666667	0.0386238098144531
6.465	0.0391006469726563
6.46833333333334	0.0400543212890625
6.47166666666667	0.0386238098144531
6.475	0.0348091125488281
6.47833333333334	0.030517578125
6.48166666666667	0.0309944152832031
6.485	0.0348091125488281
6.48833333333334	0.0309944152832031
6.49166666666667	0.019073486328125
6.495	0.00905990600585938
6.49833333333334	0.0100135803222656
6.50166666666667	0.011444091796875
6.505	0.00858306884765625
6.50833333333334	0.00619888305664063
6.51166666666667	0.00858306884765625
6.515	0.011444091796875
6.51833333333334	0.00762939453125
6.52166666666667	-0.00095367431640625
6.525	-0.0133514404296875
6.52833333333334	-0.02288818359375
6.53166666666667	-0.0276565551757813
6.535	-0.0233650207519531
6.53833333333334	-0.0138282775878906
6.54166666666667	0.00095367431640625
6.545	0.0195503234863281
6.54833333333334	0.0338554382324219
6.55166666666667	0.0433921813964844
6.555	0.0457763671875
6.55833333333334	0.0467300415039063
6.56166666666667	0.0395774841308594
6.565	0.026702880859375
6.56833333333334	0.0104904174804688
6.57166666666667	-0.003814697265625
6.575	-0.0123977661132813
6.57833333333334	-0.0195503234863281
6.58166666666667	-0.0238418579101563
6.585	-0.0252723693847656
6.58833333333334	-0.0147819519042969
6.59166666666667	-0.0057220458984375
6.595	0.00095367431640625
6.59833333333334	0.00095367431640625
6.60166666666667	0.00095367431640625
6.605	0.00238418579101563
6.60833333333334	-0.00333786010742188
6.61166666666667	-0.00810623168945313
6.615	-0.0123977661132813
6.61833333333334	-0.00619888305664063
6.62166666666667	0.0019073486328125
6.625	0.00810623168945313
6.62833333333334	0.0104904174804688
6.63166666666667	0.0119209289550781
6.635	0.00524520874023438
6.63833333333334	-0.0119209289550781
6.64166666666667	-0.030517578125
6.645	-0.0400543212890625
6.64833333333334	-0.0410079956054688
6.65166666666667	-0.041961669921875
6.655	-0.0400543212890625
6.65833333333334	-0.0295639038085938
6.66166666666667	-0.0219345092773438
6.665	-0.0185966491699219
[truncated: 2,507 more rows]
