# Supplementary material for: Phase-Specific Parameter Estimation in Chiral HPLC Using 1‑Site, 2‑Site Stochastic Models, and Unified Equation Approach
Source: Anal Chem. 2026 Apr 29;98(18):13925–39. doi: 10.1021/acs.analchem.6c01634 (PMC13177292; doi:10.1021/acs.analchem.6c01634)
Supplement: Supplementary file 2 [file ac6c01634_si_002.zip › SupportingInformation/01_isotherm_fit/CELL4_data/LORA_CELL4_05_10_22506.CSV]

0.0025	0.0247955322265625
0.00583333333333334	0.034332275390625
0.00916666666666667	0.0362396240234375
0.0125	0.0348091125488281
0.0158333333333334	0.0300407409667969
0.0191666666666667	0.0214576721191406
0.0225	0.0166893005371094
0.0258333333333334	0.0128746032714844
0.0291666666666667	0.011444091796875
0.0325	0.0104904174804688
0.0358333333333334	0.0128746032714844
0.0391666666666667	0.0166893005371094
0.0425	0.02288818359375
0.0458333333333334	0.0309944152832031
0.0491666666666667	0.0448226928710938
0.0525	0.0557899475097657
0.0558333333333334	0.0619888305664063
0.0591666666666667	0.0629425048828125
0.0625	0.057220458984375
0.0658333333333334	0.05340576171875
0.0691666666666667	0.041961669921875
0.0725	0.0295639038085938
0.0758333333333334	0.0185966491699219
0.0791666666666667	0.0209808349609375
0.0825	0.0281333923339844
0.0858333333333334	0.0281333923339844
0.0891666666666667	0.0233650207519531
0.0925	0.019073486328125
0.0958333333333334	0.0138282775878906
0.0991666666666667	0.00476837158203125
0.1025	-0.00286102294921875
0.105833333333334	-0.0019073486328125
0.109166666666667	0.00524520874023438
0.1125	0.0128746032714844
0.115833333333334	0.0185966491699219
0.119166666666667	0.0181198120117188
0.1225	0.0176429748535156
0.125833333333334	0.0143051147460938
0.129166666666667	0.00858306884765625
0.1325	0.000476837158203125
0.135833333333334	-0.00810623168945313
0.139166666666667	-0.0138282775878906
0.1425	-0.0200271606445313
0.145833333333334	-0.02288818359375
0.149166666666667	-0.0147819519042969
0.1525	-0.003814697265625
0.155833333333334	0.00667572021484375
0.159166666666667	0.0128746032714844
0.1625	0.0157356262207031
0.165833333333334	0.0133514404296875
0.169166666666667	0.00095367431640625
0.1725	-0.0095367431640625
0.175833333333334	-0.0138282775878906
0.179166666666667	-0.011444091796875
0.1825	-0.0104904174804688
0.185833333333334	-0.0095367431640625
0.189166666666667	-0.00524520874023438
0.1925	0.00333786010742188
0.195833333333334	0.0138282775878906
0.199166666666667	0.0200271606445313
0.2025	0.0271797180175781
0.205833333333334	0.034332275390625
0.209166666666667	0.041961669921875
0.2125	0.0438690185546875
0.215833333333334	0.0395774841308594
0.219166666666667	0.0357627868652344
0.2225	0.0324249267578125
0.225833333333334	0.0309944152832031
0.229166666666667	0.0252723693847656
0.2325	0.0185966491699219
0.235833333333334	0.0095367431640625
0.239166666666667	0
0.2425	-0.00810623168945313
0.245833333333334	-0.0152587890625
0.249166666666667	-0.0166893005371094
0.2525	-0.0095367431640625
0.255833333333334	0.00476837158203125
0.259166666666667	0.0185966491699219
0.2625	0.0252723693847656
0.265833333333334	0.0262260437011719
0.269166666666667	0.0238418579101563
0.2725	0.0219345092773438
0.275833333333334	0.0224113464355469
0.279166666666667	0.0286102294921875
0.2825	0.0391006469726563
0.285833333333334	0.0514984130859375
0.289166666666667	0.0591278076171875
0.2925	0.0605583190917969
0.295833333333334	0.0548362731933594
0.299166666666667	0.0443458557128906
0.3025	0.0338554382324219
0.305833333333334	0.0257492065429688
0.309166666666667	0.0195503234863281
0.3125	0.0147819519042969
0.315833333333334	0.0181198120117188
0.319166666666667	0.0309944152832031
0.3225	0.0429153442382813
0.325833333333334	0.0462532043457031
0.329166666666667	0.0505447387695313
0.3325	0.0567436218261719
0.335833333333334	0.0596046447753907
0.339166666666667	0.0514984130859375
0.3425	0.0462532043457031
0.345833333333334	0.0448226928710938
0.349166666666667	0.0400543212890625
0.3525	0.0290870666503906
0.355833333333334	0.0133514404296875
0.359166666666667	0.00286102294921875
0.3625	-0.00333786010742188
0.365833333333334	-0.000476837158203125
0.369166666666667	0.00715255737304688
0.3725	0.0157356262207031
0.375833333333334	0.0181198120117188
0.379166666666667	0.0176429748535156
0.3825	0.0095367431640625
0.385833333333334	0.00095367431640625
0.389166666666667	-0.00715255737304688
0.3925	-0.0095367431640625
0.395833333333334	-0.00715255737304688
0.399166666666667	-0.00095367431640625
0.4025	0.0095367431640625
0.405833333333334	0.0138282775878906
0.409166666666667	0.0143051147460938
0.4125	0.011444091796875
0.415833333333334	0.011444091796875
0.419166666666667	0.0095367431640625
0.4225	0.00429153442382813
0.425833333333334	-0.00476837158203125
0.429166666666667	-0.00858306884765625
0.4325	-0.00810623168945313
0.435833333333334	-0.00429153442382813
0.439166666666667	0.00238418579101563
0.4425	0.0095367431640625
0.445833333333334	0.0181198120117188
0.449166666666667	0.0271797180175781
0.4525	0.0309944152832031
0.455833333333334	0.0238418579101563
0.459166666666667	0.011444091796875
0.4625	0.00810623168945313
0.465833333333334	0.0133514404296875
0.469166666666667	0.0171661376953125
0.4725	0.0185966491699219
0.475833333333334	0.0243186950683594
0.479166666666667	0.030517578125
0.4825	0.0276565551757813
0.485833333333334	0.0181198120117188
0.489166666666667	0.0133514404296875
0.4925	0.0128746032714844
0.495833333333334	0.0152587890625
0.499166666666667	0.0195503234863281
0.5025	0.0295639038085938
0.505833333333334	0.0386238098144531
0.509166666666667	0.0410079956054688
0.5125	0.0410079956054688
0.515833333333334	0.0386238098144531
0.519166666666667	0.0371932983398438
0.5225	0.0314712524414063
0.525833333333333	0.0295639038085938
0.529166666666667	0.0314712524414063
0.5325	0.0333786010742188
0.535833333333334	0.0362396240234375
0.539166666666667	0.0391006469726563
0.5425	0.0400543212890625
0.545833333333334	0.0414848327636719
0.549166666666667	0.0448226928710938
0.5525	0.0505447387695313
0.555833333333334	0.0514984130859375
0.559166666666667	0.0462532043457031
0.5625	0.0433921813964844
0.565833333333334	0.0405311584472656
0.569166666666667	0.0352859497070313
0.5725	0.0286102294921875
0.575833333333334	0.0238418579101563
0.579166666666667	0.026702880859375
0.5825	0.0286102294921875
0.585833333333334	0.0290870666503906
0.589166666666667	0.0300407409667969
0.5925	0.0338554382324219
0.595833333333334	0.0400543212890625
0.599166666666667	0.0414848327636719
0.6025	0.0414848327636719
0.605833333333334	0.0400543212890625
0.609166666666667	0.0348091125488281
0.6125	0.0276565551757813
0.615833333333334	0.0205039978027344
0.619166666666667	0.0238418579101563
0.6225	0.0300407409667969
0.625833333333334	0.0348091125488281
0.629166666666667	0.0362396240234375
0.6325	0.034332275390625
0.635833333333334	0.0314712524414063
0.639166666666667	0.0209808349609375
0.6425	0.0143051147460938
0.645833333333334	0.0133514404296875
0.649166666666667	0.0171661376953125
0.6525	0.0214576721191406
0.655833333333334	0.0200271606445313
0.659166666666667	0.0209808349609375
0.6625	0.019073486328125
0.665833333333334	0.0147819519042969
0.669166666666667	0.0104904174804688
0.6725	0.00238418579101563
0.675833333333334	-0.00286102294921875
0.679166666666667	-0.0095367431640625
0.6825	-0.0181198120117188
0.685833333333334	-0.0295639038085938
0.689166666666667	-0.03814697265625
0.6925	-0.0386238098144531
0.695833333333334	-0.0352859497070313
0.699166666666667	-0.030517578125
0.7025	-0.0281333923339844
0.705833333333334	-0.0290870666503906
0.709166666666667	-0.0333786010742188
0.7125	-0.0329017639160156
0.715833333333334	-0.030517578125
0.719166666666667	-0.0295639038085938
0.7225	-0.0271797180175781
0.725833333333334	-0.0166893005371094
0.729166666666667	-0.0019073486328125
0.7325	0.00143051147460938
0.735833333333334	-0.00095367431640625
0.739166666666667	-0.00143051147460938
0.7425	0.00333786010742188
0.745833333333334	0.00333786010742188
0.749166666666667	-0.00429153442382813
0.7525	-0.0100135803222656
0.755833333333334	-0.011444091796875
0.759166666666667	-0.0138282775878906
0.7625	-0.0214576721191406
0.765833333333334	-0.0281333923339844
0.769166666666667	-0.0257492065429688
0.7725	-0.0224113464355469
0.775833333333334	-0.0286102294921875
0.779166666666667	-0.0410079956054688
0.7825	-0.0510215759277344
0.785833333333334	-0.0529289245605469
0.789166666666667	-0.0514984130859375
0.7925	-0.0452995300292969
0.795833333333334	-0.0295639038085938
0.799166666666667	-0.0123977661132813
0.8025	0.00095367431640625
0.805833333333334	0.00858306884765625
0.809166666666667	0.0123977661132813
0.8125	0.0109672546386719
0.815833333333334	0.00619888305664063
0.819166666666667	0.00333786010742188
0.8225	0.00429153442382813
0.825833333333333	0.00524520874023438
0.829166666666667	0.00619888305664063
0.8325	0.00905990600585938
0.835833333333334	0.0128746032714844
0.839166666666667	0.0166893005371094
0.8425	0.0171661376953125
0.845833333333334	0.0147819519042969
0.849166666666667	0.0123977661132813
0.8525	0.00905990600585938
0.855833333333334	0.003814697265625
0.859166666666667	-0.00238418579101563
0.8625	-0.00762939453125
0.865833333333334	-0.0143051147460938
0.869166666666667	-0.02288818359375
0.8725	-0.0319480895996094
0.875833333333334	-0.0367164611816406
0.879166666666667	-0.0376701354980469
0.8825	-0.0410079956054688
0.885833333333334	-0.0424385070800781
0.889166666666667	-0.041961669921875
0.8925	-0.0352859497070313
0.895833333333334	-0.0238418579101563
0.899166666666667	-0.0143051147460938
0.9025	-0.00667572021484375
0.905833333333334	-0.00333786010742188
0.909166666666667	-0.00333786010742188
0.9125	-0.00333786010742188
0.915833333333334	-0.00619888305664063
0.919166666666667	-0.00667572021484375
0.9225	-0.00524520874023438
0.925833333333333	0.000476837158203125
0.929166666666667	0.00667572021484375
0.9325	0.00715255737304688
0.935833333333334	0.003814697265625
0.939166666666667	0.00286102294921875
0.9425	0.00810623168945313
0.945833333333334	0.0123977661132813
0.949166666666667	0.0143051147460938
0.9525	0.00905990600585938
0.955833333333334	0.00333786010742188
0.959166666666667	-0.0104904174804688
0.9625	-0.0271797180175781
0.965833333333334	-0.0405311584472656
0.969166666666667	-0.0429153442382813
0.9725	-0.0338554382324219
0.975833333333334	-0.0257492065429688
0.979166666666667	-0.0138282775878906
0.9825	-0.00429153442382813
0.985833333333334	0.00143051147460938
0.989166666666667	-0.00619888305664063
0.9925	-0.0214576721191406
0.995833333333334	-0.0338554382324219
0.999166666666667	-0.0405311584472656
1.0025	-0.0386238098144531
1.00583333333334	-0.0348091125488281
1.00916666666667	-0.0243186950683594
1.0125	-0.0119209289550781
1.01583333333334	-0.00095367431640625
1.01916666666667	0.00619888305664063
1.0225	0.00905990600585938
1.02583333333334	0.0119209289550781
1.02916666666667	0.0152587890625
1.0325	0.0162124633789063
1.03583333333334	0.0152587890625
1.03916666666667	0.0100135803222656
1.0425	0
1.04583333333334	-0.00667572021484375
1.04916666666667	-0.0143051147460938
1.0525	-0.0195503234863281
1.05583333333334	-0.0243186950683594
1.05916666666667	-0.02288818359375
1.0625	-0.0143051147460938
1.06583333333334	-0.011444091796875
1.06916666666667	-0.0119209289550781
1.0725	-0.00762939453125
1.07583333333334	0.00143051147460938
1.07916666666667	0.00429153442382813
1.0825	-0.003814697265625
1.08583333333334	-0.00667572021484375
1.08916666666667	0.000476837158203125
1.0925	0.0057220458984375
1.09583333333334	0.0019073486328125
1.09916666666667	-0.0057220458984375
1.1025	-0.0057220458984375
1.10583333333334	-0.00619888305664063
1.10916666666667	-0.0119209289550781
1.1125	-0.0162124633789063
1.11583333333334	-0.0143051147460938
1.11916666666667	-0.00715255737304688
1.1225	-0.0057220458984375
1.12583333333334	-0.00333786010742188
1.12916666666667	-0.003814697265625
1.1325	-0.00476837158203125
1.13583333333334	-0.00858306884765625
1.13916666666667	-0.0157356262207031
1.1425	-0.0205039978027344
1.14583333333334	-0.0257492065429688
1.14916666666667	-0.0271797180175781
1.1525	-0.0276565551757813
1.15583333333334	-0.0281333923339844
1.15916666666667	-0.0219345092773438
1.1625	-0.0166893005371094
1.16583333333334	-0.0138282775878906
1.16916666666667	-0.0162124633789063
1.1725	-0.0181198120117188
1.17583333333334	-0.0152587890625
1.17916666666667	-0.0109672546386719
1.1825	-0.00762939453125
1.18583333333334	-0.00619888305664063
1.18916666666667	-0.00524520874023438
1.1925	-0.00333786010742188
1.19583333333334	-0.000476837158203125
1.19916666666667	0.003814697265625
1.2025	0.011444091796875
1.20583333333334	0.0205039978027344
1.20916666666667	0.0300407409667969
1.2125	0.030517578125
1.21583333333334	0.0205039978027344
1.21916666666667	0.00524520874023438
1.2225	-0.00858306884765625
1.22583333333334	-0.0200271606445313
1.22916666666667	-0.0290870666503906
1.2325	-0.0252723693847656
1.23583333333334	-0.0119209289550781
1.23916666666667	0.0019073486328125
1.2425	0.0057220458984375
1.24583333333334	0.00810623168945313
1.24916666666667	0.0147819519042969
1.2525	0.0176429748535156
1.25583333333334	0.0128746032714844
1.25916666666667	0.0057220458984375
1.2625	0.00715255737304688
1.26583333333334	0.0128746032714844
1.26916666666667	0.0100135803222656
1.2725	0.003814697265625
1.27583333333334	-0.003814697265625
1.27916666666667	-0.00810623168945313
1.2825	-0.0133514404296875
1.28583333333334	-0.0205039978027344
1.28916666666667	-0.0262260437011719
1.2925	-0.0276565551757813
1.29583333333334	-0.0238418579101563
1.29916666666667	-0.0157356262207031
1.3025	-0.00476837158203125
1.30583333333334	0.00905990600585938
1.30916666666667	0.0257492065429688
1.3125	0.0400543212890625
1.31583333333334	0.0486373901367188
1.31916666666667	0.0429153442382813
1.3225	0.0276565551757813
1.32583333333334	0.00858306884765625
1.32916666666667	-0.00524520874023438
1.3325	-0.0185966491699219
1.33583333333334	-0.0348091125488281
1.33916666666667	-0.0438690185546875
1.3425	-0.041961669921875
1.34583333333334	-0.03814697265625
1.34916666666667	-0.0438690185546875
1.3525	-0.05340576171875
1.35583333333334	-0.049591064453125
1.35916666666667	-0.0410079956054688
1.3625	-0.0367164611816406
1.36583333333334	-0.0405311584472656
1.36916666666667	-0.0414848327636719
1.3725	-0.0410079956054688
1.37583333333334	-0.0491142272949219
1.37916666666667	-0.0557899475097657
1.3825	-0.0567436218261719
1.38583333333334	-0.049591064453125
1.38916666666667	-0.041961669921875
1.3925	-0.0300407409667969
1.39583333333334	-0.0166893005371094
1.39916666666667	-0.00858306884765625
1.4025	-0.0104904174804688
1.40583333333334	-0.0166893005371094
1.40916666666667	-0.0205039978027344
1.4125	-0.0219345092773438
1.41583333333334	-0.0209808349609375
1.41916666666667	-0.0176429748535156
1.4225	-0.0109672546386719
1.42583333333334	-0.00762939453125
1.42916666666667	-0.00762939453125
1.4325	-0.0133514404296875
1.43583333333334	-0.019073486328125
1.43916666666667	-0.0247955322265625
1.4425	-0.0286102294921875
1.44583333333334	-0.0319480895996094
1.44916666666667	-0.034332275390625
1.4525	-0.0362396240234375
1.45583333333334	-0.0362396240234375
1.45916666666667	-0.0324249267578125
1.4625	-0.0290870666503906
1.46583333333334	-0.0224113464355469
1.46916666666667	-0.0128746032714844
1.4725	0.00429153442382813
1.47583333333334	0.0128746032714844
1.47916666666667	0.0123977661132813
1.4825	0.00667572021484375
1.48583333333334	0
1.48916666666667	-0.0057220458984375
1.4925	-0.0157356262207031
1.49583333333334	-0.0185966491699219
1.49916666666667	-0.0152587890625
1.5025	-0.0104904174804688
1.50583333333334	-0.00858306884765625
1.50916666666667	-0.011444091796875
1.5125	-0.0166893005371094
1.51583333333334	-0.0200271606445313
1.51916666666667	-0.0185966491699219
1.5225	-0.0157356262207031
1.52583333333334	-0.0104904174804688
1.52916666666667	-0.00762939453125
1.5325	-0.00524520874023438
1.53583333333334	-0.00905990600585938
1.53916666666667	-0.019073486328125
1.5425	-0.0290870666503906
1.54583333333334	-0.03814697265625
1.54916666666667	-0.0438690185546875
1.5525	-0.0438690185546875
1.55583333333334	-0.0448226928710938
1.55916666666667	-0.0438690185546875
1.5625	-0.041961669921875
1.56583333333334	-0.0338554382324219
1.56916666666667	-0.0214576721191406
1.5725	-0.0171661376953125
1.57583333333334	-0.0138282775878906
1.57916666666667	-0.00858306884765625
1.5825	-0.00143051147460938
1.58583333333334	-0.00476837158203125
1.58916666666667	-0.0176429748535156
1.5925	-0.0295639038085938
1.59583333333334	-0.0414848327636719
1.59916666666667	-0.0524520874023438
1.6025	-0.0619888305664063
1.60583333333334	-0.0624656677246094
1.60916666666667	-0.0591278076171875
1.6125	-0.0529289245605469
1.61583333333334	-0.0452995300292969
1.61916666666667	-0.0391006469726563
1.6225	-0.0348091125488281
1.62583333333334	-0.0357627868652344
1.62916666666667	-0.0338554382324219
1.6325	-0.0333786010742188
1.63583333333334	-0.0300407409667969
1.63916666666667	-0.026702880859375
1.6425	-0.0238418579101563
1.64583333333334	-0.0181198120117188
1.64916666666667	-0.00762939453125
1.6525	0.0019073486328125
1.65583333333334	0.0019073486328125
1.65916666666667	-0.00619888305664063
1.6625	-0.0123977661132813
1.66583333333334	-0.019073486328125
1.66916666666667	-0.0286102294921875
1.6725	-0.0362396240234375
1.67583333333334	-0.0319480895996094
1.67916666666667	-0.0176429748535156
1.6825	-0.00810623168945313
1.68583333333334	-0.00667572021484375
1.68916666666667	-0.00715255737304688
1.6925	-0.00476837158203125
1.69583333333334	-0.000476837158203125
1.69916666666667	-0.00095367431640625
1.7025	-0.00476837158203125
1.70583333333334	-0.00810623168945313
1.70916666666667	-0.0128746032714844
1.7125	-0.0176429748535156
1.71583333333334	-0.0295639038085938
1.71916666666667	-0.0333786010742188
1.7225	-0.0290870666503906
1.72583333333334	-0.0185966491699219
1.72916666666667	-0.0100135803222656
1.7325	-0.00286102294921875
1.73583333333334	0.00333786010742188
1.73916666666667	0.00476837158203125
1.7425	0.00524520874023438
1.74583333333334	0.00619888305664063
1.74916666666667	0.0147819519042969
1.7525	0.0209808349609375
1.75583333333334	0.0257492065429688
1.75916666666667	0.0247955322265625
1.7625	0.02288818359375
1.76583333333334	0.0214576721191406
1.76916666666667	0.0157356262207031
1.7725	0.0123977661132813
1.77583333333334	0.0095367431640625
1.77916666666667	0.0162124633789063
1.7825	0.0262260437011719
1.78583333333334	0.0367164611816406
1.78916666666667	0.0448226928710938
1.7925	0.0467300415039063
1.79583333333334	0.0438690185546875
1.79916666666667	0.0352859497070313
1.8025	0.0233650207519531
1.80583333333334	0.0152587890625
1.80916666666667	0.011444091796875
1.8125	0.0123977661132813
1.81583333333334	0.0181198120117188
1.81916666666667	0.0247955322265625
1.8225	0.0300407409667969
1.82583333333334	0.0233650207519531
1.82916666666667	0.0123977661132813
1.8325	0.00619888305664063
1.83583333333334	0.00429153442382813
1.83916666666667	0.0057220458984375
1.8425	0.00762939453125
1.84583333333334	0.0143051147460938
1.84916666666667	0.019073486328125
1.8525	0.0171661376953125
1.85583333333334	0.00715255737304688
1.85916666666667	-0.00667572021484375
1.8625	-0.0147819519042969
1.86583333333334	-0.0157356262207031
1.86916666666667	-0.0123977661132813
1.8725	-0.0095367431640625
1.87583333333334	-0.0057220458984375
1.87916666666667	-0.00238418579101563
1.8825	-0.0019073486328125
1.88583333333334	-0.00286102294921875
1.88916666666667	0.000476837158203125
1.8925	0.0109672546386719
1.89583333333334	0.0247955322265625
1.89916666666667	0.0367164611816406
1.9025	0.0414848327636719
1.90583333333334	0.0376701354980469
1.90916666666667	0.0219345092773438
1.9125	-0.00238418579101563
1.91583333333334	-0.0233650207519531
1.91916666666667	-0.0367164611816406
1.9225	-0.0376701354980469
1.92583333333334	-0.0338554382324219
1.92916666666667	-0.0243186950683594
1.9325	-0.0095367431640625
1.93583333333334	0.003814697265625
1.93916666666667	0.0104904174804688
1.9425	0.0057220458984375
1.94583333333334	-0.00286102294921875
1.94916666666667	-0.0104904174804688
1.9525	-0.0157356262207031
1.95583333333334	-0.0224113464355469
1.95916666666667	-0.0300407409667969
1.9625	-0.0348091125488281
1.96583333333334	-0.0362396240234375
1.96916666666667	-0.0391006469726563
1.9725	-0.0429153442382813
1.97583333333334	-0.0476837158203125
1.97916666666667	-0.0472068786621094
1.9825	-0.0400543212890625
1.98583333333334	-0.030517578125
1.98916666666667	-0.0252723693847656
1.9925	-0.0247955322265625
1.99583333333334	-0.0209808349609375
1.99916666666667	-0.0181198120117188
2.0025	-0.0181198120117188
2.00583333333334	-0.0181198120117188
2.00916666666667	-0.0119209289550781
2.0125	-0.00429153442382813
2.01583333333334	-0.000476837158203125
2.01916666666667	0.00143051147460938
2.0225	-0.00143051147460938
2.02583333333334	-0.0095367431640625
2.02916666666667	-0.0200271606445313
2.0325	-0.0224113464355469
2.03583333333334	-0.0185966491699219
2.03916666666667	-0.0152587890625
2.0425	-0.0109672546386719
2.04583333333334	-0.00286102294921875
2.04916666666667	0.00619888305664063
2.0525	0.00762939453125
2.05583333333334	0.003814697265625
2.05916666666667	0.000476837158203125
2.0625	0
2.06583333333334	-0.00095367431640625
2.06916666666667	-0.00429153442382813
2.0725	-0.0104904174804688
2.07583333333334	-0.0147819519042969
2.07916666666667	-0.0205039978027344
2.0825	-0.0233650207519531
2.08583333333334	-0.0262260437011719
2.08916666666667	-0.0243186950683594
2.0925	-0.0147819519042969
2.09583333333334	-0.00715255737304688
2.09916666666667	-0.00476837158203125
2.1025	-0.0128746032714844
2.10583333333334	-0.0262260437011719
2.10916666666667	-0.0429153442382813
2.1125	-0.0543594360351563
2.11583333333334	-0.0562667846679688
2.11916666666667	-0.0510215759277344
2.1225	-0.041961669921875
2.12583333333334	-0.0319480895996094
2.12916666666667	-0.0252723693847656
2.1325	-0.026702880859375
2.13583333333334	-0.0319480895996094
2.13916666666667	-0.0367164611816406
2.1425	-0.0376701354980469
2.14583333333334	-0.0386238098144531
2.14916666666667	-0.0333786010742188
2.1525	-0.0181198120117188
2.15583333333334	-0.00143051147460938
2.15916666666667	0.0176429748535156
2.1625	0.0300407409667969
2.16583333333334	0.0429153442382813
2.16916666666667	0.0429153442382813
2.1725	0.0352859497070313
2.17583333333334	0.0238418579101563
2.17916666666667	0.00762939453125
2.1825	-0.000476837158203125
2.18583333333334	-0.0019073486328125
2.18916666666667	0.0104904174804688
2.1925	0.0171661376953125
2.19583333333334	0.019073486328125
2.19916666666667	0.0233650207519531
2.2025	0.0257492065429688
2.20583333333334	0.0247955322265625
2.20916666666667	0.0138282775878906
2.2125	0.00143051147460938
2.21583333333334	-0.0123977661132813
2.21916666666667	-0.0286102294921875
2.2225	-0.0405311584472656
2.22583333333334	-0.0491142272949219
2.22916666666667	-0.0481605529785156
2.2325	-0.0386238098144531
2.23583333333334	-0.02288818359375
2.23916666666667	-0.0109672546386719
2.2425	-0.0057220458984375
2.24583333333334	-0.00667572021484375
2.24916666666667	-0.0166893005371094
2.2525	-0.0319480895996094
2.25583333333334	-0.049591064453125
2.25916666666667	-0.0619888305664063
2.2625	-0.0634193420410157
2.26583333333334	-0.0562667846679688
2.26916666666667	-0.0424385070800781
2.2725	-0.030517578125
2.27583333333334	-0.0209808349609375
2.27916666666667	-0.0143051147460938
2.2825	-0.0157356262207031
2.28583333333334	-0.0214576721191406
2.28916666666667	-0.0252723693847656
2.2925	-0.0209808349609375
2.29583333333334	-0.011444091796875
2.29916666666667	-0.00858306884765625
2.3025	-0.00715255737304688
2.30583333333334	-0.0133514404296875
2.30916666666667	-0.0224113464355469
2.3125	-0.0300407409667969
2.31583333333334	-0.0338554382324219
2.31916666666667	-0.0295639038085938
2.3225	-0.0290870666503906
2.32583333333334	-0.0276565551757813
2.32916666666667	-0.026702880859375
2.3325	-0.0233650207519531
2.33583333333334	-0.0200271606445313
2.33916666666667	-0.0162124633789063
2.3425	-0.0119209289550781
2.34583333333334	-0.0109672546386719
2.34916666666667	-0.0133514404296875
2.3525	-0.0205039978027344
2.35583333333334	-0.026702880859375
2.35916666666667	-0.0333786010742188
2.3625	-0.034332275390625
2.36583333333334	-0.0295639038085938
2.36916666666667	-0.0224113464355469
2.3725	-0.0157356262207031
2.37583333333334	-0.0123977661132813
2.37916666666667	-0.00715255737304688
2.3825	-0.0019073486328125
2.38583333333334	0.003814697265625
2.38916666666667	0.0138282775878906
2.3925	0.0224113464355469
2.39583333333334	0.0271797180175781
2.39916666666667	0.0219345092773438
2.4025	0.0166893005371094
2.40583333333334	0.0171661376953125
2.40916666666667	0.0171661376953125
2.4125	0.0166893005371094
2.41583333333334	0.0128746032714844
2.41916666666667	0.0128746032714844
2.4225	0.0138282775878906
2.42583333333334	0.0100135803222656
2.42916666666667	0.00619888305664063
2.4325	0.00238418579101563
2.43583333333334	0.003814697265625
2.43916666666667	0.003814697265625
2.4425	0
2.44583333333334	-0.00286102294921875
2.44916666666667	-0.00905990600585938
2.4525	-0.0162124633789063
2.45583333333334	-0.0262260437011719
2.45916666666667	-0.0314712524414063
2.4625	-0.0281333923339844
2.46583333333334	-0.019073486328125
2.46916666666667	-0.011444091796875
2.4725	-0.00524520874023438
2.47583333333334	0.00095367431640625
2.47916666666667	0.00476837158203125
2.4825	0.0019073486328125
2.48583333333334	-0.00429153442382813
2.48916666666667	-0.00429153442382813
2.4925	-0.00238418579101563
2.49583333333334	0.00143051147460938
2.49916666666667	0.00238418579101563
2.5025	0.0095367431640625
2.50583333333334	0.0143051147460938
2.50916666666667	0.0147819519042969
2.5125	0.0104904174804688
2.51583333333334	0.00429153442382813
2.51916666666667	0.00286102294921875
2.5225	0.003814697265625
2.52583333333334	0.00762939453125
2.52916666666667	0.0104904174804688
2.5325	0.0157356262207031
2.53583333333334	0.0219345092773438
2.53916666666667	0.0214576721191406
2.5425	0.0128746032714844
2.54583333333334	0.00333786010742188
2.54916666666667	-0.00333786010742188
2.5525	-0.00333786010742188
2.55583333333334	-0.000476837158203125
2.55916666666667	0.00524520874023438
2.5625	0.00524520874023438
2.56583333333334	0
2.56916666666667	-0.00858306884765625
2.5725	-0.0162124633789063
2.57583333333334	-0.0214576721191406
2.57916666666667	-0.0205039978027344
2.5825	-0.0133514404296875
2.58583333333334	-0.00286102294921875
2.58916666666667	0.0057220458984375
2.5925	0.0128746032714844
2.59583333333334	0.019073486328125
2.59916666666667	0.0219345092773438
2.6025	0.0195503234863281
2.60583333333334	0.0133514404296875
2.60916666666667	0.00858306884765625
2.6125	-0.00143051147460938
2.61583333333334	-0.0162124633789063
2.61916666666667	-0.0290870666503906
2.6225	-0.034332275390625
2.62583333333334	-0.034332275390625
2.62916666666667	-0.034332275390625
2.6325	-0.030517578125
2.63583333333334	-0.019073486328125
2.63916666666667	-0.00762939453125
2.6425	-0.000476837158203125
2.64583333333334	0.00238418579101563
2.64916666666667	0.00286102294921875
2.6525	0.00286102294921875
2.65583333333334	0.00143051147460938
2.65916666666667	0.00238418579101563
2.6625	0.00286102294921875
2.66583333333334	0.000476837158203125
2.66916666666667	-0.00238418579101563
2.6725	-0.00143051147460938
2.67583333333334	-0.00238418579101563
2.67916666666667	-0.00524520874023438
2.6825	-0.0104904174804688
2.68583333333334	-0.011444091796875
2.68916666666667	-0.0095367431640625
2.6925	-0.0095367431640625
2.69583333333334	-0.0119209289550781
2.69916666666667	-0.0205039978027344
2.7025	-0.0286102294921875
2.70583333333334	-0.0357627868652344
2.70916666666667	-0.0333786010742188
2.7125	-0.0309944152832031
2.71583333333334	-0.0247955322265625
2.71916666666667	-0.0185966491699219
2.7225	-0.0119209289550781
2.72583333333334	-0.00667572021484375
2.72916666666667	-0.0119209289550781
2.7325	-0.0214576721191406
2.73583333333334	-0.0309944152832031
2.73916666666667	-0.0357627868652344
2.7425	-0.0338554382324219
2.74583333333334	-0.0247955322265625
2.74916666666667	-0.0128746032714844
2.7525	-0.0095367431640625
2.75583333333334	-0.0138282775878906
2.75916666666667	-0.0214576721191406
2.7625	-0.0257492065429688
2.76583333333334	-0.0295639038085938
2.76916666666667	-0.0271797180175781
2.7725	-0.0143051147460938
2.77583333333334	0.0019073486328125
2.77916666666667	0.011444091796875
2.7825	0.0138282775878906
2.78583333333334	0.0147819519042969
2.78916666666667	0.0185966491699219
2.7925	0.0200271606445313
2.79583333333334	0.0233650207519531
2.79916666666667	0.0309944152832031
2.8025	0.0400543212890625
2.80583333333334	0.0448226928710938
2.80916666666667	0.0443458557128906
2.8125	0.0438690185546875
2.81583333333334	0.0472068786621094
2.81916666666667	0.05340576171875
2.8225	0.0658035278320313
2.82583333333334	0.0786781311035157
2.82916666666667	0.0867843627929688
2.8325	0.0872611999511719
2.83583333333334	0.0791549682617188
2.83916666666667	0.0677108764648438
2.8425	0.0486373901367188
2.84583333333334	0.0309944152832031
2.84916666666667	0.0209808349609375
2.8525	0.0133514404296875
2.85583333333334	0.0104904174804688
2.85916666666667	0.0057220458984375
2.8625	0.00476837158203125
2.86583333333334	0.00143051147460938
2.86916666666667	-0.00858306884765625
2.8725	-0.0138282775878906
2.87583333333334	-0.0157356262207031
2.87916666666667	-0.0100135803222656
2.8825	-0.00476837158203125
2.88583333333334	0.00143051147460938
2.88916666666667	0.00905990600585938
2.8925	0.0143051147460938
2.89583333333334	0.0128746032714844
2.89916666666667	0.0057220458984375
2.9025	0.00333786010742188
2.90583333333334	0.00524520874023438
2.90916666666667	0.0095367431640625
2.9125	0.0152587890625
2.91583333333334	0.0300407409667969
2.91916666666667	0.0505447387695313
2.9225	0.0643730163574219
2.92583333333334	0.0667572021484375
2.92916666666667	0.0596046447753907
2.9325	0.0510215759277344
2.93583333333334	0.0367164611816406
2.93916666666667	0.0166893005371094
2.9425	-0.0019073486328125
2.94583333333334	-0.00810623168945313
2.94916666666667	-0.00429153442382813
2.9525	0
2.95583333333334	0.00524520874023438
2.95916666666667	0.0128746032714844
2.9625	0.0195503234863281
2.96583333333334	0.0185966491699219
2.96916666666667	0.0143051147460938
2.9725	0.00905990600585938
2.97583333333334	0.00524520874023438
2.97916666666667	0.00286102294921875
2.9825	0.00286102294921875
2.98583333333334	0.00476837158203125
2.98916666666667	0.00286102294921875
2.9925	0.00333786010742188
2.99583333333334	0.00429153442382813
2.99916666666667	0.00524520874023438
3.0025	0.00619888305664063
3.00583333333334	0.00667572021484375
3.00916666666667	0.00762939453125
3.0125	0.00715255737304688
3.01583333333334	0.0128746032714844
3.01916666666667	0.0247955322265625
3.0225	0.0414848327636719
3.02583333333334	0.0638961791992188
3.02916666666667	0.0934600830078125
3.0325	0.129222869873047
3.03583333333334	0.160694122314453
3.03916666666667	0.196456909179688
3.0425	0.239372253417969
3.04583333333334	0.293254852294922
3.04916666666667	0.361919403076172
3.0525	0.45156478881836
3.05583333333334	0.568866729736328
3.05916666666667	0.70953369140625
3.0625	0.893115997314453
3.06583333333334	1.12485885620117
3.06916666666667	1.41000747680664
3.0725	1.7547607421875
3.07583333333334	2.16436386108399
3.07916666666667	2.64644622802735
3.0825	3.18193435668946
3.08583333333334	3.7679672241211
3.08916666666667	4.39500808715821
3.0925	5.04064559936524
3.09583333333334	5.68246841430664
3.09916666666667	6.29234313964844
3.1025	6.85358047485352
3.10583333333334	7.33804702758789
3.10916666666667	7.72619247436524
3.1125	8.00848007202149
3.11583333333334	8.1782341003418
3.11916666666667	8.23688507080078
3.1225	8.19158554077149
3.12583333333334	8.06570053100586
3.12916666666667	7.86447525024414
3.1325	7.5984001159668
3.13583333333334	7.28416442871094
3.13916666666667	6.93798065185547
3.1425	6.56986236572266
3.14583333333334	6.18267059326172
3.14916666666667	5.79309463500977
3.1525	5.40733337402344
3.15583333333334	5.03015518188477
3.15916666666667	4.66251373291016
3.1625	4.31632995605469
3.16583333333334	3.99589538574219
3.16916666666667	3.70073318481446
3.1725	3.43656539916992
3.17583333333334	3.19719314575196
3.17916666666667	2.98357009887696
3.1825	2.78568267822266
3.18583333333334	2.60019302368164
3.18916666666667	2.4256706237793
3.1925	2.26020812988281
3.19583333333334	2.10857391357422
3.19916666666667	1.9683837890625
3.2025	1.84011459350586
3.20583333333334	1.72042846679688
3.20916666666667	1.60980224609375
3.2125	1.51157379150391
3.21583333333334	1.42383575439453
3.21916666666667	1.34468078613281
3.2225	1.27077102661133
3.22583333333334	1.20162963867188
3.22916666666667	1.13582611083985
3.2325	1.07383728027344
3.23583333333334	1.01852416992188
3.23916666666667	0.969409942626953
3.2425	0.92315673828125
3.24583333333334	0.879764556884766
3.24916666666667	0.841140747070313
3.2525	0.803947448730469
3.25583333333334	0.767230987548828
3.25916666666667	0.731468200683594
3.2625	0.70333480834961
3.26583333333334	0.680923461914063
3.26916666666667	0.658512115478516
3.2725	0.638008117675782
3.27583333333334	0.616073608398438
3.27916666666667	0.591278076171875
3.2825	0.559806823730469
3.28583333333334	0.530719757080078
3.28916666666667	0.498771667480469
3.2925	0.467777252197266
3.29583333333334	0.43630599975586
3.29916666666667	0.412464141845703
3.3025	0.39815902709961
3.30583333333334	0.380516052246094
3.30916666666667	0.364780426025391
3.3125	0.349998474121094
3.31583333333334	0.343799591064453
3.31916666666667	0.33712387084961
3.3225	0.324249267578125
3.32583333333334	0.309944152832031
3.32916666666667	0.299453735351563
3.3325	0.290870666503906
3.33583333333334	0.283241271972656
3.33916666666667	0.277042388916016
3.3425	0.270843505859375
3.34583333333334	0.266551971435547
3.34916666666667	0.260353088378906
3.3525	0.2593994140625
3.35583333333334	0.255107879638672
3.35916666666667	0.244617462158203
3.3625	0.23651123046875
3.36583333333334	0.226020812988281
3.36916666666667	0.218868255615235
3.3725	0.200748443603516
3.37583333333334	0.182628631591797
3.37916666666667	0.172138214111328
3.3825	0.169754028320313
3.38583333333334	0.176429748535156
3.38916666666667	0.181674957275391
3.3925	0.1983642578125
3.39583333333334	0.215530395507813
3.39916666666667	0.226020812988281
3.4025	0.223636627197266
3.40583333333334	0.209808349609375
3.40916666666667	0.196456909179688
3.4125	0.179767608642578
3.41583333333334	0.164031982421875
3.41916666666667	0.148296356201172
3.4225	0.136375427246094
3.42583333333334	0.130653381347656
3.42916666666667	0.126361846923828
3.4325	0.119686126708985
3.43583333333334	0.105381011962891
3.43916666666667	0.0891685485839844
3.4425	0.0777244567871094
3.44583333333334	0.0720024108886719
3.44916666666667	0.0710487365722657
3.4525	0.0734329223632813
3.45583333333334	0.0786781311035157
3.45916666666667	0.0844001770019531
3.4625	0.0858306884765625
3.46583333333334	0.0820159912109375
3.46916666666667	0.072479248046875
3.4725	0.0557899475097657
3.47583333333334	0.0400543212890625
3.47916666666667	0.026702880859375
3.4825	0.0219345092773438
3.48583333333334	0.0185966491699219
3.48916666666667	0.0214576721191406
3.4925	0.0309944152832031
3.49583333333334	0.0462532043457031
3.49916666666667	0.0638961791992188
3.5025	0.0743865966796875
3.50583333333334	0.0796318054199219
3.50916666666667	0.0791549682617188
3.5125	0.0824928283691406
3.51583333333334	0.0863075256347656
3.51916666666667	0.0882148742675781
3.5225	0.0896453857421875
3.52583333333334	0.0905990600585938
3.52916666666667	0.0863075256347656
3.5325	0.0815391540527344
3.53583333333334	0.0758171081542969
3.53916666666667	0.0696182250976563
3.5425	0.0600814819335938
3.54583333333334	0.0491142272949219
3.54916666666667	0.0457763671875
3.5525	0.0429153442382813
3.55583333333334	0.0376701354980469
3.55916666666667	0.0281333923339844
3.5625	0.02288818359375
3.56583333333334	0.026702880859375
3.56916666666667	0.0252723693847656
3.5725	0.0138282775878906
3.57583333333334	-0.00143051147460938
3.57916666666667	-0.00762939453125
3.5825	-0.00333786010742188
3.58583333333334	0.00238418579101563
3.58916666666667	0.011444091796875
3.5925	0.0252723693847656
3.59583333333334	0.0424385070800781
3.59916666666667	0.0562667846679688
3.6025	0.0615119934082032
3.60583333333334	0.0576972961425782
3.60916666666667	0.0510215759277344
3.6125	0.0472068786621094
3.61583333333334	0.0410079956054688
3.61916666666667	0.0324249267578125
3.6225	0.0238418579101563
3.62583333333334	0.0238418579101563
3.62916666666667	0.0252723693847656
3.6325	0.0233650207519531
3.63583333333334	0.0233650207519531
3.63916666666667	0.0233650207519531
3.6425	0.0257492065429688
3.64583333333334	0.0200271606445313
3.64916666666667	0.0123977661132813
3.6525	0.00429153442382813
3.65583333333334	-0.000476837158203125
3.65916666666667	0.0019073486328125
3.6625	0.00619888305664063
3.66583333333334	0.0133514404296875
3.66916666666667	0.019073486328125
3.6725	0.02288818359375
3.67583333333334	0.0247955322265625
3.67916666666667	0.019073486328125
3.6825	0.00524520874023438
3.68583333333334	-0.0147819519042969
3.68916666666667	-0.0295639038085938
3.6925	-0.0348091125488281
3.69583333333334	-0.0371932983398438
3.69916666666667	-0.0429153442382813
3.7025	-0.049591064453125
3.70583333333334	-0.0514984130859375
3.70916666666667	-0.0481605529785156
3.7125	-0.0443458557128906
3.71583333333334	-0.0438690185546875
3.71916666666667	-0.0386238098144531
3.7225	-0.0209808349609375
3.72583333333334	0.0095367431640625
3.72916666666667	0.0448226928710938
3.7325	0.0848770141601563
3.73583333333334	0.139713287353516
3.73916666666667	0.216960906982422
3.7425	0.319004058837891
3.74583333333334	0.44393539428711
3.74916666666667	0.590801239013672
3.7525	0.761032104492188
3.75583333333334	0.960826873779297
3.75916666666667	1.18732452392578
3.7625	1.44338607788086
3.76583333333334	1.72472000122071
3.76916666666667	2.0437240600586
3.7725	2.40230560302735
3.77583333333334	2.79760360717774
3.77916666666667	3.22580337524414
3.7825	3.67975234985352
3.78583333333334	4.15325164794922
3.78916666666667	4.64057922363281
3.7925	5.13935089111328
3.79583333333334	5.63764572143555
3.79916666666667	6.1330795288086
3.8025	6.61945343017578
3.80583333333334	7.09772109985352
3.80916666666667	7.54547119140625
3.8125	7.95602798461914
3.81583333333334	8.33177566528321
3.81916666666667	8.66222381591797
3.8225	8.93974304199219
3.82583333333334	9.15956497192383
3.82916666666667	9.33122634887696
3.8325	9.44900512695313
3.83583333333334	9.50002670288086
3.83916666666667	9.48381423950196
3.8425	9.40370559692383
3.84583333333334	9.26303863525391
3.84916666666667	9.05656814575196
3.8525	8.78715515136719
3.85583333333334	8.47387313842774
3.85916666666667	8.12292098999024
3.8625	7.74908065795899
3.86583333333334	7.35282897949219
3.86916666666667	6.94370269775391
3.8725	6.53076171875
3.87583333333334	6.11639022827149
3.87916666666667	5.71012496948242
3.8825	5.30433654785157
3.88583333333334	4.90188598632813
3.88916666666667	4.51087951660156
3.8925	4.13990020751953
3.89583333333334	3.79037857055664
3.89916666666667	3.45897674560547
3.9025	3.15093994140625
3.90583333333334	2.87532806396485
3.90916666666667	2.62594223022461
3.9125	2.40468978881836
3.91583333333334	2.20441818237305
3.91916666666667	2.0284652709961
3.9225	1.8758773803711
3.92583333333334	1.73807144165039
3.92916666666667	1.6169548034668
3.9325	1.5106201171875
3.93583333333334	1.43051147460938
3.93916666666667	1.37186050415039
3.9425	1.33323669433594
3.94583333333334	1.31702423095703
3.94916666666667	1.3265609741211
3.9525	1.35946273803711
3.95583333333334	1.40762329101563
3.95916666666667	1.47485733032227
3.9625	1.57499313354492
3.96583333333334	1.71661376953125
3.96916666666667	1.90210342407227
3.9725	2.13909149169922
3.97583333333334	2.43711471557617
3.97916666666667	2.81572341918946
3.9825	3.28636169433594
3.98583333333334	3.86333465576172
3.98916666666667	4.56953048706055
3.9925	5.42449951171875
3.99583333333334	6.45494461059571
3.99916666666667	7.67707824707032
4.0025	9.10615921020508
4.00583333333334	10.7598304748535
4.00916666666667	12.6514434814453
4.0125	14.793872833252
4.01583333333334	17.1976089477539
4.01916666666667	19.8550224304199
4.0225	22.7422714233399
4.02583333333334	25.8183479309082
4.02916666666667	29.0217399597168
4.0325	32.2947502136231
4.03583333333334	35.5510711669922
4.03916666666667	38.7053489685059
4.0425	41.6622161865235
4.04583333333334	44.3353652954102
4.04916666666667	46.6494560241699
4.0525	48.5186576843262
4.05583333333334	49.8695373535156
4.05916666666667	50.6529808044434
4.0625	50.8513450622559
4.06583333333334	50.4617691040039
4.06916666666667	49.5004653930664
4.0725	48.0108261108399
4.07583333333334	46.0567474365235
4.07916666666667	43.7173843383789
4.0825	41.0714149475098
4.08583333333334	38.2089614868164
4.08916666666667	35.2115631103516
4.0925	32.1621894836426
4.09583333333334	29.1328430175781
4.09916666666667	26.1826515197754
4.1025	23.3678817749024
4.10583333333334	20.7290649414063
4.10916666666667	18.3072090148926
4.1125	16.1118507385254
4.11583333333334	14.1401290893555
4.11916666666667	12.3858451843262
4.1225	10.8485221862793
4.12583333333334	9.51671600341797
4.12916666666667	8.35943222045899
4.1325	7.36474990844727
4.13583333333334	6.52074813842774
4.13916666666667	5.80453872680664
4.1425	5.19323348999024
4.14583333333334	4.66632843017578
4.14916666666667	4.21428680419922
4.1525	3.82423400878906
4.15583333333334	3.48329544067383
4.15916666666667	3.19099426269531
4.1625	2.93254852294922
4.16583333333334	2.71129608154297
4.16916666666667	2.52008438110352
4.1725	2.35271453857422
4.17583333333334	2.20394134521485
4.17916666666667	2.06947326660156
4.1825	1.94692611694336
4.18583333333334	1.82628631591797
4.18916666666667	1.7085075378418
4.1925	1.59692764282227
4.19583333333334	1.4944076538086
4.19916666666667	1.39808654785156
4.2025	1.312255859375
4.20583333333334	1.23119354248047
4.20916666666667	1.15537643432617
4.2125	1.08194351196289
4.21583333333334	1.01566314697266
4.21916666666667	0.950336456298828
4.2225	0.886917114257813
4.22583333333334	0.823497772216797
4.22916666666667	0.767707824707032
4.2325	0.718116760253907
4.23583333333334	0.669956207275391
4.23916666666667	0.620365142822266
4.2425	0.571250915527344
4.24583333333334	0.524997711181641
4.24916666666667	0.475883483886719
4.2525	0.421524047851563
4.25583333333334	0.35858154296875
4.25916666666667	0.2899169921875
4.2625	0.215530395507813
4.26583333333334	0.136375427246094
4.26916666666667	0.0519752502441407
4.2725	-0.0443458557128906
4.27583333333334	-0.150680541992188
4.27916666666667	-0.263690948486328
4.2825	-0.391006469726563
4.28583333333334	-0.536441802978516
4.28916666666667	-0.698566436767578
4.2925	-0.86212158203125
4.29583333333334	-1.03330612182617
4.29916666666667	-1.20878219604492
4.3025	-1.39236450195313
4.30583333333334	-1.57785415649414
4.30916666666667	-1.77192687988281
4.3125	-1.97553634643555
4.31583333333334	-2.17676162719727
4.31916666666667	-2.36988067626953
4.3225	-2.54583358764649
4.32583333333334	-2.70986557006836
4.32916666666667	-2.86197662353516
4.3325	-2.99835205078125
4.33583333333334	-3.11136245727539
4.33916666666667	-3.20768356323242
4.3425	-3.28111648559571
4.34583333333334	-3.32498550415039
4.34916666666667	-3.3259391784668
4.3525	-3.29351425170899
4.35583333333334	-3.24201583862305
4.35916666666667	-3.17096710205078
4.3625	-3.07750701904297
4.36583333333334	-2.96068191528321
4.36916666666667	-2.82907485961914
4.3725	-2.68030166625977
4.37583333333334	-2.51340866088867
4.37916666666667	-2.32505798339844
4.3825	-2.12621688842774
4.38583333333334	-1.92070007324219
4.38916666666667	-1.71852111816406
4.3925	-1.52158737182617
4.39583333333334	-1.33848190307617
4.39916666666667	-1.1744499206543
4.4025	-1.02806091308594
4.40583333333334	-0.899314880371094
4.40916666666667	-0.78725814819336
4.4125	-0.693321228027344
4.41583333333334	-0.608921051025391
4.41916666666667	-0.531196594238282
4.4225	-0.46539306640625
4.42583333333334	-0.416755676269531
4.42916666666667	-0.3814697265625
4.4325	-0.356197357177735
4.43583333333334	-0.338554382324219
4.43916666666667	-0.331401824951172
4.4425	-0.328540802001953
4.44583333333334	-0.32806396484375
4.44916666666667	-0.315666198730469
4.4525	-0.29134750366211
4.45583333333334	-0.263690948486328
4.45916666666667	-0.241756439208985
4.4625	-0.225543975830078
4.46583333333334	-0.211715698242188
4.46916666666667	-0.206470489501953
4.4725	-0.213146209716797
4.47583333333334	-0.224590301513672
4.47916666666667	-0.227451324462891
4.4825	-0.217914581298828
4.48583333333334	-0.200748443603516
4.48916666666667	-0.185966491699219
4.4925	-0.173091888427735
4.49583333333334	-0.164031982421875
4.49916666666667	-0.158309936523438
4.5025	-0.153541564941406
4.50583333333334	-0.144004821777344
4.50916666666667	-0.127315521240235
4.5125	-0.109195709228516
4.51583333333334	-0.0905990600585938
4.51916666666667	-0.0758171081542969
4.5225	-0.0667572021484375
4.52583333333334	-0.0681877136230469
4.52916666666667	-0.072479248046875
4.5325	-0.0758171081542969
4.53583333333334	-0.0791549682617188
4.53916666666667	-0.0810623168945313
4.5425	-0.080108642578125
4.54583333333334	-0.0748634338378907
4.54916666666667	-0.0758171081542969
4.5525	-0.0743865966796875
4.55583333333334	-0.064849853515625
4.55916666666667	-0.0500679016113282
4.5625	-0.0386238098144531
4.56583333333334	-0.0324249267578125
4.56916666666667	-0.0233650207519531
4.5725	-0.0147819519042969
4.57583333333334	-0.00476837158203125
4.57916666666667	0.00524520874023438
4.5825	0.0185966491699219
4.58583333333334	0.0333786010742188
4.58916666666667	0.0414848327636719
4.5925	0.0424385070800781
4.59583333333334	0.0333786010742188
4.59916666666667	0.0262260437011719
4.6025	0.0209808349609375
4.60583333333334	0.0157356262207031
4.60916666666667	0.0128746032714844
4.6125	0.0133514404296875
4.61583333333334	0.0219345092773438
4.61916666666667	0.0286102294921875
4.6225	0.0295639038085938
4.62583333333334	0.0290870666503906
4.62916666666667	0.0252723693847656
4.6325	0.0200271606445313
4.63583333333334	0.0123977661132813
4.63916666666667	0.00858306884765625
4.6425	0.0147819519042969
4.64583333333334	0.0243186950683594
4.64916666666667	0.0395774841308594
4.6525	0.0510215759277344
4.65583333333334	0.0605583190917969
4.65916666666667	0.0629425048828125
4.6625	0.0557899475097657
4.66583333333334	0.0405311584472656
4.66916666666667	0.0257492065429688
4.6725	0.0219345092773438
4.67583333333334	0.0238418579101563
4.67916666666667	0.0233650207519531
4.6825	0.019073486328125
4.68583333333334	0.0224113464355469
4.68916666666667	0.0262260437011719
4.6925	0.0214576721191406
4.69583333333334	0.0095367431640625
4.69916666666667	0
4.7025	-0.0057220458984375
4.70583333333334	-0.0152587890625
4.70916666666667	-0.0247955322265625
4.7125	-0.0281333923339844
4.71583333333334	-0.0238418579101563
4.71916666666667	-0.0185966491699219
4.7225	-0.0138282775878906
4.72583333333334	-0.00429153442382813
4.72916666666667	0.0104904174804688
4.7325	0.0233650207519531
4.73583333333334	0.0262260437011719
4.73916666666667	0.0238418579101563
4.7425	0.0233650207519531
4.74583333333334	0.0224113464355469
4.74916666666667	0.019073486328125
4.7525	0.0128746032714844
4.75583333333334	0.0123977661132813
4.75916666666667	0.0147819519042969
4.7625	0.0166893005371094
4.76583333333334	0.0185966491699219
4.76916666666667	0.0214576721191406
4.7725	0.0233650207519531
4.77583333333334	0.0219345092773438
4.77916666666667	0.0195503234863281
4.7825	0.0147819519042969
4.78583333333334	0.00762939453125
4.78916666666667	-0.00619888305664063
4.7925	-0.0205039978027344
4.79583333333334	-0.0276565551757813
4.79916666666667	-0.026702880859375
4.8025	-0.0200271606445313
4.80583333333334	-0.0152587890625
4.80916666666667	-0.0095367431640625
4.8125	-0.00524520874023438
4.81583333333334	-0.00095367431640625
4.81916666666667	0.000476837158203125
4.8225	0.000476837158203125
4.82583333333334	0.0057220458984375
4.82916666666667	0.0119209289550781
4.8325	0.0181198120117188
4.83583333333334	0.0133514404296875
4.83916666666667	0.00667572021484375
4.8425	0.00238418579101563
4.84583333333334	-0.000476837158203125
4.84916666666667	0.00095367431640625
4.8525	0.00762939453125
4.85583333333334	0.0233650207519531
4.85916666666667	0.0429153442382813
4.8625	0.0615119934082032
4.86583333333334	0.0748634338378907
4.86916666666667	0.0782012939453125
4.8725	0.0710487365722657
4.87583333333334	0.0557899475097657
4.87916666666667	0.0357627868652344
4.8825	0.0205039978027344
4.88583333333334	0.0133514404296875
4.88916666666667	0.0138282775878906
4.8925	0.0247955322265625
4.89583333333334	0.0414848327636719
4.89916666666667	0.0524520874023438
4.9025	0.0486373901367188
4.90583333333334	0.0400543212890625
4.90916666666667	0.0348091125488281
4.9125	0.0290870666503906
4.91583333333334	0.0185966491699219
4.91916666666667	0.0104904174804688
4.9225	0.011444091796875
4.92583333333334	0.0171661376953125
4.92916666666667	0.0257492065429688
4.9325	0.0290870666503906
4.93583333333334	0.0300407409667969
4.93916666666667	0.0324249267578125
4.9425	0.0352859497070313
4.94583333333334	0.0300407409667969
4.94916666666667	0.0152587890625
4.9525	0.00238418579101563
4.95583333333334	-0.0057220458984375
4.95916666666667	-0.0100135803222656
4.9625	-0.0157356262207031
4.96583333333334	-0.0185966491699219
4.96916666666667	-0.0262260437011719
4.9725	-0.0367164611816406
4.97583333333334	-0.0448226928710938
4.97916666666667	-0.0467300415039063
4.9825	-0.0443458557128906
4.98583333333334	-0.0367164611816406
4.98916666666667	-0.0205039978027344
4.9925	0
4.99583333333334	0.0128746032714844
4.99916666666667	0.0166893005371094
5.0025	0.0143051147460938
5.00583333333334	0.0104904174804688
5.00916666666667	0.00333786010742188
5.0125	-0.00715255737304688
5.01583333333334	-0.0166893005371094
5.01916666666667	-0.0257492065429688
5.0225	-0.0333786010742188
5.02583333333334	-0.0414848327636719
5.02916666666667	-0.0481605529785156
5.0325	-0.0529289245605469
5.03583333333334	-0.0553131103515625
5.03916666666667	-0.057220458984375
5.0425	-0.0586509704589844
5.04583333333334	-0.057220458984375
5.04916666666667	-0.0457763671875
5.0525	-0.0281333923339844
5.05583333333334	-0.0100135803222656
5.05916666666667	0.00810623168945313
5.0625	0.0224113464355469
5.06583333333334	0.0281333923339844
5.06916666666667	0.0257492065429688
5.0725	0.0233650207519531
5.07583333333334	0.0252723693847656
5.07916666666667	0.0257492065429688
5.0825	0.0233650207519531
5.08583333333334	0.0176429748535156
5.08916666666667	0.00476837158203125
5.0925	-0.0100135803222656
5.09583333333334	-0.0238418579101563
5.09916666666667	-0.034332275390625
5.1025	-0.0443458557128906
5.10583333333334	-0.0491142272949219
5.10916666666667	-0.0457763671875
5.1125	-0.0410079956054688
5.11583333333334	-0.0357627868652344
5.11916666666667	-0.0300407409667969
5.1225	-0.0224113464355469
5.12583333333334	-0.0147819519042969
5.12916666666667	-0.0109672546386719
5.1325	-0.00476837158203125
5.13583333333334	0.000476837158203125
5.13916666666667	0.00095367431640625
5.1425	-0.00762939453125
5.14583333333334	-0.0133514404296875
5.14916666666667	-0.0109672546386719
5.1525	-0.0100135803222656
5.15583333333334	-0.0119209289550781
5.15916666666667	-0.0095367431640625
5.1625	0.00286102294921875
5.16583333333334	0.0147819519042969
5.16916666666667	0.0238418579101563
5.1725	0.0314712524414063
5.17583333333334	0.0348091125488281
5.17916666666667	0.0290870666503906
5.1825	0.0147819519042969
5.18583333333334	0.00429153442382813
5.18916666666667	-0.0057220458984375
5.1925	-0.0138282775878906
5.19583333333334	-0.019073486328125
5.19916666666667	-0.0233650207519531
5.2025	-0.02288818359375
5.20583333333334	-0.0276565551757813
5.20916666666667	-0.0338554382324219
5.2125	-0.0433921813964844
5.21583333333334	-0.0486373901367188
5.21916666666667	-0.0457763671875
5.2225	-0.03814697265625
5.22583333333334	-0.0286102294921875
5.22916666666667	-0.0233650207519531
5.2325	-0.0200271606445313
5.23583333333334	-0.0166893005371094
5.23916666666667	-0.00810623168945313
5.2425	-0.00238418579101563
5.24583333333334	0.0019073486328125
5.24916666666667	0.00619888305664063
5.2525	0.0119209289550781
5.25583333333334	0.0128746032714844
5.25916666666667	0.0057220458984375
5.2625	0.00095367431640625
5.26583333333334	-0.00238418579101563
5.26916666666667	-0.00429153442382813
5.2725	-0.00429153442382813
5.27583333333334	-0.003814697265625
5.27916666666667	-0.00524520874023438
5.2825	-0.0123977661132813
5.28583333333334	-0.0157356262207031
5.28916666666667	-0.0162124633789063
5.2925	-0.0166893005371094
5.29583333333334	-0.0181198120117188
5.29916666666667	-0.0176429748535156
5.3025	-0.0123977661132813
5.30583333333334	-0.00858306884765625
5.30916666666667	-0.0095367431640625
5.3125	-0.0119209289550781
5.31583333333334	-0.0109672546386719
5.31916666666667	-0.003814697265625
5.3225	0.00476837158203125
5.32583333333334	0.00762939453125
5.32916666666667	0.0095367431640625
5.3325	0.00810623168945313
5.33583333333334	0.00524520874023438
5.33916666666667	-0.00143051147460938
5.3425	-0.00905990600585938
5.34583333333334	-0.0143051147460938
5.34916666666667	-0.0219345092773438
5.3525	-0.030517578125
5.35583333333334	-0.0319480895996094
5.35916666666667	-0.0286102294921875
5.3625	-0.0243186950683594
5.36583333333334	-0.02288818359375
5.36916666666667	-0.0147819519042969
5.3725	-0.00429153442382813
5.37583333333334	-0.00095367431640625
5.37916666666667	-0.000476837158203125
5.3825	-0.003814697265625
5.38583333333334	-0.00524520874023438
5.38916666666667	-0.011444091796875
5.3925	-0.0162124633789063
5.39583333333334	-0.019073486328125
5.39916666666667	-0.0200271606445313
5.4025	-0.0195503234863281
5.40583333333334	-0.0205039978027344
5.40916666666667	-0.0195503234863281
5.4125	-0.0185966491699219
5.41583333333334	-0.0166893005371094
5.41916666666667	-0.0128746032714844
5.4225	-0.0057220458984375
5.42583333333334	0.00143051147460938
5.42916666666667	0.00333786010742188
5.4325	0.00524520874023438
5.43583333333334	0.00429153442382813
5.43916666666667	0.000476837158203125
5.4425	-0.00858306884765625
5.44583333333334	-0.0138282775878906
5.44916666666667	-0.0166893005371094
5.4525	-0.0200271606445313
5.45583333333334	-0.0219345092773438
5.45916666666667	-0.0195503234863281
5.4625	-0.0171661376953125
5.46583333333334	-0.0176429748535156
5.46916666666667	-0.0166893005371094
5.4725	-0.011444091796875
5.47583333333334	-0.00333786010742188
5.47916666666667	-0.000476837158203125
5.4825	-0.0019073486328125
5.48583333333334	-0.00429153442382813
5.48916666666667	-0.00619888305664063
5.4925	-0.0119209289550781
5.49583333333334	-0.0157356262207031
5.49916666666667	-0.0119209289550781
5.5025	0.00143051147460938
5.50583333333334	0.0138282775878906
5.50916666666667	0.0262260437011719
5.5125	0.0352859497070313
5.51583333333334	0.0357627868652344
5.51916666666667	0.026702880859375
5.5225	0.0147819519042969
5.52583333333334	0.0157356262207031
5.52916666666667	0.0219345092773438
5.5325	0.0300407409667969
5.53583333333334	0.034332275390625
5.53916666666667	0.03814697265625
5.5425	0.0414848327636719
5.54583333333334	0.0410079956054688
5.54916666666667	0.0371932983398438
5.5525	0.0286102294921875
5.55583333333334	0.0205039978027344
5.55916666666667	0.0138282775878906
5.5625	0.0109672546386719
5.56583333333334	0.00905990600585938
5.56916666666667	0.00619888305664063
5.5725	0.00429153442382813
5.57583333333334	0.0100135803222656
5.57916666666667	0.0209808349609375
5.5825	0.026702880859375
5.58583333333334	0.0238418579101563
5.58916666666667	0.0224113464355469
5.5925	0.0295639038085938
5.59583333333334	0.0314712524414063
5.59916666666667	0.0224113464355469
5.6025	0.0128746032714844
5.60583333333334	0.00905990600585938
5.60916666666667	0.00476837158203125
5.6125	-0.003814697265625
5.61583333333334	-0.00524520874023438
5.61916666666667	0
5.6225	0.00667572021484375
5.62583333333334	0.011444091796875
5.62916666666667	0.0157356262207031
5.6325	0.0219345092773438
5.63583333333334	0.026702880859375
5.63916666666667	0.030517578125
5.6425	0.0286102294921875
5.64583333333334	0.0205039978027344
5.64916666666667	0.0133514404296875
5.6525	0.0095367431640625
5.65583333333334	0.00715255737304688
5.65916666666667	0.0019073486328125
5.6625	-0.00429153442382813
5.66583333333334	-0.00429153442382813
5.66916666666667	-0.00238418579101563
5.6725	-0.00429153442382813
5.67583333333334	-0.0100135803222656
5.67916666666667	-0.0162124633789063
5.6825	-0.019073486328125
5.68583333333334	-0.0281333923339844
5.68916666666667	-0.0391006469726563
5.6925	-0.0448226928710938
5.69583333333334	-0.0448226928710938
5.69916666666667	-0.0400543212890625
5.7025	-0.0290870666503906
5.70583333333334	-0.00715255737304688
5.70916666666667	0.00858306884765625
5.7125	0.00715255737304688
5.71583333333334	-0.00286102294921875
5.71916666666667	-0.00858306884765625
5.7225	-0.0119209289550781
5.72583333333334	-0.0195503234863281
5.72916666666667	-0.0205039978027344
5.7325	-0.00762939453125
5.73583333333334	0.00762939453125
5.73916666666667	0.0104904174804688
5.7425	0.0057220458984375
5.74583333333334	0
5.74916666666667	0
5.7525	0.00143051147460938
5.75583333333334	0.00619888305664063
5.75916666666667	0.0181198120117188
5.7625	0.02288818359375
5.76583333333334	0.0276565551757813
5.76916666666667	0.0219345092773438
5.7725	0.0123977661132813
5.77583333333334	0.000476837158203125
5.77916666666667	-0.00905990600585938
5.7825	-0.0095367431640625
5.78583333333334	-0.0152587890625
5.78916666666667	-0.0176429748535156
5.7925	-0.0166893005371094
5.79583333333334	-0.00905990600585938
5.79916666666667	0.000476837158203125
5.8025	0.0128746032714844
5.80583333333334	0.0314712524414063
5.80916666666667	0.0462532043457031
5.8125	0.05340576171875
5.81583333333334	0.0514984130859375
5.81916666666667	0.0414848327636719
5.8225	0.0224113464355469
5.82583333333334	0.00095367431640625
5.82916666666667	-0.0104904174804688
5.8325	-0.0152587890625
5.83583333333334	-0.0171661376953125
5.83916666666667	-0.0185966491699219
5.8425	-0.0109672546386719
5.84583333333334	-0.0057220458984375
5.84916666666667	-0.00810623168945313
5.8525	-0.0214576721191406
5.85583333333334	-0.0329017639160156
5.85916666666667	-0.0357627868652344
5.8625	-0.034332275390625
5.86583333333334	-0.0262260437011719
5.86916666666667	-0.0185966491699219
5.8725	-0.00619888305664063
5.87583333333334	0.00143051147460938
5.87916666666667	0.00286102294921875
5.8825	-0.003814697265625
5.88583333333334	-0.0123977661132813
5.88916666666667	-0.0209808349609375
5.8925	-0.0286102294921875
5.89583333333334	-0.030517578125
5.89916666666667	-0.0247955322265625
5.9025	-0.0185966491699219
5.90583333333334	-0.0176429748535156
5.90916666666667	-0.0128746032714844
5.9125	-0.00429153442382813
5.91583333333334	0
5.91916666666667	-0.00762939453125
5.9225	-0.0185966491699219
5.92583333333334	-0.0195503234863281
5.92916666666667	-0.0195503234863281
5.9325	-0.0257492065429688
5.93583333333334	-0.030517578125
5.93916666666667	-0.0295639038085938
5.9425	-0.0243186950683594
5.94583333333334	-0.0276565551757813
5.94916666666667	-0.030517578125
5.9525	-0.0281333923339844
5.95583333333334	-0.0238418579101563
5.95916666666667	-0.0209808349609375
5.9625	-0.0224113464355469
5.96583333333334	-0.0195503234863281
5.96916666666667	-0.0171661376953125
5.9725	-0.0133514404296875
5.97583333333334	-0.0100135803222656
5.97916666666667	-0.0057220458984375
5.9825	0.00095367431640625
5.98583333333334	0.00667572021484375
5.98916666666667	0.0138282775878906
5.9925	0.0157356262207031
5.99583333333334	0.0138282775878906
5.99916666666667	0.0095367431640625
6.0025	0.00667572021484375
6.00583333333334	0.003814697265625
6.00916666666667	-0.00143051147460938
6.0125	-0.0019073486328125
6.01583333333334	-0.00143051147460938
6.01916666666667	-0.003814697265625
6.0225	-0.0100135803222656
6.02583333333334	-0.0128746032714844
6.02916666666667	-0.0157356262207031
6.0325	-0.0219345092773438
6.03583333333334	-0.0333786010742188
6.03916666666667	-0.03814697265625
6.0425	-0.0395774841308594
6.04583333333334	-0.0467300415039063
6.04916666666667	-0.0524520874023438
6.0525	-0.0519752502441407
6.05583333333334	-0.0443458557128906
6.05916666666667	-0.0367164611816406
6.0625	-0.0314712524414063
6.06583333333334	-0.026702880859375
6.06916666666667	-0.0252723693847656
6.0725	-0.0262260437011719
6.07583333333334	-0.0276565551757813
6.07916666666667	-0.0314712524414063
6.0825	-0.0352859497070313
6.08583333333334	-0.0371932983398438
6.08916666666667	-0.03814697265625
6.0925	-0.0414848327636719
6.09583333333334	-0.0472068786621094
6.09916666666667	-0.0514984130859375
6.1025	-0.0567436218261719
6.10583333333334	-0.0658035278320313
6.10916666666667	-0.0743865966796875
6.1125	-0.0791549682617188
6.11583333333334	-0.0796318054199219
6.11916666666667	-0.0762939453125
6.1225	-0.0710487365722657
6.12583333333334	-0.06103515625
6.12916666666667	-0.0491142272949219
6.1325	-0.0395774841308594
6.13583333333334	-0.0319480895996094
6.13916666666667	-0.0286102294921875
6.1425	-0.0295639038085938
6.14583333333334	-0.0410079956054688
6.14916666666667	-0.0605583190917969
6.1525	-0.0782012939453125
6.15583333333334	-0.0920295715332031
6.15916666666667	-0.0982284545898438
6.1625	-0.0967979431152344
6.16583333333334	-0.0886917114257813
6.16916666666667	-0.0743865966796875
6.1725	-0.0643730163574219
6.17583333333334	-0.0624656677246094
6.17916666666667	-0.0681877136230469
6.1825	-0.0743865966796875
6.18583333333334	-0.0791549682617188
6.18916666666667	-0.0796318054199219
6.1925	-0.0782012939453125
6.19583333333334	-0.0753402709960938
6.19916666666667	-0.0748634338378907
6.2025	-0.0762939453125
6.20583333333334	-0.080108642578125
6.20916666666667	-0.08392333984375
6.2125	-0.08392333984375
6.21583333333334	-0.08392333984375
6.21916666666667	-0.0815391540527344
6.2225	-0.0791549682617188
6.22583333333334	-0.0710487365722657
6.22916666666667	-0.0653266906738282
6.2325	-0.0638961791992188
6.23583333333334	-0.0667572021484375
6.23916666666667	-0.0672340393066407
6.2425	-0.0643730163574219
6.24583333333334	-0.0662803649902344
6.24916666666667	-0.0739097595214844
6.2525	-0.0777244567871094
6.25583333333334	-0.0762939453125
6.25916666666667	-0.0758171081542969
6.2625	-0.0762939453125
6.26583333333334	-0.0743865966796875
6.26916666666667	-0.064849853515625
6.2725	-0.0543594360351563
6.27583333333334	-0.0486373901367188
6.27916666666667	-0.041961669921875
6.2825	-0.041961669921875
6.28583333333334	-0.041961669921875
6.28916666666667	-0.0505447387695313
6.2925	-0.0653266906738282
6.29583333333334	-0.0753402709960938
6.29916666666667	-0.0777244567871094
6.3025	-0.0729560852050782
6.30583333333334	-0.0734329223632813
6.30916666666667	-0.0739097595214844
6.3125	-0.0691413879394532
6.31583333333334	-0.064849853515625
6.31916666666667	-0.0700950622558594
6.3225	-0.0782012939453125
6.32583333333334	-0.0848770141601563
6.32916666666667	-0.0844001770019531
6.3325	-0.0872611999511719
6.33583333333334	-0.0886917114257813
6.33916666666667	-0.0853538513183594
6.3425	-0.0782012939453125
6.34583333333334	-0.0672340393066407
6.34916666666667	-0.0638961791992188
6.3525	-0.0605583190917969
6.35583333333334	-0.0615119934082032
6.35916666666667	-0.0667572021484375
6.3625	-0.0710487365722657
6.36583333333334	-0.0696182250976563
6.36916666666667	-0.0562667846679688
6.3725	-0.0476837158203125
6.37583333333334	-0.0462532043457031
6.37916666666667	-0.0443458557128906
6.3825	-0.0414848327636719
6.38583333333334	-0.0414848327636719
6.38916666666667	-0.0562667846679688
6.3925	-0.0667572021484375
6.39583333333334	-0.0681877136230469
6.39916666666667	-0.064849853515625
6.4025	-0.0672340393066407
6.40583333333334	-0.0734329223632813
6.40916666666667	-0.0700950622558594
6.4125	-0.0662803649902344
6.41583333333334	-0.0662803649902344
6.41916666666667	-0.0705718994140625
6.4225	-0.0696182250976563
6.42583333333334	-0.06103515625
6.42916666666667	-0.0510215759277344
6.4325	-0.0391006469726563
6.43583333333334	-0.0219345092773438
6.43916666666667	-0.00476837158203125
6.4425	0.0057220458984375
6.44583333333334	0.00715255737304688
6.44916666666667	0.003814697265625
6.4525	-0.00429153442382813
6.45583333333334	-0.019073486328125
6.45916666666667	-0.0333786010742188
6.4625	-0.0429153442382813
6.46583333333334	-0.049591064453125
6.46916666666667	-0.0548362731933594
6.4725	-0.0524520874023438
6.47583333333334	-0.0391006469726563
6.47916666666667	-0.0209808349609375
6.4825	-0.0109672546386719
6.48583333333334	-0.00858306884765625
6.48916666666667	-0.00619888305664063
6.4925	-0.00524520874023438
6.49583333333334	-0.0119209289550781
6.49916666666667	-0.0257492065429688
6.5025	-0.0276565551757813
6.50583333333334	-0.0209808349609375
6.50916666666667	-0.0171661376953125
6.5125	-0.0224113464355469
6.51583333333334	-0.0243186950683594
6.51916666666667	-0.026702880859375
6.5225	-0.0395774841308594
6.52583333333334	-0.0591278076171875
6.52916666666667	-0.0705718994140625
6.5325	-0.0710487365722657
6.53583333333334	-0.0734329223632813
6.53916666666667	-0.0753402709960938
6.5425	-0.0672340393066407
6.54583333333334	-0.0505447387695313
6.54916666666667	-0.0371932983398438
6.5525	-0.0338554382324219
6.55583333333334	-0.0333786010742188
6.55916666666667	-0.0290870666503906
6.5625	-0.0290870666503906
6.56583333333334	-0.0371932983398438
6.56916666666667	-0.0472068786621094
6.5725	-0.0467300415039063
6.57583333333334	-0.0367164611816406
6.57916666666667	-0.0309944152832031
6.5825	-0.0333786010742188
6.58583333333334	-0.0357627868652344
6.58916666666667	-0.034332275390625
6.5925	-0.034332275390625
6.59583333333334	-0.0400543212890625
6.59916666666667	-0.0452995300292969
6.6025	-0.0433921813964844
6.60583333333334	-0.0429153442382813
6.60916666666667	-0.0524520874023438
6.6125	-0.0672340393066407
6.61583333333334	-0.0753402709960938
6.61916666666667	-0.0762939453125
6.6225	-0.080108642578125
6.62583333333334	-0.0777244567871094
6.62916666666667	-0.0696182250976563
6.6325	-0.0586509704589844
6.63583333333334	-0.0557899475097657
6.63916666666667	-0.0548362731933594
6.6425	-0.0476837158203125
6.64583333333334	-0.0438690185546875
6.64916666666667	-0.0424385070800781
6.6525	-0.041961669921875
6.65583333333334	-0.0329017639160156
6.65916666666667	-0.0252723693847656
6.6625	-0.0257492065429688
6.66583333333334	-0.0295639038085938
[truncated: 2,507 more rows]
