# Supplementary material for: Phase-Specific Parameter Estimation in Chiral HPLC Using 1‑Site, 2‑Site Stochastic Models, and Unified Equation Approach
Source: Anal Chem. 2026 Apr 29;98(18):13925–39. doi: 10.1021/acs.analchem.6c01634 (PMC13177292; doi:10.1021/acs.analchem.6c01634)
Supplement: Supplementary file 2 [file ac6c01634_si_002.zip › SupportingInformation/01_isotherm_fit/CELL4_data/LORA_CELL4_05_10_22507.CSV]

0.000666666666666667	-0.0562667846679688
0.004	-0.0348091125488281
0.00733333333333334	-0.019073486328125
0.0106666666666667	-0.0138282775878906
0.014	-0.0123977661132813
0.0173333333333334	-0.011444091796875
0.0206666666666667	-0.00905990600585938
0.024	-0.00524520874023438
0.0273333333333334	0.00238418579101563
0.0306666666666667	0.0095367431640625
0.034	0.0104904174804688
0.0373333333333334	0.00476837158203125
0.0406666666666667	0.000476837158203125
0.044	0.00143051147460938
0.0473333333333334	0.0138282775878906
0.0506666666666667	0.0314712524414063
0.054	0.0429153442382813
0.0573333333333334	0.0405311584472656
0.0606666666666667	0.026702880859375
0.064	0.0100135803222656
0.0673333333333334	-0.00858306884765625
0.0706666666666667	-0.0195503234863281
0.074	-0.0185966491699219
0.0773333333333334	-0.00429153442382813
0.0806666666666667	0.0138282775878906
0.084	0.0233650207519531
0.0873333333333334	0.0271797180175781
0.0906666666666667	0.0157356262207031
0.094	-0.00238418579101563
0.0973333333333334	-0.0205039978027344
0.100666666666667	-0.0290870666503906
0.104	-0.026702880859375
0.107333333333334	-0.0238418579101563
0.110666666666667	-0.0133514404296875
0.114	-0.00286102294921875
0.117333333333334	0.00286102294921875
0.120666666666667	0.00286102294921875
0.124	0.00429153442382813
0.127333333333334	0.00667572021484375
0.130666666666667	0.003814697265625
0.134	-0.00286102294921875
0.137333333333334	-0.00667572021484375
0.140666666666667	-0.0138282775878906
0.144	-0.0257492065429688
0.147333333333334	-0.0386238098144531
0.150666666666667	-0.041961669921875
0.154	-0.034332275390625
0.157333333333334	-0.0238418579101563
0.160666666666667	-0.0181198120117188
0.164	-0.0238418579101563
0.167333333333334	-0.0362396240234375
0.170666666666667	-0.0510215759277344
0.174	-0.06103515625
0.177333333333334	-0.0662803649902344
0.180666666666667	-0.0605583190917969
0.184	-0.0424385070800781
0.187333333333334	-0.0224113464355469
0.190666666666667	-0.00858306884765625
0.194	-0.00333786010742188
0.197333333333334	-0.00095367431640625
0.200666666666667	-0.0019073486328125
0.204	-0.00715255737304688
0.207333333333334	-0.0119209289550781
0.210666666666667	-0.0104904174804688
0.214	-0.00715255737304688
0.217333333333334	-0.0057220458984375
0.220666666666667	-0.00905990600585938
0.224	-0.0109672546386719
0.227333333333334	-0.0100135803222656
0.230666666666667	-0.00524520874023438
0.234	0.00238418579101563
0.237333333333334	0.00524520874023438
0.240666666666667	0.00238418579101563
0.244	-0.0100135803222656
0.247333333333334	-0.0276565551757813
0.250666666666667	-0.0481605529785156
0.254	-0.0624656677246094
0.257333333333334	-0.0700950622558594
0.260666666666667	-0.0696182250976563
0.264	-0.0596046447753907
0.267333333333334	-0.0462532043457031
0.270666666666667	-0.0324249267578125
0.274	-0.0243186950683594
0.277333333333334	-0.0200271606445313
0.280666666666667	-0.0200271606445313
0.284	-0.0252723693847656
0.287333333333334	-0.0329017639160156
0.290666666666667	-0.0414848327636719
0.294	-0.0553131103515625
0.297333333333334	-0.072479248046875
0.300666666666667	-0.0853538513183594
0.304	-0.08392333984375
0.307333333333334	-0.0715255737304688
0.310666666666667	-0.0643730163574219
0.314	-0.0591278076171875
0.317333333333334	-0.0514984130859375
0.320666666666667	-0.0433921813964844
0.324	-0.0457763671875
0.327333333333334	-0.0510215759277344
0.330666666666667	-0.0500679016113282
0.334	-0.0424385070800781
0.337333333333334	-0.0376701354980469
0.340666666666667	-0.0362396240234375
0.344	-0.0367164611816406
0.347333333333334	-0.041961669921875
0.350666666666667	-0.049591064453125
0.354	-0.0553131103515625
0.357333333333334	-0.0524520874023438
0.360666666666667	-0.049591064453125
0.364	-0.0457763671875
0.367333333333334	-0.0462532043457031
0.370666666666667	-0.0505447387695313
0.374	-0.0557899475097657
0.377333333333334	-0.0624656677246094
0.380666666666667	-0.0624656677246094
0.384	-0.0548362731933594
0.387333333333334	-0.0367164611816406
0.390666666666667	-0.0128746032714844
0.394	0.00095367431640625
0.397333333333334	0.003814697265625
0.400666666666667	-0.00333786010742188
0.404	-0.011444091796875
0.407333333333334	-0.0219345092773438
0.410666666666667	-0.0319480895996094
0.414	-0.0352859497070313
0.417333333333334	-0.0300407409667969
0.420666666666667	-0.0205039978027344
0.424	-0.0205039978027344
0.427333333333334	-0.0309944152832031
0.430666666666667	-0.0414848327636719
0.434	-0.0486373901367188
0.437333333333334	-0.0500679016113282
0.440666666666667	-0.0553131103515625
0.444	-0.0562667846679688
0.447333333333334	-0.0500679016113282
0.450666666666667	-0.0386238098144531
0.454	-0.0252723693847656
0.457333333333334	-0.0152587890625
0.460666666666667	-0.0057220458984375
0.464	0.000476837158203125
0.467333333333334	0.003814697265625
0.470666666666667	0.0019073486328125
0.474	-0.00619888305664063
0.477333333333334	-0.019073486328125
0.480666666666667	-0.0290870666503906
0.484	-0.0371932983398438
0.487333333333334	-0.0452995300292969
0.490666666666667	-0.0472068786621094
0.494	-0.041961669921875
0.497333333333334	-0.030517578125
0.500666666666667	-0.0243186950683594
0.504	-0.0219345092773438
0.507333333333334	-0.0224113464355469
0.510666666666667	-0.0276565551757813
0.514	-0.0376701354980469
0.517333333333334	-0.0438690185546875
0.520666666666667	-0.0348091125488281
0.524	-0.0143051147460938
0.527333333333334	0.0104904174804688
0.530666666666667	0.0247955322265625
0.534	0.0271797180175781
0.537333333333334	0.0162124633789063
0.540666666666667	-0.00429153442382813
0.544	-0.0295639038085938
0.547333333333334	-0.057220458984375
0.550666666666667	-0.0753402709960938
0.554	-0.0829696655273438
0.557333333333334	-0.0805854797363281
0.560666666666667	-0.0772476196289063
0.564	-0.06866455078125
0.567333333333334	-0.0529289245605469
0.570666666666667	-0.0400543212890625
0.574	-0.0324249267578125
0.577333333333334	-0.0329017639160156
0.580666666666667	-0.0295639038085938
0.584	-0.0309944152832031
0.587333333333334	-0.0352859497070313
0.590666666666667	-0.0391006469726563
0.594	-0.0395774841308594
0.597333333333334	-0.0371932983398438
0.600666666666667	-0.0357627868652344
0.604	-0.0286102294921875
0.607333333333334	-0.0147819519042969
0.610666666666667	-0.000476837158203125
0.614	0.011444091796875
0.617333333333334	0.0109672546386719
0.620666666666667	0.000476837158203125
0.624	-0.0123977661132813
0.627333333333334	-0.0224113464355469
0.630666666666667	-0.0281333923339844
0.634	-0.0348091125488281
0.637333333333334	-0.0352859497070313
0.640666666666667	-0.0286102294921875
0.644	-0.0243186950683594
0.647333333333334	-0.026702880859375
0.650666666666667	-0.0329017639160156
0.654	-0.0348091125488281
0.657333333333334	-0.0329017639160156
0.660666666666667	-0.0348091125488281
0.664	-0.041961669921875
0.667333333333334	-0.0562667846679688
0.670666666666667	-0.064849853515625
0.674	-0.0643730163574219
0.677333333333334	-0.0586509704589844
0.680666666666667	-0.0481605529785156
0.684	-0.0348091125488281
0.687333333333334	-0.0176429748535156
0.690666666666667	-0.00619888305664063
0.694	-0.00429153442382813
0.697333333333334	-0.00286102294921875
0.700666666666667	-0.00143051147460938
0.704	0.00286102294921875
0.707333333333334	-0.00095367431640625
0.710666666666667	-0.0128746032714844
0.714	-0.0290870666503906
0.717333333333334	-0.0448226928710938
0.720666666666667	-0.0576972961425782
0.724	-0.0720024108886719
0.727333333333334	-0.0767707824707032
0.730666666666667	-0.06866455078125
0.734	-0.0491142272949219
0.737333333333334	-0.0357627868652344
0.740666666666667	-0.0324249267578125
0.744	-0.0300407409667969
0.747333333333334	-0.0262260437011719
0.750666666666667	-0.0214576721191406
0.754	-0.0233650207519531
0.757333333333334	-0.0157356262207031
0.760666666666667	-0.00095367431640625
0.764	0.0147819519042969
0.767333333333334	0.0147819519042969
0.770666666666667	0.00095367431640625
0.774	-0.0123977661132813
0.777333333333334	-0.0247955322265625
0.780666666666667	-0.0333786010742188
0.784	-0.0391006469726563
0.787333333333334	-0.0333786010742188
0.790666666666667	-0.0209808349609375
0.794	-0.0143051147460938
0.797333333333334	-0.0157356262207031
0.800666666666667	-0.0209808349609375
0.804	-0.0276565551757813
0.807333333333334	-0.03814697265625
0.810666666666667	-0.0500679016113282
0.814	-0.0567436218261719
0.817333333333334	-0.057220458984375
0.820666666666667	-0.0548362731933594
0.824	-0.0524520874023438
0.827333333333334	-0.0462532043457031
0.830666666666667	-0.041961669921875
0.834	-0.0400543212890625
0.837333333333334	-0.0472068786621094
0.840666666666667	-0.06103515625
0.844	-0.0758171081542969
0.847333333333334	-0.0853538513183594
0.850666666666667	-0.0829696655273438
0.854	-0.0691413879394532
0.857333333333334	-0.0462532043457031
0.860666666666667	-0.0209808349609375
0.864	0.00143051147460938
0.867333333333334	0.0162124633789063
0.870666666666667	0.0176429748535156
0.874	0.011444091796875
0.877333333333334	0.00524520874023438
0.880666666666667	0.00143051147460938
0.884	-0.0019073486328125
0.887333333333334	-0.00858306884765625
0.890666666666667	-0.0147819519042969
0.894	-0.0181198120117188
0.897333333333334	-0.0224113464355469
0.900666666666667	-0.0209808349609375
0.904	-0.0171661376953125
0.907333333333334	-0.0095367431640625
0.910666666666667	-0.00619888305664063
0.914	-0.00905990600585938
0.917333333333334	-0.0133514404296875
0.920666666666667	-0.0205039978027344
0.924	-0.0238418579101563
0.927333333333334	-0.0233650207519531
0.930666666666667	-0.0195503234863281
0.934	-0.0200271606445313
0.937333333333334	-0.0262260437011719
0.940666666666667	-0.0371932983398438
0.944	-0.0448226928710938
0.947333333333334	-0.0500679016113282
0.950666666666667	-0.0510215759277344
0.954	-0.0424385070800781
0.957333333333334	-0.0295639038085938
0.960666666666667	-0.0138282775878906
0.964	-0.00476837158203125
0.967333333333334	-0.0019073486328125
0.970666666666667	-0.00619888305664063
0.974	-0.0138282775878906
0.977333333333334	-0.0224113464355469
0.980666666666667	-0.0329017639160156
0.984	-0.0410079956054688
0.987333333333334	-0.0472068786621094
0.990666666666667	-0.0457763671875
0.994	-0.0433921813964844
0.997333333333334	-0.0367164611816406
1.00066666666667	-0.0300407409667969
1.004	-0.0185966491699219
1.00733333333334	-0.00333786010742188
1.01066666666667	0.00905990600585938
1.014	0.0171661376953125
1.01733333333334	0.0138282775878906
1.02066666666667	0.00238418579101563
1.024	-0.0171661376953125
1.02733333333334	-0.0376701354980469
1.03066666666667	-0.049591064453125
1.034	-0.0548362731933594
1.03733333333334	-0.0548362731933594
1.04066666666667	-0.0510215759277344
1.044	-0.0400543212890625
1.04733333333334	-0.0224113464355469
1.05066666666667	-0.0057220458984375
1.054	0.003814697265625
1.05733333333334	0.0095367431640625
1.06066666666667	0.0104904174804688
1.064	0.00715255737304688
1.06733333333334	-0.00286102294921875
1.07066666666667	-0.019073486328125
1.074	-0.0300407409667969
1.07733333333334	-0.0376701354980469
1.08066666666667	-0.0395774841308594
1.084	-0.0405311584472656
1.08733333333334	-0.0376701354980469
1.09066666666667	-0.0309944152832031
1.094	-0.0252723693847656
1.09733333333334	-0.0181198120117188
1.10066666666667	-0.0128746032714844
1.104	-0.0100135803222656
1.10733333333334	-0.0138282775878906
1.11066666666667	-0.0195503234863281
1.114	-0.0252723693847656
1.11733333333334	-0.0367164611816406
1.12066666666667	-0.0491142272949219
1.124	-0.0576972961425782
1.12733333333334	-0.0557899475097657
1.13066666666667	-0.0486373901367188
1.134	-0.0410079956054688
1.13733333333334	-0.0271797180175781
1.14066666666667	-0.0157356262207031
1.144	-0.0119209289550781
1.14733333333334	-0.019073486328125
1.15066666666667	-0.0247955322265625
1.154	-0.0205039978027344
1.15733333333334	-0.0176429748535156
1.16066666666667	-0.0195503234863281
1.164	-0.0295639038085938
1.16733333333334	-0.034332275390625
1.17066666666667	-0.0338554382324219
1.174	-0.0362396240234375
1.17733333333334	-0.0424385070800781
1.18066666666667	-0.0457763671875
1.184	-0.0391006469726563
1.18733333333334	-0.0319480895996094
1.19066666666667	-0.0329017639160156
1.194	-0.0371932983398438
1.19733333333334	-0.0362396240234375
1.20066666666667	-0.0295639038085938
1.204	-0.019073486328125
1.20733333333334	-0.0100135803222656
1.21066666666667	-0.003814697265625
1.214	0.00095367431640625
1.21733333333334	0.0100135803222656
1.22066666666667	0.0219345092773438
1.224	0.0295639038085938
1.22733333333334	0.0319480895996094
1.23066666666667	0.0281333923339844
1.234	0.019073486328125
1.23733333333334	0.00524520874023438
1.24066666666667	-0.0171661376953125
1.244	-0.0362396240234375
1.24733333333334	-0.049591064453125
1.25066666666667	-0.0467300415039063
1.254	-0.0367164611816406
1.25733333333334	-0.0295639038085938
1.26066666666667	-0.0233650207519531
1.264	-0.0166893005371094
1.26733333333334	-0.0057220458984375
1.27066666666667	-0.0057220458984375
1.274	-0.0128746032714844
1.27733333333334	-0.0119209289550781
1.28066666666667	0.00810623168945313
1.284	0.0314712524414063
1.28733333333334	0.0405311584472656
1.29066666666667	0.0371932983398438
1.294	0.0386238098144531
1.29733333333334	0.0357627868652344
1.30066666666667	0.0200271606445313
1.304	-0.00905990600585938
1.30733333333334	-0.0300407409667969
1.31066666666667	-0.034332275390625
1.314	-0.034332275390625
1.31733333333334	-0.0295639038085938
1.32066666666667	-0.0238418579101563
1.324	-0.0152587890625
1.32733333333334	-0.0128746032714844
1.33066666666667	-0.0152587890625
1.334	-0.0205039978027344
1.33733333333334	-0.0205039978027344
1.34066666666667	-0.0128746032714844
1.344	0.00429153442382813
1.34733333333334	0.019073486328125
1.35066666666667	0.0252723693847656
1.354	0.0243186950683594
1.35733333333334	0.0157356262207031
1.36066666666667	0.00619888305664063
1.364	-0.00667572021484375
1.36733333333334	-0.0138282775878906
1.37066666666667	-0.0147819519042969
1.374	-0.011444091796875
1.37733333333334	-0.0095367431640625
1.38066666666667	-0.0128746032714844
1.384	-0.0166893005371094
1.38733333333334	-0.0195503234863281
1.39066666666667	-0.0157356262207031
1.394	-0.00715255737304688
1.39733333333334	0.00476837158203125
1.40066666666667	0.0100135803222656
1.404	0.0095367431640625
1.40733333333334	0.00333786010742188
1.41066666666667	-0.00429153442382813
1.414	-0.0128746032714844
1.41733333333334	-0.019073486328125
1.42066666666667	-0.0133514404296875
1.424	0.00143051147460938
1.42733333333334	0.0185966491699219
1.43066666666667	0.0314712524414063
1.434	0.0371932983398438
1.43733333333334	0.0376701354980469
1.44066666666667	0.0276565551757813
1.444	0.0128746032714844
1.44733333333334	-0.00619888305664063
1.45066666666667	-0.0214576721191406
1.454	-0.0286102294921875
1.45733333333334	-0.0271797180175781
1.46066666666667	-0.0214576721191406
1.464	-0.0185966491699219
1.46733333333334	-0.0171661376953125
1.47066666666667	-0.0200271606445313
1.474	-0.02288818359375
1.47733333333334	-0.030517578125
1.48066666666667	-0.0348091125488281
1.484	-0.034332275390625
1.48733333333334	-0.0295639038085938
1.49066666666667	-0.0271797180175781
1.494	-0.0271797180175781
1.49733333333334	-0.0276565551757813
1.50066666666667	-0.0295639038085938
1.504	-0.034332275390625
1.50733333333334	-0.0410079956054688
1.51066666666667	-0.0429153442382813
1.514	-0.0429153442382813
1.51733333333334	-0.03814697265625
1.52066666666667	-0.0300407409667969
1.524	-0.0195503234863281
1.52733333333334	-0.00905990600585938
1.53066666666667	-0.00143051147460938
1.534	0.00429153442382813
1.53733333333334	0.00429153442382813
1.54066666666667	-0.00143051147460938
1.544	-0.00810623168945313
1.54733333333334	-0.0143051147460938
1.55066666666667	-0.0185966491699219
1.554	-0.026702880859375
1.55733333333334	-0.0333786010742188
1.56066666666667	-0.0405311584472656
1.564	-0.0438690185546875
1.56733333333334	-0.0400543212890625
1.57066666666667	-0.0348091125488281
1.574	-0.0247955322265625
1.57733333333334	-0.0152587890625
1.58066666666667	-0.00286102294921875
1.584	-0.00333786010742188
1.58733333333334	-0.0152587890625
1.59066666666667	-0.0271797180175781
1.594	-0.0295639038085938
1.59733333333334	-0.0352859497070313
1.60066666666667	-0.0448226928710938
1.604	-0.0414848327636719
1.60733333333334	-0.02288818359375
1.61066666666667	-0.003814697265625
1.614	-0.00619888305664063
1.61733333333334	-0.0152587890625
1.62066666666667	-0.0185966491699219
1.624	-0.019073486328125
1.62733333333334	-0.0224113464355469
1.63066666666667	-0.026702880859375
1.634	-0.0247955322265625
1.63733333333334	-0.0185966491699219
1.64066666666667	-0.0157356262207031
1.644	-0.0171661376953125
1.64733333333334	-0.0195503234863281
1.65066666666667	-0.0185966491699219
1.654	-0.0166893005371094
1.65733333333334	-0.0181198120117188
1.66066666666667	-0.0176429748535156
1.664	-0.0123977661132813
1.66733333333334	-0.003814697265625
1.67066666666667	-0.00333786010742188
1.674	-0.00715255737304688
1.67733333333334	-0.0119209289550781
1.68066666666667	-0.0166893005371094
1.684	-0.0209808349609375
1.68733333333334	-0.0233650207519531
1.69066666666667	-0.0185966491699219
1.694	-0.0152587890625
1.69733333333334	-0.0152587890625
1.70066666666667	-0.0123977661132813
1.704	-0.00429153442382813
1.70733333333334	0.00476837158203125
1.71066666666667	0.0100135803222656
1.714	0.011444091796875
1.71733333333334	0.0147819519042969
1.72066666666667	0.0133514404296875
1.724	0.00286102294921875
1.72733333333334	-0.0119209289550781
1.73066666666667	-0.0247955322265625
1.734	-0.0257492065429688
1.73733333333334	-0.0214576721191406
1.74066666666667	-0.0214576721191406
1.744	-0.0281333923339844
1.74733333333334	-0.0395774841308594
1.75066666666667	-0.0438690185546875
1.754	-0.0433921813964844
1.75733333333334	-0.0386238098144531
1.76066666666667	-0.0329017639160156
1.764	-0.02288818359375
1.76733333333334	-0.0143051147460938
1.77066666666667	-0.00715255737304688
1.774	-0.00858306884765625
1.77733333333334	-0.0123977661132813
1.78066666666667	-0.0119209289550781
1.784	-0.0109672546386719
1.78733333333334	-0.0095367431640625
1.79066666666667	-0.0133514404296875
1.794	-0.0157356262207031
1.79733333333334	-0.0123977661132813
1.80066666666667	-0.00524520874023438
1.804	0.0104904174804688
1.80733333333334	0.0214576721191406
1.81066666666667	0.030517578125
1.814	0.0348091125488281
1.81733333333334	0.0309944152832031
1.82066666666667	0.0176429748535156
1.824	-0.00286102294921875
1.82733333333334	-0.0157356262207031
1.83066666666667	-0.0252723693847656
1.834	-0.0286102294921875
1.83733333333334	-0.026702880859375
1.84066666666667	-0.0123977661132813
1.844	0.0019073486328125
1.84733333333334	0.0109672546386719
1.85066666666667	0.0195503234863281
1.854	0.0281333923339844
1.85733333333334	0.034332275390625
1.86066666666667	0.0281333923339844
1.864	0.0157356262207031
1.86733333333334	0.00715255737304688
1.87066666666667	0.00429153442382813
1.874	0.00667572021484375
1.87733333333334	0.00858306884765625
1.88066666666667	0.0057220458984375
1.884	0.00143051147460938
1.88733333333334	-0.00238418579101563
1.89066666666667	-0.00715255737304688
1.894	-0.0185966491699219
1.89733333333334	-0.0362396240234375
1.90066666666667	-0.0410079956054688
1.904	-0.0333786010742188
1.90733333333334	-0.0209808349609375
1.91066666666667	-0.0166893005371094
1.914	-0.0209808349609375
1.91733333333334	-0.0205039978027344
1.92066666666667	-0.0166893005371094
1.924	-0.00905990600585938
1.92733333333334	-0.00810623168945313
1.93066666666667	-0.0119209289550781
1.934	-0.0123977661132813
1.93733333333334	-0.0109672546386719
1.94066666666667	-0.00715255737304688
1.944	-0.00715255737304688
1.94733333333334	-0.00810623168945313
1.95066666666667	-0.0100135803222656
1.954	-0.0157356262207031
1.95733333333334	-0.0224113464355469
1.96066666666667	-0.0290870666503906
1.964	-0.0352859497070313
1.96733333333334	-0.0395774841308594
1.97066666666667	-0.0410079956054688
1.974	-0.0386238098144531
1.97733333333334	-0.0309944152832031
1.98066666666667	-0.0271797180175781
1.984	-0.0252723693847656
1.98733333333334	-0.0214576721191406
1.99066666666667	-0.0176429748535156
1.994	-0.0138282775878906
1.99733333333334	-0.0181198120117188
2.00066666666667	-0.0209808349609375
2.004	-0.0247955322265625
2.00733333333334	-0.0333786010742188
2.01066666666667	-0.0433921813964844
2.014	-0.0472068786621094
2.01733333333334	-0.0429153442382813
2.02066666666667	-0.0448226928710938
2.024	-0.0562667846679688
2.02733333333334	-0.0667572021484375
2.03066666666667	-0.0696182250976563
2.034	-0.06866455078125
2.03733333333334	-0.0705718994140625
2.04066666666667	-0.0700950622558594
2.044	-0.0653266906738282
2.04733333333334	-0.057220458984375
2.05066666666667	-0.0514984130859375
2.054	-0.0514984130859375
2.05733333333334	-0.0476837158203125
2.06066666666667	-0.0424385070800781
2.064	-0.0314712524414063
2.06733333333334	-0.0233650207519531
2.07066666666667	-0.0157356262207031
2.074	-0.0109672546386719
2.07733333333334	-0.0100135803222656
2.08066666666667	-0.00905990600585938
2.084	-0.0128746032714844
2.08733333333334	-0.0209808349609375
2.09066666666667	-0.0290870666503906
2.094	-0.0324249267578125
2.09733333333334	-0.0314712524414063
2.10066666666667	-0.0376701354980469
2.104	-0.0452995300292969
2.10733333333334	-0.0500679016113282
2.11066666666667	-0.0543594360351563
2.114	-0.0605583190917969
2.11733333333334	-0.06866455078125
2.12066666666667	-0.0681877136230469
2.124	-0.06103515625
2.12733333333334	-0.0429153442382813
2.13066666666667	-0.0205039978027344
2.134	-0.00429153442382813
2.13733333333334	-0.003814697265625
2.14066666666667	-0.0138282775878906
2.144	-0.0214576721191406
2.14733333333334	-0.0309944152832031
2.15066666666667	-0.0424385070800781
2.154	-0.0548362731933594
2.15733333333334	-0.0567436218261719
2.16066666666667	-0.0514984130859375
2.164	-0.0476837158203125
2.16733333333334	-0.0448226928710938
2.17066666666667	-0.0438690185546875
2.174	-0.0452995300292969
2.17733333333334	-0.0529289245605469
2.18066666666667	-0.0653266906738282
2.184	-0.0772476196289063
2.18733333333334	-0.0872611999511719
2.19066666666667	-0.0901222229003906
2.194	-0.0853538513183594
2.19733333333334	-0.0753402709960938
2.20066666666667	-0.0619888305664063
2.204	-0.0500679016113282
2.20733333333334	-0.041961669921875
2.21066666666667	-0.041961669921875
2.214	-0.0491142272949219
2.21733333333334	-0.0634193420410157
2.22066666666667	-0.0810623168945313
2.224	-0.0972747802734375
2.22733333333334	-0.110149383544922
2.23066666666667	-0.116348266601563
2.234	-0.115394592285156
2.23733333333334	-0.102043151855469
2.24066666666667	-0.0815391540527344
2.244	-0.0658035278320313
2.24733333333334	-0.0562667846679688
2.25066666666667	-0.049591064453125
2.254	-0.0386238098144531
2.25733333333334	-0.0252723693847656
2.26066666666667	-0.0143051147460938
2.264	-0.000476837158203125
2.26733333333334	0.00762939453125
2.27066666666667	0.0123977661132813
2.274	0.0133514404296875
2.27733333333334	0.0162124633789063
2.28066666666667	0.0152587890625
2.284	0.00429153442382813
2.28733333333334	-0.0095367431640625
2.29066666666667	-0.0247955322265625
2.294	-0.0367164611816406
2.29733333333334	-0.0543594360351563
2.30066666666667	-0.0662803649902344
2.304	-0.0691413879394532
2.30733333333334	-0.064849853515625
2.31066666666667	-0.0586509704589844
2.314	-0.0529289245605469
2.31733333333334	-0.0405311584472656
2.32066666666667	-0.0309944152832031
2.324	-0.0238418579101563
2.32733333333334	-0.0219345092773438
2.33066666666667	-0.0224113464355469
2.334	-0.0295639038085938
2.33733333333334	-0.0424385070800781
2.34066666666667	-0.0514984130859375
2.344	-0.0619888305664063
2.34733333333334	-0.0677108764648438
2.35066666666667	-0.06866455078125
2.354	-0.0586509704589844
2.35733333333334	-0.0462532043457031
2.36066666666667	-0.0333786010742188
2.364	-0.0181198120117188
2.36733333333334	-0.003814697265625
2.37066666666667	0.00905990600585938
2.374	0.0166893005371094
2.37733333333334	0.0238418579101563
2.38066666666667	0.0233650207519531
2.384	0.0209808349609375
2.38733333333334	0.0171661376953125
2.39066666666667	0.0152587890625
2.394	0.0138282775878906
2.39733333333334	0.00762939453125
2.40066666666667	0.0057220458984375
2.404	0.00476837158203125
2.40733333333334	0.00429153442382813
2.41066666666667	0.00286102294921875
2.414	0.0019073486328125
2.41733333333334	0.00429153442382813
2.42066666666667	-0.00143051147460938
2.424	-0.011444091796875
2.42733333333334	-0.0195503234863281
2.43066666666667	-0.0233650207519531
2.434	-0.0314712524414063
2.43733333333334	-0.0457763671875
2.44066666666667	-0.0510215759277344
2.444	-0.049591064453125
2.44733333333334	-0.0405311584472656
2.45066666666667	-0.0367164611816406
2.454	-0.0319480895996094
2.45733333333334	-0.0295639038085938
2.46066666666667	-0.0329017639160156
2.464	-0.0400543212890625
2.46733333333334	-0.0481605529785156
2.47066666666667	-0.0481605529785156
2.474	-0.0429153442382813
2.47733333333334	-0.030517578125
2.48066666666667	-0.0171661376953125
2.484	-0.00286102294921875
2.48733333333334	0.00667572021484375
2.49066666666667	0.00905990600585938
2.494	0.00286102294921875
2.49733333333334	-0.0104904174804688
2.50066666666667	-0.019073486328125
2.504	-0.0205039978027344
2.50733333333334	-0.0171661376953125
2.51066666666667	-0.0166893005371094
2.514	-0.0166893005371094
2.51733333333334	-0.0143051147460938
2.52066666666667	-0.0171661376953125
2.524	-0.02288818359375
2.52733333333334	-0.0319480895996094
2.53066666666667	-0.034332275390625
2.534	-0.0338554382324219
2.53733333333334	-0.0319480895996094
2.54066666666667	-0.0281333923339844
2.544	-0.0252723693847656
2.54733333333334	-0.0224113464355469
2.55066666666667	-0.0181198120117188
2.554	-0.00905990600585938
2.55733333333334	0.00095367431640625
2.56066666666667	0.0109672546386719
2.564	0.0171661376953125
2.56733333333334	0.0257492065429688
2.57066666666667	0.0319480895996094
2.574	0.0329017639160156
2.57733333333334	0.0300407409667969
2.58066666666667	0.0252723693847656
2.584	0.0181198120117188
2.58733333333334	0.00667572021484375
2.59066666666667	-0.00429153442382813
2.594	-0.00715255737304688
2.59733333333334	-0.003814697265625
2.60066666666667	0
2.604	0.0057220458984375
2.60733333333334	0.00905990600585938
2.61066666666667	0.0057220458984375
2.614	-0.00238418579101563
2.61733333333334	-0.00810623168945313
2.62066666666667	-0.00905990600585938
2.624	-0.0123977661132813
2.62733333333334	-0.0195503234863281
2.63066666666667	-0.0262260437011719
2.634	-0.0290870666503906
2.63733333333334	-0.0295639038085938
2.64066666666667	-0.0309944152832031
2.644	-0.0348091125488281
2.64733333333334	-0.0438690185546875
2.65066666666667	-0.0524520874023438
2.654	-0.0567436218261719
2.65733333333334	-0.0557899475097657
2.66066666666667	-0.049591064453125
2.664	-0.0410079956054688
2.66733333333334	-0.0224113464355469
2.67066666666667	-0.003814697265625
2.674	0.00858306884765625
2.67733333333334	0.00524520874023438
2.68066666666667	-0.00715255737304688
2.684	-0.0157356262207031
2.68733333333334	-0.0205039978027344
2.69066666666667	-0.0200271606445313
2.694	-0.02288818359375
2.69733333333334	-0.0209808349609375
2.70066666666667	-0.019073486328125
2.704	-0.0181198120117188
2.70733333333334	-0.0233650207519531
2.71066666666667	-0.0348091125488281
2.714	-0.049591064453125
2.71733333333334	-0.0591278076171875
2.72066666666667	-0.05340576171875
2.724	-0.0410079956054688
2.72733333333334	-0.0262260437011719
2.73066666666667	-0.0185966491699219
2.734	-0.0123977661132813
2.73733333333334	-0.0157356262207031
2.74066666666667	-0.0257492065429688
2.744	-0.0333786010742188
2.74733333333334	-0.0357627868652344
2.75066666666667	-0.0295639038085938
2.754	-0.02288818359375
2.75733333333334	-0.0128746032714844
2.76066666666667	-0.00524520874023438
2.764	-0.00858306884765625
2.76733333333334	-0.0214576721191406
2.77066666666667	-0.0362396240234375
2.774	-0.0433921813964844
2.77733333333334	-0.0481605529785156
2.78066666666667	-0.0553131103515625
2.784	-0.0596046447753907
2.78733333333334	-0.0557899475097657
2.79066666666667	-0.0472068786621094
2.794	-0.0405311584472656
2.79733333333334	-0.0348091125488281
2.80066666666667	-0.0300407409667969
2.804	-0.026702880859375
2.80733333333334	-0.0286102294921875
2.81066666666667	-0.0271797180175781
2.814	-0.0200271606445313
2.81733333333334	-0.0133514404296875
2.82066666666667	-0.00858306884765625
2.824	-0.0119209289550781
2.82733333333334	-0.0162124633789063
2.83066666666667	-0.0171661376953125
2.834	-0.0162124633789063
2.83733333333334	-0.0119209289550781
2.84066666666667	-0.00762939453125
2.844	-0.003814697265625
2.84733333333334	-0.00619888305664063
2.85066666666667	-0.0181198120117188
2.854	-0.030517578125
2.85733333333334	-0.0395774841308594
2.86066666666667	-0.0414848327636719
2.864	-0.03814697265625
2.86733333333334	-0.0324249267578125
2.87066666666667	-0.0276565551757813
2.874	-0.0300407409667969
2.87733333333334	-0.030517578125
2.88066666666667	-0.0257492065429688
2.884	-0.0147819519042969
2.88733333333334	-0.00095367431640625
2.89066666666667	0.00667572021484375
2.894	0.0100135803222656
2.89733333333334	0.00715255737304688
2.90066666666667	0.00333786010742188
2.904	-0.00333786010742188
2.90733333333334	-0.0176429748535156
2.91066666666667	-0.0276565551757813
2.914	-0.0329017639160156
2.91733333333334	-0.0405311584472656
2.92066666666667	-0.0538825988769532
2.924	-0.0615119934082032
2.92733333333334	-0.0505447387695313
2.93066666666667	-0.0371932983398438
2.934	-0.0276565551757813
2.93733333333334	-0.0262260437011719
2.94066666666667	-0.0276565551757813
2.944	-0.0300407409667969
2.94733333333334	-0.0333786010742188
2.95066666666667	-0.0338554382324219
2.954	-0.0362396240234375
2.95733333333334	-0.0338554382324219
2.96066666666667	-0.0205039978027344
2.964	-0.00429153442382813
2.96733333333334	0.00143051147460938
2.97066666666667	-0.003814697265625
2.974	-0.00905990600585938
2.97733333333334	-0.0138282775878906
2.98066666666667	-0.0252723693847656
2.984	-0.0371932983398438
2.98733333333334	-0.0443458557128906
2.99066666666667	-0.0362396240234375
2.994	-0.0281333923339844
2.99733333333334	-0.0219345092773438
3.00066666666667	-0.0243186950683594
3.004	-0.0319480895996094
3.00733333333334	-0.0367164611816406
3.01066666666667	-0.0391006469726563
3.014	-0.0324249267578125
3.01733333333334	-0.02288818359375
3.02066666666667	-0.0123977661132813
3.024	0
3.02733333333334	0.011444091796875
3.03066666666667	0.0185966491699219
3.034	0.0205039978027344
3.03733333333334	0.0247955322265625
3.04066666666667	0.034332275390625
3.044	0.0467300415039063
3.04733333333334	0.0529289245605469
3.05066666666667	0.0557899475097657
3.054	0.0586509704589844
3.05733333333334	0.0619888305664063
3.06066666666667	0.0672340393066407
3.064	0.064849853515625
3.06733333333334	0.0681877136230469
3.07066666666667	0.0743865966796875
3.074	0.0848770141601563
3.07733333333334	0.100135803222656
3.08066666666667	0.124931335449219
3.084	0.174045562744141
3.08733333333334	0.235557556152344
3.09066666666667	0.303745269775391
3.094	0.37384033203125
3.09733333333334	0.445365905761719
3.10066666666667	0.516891479492188
3.104	0.583648681640625
3.10733333333334	0.647544860839844
3.11066666666667	0.711917877197266
3.114	0.774860382080078
3.11733333333334	0.830650329589844
3.12066666666667	0.874519348144531
3.124	0.903606414794922
3.12733333333334	0.922679901123047
3.13066666666667	0.935554504394531
3.134	0.944614410400391
3.13733333333334	0.950813293457031
3.14066666666667	0.951766967773438
3.144	0.947952270507813
3.14733333333334	0.940799713134766
3.15066666666667	0.931262969970703
3.154	0.921249389648438
3.15733333333334	0.908851623535156
3.16066666666667	0.889778137207031
3.164	0.858783721923828
3.16733333333334	0.813484191894531
3.17066666666667	0.761985778808594
3.174	0.710487365722657
3.17733333333334	0.664234161376953
3.18066666666667	0.6256103515625
3.184	0.591278076171875
3.18733333333334	0.55837631225586
3.19066666666667	0.521183013916016
3.194	0.481128692626953
3.19733333333334	0.440597534179688
3.20066666666667	0.404834747314453
3.204	0.377178192138672
3.20733333333334	0.357627868652344
3.21066666666667	0.339031219482422
3.214	0.316619873046875
3.21733333333334	0.292301177978516
3.22066666666667	0.270843505859375
3.224	0.256538391113281
3.22733333333334	0.248908996582031
3.23066666666667	0.251293182373047
3.234	0.249862670898438
3.23733333333334	0.237464904785156
3.24066666666667	0.215530395507813
3.244	0.193119049072266
3.24733333333334	0.17690658569336
3.25066666666667	0.157833099365235
3.254	0.145435333251953
3.25733333333334	0.137805938720703
3.26066666666667	0.136852264404297
3.264	0.131607055664063
3.26733333333334	0.119209289550781
3.27066666666667	0.107765197753906
3.274	0.0977516174316406
3.27733333333334	0.0967979431152344
3.28066666666667	0.0905990600585938
3.284	0.0905990600585938
3.28733333333334	0.0920295715332031
3.29066666666667	0.0967979431152344
3.294	0.10061264038086
3.29733333333334	0.104427337646485
3.30066666666667	0.11587142944336
3.304	0.121116638183594
3.30733333333334	0.120639801025391
3.31066666666667	0.114917755126953
3.314	0.110149383544922
3.31733333333334	0.105381011962891
3.32066666666667	0.103950500488281
3.324	0.106334686279297
3.32733333333334	0.11444091796875
3.33066666666667	0.120639801025391
3.334	0.128746032714844
3.33733333333334	0.133037567138672
3.34066666666667	0.133991241455078
3.344	0.125408172607422
3.34733333333334	0.113964080810547
3.35066666666667	0.103473663330078
3.354	0.0939369201660156
3.35733333333334	0.0844001770019531
3.36066666666667	0.072479248046875
3.364	0.064849853515625
3.36733333333334	0.0538825988769532
3.37066666666667	0.0452995300292969
3.374	0.0376701354980469
3.37733333333334	0.0386238098144531
3.38066666666667	0.0438690185546875
3.384	0.0519752502441407
3.38733333333334	0.0624656677246094
3.39066666666667	0.0677108764648438
3.394	0.0677108764648438
3.39733333333334	0.06103515625
3.40066666666667	0.0538825988769532
3.404	0.0424385070800781
3.40733333333334	0.0319480895996094
3.41066666666667	0.0286102294921875
3.414	0.0314712524414063
3.41733333333334	0.0338554382324219
3.42066666666667	0.0276565551757813
3.424	0.0181198120117188
3.42733333333334	0.00762939453125
3.43066666666667	-0.00095367431640625
3.434	-0.00476837158203125
3.43733333333334	-0.00810623168945313
3.44066666666667	-0.00858306884765625
3.444	-0.0019073486328125
3.44733333333334	0.011444091796875
3.45066666666667	0.0233650207519531
3.454	0.0276565551757813
3.45733333333334	0.0295639038085938
3.46066666666667	0.0319480895996094
3.464	0.0319480895996094
3.46733333333334	0.030517578125
3.47066666666667	0.0290870666503906
3.474	0.0300407409667969
3.47733333333334	0.0300407409667969
3.48066666666667	0.0314712524414063
3.484	0.0352859497070313
3.48733333333334	0.0410079956054688
3.49066666666667	0.0424385070800781
3.494	0.0367164611816406
3.49733333333334	0.030517578125
3.50066666666667	0.0224113464355469
3.504	0.0181198120117188
3.50733333333334	0.0123977661132813
3.51066666666667	0.00858306884765625
3.514	0.00524520874023438
3.51733333333334	0.00715255737304688
3.52066666666667	0.0109672546386719
3.524	0.00858306884765625
3.52733333333334	-0.00143051147460938
3.53066666666667	-0.0185966491699219
3.534	-0.0324249267578125
3.53733333333334	-0.0414848327636719
3.54066666666667	-0.0424385070800781
3.544	-0.0391006469726563
3.54733333333334	-0.0338554382324219
3.55066666666667	-0.0219345092773438
3.554	-0.00810623168945313
3.55733333333334	-0.00095367431640625
3.56066666666667	-0.0095367431640625
3.564	-0.0195503234863281
3.56733333333334	-0.02288818359375
3.57066666666667	-0.0200271606445313
3.574	-0.0166893005371094
3.57733333333334	-0.0109672546386719
3.58066666666667	0.000476837158203125
3.584	0.00810623168945313
3.58733333333334	0.00715255737304688
3.59066666666667	-0.000476837158203125
3.594	-0.00905990600585938
3.59733333333334	-0.0166893005371094
3.60066666666667	-0.0162124633789063
3.604	-0.0119209289550781
3.60733333333334	-0.00476837158203125
3.61066666666667	-0.003814697265625
3.614	0
3.61733333333334	0.00762939453125
3.62066666666667	0.00762939453125
3.624	0.00333786010742188
3.62733333333334	-0.003814697265625
3.63066666666667	-0.00143051147460938
3.634	-0.00524520874023438
3.63733333333334	-0.0176429748535156
3.64066666666667	-0.0357627868652344
3.644	-0.0543594360351563
3.64733333333334	-0.0672340393066407
3.65066666666667	-0.0777244567871094
3.654	-0.0791549682617188
3.65733333333334	-0.0739097595214844
3.66066666666667	-0.064849853515625
3.664	-0.0591278076171875
3.66733333333334	-0.0596046447753907
3.67066666666667	-0.0557899475097657
3.674	-0.0543594360351563
3.67733333333334	-0.064849853515625
3.68066666666667	-0.0834465026855469
3.684	-0.102043151855469
3.68733333333334	-0.116825103759766
3.69066666666667	-0.141620635986328
3.694	-0.173091888427735
3.69733333333334	-0.202178955078125
3.70066666666667	-0.228404998779297
3.704	-0.255584716796875
3.70733333333334	-0.29134750366211
3.71066666666667	-0.331401824951172
3.714	-0.379085540771485
3.71733333333334	-0.433921813964844
3.72066666666667	-0.488758087158203
3.724	-0.53548812866211
3.72733333333334	-0.56600570678711
3.73066666666667	-0.586032867431641
3.734	-0.587940216064453
3.73733333333334	-0.563144683837891
3.74066666666667	-0.5035400390625
3.744	-0.404834747314453
3.74733333333334	-0.270843505859375
3.75066666666667	-0.0925064086914063
3.754	0.13113021850586
3.75733333333334	0.409126281738281
3.76066666666667	0.728130340576172
3.764	1.07479095458985
3.76733333333334	1.44815444946289
3.77066666666667	1.85680389404297
3.774	2.29740142822266
3.77733333333334	2.75707244873047
3.78066666666667	3.23486328125
3.784	3.72838973999024
3.78733333333334	4.23622131347656
3.79066666666667	4.7445297241211
3.794	5.24950027465821
3.79733333333334	5.74588775634766
3.80066666666667	6.22272491455078
3.804	6.67953491210938
3.80733333333334	7.110595703125
3.81066666666667	7.50970840454102
3.814	7.87162780761719
3.81733333333334	8.18395614624024
3.82066666666667	8.44144821166992
3.824	8.63933563232422
3.82733333333334	8.78095626831055
3.83066666666667	8.8653564453125
3.834	8.88299942016602
3.83733333333334	8.83865356445313
3.84066666666667	8.7423324584961
3.844	8.59689712524414
3.84733333333334	8.39757919311524
3.85066666666667	8.14342498779297
3.854	7.84635543823242
3.85733333333334	7.51447677612305
3.86066666666667	7.15255737304688
3.864	6.76870346069336
3.86733333333334	6.37388229370117
3.87066666666667	5.97620010375977
3.874	5.57994842529297
3.87733333333334	5.19371032714844
3.88066666666667	4.82225418090821
3.884	4.45413589477539
3.88733333333334	4.09460067749024
3.89066666666667	3.74746322631836
3.894	3.41796875
3.89733333333334	3.10182571411133
3.90066666666667	2.79617309570313
3.904	2.51340866088867
3.90733333333334	2.26163864135742
3.91066666666667	2.04181671142578
3.914	1.84917449951172
3.91733333333334	1.68037414550781
3.92066666666667	1.53827667236328
3.924	1.42574310302735
3.92733333333334	1.32989883422852
3.93066666666667	1.24406814575196
3.934	1.16539001464844
3.93733333333334	1.10578536987305
3.94066666666667	1.0676383972168
3.944	1.05047225952149
3.94733333333334	1.04808807373047
3.95066666666667	1.06096267700196
3.954	1.09958648681641
3.95733333333334	1.16586685180664
3.96066666666667	1.25980377197266
3.964	1.38330459594727
3.96733333333334	1.55067443847656
3.97066666666667	1.77574157714844
3.974	2.06518173217774
3.97733333333334	2.42376327514649
3.98066666666667	2.86293029785156
3.984	3.39221954345703
3.98733333333334	4.03308868408203
3.99066666666667	4.8065185546875
3.994	5.73158264160157
3.99733333333334	6.82640075683594
4.00066666666667	8.11004638671875
4.004	9.60588455200196
4.00733333333334	11.3267898559571
4.01066666666667	13.2761001586914
4.014	15.4466629028321
4.01733333333334	17.8318023681641
4.02066666666667	20.4153060913086
4.024	23.1642723083496
4.02733333333334	26.021957397461
4.03066666666667	28.9268493652344
4.034	31.8188667297363
4.03733333333334	34.6226692199707
4.04066666666667	37.2529029846192
4.044	39.6261215209961
4.04733333333334	41.6717529296875
4.05066666666667	43.3139801025391
4.054	44.4893836975098
4.05733333333334	45.1574325561524
4.06066666666667	45.3009605407715
4.064	44.9175834655762
4.06733333333334	44.0168380737305
4.07066666666667	42.6521301269531
4.074	40.8806800842285
4.07733333333334	38.7725830078125
4.08066666666667	36.3917350769043
4.084	33.8182449340821
4.08733333333334	31.1422348022461
4.09066666666667	28.4271240234375
4.094	25.7334709167481
4.09733333333334	23.1151580810547
4.10066666666667	20.6265449523926
4.104	18.2971954345703
4.10733333333334	16.1423683166504
4.11066666666667	14.1825675964356
4.114	12.4306678771973
4.11733333333334	10.8814239501953
4.12066666666667	9.5210075378418
4.124	8.33845138549805
4.12733333333334	7.32135772705078
4.13066666666667	6.44969940185547
4.134	5.69868087768555
4.13733333333334	5.05399703979492
4.14066666666667	4.50420379638672
4.144	4.03833389282227
4.14733333333334	3.63779067993164
4.15066666666667	3.29399108886719
4.154	3.00073623657227
4.15733333333334	2.75278091430664
4.16066666666667	2.53105163574219
4.164	2.33221054077149
4.16733333333334	2.15911865234375
4.17066666666667	2.01082229614258
4.174	1.87063217163086
4.17733333333334	1.73139572143555
4.18066666666667	1.6016960144043
4.184	1.48773193359375
4.18733333333334	1.38378143310547
4.19066666666667	1.28221511840821
4.194	1.1892318725586
4.19733333333334	1.10816955566406
4.20066666666667	1.04427337646485
4.204	0.986576080322266
4.20733333333334	0.928878784179688
4.21066666666667	0.871658325195313
4.214	0.822067260742188
4.21733333333334	0.7781982421875
4.22066666666667	0.72479248046875
4.224	0.665664672851563
4.22733333333334	0.61178207397461
4.23066666666667	0.570297241210938
4.234	0.530242919921875
4.23733333333334	0.481128692626953
4.24066666666667	0.431060791015625
4.244	0.380039215087891
4.24733333333334	0.325202941894531
4.25066666666667	0.258922576904297
4.254	0.187397003173828
4.25733333333334	0.117301940917969
4.26066666666667	0.0462532043457031
4.264	-0.0371932983398438
4.26733333333334	-0.135898590087891
4.27066666666667	-0.243186950683594
4.274	-0.356197357177735
4.27733333333334	-0.477790832519531
4.28066666666667	-0.608444213867188
4.284	-0.737190246582032
4.28733333333334	-0.871658325195313
4.29066666666667	-1.02758407592774
4.294	-1.21021270751953
4.29733333333334	-1.4028549194336
4.30066666666667	-1.59358978271485
4.304	-1.78670883178711
4.30733333333334	-1.98125839233399
4.31066666666667	-2.16484069824219
4.314	-2.32791900634766
4.31733333333334	-2.48003005981446
4.32066666666667	-2.63214111328125
4.324	-2.77376174926758
4.32733333333334	-2.89249420166016
4.33066666666667	-2.98261642456055
4.334	-3.05032730102539
4.33733333333334	-3.09133529663086
4.34066666666667	-3.09848785400391
4.344	-3.07226181030274
4.34733333333334	-3.01837921142578
4.35066666666667	-2.94256210327149
4.354	-2.83861160278321
4.35733333333334	-2.71224975585938
4.36066666666667	-2.56824493408203
4.364	-2.41851806640625
4.36733333333334	-2.25162506103516
4.37066666666667	-2.06613540649414
4.374	-1.87492370605469
4.37733333333334	-1.68991088867188
4.38066666666667	-1.51300430297852
4.384	-1.33848190307617
4.38733333333334	-1.18255615234375
4.39066666666667	-1.04951858520508
4.394	-0.940322875976563
4.39733333333334	-0.837802886962891
4.40066666666667	-0.739097595214844
4.404	-0.645160675048828
4.40733333333334	-0.55694580078125
4.41066666666667	-0.4730224609375
4.414	-0.391006469726563
4.41733333333334	-0.324249267578125
4.42066666666667	-0.273704528808594
4.424	-0.238895416259766
4.42733333333334	-0.214099884033203
4.43066666666667	-0.198841094970703
4.434	-0.193119049072266
4.43733333333334	-0.185966491699219
4.44066666666667	-0.174522399902344
4.444	-0.164985656738281
4.44733333333334	-0.158309936523438
4.45066666666667	-0.149726867675781
4.454	-0.132083892822266
4.45733333333334	-0.119686126708985
4.46066666666667	-0.114917755126953
4.464	-0.111103057861328
4.46733333333334	-0.10824203491211
4.47066666666667	-0.112533569335938
4.474	-0.125885009765625
4.47733333333334	-0.131607055664063
4.48066666666667	-0.126361846923828
4.484	-0.121116638183594
4.48733333333334	-0.120639801025391
4.49066666666667	-0.119686126708985
4.494	-0.11444091796875
4.49733333333334	-0.1068115234375
4.50066666666667	-0.105381011962891
4.504	-0.103473663330078
4.50733333333334	-0.0996589660644531
4.51066666666667	-0.0901222229003906
4.514	-0.0829696655273438
4.51733333333334	-0.0796318054199219
4.52066666666667	-0.0767707824707032
4.524	-0.0691413879394532
4.52733333333334	-0.057220458984375
4.53066666666667	-0.0462532043457031
4.534	-0.0367164611816406
4.53733333333334	-0.0243186950683594
4.54066666666667	-0.00476837158203125
4.544	0.0123977661132813
4.54733333333334	0.0247955322265625
4.55066666666667	0.03814697265625
4.554	0.0519752502441407
4.55733333333334	0.0557899475097657
4.56066666666667	0.0505447387695313
4.564	0.0410079956054688
4.56733333333334	0.0371932983398438
4.57066666666667	0.030517578125
4.574	0.02288818359375
4.57733333333334	0.0205039978027344
4.58066666666667	0.0214576721191406
4.584	0.0276565551757813
4.58733333333334	0.0309944152832031
4.59066666666667	0.0324249267578125
4.594	0.0338554382324219
4.59733333333334	0.0309944152832031
4.60066666666667	0.0281333923339844
4.604	0.0195503234863281
4.60733333333334	0.0128746032714844
4.61066666666667	0.0119209289550781
4.614	0.0162124633789063
4.61733333333334	0.0200271606445313
4.62066666666667	0.0209808349609375
4.624	0.0238418579101563
4.62733333333334	0.0233650207519531
4.63066666666667	0.0181198120117188
4.634	0.00762939453125
4.63733333333334	0.003814697265625
4.64066666666667	0.00858306884765625
4.644	0.0176429748535156
4.64733333333334	0.0243186950683594
4.65066666666667	0.0329017639160156
4.654	0.0476837158203125
4.65733333333334	0.0624656677246094
4.66066666666667	0.0691413879394532
4.664	0.06866455078125
4.66733333333334	0.0700950622558594
4.67066666666667	0.0720024108886719
4.674	0.0643730163574219
4.67733333333334	0.0538825988769532
4.68066666666667	0.0481605529785156
4.684	0.0486373901367188
4.68733333333334	0.0491142272949219
4.69066666666667	0.0491142272949219
4.694	0.0500679016113282
4.69733333333334	0.0476837158203125
4.70066666666667	0.0448226928710938
4.704	0.0352859497070313
4.70733333333334	0.0224113464355469
4.71066666666667	0.00619888305664063
4.714	-0.00333786010742188
4.71733333333334	-0.0109672546386719
4.72066666666667	-0.0143051147460938
4.724	-0.0128746032714844
4.72733333333334	-0.0019073486328125
4.73066666666667	0.011444091796875
4.734	0.0214576721191406
4.73733333333334	0.0286102294921875
4.74066666666667	0.0281333923339844
4.744	0.0286102294921875
4.74733333333334	0.0276565551757813
4.75066666666667	0.0295639038085938
4.754	0.0276565551757813
4.75733333333334	0.0238418579101563
4.76066666666667	0.0219345092773438
4.764	0.0166893005371094
4.76733333333334	0.0095367431640625
4.77066666666667	0.003814697265625
4.774	0.00286102294921875
4.77733333333334	0.00429153442382813
4.78066666666667	0.00619888305664063
4.784	0.011444091796875
4.78733333333334	0.0152587890625
4.79066666666667	0.0171661376953125
4.794	0.0147819519042969
4.79733333333334	0.0100135803222656
4.80066666666667	0.00429153442382813
4.804	-0.00333786010742188
4.80733333333334	-0.00715255737304688
4.81066666666667	-0.0104904174804688
4.814	-0.0109672546386719
4.81733333333334	-0.00762939453125
4.82066666666667	0.00143051147460938
4.824	0.0123977661132813
4.82733333333334	0.0171661376953125
4.83066666666667	0.0205039978027344
4.834	0.0238418579101563
4.83733333333334	0.0271797180175781
4.84066666666667	0.0233650207519531
4.844	0.0143051147460938
4.84733333333334	0.00524520874023438
4.85066666666667	-0.003814697265625
4.854	-0.0123977661132813
4.85733333333334	-0.0195503234863281
4.86066666666667	-0.0224113464355469
4.864	-0.0224113464355469
4.86733333333334	-0.019073486328125
4.87066666666667	-0.0123977661132813
4.874	-0.00238418579101563
4.87733333333334	0.00715255737304688
4.88066666666667	0.0109672546386719
4.884	0.00715255737304688
4.88733333333334	-0.00143051147460938
4.89066666666667	-0.00715255737304688
4.894	-0.0138282775878906
4.89733333333334	-0.0162124633789063
4.90066666666667	-0.0138282775878906
4.904	-0.00667572021484375
4.90733333333334	-0.0019073486328125
4.91066666666667	-0.00333786010742188
4.914	-0.00619888305664063
4.91733333333334	-0.0119209289550781
4.92066666666667	-0.0157356262207031
4.924	-0.0138282775878906
4.92733333333334	-0.00810623168945313
4.93066666666667	-0.0019073486328125
4.934	0.000476837158203125
4.93733333333334	-0.000476837158203125
4.94066666666667	-0.000476837158203125
4.944	-0.00619888305664063
4.94733333333334	-0.0123977661132813
4.95066666666667	-0.0166893005371094
4.954	-0.0133514404296875
4.95733333333334	-0.00286102294921875
4.96066666666667	0.00286102294921875
4.964	0.00333786010742188
4.96733333333334	0.0019073486328125
4.97066666666667	-0.00238418579101563
4.974	-0.00286102294921875
4.97733333333334	-0.00715255737304688
4.98066666666667	-0.0100135803222656
4.984	-0.00667572021484375
4.98733333333334	0.003814697265625
4.99066666666667	0.0166893005371094
4.994	0.0157356262207031
4.99733333333334	0.0057220458984375
5.00066666666667	-0.00715255737304688
5.004	-0.0181198120117188
5.00733333333334	-0.0295639038085938
5.01066666666667	-0.0443458557128906
5.014	-0.0514984130859375
5.01733333333334	-0.0491142272949219
5.02066666666667	-0.0410079956054688
5.024	-0.034332275390625
5.02733333333334	-0.0319480895996094
5.03066666666667	-0.0257492065429688
5.034	-0.0171661376953125
5.03733333333334	-0.0109672546386719
5.04066666666667	-0.00667572021484375
5.044	-0.000476837158203125
5.04733333333334	0.0133514404296875
5.05066666666667	0.0262260437011719
5.054	0.0319480895996094
5.05733333333334	0.0314712524414063
5.06066666666667	0.0262260437011719
5.064	0.0224113464355469
5.06733333333334	0.0162124633789063
5.07066666666667	0.0109672546386719
5.074	0.00905990600585938
5.07733333333334	0.0100135803222656
5.08066666666667	0.0176429748535156
5.084	0.02288818359375
5.08733333333334	0.0271797180175781
5.09066666666667	0.0295639038085938
5.094	0.0286102294921875
5.09733333333334	0.0281333923339844
5.10066666666667	0.0247955322265625
5.104	0.0195503234863281
5.10733333333334	0.0109672546386719
5.11066666666667	0.00333786010742188
5.114	-0.0019073486328125
5.11733333333334	-0.0095367431640625
5.12066666666667	-0.0181198120117188
5.124	-0.0243186950683594
5.12733333333334	-0.0247955322265625
5.13066666666667	-0.0233650207519531
5.134	-0.0238418579101563
5.13733333333334	-0.0209808349609375
5.14066666666667	-0.0162124633789063
5.144	-0.0119209289550781
5.14733333333334	-0.0162124633789063
5.15066666666667	-0.0262260437011719
5.154	-0.0324249267578125
5.15733333333334	-0.0400543212890625
5.16066666666667	-0.0510215759277344
5.164	-0.0667572021484375
5.16733333333334	-0.0681877136230469
5.17066666666667	-0.057220458984375
5.174	-0.0429153442382813
5.17733333333334	-0.0290870666503906
5.18066666666667	-0.0166893005371094
5.184	-0.0057220458984375
5.18733333333334	-0.00619888305664063
5.19066666666667	-0.0119209289550781
5.194	-0.0195503234863281
5.19733333333334	-0.0252723693847656
5.20066666666667	-0.0286102294921875
5.204	-0.0271797180175781
5.20733333333334	-0.0243186950683594
5.21066666666667	-0.0219345092773438
5.214	-0.0171661376953125
5.21733333333334	-0.00715255737304688
5.22066666666667	0.00667572021484375
5.224	0.0181198120117188
5.22733333333334	0.0209808349609375
5.23066666666667	0.0224113464355469
5.234	0.0224113464355469
5.23733333333334	0.0147819519042969
5.24066666666667	0.0019073486328125
5.244	-0.0104904174804688
5.24733333333334	-0.00858306884765625
5.25066666666667	-0.00095367431640625
5.254	0.00762939453125
5.25733333333334	0.0143051147460938
5.26066666666667	0.0162124633789063
5.264	0.0162124633789063
5.26733333333334	0.00810623168945313
5.27066666666667	-0.00715255737304688
5.274	-0.0262260437011719
5.27733333333334	-0.0424385070800781
5.28066666666667	-0.0481605529785156
5.284	-0.0510215759277344
5.28733333333334	-0.0462532043457031
5.29066666666667	-0.0362396240234375
5.294	-0.0276565551757813
5.29733333333334	-0.0233650207519531
5.30066666666667	-0.0205039978027344
5.304	-0.011444091796875
5.30733333333334	-0.00762939453125
5.31066666666667	-0.0133514404296875
5.314	-0.0171661376953125
5.31733333333334	-0.0171661376953125
5.32066666666667	-0.0138282775878906
5.324	-0.0166893005371094
5.32733333333334	-0.0243186950683594
5.33066666666667	-0.0309944152832031
5.334	-0.0352859497070313
5.33733333333334	-0.0376701354980469
5.34066666666667	-0.0448226928710938
5.344	-0.0543594360351563
5.34733333333334	-0.0576972961425782
5.35066666666667	-0.0576972961425782
5.354	-0.0586509704589844
5.35733333333334	-0.0596046447753907
5.36066666666667	-0.0538825988769532
5.364	-0.0433921813964844
5.36733333333334	-0.0352859497070313
5.37066666666667	-0.030517578125
5.374	-0.0290870666503906
5.37733333333334	-0.026702880859375
5.38066666666667	-0.0224113464355469
5.384	-0.0152587890625
5.38733333333334	-0.00905990600585938
5.39066666666667	-0.00619888305664063
5.394	-0.00524520874023438
5.39733333333334	-0.00333786010742188
5.40066666666667	-0.00429153442382813
5.404	-0.00810623168945313
5.40733333333334	-0.00905990600585938
5.41066666666667	-0.00858306884765625
5.414	-0.00715255737304688
5.41733333333334	-0.0109672546386719
5.42066666666667	-0.0214576721191406
5.424	-0.0324249267578125
5.42733333333334	-0.0376701354980469
5.43066666666667	-0.0371932983398438
5.434	-0.0338554382324219
5.43733333333334	-0.0276565551757813
5.44066666666667	-0.0143051147460938
5.444	-0.000476837158203125
5.44733333333334	0.00762939453125
5.45066666666667	0.0138282775878906
5.454	0.0138282775878906
5.45733333333334	0.0095367431640625
5.46066666666667	0.00286102294921875
5.464	-0.00667572021484375
5.46733333333334	-0.0181198120117188
5.47066666666667	-0.0314712524414063
5.474	-0.0400543212890625
5.47733333333334	-0.0476837158203125
5.48066666666667	-0.0519752502441407
5.484	-0.0491142272949219
5.48733333333334	-0.0467300415039063
5.49066666666667	-0.0462532043457031
5.494	-0.0443458557128906
5.49733333333334	-0.0324249267578125
5.50066666666667	-0.0224113464355469
5.504	-0.0176429748535156
5.50733333333334	-0.0143051147460938
5.51066666666667	-0.0100135803222656
5.514	-0.00476837158203125
5.51733333333334	-0.00429153442382813
5.52066666666667	-0.00858306884765625
5.524	-0.0171661376953125
5.52733333333334	-0.0247955322265625
5.53066666666667	-0.0276565551757813
5.534	-0.0271797180175781
5.53733333333334	-0.0295639038085938
5.54066666666667	-0.034332275390625
5.544	-0.0362396240234375
5.54733333333334	-0.0386238098144531
5.55066666666667	-0.03814697265625
5.554	-0.0424385070800781
5.55733333333334	-0.0448226928710938
5.56066666666667	-0.0491142272949219
5.564	-0.0548362731933594
5.56733333333334	-0.0567436218261719
5.57066666666667	-0.057220458984375
5.574	-0.0524520874023438
5.57733333333334	-0.0505447387695313
5.58066666666667	-0.0481605529785156
5.584	-0.0472068786621094
5.58733333333334	-0.0472068786621094
5.59066666666667	-0.049591064453125
5.594	-0.0576972961425782
5.59733333333334	-0.0619888305664063
5.60066666666667	-0.0615119934082032
5.604	-0.0548362731933594
5.60733333333334	-0.0500679016113282
5.61066666666667	-0.0510215759277344
5.614	-0.0548362731933594
5.61733333333334	-0.0586509704589844
5.62066666666667	-0.0624656677246094
5.624	-0.0667572021484375
5.62733333333334	-0.0662803649902344
5.63066666666667	-0.0638961791992188
5.634	-0.0629425048828125
5.63733333333334	-0.0624656677246094
5.64066666666667	-0.0619888305664063
5.644	-0.057220458984375
5.64733333333334	-0.0548362731933594
5.65066666666667	-0.0514984130859375
5.654	-0.0500679016113282
5.65733333333334	-0.049591064453125
5.66066666666667	-0.0472068786621094
5.664	-0.0476837158203125
5.66733333333334	-0.0505447387695313
5.67066666666667	-0.0514984130859375
5.674	-0.0452995300292969
5.67733333333334	-0.0362396240234375
5.68066666666667	-0.0333786010742188
5.684	-0.0348091125488281
5.68733333333334	-0.0367164611816406
5.69066666666667	-0.041961669921875
5.694	-0.0514984130859375
5.69733333333334	-0.0658035278320313
5.70066666666667	-0.0762939453125
5.704	-0.0824928283691406
5.70733333333334	-0.0882148742675781
5.71066666666667	-0.0920295715332031
5.714	-0.0896453857421875
5.71733333333334	-0.0796318054199219
5.72066666666667	-0.0619888305664063
5.724	-0.0514984130859375
5.72733333333334	-0.0414848327636719
5.73066666666667	-0.03814697265625
5.734	-0.03814697265625
5.73733333333334	-0.0391006469726563
5.74066666666667	-0.0443458557128906
5.744	-0.041961669921875
5.74733333333334	-0.0371932983398438
5.75066666666667	-0.026702880859375
5.754	-0.0200271606445313
5.75733333333334	-0.0219345092773438
5.76066666666667	-0.0271797180175781
5.764	-0.0329017639160156
5.76733333333334	-0.0352859497070313
5.77066666666667	-0.0371932983398438
5.774	-0.0395774841308594
5.77733333333334	-0.0333786010742188
5.78066666666667	-0.0286102294921875
5.784	-0.0286102294921875
5.78733333333334	-0.0352859497070313
5.79066666666667	-0.0424385070800781
5.794	-0.0433921813964844
5.79733333333334	-0.0486373901367188
5.80066666666667	-0.05340576171875
5.804	-0.0591278076171875
5.80733333333334	-0.0638961791992188
5.81066666666667	-0.0677108764648438
5.814	-0.0739097595214844
5.81733333333334	-0.0772476196289063
5.82066666666667	-0.0782012939453125
5.824	-0.0720024108886719
5.82733333333334	-0.064849853515625
5.83066666666667	-0.0615119934082032
5.834	-0.0615119934082032
5.83733333333334	-0.0605583190917969
5.84066666666667	-0.0643730163574219
5.844	-0.0734329223632813
5.84733333333334	-0.0810623168945313
5.85066666666667	-0.0805854797363281
5.854	-0.0710487365722657
5.85733333333334	-0.0619888305664063
5.86066666666667	-0.0524520874023438
5.864	-0.0462532043457031
5.86733333333334	-0.0371932983398438
5.87066666666667	-0.0333786010742188
5.874	-0.0405311584472656
5.87733333333334	-0.0486373901367188
5.88066666666667	-0.0519752502441407
5.884	-0.049591064453125
5.88733333333334	-0.0472068786621094
5.89066666666667	-0.0448226928710938
5.894	-0.0395774841308594
5.89733333333334	-0.0410079956054688
5.90066666666667	-0.0472068786621094
5.904	-0.05340576171875
5.90733333333334	-0.0629425048828125
5.91066666666667	-0.0767707824707032
5.914	-0.0905990600585938
5.91733333333334	-0.0944137573242188
5.92066666666667	-0.0872611999511719
5.924	-0.0796318054199219
5.92733333333334	-0.06866455078125
5.93066666666667	-0.057220458984375
5.934	-0.0438690185546875
5.93733333333334	-0.0338554382324219
5.94066666666667	-0.0329017639160156
5.944	-0.0333786010742188
5.94733333333334	-0.0295639038085938
5.95066666666667	-0.0176429748535156
5.954	-0.00810623168945313
5.95733333333334	-0.0100135803222656
5.96066666666667	-0.0123977661132813
5.964	-0.0123977661132813
5.96733333333334	-0.0185966491699219
5.97066666666667	-0.034332275390625
5.974	-0.0476837158203125
5.97733333333334	-0.0467300415039063
5.98066666666667	-0.0405311584472656
5.984	-0.0367164611816406
5.98733333333334	-0.0329017639160156
5.99066666666667	-0.0276565551757813
5.994	-0.0209808349609375
5.99733333333334	-0.0205039978027344
6.00066666666667	-0.0214576721191406
6.004	-0.0233650207519531
6.00733333333334	-0.0238418579101563
6.01066666666667	-0.0238418579101563
6.014	-0.0233650207519531
6.01733333333334	-0.0209808349609375
6.02066666666667	-0.0195503234863281
6.024	-0.0209808349609375
6.02733333333334	-0.0286102294921875
6.03066666666667	-0.0367164611816406
6.034	-0.0462532043457031
6.03733333333334	-0.0591278076171875
6.04066666666667	-0.0720024108886719
6.044	-0.0796318054199219
6.04733333333334	-0.0734329223632813
6.05066666666667	-0.06103515625
6.054	-0.0486373901367188
6.05733333333334	-0.0386238098144531
6.06066666666667	-0.0271797180175781
6.064	-0.0171661376953125
6.06733333333334	-0.0157356262207031
6.07066666666667	-0.0219345092773438
6.074	-0.0257492065429688
6.07733333333334	-0.0257492065429688
6.08066666666667	-0.0262260437011719
6.084	-0.0309944152832031
6.08733333333334	-0.0391006469726563
6.09066666666667	-0.0448226928710938
6.094	-0.0491142272949219
6.09733333333334	-0.0481605529785156
6.10066666666667	-0.0472068786621094
6.104	-0.0457763671875
6.10733333333334	-0.0433921813964844
6.11066666666667	-0.0376701354980469
6.114	-0.0352859497070313
6.11733333333334	-0.0395774841308594
6.12066666666667	-0.0438690185546875
6.124	-0.0481605529785156
6.12733333333334	-0.0500679016113282
6.13066666666667	-0.0514984130859375
6.134	-0.0491142272949219
6.13733333333334	-0.0443458557128906
6.14066666666667	-0.0414848327636719
6.144	-0.0391006469726563
6.14733333333334	-0.0300407409667969
6.15066666666667	-0.0219345092773438
6.154	-0.0171661376953125
6.15733333333334	-0.0185966491699219
6.16066666666667	-0.019073486328125
6.164	-0.0171661376953125
6.16733333333334	-0.0247955322265625
6.17066666666667	-0.0309944152832031
6.174	-0.03814697265625
6.17733333333334	-0.0367164611816406
6.18066666666667	-0.0333786010742188
6.184	-0.0300407409667969
6.18733333333334	-0.0271797180175781
6.19066666666667	-0.0314712524414063
6.194	-0.0391006469726563
6.19733333333334	-0.049591064453125
6.20066666666667	-0.0605583190917969
6.204	-0.0734329223632813
6.20733333333334	-0.0872611999511719
6.21066666666667	-0.0920295715332031
6.214	-0.0901222229003906
6.21733333333334	-0.0863075256347656
6.22066666666667	-0.0848770141601563
6.224	-0.0810623168945313
6.22733333333334	-0.0729560852050782
6.23066666666667	-0.0653266906738282
6.234	-0.057220458984375
6.23733333333334	-0.0438690185546875
6.24066666666667	-0.0324249267578125
6.244	-0.0271797180175781
6.24733333333334	-0.0281333923339844
6.25066666666667	-0.0324249267578125
6.254	-0.03814697265625
6.25733333333334	-0.0462532043457031
6.26066666666667	-0.0476837158203125
6.264	-0.0414848327636719
6.26733333333334	-0.0371932983398438
6.27066666666667	-0.0357627868652344
6.274	-0.0338554382324219
6.27733333333334	-0.0286102294921875
6.28066666666667	-0.0300407409667969
6.284	-0.0329017639160156
6.28733333333334	-0.0314712524414063
6.29066666666667	-0.0247955322265625
6.294	-0.0209808349609375
6.29733333333334	-0.0271797180175781
6.30066666666667	-0.0329017639160156
6.304	-0.0410079956054688
6.30733333333334	-0.0472068786621094
6.31066666666667	-0.0529289245605469
6.314	-0.0514984130859375
6.31733333333334	-0.041961669921875
6.32066666666667	-0.026702880859375
6.324	-0.0095367431640625
6.32733333333334	0.00238418579101563
6.33066666666667	0.00476837158203125
6.334	-0.00619888305664063
6.33733333333334	-0.02288818359375
6.34066666666667	-0.0414848327636719
6.344	-0.0548362731933594
6.34733333333334	-0.0600814819335938
6.35066666666667	-0.0562667846679688
6.354	-0.041961669921875
6.35733333333334	-0.0247955322265625
6.36066666666667	-0.0147819519042969
6.364	-0.0171661376953125
6.36733333333334	-0.0276565551757813
6.37066666666667	-0.0400543212890625
6.374	-0.0567436218261719
6.37733333333334	-0.0696182250976563
6.38066666666667	-0.0748634338378907
6.384	-0.0753402709960938
6.38733333333334	-0.0739097595214844
6.39066666666667	-0.0700950622558594
6.394	-0.06103515625
6.39733333333334	-0.0562667846679688
6.40066666666667	-0.0596046447753907
6.404	-0.0619888305664063
6.40733333333334	-0.0586509704589844
6.41066666666667	-0.0548362731933594
6.414	-0.0529289245605469
6.41733333333334	-0.0562667846679688
6.42066666666667	-0.0576972961425782
6.424	-0.0576972961425782
6.42733333333334	-0.0605583190917969
6.43066666666667	-0.0658035278320313
6.434	-0.0762939453125
6.43733333333334	-0.0820159912109375
6.44066666666667	-0.0872611999511719
6.444	-0.0934600830078125
6.44733333333334	-0.0987052917480469
6.45066666666667	-0.0967979431152344
6.454	-0.0910758972167969
6.45733333333334	-0.0872611999511719
6.46066666666667	-0.0834465026855469
6.464	-0.0796318054199219
6.46733333333334	-0.0758171081542969
6.47066666666667	-0.0767707824707032
6.474	-0.0782012939453125
6.47733333333334	-0.0734329223632813
6.48066666666667	-0.06103515625
6.484	-0.0486373901367188
6.48733333333334	-0.0424385070800781
6.49066666666667	-0.0429153442382813
6.494	-0.0443458557128906
6.49733333333334	-0.049591064453125
6.50066666666667	-0.0581741333007813
6.504	-0.0634193420410157
6.50733333333334	-0.0629425048828125
6.51066666666667	-0.0538825988769532
6.514	-0.0443458557128906
6.51733333333334	-0.0348091125488281
6.52066666666667	-0.0276565551757813
6.524	-0.0219345092773438
6.52733333333334	-0.0171661376953125
6.53066666666667	-0.0133514404296875
6.534	-0.0104904174804688
6.53733333333334	-0.00905990600585938
6.54066666666667	-0.0100135803222656
6.544	-0.0176429748535156
6.54733333333334	-0.030517578125
6.55066666666667	-0.0414848327636719
6.554	-0.0553131103515625
6.55733333333334	-0.0705718994140625
6.56066666666667	-0.080108642578125
6.564	-0.0796318054199219
6.56733333333334	-0.06866455078125
6.57066666666667	-0.0619888305664063
6.574	-0.0524520874023438
6.57733333333334	-0.0443458557128906
6.58066666666667	-0.0386238098144531
6.584	-0.03814697265625
6.58733333333334	-0.0452995300292969
6.59066666666667	-0.05340576171875
6.594	-0.0634193420410157
6.59733333333334	-0.0681877136230469
6.60066666666667	-0.0700950622558594
6.604	-0.0681877136230469
6.60733333333334	-0.0677108764648438
6.61066666666667	-0.06866455078125
6.614	-0.0653266906738282
6.61733333333334	-0.06103515625
6.62066666666667	-0.0538825988769532
6.624	-0.0472068786621094
6.62733333333334	-0.0424385070800781
6.63066666666667	-0.0424385070800781
6.634	-0.0452995300292969
6.63733333333334	-0.0476837158203125
6.64066666666667	-0.0510215759277344
6.644	-0.0567436218261719
6.64733333333334	-0.0605583190917969
6.65066666666667	-0.0576972961425782
6.654	-0.05340576171875
6.65733333333334	-0.0510215759277344
6.66066666666667	-0.0543594360351563
6.664	-0.0581741333007813
[truncated: 2,506 more rows]
