# Supplementary material for: Phase-Specific Parameter Estimation in Chiral HPLC Using 1‑Site, 2‑Site Stochastic Models, and Unified Equation Approach
Source: Anal Chem. 2026 Apr 29;98(18):13925–39. doi: 10.1021/acs.analchem.6c01634 (PMC13177292; doi:10.1021/acs.analchem.6c01634)
Supplement: Supplementary file 2 [file ac6c01634_si_002.zip › SupportingInformation/01_isotherm_fit/CELL4_data/LORA_CELL4_05_10_22508.CSV]

0.000333333333333334	-0.00905990600585938
0.00366666666666667	-0.00810623168945313
0.007	-0.00476837158203125
0.0103333333333334	-0.00524520874023438
0.0136666666666667	-0.0119209289550781
0.017	-0.0176429748535156
0.0203333333333334	-0.0119209289550781
0.0236666666666667	-0.00905990600585938
0.027	-0.0119209289550781
0.0303333333333334	-0.0219345092773438
0.0336666666666667	-0.0233650207519531
0.037	-0.0200271606445313
0.0403333333333334	-0.0219345092773438
0.0436666666666667	-0.0209808349609375
0.047	-0.0166893005371094
0.0503333333333334	-0.00905990600585938
0.0536666666666667	-0.0109672546386719
0.057	-0.0143051147460938
0.0603333333333334	-0.0109672546386719
0.0636666666666667	-0.0057220458984375
0.067	-0.00238418579101563
0.0703333333333334	-0.000476837158203125
0.0736666666666667	0.00429153442382813
0.077	0.00238418579101563
0.0803333333333334	-0.00858306884765625
0.0836666666666667	-0.0200271606445313
0.087	-0.02288818359375
0.0903333333333334	-0.0205039978027344
0.0936666666666667	-0.0147819519042969
0.097	-0.0119209289550781
0.100333333333334	-0.00905990600585938
0.103666666666667	-0.00619888305664063
0.107	-0.0019073486328125
0.110333333333334	0.00286102294921875
0.113666666666667	0.000476837158203125
0.117	0.000476837158203125
0.120333333333334	-0.00143051147460938
0.123666666666667	-0.00524520874023438
0.127	-0.0123977661132813
0.130333333333334	-0.0171661376953125
0.133666666666667	-0.0171661376953125
0.137	-0.0205039978027344
0.140333333333334	-0.0224113464355469
0.143666666666667	-0.0209808349609375
0.147	-0.0181198120117188
0.150333333333334	-0.0238418579101563
0.153666666666667	-0.0309944152832031
0.157	-0.0281333923339844
0.160333333333334	-0.0224113464355469
0.163666666666667	-0.0224113464355469
0.167	-0.026702880859375
0.170333333333334	-0.02288818359375
0.173666666666667	-0.0162124633789063
0.177	-0.0195503234863281
0.180333333333334	-0.0233650207519531
0.183666666666667	-0.0238418579101563
0.187	-0.019073486328125
0.190333333333334	-0.0200271606445313
0.193666666666667	-0.0224113464355469
0.197	-0.0181198120117188
0.200333333333334	-0.0119209289550781
0.203666666666667	-0.0019073486328125
0.207	0
0.210333333333334	-0.00095367431640625
0.213666666666667	0
0.217	0.00429153442382813
0.220333333333334	0.00667572021484375
0.223666666666667	0.003814697265625
0.227	0.00333786010742188
0.230333333333334	0.0100135803222656
0.233666666666667	0.0100135803222656
0.237	0.00238418579101563
0.240333333333334	0
0.243666666666667	0.00286102294921875
0.247	0.00286102294921875
0.250333333333334	-0.00810623168945313
0.253666666666667	-0.0123977661132813
0.257	-0.0133514404296875
0.260333333333334	-0.0200271606445313
0.263666666666667	-0.0324249267578125
0.267	-0.0400543212890625
0.270333333333334	-0.0362396240234375
0.273666666666667	-0.0319480895996094
0.277	-0.0286102294921875
0.280333333333334	-0.0276565551757813
0.283666666666667	-0.0257492065429688
0.287	-0.0257492065429688
0.290333333333334	-0.0329017639160156
0.293666666666667	-0.0352859497070313
0.297	-0.0348091125488281
0.300333333333334	-0.0319480895996094
0.303666666666667	-0.034332275390625
0.307	-0.0357627868652344
0.310333333333334	-0.0300407409667969
0.313666666666667	-0.0243186950683594
0.317	-0.0195503234863281
0.320333333333334	-0.0143051147460938
0.323666666666667	-0.00429153442382813
0.327	0.00524520874023438
0.330333333333334	0.0104904174804688
0.333666666666667	0.00715255737304688
0.337	0.003814697265625
0.340333333333334	0.00476837158203125
0.343666666666667	0.00238418579101563
0.347	-0.00429153442382813
0.350333333333334	-0.0095367431640625
0.353666666666667	-0.0057220458984375
0.357	-0.0019073486328125
0.360333333333334	-0.00858306884765625
0.363666666666667	-0.0176429748535156
0.367	-0.0233650207519531
0.370333333333334	-0.030517578125
0.373666666666667	-0.041961669921875
0.377	-0.0505447387695313
0.380333333333334	-0.0457763671875
0.383666666666667	-0.0391006469726563
0.387	-0.0414848327636719
0.390333333333334	-0.0462532043457031
0.393666666666667	-0.0452995300292969
0.397	-0.0386238098144531
0.400333333333334	-0.0395774841308594
0.403666666666667	-0.0400543212890625
0.407	-0.0329017639160156
0.410333333333334	-0.0252723693847656
0.413666666666667	-0.0281333923339844
0.417	-0.0424385070800781
0.420333333333334	-0.0472068786621094
0.423666666666667	-0.0448226928710938
0.427	-0.0371932983398438
0.430333333333334	-0.0276565551757813
0.433666666666667	-0.0119209289550781
0.437	0.00619888305664063
0.440333333333334	0.0176429748535156
0.443666666666667	0.0243186950683594
0.447	0.0238418579101563
0.450333333333334	0.0152587890625
0.453666666666667	0.0057220458984375
0.457	-0.000476837158203125
0.460333333333334	-0.00762939453125
0.463666666666667	-0.0166893005371094
0.467	-0.0257492065429688
0.470333333333334	-0.0257492065429688
0.473666666666667	-0.0300407409667969
0.477	-0.0333786010742188
0.480333333333334	-0.034332275390625
0.483666666666667	-0.0281333923339844
0.487	-0.0171661376953125
0.490333333333334	-0.003814697265625
0.493666666666667	0.00429153442382813
0.497	0.00333786010742188
0.500333333333334	-0.00238418579101563
0.503666666666667	-0.0109672546386719
0.507	-0.019073486328125
0.510333333333334	-0.0300407409667969
0.513666666666667	-0.0281333923339844
0.517	-0.0247955322265625
0.520333333333334	-0.0224113464355469
0.523666666666667	-0.026702880859375
0.527	-0.030517578125
0.530333333333334	-0.0314712524414063
0.533666666666667	-0.0386238098144531
0.537	-0.0443458557128906
0.540333333333334	-0.0467300415039063
0.543666666666667	-0.0386238098144531
0.547	-0.0329017639160156
0.550333333333334	-0.0300407409667969
0.553666666666667	-0.0257492065429688
0.557	-0.0185966491699219
0.560333333333334	-0.0143051147460938
0.563666666666667	-0.0205039978027344
0.567	-0.0243186950683594
0.570333333333334	-0.0262260437011719
0.573666666666667	-0.026702880859375
0.577	-0.030517578125
0.580333333333334	-0.0271797180175781
0.583666666666667	-0.0214576721191406
0.587	-0.0185966491699219
0.590333333333334	-0.0166893005371094
0.593666666666667	-0.0123977661132813
0.597	-0.0095367431640625
0.600333333333334	-0.011444091796875
0.603666666666667	-0.0109672546386719
0.607	-0.0123977661132813
0.610333333333334	-0.0200271606445313
0.613666666666667	-0.0314712524414063
0.617	-0.0362396240234375
0.620333333333334	-0.0362396240234375
0.623666666666667	-0.0376701354980469
0.627	-0.0410079956054688
0.630333333333334	-0.0400543212890625
0.633666666666667	-0.0357627868652344
0.637	-0.0333786010742188
0.640333333333334	-0.0329017639160156
0.643666666666667	-0.0281333923339844
0.647	-0.0176429748535156
0.650333333333334	-0.00762939453125
0.653666666666667	-0.00858306884765625
0.657	-0.0133514404296875
0.660333333333334	-0.0157356262207031
0.663666666666667	-0.0195503234863281
0.667	-0.0252723693847656
0.670333333333334	-0.0309944152832031
0.673666666666667	-0.0348091125488281
0.677	-0.0438690185546875
0.680333333333334	-0.0557899475097657
0.683666666666667	-0.06103515625
0.687	-0.0653266906738282
0.690333333333334	-0.0715255737304688
0.693666666666667	-0.0729560852050782
0.697	-0.0638961791992188
0.700333333333334	-0.05340576171875
0.703666666666667	-0.0514984130859375
0.707	-0.0486373901367188
0.710333333333334	-0.0405311584472656
0.713666666666667	-0.0324249267578125
0.717	-0.0290870666503906
0.720333333333334	-0.0286102294921875
0.723666666666667	-0.0329017639160156
0.727	-0.0452995300292969
0.730333333333334	-0.0596046447753907
0.733666666666667	-0.0638961791992188
0.737	-0.0591278076171875
0.740333333333334	-0.0524520874023438
0.743666666666667	-0.0443458557128906
0.747	-0.0324249267578125
0.750333333333334	-0.0238418579101563
0.753666666666667	-0.0290870666503906
0.757	-0.0386238098144531
0.760333333333334	-0.0476837158203125
0.763666666666667	-0.0467300415039063
0.767	-0.0438690185546875
0.770333333333334	-0.0391006469726563
0.773666666666667	-0.0314712524414063
0.777	-0.0286102294921875
0.780333333333334	-0.030517578125
0.783666666666667	-0.0400543212890625
0.787	-0.0524520874023438
0.790333333333334	-0.0653266906738282
0.793666666666667	-0.0700950622558594
0.797	-0.06866455078125
0.800333333333334	-0.0681877136230469
0.803666666666667	-0.0705718994140625
0.807	-0.0681877136230469
0.810333333333334	-0.0538825988769532
0.813666666666667	-0.041961669921875
0.817	-0.0371932983398438
0.820333333333334	-0.0357627868652344
0.823666666666667	-0.0309944152832031
0.827	-0.0309944152832031
0.830333333333334	-0.03814697265625
0.833666666666667	-0.049591064453125
0.837	-0.0605583190917969
0.840333333333334	-0.0638961791992188
0.843666666666667	-0.0624656677246094
0.847	-0.0538825988769532
0.850333333333334	-0.0500679016113282
0.853666666666667	-0.0405311584472656
0.857	-0.0276565551757813
0.860333333333334	-0.0147819519042969
0.863666666666667	-0.00667572021484375
0.867	-0.0104904174804688
0.870333333333334	-0.0209808349609375
0.873666666666667	-0.0405311584472656
0.877	-0.0548362731933594
0.880333333333334	-0.0615119934082032
0.883666666666667	-0.0619888305664063
0.887	-0.057220458984375
0.890333333333334	-0.0476837158203125
0.893666666666667	-0.03814697265625
0.897	-0.0367164611816406
0.900333333333334	-0.0376701354980469
0.903666666666667	-0.0405311584472656
0.907	-0.0429153442382813
0.910333333333334	-0.0429153442382813
0.913666666666667	-0.0367164611816406
0.917	-0.0333786010742188
0.920333333333334	-0.0371932983398438
0.923666666666667	-0.0414848327636719
0.927	-0.0400543212890625
0.930333333333334	-0.0357627868652344
0.933666666666667	-0.0295639038085938
0.937	-0.0185966491699219
0.940333333333334	-0.0109672546386719
0.943666666666667	-0.0119209289550781
0.947	-0.0195503234863281
0.950333333333334	-0.0219345092773438
0.953666666666667	-0.0219345092773438
0.957	-0.0200271606445313
0.960333333333334	-0.0185966491699219
0.963666666666667	-0.0147819519042969
0.967	-0.0123977661132813
0.970333333333334	-0.0138282775878906
0.973666666666667	-0.0185966491699219
0.977	-0.0286102294921875
0.980333333333334	-0.0333786010742188
0.983666666666667	-0.0309944152832031
0.987	-0.0276565551757813
0.990333333333334	-0.0290870666503906
0.993666666666667	-0.034332275390625
0.997	-0.0329017639160156
1.00033333333334	-0.0319480895996094
1.00366666666667	-0.0329017639160156
1.007	-0.0309944152832031
1.01033333333334	-0.0243186950683594
1.01366666666667	-0.0185966491699219
1.017	-0.0166893005371094
1.02033333333334	-0.0109672546386719
1.02366666666667	-0.00476837158203125
1.027	-0.00095367431640625
1.03033333333334	0
1.03366666666667	0.00810623168945313
1.037	0.0133514404296875
1.04033333333334	0.0109672546386719
1.04366666666667	0.00429153442382813
1.047	0.000476837158203125
1.05033333333334	0.00143051147460938
1.05366666666667	-0.003814697265625
1.057	-0.011444091796875
1.06033333333334	-0.0171661376953125
1.06366666666667	-0.0200271606445313
1.067	-0.0205039978027344
1.07033333333334	-0.0257492065429688
1.07366666666667	-0.0290870666503906
1.077	-0.0233650207519531
1.08033333333334	-0.00715255737304688
1.08366666666667	0.0109672546386719
1.087	0.0233650207519531
1.09033333333334	0.034332275390625
1.09366666666667	0.0433921813964844
1.097	0.0414848327636719
1.10033333333334	0.026702880859375
1.10366666666667	0.00810623168945313
1.107	-0.00667572021484375
1.11033333333334	-0.0200271606445313
1.11366666666667	-0.0352859497070313
1.117	-0.0405311584472656
1.12033333333334	-0.0362396240234375
1.12366666666667	-0.0324249267578125
1.127	-0.034332275390625
1.13033333333334	-0.0338554382324219
1.13366666666667	-0.0238418579101563
1.137	-0.0143051147460938
1.14033333333334	-0.0104904174804688
1.14366666666667	-0.00619888305664063
1.147	-0.0019073486328125
1.15033333333334	-0.00429153442382813
1.15366666666667	-0.0166893005371094
1.157	-0.0290870666503906
1.16033333333334	-0.0348091125488281
1.16366666666667	-0.0400543212890625
1.167	-0.0452995300292969
1.17033333333334	-0.0429153442382813
1.17366666666667	-0.0362396240234375
1.177	-0.0333786010742188
1.18033333333334	-0.0376701354980469
1.18366666666667	-0.0391006469726563
1.187	-0.0362396240234375
1.19033333333334	-0.0371932983398438
1.19366666666667	-0.041961669921875
1.197	-0.0448226928710938
1.20033333333334	-0.0462532043457031
1.20366666666667	-0.0481605529785156
1.207	-0.0457763671875
1.21033333333334	-0.034332275390625
1.21366666666667	-0.0185966491699219
1.217	-0.0095367431640625
1.22033333333334	-0.00286102294921875
1.22366666666667	0.00286102294921875
1.227	0.00095367431640625
1.23033333333334	-0.00667572021484375
1.23366666666667	-0.0119209289550781
1.237	-0.0100135803222656
1.24033333333334	-0.0143051147460938
1.24366666666667	-0.0171661376953125
1.247	-0.011444091796875
1.25033333333334	-0.00095367431640625
1.25366666666667	0.00095367431640625
1.257	-0.00143051147460938
1.26033333333334	0.00858306884765625
1.26366666666667	0.0185966491699219
1.267	0.0205039978027344
1.27033333333334	0.0147819519042969
1.27366666666667	0.0143051147460938
1.277	0.0133514404296875
1.28033333333334	0.003814697265625
1.28366666666667	-0.0100135803222656
1.287	-0.019073486328125
1.29033333333334	-0.0290870666503906
1.29366666666667	-0.0424385070800781
1.297	-0.05340576171875
1.30033333333334	-0.0514984130859375
1.30366666666667	-0.0457763671875
1.307	-0.0438690185546875
1.31033333333334	-0.0414848327636719
1.31366666666667	-0.0290870666503906
1.317	-0.0138282775878906
1.32033333333334	-0.0147819519042969
1.32366666666667	-0.0195503234863281
1.327	-0.0181198120117188
1.33033333333334	-0.0119209289550781
1.33366666666667	-0.0138282775878906
1.337	-0.0171661376953125
1.34033333333334	-0.00858306884765625
1.34366666666667	0.00286102294921875
1.347	0.003814697265625
1.35033333333334	-0.00619888305664063
1.35366666666667	-0.0128746032714844
1.357	-0.0162124633789063
1.36033333333334	-0.0214576721191406
1.36366666666667	-0.026702880859375
1.367	-0.0300407409667969
1.37033333333334	-0.0300407409667969
1.37366666666667	-0.0348091125488281
1.377	-0.0405311584472656
1.38033333333334	-0.0481605529785156
1.38366666666667	-0.0557899475097657
1.387	-0.057220458984375
1.39033333333334	-0.0505447387695313
1.39366666666667	-0.0362396240234375
1.397	-0.0281333923339844
1.40033333333334	-0.0262260437011719
1.40366666666667	-0.02288818359375
1.407	-0.0157356262207031
1.41033333333334	-0.0119209289550781
1.41366666666667	-0.0176429748535156
1.417	-0.0214576721191406
1.42033333333334	-0.0195503234863281
1.42366666666667	-0.0171661376953125
1.427	-0.0224113464355469
1.43033333333334	-0.0262260437011719
1.43366666666667	-0.0205039978027344
1.437	-0.0166893005371094
1.44033333333334	-0.0157356262207031
1.44366666666667	-0.0185966491699219
1.447	-0.0152587890625
1.45033333333334	-0.0095367431640625
1.45366666666667	-0.0109672546386719
1.457	-0.0176429748535156
1.46033333333334	-0.0247955322265625
1.46366666666667	-0.0233650207519531
1.467	-0.0176429748535156
1.47033333333334	-0.0171661376953125
1.47366666666667	-0.0171661376953125
1.477	-0.0119209289550781
1.48033333333334	-0.00619888305664063
1.48366666666667	-0.00905990600585938
1.487	-0.0200271606445313
1.49033333333334	-0.0276565551757813
1.49366666666667	-0.0324249267578125
1.497	-0.0333786010742188
1.50033333333334	-0.0286102294921875
1.50366666666667	-0.0238418579101563
1.507	-0.0224113464355469
1.51033333333334	-0.0247955322265625
1.51366666666667	-0.0243186950683594
1.517	-0.0209808349609375
1.52033333333334	-0.0286102294921875
1.52366666666667	-0.0433921813964844
1.527	-0.0581741333007813
1.53033333333334	-0.06866455078125
1.53366666666667	-0.0767707824707032
1.537	-0.0829696655273438
1.54033333333334	-0.0782012939453125
1.54366666666667	-0.0638961791992188
1.547	-0.0524520874023438
1.55033333333334	-0.0467300415039063
1.55366666666667	-0.0472068786621094
1.557	-0.0538825988769532
1.56033333333334	-0.064849853515625
1.56366666666667	-0.0691413879394532
1.567	-0.0596046447753907
1.57033333333334	-0.0433921813964844
1.57366666666667	-0.0314712524414063
1.577	-0.0176429748535156
1.58033333333334	-0.003814697265625
1.58366666666667	0
1.587	-0.00429153442382813
1.59033333333334	-0.011444091796875
1.59366666666667	-0.0138282775878906
1.597	-0.0195503234863281
1.60033333333334	-0.0257492065429688
1.60366666666667	-0.0257492065429688
1.607	-0.0257492065429688
1.61033333333334	-0.0309944152832031
1.61366666666667	-0.0333786010742188
1.617	-0.0352859497070313
1.62033333333334	-0.0391006469726563
1.62366666666667	-0.0491142272949219
1.627	-0.0553131103515625
1.63033333333334	-0.0538825988769532
1.63366666666667	-0.0543594360351563
1.637	-0.0519752502441407
1.64033333333334	-0.0438690185546875
1.64366666666667	-0.0333786010742188
1.647	-0.0257492065429688
1.65033333333334	-0.0262260437011719
1.65366666666667	-0.026702880859375
1.657	-0.0300407409667969
1.66033333333334	-0.0386238098144531
1.66366666666667	-0.0486373901367188
1.667	-0.0524520874023438
1.67033333333334	-0.0472068786621094
1.67366666666667	-0.0414848327636719
1.677	-0.0367164611816406
1.68033333333334	-0.0286102294921875
1.68366666666667	-0.0205039978027344
1.687	-0.0195503234863281
1.69033333333334	-0.0252723693847656
1.69366666666667	-0.030517578125
1.697	-0.0352859497070313
1.70033333333334	-0.0457763671875
1.70366666666667	-0.057220458984375
1.707	-0.0658035278320313
1.71033333333334	-0.06866455078125
1.71366666666667	-0.0729560852050782
1.717	-0.0786781311035157
1.72033333333334	-0.0796318054199219
1.72366666666667	-0.0758171081542969
1.727	-0.0743865966796875
1.73033333333334	-0.0758171081542969
1.73366666666667	-0.0767707824707032
1.737	-0.0739097595214844
1.74033333333334	-0.0729560852050782
1.74366666666667	-0.072479248046875
1.747	-0.06866455078125
1.75033333333334	-0.0672340393066407
1.75366666666667	-0.0672340393066407
1.757	-0.0634193420410157
1.76033333333334	-0.0543594360351563
1.76366666666667	-0.0486373901367188
1.767	-0.0557899475097657
1.77033333333334	-0.06103515625
1.77366666666667	-0.0562667846679688
1.777	-0.0514984130859375
1.78033333333334	-0.0519752502441407
1.78366666666667	-0.0524520874023438
1.787	-0.0400543212890625
1.79033333333334	-0.0224113464355469
1.79366666666667	-0.011444091796875
1.797	-0.00715255737304688
1.80033333333334	0
1.80366666666667	0.00619888305664063
1.807	0.0019073486328125
1.81033333333334	-0.0119209289550781
1.81366666666667	-0.0205039978027344
1.817	-0.0185966491699219
1.82033333333334	-0.0157356262207031
1.82366666666667	-0.0100135803222656
1.827	0.0019073486328125
1.83033333333334	0.011444091796875
1.83366666666667	0.00858306884765625
1.837	-0.00429153442382813
1.84033333333334	-0.0152587890625
1.84366666666667	-0.0224113464355469
1.847	-0.0286102294921875
1.85033333333334	-0.0252723693847656
1.85366666666667	-0.0104904174804688
1.857	0.0057220458984375
1.86033333333334	0.011444091796875
1.86366666666667	0.00858306884765625
1.867	0.00333786010742188
1.87033333333334	-0.00333786010742188
1.87366666666667	-0.0143051147460938
1.877	-0.02288818359375
1.88033333333334	-0.0262260437011719
1.88366666666667	-0.026702880859375
1.887	-0.0271797180175781
1.89033333333334	-0.0262260437011719
1.89366666666667	-0.0214576721191406
1.897	-0.0133514404296875
1.90033333333334	-0.00476837158203125
1.90366666666667	0.00095367431640625
1.907	0.000476837158203125
1.91033333333334	-0.00810623168945313
1.91366666666667	-0.0209808349609375
1.917	-0.0324249267578125
1.92033333333334	-0.0429153442382813
1.92366666666667	-0.0481605529785156
1.927	-0.0467300415039063
1.93033333333334	-0.0386238098144531
1.93366666666667	-0.0319480895996094
1.937	-0.0309944152832031
1.94033333333334	-0.0290870666503906
1.94366666666667	-0.0243186950683594
1.947	-0.0209808349609375
1.95033333333334	-0.0247955322265625
1.95366666666667	-0.0295639038085938
1.957	-0.03814697265625
1.96033333333334	-0.0481605529785156
1.96366666666667	-0.0553131103515625
1.967	-0.0553131103515625
1.97033333333334	-0.049591064453125
1.97366666666667	-0.0457763671875
1.977	-0.0352859497070313
1.98033333333334	-0.0224113464355469
1.98366666666667	-0.0185966491699219
1.987	-0.0195503234863281
1.99033333333334	-0.0219345092773438
1.99366666666667	-0.0209808349609375
1.997	-0.0309944152832031
2.00033333333334	-0.0424385070800781
2.00366666666667	-0.049591064453125
2.007	-0.0543594360351563
2.01033333333334	-0.0638961791992188
2.01366666666667	-0.0743865966796875
2.017	-0.0739097595214844
2.02033333333334	-0.0715255737304688
2.02366666666667	-0.0696182250976563
2.027	-0.0662803649902344
2.03033333333334	-0.0567436218261719
2.03366666666667	-0.0472068786621094
2.037	-0.0438690185546875
2.04033333333334	-0.0448226928710938
2.04366666666667	-0.0457763671875
2.047	-0.0491142272949219
2.05033333333334	-0.0543594360351563
2.05366666666667	-0.057220458984375
2.057	-0.0557899475097657
2.06033333333334	-0.0529289245605469
2.06366666666667	-0.0553131103515625
2.067	-0.0557899475097657
2.07033333333334	-0.0567436218261719
2.07366666666667	-0.0600814819335938
2.077	-0.0658035278320313
2.08033333333334	-0.0662803649902344
2.08366666666667	-0.0643730163574219
2.087	-0.0638961791992188
2.09033333333334	-0.0615119934082032
2.09366666666667	-0.05340576171875
2.097	-0.0429153442382813
2.10033333333334	-0.0386238098144531
2.10366666666667	-0.0333786010742188
2.107	-0.0309944152832031
2.11033333333334	-0.0314712524414063
2.11366666666667	-0.0395774841308594
2.117	-0.0452995300292969
2.12033333333334	-0.0472068786621094
2.12366666666667	-0.0514984130859375
2.127	-0.0586509704589844
2.13033333333334	-0.0615119934082032
2.13366666666667	-0.0586509704589844
2.137	-0.0567436218261719
2.14033333333334	-0.0562667846679688
2.14366666666667	-0.0491142272949219
2.147	-0.03814697265625
2.15033333333334	-0.0333786010742188
2.15366666666667	-0.0338554382324219
2.157	-0.0386238098144531
2.16033333333334	-0.0462532043457031
2.16366666666667	-0.057220458984375
2.167	-0.0629425048828125
2.17033333333334	-0.06103515625
2.17366666666667	-0.0519752502441407
2.177	-0.0424385070800781
2.18033333333334	-0.0319480895996094
2.18366666666667	-0.0233650207519531
2.187	-0.019073486328125
2.19033333333334	-0.0181198120117188
2.19366666666667	-0.0224113464355469
2.197	-0.0252723693847656
2.20033333333334	-0.026702880859375
2.20366666666667	-0.0300407409667969
2.207	-0.0367164611816406
2.21033333333334	-0.0429153442382813
2.21366666666667	-0.0414848327636719
2.217	-0.0395774841308594
2.22033333333334	-0.0371932983398438
2.22366666666667	-0.034332275390625
2.227	-0.0309944152832031
2.23033333333334	-0.0262260437011719
2.23366666666667	-0.0233650207519531
2.237	-0.0166893005371094
2.24033333333334	-0.00762939453125
2.24366666666667	0.000476837158203125
2.247	0.00667572021484375
2.25033333333334	0.00476837158203125
2.25366666666667	-0.0019073486328125
2.257	-0.00858306884765625
2.26033333333334	-0.0123977661132813
2.26366666666667	-0.0133514404296875
2.267	-0.0104904174804688
2.27033333333334	-0.00333786010742188
2.27366666666667	0.000476837158203125
2.277	-0.00095367431640625
2.28033333333334	-0.00619888305664063
2.28366666666667	-0.0123977661132813
2.287	-0.0195503234863281
2.29033333333334	-0.0243186950683594
2.29366666666667	-0.0181198120117188
2.297	-0.00858306884765625
2.30033333333334	-0.0019073486328125
2.30366666666667	0.000476837158203125
2.307	0.0019073486328125
2.31033333333334	0
2.31366666666667	-0.00524520874023438
2.317	-0.0128746032714844
2.32033333333334	-0.0195503234863281
2.32366666666667	-0.0252723693847656
2.327	-0.030517578125
2.33033333333334	-0.034332275390625
2.33366666666667	-0.0367164611816406
2.337	-0.0362396240234375
2.34033333333334	-0.0329017639160156
2.34366666666667	-0.0309944152832031
2.347	-0.030517578125
2.35033333333334	-0.0319480895996094
2.35366666666667	-0.0371932983398438
2.357	-0.0400543212890625
2.36033333333334	-0.0429153442382813
2.36366666666667	-0.0414848327636719
2.367	-0.0429153442382813
2.37033333333334	-0.0429153442382813
2.37366666666667	-0.0438690185546875
2.377	-0.0519752502441407
2.38033333333334	-0.0634193420410157
2.38366666666667	-0.0758171081542969
2.387	-0.0782012939453125
2.39033333333334	-0.0796318054199219
2.39366666666667	-0.080108642578125
2.397	-0.080108642578125
2.40033333333334	-0.0791549682617188
2.40366666666667	-0.0767707824707032
2.407	-0.072479248046875
2.41033333333334	-0.0634193420410157
2.41366666666667	-0.0543594360351563
2.417	-0.0491142272949219
2.42033333333334	-0.0462532043457031
2.42366666666667	-0.0414848327636719
2.427	-0.0362396240234375
2.43033333333334	-0.0319480895996094
2.43366666666667	-0.026702880859375
2.437	-0.0195503234863281
2.44033333333334	-0.0109672546386719
2.44366666666667	-0.00429153442382813
2.447	-0.00238418579101563
2.45033333333334	-0.00143051147460938
2.45366666666667	0
2.457	0.00524520874023438
2.46033333333334	0.00810623168945313
2.46366666666667	0.00715255737304688
2.467	0.003814697265625
2.47033333333334	-0.003814697265625
2.47366666666667	-0.0157356262207031
2.477	-0.0243186950683594
2.48033333333334	-0.0257492065429688
2.48366666666667	-0.0262260437011719
2.487	-0.0286102294921875
2.49033333333334	-0.0309944152832031
2.49366666666667	-0.0271797180175781
2.497	-0.0238418579101563
2.50033333333334	-0.0214576721191406
2.50366666666667	-0.0224113464355469
2.507	-0.0276565551757813
2.51033333333334	-0.0352859497070313
2.51366666666667	-0.0424385070800781
2.517	-0.049591064453125
2.52033333333334	-0.0548362731933594
2.52366666666667	-0.0524520874023438
2.527	-0.0395774841308594
2.53033333333334	-0.0252723693847656
2.53366666666667	-0.0195503234863281
2.537	-0.019073486328125
2.54033333333334	-0.0185966491699219
2.54366666666667	-0.0166893005371094
2.547	-0.0152587890625
2.55033333333334	-0.0157356262207031
2.55366666666667	-0.0143051147460938
2.557	-0.0152587890625
2.56033333333334	-0.0205039978027344
2.56366666666667	-0.0271797180175781
2.567	-0.030517578125
2.57033333333334	-0.0271797180175781
2.57366666666667	-0.026702880859375
2.577	-0.0281333923339844
2.58033333333334	-0.0300407409667969
2.58366666666667	-0.0281333923339844
2.587	-0.026702880859375
2.59033333333334	-0.0314712524414063
2.59366666666667	-0.0376701354980469
2.597	-0.0410079956054688
2.60033333333334	-0.0391006469726563
2.60366666666667	-0.041961669921875
2.607	-0.0486373901367188
2.61033333333334	-0.0514984130859375
2.61366666666667	-0.0443458557128906
2.617	-0.0395774841308594
2.62033333333334	-0.03814697265625
2.62366666666667	-0.0386238098144531
2.627	-0.034332275390625
2.63033333333334	-0.0257492065429688
2.63366666666667	-0.0157356262207031
2.637	-0.00762939453125
2.64033333333334	-0.0095367431640625
2.64366666666667	-0.0166893005371094
2.647	-0.0209808349609375
2.65033333333334	-0.0252723693847656
2.65366666666667	-0.0319480895996094
2.657	-0.0319480895996094
2.66033333333334	-0.0233650207519531
2.66366666666667	-0.0100135803222656
2.667	-0.00429153442382813
2.67033333333334	0.00238418579101563
2.67366666666667	0.00619888305664063
2.677	0.003814697265625
2.68033333333334	-0.00429153442382813
2.68366666666667	-0.0095367431640625
2.687	-0.0109672546386719
2.69033333333334	-0.0138282775878906
2.69366666666667	-0.011444091796875
2.697	0
2.70033333333334	0.0157356262207031
2.70366666666667	0.0205039978027344
2.707	0.0123977661132813
2.71033333333334	-0.000476837158203125
2.71366666666667	-0.0166893005371094
2.717	-0.034332275390625
2.72033333333334	-0.0476837158203125
2.72366666666667	-0.0581741333007813
2.727	-0.06103515625
2.73033333333334	-0.0557899475097657
2.73366666666667	-0.0476837158203125
2.737	-0.0457763671875
2.74033333333334	-0.0567436218261719
2.74366666666667	-0.0619888305664063
2.747	-0.0629425048828125
2.75033333333334	-0.0667572021484375
2.75366666666667	-0.0791549682617188
2.757	-0.0858306884765625
2.76033333333334	-0.0791549682617188
2.76366666666667	-0.0658035278320313
2.767	-0.05340576171875
2.77033333333334	-0.0438690185546875
2.77366666666667	-0.0371932983398438
2.777	-0.0329017639160156
2.78033333333334	-0.0286102294921875
2.78366666666667	-0.0300407409667969
2.787	-0.034332275390625
2.79033333333334	-0.034332275390625
2.79366666666667	-0.026702880859375
2.797	-0.02288818359375
2.80033333333334	-0.0224113464355469
2.80366666666667	-0.0214576721191406
2.807	-0.019073486328125
2.81033333333334	-0.0243186950683594
2.81366666666667	-0.026702880859375
2.817	-0.0247955322265625
2.82033333333334	-0.0286102294921875
2.82366666666667	-0.0405311584472656
2.827	-0.0510215759277344
2.83033333333334	-0.05340576171875
2.83366666666667	-0.0591278076171875
2.837	-0.0624656677246094
2.84033333333334	-0.0543594360351563
2.84366666666667	-0.0395774841308594
2.847	-0.0314712524414063
2.85033333333334	-0.0319480895996094
2.85366666666667	-0.0290870666503906
2.857	-0.0290870666503906
2.86033333333334	-0.0338554382324219
2.86366666666667	-0.0391006469726563
2.867	-0.03814697265625
2.87033333333334	-0.0300407409667969
2.87366666666667	-0.0252723693847656
2.877	-0.0214576721191406
2.88033333333334	-0.0205039978027344
2.88366666666667	-0.019073486328125
2.887	-0.0162124633789063
2.89033333333334	-0.0152587890625
2.89366666666667	-0.0152587890625
2.897	-0.0181198120117188
2.90033333333334	-0.0152587890625
2.90366666666667	-0.0104904174804688
2.907	-0.0104904174804688
2.91033333333334	-0.0152587890625
2.91366666666667	-0.0152587890625
2.917	-0.00524520874023438
2.92033333333334	-0.00286102294921875
2.92366666666667	-0.00858306884765625
2.927	-0.0152587890625
2.93033333333334	-0.0176429748535156
2.93366666666667	-0.0214576721191406
2.937	-0.0300407409667969
2.94033333333334	-0.0338554382324219
2.94366666666667	-0.0333786010742188
2.947	-0.0333786010742188
2.95033333333334	-0.0324249267578125
2.95366666666667	-0.0309944152832031
2.957	-0.0281333923339844
2.96033333333334	-0.0252723693847656
2.96366666666667	-0.0200271606445313
2.967	-0.0205039978027344
2.97033333333334	-0.0281333923339844
2.97366666666667	-0.034332275390625
2.977	-0.0376701354980469
2.98033333333334	-0.041961669921875
2.98366666666667	-0.0457763671875
2.987	-0.041961669921875
2.99033333333334	-0.0352859497070313
2.99366666666667	-0.0362396240234375
2.997	-0.0386238098144531
3.00033333333334	-0.0395774841308594
3.00366666666667	-0.0391006469726563
3.007	-0.0400543212890625
3.01033333333334	-0.034332275390625
3.01366666666667	-0.0195503234863281
3.017	-0.00858306884765625
3.02033333333334	-0.00286102294921875
3.02366666666667	0
3.027	0.00476837158203125
3.03033333333334	0.00429153442382813
3.03366666666667	-0.0019073486328125
3.037	-0.00858306884765625
3.04033333333334	-0.0128746032714844
3.04366666666667	-0.0138282775878906
3.047	-0.0100135803222656
3.05033333333334	0.00286102294921875
3.05366666666667	0.019073486328125
3.057	0.0371932983398438
3.06033333333334	0.0543594360351563
3.06366666666667	0.0691413879394532
3.067	0.0772476196289063
3.07033333333334	0.0834465026855469
3.07366666666667	0.0920295715332031
3.077	0.105857849121094
3.08033333333334	0.12350082397461
3.08366666666667	0.152111053466797
3.087	0.196933746337891
3.09033333333334	0.24557113647461
3.09366666666667	0.293731689453125
3.097	0.345706939697266
3.10033333333334	0.412464141845703
3.10366666666667	0.483989715576172
3.107	0.55074691772461
3.11033333333334	0.622272491455078
3.11366666666667	0.702857971191407
3.117	0.781536102294922
3.12033333333334	0.84829330444336
3.12366666666667	0.910758972167969
3.127	0.972747802734375
3.13033333333334	1.02758407592774
3.13366666666667	1.06859207153321
3.137	1.09958648681641
3.14033333333334	1.12247467041016
3.14366666666667	1.13201141357422
3.147	1.13248825073242
3.15033333333334	1.12104415893555
3.15366666666667	1.10197067260742
3.157	1.07240676879883
3.16033333333334	1.04188919067383
3.16366666666667	1.0066032409668
3.167	0.962257385253906
3.17033333333334	0.911235809326172
3.17366666666667	0.857353210449219
3.177	0.805377960205078
3.18033333333334	0.754356384277344
3.18366666666667	0.706672668457032
3.187	0.660896301269532
3.19033333333334	0.619888305664063
3.19366666666667	0.584125518798828
3.197	0.550270080566407
3.20033333333334	0.509738922119141
3.20366666666667	0.462055206298828
3.207	0.414848327636719
3.21033333333334	0.372409820556641
3.21366666666667	0.334739685058594
3.217	0.305652618408203
3.22033333333334	0.288486480712891
3.22366666666667	0.277996063232422
3.227	0.259876251220703
3.23033333333334	0.237464904785156
3.23366666666667	0.218868255615235
3.237	0.201702117919922
3.24033333333334	0.184059143066406
3.24366666666667	0.174522399902344
3.247	0.176429748535156
3.25033333333334	0.177860260009766
3.25366666666667	0.1678466796875
3.257	0.154972076416016
3.26033333333334	0.136852264404297
3.26366666666667	0.116348266601563
3.267	0.100135803222656
3.27033333333334	0.101566314697266
3.27366666666667	0.116348266601563
3.277	0.129222869873047
3.28033333333334	0.143527984619141
3.28366666666667	0.153064727783203
3.287	0.156879425048828
3.29033333333334	0.143527984619141
3.29366666666667	0.126361846923828
3.297	0.108718872070313
3.30033333333334	0.091552734375
3.30366666666667	0.0762939453125
3.307	0.0643730163574219
3.31033333333334	0.0581741333007813
3.31366666666667	0.0505447387695313
3.317	0.0443458557128906
3.32033333333334	0.0410079956054688
3.32366666666667	0.041961669921875
3.327	0.0476837158203125
3.33033333333334	0.0548362731933594
3.33366666666667	0.0629425048828125
3.337	0.0720024108886719
3.34033333333334	0.0820159912109375
3.34366666666667	0.091552734375
3.347	0.091552734375
3.35033333333334	0.0896453857421875
3.35366666666667	0.0886917114257813
3.357	0.0867843627929688
3.36033333333334	0.0820159912109375
3.36366666666667	0.0762939453125
3.367	0.080108642578125
3.37033333333334	0.0810623168945313
3.37366666666667	0.0762939453125
3.377	0.06866455078125
3.38033333333334	0.0586509704589844
3.38366666666667	0.0467300415039063
3.387	0.0338554382324219
3.39033333333334	0.026702880859375
3.39366666666667	0.0281333923339844
3.397	0.0300407409667969
3.40033333333334	0.034332275390625
3.40366666666667	0.0362396240234375
3.407	0.0257492065429688
3.41033333333334	0.0152587890625
3.41366666666667	0.0123977661132813
3.417	0.0205039978027344
3.42033333333334	0.0276565551757813
3.42366666666667	0.0357627868652344
3.427	0.0543594360351563
3.43033333333334	0.0700950622558594
3.43366666666667	0.0710487365722657
3.437	0.0629425048828125
3.44033333333334	0.0567436218261719
3.44366666666667	0.0514984130859375
3.447	0.0391006469726563
3.45033333333334	0.0257492065429688
3.45366666666667	0.0209808349609375
3.457	0.0157356262207031
3.46033333333334	0.0128746032714844
3.46366666666667	0.0128746032714844
3.467	0.0171661376953125
3.47033333333334	0.0181198120117188
3.47366666666667	0.0138282775878906
3.477	0.0100135803222656
3.48033333333334	0.00238418579101563
3.48366666666667	-0.00476837158203125
3.487	-0.0109672546386719
3.49033333333334	-0.0109672546386719
3.49366666666667	-0.003814697265625
3.497	0.00524520874023438
3.50033333333334	0.0128746032714844
3.50366666666667	0.0185966491699219
3.507	0.02288818359375
3.51033333333334	0.0185966491699219
3.51366666666667	0.0109672546386719
3.517	0.0057220458984375
3.52033333333334	0.00619888305664063
3.52366666666667	0.00333786010742188
3.527	-0.00286102294921875
3.53033333333334	-0.0109672546386719
3.53366666666667	-0.0233650207519531
3.537	-0.0395774841308594
3.54033333333334	-0.0519752502441407
3.54366666666667	-0.0600814819335938
3.547	-0.0591278076171875
3.55033333333334	-0.049591064453125
3.55366666666667	-0.0348091125488281
3.557	-0.0176429748535156
3.56033333333334	-0.00524520874023438
3.56366666666667	0.00858306884765625
3.567	0.0133514404296875
3.57033333333334	0.0147819519042969
3.57366666666667	0.0123977661132813
3.577	0.0123977661132813
3.58033333333334	0.0171661376953125
3.58366666666667	0.0243186950683594
3.587	0.0352859497070313
3.59033333333334	0.0452995300292969
3.59366666666667	0.0529289245605469
3.597	0.0510215759277344
3.60033333333334	0.0362396240234375
3.60366666666667	0.0195503234863281
3.607	0.00619888305664063
3.61033333333334	-0.00333786010742188
3.61366666666667	-0.011444091796875
3.617	-0.0123977661132813
3.62033333333334	-0.003814697265625
3.62366666666667	0.00476837158203125
3.627	0.00619888305664063
3.63033333333334	0.00476837158203125
3.63366666666667	0.00762939453125
3.637	0.0162124633789063
3.64033333333334	0.0238418579101563
3.64366666666667	0.0243186950683594
3.647	0.019073486328125
3.65033333333334	0.0157356262207031
3.65366666666667	0.00858306884765625
3.657	-0.00619888305664063
3.66033333333334	-0.0243186950683594
3.66366666666667	-0.0362396240234375
3.667	-0.0424385070800781
3.67033333333334	-0.0529289245605469
3.67366666666667	-0.0634193420410157
3.677	-0.0772476196289063
3.68033333333334	-0.0939369201660156
3.68366666666667	-0.110626220703125
3.687	-0.122547149658203
3.69033333333334	-0.133991241455078
3.69366666666667	-0.156402587890625
3.697	-0.186920166015625
3.70033333333334	-0.224590301513672
3.70366666666667	-0.269889831542969
3.707	-0.322341918945313
3.71033333333334	-0.374794006347656
3.71366666666667	-0.420570373535156
3.717	-0.460147857666016
3.72033333333334	-0.495433807373047
3.72366666666667	-0.525474548339844
3.727	-0.547409057617188
3.73033333333334	-0.555515289306641
3.73366666666667	-0.546455383300782
3.737	-0.517368316650391
3.74033333333334	-0.456333160400391
3.74366666666667	-0.356674194335938
3.747	-0.22125244140625
3.75033333333334	-0.0472068786621094
3.75366666666667	0.1678466796875
3.757	0.42867660522461
3.76033333333334	0.734329223632813
3.76366666666667	1.07908248901367
3.767	1.46293640136719
3.77033333333334	1.88112258911133
3.77366666666667	2.33268737792969
3.777	2.80952453613281
3.78033333333334	3.30257415771485
3.78366666666667	3.80992889404297
3.787	4.32920455932617
3.79033333333334	4.85086441040039
3.79366666666667	5.36775588989258
3.797	5.8746337890625
3.80033333333334	6.36625289916992
3.80366666666667	6.83069229125977
3.807	7.26318359375
3.81033333333334	7.65609741210938
3.81366666666667	8.00895690917969
3.817	8.3160400390625
3.82033333333334	8.575439453125
3.82366666666667	8.77761840820313
3.827	8.91780853271485
3.83033333333334	9.0017318725586
3.83366666666667	9.02271270751953
3.837	8.97645950317383
3.84033333333334	8.8644027709961
3.84366666666667	8.70561599731446
3.847	8.49580764770508
3.85033333333334	8.23688507080078
3.85366666666667	7.93695449829102
3.857	7.60602951049805
3.86033333333334	7.24935531616211
3.86366666666667	6.8659782409668
3.867	6.47306442260742
3.87033333333334	6.06870651245117
3.87366666666667	5.65910339355469
3.877	5.25188446044922
3.88033333333334	4.85754013061524
3.88366666666667	4.47797775268555
3.887	4.11510467529297
3.89033333333334	3.77368927001953
3.89366666666667	3.45420837402344
3.897	3.15570831298828
3.90033333333334	2.87580490112305
3.90366666666667	2.61449813842774
3.907	2.36892700195313
3.91033333333334	2.14624404907227
3.91366666666667	1.94597244262696
3.917	1.76715850830078
3.92033333333334	1.60455703735352
3.92366666666667	1.46150588989258
3.927	1.34372711181641
3.93033333333334	1.24979019165039
3.93366666666667	1.17874145507813
3.937	1.12438201904297
3.94033333333334	1.09052658081055
3.94366666666667	1.07622146606446
3.947	1.07812881469727
3.95033333333334	1.0986328125
3.95366666666667	1.14154815673828
3.957	1.21259689331055
3.96033333333334	1.32036209106446
3.96366666666667	1.47056579589844
3.967	1.6632080078125
3.97033333333334	1.90067291259766
3.97366666666667	2.19202041625977
3.977	2.55823135375977
3.98033333333334	3.00884246826172
3.98366666666667	3.56245040893555
3.987	4.23526763916016
3.99033333333334	5.04684448242188
3.99366666666667	6.02054595947266
3.997	7.17449188232422
4.00033333333334	8.53013992309571
4.00366666666667	10.0970268249512
4.007	11.8989944458008
4.01033333333334	13.9508247375488
4.01366666666667	16.2520408630371
4.017	18.7816619873047
4.02033333333334	21.5115547180176
4.02366666666667	24.411678314209
4.027	27.4276733398438
4.03033333333334	30.4999351501465
4.03366666666667	33.5555076599121
4.037	36.5190505981446
4.04033333333334	39.304256439209
4.04366666666667	41.8224334716797
4.047	43.9910888671875
4.05033333333334	45.7277297973633
4.05366666666667	46.9608306884766
4.057	47.6536750793457
4.06033333333334	47.7876663208008
4.06366666666667	47.3694801330567
4.067	46.4181900024414
4.07033333333334	44.98291015625
4.07366666666667	43.1199073791504
4.077	40.8973693847656
4.08033333333334	38.3963584899903
4.08366666666667	35.6912612915039
4.087	32.8612327575684
4.09033333333334	29.9820899963379
4.09366666666667	27.1306037902832
4.097	24.3639945983887
4.10033333333334	21.7299461364746
4.10366666666667	19.2623138427735
4.107	16.9930458068848
4.11033333333334	14.9331092834473
4.11366666666667	13.0910873413086
4.117	11.4645957946778
4.12033333333334	10.0312232971192
4.12366666666667	8.78620147705078
4.127	7.71284103393555
4.13033333333334	6.79779052734375
4.13366666666667	6.01387023925782
4.137	5.33533096313477
4.14033333333334	4.75692749023438
4.14366666666667	4.26149368286133
4.147	3.84140014648438
4.15033333333334	3.47614288330078
4.15366666666667	3.15952301025391
4.157	2.89201736450196
4.16033333333334	2.66790390014649
4.16366666666667	2.47049331665039
4.167	2.28977203369141
4.17033333333334	2.13146209716797
4.17366666666667	1.98602676391602
4.177	1.84917449951172
4.18033333333334	1.72185897827149
4.18366666666667	1.60598754882813
4.187	1.50394439697266
4.19033333333334	1.40571594238281
4.19366666666667	1.32083892822266
4.197	1.24359130859375
4.20033333333334	1.16968154907227
4.20366666666667	1.10101699829102
4.207	1.03139877319336
4.21033333333334	0.966548919677735
4.21366666666667	0.905513763427735
4.217	0.850200653076172
4.22033333333334	0.796318054199219
4.22366666666667	0.741958618164063
4.227	0.69427490234375
4.23033333333334	0.648975372314453
4.23366666666667	0.598907470703125
4.237	0.547409057617188
4.24033333333334	0.492095947265625
4.24366666666667	0.43630599975586
4.247	0.373363494873047
4.25033333333334	0.304698944091797
4.25366666666667	0.223636627197266
4.257	0.132083892822266
4.26033333333334	0.0338554382324219
4.26366666666667	-0.0681877136230469
4.267	-0.177860260009766
4.27033333333334	-0.29754638671875
4.27366666666667	-0.424385070800781
4.277	-0.559806823730469
4.28033333333334	-0.698566436767578
4.28366666666667	-0.847339630126953
4.287	-1.00994110107422
4.29033333333334	-1.18732452392578
4.29366666666667	-1.37901306152344
4.297	-1.58023834228516
4.30033333333334	-1.78956985473633
4.30366666666667	-1.99651718139649
4.307	-2.19774246215821
4.31033333333334	-2.38800048828125
4.31366666666667	-2.55870819091797
4.317	-2.71224975585938
4.32033333333334	-2.84957885742188
4.32366666666667	-2.97021865844727
4.327	-3.06463241577149
4.33033333333334	-3.12948226928711
4.33366666666667	-3.16190719604492
4.337	-3.15666198730469
4.34033333333334	-3.12042236328125
4.34366666666667	-3.05843353271485
4.347	-2.96497344970703
4.35033333333334	-2.8371810913086
4.35366666666667	-2.68602371215821
4.357	-2.52103805541992
4.36033333333334	-2.34746932983399
4.36366666666667	-2.16770172119141
4.367	-1.99079513549805
4.37033333333334	-1.81674957275391
4.37366666666667	-1.64175033569336
4.377	-1.46627426147461
4.38033333333334	-1.29175186157227
4.38366666666667	-1.11961364746094
4.387	-0.959396362304688
4.39033333333334	-0.818252563476563
4.39366666666667	-0.697612762451172
4.397	-0.5950927734375
4.40033333333334	-0.511646270751953
4.40366666666667	-0.445842742919922
4.407	-0.38909912109375
4.41033333333334	-0.339031219482422
4.41366666666667	-0.29754638671875
4.417	-0.265121459960938
4.42033333333334	-0.232696533203125
4.42366666666667	-0.201702117919922
4.427	-0.178337097167969
4.43033333333334	-0.16164779663086
4.43366666666667	-0.148296356201172
4.437	-0.1373291015625
4.44033333333334	-0.134468078613281
4.44366666666667	-0.13113021850586
4.447	-0.125408172607422
4.45033333333334	-0.121116638183594
4.45366666666667	-0.121116638183594
4.457	-0.1220703125
4.46033333333334	-0.122547149658203
4.46366666666667	-0.126361846923828
4.467	-0.128746032714844
4.47033333333334	-0.128746032714844
4.47366666666667	-0.124931335449219
4.477	-0.119209289550781
4.48033333333334	-0.111103057861328
4.48366666666667	-0.104427337646485
4.487	-0.101566314697266
4.49033333333334	-0.102043151855469
4.49366666666667	-0.100135803222656
4.497	-0.095367431640625
4.50033333333334	-0.0867843627929688
4.50366666666667	-0.0715255737304688
4.507	-0.0529289245605469
4.51033333333334	-0.0281333923339844
4.51366666666667	-0.00619888305664063
4.517	0.0095367431640625
4.52033333333334	0.0224113464355469
4.52366666666667	0.0319480895996094
4.527	0.0405311584472656
4.53033333333334	0.0424385070800781
4.53366666666667	0.0481605529785156
4.537	0.0543594360351563
4.54033333333334	0.0538825988769532
4.54366666666667	0.0472068786621094
4.547	0.034332275390625
4.55033333333334	0.0243186950683594
4.55366666666667	0.011444091796875
4.557	0.00238418579101563
4.56033333333334	-0.00143051147460938
4.56366666666667	0
4.567	0.00619888305664063
4.57033333333334	0.0123977661132813
4.57366666666667	0.0200271606445313
4.577	0.0257492065429688
4.58033333333334	0.0276565551757813
4.58366666666667	0.0319480895996094
4.587	0.0357627868652344
4.59033333333334	0.0367164611816406
4.59366666666667	0.0271797180175781
4.597	0.0219345092773438
4.60033333333334	0.0238418579101563
4.60366666666667	0.0290870666503906
4.607	0.030517578125
4.61033333333334	0.0319480895996094
4.61366666666667	0.0405311584472656
4.617	0.0452995300292969
4.62033333333334	0.0438690185546875
4.62366666666667	0.0376701354980469
4.627	0.0400543212890625
4.63033333333334	0.0481605529785156
4.63366666666667	0.0557899475097657
4.637	0.057220458984375
4.64033333333334	0.0557899475097657
4.64366666666667	0.0543594360351563
4.647	0.0462532043457031
4.65033333333334	0.0333786010742188
4.65366666666667	0.0247955322265625
4.657	0.0257492065429688
4.66033333333334	0.0271797180175781
4.66366666666667	0.0262260437011719
4.667	0.0238418579101563
4.67033333333334	0.0262260437011719
4.67366666666667	0.0309944152832031
4.677	0.0371932983398438
4.68033333333334	0.0457763671875
4.68366666666667	0.0553131103515625
4.687	0.0658035278320313
4.69033333333334	0.0710487365722657
4.69366666666667	0.0734329223632813
4.697	0.0696182250976563
4.70033333333334	0.0615119934082032
4.70366666666667	0.0491142272949219
4.707	0.0371932983398438
4.71033333333334	0.0352859497070313
4.71366666666667	0.0352859497070313
4.717	0.0295639038085938
4.72033333333334	0.0224113464355469
4.72366666666667	0.0247955322265625
4.727	0.026702880859375
4.73033333333334	0.019073486328125
4.73366666666667	0.00619888305664063
4.737	0.00524520874023438
4.74033333333334	0.0147819519042969
4.74366666666667	0.0205039978027344
4.747	0.0209808349609375
4.75033333333334	0.019073486328125
4.75366666666667	0.0181198120117188
4.757	0.0185966491699219
4.76033333333334	0.0162124633789063
4.76366666666667	0.0157356262207031
4.767	0.0195503234863281
4.77033333333334	0.0257492065429688
4.77366666666667	0.0319480895996094
4.777	0.0290870666503906
4.78033333333334	0.0200271606445313
4.78366666666667	0.00715255737304688
4.787	-0.00476837158203125
4.79033333333334	-0.011444091796875
4.79366666666667	-0.0147819519042969
4.797	-0.0119209289550781
4.80033333333334	-0.00238418579101563
4.80366666666667	0.0119209289550781
4.807	0.0276565551757813
4.81033333333334	0.0352859497070313
4.81366666666667	0.0352859497070313
4.817	0.0276565551757813
4.82033333333334	0.019073486328125
4.82366666666667	0.0100135803222656
4.827	0.00238418579101563
4.83033333333334	0.00095367431640625
4.83366666666667	0.00667572021484375
4.837	0.0243186950683594
4.84033333333334	0.0438690185546875
4.84366666666667	0.0600814819335938
4.847	0.072479248046875
4.85033333333334	0.0753402709960938
4.85366666666667	0.072479248046875
4.857	0.0624656677246094
4.86033333333334	0.049591064453125
4.86366666666667	0.0352859497070313
4.867	0.0195503234863281
4.87033333333334	0.0152587890625
4.87366666666667	0.0162124633789063
4.877	0.0162124633789063
4.88033333333334	0.0123977661132813
4.88366666666667	0.0095367431640625
4.887	0.0109672546386719
4.89033333333334	0.0162124633789063
4.89366666666667	0.0214576721191406
4.897	0.030517578125
4.90033333333334	0.0414848327636719
4.90366666666667	0.0510215759277344
4.907	0.0548362731933594
4.91033333333334	0.0467300415039063
4.91366666666667	0.0348091125488281
4.917	0.019073486328125
4.92033333333334	0.00619888305664063
4.92366666666667	-0.0057220458984375
4.927	-0.00858306884765625
4.93033333333334	0.000476837158203125
4.93366666666667	0.0123977661132813
4.937	0.0219345092773438
4.94033333333334	0.0271797180175781
4.94366666666667	0.0309944152832031
4.947	0.0324249267578125
4.95033333333334	0.0247955322265625
4.95366666666667	0.0157356262207031
4.957	0.0128746032714844
4.96033333333334	0.0133514404296875
4.96366666666667	0.0152587890625
4.967	0.0109672546386719
4.97033333333334	0.00858306884765625
4.97366666666667	0.0057220458984375
4.977	0.00286102294921875
4.98033333333334	0.00476837158203125
4.98366666666667	0.0109672546386719
4.987	0.019073486328125
4.99033333333334	0.0243186950683594
4.99366666666667	0.0319480895996094
4.997	0.0405311584472656
5.00033333333334	0.0481605529785156
5.00366666666667	0.0491142272949219
5.007	0.0524520874023438
5.01033333333334	0.0514984130859375
5.01366666666667	0.0452995300292969
5.017	0.0300407409667969
5.02033333333334	0.0104904174804688
5.02366666666667	-0.00476837158203125
5.027	-0.0195503234863281
5.03033333333334	-0.0352859497070313
5.03366666666667	-0.0481605529785156
5.037	-0.0500679016113282
5.04033333333334	-0.0405311584472656
5.04366666666667	-0.0290870666503906
5.047	-0.0166893005371094
5.05033333333334	0.0019073486328125
5.05366666666667	0.0224113464355469
5.057	0.0424385070800781
5.06033333333334	0.0586509704589844
5.06366666666667	0.0720024108886719
5.067	0.0786781311035157
5.07033333333334	0.0791549682617188
5.07366666666667	0.0715255737304688
5.077	0.0557899475097657
5.08033333333334	0.0319480895996094
5.08366666666667	0.00762939453125
5.087	-0.0119209289550781
5.09033333333334	-0.0243186950683594
5.09366666666667	-0.0295639038085938
5.097	-0.0262260437011719
5.10033333333334	-0.0152587890625
5.10366666666667	-0.00333786010742188
5.107	0.00715255737304688
5.11033333333334	0.011444091796875
5.11366666666667	0.0123977661132813
5.117	0.00715255737304688
5.12033333333334	0
5.12366666666667	-0.003814697265625
5.127	0
5.13033333333334	0.0104904174804688
5.13366666666667	0.019073486328125
5.137	0.0252723693847656
5.14033333333334	0.0252723693847656
5.14366666666667	0.019073486328125
5.147	0.00667572021484375
5.15033333333334	-0.00333786010742188
5.15366666666667	-0.0104904174804688
5.157	-0.0176429748535156
5.16033333333334	-0.019073486328125
5.16366666666667	-0.0143051147460938
5.167	-0.00810623168945313
5.17033333333334	-0.00762939453125
5.17366666666667	-0.00667572021484375
5.177	0.00095367431640625
5.18033333333334	0.00715255737304688
5.18366666666667	0.0095367431640625
5.187	0.0104904174804688
5.19033333333334	0.0171661376953125
5.19366666666667	0.0247955322265625
5.197	0.0243186950683594
5.20033333333334	0.0181198120117188
5.20366666666667	0.0109672546386719
5.207	0.00667572021484375
5.21033333333334	-0.003814697265625
5.21366666666667	-0.0181198120117188
5.217	-0.0238418579101563
5.22033333333334	-0.0247955322265625
5.22366666666667	-0.0209808349609375
5.227	-0.0200271606445313
5.23033333333334	-0.0185966491699219
5.23366666666667	-0.0133514404296875
5.237	-0.00858306884765625
5.24033333333334	-0.00333786010742188
5.24366666666667	-0.00429153442382813
5.247	-0.00333786010742188
5.25033333333334	0.00429153442382813
5.25366666666667	0.0104904174804688
5.257	0.00810623168945313
5.26033333333334	0.00619888305664063
5.26366666666667	0.0100135803222656
5.267	0.0138282775878906
5.27033333333334	0.0095367431640625
5.27366666666667	0.00286102294921875
5.277	0.00143051147460938
5.28033333333334	-0.00286102294921875
5.28366666666667	-0.011444091796875
5.287	-0.019073486328125
5.29033333333334	-0.0224113464355469
5.29366666666667	-0.0276565551757813
5.297	-0.0391006469726563
5.30033333333334	-0.0486373901367188
5.30366666666667	-0.0519752502441407
5.307	-0.0510215759277344
5.31033333333334	-0.0519752502441407
5.31366666666667	-0.0491142272949219
5.317	-0.0362396240234375
5.32033333333334	-0.0176429748535156
5.32366666666667	-0.00286102294921875
5.327	0.00333786010742188
5.33033333333334	0.0057220458984375
5.33366666666667	0.00524520874023438
5.337	-0.00143051147460938
5.34033333333334	-0.0152587890625
5.34366666666667	-0.030517578125
5.347	-0.0424385070800781
5.35033333333334	-0.0433921813964844
5.35366666666667	-0.0357627868652344
5.357	-0.0233650207519531
5.36033333333334	-0.0147819519042969
5.36366666666667	-0.0100135803222656
5.367	-0.00476837158203125
5.37033333333334	-0.0019073486328125
5.37366666666667	0
5.377	-0.00143051147460938
5.38033333333334	-0.000476837158203125
5.38366666666667	-0.00095367431640625
5.387	-0.003814697265625
5.39033333333334	-0.0109672546386719
5.39366666666667	-0.0233650207519531
5.397	-0.0352859497070313
5.40033333333334	-0.0395774841308594
5.40366666666667	-0.0386238098144531
5.407	-0.0371932983398438
5.41033333333334	-0.034332275390625
5.41366666666667	-0.0295639038085938
5.417	-0.019073486328125
5.42033333333334	-0.0100135803222656
5.42366666666667	0.00095367431640625
5.427	0.0104904174804688
5.43033333333334	0.0109672546386719
5.43366666666667	0.00762939453125
5.437	0.00238418579101563
5.44033333333334	-0.003814697265625
5.44366666666667	-0.0143051147460938
5.447	-0.02288818359375
5.45033333333334	-0.0257492065429688
5.45366666666667	-0.0271797180175781
5.457	-0.0247955322265625
5.46033333333334	-0.0162124633789063
5.46366666666667	-0.00619888305664063
5.467	0.00143051147460938
5.47033333333334	0.0057220458984375
5.47366666666667	0.0128746032714844
5.477	0.0152587890625
5.48033333333334	0.0147819519042969
5.48366666666667	0.0133514404296875
5.487	0.0171661376953125
5.49033333333334	0.0224113464355469
5.49366666666667	0.0257492065429688
5.497	0.0290870666503906
5.50033333333334	0.0257492065429688
5.50366666666667	0.0200271606445313
5.507	0.0095367431640625
5.51033333333334	0.000476837158203125
5.51366666666667	-0.0100135803222656
5.517	-0.0200271606445313
5.52033333333334	-0.0257492065429688
5.52366666666667	-0.0300407409667969
5.527	-0.0333786010742188
5.53033333333334	-0.0357627868652344
5.53366666666667	-0.0319480895996094
5.537	-0.0243186950683594
5.54033333333334	-0.0214576721191406
5.54366666666667	-0.0181198120117188
5.547	-0.0162124633789063
5.55033333333334	-0.0128746032714844
5.55366666666667	-0.0147819519042969
5.557	-0.02288818359375
5.56033333333334	-0.0348091125488281
5.56366666666667	-0.0433921813964844
5.567	-0.0433921813964844
5.57033333333334	-0.0391006469726563
5.57366666666667	-0.034332275390625
5.577	-0.026702880859375
5.58033333333334	-0.0171661376953125
5.58366666666667	-0.00667572021484375
5.587	-0.00143051147460938
5.59033333333334	-0.00238418579101563
5.59366666666667	-0.00333786010742188
5.597	-0.00333786010742188
5.60033333333334	0.000476837158203125
5.60366666666667	0.00524520874023438
5.607	0.011444091796875
5.61033333333334	0.0119209289550781
5.61366666666667	0.00810623168945313
5.617	0.0019073486328125
5.62033333333334	-0.00715255737304688
5.62366666666667	-0.0176429748535156
5.627	-0.0257492065429688
5.63033333333334	-0.0233650207519531
5.63366666666667	-0.0157356262207031
5.637	-0.00905990600585938
5.64033333333334	-0.00524520874023438
5.64366666666667	-0.00762939453125
5.647	-0.0123977661132813
5.65033333333334	-0.0209808349609375
5.65366666666667	-0.0286102294921875
5.657	-0.0338554382324219
5.66033333333334	-0.0348091125488281
5.66366666666667	-0.0319480895996094
5.667	-0.0314712524414063
5.67033333333334	-0.0295639038085938
5.67366666666667	-0.0300407409667969
5.677	-0.030517578125
5.68033333333334	-0.0333786010742188
5.68366666666667	-0.0357627868652344
5.687	-0.0367164611816406
5.69033333333334	-0.0400543212890625
5.69366666666667	-0.0457763671875
5.697	-0.0476837158203125
5.70033333333334	-0.041961669921875
5.70366666666667	-0.0286102294921875
5.707	-0.0123977661132813
5.71033333333334	0.00476837158203125
5.71366666666667	0.0233650207519531
5.717	0.0309944152832031
5.72033333333334	0.0281333923339844
5.72366666666667	0.019073486328125
5.727	0.0019073486328125
5.73033333333334	-0.0147819519042969
5.73366666666667	-0.0295639038085938
5.737	-0.0295639038085938
5.74033333333334	-0.0233650207519531
5.74366666666667	-0.0162124633789063
5.747	-0.00333786010742188
5.75033333333334	0.0100135803222656
5.75366666666667	0.0262260437011719
5.757	0.034332275390625
5.76033333333334	0.0367164611816406
5.76366666666667	0.0410079956054688
5.767	0.0476837158203125
5.77033333333334	0.05340576171875
5.77366666666667	0.0505447387695313
5.777	0.0452995300292969
5.78033333333334	0.0376701354980469
5.78366666666667	0.0247955322265625
5.787	0.0100135803222656
5.79033333333334	-0.00286102294921875
5.79366666666667	-0.0128746032714844
5.797	-0.0219345092773438
5.80033333333334	-0.0286102294921875
5.80366666666667	-0.0295639038085938
5.807	-0.026702880859375
5.81033333333334	-0.0200271606445313
5.81366666666667	-0.0171661376953125
5.817	-0.0162124633789063
5.82033333333334	-0.0147819519042969
5.82366666666667	-0.0109672546386719
5.827	-0.0109672546386719
5.83033333333334	-0.0171661376953125
5.83366666666667	-0.0147819519042969
5.837	-0.00619888305664063
5.84033333333334	0.0019073486328125
5.84366666666667	0.00286102294921875
5.847	0.0057220458984375
5.85033333333334	0.0095367431640625
5.85366666666667	-0.00143051147460938
5.857	-0.0195503234863281
5.86033333333334	-0.0371932983398438
5.86366666666667	-0.0467300415039063
5.867	-0.0548362731933594
5.87033333333334	-0.0619888305664063
5.87366666666667	-0.0600814819335938
5.877	-0.0529289245605469
5.88033333333334	-0.0429153442382813
5.88366666666667	-0.0371932983398438
5.887	-0.0395774841308594
5.89033333333334	-0.0429153442382813
5.89366666666667	-0.0414848327636719
5.897	-0.034332275390625
5.90033333333334	-0.0243186950683594
5.90366666666667	-0.011444091796875
5.907	0.00476837158203125
5.91033333333334	0.0128746032714844
5.91366666666667	0.0133514404296875
5.917	0.0109672546386719
5.92033333333334	0.00333786010742188
5.92366666666667	-0.0109672546386719
5.927	-0.026702880859375
5.93033333333334	-0.030517578125
5.93366666666667	-0.0290870666503906
5.937	-0.0300407409667969
5.94033333333334	-0.0352859497070313
5.94366666666667	-0.0410079956054688
5.947	-0.0438690185546875
5.95033333333334	-0.0476837158203125
5.95366666666667	-0.0486373901367188
5.957	-0.0448226928710938
5.96033333333334	-0.0348091125488281
5.96366666666667	-0.0252723693847656
5.967	-0.0181198120117188
5.97033333333334	-0.0123977661132813
5.97366666666667	-0.0100135803222656
5.977	-0.00667572021484375
5.98033333333334	-0.00619888305664063
5.98366666666667	-0.00810623168945313
5.987	-0.0143051147460938
5.99033333333334	-0.0205039978027344
5.99366666666667	-0.0271797180175781
5.997	-0.0395774841308594
6.00033333333334	-0.0510215759277344
6.00366666666667	-0.0543594360351563
6.007	-0.0467300415039063
6.01033333333334	-0.0429153442382813
6.01366666666667	-0.0414848327636719
6.017	-0.0362396240234375
6.02033333333334	-0.0281333923339844
6.02366666666667	-0.0200271606445313
6.027	-0.0138282775878906
6.03033333333334	-0.00476837158203125
6.03366666666667	-0.000476837158203125
6.037	-0.0057220458984375
6.04033333333334	-0.0128746032714844
6.04366666666667	-0.019073486328125
6.047	-0.0219345092773438
6.05033333333334	-0.0243186950683594
6.05366666666667	-0.0243186950683594
6.057	-0.0176429748535156
6.06033333333334	-0.011444091796875
6.06366666666667	-0.00619888305664063
6.067	-0.00858306884765625
6.07033333333334	-0.0143051147460938
6.07366666666667	-0.0181198120117188
6.077	-0.0166893005371094
6.08033333333334	-0.0128746032714844
6.08366666666667	-0.0143051147460938
6.087	-0.0200271606445313
6.09033333333334	-0.0295639038085938
6.09366666666667	-0.0362396240234375
6.097	-0.0414848327636719
6.10033333333334	-0.0433921813964844
6.10366666666667	-0.0429153442382813
6.107	-0.0362396240234375
6.11033333333334	-0.0338554382324219
6.11366666666667	-0.0348091125488281
6.117	-0.0400543212890625
6.12033333333334	-0.0410079956054688
6.12366666666667	-0.0414848327636719
6.127	-0.0410079956054688
6.13033333333334	-0.0271797180175781
6.13366666666667	-0.0104904174804688
6.137	0.00095367431640625
6.14033333333334	-0.00143051147460938
6.14366666666667	-0.00762939453125
6.147	-0.0143051147460938
6.15033333333334	-0.0243186950683594
6.15366666666667	-0.0333786010742188
6.157	-0.0348091125488281
6.16033333333334	-0.0329017639160156
6.16366666666667	-0.034332275390625
6.167	-0.0362396240234375
6.17033333333334	-0.0333786010742188
6.17366666666667	-0.0247955322265625
6.177	-0.0195503234863281
6.18033333333334	-0.0162124633789063
6.18366666666667	-0.0123977661132813
6.187	-0.0095367431640625
6.19033333333334	-0.0128746032714844
6.19366666666667	-0.019073486328125
6.197	-0.02288818359375
6.20033333333334	-0.0257492065429688
6.20366666666667	-0.0257492065429688
6.207	-0.0243186950683594
6.21033333333334	-0.0233650207519531
6.21366666666667	-0.0324249267578125
6.217	-0.0448226928710938
6.22033333333334	-0.0505447387695313
6.22366666666667	-0.0452995300292969
6.227	-0.0348091125488281
6.23033333333334	-0.026702880859375
6.23366666666667	-0.0143051147460938
6.237	-0.00476837158203125
6.24033333333334	-0.00429153442382813
6.24366666666667	-0.0162124633789063
6.247	-0.0333786010742188
6.25033333333334	-0.0472068786621094
6.25366666666667	-0.0553131103515625
6.257	-0.0562667846679688
6.26033333333334	-0.0476837158203125
6.26366666666667	-0.0391006469726563
6.267	-0.0324249267578125
6.27033333333334	-0.0319480895996094
6.27366666666667	-0.0362396240234375
6.277	-0.0424385070800781
6.28033333333334	-0.0514984130859375
6.28366666666667	-0.0591278076171875
6.287	-0.0672340393066407
6.29033333333334	-0.06866455078125
6.29366666666667	-0.0643730163574219
6.297	-0.0591278076171875
6.30033333333334	-0.0553131103515625
6.30366666666667	-0.05340576171875
6.307	-0.0505447387695313
6.31033333333334	-0.05340576171875
6.31366666666667	-0.0562667846679688
6.317	-0.0596046447753907
6.32033333333334	-0.0581741333007813
6.32366666666667	-0.0567436218261719
6.327	-0.0553131103515625
6.33033333333334	-0.0505447387695313
6.33366666666667	-0.0519752502441407
6.337	-0.0505447387695313
6.34033333333334	-0.0529289245605469
6.34366666666667	-0.0529289245605469
6.347	-0.0510215759277344
6.35033333333334	-0.0462532043457031
6.35366666666667	-0.03814697265625
6.357	-0.0247955322265625
6.36033333333334	-0.0109672546386719
6.36366666666667	0
6.367	0.00810623168945313
6.37033333333334	0.0195503234863281
6.37366666666667	0.0300407409667969
6.377	0.0271797180175781
6.38033333333334	0.0157356262207031
6.38366666666667	0.00333786010742188
6.387	-0.00667572021484375
6.39033333333334	-0.0176429748535156
6.39366666666667	-0.0262260437011719
6.397	-0.0276565551757813
6.40033333333334	-0.02288818359375
6.40366666666667	-0.0138282775878906
6.407	-0.00143051147460938
6.41033333333334	0.00524520874023438
6.41366666666667	0.00619888305664063
6.417	0.00238418579101563
6.42033333333334	-0.00095367431640625
6.42366666666667	-0.00143051147460938
6.427	-0.00619888305664063
6.43033333333334	-0.011444091796875
6.43366666666667	-0.0128746032714844
6.437	-0.0147819519042969
6.44033333333334	-0.0176429748535156
6.44366666666667	-0.0238418579101563
6.447	-0.0286102294921875
6.45033333333334	-0.0324249267578125
6.45366666666667	-0.03814697265625
6.457	-0.0424385070800781
6.46033333333334	-0.0452995300292969
6.46366666666667	-0.0491142272949219
6.467	-0.0538825988769532
6.47033333333334	-0.05340576171875
6.47366666666667	-0.0510215759277344
6.477	-0.0433921813964844
6.48033333333334	-0.0348091125488281
6.48366666666667	-0.0243186950683594
6.487	-0.0128746032714844
6.49033333333334	-0.00858306884765625
6.49366666666667	-0.00429153442382813
6.497	0.00238418579101563
6.50033333333334	0.00905990600585938
6.50366666666667	0.0162124633789063
6.507	0.0195503234863281
6.51033333333334	0.0224113464355469
6.51366666666667	0.0166893005371094
6.517	0.00429153442382813
6.52033333333334	-0.00762939453125
6.52366666666667	-0.0181198120117188
6.527	-0.0238418579101563
6.53033333333334	-0.0309944152832031
6.53366666666667	-0.0309944152832031
6.537	-0.0319480895996094
6.54033333333334	-0.03814697265625
6.54366666666667	-0.0429153442382813
6.547	-0.0443458557128906
6.55033333333334	-0.0329017639160156
6.55366666666667	-0.0233650207519531
6.557	-0.0109672546386719
6.56033333333334	0.000476837158203125
6.56366666666667	0.0119209289550781
6.567	0.0162124633789063
6.57033333333334	0.0095367431640625
6.57366666666667	0.0019073486328125
6.577	-0.0057220458984375
6.58033333333334	-0.003814697265625
6.58366666666667	-0.0095367431640625
6.587	-0.0171661376953125
6.59033333333334	-0.0233650207519531
6.59366666666667	-0.0243186950683594
6.597	-0.0209808349609375
6.60033333333334	-0.0286102294921875
6.60366666666667	-0.0376701354980469
6.607	-0.0386238098144531
6.61033333333334	-0.0357627868652344
6.61366666666667	-0.0333786010742188
6.617	-0.0348091125488281
6.62033333333334	-0.0233650207519531
6.62366666666667	-0.00095367431640625
6.627	0.0138282775878906
6.63033333333334	0.0176429748535156
6.63366666666667	0.0162124633789063
6.637	0.0138282775878906
6.64033333333334	0.003814697265625
6.64366666666667	-0.0128746032714844
6.647	-0.0257492065429688
6.65033333333334	-0.0281333923339844
6.65366666666667	-0.0290870666503906
6.657	-0.0281333923339844
6.66033333333334	-0.0276565551757813
6.66366666666667	-0.0257492065429688
[truncated: 2,506 more rows]
