# Supplementary material for: Phase-Specific Parameter Estimation in Chiral HPLC Using 1‑Site, 2‑Site Stochastic Models, and Unified Equation Approach
Source: Anal Chem. 2026 Apr 29;98(18):13925–39. doi: 10.1021/acs.analchem.6c01634 (PMC13177292; doi:10.1021/acs.analchem.6c01634)
Supplement: Supplementary file 2 [file ac6c01634_si_002.zip › SupportingInformation/01_isotherm_fit/CELL4_data/LORA_CELL4_05_10_22509.CSV]

0.0025	0.0271797180175781
0.00583333333333334	0.0371932983398438
0.00916666666666667	0.0472068786621094
0.0125	0.0462532043457031
0.0158333333333334	0.0329017639160156
0.0191666666666667	0.0195503234863281
0.0225	0.0104904174804688
0.0258333333333334	0.00619888305664063
0.0291666666666667	0.00715255737304688
0.0325	0.0181198120117188
0.0358333333333334	0.03814697265625
0.0391666666666667	0.0600814819335938
0.0425	0.0748634338378907
0.0458333333333334	0.0777244567871094
0.0491666666666667	0.0710487365722657
0.0525	0.0596046447753907
0.0558333333333334	0.0500679016113282
0.0591666666666667	0.0405311584472656
0.0625	0.0290870666503906
0.0658333333333334	0.0214576721191406
0.0691666666666667	0.0209808349609375
0.0725	0.0219345092773438
0.0758333333333334	0.0195503234863281
0.0791666666666667	0.0205039978027344
0.0825	0.0290870666503906
0.0858333333333334	0.0424385070800781
0.0891666666666667	0.0500679016113282
0.0925	0.0553131103515625
0.0958333333333334	0.0600814819335938
0.0991666666666667	0.0581741333007813
0.1025	0.0491142272949219
0.105833333333334	0.0319480895996094
0.109166666666667	0.0200271606445313
0.1125	0.0104904174804688
0.115833333333334	0.00143051147460938
0.119166666666667	-0.00810623168945313
0.1225	-0.0171661376953125
0.125833333333334	-0.0162124633789063
0.129166666666667	-0.0123977661132813
0.1325	-0.00810623168945313
0.135833333333334	-0.00619888305664063
0.139166666666667	-0.000476837158203125
0.1425	0.0162124633789063
0.145833333333334	0.0357627868652344
0.149166666666667	0.0491142272949219
0.1525	0.0538825988769532
0.155833333333334	0.0557899475097657
0.159166666666667	0.0596046447753907
0.1625	0.0600814819335938
0.165833333333334	0.0510215759277344
0.169166666666667	0.0348091125488281
0.1725	0.0224113464355469
0.175833333333334	0.0143051147460938
0.179166666666667	0.011444091796875
0.1825	0.00762939453125
0.185833333333334	0.00667572021484375
0.189166666666667	0.0104904174804688
0.1925	0.0138282775878906
0.195833333333334	0.0152587890625
0.199166666666667	0.0104904174804688
0.2025	0.0057220458984375
0.205833333333334	0.00333786010742188
0.209166666666667	0.000476837158203125
0.2125	-0.00095367431640625
0.215833333333334	-0.00429153442382813
0.219166666666667	-0.00286102294921875
0.2225	0
0.225833333333334	0.00143051147460938
0.229166666666667	0.00429153442382813
0.2325	0.0095367431640625
0.235833333333334	0.0162124633789063
0.239166666666667	0.019073486328125
0.2425	0.0181198120117188
0.245833333333334	0.0147819519042969
0.249166666666667	0.00715255737304688
0.2525	-0.00619888305664063
0.255833333333334	-0.0176429748535156
0.259166666666667	-0.02288818359375
0.2625	-0.0233650207519531
0.265833333333334	-0.0200271606445313
0.269166666666667	-0.0143051147460938
0.2725	-0.00238418579101563
0.275833333333334	0.00476837158203125
0.279166666666667	0.00429153442382813
0.2825	-0.00619888305664063
0.285833333333334	-0.0200271606445313
0.289166666666667	-0.0281333923339844
0.2925	-0.03814697265625
0.295833333333334	-0.0424385070800781
0.299166666666667	-0.0438690185546875
0.3025	-0.03814697265625
0.305833333333334	-0.0329017639160156
0.309166666666667	-0.0300407409667969
0.3125	-0.0205039978027344
0.315833333333334	-0.011444091796875
0.319166666666667	-0.00286102294921875
0.3225	0
0.325833333333334	0.0057220458984375
0.329166666666667	0.0133514404296875
0.3325	0.0162124633789063
0.335833333333334	0.02288818359375
0.339166666666667	0.0309944152832031
0.3425	0.0376701354980469
0.345833333333334	0.03814697265625
0.349166666666667	0.0357627868652344
0.3525	0.0338554382324219
0.355833333333334	0.026702880859375
0.359166666666667	0.0181198120117188
0.3625	0.0147819519042969
0.365833333333334	0.0152587890625
0.369166666666667	0.0166893005371094
0.3725	0.0171661376953125
0.375833333333334	0.019073486328125
0.379166666666667	0.0233650207519531
0.3825	0.0243186950683594
0.385833333333334	0.0238418579101563
0.389166666666667	0.0209808349609375
0.3925	0.0152587890625
0.395833333333334	0.0152587890625
0.399166666666667	0.019073486328125
0.4025	0.026702880859375
0.405833333333334	0.0314712524414063
0.409166666666667	0.0348091125488281
0.4125	0.0386238098144531
0.415833333333334	0.0376701354980469
0.419166666666667	0.0333786010742188
0.4225	0.0262260437011719
0.425833333333334	0.0224113464355469
0.429166666666667	0.02288818359375
0.4325	0.0271797180175781
0.435833333333334	0.0348091125488281
0.439166666666667	0.041961669921875
0.4425	0.049591064453125
0.445833333333334	0.057220458984375
0.449166666666667	0.0643730163574219
0.4525	0.0667572021484375
0.455833333333334	0.0629425048828125
0.459166666666667	0.0557899475097657
0.4625	0.0538825988769532
0.465833333333334	0.0538825988769532
0.469166666666667	0.0557899475097657
0.4725	0.0553131103515625
0.475833333333334	0.0500679016113282
0.479166666666667	0.0424385070800781
0.4825	0.0281333923339844
0.485833333333334	0.00858306884765625
0.489166666666667	-0.0128746032714844
0.4925	-0.0276565551757813
0.495833333333334	-0.0319480895996094
0.499166666666667	-0.030517578125
0.5025	-0.0238418579101563
0.505833333333334	-0.0100135803222656
0.509166666666667	0.000476837158203125
0.5125	0.003814697265625
0.515833333333334	0.00429153442382813
0.519166666666667	0.003814697265625
0.5225	0.000476837158203125
0.525833333333333	-0.00810623168945313
0.529166666666667	-0.0147819519042969
0.5325	-0.0162124633789063
0.535833333333334	-0.019073486328125
0.539166666666667	-0.0214576721191406
0.5425	-0.0205039978027344
0.545833333333334	-0.0104904174804688
0.549166666666667	0.00333786010742188
0.5525	0.0162124633789063
0.555833333333334	0.0243186950683594
0.559166666666667	0.0271797180175781
0.5625	0.0262260437011719
0.565833333333334	0.0214576721191406
0.569166666666667	0.0214576721191406
0.5725	0.02288818359375
0.575833333333334	0.0286102294921875
0.579166666666667	0.0286102294921875
0.5825	0.0247955322265625
0.585833333333334	0.0162124633789063
0.589166666666667	0.00524520874023438
0.5925	-0.00333786010742188
0.595833333333334	-0.0104904174804688
0.599166666666667	-0.00810623168945313
0.6025	-0.00095367431640625
0.605833333333334	0.00858306884765625
0.609166666666667	0.0104904174804688
0.6125	0.0057220458984375
0.615833333333334	-0.00143051147460938
0.619166666666667	-0.0104904174804688
0.6225	-0.0162124633789063
0.625833333333334	-0.0200271606445313
0.629166666666667	-0.0181198120117188
0.6325	-0.011444091796875
0.635833333333334	-0.000476837158203125
0.639166666666667	0.00858306884765625
0.6425	0.0104904174804688
0.645833333333334	0.00524520874023438
0.649166666666667	-0.003814697265625
0.6525	-0.0100135803222656
0.655833333333334	-0.0128746032714844
0.659166666666667	-0.00810623168945313
0.6625	0.0019073486328125
0.665833333333334	0.0123977661132813
0.669166666666667	0.0209808349609375
0.6725	0.0238418579101563
0.675833333333334	0.0243186950683594
0.679166666666667	0.0238418579101563
0.6825	0.0195503234863281
0.685833333333334	0.0209808349609375
0.689166666666667	0.0214576721191406
0.6925	0.0290870666503906
0.695833333333334	0.0362396240234375
0.699166666666667	0.0400543212890625
0.7025	0.0438690185546875
0.705833333333334	0.041961669921875
0.709166666666667	0.0429153442382813
0.7125	0.0362396240234375
0.715833333333334	0.0281333923339844
0.719166666666667	0.0181198120117188
0.7225	0.0138282775878906
0.725833333333334	0.0133514404296875
0.729166666666667	0.0176429748535156
0.7325	0.0224113464355469
0.735833333333334	0.0219345092773438
0.739166666666667	0.0171661376953125
0.7425	0.00810623168945313
0.745833333333334	0.00333786010742188
0.749166666666667	0.00095367431640625
0.7525	0.0057220458984375
0.755833333333334	0.0147819519042969
0.759166666666667	0.0200271606445313
0.7625	0.02288818359375
0.765833333333334	0.02288818359375
0.769166666666667	0.0224113464355469
0.7725	0.0128746032714844
0.775833333333334	0.00667572021484375
0.779166666666667	0.0109672546386719
0.7825	0.0233650207519531
0.785833333333334	0.0281333923339844
0.789166666666667	0.0271797180175781
0.7925	0.0314712524414063
0.795833333333334	0.0367164611816406
0.799166666666667	0.0391006469726563
0.8025	0.0352859497070313
0.805833333333334	0.0333786010742188
0.809166666666667	0.0333786010742188
0.8125	0.0352859497070313
0.815833333333334	0.0357627868652344
0.819166666666667	0.0414848327636719
0.8225	0.0500679016113282
0.825833333333333	0.0586509704589844
0.829166666666667	0.0643730163574219
0.8325	0.0667572021484375
0.835833333333334	0.0715255737304688
0.839166666666667	0.072479248046875
0.8425	0.0672340393066407
0.845833333333334	0.0586509704589844
0.849166666666667	0.049591064453125
0.8525	0.0414848327636719
0.855833333333334	0.0314712524414063
0.859166666666667	0.0257492065429688
0.8625	0.026702880859375
0.865833333333334	0.0319480895996094
0.869166666666667	0.0367164611816406
0.8725	0.0410079956054688
0.875833333333334	0.041961669921875
0.879166666666667	0.0433921813964844
0.8825	0.0457763671875
0.885833333333334	0.0510215759277344
0.889166666666667	0.0548362731933594
0.8925	0.0538825988769532
0.895833333333334	0.0486373901367188
0.899166666666667	0.041961669921875
0.9025	0.0391006469726563
0.905833333333334	0.0376701354980469
0.909166666666667	0.03814697265625
0.9125	0.0367164611816406
0.915833333333334	0.0357627868652344
0.919166666666667	0.0367164611816406
0.9225	0.0367164611816406
0.925833333333333	0.0376701354980469
0.929166666666667	0.0371932983398438
0.9325	0.0395774841308594
0.935833333333334	0.0352859497070313
0.939166666666667	0.0271797180175781
0.9425	0.0181198120117188
0.945833333333334	0.0095367431640625
0.949166666666667	0.00619888305664063
0.9525	0.00905990600585938
0.955833333333334	0.019073486328125
0.959166666666667	0.0300407409667969
0.9625	0.0352859497070313
0.965833333333334	0.0338554382324219
0.969166666666667	0.0276565551757813
0.9725	0.0147819519042969
0.975833333333334	0.00762939453125
0.979166666666667	0.00333786010742188
0.9825	-0.000476837158203125
0.985833333333334	-0.00429153442382813
0.989166666666667	-0.00238418579101563
0.9925	0.0104904174804688
0.995833333333334	0.0224113464355469
0.999166666666667	0.0281333923339844
1.0025	0.0324249267578125
1.00583333333334	0.0329017639160156
1.00916666666667	0.0309944152832031
1.0125	0.0200271606445313
1.01583333333334	0.00715255737304688
1.01916666666667	-0.0019073486328125
1.0225	-0.00238418579101563
1.02583333333334	0.00524520874023438
1.02916666666667	0.00905990600585938
1.0325	0.0147819519042969
1.03583333333334	0.0205039978027344
1.03916666666667	0.0295639038085938
1.0425	0.030517578125
1.04583333333334	0.0286102294921875
1.04916666666667	0.0309944152832031
1.0525	0.0371932983398438
1.05583333333334	0.0462532043457031
1.05916666666667	0.049591064453125
1.0625	0.0538825988769532
1.06583333333334	0.0543594360351563
1.06916666666667	0.0548362731933594
1.0725	0.0529289245605469
1.07583333333334	0.049591064453125
1.07916666666667	0.0429153442382813
1.0825	0.0348091125488281
1.08583333333334	0.0290870666503906
1.08916666666667	0.0233650207519531
1.0925	0.0171661376953125
1.09583333333334	0.0123977661132813
1.09916666666667	0.0128746032714844
1.1025	0.0176429748535156
1.10583333333334	0.0247955322265625
1.10916666666667	0.0309944152832031
1.1125	0.0362396240234375
1.11583333333334	0.0386238098144531
1.11916666666667	0.0438690185546875
1.1225	0.0457763671875
1.12583333333334	0.0410079956054688
1.12916666666667	0.0300407409667969
1.1325	0.0195503234863281
1.13583333333334	0.0133514404296875
1.13916666666667	0.00333786010742188
1.1425	-0.00524520874023438
1.14583333333334	-0.00810623168945313
1.14916666666667	0.000476837158203125
1.1525	0.011444091796875
1.15583333333334	0.0195503234863281
1.15916666666667	0.0271797180175781
1.1625	0.0329017639160156
1.16583333333334	0.0395774841308594
1.16916666666667	0.041961669921875
1.1725	0.0481605529785156
1.17583333333334	0.0538825988769532
1.17916666666667	0.0596046447753907
1.1825	0.064849853515625
1.18583333333334	0.0658035278320313
1.18916666666667	0.0658035278320313
1.1925	0.0591278076171875
1.19583333333334	0.0553131103515625
1.19916666666667	0.0476837158203125
1.2025	0.0443458557128906
1.20583333333334	0.0491142272949219
1.20916666666667	0.0562667846679688
1.2125	0.0605583190917969
1.21583333333334	0.0591278076171875
1.21916666666667	0.0557899475097657
1.2225	0.05340576171875
1.22583333333334	0.0452995300292969
1.22916666666667	0.0348091125488281
1.2325	0.02288818359375
1.23583333333334	0.0166893005371094
1.23916666666667	0.0209808349609375
1.2425	0.0281333923339844
1.24583333333334	0.0362396240234375
1.24916666666667	0.0438690185546875
1.2525	0.0562667846679688
1.25583333333334	0.06103515625
1.25916666666667	0.0629425048828125
1.2625	0.0581741333007813
1.26583333333334	0.0557899475097657
1.26916666666667	0.0481605529785156
1.2725	0.03814697265625
1.27583333333334	0.0348091125488281
1.27916666666667	0.0362396240234375
1.2825	0.0462532043457031
1.28583333333334	0.057220458984375
1.28916666666667	0.0758171081542969
1.2925	0.0925064086914063
1.29583333333334	0.101566314697266
1.29916666666667	0.0958442687988281
1.3025	0.0786781311035157
1.30583333333334	0.0538825988769532
1.30916666666667	0.0314712524414063
1.3125	0.0104904174804688
1.31583333333334	-0.00762939453125
1.31916666666667	-0.019073486328125
1.3225	-0.02288818359375
1.32583333333334	-0.019073486328125
1.32916666666667	-0.0185966491699219
1.3325	-0.0205039978027344
1.33583333333334	-0.0185966491699219
1.33916666666667	-0.0100135803222656
1.3425	0.00143051147460938
1.34583333333334	0.0123977661132813
1.34916666666667	0.0238418579101563
1.3525	0.0376701354980469
1.35583333333334	0.0529289245605469
1.35916666666667	0.0615119934082032
1.3625	0.0615119934082032
1.36583333333334	0.0519752502441407
1.36916666666667	0.0410079956054688
1.3725	0.0286102294921875
1.37583333333334	0.0181198120117188
1.37916666666667	0.0104904174804688
1.3825	0.00333786010742188
1.38583333333334	0.003814697265625
1.38916666666667	0.00619888305664063
1.3925	0.0162124633789063
1.39583333333334	0.026702880859375
1.39916666666667	0.0376701354980469
1.4025	0.0476837158203125
1.40583333333334	0.0548362731933594
1.40916666666667	0.0605583190917969
1.4125	0.0600814819335938
1.41583333333334	0.0567436218261719
1.41916666666667	0.0548362731933594
1.4225	0.0543594360351563
1.42583333333334	0.0557899475097657
1.42916666666667	0.057220458984375
1.4325	0.0576972961425782
1.43583333333334	0.0567436218261719
1.43916666666667	0.0529289245605469
1.4425	0.0510215759277344
1.44583333333334	0.0510215759277344
1.44916666666667	0.0557899475097657
1.4525	0.0600814819335938
1.45583333333334	0.0605583190917969
1.45916666666667	0.0581741333007813
1.4625	0.057220458984375
1.46583333333334	0.0567436218261719
1.46916666666667	0.0510215759277344
1.4725	0.0472068786621094
1.47583333333334	0.0500679016113282
1.47916666666667	0.0524520874023438
1.4825	0.0476837158203125
1.48583333333334	0.03814697265625
1.48916666666667	0.0352859497070313
1.4925	0.0314712524414063
1.49583333333334	0.02288818359375
1.49916666666667	0.0185966491699219
1.5025	0.0195503234863281
1.50583333333334	0.0257492065429688
1.50916666666667	0.0262260437011719
1.5125	0.0257492065429688
1.51583333333334	0.0243186950683594
1.51916666666667	0.0257492065429688
1.5225	0.026702880859375
1.52583333333334	0.0281333923339844
1.52916666666667	0.0281333923339844
1.5325	0.0290870666503906
1.53583333333334	0.0238418579101563
1.53916666666667	0.0166893005371094
1.5425	0.011444091796875
1.54583333333334	0.0100135803222656
1.54916666666667	0.0119209289550781
1.5525	0.00858306884765625
1.55583333333334	0.0119209289550781
1.55916666666667	0.0166893005371094
1.5625	0.0233650207519531
1.56583333333334	0.0209808349609375
1.56916666666667	0.0181198120117188
1.5725	0.0224113464355469
1.57583333333334	0.0329017639160156
1.57916666666667	0.0367164611816406
1.5825	0.0319480895996094
1.58583333333334	0.0281333923339844
1.58916666666667	0.026702880859375
1.5925	0.0243186950683594
1.59583333333334	0.0171661376953125
1.59916666666667	0.0162124633789063
1.6025	0.0209808349609375
1.60583333333334	0.030517578125
1.60916666666667	0.0338554382324219
1.6125	0.0348091125488281
1.61583333333334	0.0400543212890625
1.61916666666667	0.0472068786621094
1.6225	0.0514984130859375
1.62583333333334	0.0505447387695313
1.62916666666667	0.049591064453125
1.6325	0.0476837158203125
1.63583333333334	0.0386238098144531
1.63916666666667	0.0247955322265625
1.6425	0.0109672546386719
1.64583333333334	0.00476837158203125
1.64916666666667	0.00476837158203125
1.6525	0.00715255737304688
1.65583333333334	0.0100135803222656
1.65916666666667	0.0147819519042969
1.6625	0.02288818359375
1.66583333333334	0.0324249267578125
1.66916666666667	0.041961669921875
1.6725	0.0486373901367188
1.67583333333334	0.0548362731933594
1.67916666666667	0.0567436218261719
1.6825	0.0553131103515625
1.68583333333334	0.049591064453125
1.68916666666667	0.0443458557128906
1.6925	0.03814697265625
1.69583333333334	0.0338554382324219
1.69916666666667	0.0243186950683594
1.7025	0.0109672546386719
1.70583333333334	-0.00238418579101563
1.70916666666667	-0.0128746032714844
1.7125	-0.0157356262207031
1.71583333333334	-0.019073486328125
1.71916666666667	-0.0123977661132813
1.7225	-0.000476837158203125
1.72583333333334	0.0143051147460938
1.72916666666667	0.0238418579101563
1.7325	0.0276565551757813
1.73583333333334	0.0319480895996094
1.73916666666667	0.0314712524414063
1.7425	0.0309944152832031
1.74583333333334	0.0314712524414063
1.74916666666667	0.0338554382324219
1.7525	0.0333786010742188
1.75583333333334	0.034332275390625
1.75916666666667	0.0414848327636719
1.7625	0.0514984130859375
1.76583333333334	0.0576972961425782
1.76916666666667	0.0581741333007813
1.7725	0.0553131103515625
1.77583333333334	0.0467300415039063
1.77916666666667	0.0338554382324219
1.7825	0.0176429748535156
1.78583333333334	0.00333786010742188
1.78916666666667	-0.0057220458984375
1.7925	-0.00476837158203125
1.79583333333334	0.00715255737304688
1.79916666666667	0.0181198120117188
1.8025	0.0271797180175781
1.80583333333334	0.0314712524414063
1.80916666666667	0.0348091125488281
1.8125	0.0348091125488281
1.81583333333334	0.0314712524414063
1.81916666666667	0.0290870666503906
1.8225	0.0333786010742188
1.82583333333334	0.0424385070800781
1.82916666666667	0.0472068786621094
1.8325	0.049591064453125
1.83583333333334	0.0538825988769532
1.83916666666667	0.0586509704589844
1.8425	0.0553131103515625
1.84583333333334	0.0467300415039063
1.84916666666667	0.0410079956054688
1.8525	0.0348091125488281
1.85583333333334	0.026702880859375
1.85916666666667	0.02288818359375
1.8625	0.0252723693847656
1.86583333333334	0.0319480895996094
1.86916666666667	0.0371932983398438
1.8725	0.0462532043457031
1.87583333333334	0.0529289245605469
1.87916666666667	0.0562667846679688
1.8825	0.0553131103515625
1.88583333333334	0.057220458984375
1.88916666666667	0.057220458984375
1.8925	0.0510215759277344
1.89583333333334	0.0429153442382813
1.89916666666667	0.0371932983398438
1.9025	0.0333786010742188
1.90583333333334	0.0262260437011719
1.90916666666667	0.0233650207519531
1.9125	0.0252723693847656
1.91583333333334	0.030517578125
1.91916666666667	0.0281333923339844
1.9225	0.0200271606445313
1.92583333333334	0.0119209289550781
1.92916666666667	0.00429153442382813
1.9325	-0.00238418579101563
1.93583333333334	-0.0095367431640625
1.93916666666667	-0.0119209289550781
1.9425	-0.0104904174804688
1.94583333333334	-0.00762939453125
1.94916666666667	-0.00667572021484375
1.9525	-0.00524520874023438
1.95583333333334	0.00095367431640625
1.95916666666667	0.0109672546386719
1.9625	0.0200271606445313
1.96583333333334	0.0243186950683594
1.96916666666667	0.0238418579101563
1.9725	0.0195503234863281
1.97583333333334	0.0095367431640625
1.97916666666667	-0.0019073486328125
1.9825	-0.0133514404296875
1.98583333333334	-0.0205039978027344
1.98916666666667	-0.0243186950683594
1.9925	-0.0233650207519531
1.99583333333334	-0.0200271606445313
1.99916666666667	-0.0176429748535156
2.0025	-0.0176429748535156
2.00583333333334	-0.0195503234863281
2.00916666666667	-0.0147819519042969
2.0125	-0.011444091796875
2.01583333333334	-0.00810623168945313
2.01916666666667	-0.0057220458984375
2.0225	-0.000476837158203125
2.02583333333334	0.00429153442382813
2.02916666666667	-0.00095367431640625
2.0325	-0.0100135803222656
2.03583333333334	-0.0171661376953125
2.03916666666667	-0.0181198120117188
2.0425	-0.0157356262207031
2.04583333333334	-0.0104904174804688
2.04916666666667	0.00286102294921875
2.0525	0.0247955322265625
2.05583333333334	0.0443458557128906
2.05916666666667	0.0548362731933594
2.0625	0.0538825988769532
2.06583333333334	0.0500679016113282
2.06916666666667	0.0410079956054688
2.0725	0.0295639038085938
2.07583333333334	0.0171661376953125
2.07916666666667	0.0133514404296875
2.0825	0.0209808349609375
2.08583333333334	0.0348091125488281
2.08916666666667	0.0481605529785156
2.0925	0.0505447387695313
2.09583333333334	0.0486373901367188
2.09916666666667	0.03814697265625
2.1025	0.026702880859375
2.10583333333334	0.00858306884765625
2.10916666666667	-0.00524520874023438
2.1125	-0.0157356262207031
2.11583333333334	-0.0205039978027344
2.11916666666667	-0.0205039978027344
2.1225	-0.0176429748535156
2.12583333333334	-0.0128746032714844
2.12916666666667	-0.00858306884765625
2.1325	-0.00286102294921875
2.13583333333334	0.00476837158203125
2.13916666666667	0.0104904174804688
2.1425	0.0128746032714844
2.14583333333334	0.0143051147460938
2.14916666666667	0.0166893005371094
2.1525	0.0209808349609375
2.15583333333334	0.0238418579101563
2.15916666666667	0.0243186950683594
2.1625	0.0243186950683594
2.16583333333334	0.0214576721191406
2.16916666666667	0.0181198120117188
2.1725	0.0147819519042969
2.17583333333334	0.00810623168945313
2.17916666666667	0.00286102294921875
2.1825	-0.0019073486328125
2.18583333333334	0.00333786010742188
2.18916666666667	0.00333786010742188
2.1925	-0.00143051147460938
2.19583333333334	-0.0104904174804688
2.19916666666667	-0.0109672546386719
2.2025	-0.0128746032714844
2.20583333333334	-0.0214576721191406
2.20916666666667	-0.0252723693847656
2.2125	-0.0176429748535156
2.21583333333334	0.00143051147460938
2.21916666666667	0.011444091796875
2.2225	0.0162124633789063
2.22583333333334	0.0219345092773438
2.22916666666667	0.026702880859375
2.2325	0.0224113464355469
2.23583333333334	0.0100135803222656
2.23916666666667	-0.000476837158203125
2.2425	-0.00333786010742188
2.24583333333334	-0.00429153442382813
2.24916666666667	-0.00476837158203125
2.2525	-0.00524520874023438
2.25583333333334	-0.003814697265625
2.25916666666667	-0.00286102294921875
2.2625	-0.00286102294921875
2.26583333333334	0.00095367431640625
2.26916666666667	0.0095367431640625
2.2725	0.0152587890625
2.27583333333334	0.0195503234863281
2.27916666666667	0.0238418579101563
2.2825	0.0309944152832031
2.28583333333334	0.034332275390625
2.28916666666667	0.034332275390625
2.2925	0.0357627868652344
2.29583333333334	0.0410079956054688
2.29916666666667	0.0481605529785156
2.3025	0.0524520874023438
2.30583333333334	0.049591064453125
2.30916666666667	0.0395774841308594
2.3125	0.0338554382324219
2.31583333333334	0.0324249267578125
2.31916666666667	0.0324249267578125
2.3225	0.0295639038085938
2.32583333333334	0.030517578125
2.32916666666667	0.0314712524414063
2.3325	0.0257492065429688
2.33583333333334	0.0109672546386719
2.33916666666667	-0.00238418579101563
2.3425	-0.0133514404296875
2.34583333333334	-0.0181198120117188
2.34916666666667	-0.0157356262207031
2.3525	-0.00429153442382813
2.35583333333334	0.0147819519042969
2.35916666666667	0.034332275390625
2.3625	0.0476837158203125
2.36583333333334	0.049591064453125
2.36916666666667	0.0438690185546875
2.3725	0.0338554382324219
2.37583333333334	0.0238418579101563
2.37916666666667	0.00715255737304688
2.3825	-0.00429153442382813
2.38583333333334	-0.00524520874023438
2.38916666666667	0.00143051147460938
2.3925	0.0109672546386719
2.39583333333334	0.0176429748535156
2.39916666666667	0.026702880859375
2.4025	0.0338554382324219
2.40583333333334	0.0362396240234375
2.40916666666667	0.0333786010742188
2.4125	0.0290870666503906
2.41583333333334	0.0290870666503906
2.41916666666667	0.0286102294921875
2.4225	0.0233650207519531
2.42583333333334	0.0171661376953125
2.42916666666667	0.0157356262207031
2.4325	0.0176429748535156
2.43583333333334	0.0133514404296875
2.43916666666667	0.00858306884765625
2.4425	0.0095367431640625
2.44583333333334	0.0195503234863281
2.44916666666667	0.0276565551757813
2.4525	0.030517578125
2.45583333333334	0.0314712524414063
2.45916666666667	0.0314712524414063
2.4625	0.0329017639160156
2.46583333333334	0.0252723693847656
2.46916666666667	0.0147819519042969
2.4725	0.00905990600585938
2.47583333333334	0.0104904174804688
2.47916666666667	0.0138282775878906
2.4825	0.0152587890625
2.48583333333334	0.0200271606445313
2.48916666666667	0.0247955322265625
2.4925	0.0185966491699219
2.49583333333334	0.00619888305664063
2.49916666666667	-0.00476837158203125
2.5025	-0.0100135803222656
2.50583333333334	-0.0138282775878906
2.50916666666667	-0.0181198120117188
2.5125	-0.0123977661132813
2.51583333333334	-0.000476837158203125
2.51916666666667	0.0133514404296875
2.5225	0.0219345092773438
2.52583333333334	0.0281333923339844
2.52916666666667	0.0352859497070313
2.5325	0.0414848327636719
2.53583333333334	0.0457763671875
2.53916666666667	0.0414848327636719
2.5425	0.0348091125488281
2.54583333333334	0.0300407409667969
2.54916666666667	0.0286102294921875
2.5525	0.030517578125
2.55583333333334	0.0352859497070313
2.55916666666667	0.0462532043457031
2.5625	0.0567436218261719
2.56583333333334	0.0619888305664063
2.56916666666667	0.0638961791992188
2.5725	0.0605583190917969
2.57583333333334	0.0510215759277344
2.57916666666667	0.0295639038085938
2.5825	0.00810623168945313
2.58583333333334	-0.0057220458984375
2.58916666666667	-0.00905990600585938
2.5925	-0.00858306884765625
2.59583333333334	-0.003814697265625
2.59916666666667	0.00810623168945313
2.6025	0.0214576721191406
2.60583333333334	0.0309944152832031
2.60916666666667	0.0300407409667969
2.6125	0.0205039978027344
2.61583333333334	0.00524520874023438
2.61916666666667	-0.0095367431640625
2.6225	-0.0205039978027344
2.62583333333334	-0.0247955322265625
2.62916666666667	-0.0209808349609375
2.6325	-0.00476837158203125
2.63583333333334	0.0171661376953125
2.63916666666667	0.0424385070800781
2.6425	0.0643730163574219
2.64583333333334	0.0848770141601563
2.64916666666667	0.0939369201660156
2.6525	0.087738037109375
2.65583333333334	0.0791549682617188
2.65916666666667	0.0691413879394532
2.6625	0.0677108764648438
2.66583333333334	0.0557899475097657
2.66916666666667	0.0448226928710938
2.6725	0.0391006469726563
2.67583333333334	0.0362396240234375
2.67916666666667	0.030517578125
2.6825	0.0185966491699219
2.68583333333334	0.0123977661132813
2.68916666666667	0.0138282775878906
2.6925	0.0162124633789063
2.69583333333334	0.0181198120117188
2.69916666666667	0.0219345092773438
2.7025	0.0281333923339844
2.70583333333334	0.030517578125
2.70916666666667	0.0295639038085938
2.7125	0.0276565551757813
2.71583333333334	0.026702880859375
2.71916666666667	0.0214576721191406
2.7225	0.0143051147460938
2.72583333333334	0.0143051147460938
2.72916666666667	0.0166893005371094
2.7325	0.0214576721191406
2.73583333333334	0.0243186950683594
2.73916666666667	0.0286102294921875
2.7425	0.0314712524414063
2.74583333333334	0.0324249267578125
2.74916666666667	0.030517578125
2.7525	0.0276565551757813
2.75583333333334	0.0233650207519531
2.75916666666667	0.0209808349609375
2.7625	0.0219345092773438
2.76583333333334	0.0224113464355469
2.76916666666667	0.0219345092773438
2.7725	0.0185966491699219
2.77583333333334	0.0166893005371094
2.77916666666667	0.0143051147460938
2.7825	0.00810623168945313
2.78583333333334	0.00238418579101563
2.78916666666667	0.00524520874023438
2.7925	0.0185966491699219
2.79583333333334	0.0281333923339844
2.79916666666667	0.0367164611816406
2.8025	0.0443458557128906
2.80583333333334	0.0510215759277344
2.80916666666667	0.0519752502441407
2.8125	0.0448226928710938
2.81583333333334	0.0414848327636719
2.81916666666667	0.0352859497070313
2.8225	0.0290870666503906
2.82583333333334	0.0195503234863281
2.82916666666667	0.0143051147460938
2.8325	0.011444091796875
2.83583333333334	0.0123977661132813
2.83916666666667	0.0176429748535156
2.8425	0.0252723693847656
2.84583333333334	0.0295639038085938
2.84916666666667	0.0300407409667969
2.8525	0.0309944152832031
2.85583333333334	0.0333786010742188
2.85916666666667	0.034332275390625
2.8625	0.0338554382324219
2.86583333333334	0.0333786010742188
2.86916666666667	0.0333786010742188
2.8725	0.0286102294921875
2.87583333333334	0.0209808349609375
2.87916666666667	0.0181198120117188
2.8825	0.0157356262207031
2.88583333333334	0.0162124633789063
2.88916666666667	0.011444091796875
2.8925	0.0057220458984375
2.89583333333334	0.00143051147460938
2.89916666666667	-0.00143051147460938
2.9025	0.00238418579101563
2.90583333333334	0.00762939453125
2.90916666666667	0.0147819519042969
2.9125	0.026702880859375
2.91583333333334	0.0376701354980469
2.91916666666667	0.0452995300292969
2.9225	0.0424385070800781
2.92583333333334	0.0400543212890625
2.92916666666667	0.0395774841308594
2.9325	0.0357627868652344
2.93583333333334	0.0257492065429688
2.93916666666667	0.0147819519042969
2.9425	0.0143051147460938
2.94583333333334	0.0171661376953125
2.94916666666667	0.0224113464355469
2.9525	0.0214576721191406
2.95583333333334	0.026702880859375
2.95916666666667	0.0357627868652344
2.9625	0.0438690185546875
2.96583333333334	0.0414848327636719
2.96916666666667	0.0338554382324219
2.9725	0.0314712524414063
2.97583333333334	0.0367164611816406
2.97916666666667	0.0324249267578125
2.9825	0.0224113464355469
2.98583333333334	0.0147819519042969
2.98916666666667	0.019073486328125
2.9925	0.0247955322265625
2.99583333333334	0.0195503234863281
2.99916666666667	0.0171661376953125
3.0025	0.0152587890625
3.00583333333334	0.0200271606445313
3.00916666666667	0.0181198120117188
3.0125	0.0152587890625
3.01583333333334	0.0176429748535156
3.01916666666667	0.0166893005371094
3.0225	0.0152587890625
3.02583333333334	0.0133514404296875
3.02916666666667	0.0176429748535156
3.0325	0.0247955322265625
3.03583333333334	0.034332275390625
3.03916666666667	0.0510215759277344
3.0425	0.0720024108886719
3.04583333333334	0.0944137573242188
3.04916666666667	0.116825103759766
3.0525	0.147342681884766
3.05583333333334	0.18453598022461
3.05916666666667	0.23031234741211
3.0625	0.2899169921875
3.06583333333334	0.368595123291016
3.06916666666667	0.463962554931641
3.0725	0.58126449584961
3.07583333333334	0.724315643310547
3.07916666666667	0.899314880371094
3.0825	1.11532211303711
3.08583333333334	1.3880729675293
3.08916666666667	1.73044204711914
3.0925	2.13909149169922
3.09583333333334	2.61497497558594
3.09916666666667	3.15904617309571
3.1025	3.75795364379883
3.10583333333334	4.39739227294922
3.10916666666667	5.04732131958008
3.1125	5.69200515747071
3.11583333333334	6.30378723144532
3.11916666666667	6.86216354370117
3.1225	7.34806060791016
3.12583333333334	7.74288177490235
3.12916666666667	8.03995132446289
3.1325	8.22877883911133
3.13583333333334	8.3150863647461
3.13916666666667	8.30364227294922
3.1425	8.20732116699219
3.14583333333334	8.03089141845703
3.14916666666667	7.78532028198242
3.1525	7.48300552368164
3.15583333333334	7.14302062988282
3.15916666666667	6.7739486694336
3.1625	6.38198852539063
3.16583333333334	5.9804916381836
3.16916666666667	5.584716796875
3.1725	5.21039962768555
3.17583333333334	4.85086441040039
3.17916666666667	4.51231002807617
3.1825	4.19664382934571
3.18583333333334	3.9052963256836
3.18916666666667	3.62920761108399
3.1925	3.36408615112305
3.19583333333334	3.12042236328125
3.19916666666667	2.90107727050781
3.2025	2.6998519897461
3.20583333333334	2.50959396362305
3.20916666666667	2.33507156372071
3.2125	2.17390060424805
3.21583333333334	2.0289421081543
3.21916666666667	1.89781188964844
3.2225	1.77955627441406
3.22583333333334	1.6779899597168
3.22916666666667	1.58023834228516
3.2325	1.495361328125
3.23583333333334	1.41096115112305
3.23916666666667	1.33228302001953
3.2425	1.25360488891602
3.24583333333334	1.17683410644531
3.24916666666667	1.11150741577149
3.2525	1.05142593383789
3.25583333333334	0.996589660644531
3.25916666666667	0.942230224609375
3.2625	0.895500183105469
3.26583333333334	0.860214233398438
3.26916666666667	0.83303451538086
3.2725	0.8087158203125
3.27583333333334	0.784397125244141
3.27916666666667	0.761032104492188
3.2825	0.738143920898438
3.28583333333334	0.707626342773438
3.28916666666667	0.669956207275391
3.2925	0.6256103515625
3.29583333333334	0.583648681640625
3.29916666666667	0.543594360351563
3.3025	0.510215759277344
3.30583333333334	0.48828125
3.30916666666667	0.476837158203125
3.3125	0.47445297241211
3.31583333333334	0.469684600830078
3.31916666666667	0.460147857666016
3.3225	0.449657440185547
3.32583333333334	0.432491302490235
3.32916666666667	0.408649444580078
3.3325	0.380992889404297
3.33583333333334	0.360488891601563
3.33916666666667	0.348091125488281
3.3425	0.330448150634766
3.34583333333334	0.315666198730469
3.34916666666667	0.306129455566406
3.3525	0.30517578125
3.35583333333334	0.300407409667969
3.35916666666667	0.293254852294922
3.3625	0.289440155029297
3.36583333333334	0.284671783447266
3.36916666666667	0.277042388916016
3.3725	0.265598297119141
3.37583333333334	0.258922576904297
3.37916666666667	0.255584716796875
3.3825	0.252246856689453
3.38583333333334	0.255107879638672
3.38916666666667	0.262260437011719
3.3925	0.271320343017578
3.39583333333334	0.274181365966797
3.39916666666667	0.273227691650391
3.4025	0.271797180175781
3.40583333333334	0.263690948486328
3.40916666666667	0.254631042480469
3.4125	0.247955322265625
3.41583333333334	0.247478485107422
3.41916666666667	0.239849090576172
3.4225	0.23031234741211
3.42583333333334	0.216007232666016
3.42916666666667	0.200271606445313
3.4325	0.181674957275391
3.43583333333334	0.165462493896485
3.43916666666667	0.162124633789063
3.4425	0.162124633789063
3.44583333333334	0.1678466796875
3.44916666666667	0.170707702636719
3.4525	0.174045562744141
3.45583333333334	0.172138214111328
3.45916666666667	0.164031982421875
3.4625	0.157833099365235
3.46583333333334	0.152111053466797
3.46916666666667	0.14638900756836
3.4725	0.138282775878906
3.47583333333334	0.133991241455078
3.47916666666667	0.134468078613281
3.4825	0.133037567138672
3.48583333333334	0.129222869873047
3.48916666666667	0.122547149658203
3.4925	0.119209289550781
3.49583333333334	0.109672546386719
3.49916666666667	0.095367431640625
3.5025	0.0786781311035157
3.50583333333334	0.06866455078125
3.50916666666667	0.0705718994140625
3.5125	0.0791549682617188
3.51583333333334	0.0977516174316406
3.51916666666667	0.117301940917969
3.5225	0.135421752929688
3.52583333333334	0.14495849609375
3.52916666666667	0.144004821777344
3.5325	0.135421752929688
3.53583333333334	0.118255615234375
3.53916666666667	0.102043151855469
3.5425	0.091552734375
3.54583333333334	0.0886917114257813
3.54916666666667	0.0910758972167969
3.5525	0.0872611999511719
3.55583333333334	0.0848770141601563
3.55916666666667	0.0810623168945313
3.5625	0.0762939453125
3.56583333333334	0.0700950622558594
3.56916666666667	0.0677108764648438
3.5725	0.0700950622558594
3.57583333333334	0.0772476196289063
3.57916666666667	0.0829696655273438
3.5825	0.0929832458496094
3.58583333333334	0.102043151855469
3.58916666666667	0.102996826171875
3.5925	0.0958442687988281
3.59583333333334	0.0853538513183594
3.59916666666667	0.080108642578125
3.6025	0.0772476196289063
3.60583333333334	0.072479248046875
3.60916666666667	0.0696182250976563
3.6125	0.0743865966796875
3.61583333333334	0.0782012939453125
3.61916666666667	0.0777244567871094
3.6225	0.0643730163574219
3.62583333333334	0.0467300415039063
3.62916666666667	0.0329017639160156
3.6325	0.0281333923339844
3.63583333333334	0.0338554382324219
3.63916666666667	0.0395774841308594
3.6425	0.0476837158203125
3.64583333333334	0.06103515625
3.64916666666667	0.0767707824707032
3.6525	0.0834465026855469
3.65583333333334	0.0772476196289063
3.65916666666667	0.0681877136230469
3.6625	0.0643730163574219
3.66583333333334	0.0586509704589844
3.66916666666667	0.0462532043457031
3.6725	0.034332275390625
3.67583333333334	0.0281333923339844
3.67916666666667	0.0324249267578125
3.6825	0.0352859497070313
3.68583333333334	0.0371932983398438
3.68916666666667	0.0338554382324219
3.6925	0.0319480895996094
3.69583333333334	0.0257492065429688
3.69916666666667	0.0109672546386719
3.7025	-0.00762939453125
3.70583333333334	-0.0238418579101563
3.70916666666667	-0.030517578125
3.7125	-0.0357627868652344
3.71583333333334	-0.0338554382324219
3.71916666666667	-0.0252723693847656
3.7225	-0.0104904174804688
3.72583333333334	0.0133514404296875
3.72916666666667	0.0462532043457031
3.7325	0.0910758972167969
3.73583333333334	0.141620635986328
3.73916666666667	0.209808349609375
3.7425	0.29897689819336
3.74583333333334	0.408649444580078
3.74916666666667	0.540733337402344
3.7525	0.703811645507813
3.75583333333334	0.901222229003906
3.75916666666667	1.12533569335938
3.7625	1.37424468994141
3.76583333333334	1.65367126464844
3.76916666666667	1.9674301147461
3.7725	2.31313705444336
3.77583333333334	2.68840789794922
3.77916666666667	3.09133529663086
3.7825	3.5238265991211
3.78583333333334	3.97920608520508
3.78916666666667	4.44936752319336
3.7925	4.92382049560547
3.79583333333334	5.39875030517578
3.79916666666667	5.87081909179688
3.8025	6.3319206237793
3.80583333333334	6.77633285522461
3.80916666666667	7.19928741455078
3.8125	7.598876953125
3.81583333333334	7.96842575073242
3.81916666666667	8.29744338989258
3.8225	8.58259201049805
3.82583333333334	8.81481170654297
3.82916666666667	8.98790359497071
3.8325	9.09996032714844
3.83583333333334	9.15241241455078
3.83916666666667	9.14955139160156
3.8425	9.08517837524414
3.84583333333334	8.96549224853516
3.84916666666667	8.7885856628418
3.8525	8.55541229248047
3.85583333333334	8.2697868347168
3.85916666666667	7.94363021850586
3.8625	7.59029388427735
3.86583333333334	7.21359252929688
3.86916666666667	6.81924819946289
3.8725	6.41584396362305
3.87583333333334	6.0110092163086
3.87916666666667	5.61237335205078
3.8825	5.22089004516602
3.88583333333334	4.83798980712891
3.88916666666667	4.4708251953125
3.8925	4.11844253540039
3.89583333333334	3.79228591918946
3.89916666666667	3.48377227783203
3.9025	3.19480895996094
3.90583333333334	2.92062759399414
3.90916666666667	2.66742706298828
3.9125	2.43902206420899
3.91583333333334	2.23159790039063
3.91916666666667	2.04086303710938
3.9225	1.86634063720703
3.92583333333334	1.71327590942383
3.92916666666667	1.58214569091797
3.9325	1.47104263305664
3.93583333333334	1.37662887573242
3.93916666666667	1.2960433959961
3.9425	1.23834609985352
3.94583333333334	1.20878219604492
3.94916666666667	1.20878219604492
3.9525	1.23119354248047
3.95583333333334	1.28173828125
3.95916666666667	1.36232376098633
3.9625	1.46961212158203
3.96583333333334	1.60503387451172
3.96916666666667	1.77288055419922
3.9725	1.99079513549805
3.97583333333334	2.25973129272461
3.97916666666667	2.59685516357422
3.9825	3.01456451416016
3.98583333333334	3.52668762207031
3.98916666666667	4.14800643920899
3.9925	4.90188598632813
3.99583333333334	5.8131217956543
3.99916666666667	6.90412521362305
4.0025	8.19206237792969
4.00583333333334	9.69839096069336
4.00916666666667	11.4274024963379
4.0125	13.3905410766602
4.01583333333334	15.584945678711
4.01916666666667	18.0068016052246
4.0225	20.6365585327149
4.02583333333334	23.4484672546387
4.02916666666667	26.4062881469727
4.0325	29.4461250305176
4.03583333333334	32.5007438659668
4.03916666666667	35.4881286621094
4.0425	38.3334159851074
4.04583333333334	40.9393310546875
4.04916666666667	43.2162284851074
4.0525	45.0778007507324
4.05583333333334	46.471118927002
4.05916666666667	47.3494529724121
4.0625	47.6799011230469
4.06583333333334	47.447681427002
4.06916666666667	46.6785430908203
4.0725	45.4187393188477
4.07583333333334	43.7126159667969
4.07916666666667	41.6221618652344
4.0825	39.2122268676758
4.08583333333334	36.5824699401856
4.08916666666667	33.8029861450196
4.0925	30.9553146362305
4.09583333333334	28.101921081543
4.09916666666667	25.3086090087891
4.1025	22.6359367370606
4.10583333333334	20.1215744018555
4.10916666666667	17.7965164184571
4.1125	15.6702995300293
4.11583333333334	13.7596130371094
4.11916666666667	12.0630264282227
4.1225	10.5767250061035
4.12583333333334	9.28497314453125
4.12916666666667	8.16822052001953
4.1325	7.20834732055664
4.13583333333334	6.38389587402344
4.13916666666667	5.67674636840821
4.1425	5.06830215454102
4.14583333333334	4.54235076904297
4.14916666666667	4.09269332885742
4.1525	3.70502471923828
4.15583333333334	3.3717155456543
4.15916666666667	3.0813217163086
4.1625	2.82907485961914
4.16583333333334	2.60019302368164
4.16916666666667	2.39610671997071
4.1725	2.21347808837891
4.17583333333334	2.05850601196289
4.17916666666667	1.92737579345703
4.1825	1.81102752685547
4.18583333333334	1.70993804931641
4.18916666666667	1.61314010620117
4.1925	1.52683258056641
4.19583333333334	1.43957138061524
4.19916666666667	1.35564804077149
4.2025	1.27363204956055
4.20583333333334	1.20258331298828
4.20916666666667	1.13582611083985
4.2125	1.07336044311524
4.21583333333334	1.01089477539063
4.21916666666667	0.942707061767578
4.2225	0.878334045410156
4.22583333333334	0.812053680419922
4.22916666666667	0.752925872802735
4.2325	0.690460205078125
4.23583333333334	0.632762908935547
4.23916666666667	0.579357147216797
4.2425	0.523090362548828
4.24583333333334	0.455856323242188
4.24916666666667	0.379085540771485
4.2525	0.295639038085938
4.25583333333334	0.206947326660156
4.25916666666667	0.111103057861328
4.2625	0.00810623168945313
4.26583333333334	-0.095367431640625
4.26916666666667	-0.206947326660156
4.2725	-0.32806396484375
4.27583333333334	-0.472545623779297
4.27916666666667	-0.632762908935547
4.2825	-0.8087158203125
4.28583333333334	-1.00278854370117
4.28916666666667	-1.21212005615235
4.2925	-1.4338493347168
4.29583333333334	-1.65510177612305
4.29916666666667	-1.88350677490235
4.3025	-2.11524963378906
4.30583333333334	-2.33888626098633
4.30916666666667	-2.5472640991211
4.3125	-2.73752212524414
4.31583333333334	-2.91538238525391
4.31916666666667	-3.06892395019531
4.3225	-3.19576263427735
4.32583333333334	-3.29351425170899
4.32916666666667	-3.36599349975586
4.3325	-3.40843200683594
4.33583333333334	-3.41987609863281
4.33916666666667	-3.39746475219727
4.3425	-3.3411979675293
4.34583333333334	-3.25250625610352
4.34916666666667	-3.13568115234375
4.3525	-2.99692153930664
4.35583333333334	-2.83241271972656
4.35916666666667	-2.64596939086914
4.3625	-2.44474411010742
4.36583333333334	-2.24876403808594
4.36916666666667	-2.05373764038086
4.3725	-1.85966491699219
4.37583333333334	-1.66416168212891
4.37916666666667	-1.4791488647461
4.3825	-1.31082534790039
4.38583333333334	-1.15394592285156
4.38916666666667	-1.007080078125
4.3925	-0.875949859619141
4.39583333333334	-0.766277313232422
4.39916666666667	-0.67281723022461
4.4025	-0.586032867431641
4.40583333333334	-0.507831573486328
4.40916666666667	-0.439167022705078
4.4125	-0.38290023803711
4.41583333333334	-0.332832336425781
4.41916666666667	-0.291824340820313
4.4225	-0.258445739746094
4.42583333333334	-0.23651123046875
4.42916666666667	-0.227451324462891
4.4325	-0.22125244140625
4.43583333333334	-0.218868255615235
4.43916666666667	-0.216484069824219
4.4425	-0.22125244140625
4.44583333333334	-0.220775604248047
4.44916666666667	-0.213623046875
4.4525	-0.204563140869141
4.45583333333334	-0.202178955078125
4.45916666666667	-0.204086303710938
4.4625	-0.201702117919922
4.46583333333334	-0.201702117919922
4.46916666666667	-0.203132629394531
4.4725	-0.197410583496094
4.47583333333334	-0.18453598022461
4.47916666666667	-0.169754028320313
4.4825	-0.162601470947266
4.48583333333334	-0.15401840209961
4.48916666666667	-0.142097473144531
4.4925	-0.135421752929688
4.49583333333334	-0.130653381347656
4.49916666666667	-0.122547149658203
4.5025	-0.101089477539063
4.50583333333334	-0.0805854797363281
4.50916666666667	-0.064849853515625
4.5125	-0.0557899475097657
4.51583333333334	-0.0510215759277344
4.51916666666667	-0.0553131103515625
4.5225	-0.0638961791992188
4.52583333333334	-0.0662803649902344
4.52916666666667	-0.057220458984375
4.5325	-0.0424385070800781
4.53583333333334	-0.0300407409667969
4.53916666666667	-0.0138282775878906
4.5425	-0.00238418579101563
4.54583333333334	0.00619888305664063
4.54916666666667	0.00429153442382813
4.5525	0.00476837158203125
4.55583333333334	0.00858306884765625
4.55916666666667	0.0133514404296875
4.5625	0.0195503234863281
4.56583333333334	0.0224113464355469
4.56916666666667	0.0329017639160156
4.5725	0.0424385070800781
4.57583333333334	0.0543594360351563
4.57916666666667	0.0629425048828125
4.5825	0.0700950622558594
4.58583333333334	0.0786781311035157
4.58916666666667	0.0777244567871094
4.5925	0.0705718994140625
4.59583333333334	0.0624656677246094
4.59916666666667	0.0581741333007813
4.6025	0.0557899475097657
4.60583333333334	0.0548362731933594
4.60916666666667	0.0562667846679688
4.6125	0.0605583190917969
4.61583333333334	0.0567436218261719
4.61916666666667	0.0548362731933594
4.6225	0.0543594360351563
4.62583333333334	0.0519752502441407
4.62916666666667	0.0448226928710938
4.6325	0.0338554382324219
4.63583333333334	0.026702880859375
4.63916666666667	0.0224113464355469
4.6425	0.0171661376953125
4.64583333333334	0.00858306884765625
4.64916666666667	-0.00286102294921875
4.6525	-0.00715255737304688
4.65583333333334	-0.003814697265625
4.65916666666667	-0.00286102294921875
4.6625	-0.00619888305664063
4.66583333333334	-0.00619888305664063
4.66916666666667	0.00715255737304688
4.6725	0.0224113464355469
4.67583333333334	0.0362396240234375
4.67916666666667	0.0410079956054688
4.6825	0.0443458557128906
4.68583333333334	0.0429153442382813
4.68916666666667	0.0405311584472656
4.6925	0.0357627868652344
4.69583333333334	0.0247955322265625
4.69916666666667	0.0152587890625
4.7025	0.00715255737304688
4.70583333333334	0.00476837158203125
4.70916666666667	-0.00238418579101563
4.7125	-0.00667572021484375
4.71583333333334	-0.00476837158203125
4.71916666666667	0.00715255737304688
4.7225	0.0209808349609375
4.72583333333334	0.0290870666503906
4.72916666666667	0.0386238098144531
4.7325	0.0424385070800781
4.73583333333334	0.0391006469726563
4.73916666666667	0.0286102294921875
4.7425	0.0200271606445313
4.74583333333334	0.0138282775878906
4.74916666666667	0.00429153442382813
4.7525	-0.00667572021484375
4.75583333333334	-0.0109672546386719
4.75916666666667	-0.00476837158203125
4.7625	0.00905990600585938
4.76583333333334	0.0233650207519531
4.76916666666667	0.0357627868652344
4.7725	0.0476837158203125
4.77583333333334	0.0524520874023438
4.77916666666667	0.0491142272949219
4.7825	0.03814697265625
4.78583333333334	0.0295639038085938
4.78916666666667	0.0257492065429688
4.7925	0.030517578125
4.79583333333334	0.0391006469726563
4.79916666666667	0.0476837158203125
4.8025	0.05340576171875
4.80583333333334	0.0615119934082032
4.80916666666667	0.0743865966796875
4.8125	0.0791549682617188
4.81583333333334	0.080108642578125
4.81916666666667	0.0743865966796875
4.8225	0.0748634338378907
4.82583333333334	0.0710487365722657
4.82916666666667	0.0653266906738282
4.8325	0.0643730163574219
4.83583333333334	0.0691413879394532
4.83916666666667	0.0848770141601563
4.8425	0.0963211059570313
4.84583333333334	0.101566314697266
4.84916666666667	0.0934600830078125
4.8525	0.0815391540527344
4.85583333333334	0.0758171081542969
4.85916666666667	0.0710487365722657
4.8625	0.072479248046875
4.86583333333334	0.0743865966796875
4.86916666666667	0.0858306884765625
4.8725	0.0972747802734375
4.87583333333334	0.103950500488281
4.87916666666667	0.102043151855469
4.8825	0.0944137573242188
4.88583333333334	0.087738037109375
4.88916666666667	0.0824928283691406
4.8925	0.0786781311035157
4.89583333333334	0.072479248046875
4.89916666666667	0.0691413879394532
4.9025	0.0667572021484375
4.90583333333334	0.0634193420410157
4.90916666666667	0.0514984130859375
4.9125	0.034332275390625
4.91583333333334	0.0219345092773438
4.91916666666667	0.0181198120117188
4.9225	0.0219345092773438
4.92583333333334	0.030517578125
4.92916666666667	0.0433921813964844
4.9325	0.0581741333007813
4.93583333333334	0.0653266906738282
4.93916666666667	0.0638961791992188
4.9425	0.0524520874023438
4.94583333333334	0.0400543212890625
4.94916666666667	0.030517578125
4.9525	0.0309944152832031
4.95583333333334	0.0352859497070313
4.95916666666667	0.03814697265625
4.9625	0.0391006469726563
4.96583333333334	0.0410079956054688
4.96916666666667	0.0452995300292969
4.9725	0.0452995300292969
4.97583333333334	0.0457763671875
4.97916666666667	0.0391006469726563
4.9825	0.034332275390625
4.98583333333334	0.0262260437011719
4.98916666666667	0.0200271606445313
4.9925	0.0157356262207031
4.99583333333334	0.0109672546386719
4.99916666666667	0.0152587890625
5.0025	0.0157356262207031
5.00583333333334	0.0157356262207031
5.00916666666667	0.00810623168945313
5.0125	0.0019073486328125
5.01583333333334	-0.00667572021484375
5.01916666666667	-0.0119209289550781
5.0225	-0.00667572021484375
5.02583333333334	0.00858306884765625
5.02916666666667	0.0257492065429688
5.0325	0.0371932983398438
5.03583333333334	0.0491142272949219
5.03916666666667	0.0562667846679688
5.0425	0.0581741333007813
5.04583333333334	0.0510215759277344
5.04916666666667	0.0424385070800781
5.0525	0.0333786010742188
5.05583333333334	0.0238418579101563
5.05916666666667	0.0128746032714844
5.0625	-0.00143051147460938
5.06583333333334	-0.0119209289550781
5.06916666666667	-0.0195503234863281
5.0725	-0.0276565551757813
5.07583333333334	-0.0300407409667969
5.07916666666667	-0.0262260437011719
5.0825	-0.0133514404296875
5.08583333333334	-0.003814697265625
5.08916666666667	0.00429153442382813
5.0925	0.0147819519042969
5.09583333333334	0.026702880859375
5.09916666666667	0.0324249267578125
5.1025	0.0281333923339844
5.10583333333334	0.02288818359375
5.10916666666667	0.0214576721191406
5.1125	0.019073486328125
5.11583333333334	0.0119209289550781
5.11916666666667	0.00667572021484375
5.1225	0.00905990600585938
5.12583333333334	0.0152587890625
5.12916666666667	0.0138282775878906
5.1325	0.0109672546386719
5.13583333333334	0.00476837158203125
5.13916666666667	-0.00143051147460938
5.1425	-0.0104904174804688
5.14583333333334	-0.0166893005371094
5.14916666666667	-0.0138282775878906
5.1525	-0.00619888305664063
5.15583333333334	0.00762939453125
5.15916666666667	0.0219345092773438
5.1625	0.0367164611816406
5.16583333333334	0.0481605529785156
5.16916666666667	0.0562667846679688
5.1725	0.0605583190917969
5.17583333333334	0.0634193420410157
5.17916666666667	0.0672340393066407
5.1825	0.0691413879394532
5.18583333333334	0.0643730163574219
5.18916666666667	0.0491142272949219
5.1925	0.0329017639160156
5.19583333333334	0.0200271606445313
5.19916666666667	0.0123977661132813
5.2025	0.0100135803222656
5.20583333333334	0.019073486328125
5.20916666666667	0.0391006469726563
5.2125	0.0600814819335938
5.21583333333334	0.0729560852050782
5.21916666666667	0.0762939453125
5.2225	0.0729560852050782
5.22583333333334	0.0658035278320313
5.22916666666667	0.0586509704589844
5.2325	0.0519752502441407
5.23583333333334	0.0448226928710938
5.23916666666667	0.0371932983398438
5.2425	0.0338554382324219
5.24583333333334	0.034332275390625
5.24916666666667	0.034332275390625
5.2525	0.0324249267578125
5.25583333333334	0.0262260437011719
5.25916666666667	0.0214576721191406
5.2625	0.0138282775878906
5.26583333333334	0.003814697265625
5.26916666666667	-0.00476837158203125
5.2725	-0.0119209289550781
5.27583333333334	-0.0100135803222656
5.27916666666667	-0.00143051147460938
5.2825	0.0119209289550781
5.28583333333334	0.0200271606445313
5.28916666666667	0.0238418579101563
5.2925	0.0262260437011719
5.29583333333334	0.0271797180175781
5.29916666666667	0.0181198120117188
5.3025	0.00333786010742188
5.30583333333334	-0.0057220458984375
5.30916666666667	-0.00619888305664063
5.3125	-0.0057220458984375
5.31583333333334	-0.00858306884765625
5.31916666666667	-0.00286102294921875
5.3225	0.0057220458984375
5.32583333333334	0.0128746032714844
5.32916666666667	0.00762939453125
5.3325	0.00476837158203125
5.33583333333334	0.00667572021484375
5.33916666666667	0.011444091796875
5.3425	0.011444091796875
5.34583333333334	0.0123977661132813
5.34916666666667	0.0200271606445313
5.3525	0.0290870666503906
5.35583333333334	0.0309944152832031
5.35916666666667	0.0286102294921875
5.3625	0.0295639038085938
5.36583333333334	0.0309944152832031
5.36916666666667	0.0262260437011719
5.3725	0.0157356262207031
5.37583333333334	0.00762939453125
5.37916666666667	0.00238418579101563
5.3825	0.000476837158203125
5.38583333333334	-0.00286102294921875
5.38916666666667	-0.000476837158203125
5.3925	0.00619888305664063
5.39583333333334	0.0152587890625
5.39916666666667	0.019073486328125
5.4025	0.019073486328125
5.40583333333334	0.0224113464355469
5.40916666666667	0.0238418579101563
5.4125	0.0224113464355469
5.41583333333334	0.019073486328125
5.41916666666667	0.0209808349609375
5.4225	0.0238418579101563
5.42583333333334	0.0257492065429688
5.42916666666667	0.0309944152832031
5.4325	0.0371932983398438
5.43583333333334	0.03814697265625
5.43916666666667	0.0333786010742188
5.4425	0.0286102294921875
5.44583333333334	0.0205039978027344
5.44916666666667	0.0104904174804688
5.4525	0.003814697265625
5.45583333333334	0.00619888305664063
5.45916666666667	0.0123977661132813
5.4625	0.0185966491699219
5.46583333333334	0.0247955322265625
5.46916666666667	0.0309944152832031
5.4725	0.03814697265625
5.47583333333334	0.0438690185546875
5.47916666666667	0.0505447387695313
5.4825	0.05340576171875
5.48583333333334	0.0548362731933594
5.48916666666667	0.0519752502441407
5.4925	0.0491142272949219
5.49583333333334	0.0438690185546875
5.49916666666667	0.03814697265625
5.5025	0.0348091125488281
5.50583333333334	0.0333786010742188
5.50916666666667	0.0367164611816406
5.5125	0.0424385070800781
5.51583333333334	0.0519752502441407
5.51916666666667	0.0600814819335938
5.5225	0.0615119934082032
5.52583333333334	0.057220458984375
5.52916666666667	0.0538825988769532
5.5325	0.0486373901367188
5.53583333333334	0.0362396240234375
5.53916666666667	0.0224113464355469
5.5425	0.0162124633789063
5.54583333333334	0.0243186950683594
5.54916666666667	0.0300407409667969
5.5525	0.0371932983398438
5.55583333333334	0.0410079956054688
5.55916666666667	0.0481605529785156
5.5625	0.0505447387695313
5.56583333333334	0.0462532043457031
5.56916666666667	0.0433921813964844
5.5725	0.0376701354980469
5.57583333333334	0.0329017639160156
5.57916666666667	0.0243186950683594
5.5825	0.0195503234863281
5.58583333333334	0.0157356262207031
5.58916666666667	0.0176429748535156
5.5925	0.0209808349609375
5.59583333333334	0.0286102294921875
5.59916666666667	0.0376701354980469
5.6025	0.0505447387695313
5.60583333333334	0.0624656677246094
5.60916666666667	0.0672340393066407
5.6125	0.064849853515625
5.61583333333334	0.0581741333007813
5.61916666666667	0.0524520874023438
5.6225	0.041961669921875
5.62583333333334	0.0309944152832031
5.62916666666667	0.0162124633789063
5.6325	0.00429153442382813
5.63583333333334	-0.00238418579101563
5.63916666666667	-0.00333786010742188
5.6425	-0.003814697265625
5.64583333333334	-0.00762939453125
5.64916666666667	-0.0095367431640625
5.6525	-0.00333786010742188
5.65583333333334	0.00286102294921875
5.65916666666667	0.00810623168945313
5.6625	0.0162124633789063
5.66583333333334	0.0290870666503906
5.66916666666667	0.0448226928710938
5.6725	0.05340576171875
5.67583333333334	0.0562667846679688
5.67916666666667	0.0491142272949219
5.6825	0.0324249267578125
5.68583333333334	0.0123977661132813
5.68916666666667	-0.003814697265625
5.6925	-0.0157356262207031
5.69583333333334	-0.019073486328125
5.69916666666667	-0.0176429748535156
5.7025	-0.0100135803222656
5.70583333333334	-0.00286102294921875
5.70916666666667	0.000476837158203125
5.7125	0.00762939453125
5.71583333333334	0.0119209289550781
5.71916666666667	0.0185966491699219
5.7225	0.0176429748535156
5.72583333333334	0.0152587890625
5.72916666666667	0.0119209289550781
5.7325	0.0095367431640625
5.73583333333334	0.00858306884765625
5.73916666666667	0.0095367431640625
5.7425	0.0162124633789063
5.74583333333334	0.0247955322265625
5.74916666666667	0.0357627868652344
5.7525	0.0395774841308594
5.75583333333334	0.0414848327636719
5.75916666666667	0.0362396240234375
5.7625	0.0333786010742188
5.76583333333334	0.0247955322265625
5.76916666666667	0.0104904174804688
5.7725	-0.00619888305664063
5.77583333333334	-0.0171661376953125
5.77916666666667	-0.0147819519042969
5.7825	-0.0100135803222656
5.78583333333334	0.00143051147460938
5.78916666666667	0.0123977661132813
5.7925	0.026702880859375
5.79583333333334	0.030517578125
5.79916666666667	0.0276565551757813
5.8025	0.019073486328125
5.80583333333334	0.0133514404296875
5.80916666666667	0.0100135803222656
5.8125	0.00762939453125
5.81583333333334	0.00095367431640625
5.81916666666667	-0.00762939453125
5.8225	-0.0109672546386719
5.82583333333334	-0.00810623168945313
5.82916666666667	-0.0019073486328125
5.8325	0.003814697265625
5.83583333333334	0.0109672546386719
5.83916666666667	0.0162124633789063
5.8425	0.0224113464355469
5.84583333333334	0.0238418579101563
5.84916666666667	0.0271797180175781
5.8525	0.026702880859375
5.85583333333334	0.030517578125
5.85916666666667	0.0357627868652344
5.8625	0.03814697265625
5.86583333333334	0.0352859497070313
5.86916666666667	0.0290870666503906
5.8725	0.0247955322265625
5.87583333333334	0.019073486328125
5.87916666666667	0.0123977661132813
5.8825	0.00095367431640625
5.88583333333334	-0.0057220458984375
5.88916666666667	-0.0157356262207031
5.8925	-0.026702880859375
5.89583333333334	-0.0400543212890625
5.89916666666667	-0.0476837158203125
5.9025	-0.0457763671875
5.90583333333334	-0.0438690185546875
5.90916666666667	-0.0367164611816406
5.9125	-0.0300407409667969
5.91583333333334	-0.0162124633789063
5.91916666666667	-0.0019073486328125
5.9225	0.00333786010742188
5.92583333333334	0.00524520874023438
5.92916666666667	0.00667572021484375
5.9325	0.0138282775878906
5.93583333333334	0.0205039978027344
5.93916666666667	0.0233650207519531
5.9425	0.0238418579101563
5.94583333333334	0.0214576721191406
5.94916666666667	0.0109672546386719
5.9525	0.00095367431640625
5.95583333333334	-0.00619888305664063
5.95916666666667	-0.00524520874023438
5.9625	-0.00238418579101563
5.96583333333334	-0.00238418579101563
5.96916666666667	-0.00238418579101563
5.9725	-0.00905990600585938
5.97583333333334	-0.0162124633789063
5.97916666666667	-0.026702880859375
5.9825	-0.034332275390625
5.98583333333334	-0.0362396240234375
5.98916666666667	-0.0290870666503906
5.9925	-0.0157356262207031
5.99583333333334	-0.00524520874023438
5.99916666666667	0.000476837158203125
6.0025	0.00095367431640625
6.00583333333334	0
6.00916666666667	-0.0019073486328125
6.0125	-0.00667572021484375
6.01583333333334	-0.0123977661132813
6.01916666666667	-0.0205039978027344
6.0225	-0.02288818359375
6.02583333333334	-0.02288818359375
6.02916666666667	-0.0224113464355469
6.0325	-0.0238418579101563
6.03583333333334	-0.0243186950683594
6.03916666666667	-0.0143051147460938
6.0425	-0.00095367431640625
6.04583333333334	0.00715255737304688
6.04916666666667	0.00762939453125
6.0525	0.00476837158203125
6.05583333333334	0.003814697265625
6.05916666666667	-0.0100135803222656
6.0625	-0.0276565551757813
6.06583333333334	-0.0452995300292969
6.06916666666667	-0.0553131103515625
6.0725	-0.0591278076171875
6.07583333333334	-0.057220458984375
6.07916666666667	-0.0448226928710938
6.0825	-0.0314712524414063
6.08583333333334	-0.0162124633789063
6.08916666666667	-0.00286102294921875
6.0925	0.011444091796875
6.09583333333334	0.019073486328125
6.09916666666667	0.0181198120117188
6.1025	0.0123977661132813
6.10583333333334	0.0128746032714844
6.10916666666667	0.0109672546386719
6.1125	0.00810623168945313
6.11583333333334	0.00095367431640625
6.11916666666667	0
6.1225	-0.00095367431640625
6.12583333333334	-0.0119209289550781
6.12916666666667	-0.0224113464355469
6.1325	-0.0281333923339844
6.13583333333334	-0.0252723693847656
6.13916666666667	-0.0271797180175781
6.1425	-0.0324249267578125
6.14583333333334	-0.0314712524414063
6.14916666666667	-0.0276565551757813
6.1525	-0.026702880859375
6.15583333333334	-0.0300407409667969
6.15916666666667	-0.0295639038085938
6.1625	-0.0219345092773438
6.16583333333334	-0.0166893005371094
6.16916666666667	-0.0152587890625
6.1725	-0.0209808349609375
6.17583333333334	-0.0243186950683594
6.17916666666667	-0.0300407409667969
6.1825	-0.0329017639160156
6.18583333333334	-0.0314712524414063
6.18916666666667	-0.0262260437011719
6.1925	-0.0181198120117188
6.19583333333334	-0.0166893005371094
6.19916666666667	-0.0143051147460938
6.2025	-0.0181198120117188
6.20583333333334	-0.02288818359375
6.20916666666667	-0.0295639038085938
6.2125	-0.0324249267578125
6.21583333333334	-0.0314712524414063
6.21916666666667	-0.0295639038085938
6.2225	-0.0247955322265625
6.22583333333334	-0.0200271606445313
6.22916666666667	-0.0214576721191406
6.2325	-0.0300407409667969
6.23583333333334	-0.0395774841308594
6.23916666666667	-0.0529289245605469
6.2425	-0.0624656677246094
6.24583333333334	-0.0681877136230469
6.24916666666667	-0.0596046447753907
6.2525	-0.0395774841308594
6.25583333333334	-0.0147819519042969
6.25916666666667	0.00429153442382813
6.2625	0.0133514404296875
6.26583333333334	0.0128746032714844
6.26916666666667	0.0057220458984375
6.2725	-0.0057220458984375
6.27583333333334	-0.0152587890625
6.27916666666667	-0.0185966491699219
6.2825	-0.0209808349609375
6.28583333333334	-0.0233650207519531
6.28916666666667	-0.0309944152832031
6.2925	-0.0333786010742188
6.29583333333334	-0.0362396240234375
6.29916666666667	-0.0309944152832031
6.3025	-0.0238418579101563
6.30583333333334	-0.0162124633789063
6.30916666666667	-0.00619888305664063
6.3125	-0.0019073486328125
6.31583333333334	-0.000476837158203125
6.31916666666667	-0.0095367431640625
6.3225	-0.0128746032714844
6.32583333333334	-0.0095367431640625
6.32916666666667	-0.00619888305664063
6.3325	-0.00476837158203125
6.33583333333334	-0.00810623168945313
6.33916666666667	-0.0095367431640625
6.3425	-0.0147819519042969
6.34583333333334	-0.0205039978027344
6.34916666666667	-0.02288818359375
6.3525	-0.0257492065429688
6.35583333333334	-0.0286102294921875
6.35916666666667	-0.0295639038085938
6.3625	-0.0295639038085938
6.36583333333334	-0.030517578125
6.36916666666667	-0.0352859497070313
6.3725	-0.0376701354980469
6.37583333333334	-0.0286102294921875
6.37916666666667	-0.0195503234863281
6.3825	-0.00905990600585938
6.38583333333334	-0.00238418579101563
6.38916666666667	0.00429153442382813
6.3925	0.00762939453125
6.39583333333334	0.00095367431640625
6.39916666666667	-0.00762939453125
6.4025	-0.0123977661132813
6.40583333333334	-0.0152587890625
6.40916666666667	-0.0205039978027344
6.4125	-0.0290870666503906
6.41583333333334	-0.0386238098144531
6.41916666666667	-0.0424385070800781
6.4225	-0.0500679016113282
6.42583333333334	-0.0548362731933594
6.42916666666667	-0.0576972961425782
6.4325	-0.0619888305664063
6.43583333333334	-0.0591278076171875
6.43916666666667	-0.0538825988769532
6.4425	-0.0424385070800781
6.44583333333334	-0.0352859497070313
6.44916666666667	-0.0319480895996094
6.4525	-0.0262260437011719
6.45583333333334	-0.0238418579101563
6.45916666666667	-0.0243186950683594
6.4625	-0.0309944152832031
6.46583333333334	-0.0371932983398438
6.46916666666667	-0.0371932983398438
6.4725	-0.0333786010742188
6.47583333333334	-0.0262260437011719
6.47916666666667	-0.0238418579101563
6.4825	-0.0219345092773438
6.48583333333334	-0.0200271606445313
6.48916666666667	-0.0152587890625
6.4925	-0.0095367431640625
6.49583333333334	-0.00619888305664063
6.49916666666667	-0.0104904174804688
6.5025	-0.0205039978027344
6.50583333333334	-0.0348091125488281
6.50916666666667	-0.0438690185546875
6.5125	-0.0481605529785156
6.51583333333334	-0.0510215759277344
6.51916666666667	-0.0486373901367188
6.5225	-0.0457763671875
6.52583333333334	-0.0352859497070313
6.52916666666667	-0.0314712524414063
6.5325	-0.0281333923339844
6.53583333333334	-0.0219345092773438
6.53916666666667	-0.0147819519042969
6.5425	-0.00619888305664063
6.54583333333334	-0.0057220458984375
6.54916666666667	-0.00524520874023438
6.5525	-0.00667572021484375
6.55583333333334	-0.0157356262207031
6.55916666666667	-0.0252723693847656
6.5625	-0.0371932983398438
6.56583333333334	-0.0448226928710938
6.56916666666667	-0.0452995300292969
6.5725	-0.0462532043457031
6.57583333333334	-0.0481605529785156
6.57916666666667	-0.05340576171875
6.5825	-0.0510215759277344
6.58583333333334	-0.0443458557128906
6.58916666666667	-0.0467300415039063
6.5925	-0.0514984130859375
6.59583333333334	-0.0557899475097657
6.59916666666667	-0.0519752502441407
6.6025	-0.0462532043457031
6.60583333333334	-0.0433921813964844
6.60916666666667	-0.0405311584472656
6.6125	-0.041961669921875
6.61583333333334	-0.0414848327636719
6.61916666666667	-0.0414848327636719
6.6225	-0.0443458557128906
6.62583333333334	-0.049591064453125
6.62916666666667	-0.0591278076171875
6.6325	-0.0705718994140625
6.63583333333334	-0.0834465026855469
6.63916666666667	-0.0944137573242188
6.6425	-0.0982284545898438
6.64583333333334	-0.0929832458496094
6.64916666666667	-0.072479248046875
6.6525	-0.0405311584472656
6.65583333333334	-0.0123977661132813
6.65916666666667	0.00286102294921875
6.6625	0.00429153442382813
6.66583333333334	0.0019073486328125
[truncated: 2,508 more rows]
