# Supplementary material for: Phase-Specific Parameter Estimation in Chiral HPLC Using 1‑Site, 2‑Site Stochastic Models, and Unified Equation Approach
Source: Anal Chem. 2026 Apr 29;98(18):13925–39. doi: 10.1021/acs.analchem.6c01634 (PMC13177292; doi:10.1021/acs.analchem.6c01634)
Supplement: Supplementary file 2 [file ac6c01634_si_002.zip › SupportingInformation/01_isotherm_fit/CELL4_data/LORA_CELL4_05_10_22510.CSV]

0.00316666666666667	-0.0524520874023438
0.0065	-0.064849853515625
0.00983333333333334	-0.0634193420410157
0.0131666666666667	-0.057220458984375
0.0165	-0.0452995300292969
0.0198333333333334	-0.0295639038085938
0.0231666666666667	-0.0100135803222656
0.0265	0.00095367431640625
0.0298333333333334	0.003814697265625
0.0331666666666667	-0.00143051147460938
0.0365	-0.0104904174804688
0.0398333333333334	-0.0209808349609375
0.0431666666666667	-0.0309944152832031
0.0465	-0.0329017639160156
0.0498333333333334	-0.0281333923339844
0.0531666666666667	-0.0181198120117188
0.0565	-0.00905990600585938
0.0598333333333334	-0.003814697265625
0.0631666666666667	-0.00095367431640625
0.0665	0.00286102294921875
0.0698333333333334	0.00476837158203125
0.0731666666666667	0.00429153442382813
0.0765	-0.00238418579101563
0.0798333333333334	-0.0138282775878906
0.0831666666666667	-0.0262260437011719
0.0865	-0.0414848327636719
0.0898333333333334	-0.0553131103515625
0.0931666666666667	-0.0672340393066407
0.0965	-0.0681877136230469
0.0998333333333334	-0.0619888305664063
0.103166666666667	-0.0562667846679688
0.1065	-0.0529289245605469
0.109833333333334	-0.0514984130859375
0.113166666666667	-0.0481605529785156
0.1165	-0.0443458557128906
0.119833333333334	-0.0405311584472656
0.123166666666667	-0.0357627868652344
0.1265	-0.0333786010742188
0.129833333333334	-0.0333786010742188
0.133166666666667	-0.0324249267578125
0.1365	-0.030517578125
0.139833333333334	-0.030517578125
0.143166666666667	-0.0319480895996094
0.1465	-0.0333786010742188
0.149833333333334	-0.0295639038085938
0.153166666666667	-0.0271797180175781
0.1565	-0.0262260437011719
0.159833333333334	-0.0257492065429688
0.163166666666667	-0.0252723693847656
0.1665	-0.0205039978027344
0.169833333333334	-0.0157356262207031
0.173166666666667	-0.00762939453125
0.1765	-0.00476837158203125
0.179833333333334	-0.000476837158203125
0.183166666666667	-0.0019073486328125
0.1865	-0.00429153442382813
0.189833333333334	-0.0109672546386719
0.193166666666667	-0.0162124633789063
0.1965	-0.0166893005371094
0.199833333333334	-0.0147819519042969
0.203166666666667	-0.0100135803222656
0.2065	-0.00667572021484375
0.209833333333334	-0.00667572021484375
0.213166666666667	-0.0128746032714844
0.2165	-0.0205039978027344
0.219833333333334	-0.0271797180175781
0.223166666666667	-0.0324249267578125
0.2265	-0.03814697265625
0.229833333333334	-0.0400543212890625
0.233166666666667	-0.0386238098144531
0.2365	-0.0371932983398438
0.239833333333334	-0.0329017639160156
0.243166666666667	-0.0252723693847656
0.2465	-0.0171661376953125
0.249833333333334	-0.0152587890625
0.253166666666667	-0.0171661376953125
0.2565	-0.0214576721191406
0.259833333333334	-0.0290870666503906
0.263166666666667	-0.0357627868652344
0.2665	-0.0376701354980469
0.269833333333334	-0.030517578125
0.273166666666667	-0.0257492065429688
0.2765	-0.0238418579101563
0.279833333333334	-0.0238418579101563
0.283166666666667	-0.0209808349609375
0.2865	-0.0200271606445313
0.289833333333334	-0.0200271606445313
0.293166666666667	-0.019073486328125
0.2965	-0.0181198120117188
0.299833333333334	-0.0166893005371094
0.303166666666667	-0.0185966491699219
0.3065	-0.0185966491699219
0.309833333333334	-0.0257492065429688
0.313166666666667	-0.0352859497070313
0.3165	-0.0400543212890625
0.319833333333334	-0.0429153442382813
0.323166666666667	-0.0462532043457031
0.3265	-0.0567436218261719
0.329833333333334	-0.0600814819335938
0.333166666666667	-0.0576972961425782
0.3365	-0.0553131103515625
0.339833333333334	-0.0543594360351563
0.343166666666667	-0.0543594360351563
0.3465	-0.0505447387695313
0.349833333333334	-0.0457763671875
0.353166666666667	-0.0414848327636719
0.3565	-0.0357627868652344
0.359833333333334	-0.0319480895996094
0.363166666666667	-0.0286102294921875
0.3665	-0.0238418579101563
0.369833333333334	-0.0205039978027344
0.373166666666667	-0.0205039978027344
0.3765	-0.0233650207519531
0.379833333333334	-0.0300407409667969
0.383166666666667	-0.0329017639160156
0.3865	-0.0376701354980469
0.389833333333334	-0.0429153442382813
0.393166666666667	-0.0472068786621094
0.3965	-0.0481605529785156
0.399833333333334	-0.0429153442382813
0.403166666666667	-0.03814697265625
0.4065	-0.0309944152832031
0.409833333333334	-0.0219345092773438
0.413166666666667	-0.0133514404296875
0.4165	-0.00762939453125
0.419833333333334	-0.0104904174804688
0.423166666666667	-0.0166893005371094
0.4265	-0.0262260437011719
0.429833333333334	-0.0338554382324219
0.433166666666667	-0.0414848327636719
0.4365	-0.049591064453125
0.439833333333334	-0.0562667846679688
0.443166666666667	-0.0557899475097657
0.4465	-0.0481605529785156
0.449833333333334	-0.0338554382324219
0.453166666666667	-0.0209808349609375
0.4565	-0.00619888305664063
0.459833333333334	0.0095367431640625
0.463166666666667	0.0205039978027344
0.4665	0.0147819519042969
0.469833333333334	-0.0057220458984375
0.473166666666667	-0.0238418579101563
0.4765	-0.0376701354980469
0.479833333333334	-0.0476837158203125
0.483166666666667	-0.0591278076171875
0.4865	-0.0634193420410157
0.489833333333334	-0.0624656677246094
0.493166666666667	-0.0615119934082032
0.4965	-0.0615119934082032
0.499833333333334	-0.0629425048828125
0.503166666666667	-0.0600814819335938
0.5065	-0.0562667846679688
0.509833333333334	-0.0510215759277344
0.513166666666667	-0.0429153442382813
0.5165	-0.0386238098144531
0.519833333333334	-0.0357627868652344
0.523166666666667	-0.0338554382324219
0.5265	-0.0257492065429688
0.529833333333334	-0.0214576721191406
0.533166666666667	-0.0200271606445313
0.5365	-0.0205039978027344
0.539833333333334	-0.0214576721191406
0.543166666666667	-0.0257492065429688
0.5465	-0.0319480895996094
0.549833333333334	-0.0362396240234375
0.553166666666667	-0.0357627868652344
0.5565	-0.0357627868652344
0.559833333333334	-0.0367164611816406
0.563166666666667	-0.0400543212890625
0.5665	-0.0410079956054688
0.569833333333334	-0.0376701354980469
0.573166666666667	-0.034332275390625
0.5765	-0.0276565551757813
0.579833333333334	-0.019073486328125
0.583166666666667	-0.00810623168945313
0.5865	-0.0019073486328125
0.589833333333334	-0.00095367431640625
0.593166666666667	-0.00810623168945313
0.5965	-0.0157356262207031
0.599833333333334	-0.0247955322265625
0.603166666666667	-0.034332275390625
0.6065	-0.0452995300292969
0.609833333333334	-0.057220458984375
0.613166666666667	-0.0629425048828125
0.6165	-0.0653266906738282
0.619833333333334	-0.0591278076171875
0.623166666666667	-0.049591064453125
0.6265	-0.0362396240234375
0.629833333333334	-0.0219345092773438
0.633166666666667	-0.0143051147460938
0.6365	-0.0119209289550781
0.639833333333334	-0.0143051147460938
0.643166666666667	-0.0200271606445313
0.6465	-0.0290870666503906
0.649833333333334	-0.0367164611816406
0.653166666666667	-0.0410079956054688
0.6565	-0.0414848327636719
0.659833333333334	-0.0414848327636719
0.663166666666667	-0.0400543212890625
0.6665	-0.0443458557128906
0.669833333333334	-0.0538825988769532
0.673166666666667	-0.0634193420410157
0.6765	-0.0696182250976563
0.679833333333334	-0.0748634338378907
0.683166666666667	-0.0786781311035157
0.6865	-0.0729560852050782
0.689833333333334	-0.0634193420410157
0.693166666666667	-0.0576972961425782
0.6965	-0.0538825988769532
0.699833333333334	-0.0500679016113282
0.703166666666667	-0.049591064453125
0.7065	-0.0505447387695313
0.709833333333334	-0.0452995300292969
0.713166666666667	-0.0386238098144531
0.7165	-0.0376701354980469
0.719833333333334	-0.0405311584472656
0.723166666666667	-0.0367164611816406
0.7265	-0.0300407409667969
0.729833333333334	-0.0243186950683594
0.733166666666667	-0.0181198120117188
0.7365	-0.00667572021484375
0.739833333333334	0.00333786010742188
0.743166666666667	0.00238418579101563
0.7465	-0.00762939453125
0.749833333333334	-0.0195503234863281
0.753166666666667	-0.0238418579101563
0.7565	-0.0262260437011719
0.759833333333334	-0.0224113464355469
0.763166666666667	-0.0166893005371094
0.7665	-0.00715255737304688
0.769833333333334	-0.00667572021484375
0.773166666666667	-0.0119209289550781
0.7765	-0.0200271606445313
0.779833333333334	-0.0262260437011719
0.783166666666667	-0.030517578125
0.7865	-0.0329017639160156
0.789833333333334	-0.026702880859375
0.793166666666667	-0.0209808349609375
0.7965	-0.0171661376953125
0.799833333333334	-0.0181198120117188
0.803166666666667	-0.0205039978027344
0.8065	-0.0281333923339844
0.809833333333334	-0.0414848327636719
0.813166666666667	-0.0529289245605469
0.8165	-0.0638961791992188
0.819833333333334	-0.0743865966796875
0.823166666666667	-0.0829696655273438
0.8265	-0.0853538513183594
0.829833333333334	-0.0820159912109375
0.833166666666667	-0.080108642578125
0.8365	-0.0820159912109375
0.839833333333334	-0.0805854797363281
0.843166666666667	-0.0786781311035157
0.8465	-0.0715255737304688
0.849833333333334	-0.0658035278320313
0.853166666666667	-0.0586509704589844
0.8565	-0.0553131103515625
0.859833333333334	-0.0524520874023438
0.863166666666667	-0.0481605529785156
0.8665	-0.0467300415039063
0.869833333333334	-0.0519752502441407
0.873166666666667	-0.0600814819335938
0.8765	-0.0543594360351563
0.879833333333334	-0.0452995300292969
0.883166666666667	-0.0371932983398438
0.8865	-0.0367164611816406
0.889833333333334	-0.0329017639160156
0.893166666666667	-0.0314712524414063
0.8965	-0.0367164611816406
0.899833333333334	-0.0443458557128906
0.903166666666667	-0.0524520874023438
0.9065	-0.0562667846679688
0.909833333333334	-0.0600814819335938
0.913166666666667	-0.0615119934082032
0.9165	-0.0581741333007813
0.919833333333334	-0.0557899475097657
0.923166666666667	-0.05340576171875
0.9265	-0.0576972961425782
0.929833333333334	-0.0615119934082032
0.933166666666667	-0.0600814819335938
0.9365	-0.057220458984375
0.939833333333334	-0.0505447387695313
0.943166666666667	-0.0486373901367188
0.9465	-0.041961669921875
0.949833333333334	-0.0362396240234375
0.953166666666667	-0.0367164611816406
0.9565	-0.0400543212890625
0.959833333333334	-0.0438690185546875
0.963166666666667	-0.0405311584472656
0.9665	-0.034332275390625
0.969833333333334	-0.0295639038085938
0.973166666666667	-0.026702880859375
0.9765	-0.0276565551757813
0.979833333333334	-0.0309944152832031
0.983166666666667	-0.03814697265625
0.9865	-0.0514984130859375
0.989833333333334	-0.0615119934082032
0.993166666666667	-0.064849853515625
0.9965	-0.0629425048828125
0.999833333333334	-0.0591278076171875
1.00316666666667	-0.0505447387695313
1.0065	-0.0362396240234375
1.00983333333334	-0.030517578125
1.01316666666667	-0.03814697265625
1.0165	-0.0514984130859375
1.01983333333334	-0.0624656677246094
1.02316666666667	-0.0720024108886719
1.0265	-0.0762939453125
1.02983333333334	-0.0710487365722657
1.03316666666667	-0.0562667846679688
1.0365	-0.0452995300292969
1.03983333333334	-0.0338554382324219
1.04316666666667	-0.0257492065429688
1.0465	-0.0209808349609375
1.04983333333334	-0.0181198120117188
1.05316666666667	-0.0166893005371094
1.0565	-0.00858306884765625
1.05983333333334	-0.0123977661132813
1.06316666666667	-0.019073486328125
1.0665	-0.0295639038085938
1.06983333333334	-0.0329017639160156
1.07316666666667	-0.0281333923339844
1.0765	-0.0281333923339844
1.07983333333334	-0.0247955322265625
1.08316666666667	-0.0309944152832031
1.0865	-0.0324249267578125
1.08983333333334	-0.0362396240234375
1.09316666666667	-0.0371932983398438
1.0965	-0.0324249267578125
1.09983333333334	-0.0271797180175781
1.10316666666667	-0.0195503234863281
1.1065	-0.0176429748535156
1.10983333333334	-0.0200271606445313
1.11316666666667	-0.034332275390625
1.1165	-0.049591064453125
1.11983333333334	-0.0600814819335938
1.12316666666667	-0.0619888305664063
1.1265	-0.0634193420410157
1.12983333333334	-0.0677108764648438
1.13316666666667	-0.0691413879394532
1.1365	-0.0696182250976563
1.13983333333334	-0.0662803649902344
1.14316666666667	-0.0672340393066407
1.1465	-0.0691413879394532
1.14983333333334	-0.064849853515625
1.15316666666667	-0.049591064453125
1.1565	-0.0309944152832031
1.15983333333334	-0.0209808349609375
1.16316666666667	-0.0143051147460938
1.1665	-0.00429153442382813
1.16983333333334	0.00095367431640625
1.17316666666667	-0.00286102294921875
1.1765	-0.0205039978027344
1.17983333333334	-0.0391006469726563
1.18316666666667	-0.05340576171875
1.1865	-0.0624656677246094
1.18983333333334	-0.0681877136230469
1.19316666666667	-0.0762939453125
1.1965	-0.0772476196289063
1.19983333333334	-0.0705718994140625
1.20316666666667	-0.0634193420410157
1.2065	-0.0596046447753907
1.20983333333334	-0.0567436218261719
1.21316666666667	-0.0510215759277344
1.2165	-0.0462532043457031
1.21983333333334	-0.0457763671875
1.22316666666667	-0.0472068786621094
1.2265	-0.0481605529785156
1.22983333333334	-0.0433921813964844
1.23316666666667	-0.0357627868652344
1.2365	-0.0276565551757813
1.23983333333334	-0.0224113464355469
1.24316666666667	-0.0171661376953125
1.2465	-0.0171661376953125
1.24983333333334	-0.0200271606445313
1.25316666666667	-0.0262260437011719
1.2565	-0.0333786010742188
1.25983333333334	-0.0362396240234375
1.26316666666667	-0.0376701354980469
1.2665	-0.0376701354980469
1.26983333333334	-0.0386238098144531
1.27316666666667	-0.0367164611816406
1.2765	-0.0300407409667969
1.27983333333334	-0.0224113464355469
1.28316666666667	-0.0128746032714844
1.2865	-0.00333786010742188
1.28983333333334	0.00524520874023438
1.29316666666667	0.011444091796875
1.2965	0.0100135803222656
1.29983333333334	0.00476837158203125
1.30316666666667	-0.00429153442382813
1.3065	-0.0095367431640625
1.30983333333334	-0.0166893005371094
1.31316666666667	-0.0219345092773438
1.3165	-0.0271797180175781
1.31983333333334	-0.0276565551757813
1.32316666666667	-0.030517578125
1.3265	-0.0357627868652344
1.32983333333334	-0.0414848327636719
1.33316666666667	-0.0405311584472656
1.3365	-0.030517578125
1.33983333333334	-0.0214576721191406
1.34316666666667	-0.0147819519042969
1.3465	-0.0138282775878906
1.34983333333334	-0.0128746032714844
1.35316666666667	-0.0176429748535156
1.3565	-0.030517578125
1.35983333333334	-0.0467300415039063
1.36316666666667	-0.057220458984375
1.3665	-0.0662803649902344
1.36983333333334	-0.0739097595214844
1.37316666666667	-0.0820159912109375
1.3765	-0.0867843627929688
1.37983333333334	-0.0910758972167969
1.38316666666667	-0.0925064086914063
1.3865	-0.0891685485839844
1.38983333333334	-0.0844001770019531
1.39316666666667	-0.0786781311035157
1.3965	-0.0729560852050782
1.39983333333334	-0.0581741333007813
1.40316666666667	-0.0433921813964844
1.4065	-0.0252723693847656
1.40983333333334	-0.0109672546386719
1.41316666666667	-0.003814697265625
1.4165	-0.00333786010742188
1.41983333333334	-0.0147819519042969
1.42316666666667	-0.0286102294921875
1.4265	-0.0433921813964844
1.42983333333334	-0.0505447387695313
1.43316666666667	-0.0457763671875
1.4365	-0.0333786010742188
1.43983333333334	-0.0128746032714844
1.44316666666667	0.00524520874023438
1.4465	0.0147819519042969
1.44983333333334	0.0128746032714844
1.45316666666667	0.00095367431640625
1.4565	-0.0162124633789063
1.45983333333334	-0.0324249267578125
1.46316666666667	-0.0452995300292969
1.4665	-0.0481605529785156
1.46983333333334	-0.0472068786621094
1.47316666666667	-0.041961669921875
1.4765	-0.0352859497070313
1.47983333333334	-0.0324249267578125
1.48316666666667	-0.0252723693847656
1.4865	-0.0166893005371094
1.48983333333334	-0.0057220458984375
1.49316666666667	0.00143051147460938
1.4965	0.00333786010742188
1.49983333333334	0.00524520874023438
1.50316666666667	0
1.5065	-0.011444091796875
1.50983333333334	-0.0224113464355469
1.51316666666667	-0.0295639038085938
1.5165	-0.0257492065429688
1.51983333333334	-0.0219345092773438
1.52316666666667	-0.0166893005371094
1.5265	-0.0143051147460938
1.52983333333334	-0.0162124633789063
1.53316666666667	-0.0252723693847656
1.5365	-0.0391006469726563
1.53983333333334	-0.0491142272949219
1.54316666666667	-0.0529289245605469
1.5465	-0.0505447387695313
1.54983333333334	-0.0510215759277344
1.55316666666667	-0.0510215759277344
1.5565	-0.0491142272949219
1.55983333333334	-0.0462532043457031
1.56316666666667	-0.0472068786621094
1.5665	-0.05340576171875
1.56983333333334	-0.0510215759277344
1.57316666666667	-0.0405311584472656
1.5765	-0.030517578125
1.57983333333334	-0.0252723693847656
1.58316666666667	-0.0219345092773438
1.5865	-0.0147819519042969
1.58983333333334	-0.0100135803222656
1.59316666666667	-0.0109672546386719
1.5965	-0.0195503234863281
1.59983333333334	-0.0290870666503906
1.60316666666667	-0.0376701354980469
1.6065	-0.0424385070800781
1.60983333333334	-0.0491142272949219
1.61316666666667	-0.0538825988769532
1.6165	-0.0543594360351563
1.61983333333334	-0.0486373901367188
1.62316666666667	-0.0438690185546875
1.6265	-0.0405311584472656
1.62983333333334	-0.0367164611816406
1.63316666666667	-0.0309944152832031
1.6365	-0.0195503234863281
1.63983333333334	-0.0095367431640625
1.64316666666667	-0.0057220458984375
1.6465	-0.0162124633789063
1.64983333333334	-0.0290870666503906
1.65316666666667	-0.0391006469726563
1.6565	-0.0472068786621094
1.65983333333334	-0.0519752502441407
1.66316666666667	-0.0457763671875
1.6665	-0.0262260437011719
1.66983333333334	-0.00095367431640625
1.67316666666667	0.0176429748535156
1.6765	0.0247955322265625
1.67983333333334	0.0181198120117188
1.68316666666667	0.00143051147460938
1.6865	-0.0195503234863281
1.68983333333334	-0.03814697265625
1.69316666666667	-0.0529289245605469
1.6965	-0.06103515625
1.69983333333334	-0.0629425048828125
1.70316666666667	-0.0619888305664063
1.7065	-0.0619888305664063
1.70983333333334	-0.0677108764648438
1.71316666666667	-0.0729560852050782
1.7165	-0.0815391540527344
1.71983333333334	-0.0882148742675781
1.72316666666667	-0.0910758972167969
1.7265	-0.0867843627929688
1.72983333333334	-0.0772476196289063
1.73316666666667	-0.0729560852050782
1.7365	-0.0653266906738282
1.73983333333334	-0.05340576171875
1.74316666666667	-0.0424385070800781
1.7465	-0.0386238098144531
1.74983333333334	-0.0410079956054688
1.75316666666667	-0.0357627868652344
1.7565	-0.0314712524414063
1.75983333333334	-0.0262260437011719
1.76316666666667	-0.0233650207519531
1.7665	-0.0257492065429688
1.76983333333334	-0.0338554382324219
1.77316666666667	-0.0476837158203125
1.7765	-0.0591278076171875
1.77983333333334	-0.0672340393066407
1.78316666666667	-0.0700950622558594
1.7865	-0.0586509704589844
1.78983333333334	-0.0414848327636719
1.79316666666667	-0.0281333923339844
1.7965	-0.02288818359375
1.79983333333334	-0.0214576721191406
1.80316666666667	-0.0214576721191406
1.8065	-0.030517578125
1.80983333333334	-0.0424385070800781
1.81316666666667	-0.0505447387695313
1.8165	-0.0524520874023438
1.81983333333334	-0.0562667846679688
1.82316666666667	-0.0629425048828125
1.8265	-0.0658035278320313
1.82983333333334	-0.0619888305664063
1.83316666666667	-0.0543594360351563
1.8365	-0.0481605529785156
1.83983333333334	-0.0414848327636719
1.84316666666667	-0.034332275390625
1.8465	-0.0281333923339844
1.84983333333334	-0.0224113464355469
1.85316666666667	-0.019073486328125
1.8565	-0.0171661376953125
1.85983333333334	-0.0185966491699219
1.86316666666667	-0.0219345092773438
1.8665	-0.02288818359375
1.86983333333334	-0.0252723693847656
1.87316666666667	-0.0271797180175781
1.8765	-0.0281333923339844
1.87983333333334	-0.0252723693847656
1.88316666666667	-0.0171661376953125
1.8865	-0.00858306884765625
1.88983333333334	-0.003814697265625
1.89316666666667	-0.0057220458984375
1.8965	-0.0123977661132813
1.89983333333334	-0.0157356262207031
1.90316666666667	-0.0200271606445313
1.9065	-0.0262260437011719
1.90983333333334	-0.0348091125488281
1.91316666666667	-0.0410079956054688
1.9165	-0.0481605529785156
1.91983333333334	-0.0629425048828125
1.92316666666667	-0.0762939453125
1.9265	-0.08392333984375
1.92983333333334	-0.0791549682617188
1.93316666666667	-0.0705718994140625
1.9365	-0.0557899475097657
1.93983333333334	-0.0376701354980469
1.94316666666667	-0.0247955322265625
1.9465	-0.0176429748535156
1.94983333333334	-0.0162124633789063
1.95316666666667	-0.0152587890625
1.9565	-0.0162124633789063
1.95983333333334	-0.0247955322265625
1.96316666666667	-0.03814697265625
1.9665	-0.0500679016113282
1.96983333333334	-0.0600814819335938
1.97316666666667	-0.0700950622558594
1.9765	-0.0782012939453125
1.97983333333334	-0.080108642578125
1.98316666666667	-0.0700950622558594
1.9865	-0.0581741333007813
1.98983333333334	-0.0505447387695313
1.99316666666667	-0.0443458557128906
1.9965	-0.0357627868652344
1.99983333333334	-0.02288818359375
2.00316666666667	-0.0195503234863281
2.0065	-0.0219345092773438
2.00983333333334	-0.0252723693847656
2.01316666666667	-0.026702880859375
2.0165	-0.030517578125
2.01983333333334	-0.0376701354980469
2.02316666666667	-0.0405311584472656
2.0265	-0.0429153442382813
2.02983333333334	-0.0438690185546875
2.03316666666667	-0.0414848327636719
2.0365	-0.0352859497070313
2.03983333333334	-0.0295639038085938
2.04316666666667	-0.0300407409667969
2.0465	-0.0295639038085938
2.04983333333334	-0.0295639038085938
2.05316666666667	-0.0348091125488281
2.0565	-0.0457763671875
2.05983333333334	-0.0605583190917969
2.06316666666667	-0.0715255737304688
2.0665	-0.0815391540527344
2.06983333333334	-0.0867843627929688
2.07316666666667	-0.0872611999511719
2.0765	-0.0844001770019531
2.07983333333334	-0.0767707824707032
2.08316666666667	-0.0705718994140625
2.0865	-0.0667572021484375
2.08983333333334	-0.0662803649902344
2.09316666666667	-0.0638961791992188
2.0965	-0.057220458984375
2.09983333333334	-0.0505447387695313
2.10316666666667	-0.0414848327636719
2.1065	-0.0295639038085938
2.10983333333334	-0.0209808349609375
2.11316666666667	-0.019073486328125
2.1165	-0.0238418579101563
2.11983333333334	-0.0286102294921875
2.12316666666667	-0.0314712524414063
2.1265	-0.0367164611816406
2.12983333333334	-0.0414848327636719
2.13316666666667	-0.0476837158203125
2.1365	-0.0538825988769532
2.13983333333334	-0.0600814819335938
2.14316666666667	-0.0700950622558594
2.1465	-0.0772476196289063
2.14983333333334	-0.0796318054199219
2.15316666666667	-0.072479248046875
2.1565	-0.0653266906738282
2.15983333333334	-0.0615119934082032
2.16316666666667	-0.0576972961425782
2.1665	-0.049591064453125
2.16983333333334	-0.041961669921875
2.17316666666667	-0.03814697265625
2.1765	-0.0333786010742188
2.17983333333334	-0.0290870666503906
2.18316666666667	-0.0276565551757813
2.1865	-0.034332275390625
2.18983333333334	-0.0443458557128906
2.19316666666667	-0.049591064453125
2.1965	-0.0553131103515625
2.19983333333334	-0.0586509704589844
2.20316666666667	-0.06103515625
2.2065	-0.0581741333007813
2.20983333333334	-0.0557899475097657
2.21316666666667	-0.0548362731933594
2.2165	-0.0491142272949219
2.21983333333334	-0.0400543212890625
2.22316666666667	-0.034332275390625
2.2265	-0.0352859497070313
2.22983333333334	-0.0405311584472656
2.23316666666667	-0.049591064453125
2.2365	-0.0615119934082032
2.23983333333334	-0.0729560852050782
2.24316666666667	-0.0748634338378907
2.2465	-0.0743865966796875
2.24983333333334	-0.072479248046875
2.25316666666667	-0.0681877136230469
2.2565	-0.0581741333007813
2.25983333333334	-0.0476837158203125
2.26316666666667	-0.03814697265625
2.2665	-0.0290870666503906
2.26983333333334	-0.0214576721191406
2.27316666666667	-0.0205039978027344
2.2765	-0.0276565551757813
2.27983333333334	-0.0352859497070313
2.28316666666667	-0.0457763671875
2.2865	-0.0543594360351563
2.28983333333334	-0.0586509704589844
2.29316666666667	-0.0557899475097657
2.2965	-0.0500679016113282
2.29983333333334	-0.041961669921875
2.30316666666667	-0.0352859497070313
2.3065	-0.0319480895996094
2.30983333333334	-0.034332275390625
2.31316666666667	-0.0395774841308594
2.3165	-0.0462532043457031
2.31983333333334	-0.0557899475097657
2.32316666666667	-0.0619888305664063
2.3265	-0.0624656677246094
2.32983333333334	-0.0567436218261719
2.33316666666667	-0.0519752502441407
2.3365	-0.0467300415039063
2.33983333333334	-0.0386238098144531
2.34316666666667	-0.0314712524414063
2.3465	-0.0281333923339844
2.34983333333334	-0.0276565551757813
2.35316666666667	-0.0262260437011719
2.3565	-0.026702880859375
2.35983333333334	-0.0319480895996094
2.36316666666667	-0.0300407409667969
2.3665	-0.0224113464355469
2.36983333333334	-0.0185966491699219
2.37316666666667	-0.0219345092773438
2.3765	-0.0252723693847656
2.37983333333334	-0.0238418579101563
2.38316666666667	-0.0286102294921875
2.3865	-0.0400543212890625
2.38983333333334	-0.0452995300292969
2.39316666666667	-0.0424385070800781
2.3965	-0.0371932983398438
2.39983333333334	-0.0386238098144531
2.40316666666667	-0.0400543212890625
2.4065	-0.0338554382324219
2.40983333333334	-0.02288818359375
2.41316666666667	-0.0119209289550781
2.4165	-0.00715255737304688
2.41983333333334	-0.00476837158203125
2.42316666666667	-0.00286102294921875
2.4265	-0.00524520874023438
2.42983333333334	-0.0147819519042969
2.43316666666667	-0.0276565551757813
2.4365	-0.0319480895996094
2.43983333333334	-0.0295639038085938
2.44316666666667	-0.0324249267578125
2.4465	-0.0376701354980469
2.44983333333334	-0.0410079956054688
2.45316666666667	-0.0362396240234375
2.4565	-0.0319480895996094
2.45983333333334	-0.0329017639160156
2.46316666666667	-0.0314712524414063
2.4665	-0.0290870666503906
2.46983333333334	-0.0252723693847656
2.47316666666667	-0.030517578125
2.4765	-0.0424385070800781
2.47983333333334	-0.0538825988769532
2.48316666666667	-0.0600814819335938
2.4865	-0.0591278076171875
2.48983333333334	-0.0605583190917969
2.49316666666667	-0.0634193420410157
2.4965	-0.06866455078125
2.49983333333334	-0.0700950622558594
2.50316666666667	-0.0705718994140625
2.5065	-0.0696182250976563
2.50983333333334	-0.0677108764648438
2.51316666666667	-0.0605583190917969
2.5165	-0.0452995300292969
2.51983333333334	-0.0290870666503906
2.52316666666667	-0.0195503234863281
2.5265	-0.0214576721191406
2.52983333333334	-0.0271797180175781
2.53316666666667	-0.0295639038085938
2.5365	-0.0295639038085938
2.53983333333334	-0.0295639038085938
2.54316666666667	-0.0295639038085938
2.5465	-0.0247955322265625
2.54983333333334	-0.0157356262207031
2.55316666666667	-0.0119209289550781
2.5565	-0.0152587890625
2.55983333333334	-0.0219345092773438
2.56316666666667	-0.026702880859375
2.5665	-0.0262260437011719
2.56983333333334	-0.0286102294921875
2.57316666666667	-0.0290870666503906
2.5765	-0.0271797180175781
2.57983333333334	-0.0233650207519531
2.58316666666667	-0.0181198120117188
2.5865	-0.0162124633789063
2.58983333333334	-0.0123977661132813
2.59316666666667	-0.0109672546386719
2.5965	-0.00905990600585938
2.59983333333334	-0.00810623168945313
2.60316666666667	-0.0138282775878906
2.6065	-0.0257492065429688
2.60983333333334	-0.0376701354980469
2.61316666666667	-0.041961669921875
2.6165	-0.0400543212890625
2.61983333333334	-0.0391006469726563
2.62316666666667	-0.0290870666503906
2.6265	-0.0171661376953125
2.62983333333334	-0.00667572021484375
2.63316666666667	-0.00476837158203125
2.6365	-0.0128746032714844
2.63983333333334	-0.0262260437011719
2.64316666666667	-0.0414848327636719
2.6465	-0.0467300415039063
2.64983333333334	-0.0433921813964844
2.65316666666667	-0.0391006469726563
2.6565	-0.0295639038085938
2.65983333333334	-0.0176429748535156
2.66316666666667	-0.00524520874023438
2.6665	-0.00476837158203125
2.66983333333334	-0.0128746032714844
2.67316666666667	-0.0252723693847656
2.6765	-0.0457763671875
2.67983333333334	-0.0658035278320313
2.68316666666667	-0.0848770141601563
2.6865	-0.0948905944824219
2.68983333333334	-0.0963211059570313
2.69316666666667	-0.08392333984375
2.6965	-0.0653266906738282
2.69983333333334	-0.0529289245605469
2.70316666666667	-0.0472068786621094
2.7065	-0.0452995300292969
2.70983333333334	-0.0443458557128906
2.71316666666667	-0.0457763671875
2.7165	-0.0438690185546875
2.71983333333334	-0.0410079956054688
2.72316666666667	-0.0400543212890625
2.7265	-0.0438690185546875
2.72983333333334	-0.0472068786621094
2.73316666666667	-0.0510215759277344
2.7365	-0.0581741333007813
2.73983333333334	-0.0557899475097657
2.74316666666667	-0.0462532043457031
2.7465	-0.0348091125488281
2.74983333333334	-0.0367164611816406
2.75316666666667	-0.041961669921875
2.7565	-0.0476837158203125
2.75983333333334	-0.0581741333007813
2.76316666666667	-0.0667572021484375
2.7665	-0.0705718994140625
2.76983333333334	-0.0662803649902344
2.77316666666667	-0.0624656677246094
2.7765	-0.0586509704589844
2.77983333333334	-0.0467300415039063
2.78316666666667	-0.0357627868652344
2.7865	-0.0300407409667969
2.78983333333334	-0.0295639038085938
2.79316666666667	-0.0319480895996094
2.7965	-0.0386238098144531
2.79983333333334	-0.0514984130859375
2.80316666666667	-0.064849853515625
2.8065	-0.0743865966796875
2.80983333333334	-0.0762939453125
2.81316666666667	-0.0720024108886719
2.8165	-0.0667572021484375
2.81983333333334	-0.0576972961425782
2.82316666666667	-0.0510215759277344
2.8265	-0.0433921813964844
2.82983333333334	-0.0414848327636719
2.83316666666667	-0.0400543212890625
2.8365	-0.0324249267578125
2.83983333333334	-0.026702880859375
2.84316666666667	-0.0200271606445313
2.8465	-0.0157356262207031
2.84983333333334	-0.00810623168945313
2.85316666666667	-0.00429153442382813
2.8565	-0.00619888305664063
2.85983333333334	-0.00810623168945313
2.86316666666667	-0.00715255737304688
2.8665	-0.00858306884765625
2.86983333333334	-0.0123977661132813
2.87316666666667	-0.0119209289550781
2.8765	-0.0095367431640625
2.87983333333334	-0.0100135803222656
2.88316666666667	-0.0157356262207031
2.8865	-0.0185966491699219
2.88983333333334	-0.0176429748535156
2.89316666666667	-0.0181198120117188
2.8965	-0.0166893005371094
2.89983333333334	-0.0166893005371094
2.90316666666667	-0.0195503234863281
2.9065	-0.0257492065429688
2.90983333333334	-0.0338554382324219
2.91316666666667	-0.0386238098144531
2.9165	-0.0429153442382813
2.91983333333334	-0.0410079956054688
2.92316666666667	-0.0367164611816406
2.9265	-0.0338554382324219
2.92983333333334	-0.0300407409667969
2.93316666666667	-0.0300407409667969
2.9365	-0.0348091125488281
2.93983333333334	-0.0414848327636719
2.94316666666667	-0.0429153442382813
2.9465	-0.0338554382324219
2.94983333333334	-0.0276565551757813
2.95316666666667	-0.0276565551757813
2.9565	-0.0329017639160156
2.95983333333334	-0.0405311584472656
2.96316666666667	-0.0500679016113282
2.9665	-0.0615119934082032
2.96983333333334	-0.0662803649902344
2.97316666666667	-0.0619888305664063
2.9765	-0.0505447387695313
2.97983333333334	-0.0429153442382813
2.98316666666667	-0.0414848327636719
2.9865	-0.0429153442382813
2.98983333333334	-0.0472068786621094
2.99316666666667	-0.0514984130859375
2.9965	-0.0538825988769532
2.99983333333334	-0.0462532043457031
3.00316666666667	-0.0367164611816406
3.0065	-0.0295639038085938
3.00983333333334	-0.0271797180175781
3.01316666666667	-0.0262260437011719
3.0165	-0.026702880859375
3.01983333333334	-0.0352859497070313
3.02316666666667	-0.0438690185546875
3.0265	-0.0457763671875
3.02983333333334	-0.0395774841308594
3.03316666666667	-0.0338554382324219
3.0365	-0.0309944152832031
3.03983333333334	-0.0257492065429688
3.04316666666667	-0.0171661376953125
3.0465	-0.0100135803222656
3.04983333333334	-0.0057220458984375
3.05316666666667	-0.00429153442382813
3.0565	0.00095367431640625
3.05983333333334	0.00858306884765625
3.06316666666667	0.026702880859375
3.0665	0.05340576171875
3.06983333333334	0.0858306884765625
3.07316666666667	0.123977661132813
3.0765	0.17690658569336
3.07983333333334	0.247478485107422
3.08316666666667	0.328540802001953
3.0865	0.422000885009766
3.08983333333334	0.544071197509766
3.09316666666667	0.706672668457032
3.0965	0.903606414794922
3.09983333333334	1.13773345947266
3.10316666666667	1.41096115112305
3.1065	1.7232894897461
3.10983333333334	2.06184387207031
3.11316666666667	2.41947174072266
3.1165	2.7923583984375
3.11983333333334	3.17192077636719
3.12316666666667	3.54766845703125
3.1265	3.90291213989258
3.12983333333334	4.22477722167969
3.13316666666667	4.49943542480469
3.1365	4.72211837768555
3.13983333333334	4.88662719726563
3.14316666666667	4.98342514038086
3.1465	5.01823425292969
3.14983333333334	4.99200820922852
3.15316666666667	4.92143630981446
3.1565	4.80270385742188
3.15983333333334	4.64677810668946
3.16316666666667	4.46319580078125
3.1665	4.25863265991211
3.16983333333334	4.0435791015625
3.17316666666667	3.81994247436524
3.1765	3.59678268432617
3.17983333333334	3.3717155456543
3.18316666666667	3.15475463867188
3.1865	2.94876098632813
3.18983333333334	2.7613639831543
3.19316666666667	2.58207321166992
3.1965	2.40850448608399
3.19983333333334	2.24113464355469
3.20316666666667	2.07662582397461
3.2065	1.92308425903321
3.20983333333334	1.77574157714844
3.21316666666667	1.64461135864258
3.2165	1.53207778930664
3.21983333333334	1.434326171875
3.22316666666667	1.34849548339844
3.2265	1.27267837524414
3.22983333333334	1.20782852172852
3.23316666666667	1.14774703979492
3.2365	1.08480453491211
3.23983333333334	1.02519989013672
3.24316666666667	0.974655151367188
3.2465	0.933647155761719
3.24983333333334	0.891685485839844
3.25316666666667	0.844001770019531
3.2565	0.795841217041016
3.25983333333334	0.752449035644532
3.26316666666667	0.70953369140625
3.2665	0.662326812744141
3.26983333333334	0.618934631347657
3.27316666666667	0.586509704589844
3.2765	0.567436218261719
3.27983333333334	0.550270080566407
3.28316666666667	0.530242919921875
3.2865	0.5035400390625
3.28983333333334	0.469207763671875
3.29316666666667	0.437259674072266
3.2965	0.408649444580078
3.29983333333334	0.3814697265625
3.30316666666667	0.354766845703125
3.3065	0.339031219482422
3.30983333333334	0.334262847900391
3.31316666666667	0.326156616210938
3.3165	0.31423568725586
3.31983333333334	0.29897689819336
3.32316666666667	0.288486480712891
3.3265	0.280380249023438
3.32983333333334	0.272750854492188
3.33316666666667	0.269412994384766
3.3365	0.265121459960938
3.33983333333334	0.260353088378906
3.34316666666667	0.260353088378906
3.3465	0.259876251220703
3.34983333333334	0.255107879638672
3.35316666666667	0.244617462158203
3.3565	0.231266021728516
3.35983333333334	0.220775604248047
3.36316666666667	0.206947326660156
3.3665	0.195503234863281
3.36983333333334	0.185489654541016
3.37316666666667	0.181674957275391
3.3765	0.184059143066406
3.37983333333334	0.190258026123047
3.38316666666667	0.196456909179688
3.3865	0.193595886230469
3.38983333333334	0.18310546875
3.39316666666667	0.166893005371094
3.3965	0.155925750732422
3.39983333333334	0.144481658935547
3.40316666666667	0.133514404296875
3.4065	0.1220703125
3.40983333333334	0.113964080810547
3.41316666666667	0.111579895019531
3.4165	0.107765197753906
3.41983333333334	0.106334686279297
3.42316666666667	0.10061264038086
3.4265	0.101089477539063
3.42983333333334	0.101566314697266
3.43316666666667	0.102996826171875
3.4365	0.102043151855469
3.43983333333334	0.0967979431152344
3.44316666666667	0.0963211059570313
3.4465	0.0996589660644531
3.44983333333334	0.1068115234375
3.45316666666667	0.10824203491211
3.4565	0.104427337646485
3.45983333333334	0.102519989013672
3.46316666666667	0.0996589660644531
3.4665	0.095367431640625
3.46983333333334	0.087738037109375
3.47316666666667	0.0791549682617188
3.4765	0.0696182250976563
3.47983333333334	0.0524520874023438
3.48316666666667	0.0329017639160156
3.4865	0.0133514404296875
3.48983333333334	0.00095367431640625
3.49316666666667	0.00286102294921875
3.4965	0.0152587890625
3.49983333333334	0.0348091125488281
3.50316666666667	0.0553131103515625
3.5065	0.0748634338378907
3.50983333333334	0.0925064086914063
3.51316666666667	0.0948905944824219
3.5165	0.0848770141601563
3.51983333333334	0.0700950622558594
3.52316666666667	0.0548362731933594
3.5265	0.0472068786621094
3.52983333333334	0.0362396240234375
3.53316666666667	0.0295639038085938
3.5365	0.02288818359375
3.53983333333334	0.0185966491699219
3.54316666666667	0.0166893005371094
3.5465	0.00905990600585938
3.54983333333334	0.00429153442382813
3.55316666666667	-0.000476837158203125
3.5565	0.00095367431640625
3.55983333333334	0.00619888305664063
3.56316666666667	0.00858306884765625
3.5665	0.00619888305664063
3.56983333333334	-0.00095367431640625
3.57316666666667	-0.00619888305664063
3.5765	-0.0095367431640625
3.57983333333334	-0.0123977661132813
3.58316666666667	-0.011444091796875
3.5865	-0.00524520874023438
3.58983333333334	0.00286102294921875
3.59316666666667	0.00715255737304688
3.5965	0.00429153442382813
3.59983333333334	0
3.60316666666667	-0.00667572021484375
3.6065	-0.0171661376953125
3.60983333333334	-0.0243186950683594
3.61316666666667	-0.0247955322265625
3.6165	-0.0200271606445313
3.61983333333334	-0.0185966491699219
3.62316666666667	-0.019073486328125
3.6265	-0.0181198120117188
3.62983333333334	-0.0147819519042969
3.63316666666667	-0.0133514404296875
3.6365	-0.0100135803222656
3.63983333333334	0
3.64316666666667	0.00905990600585938
3.6465	0.0185966491699219
3.64983333333334	0.0243186950683594
3.65316666666667	0.0324249267578125
3.6565	0.0357627868652344
3.65983333333334	0.0286102294921875
3.66316666666667	0.0143051147460938
3.6665	-0.00095367431640625
3.66983333333334	-0.0100135803222656
3.67316666666667	-0.0157356262207031
3.6765	-0.0238418579101563
3.67983333333334	-0.0309944152832031
3.68316666666667	-0.0314712524414063
3.6865	-0.0314712524414063
3.68983333333334	-0.0352859497070313
3.69316666666667	-0.049591064453125
3.6965	-0.064849853515625
3.69983333333334	-0.0810623168945313
3.70316666666667	-0.100135803222656
3.7065	-0.12969970703125
3.70983333333334	-0.164985656738281
3.71316666666667	-0.197410583496094
3.7165	-0.223159790039063
3.71983333333334	-0.238895416259766
3.72316666666667	-0.246047973632813
3.7265	-0.23794174194336
3.72983333333334	-0.224113464355469
3.73316666666667	-0.200748443603516
3.7365	-0.166416168212891
3.73983333333334	-0.107765197753906
3.74316666666667	-0.0214576721191406
3.7465	0.0891685485839844
3.74983333333334	0.225067138671875
3.75316666666667	0.392436981201172
3.7565	0.595569610595703
3.75983333333334	0.829696655273438
3.76316666666667	1.09720230102539
3.7665	1.40428543090821
3.76983333333334	1.7538070678711
3.77316666666667	2.1357536315918
3.7765	2.54297256469727
3.77983333333334	2.9749870300293
3.78316666666667	3.42464447021485
3.7865	3.88908386230469
3.78983333333334	4.36210632324219
3.79316666666667	4.84609603881836
3.7965	5.33676147460938
3.79983333333334	5.82408905029297
3.80316666666667	6.30521774291992
3.8065	6.76870346069336
3.80983333333334	7.20739364624024
3.81316666666667	7.60936737060547
3.8165	7.97224044799805
3.81983333333334	8.29362869262696
3.82316666666667	8.57210159301758
3.8265	8.79859924316406
3.82983333333334	8.96024703979492
3.83316666666667	9.05561447143555
3.8365	9.08660888671875
3.83983333333334	9.05370712280274
3.84316666666667	8.95023345947266
3.8465	8.78763198852539
3.84983333333334	8.57973098754883
3.85316666666667	8.33272933959961
3.8565	8.04519653320313
3.85983333333334	7.71379470825196
3.86316666666667	7.35807418823242
3.8665	6.97803497314453
3.86983333333334	6.58130645751953
3.87316666666667	6.17074966430664
3.8765	5.75971603393555
3.87983333333334	5.35631179809571
3.88316666666667	4.95958328247071
3.8865	4.57000732421875
3.88983333333334	4.19855117797852
3.89316666666667	3.85236740112305
3.8965	3.52764129638672
3.89983333333334	3.22151184082031
3.90316666666667	2.93302536010742
3.9065	2.67505645751953
3.90983333333334	2.44474411010742
3.91316666666667	2.23445892333985
3.9165	2.03943252563477
3.91983333333334	1.86204910278321
3.92316666666667	1.708984375
3.9265	1.57260894775391
3.92983333333334	1.44815444946289
3.93316666666667	1.33943557739258
3.9365	1.25217437744141
3.93983333333334	1.19256973266602
3.94316666666667	1.15633010864258
3.9465	1.14011764526367
3.94983333333334	1.1434555053711
3.95316666666667	1.16968154907227
3.9565	1.21498107910156
3.95983333333334	1.27744674682617
3.96316666666667	1.35946273803711
3.9665	1.47199630737305
3.96983333333334	1.63602828979492
3.97316666666667	1.86395645141602
3.9765	2.16341018676758
3.97983333333334	2.54106521606446
3.98316666666667	3.00645828247071
3.9865	3.57484817504883
3.98983333333334	4.25291061401367
3.99316666666667	5.05590438842774
3.9965	6.00957870483399
3.99983333333334	7.13539123535157
4.00316666666667	8.46338272094727
4.0065	10.0131034851074
4.00983333333334	11.7969512939453
4.01316666666667	13.8206481933594
4.0165	16.0837173461914
4.01983333333334	18.580436706543
4.02316666666667	21.2864875793457
4.0265	24.1618156433106
4.02983333333334	27.158260345459
4.03316666666667	30.2186012268067
4.0365	33.2794189453125
4.03983333333334	36.2553596496582
4.04316666666667	39.055347442627
4.0465	41.5959358215332
4.04983333333334	43.8032150268555
4.05316666666667	45.5989837646485
4.0565	46.903133392334
4.05983333333334	47.6679801940918
4.06316666666667	47.8777885437012
4.0665	47.5330352783203
4.06983333333334	46.6494560241699
4.07316666666667	45.2675819396973
4.0765	43.4470176696778
4.07983333333334	41.2664413452149
4.08316666666667	38.790225982666
4.0865	36.1037254333496
4.08983333333334	33.2770347595215
4.09316666666667	30.3897857666016
4.0965	27.5230407714844
4.09983333333334	24.7416496276856
4.10316666666667	22.0966339111328
4.1065	19.613265991211
4.10983333333334	17.3249244689942
4.11316666666667	15.2473449707031
4.1165	13.3848190307617
4.11983333333334	11.7230415344238
4.12316666666667	10.2605819702149
4.1265	8.99076461791992
4.12983333333334	7.89642333984375
4.13316666666667	6.96182250976563
4.1365	6.1635971069336
4.13983333333334	5.48267364501953
4.14316666666667	4.8975944519043
4.1465	4.39310073852539
4.14983333333334	3.95345687866211
4.15316666666667	3.5700798034668
4.1565	3.22866439819336
4.15983333333334	2.9292106628418
4.16316666666667	2.67076492309571
4.1665	2.45141983032227
4.16983333333334	2.26688385009766
4.17316666666667	2.10237503051758
4.1765	1.95884704589844
4.17983333333334	1.82867050170899
4.18316666666667	1.71041488647461
4.1865	1.59883499145508
4.18983333333334	1.49297714233399
4.19316666666667	1.39570236206055
4.1965	1.30510330200196
4.19983333333334	1.22547149658203
4.20316666666667	1.15299224853516
4.2065	1.08528137207031
4.20983333333334	1.01709365844727
4.21316666666667	0.947952270507813
4.2165	0.884056091308594
4.21983333333334	0.824451446533203
4.22316666666667	0.768661499023438
4.2265	0.713348388671875
4.22983333333334	0.658035278320313
4.23316666666667	0.60272216796875
4.2365	0.54168701171875
4.23983333333334	0.476360321044922
4.24316666666667	0.405311584472656
4.2465	0.32949447631836
4.24983333333334	0.253677368164063
4.25316666666667	0.17690658569336
4.2565	0.0958442687988281
4.25983333333334	0.000476837158203125
4.26316666666667	-0.110626220703125
4.2665	-0.23651123046875
4.26983333333334	-0.375747680664063
4.27316666666667	-0.529766082763672
4.2765	-0.696182250976563
4.27983333333334	-0.875949859619141
4.28316666666667	-1.06430053710938
4.2865	-1.26123428344727
4.28983333333334	-1.46865844726563
4.29316666666667	-1.68323516845703
4.2965	-1.90448760986328
4.29983333333334	-2.12144851684571
4.30316666666667	-2.3336410522461
4.3065	-2.53725051879883
4.30983333333334	-2.72846221923828
4.31316666666667	-2.90393829345703
4.3165	-3.05414199829102
4.31983333333334	-3.17811965942383
4.32316666666667	-3.27205657958985
4.3265	-3.33690643310547
4.32983333333334	-3.37076187133789
4.33316666666667	-3.36742401123047
4.3365	-3.3254623413086
4.33983333333334	-3.24392318725586
4.34316666666667	-3.13711166381836
4.3465	-3.00264358520508
4.34983333333334	-2.84528732299805
4.35316666666667	-2.66456604003906
4.3565	-2.47383117675781
4.35983333333334	-2.28548049926758
4.36316666666667	-2.08902359008789
4.3665	-1.88922882080078
4.36983333333334	-1.68848037719727
4.37316666666667	-1.50060653686524
4.3765	-1.32942199707031
4.37983333333334	-1.16634368896485
4.38316666666667	-1.01995468139649
4.3865	-0.890254974365235
4.38983333333334	-0.782489776611328
4.39316666666667	-0.689029693603516
4.3965	-0.604629516601563
4.39983333333334	-0.529289245605469
4.40316666666667	-0.461578369140625
4.4065	-0.404834747314453
4.40983333333334	-0.356674194335938
4.41316666666667	-0.319957733154297
4.4165	-0.287055969238281
4.41983333333334	-0.261306762695313
4.42316666666667	-0.24557113647461
4.4265	-0.234603881835938
4.42983333333334	-0.22125244140625
4.43316666666667	-0.204086303710938
4.4365	-0.188350677490235
4.43983333333334	-0.178337097167969
4.44316666666667	-0.166893005371094
4.4465	-0.155925750732422
4.44983333333334	-0.14495849609375
4.45316666666667	-0.1373291015625
4.4565	-0.135898590087891
4.45983333333334	-0.13875961303711
4.46316666666667	-0.148296356201172
4.4665	-0.156879425048828
4.46983333333334	-0.16021728515625
4.47316666666667	-0.158786773681641
4.4765	-0.157833099365235
4.47983333333334	-0.153064727783203
4.48316666666667	-0.142574310302735
4.4865	-0.131607055664063
4.48983333333334	-0.132083892822266
4.49316666666667	-0.138282775878906
4.4965	-0.139236450195313
4.49983333333334	-0.130176544189453
4.50316666666667	-0.117301940917969
4.5065	-0.1068115234375
4.50983333333334	-0.09918212890625
4.51316666666667	-0.0920295715332031
4.5165	-0.0872611999511719
4.51983333333334	-0.087738037109375
4.52316666666667	-0.0882148742675781
4.5265	-0.0882148742675781
4.52983333333334	-0.0810623168945313
4.53316666666667	-0.0729560852050782
4.5365	-0.0672340393066407
4.53983333333334	-0.0600814819335938
4.54316666666667	-0.0557899475097657
4.5465	-0.0486373901367188
4.54983333333334	-0.0391006469726563
4.55316666666667	-0.0286102294921875
4.5565	-0.0181198120117188
4.55983333333334	-0.0143051147460938
4.56316666666667	-0.00858306884765625
4.5665	-0.00429153442382813
4.56983333333334	-0.00238418579101563
4.57316666666667	-0.00667572021484375
4.5765	-0.00905990600585938
4.57983333333334	-0.00476837158203125
4.58316666666667	0.00238418579101563
4.5865	0.0109672546386719
4.58983333333334	0.0224113464355469
4.59316666666667	0.0457763671875
4.5965	0.0658035278320313
4.59983333333334	0.0762939453125
4.60316666666667	0.0734329223632813
4.6065	0.0629425048828125
4.60983333333334	0.0524520874023438
4.61316666666667	0.0357627868652344
4.6165	0.019073486328125
4.61983333333334	0.00619888305664063
4.62316666666667	0.000476837158203125
4.6265	0.00238418579101563
4.62983333333334	0.00095367431640625
4.63316666666667	0.00238418579101563
4.6365	0.00619888305664063
4.63983333333334	0.0138282775878906
4.64316666666667	0.0247955322265625
4.6465	0.0286102294921875
4.64983333333334	0.0314712524414063
4.65316666666667	0.0281333923339844
4.6565	0.0252723693847656
4.65983333333334	0.0195503234863281
4.66316666666667	0.0157356262207031
4.6665	0.0157356262207031
4.66983333333334	0.0233650207519531
4.67316666666667	0.034332275390625
4.6765	0.0400543212890625
4.67983333333334	0.0391006469726563
4.68316666666667	0.0295639038085938
4.6865	0.0171661376953125
4.68983333333334	0.00238418579101563
4.69316666666667	-0.00762939453125
4.6965	-0.0143051147460938
4.69983333333334	-0.0133514404296875
4.70316666666667	-0.00524520874023438
4.7065	0.00619888305664063
4.70983333333334	0.0152587890625
4.71316666666667	0.0209808349609375
4.7165	0.0276565551757813
4.71983333333334	0.0281333923339844
4.72316666666667	0.0262260437011719
4.7265	0.0238418579101563
4.72983333333334	0.0243186950683594
4.73316666666667	0.02288818359375
4.7365	0.0195503234863281
4.73983333333334	0.0195503234863281
4.74316666666667	0.0157356262207031
4.7465	0.0100135803222656
4.74983333333334	0.000476837158203125
4.75316666666667	-0.003814697265625
4.7565	-0.00905990600585938
4.75983333333334	-0.0128746032714844
4.76316666666667	-0.0119209289550781
4.7665	-0.00858306884765625
4.76983333333334	-0.00524520874023438
4.77316666666667	-0.0104904174804688
4.7765	-0.0157356262207031
4.77983333333334	-0.0209808349609375
4.78316666666667	-0.0219345092773438
4.7865	-0.0224113464355469
4.78983333333334	-0.0238418579101563
4.79316666666667	-0.02288818359375
4.7965	-0.0171661376953125
4.79983333333334	-0.011444091796875
4.80316666666667	-0.00858306884765625
4.8065	-0.00762939453125
4.80983333333334	-0.0019073486328125
4.81316666666667	0.00762939453125
4.8165	0.0171661376953125
4.81983333333334	0.0257492065429688
4.82316666666667	0.0314712524414063
4.8265	0.0338554382324219
4.82983333333334	0.0333786010742188
4.83316666666667	0.0352859497070313
4.8365	0.0400543212890625
4.83983333333334	0.0462532043457031
4.84316666666667	0.0514984130859375
4.8465	0.0567436218261719
4.84983333333334	0.0638961791992188
4.85316666666667	0.06866455078125
4.8565	0.0681877136230469
4.85983333333334	0.0634193420410157
4.86316666666667	0.0586509704589844
4.8665	0.0567436218261719
4.86983333333334	0.0529289245605469
4.87316666666667	0.0491142272949219
4.8765	0.0462532043457031
4.87983333333334	0.0452995300292969
4.88316666666667	0.0452995300292969
4.8865	0.0438690185546875
4.88983333333334	0.03814697265625
4.89316666666667	0.0252723693847656
4.8965	0.0119209289550781
4.89983333333334	-0.00238418579101563
4.90316666666667	-0.0147819519042969
4.9065	-0.02288818359375
4.90983333333334	-0.0209808349609375
4.91316666666667	-0.0162124633789063
4.9165	-0.0171661376953125
4.91983333333334	-0.0238418579101563
4.92316666666667	-0.0300407409667969
4.9265	-0.0348091125488281
4.92983333333334	-0.0433921813964844
4.93316666666667	-0.0500679016113282
4.9365	-0.0500679016113282
4.93983333333334	-0.0424385070800781
4.94316666666667	-0.0333786010742188
4.9465	-0.026702880859375
4.94983333333334	-0.0257492065429688
4.95316666666667	-0.0224113464355469
4.9565	-0.0200271606445313
4.95983333333334	-0.0095367431640625
4.96316666666667	-0.0019073486328125
4.9665	0.00429153442382813
4.96983333333334	0.00905990600585938
4.97316666666667	0.011444091796875
4.9765	0.0181198120117188
4.97983333333334	0.0205039978027344
4.98316666666667	0.0219345092773438
4.9865	0.0224113464355469
4.98983333333334	0.0276565551757813
4.99316666666667	0.0362396240234375
4.9965	0.0405311584472656
4.99983333333334	0.0429153442382813
5.00316666666667	0.0457763671875
5.0065	0.0500679016113282
5.00983333333334	0.049591064453125
5.01316666666667	0.0452995300292969
5.0165	0.0405311584472656
5.01983333333334	0.0309944152832031
5.02316666666667	0.0162124633789063
5.0265	-0.000476837158203125
5.02983333333334	-0.0133514404296875
5.03316666666667	-0.0219345092773438
5.0365	-0.0286102294921875
5.03983333333334	-0.0314712524414063
5.04316666666667	-0.0300407409667969
5.0465	-0.026702880859375
5.04983333333334	-0.0238418579101563
5.05316666666667	-0.0233650207519531
5.0565	-0.0262260437011719
5.05983333333334	-0.0329017639160156
5.06316666666667	-0.0410079956054688
5.0665	-0.0448226928710938
5.06983333333334	-0.041961669921875
5.07316666666667	-0.0352859497070313
5.0765	-0.0252723693847656
5.07983333333334	-0.0128746032714844
5.08316666666667	-0.00238418579101563
5.0865	0.00905990600585938
5.08983333333334	0.0147819519042969
5.09316666666667	0.0138282775878906
5.0965	0.0104904174804688
5.09983333333334	0.00905990600585938
5.10316666666667	0.0104904174804688
5.1065	0.00810623168945313
5.10983333333334	0.00143051147460938
5.11316666666667	-0.000476837158203125
5.1165	-0.00476837158203125
5.11983333333334	-0.0095367431640625
5.12316666666667	-0.0143051147460938
5.1265	-0.0205039978027344
5.12983333333334	-0.0219345092773438
5.13316666666667	-0.026702880859375
5.1365	-0.0238418579101563
5.13983333333334	-0.0185966491699219
5.14316666666667	-0.011444091796875
5.1465	-0.00667572021484375
5.14983333333334	-0.003814697265625
5.15316666666667	0.00429153442382813
5.1565	0.0143051147460938
5.15983333333334	0.0233650207519531
5.16316666666667	0.0276565551757813
5.1665	0.0314712524414063
5.16983333333334	0.0338554382324219
5.17316666666667	0.0324249267578125
5.1765	0.0257492065429688
5.17983333333334	0.0214576721191406
5.18316666666667	0.0209808349609375
5.1865	0.0214576721191406
5.18983333333334	0.0157356262207031
5.19316666666667	0.0128746032714844
5.1965	0.00905990600585938
5.19983333333334	0.00476837158203125
5.20316666666667	0.00143051147460938
5.2065	0.00238418579101563
5.20983333333334	0.0095367431640625
5.21316666666667	0.0109672546386719
5.2165	0.00905990600585938
5.21983333333334	0.00429153442382813
5.22316666666667	0
5.2265	-0.00476837158203125
5.22983333333334	-0.00762939453125
5.23316666666667	-0.00905990600585938
5.2365	-0.00667572021484375
5.23983333333334	-0.00762939453125
5.24316666666667	-0.00905990600585938
5.2465	-0.00810623168945313
5.24983333333334	-0.00429153442382813
5.25316666666667	0.00286102294921875
5.2565	0.0057220458984375
5.25983333333334	0.00667572021484375
5.26316666666667	0.00524520874023438
5.2665	0
5.26983333333334	-0.00524520874023438
5.27316666666667	-0.0143051147460938
5.2765	-0.02288818359375
5.27983333333334	-0.026702880859375
5.28316666666667	-0.0286102294921875
5.2865	-0.0276565551757813
5.28983333333334	-0.02288818359375
5.29316666666667	-0.0123977661132813
5.2965	-0.00286102294921875
5.29983333333334	-0.00238418579101563
5.30316666666667	-0.003814697265625
5.3065	-0.00238418579101563
5.30983333333334	0.000476837158203125
5.31316666666667	0
5.3165	-0.00238418579101563
5.31983333333334	-0.00238418579101563
5.32316666666667	-0.00286102294921875
5.3265	-0.0123977661132813
5.32983333333334	-0.030517578125
5.33316666666667	-0.0481605529785156
5.3365	-0.0581741333007813
5.33983333333334	-0.0643730163574219
5.34316666666667	-0.06866455078125
5.3465	-0.0681877136230469
5.34983333333334	-0.0643730163574219
5.35316666666667	-0.0653266906738282
5.3565	-0.0710487365722657
5.35983333333334	-0.0696182250976563
5.36316666666667	-0.0581741333007813
5.3665	-0.0414848327636719
5.36983333333334	-0.0300407409667969
5.37316666666667	-0.0219345092773438
5.3765	-0.0166893005371094
5.37983333333334	-0.0138282775878906
5.38316666666667	-0.0143051147460938
5.3865	-0.0162124633789063
5.38983333333334	-0.0157356262207031
5.39316666666667	-0.0109672546386719
5.3965	-0.000476837158203125
5.39983333333334	0.00858306884765625
5.40316666666667	0.0109672546386719
5.4065	0.0095367431640625
5.40983333333334	0.011444091796875
5.41316666666667	0.0209808349609375
5.4165	0.0319480895996094
5.41983333333334	0.0362396240234375
5.42316666666667	0.0357627868652344
5.4265	0.0319480895996094
5.42983333333334	0.0262260437011719
5.43316666666667	0.0147819519042969
5.4365	0.00143051147460938
5.43983333333334	-0.00715255737304688
5.44316666666667	-0.0104904174804688
5.4465	-0.0128746032714844
5.44983333333334	-0.0133514404296875
5.45316666666667	-0.011444091796875
5.4565	-0.003814697265625
5.45983333333334	0.000476837158203125
5.46316666666667	0.00143051147460938
5.4665	-0.0019073486328125
5.46983333333334	-0.00810623168945313
5.47316666666667	-0.0176429748535156
5.4765	-0.030517578125
5.47983333333334	-0.0395774841308594
5.48316666666667	-0.0429153442382813
5.4865	-0.034332275390625
5.48983333333334	-0.0195503234863281
5.49316666666667	-0.00286102294921875
5.4965	0.00715255737304688
5.49983333333334	0.00810623168945313
5.50316666666667	0.00667572021484375
5.5065	-0.00143051147460938
5.50983333333334	-0.0152587890625
5.51316666666667	-0.030517578125
5.5165	-0.0324249267578125
5.51983333333334	-0.02288818359375
5.52316666666667	-0.0166893005371094
5.5265	-0.0176429748535156
5.52983333333334	-0.0209808349609375
5.53316666666667	-0.0176429748535156
5.5365	-0.0138282775878906
5.53983333333334	-0.0123977661132813
5.54316666666667	-0.00333786010742188
5.5465	0.0123977661132813
5.54983333333334	0.0333786010742188
5.55316666666667	0.0424385070800781
5.5565	0.03814697265625
5.55983333333334	0.0290870666503906
5.56316666666667	0.0171661376953125
5.5665	0.00619888305664063
5.56983333333334	-0.00762939453125
5.57316666666667	-0.0195503234863281
5.5765	-0.0271797180175781
5.57983333333334	-0.0290870666503906
5.58316666666667	-0.026702880859375
5.5865	-0.0247955322265625
5.58983333333334	-0.02288818359375
5.59316666666667	-0.0195503234863281
5.5965	-0.0128746032714844
5.59983333333334	-0.00476837158203125
5.60316666666667	0.00238418579101563
5.6065	0.0109672546386719
5.60983333333334	0.0185966491699219
5.61316666666667	0.0286102294921875
5.6165	0.0376701354980469
5.61983333333334	0.0443458557128906
5.62316666666667	0.041961669921875
5.6265	0.0295639038085938
5.62983333333334	0.0133514404296875
5.63316666666667	-0.00619888305664063
5.6365	-0.0219345092773438
5.63983333333334	-0.0371932983398438
5.64316666666667	-0.0462532043457031
5.6465	-0.0510215759277344
5.64983333333334	-0.0505447387695313
5.65316666666667	-0.0476837158203125
5.6565	-0.0457763671875
5.65983333333334	-0.0405311584472656
5.66316666666667	-0.0348091125488281
5.6665	-0.0281333923339844
5.66983333333334	-0.0276565551757813
5.67316666666667	-0.0324249267578125
5.6765	-0.0395774841308594
5.67983333333334	-0.0486373901367188
5.68316666666667	-0.06103515625
5.6865	-0.0753402709960938
5.68983333333334	-0.0844001770019531
5.69316666666667	-0.0834465026855469
5.6965	-0.0782012939453125
5.69983333333334	-0.0739097595214844
5.70316666666667	-0.0681877136230469
5.7065	-0.0586509704589844
5.70983333333334	-0.0486373901367188
5.71316666666667	-0.0438690185546875
5.7165	-0.0452995300292969
5.71983333333334	-0.0476837158203125
5.72316666666667	-0.0472068786621094
5.7265	-0.0410079956054688
5.72983333333334	-0.0324249267578125
5.73316666666667	-0.0257492065429688
5.7365	-0.0209808349609375
5.73983333333334	-0.0162124633789063
5.74316666666667	-0.0133514404296875
5.7465	-0.0128746032714844
5.74983333333334	-0.0171661376953125
5.75316666666667	-0.019073486328125
5.7565	-0.0200271606445313
5.75983333333334	-0.0200271606445313
5.76316666666667	-0.0152587890625
5.7665	-0.00762939453125
5.76983333333334	0.00238418579101563
5.77316666666667	0.00762939453125
5.7765	0.00667572021484375
5.77983333333334	0.00429153442382813
5.78316666666667	-0.00286102294921875
5.7865	-0.00905990600585938
5.78983333333334	-0.0104904174804688
5.79316666666667	-0.00619888305664063
5.7965	0.000476837158203125
5.79983333333334	-0.00286102294921875
5.80316666666667	-0.0133514404296875
5.8065	-0.0324249267578125
5.80983333333334	-0.0548362731933594
5.81316666666667	-0.0743865966796875
5.8165	-0.0844001770019531
5.81983333333334	-0.0815391540527344
5.82316666666667	-0.072479248046875
5.8265	-0.0605583190917969
5.82983333333334	-0.0467300415039063
5.83316666666667	-0.0314712524414063
5.8365	-0.0171661376953125
5.83983333333334	-0.00619888305664063
5.84316666666667	0.00238418579101563
5.8465	0.00715255737304688
5.84983333333334	0.00810623168945313
5.85316666666667	0.003814697265625
5.8565	-0.0019073486328125
5.85983333333334	-0.00619888305664063
5.86316666666667	-0.0100135803222656
5.8665	-0.0133514404296875
5.86983333333334	-0.0138282775878906
5.87316666666667	-0.0123977661132813
5.8765	-0.0095367431640625
5.87983333333334	-0.00905990600585938
5.88316666666667	-0.011444091796875
5.8865	-0.0147819519042969
5.88983333333334	-0.0224113464355469
5.89316666666667	-0.0309944152832031
5.8965	-0.0371932983398438
5.89983333333334	-0.0357627868652344
5.90316666666667	-0.0276565551757813
5.9065	-0.0224113464355469
5.90983333333334	-0.0209808349609375
5.91316666666667	-0.0209808349609375
5.9165	-0.0209808349609375
5.91983333333334	-0.0238418579101563
5.92316666666667	-0.0276565551757813
5.9265	-0.0286102294921875
5.92983333333334	-0.0262260437011719
5.93316666666667	-0.0247955322265625
5.9365	-0.0262260437011719
5.93983333333334	-0.0314712524414063
5.94316666666667	-0.041961669921875
5.9465	-0.049591064453125
5.94983333333334	-0.0505447387695313
5.95316666666667	-0.0486373901367188
5.9565	-0.0491142272949219
5.95983333333334	-0.0500679016113282
5.96316666666667	-0.0424385070800781
5.9665	-0.0309944152832031
5.96983333333334	-0.0176429748535156
5.97316666666667	-0.0119209289550781
5.9765	-0.0138282775878906
5.97983333333334	-0.0205039978027344
5.98316666666667	-0.0271797180175781
5.9865	-0.0348091125488281
5.98983333333334	-0.0452995300292969
5.99316666666667	-0.0500679016113282
5.9965	-0.0433921813964844
5.99983333333334	-0.0295639038085938
6.00316666666667	-0.0219345092773438
6.0065	-0.0152587890625
6.00983333333334	-0.0119209289550781
6.01316666666667	-0.0109672546386719
6.0165	-0.0152587890625
6.01983333333334	-0.0157356262207031
6.02316666666667	-0.0109672546386719
6.0265	-0.0104904174804688
6.02983333333334	-0.0104904174804688
6.03316666666667	-0.0119209289550781
6.0365	-0.0147819519042969
6.03983333333334	-0.0286102294921875
6.04316666666667	-0.0457763671875
6.0465	-0.057220458984375
6.04983333333334	-0.0605583190917969
6.05316666666667	-0.0591278076171875
6.0565	-0.0543594360351563
6.05983333333334	-0.0481605529785156
6.06316666666667	-0.0395774841308594
6.0665	-0.0333786010742188
6.06983333333334	-0.0300407409667969
6.07316666666667	-0.0286102294921875
6.0765	-0.0281333923339844
6.07983333333334	-0.0290870666503906
6.08316666666667	-0.0333786010742188
6.0865	-0.0386238098144531
6.08983333333334	-0.0433921813964844
6.09316666666667	-0.0467300415039063
6.0965	-0.0538825988769532
6.09983333333334	-0.0576972961425782
6.10316666666667	-0.0615119934082032
6.1065	-0.0667572021484375
6.10983333333334	-0.0758171081542969
6.11316666666667	-0.0796318054199219
6.1165	-0.0729560852050782
6.11983333333334	-0.06103515625
6.12316666666667	-0.0514984130859375
6.1265	-0.0433921813964844
6.12983333333334	-0.0352859497070313
6.13316666666667	-0.034332275390625
6.1365	-0.03814697265625
6.13983333333334	-0.0467300415039063
6.14316666666667	-0.0491142272949219
6.1465	-0.0500679016113282
6.14983333333334	-0.0457763671875
6.15316666666667	-0.0414848327636719
6.1565	-0.0367164611816406
6.15983333333334	-0.0352859497070313
6.16316666666667	-0.0371932983398438
6.1665	-0.0357627868652344
6.16983333333334	-0.034332275390625
6.17316666666667	-0.0333786010742188
6.1765	-0.034332275390625
6.17983333333334	-0.0329017639160156
6.18316666666667	-0.0295639038085938
6.1865	-0.0319480895996094
6.18983333333334	-0.0362396240234375
6.19316666666667	-0.0410079956054688
6.1965	-0.0472068786621094
6.19983333333334	-0.0538825988769532
6.20316666666667	-0.0596046447753907
6.2065	-0.0548362731933594
6.20983333333334	-0.0510215759277344
6.21316666666667	-0.049591064453125
6.2165	-0.0452995300292969
6.21983333333334	-0.034332275390625
6.22316666666667	-0.02288818359375
6.2265	-0.0214576721191406
6.22983333333334	-0.0286102294921875
6.23316666666667	-0.0352859497070313
6.2365	-0.0443458557128906
6.23983333333334	-0.0567436218261719
6.24316666666667	-0.0700950622558594
6.2465	-0.080108642578125
6.24983333333334	-0.080108642578125
6.25316666666667	-0.0820159912109375
6.2565	-0.080108642578125
6.25983333333334	-0.0782012939453125
6.26316666666667	-0.0729560852050782
6.2665	-0.0700950622558594
6.26983333333334	-0.0696182250976563
6.27316666666667	-0.0696182250976563
6.2765	-0.0720024108886719
6.27983333333334	-0.0782012939453125
6.28316666666667	-0.0815391540527344
6.2865	-0.0820159912109375
6.28983333333334	-0.0805854797363281
6.29316666666667	-0.0820159912109375
6.2965	-0.0762939453125
6.29983333333334	-0.064849853515625
6.30316666666667	-0.0576972961425782
6.3065	-0.0548362731933594
6.30983333333334	-0.0500679016113282
6.31316666666667	-0.0371932983398438
6.3165	-0.0333786010742188
6.31983333333334	-0.0333786010742188
6.32316666666667	-0.0371932983398438
6.3265	-0.0314712524414063
6.32983333333334	-0.0262260437011719
6.33316666666667	-0.0247955322265625
6.3365	-0.0233650207519531
6.33983333333334	-0.0233650207519531
6.34316666666667	-0.0238418579101563
6.3465	-0.0319480895996094
6.34983333333334	-0.0438690185546875
6.35316666666667	-0.0548362731933594
6.3565	-0.0600814819335938
6.35983333333334	-0.0658035278320313
6.36316666666667	-0.0672340393066407
6.3665	-0.0662803649902344
6.36983333333334	-0.0591278076171875
6.37316666666667	-0.05340576171875
6.3765	-0.0543594360351563
6.37983333333334	-0.0567436218261719
6.38316666666667	-0.0619888305664063
6.3865	-0.0691413879394532
6.38983333333334	-0.0772476196289063
6.39316666666667	-0.0853538513183594
6.3965	-0.0867843627929688
6.39983333333334	-0.0829696655273438
6.40316666666667	-0.0772476196289063
6.4065	-0.0720024108886719
6.40983333333334	-0.072479248046875
6.41316666666667	-0.0710487365722657
6.4165	-0.0667572021484375
6.41983333333334	-0.0634193420410157
6.42316666666667	-0.0667572021484375
6.4265	-0.0758171081542969
6.42983333333334	-0.0829696655273438
6.43316666666667	-0.0872611999511719
6.4365	-0.0948905944824219
6.43983333333334	-0.106334686279297
6.44316666666667	-0.113964080810547
6.4465	-0.112533569335938
6.44983333333334	-0.105381011962891
6.45316666666667	-0.0967979431152344
6.4565	-0.0848770141601563
6.45983333333334	-0.0677108764648438
6.46316666666667	-0.0505447387695313
6.4665	-0.0400543212890625
6.46983333333334	-0.0371932983398438
6.47316666666667	-0.0405311584472656
6.4765	-0.0476837158203125
6.47983333333334	-0.0596046447753907
6.48316666666667	-0.0753402709960938
6.4865	-0.0901222229003906
6.48983333333334	-0.0948905944824219
6.49316666666667	-0.0905990600585938
6.4965	-0.0829696655273438
6.49983333333334	-0.0762939453125
6.50316666666667	-0.0619888305664063
6.5065	-0.0429153442382813
6.50983333333334	-0.0333786010742188
6.51316666666667	-0.0405311584472656
6.5165	-0.06103515625
6.51983333333334	-0.0758171081542969
6.52316666666667	-0.0872611999511719
6.5265	-0.0944137573242188
6.52983333333334	-0.0972747802734375
6.53316666666667	-0.0939369201660156
6.5365	-0.0820159912109375
6.53983333333334	-0.0720024108886719
6.54316666666667	-0.0634193420410157
6.5465	-0.0629425048828125
6.54983333333334	-0.0677108764648438
6.55316666666667	-0.06866455078125
6.5565	-0.0677108764648438
6.55983333333334	-0.0638961791992188
6.56316666666667	-0.0629425048828125
6.5665	-0.0619888305664063
6.56983333333334	-0.0596046447753907
6.57316666666667	-0.0562667846679688
6.5765	-0.0529289245605469
6.57983333333334	-0.0543594360351563
6.58316666666667	-0.0605583190917969
6.5865	-0.0624656677246094
6.58983333333334	-0.0600814819335938
6.59316666666667	-0.06103515625
6.5965	-0.0638961791992188
6.59983333333334	-0.0619888305664063
6.60316666666667	-0.0562667846679688
6.6065	-0.0529289245605469
6.60983333333334	-0.0505447387695313
6.61316666666667	-0.0448226928710938
6.6165	-0.0424385070800781
6.61983333333334	-0.0476837158203125
6.62316666666667	-0.0529289245605469
6.6265	-0.0567436218261719
6.62983333333334	-0.0615119934082032
6.63316666666667	-0.064849853515625
6.6365	-0.0653266906738282
6.63983333333334	-0.06103515625
6.64316666666667	-0.0615119934082032
6.6465	-0.0615119934082032
6.64983333333334	-0.06103515625
6.65316666666667	-0.06103515625
6.6565	-0.0615119934082032
6.65983333333334	-0.064849853515625
6.66316666666667	-0.0638961791992188
6.6665	-0.0638961791992188
[truncated: 2,507 more rows]
