# Supplementary material for: Phase-Specific Parameter Estimation in Chiral HPLC Using 1‑Site, 2‑Site Stochastic Models, and Unified Equation Approach
Source: Anal Chem. 2026 Apr 29;98(18):13925–39. doi: 10.1021/acs.analchem.6c01634 (PMC13177292; doi:10.1021/acs.analchem.6c01634)
Supplement: Supplementary file 2 [file ac6c01634_si_002.zip › SupportingInformation/01_isotherm_fit/CELL4_data/LORA_CELL4_05_10_22511.CSV]

0.00183333333333334	0.0519752502441407
0.00516666666666667	0.0596046447753907
0.0085	0.0600814819335938
0.0118333333333334	0.0505447387695313
0.0151666666666667	0.0414848327636719
0.0185	0.0362396240234375
0.0218333333333334	0.0309944152832031
0.0251666666666667	0.0209808349609375
0.0285	0.0162124633789063
0.0318333333333334	0.0195503234863281
0.0351666666666667	0.0295639038085938
0.0385	0.0391006469726563
0.0418333333333334	0.0438690185546875
0.0451666666666667	0.0481605529785156
0.0485	0.05340576171875
0.0518333333333334	0.0591278076171875
0.0551666666666667	0.0581741333007813
0.0585	0.0548362731933594
0.0618333333333334	0.0529289245605469
0.0651666666666667	0.0529289245605469
0.0685	0.0500679016113282
0.0718333333333334	0.0443458557128906
0.0751666666666667	0.0405311584472656
0.0785	0.034332275390625
0.0818333333333334	0.0252723693847656
0.0851666666666667	0.0138282775878906
0.0885	0.0095367431640625
0.0918333333333334	0.0100135803222656
0.0951666666666667	0.0133514404296875
0.0985000000000001	0.0176429748535156
0.101833333333334	0.0205039978027344
0.105166666666667	0.0271797180175781
0.1085	0.0309944152832031
0.111833333333334	0.0338554382324219
0.115166666666667	0.0319480895996094
0.1185	0.0300407409667969
0.121833333333334	0.0319480895996094
0.125166666666667	0.0329017639160156
0.1285	0.0367164611816406
0.131833333333334	0.0395774841308594
0.135166666666667	0.0462532043457031
0.1385	0.0500679016113282
0.141833333333334	0.0472068786621094
0.145166666666667	0.0376701354980469
0.1485	0.0224113464355469
0.151833333333334	0.0128746032714844
0.155166666666667	0.00858306884765625
0.1585	0.0123977661132813
0.161833333333334	0.0185966491699219
0.165166666666667	0.0271797180175781
0.1685	0.03814697265625
0.171833333333334	0.0472068786621094
0.175166666666667	0.0486373901367188
0.1785	0.0448226928710938
0.181833333333334	0.0438690185546875
0.185166666666667	0.0438690185546875
0.1885	0.0400543212890625
0.191833333333334	0.0300407409667969
0.195166666666667	0.0219345092773438
0.1985	0.019073486328125
0.201833333333334	0.0162124633789063
0.205166666666667	0.0152587890625
0.2085	0.019073486328125
0.211833333333334	0.026702880859375
0.215166666666667	0.0295639038085938
0.2185	0.0233650207519531
0.221833333333334	0.0109672546386719
0.225166666666667	-0.00476837158203125
0.2285	-0.0181198120117188
0.231833333333334	-0.02288818359375
0.235166666666667	-0.0171661376953125
0.2385	-0.00810623168945313
0.241833333333334	0.00095367431640625
0.245166666666667	0.0109672546386719
0.2485	0.0176429748535156
0.251833333333334	0.0171661376953125
0.255166666666667	0.0104904174804688
0.2585	0.0095367431640625
0.261833333333334	0.0152587890625
0.265166666666667	0.0195503234863281
0.2685	0.0219345092773438
0.271833333333334	0.02288818359375
0.275166666666667	0.0219345092773438
0.2785	0.0195503234863281
0.281833333333334	0.0176429748535156
0.285166666666667	0.0181198120117188
0.2885	0.0181198120117188
0.291833333333334	0.0195503234863281
0.295166666666667	0.0276565551757813
0.2985	0.0391006469726563
0.301833333333334	0.0481605529785156
0.305166666666667	0.049591064453125
0.3085	0.0481605529785156
0.311833333333334	0.0448226928710938
0.315166666666667	0.0405311584472656
0.3185	0.0319480895996094
0.321833333333334	0.0252723693847656
0.325166666666667	0.030517578125
0.3285	0.0433921813964844
0.331833333333334	0.0529289245605469
0.335166666666667	0.0524520874023438
0.3385	0.0481605529785156
0.341833333333334	0.0472068786621094
0.345166666666667	0.0438690185546875
0.3485	0.0362396240234375
0.351833333333334	0.030517578125
0.355166666666667	0.0276565551757813
0.3585	0.0300407409667969
0.361833333333334	0.0257492065429688
0.365166666666667	0.0205039978027344
0.3685	0.0162124633789063
0.371833333333334	0.0133514404296875
0.375166666666667	0.0138282775878906
0.3785	0.0119209289550781
0.381833333333334	0.0119209289550781
0.385166666666667	0.0133514404296875
0.3885	0.0185966491699219
0.391833333333334	0.0238418579101563
0.395166666666667	0.0257492065429688
0.3985	0.026702880859375
0.401833333333334	0.0247955322265625
0.405166666666667	0.0219345092773438
0.4085	0.0143051147460938
0.411833333333334	0.00762939453125
0.415166666666667	0.0019073486328125
0.4185	-0.003814697265625
0.421833333333334	-0.00905990600585938
0.425166666666667	-0.0138282775878906
0.4285	-0.0133514404296875
0.431833333333334	-0.0104904174804688
0.435166666666667	-0.00429153442382813
0.4385	0.0057220458984375
0.441833333333334	0.0195503234863281
0.445166666666667	0.0329017639160156
0.4485	0.0448226928710938
0.451833333333334	0.0472068786621094
0.455166666666667	0.0452995300292969
0.4585	0.0362396240234375
0.461833333333334	0.026702880859375
0.465166666666667	0.019073486328125
0.4685	0.011444091796875
0.471833333333334	0.00667572021484375
0.475166666666667	0.00286102294921875
0.4785	0.00905990600585938
0.481833333333334	0.0162124633789063
0.485166666666667	0.0247955322265625
0.4885	0.0319480895996094
0.491833333333334	0.0414848327636719
0.495166666666667	0.0505447387695313
0.4985	0.0543594360351563
0.501833333333334	0.0562667846679688
0.505166666666667	0.0567436218261719
0.5085	0.0562667846679688
0.511833333333334	0.049591064453125
0.515166666666667	0.0410079956054688
0.5185	0.034332275390625
0.521833333333334	0.0309944152832031
0.525166666666667	0.0247955322265625
0.5285	0.0166893005371094
0.531833333333334	0.0100135803222656
0.535166666666667	0.00476837158203125
0.5385	-0.0019073486328125
0.541833333333334	-0.0176429748535156
0.545166666666667	-0.0314712524414063
0.5485	-0.0386238098144531
0.551833333333334	-0.0367164611816406
0.555166666666667	-0.0295639038085938
0.5585	-0.0200271606445313
0.561833333333334	-0.00429153442382813
0.565166666666667	0.00858306884765625
0.5685	0.0166893005371094
0.571833333333334	0.0209808349609375
0.575166666666667	0.0238418579101563
0.5785	0.0262260437011719
0.581833333333334	0.0262260437011719
0.585166666666667	0.0257492065429688
0.5885	0.0257492065429688
0.591833333333334	0.0209808349609375
0.595166666666667	0.00905990600585938
0.5985	-0.00429153442382813
0.601833333333334	-0.0162124633789063
0.605166666666667	-0.0219345092773438
0.6085	-0.0209808349609375
0.611833333333334	-0.0133514404296875
0.615166666666667	0.0057220458984375
0.6185	0.0247955322265625
0.621833333333334	0.0405311584472656
0.625166666666667	0.0438690185546875
0.6285	0.03814697265625
0.631833333333334	0.0329017639160156
0.635166666666667	0.0271797180175781
0.6385	0.0233650207519531
0.641833333333334	0.02288818359375
0.645166666666667	0.0329017639160156
0.6485	0.0500679016113282
0.651833333333334	0.0624656677246094
0.655166666666667	0.0619888305664063
0.6585	0.0505447387695313
0.661833333333334	0.0352859497070313
0.665166666666667	0.0252723693847656
0.6685	0.0219345092773438
0.671833333333334	0.0195503234863281
0.675166666666667	0.0176429748535156
0.6785	0.0219345092773438
0.681833333333334	0.0295639038085938
0.685166666666667	0.0357627868652344
0.6885	0.0314712524414063
0.691833333333334	0.0224113464355469
0.695166666666667	0.019073486328125
0.6985	0.0171661376953125
0.701833333333334	0.0176429748535156
0.705166666666667	0.0109672546386719
0.7085	0.00333786010742188
0.711833333333334	-0.00286102294921875
0.715166666666667	-0.00333786010742188
0.7185	0.00095367431640625
0.721833333333334	0.00762939453125
0.725166666666667	0.0162124633789063
0.7285	0.02288818359375
0.731833333333334	0.0309944152832031
0.735166666666667	0.0348091125488281
0.7385	0.0376701354980469
0.741833333333334	0.0362396240234375
0.745166666666667	0.0309944152832031
0.7485	0.0324249267578125
0.751833333333334	0.03814697265625
0.755166666666667	0.049591064453125
0.7585	0.0576972961425782
0.761833333333334	0.0615119934082032
0.765166666666667	0.0672340393066407
0.7685	0.06866455078125
0.771833333333334	0.0658035278320313
0.775166666666667	0.0557899475097657
0.7785	0.0391006469726563
0.781833333333334	0.0224113464355469
0.785166666666667	0.0100135803222656
0.7885	0.00667572021484375
0.791833333333334	0.0100135803222656
0.795166666666667	0.0176429748535156
0.7985	0.0309944152832031
0.801833333333334	0.0457763671875
0.805166666666667	0.0576972961425782
0.8085	0.0586509704589844
0.811833333333334	0.0538825988769532
0.815166666666667	0.0472068786621094
0.8185	0.0443458557128906
0.821833333333334	0.041961669921875
0.825166666666667	0.0386238098144531
0.8285	0.041961669921875
0.831833333333334	0.0505447387695313
0.835166666666667	0.0596046447753907
0.8385	0.0605583190917969
0.841833333333334	0.057220458984375
0.845166666666667	0.0562667846679688
0.8485	0.0557899475097657
0.851833333333334	0.0529289245605469
0.855166666666667	0.0500679016113282
0.8585	0.0557899475097657
0.861833333333334	0.0677108764648438
0.865166666666667	0.0739097595214844
0.8685	0.0705718994140625
0.871833333333334	0.0677108764648438
0.875166666666667	0.0677108764648438
0.8785	0.0629425048828125
0.881833333333334	0.0491142272949219
0.885166666666667	0.0395774841308594
0.8885	0.0405311584472656
0.891833333333334	0.0410079956054688
0.895166666666667	0.0357627868652344
0.8985	0.0290870666503906
0.901833333333334	0.030517578125
0.905166666666667	0.0329017639160156
0.9085	0.0319480895996094
0.911833333333334	0.0290870666503906
0.915166666666667	0.0276565551757813
0.9185	0.0324249267578125
0.921833333333334	0.0405311584472656
0.925166666666667	0.0505447387695313
0.9285	0.0586509704589844
0.931833333333334	0.064849853515625
0.935166666666667	0.0667572021484375
0.9385	0.0605583190917969
0.941833333333334	0.049591064453125
0.945166666666667	0.0391006469726563
0.9485	0.0324249267578125
0.951833333333334	0.030517578125
0.955166666666667	0.0357627868652344
0.9585	0.0452995300292969
0.961833333333334	0.0557899475097657
0.965166666666667	0.0615119934082032
0.9685	0.0662803649902344
0.971833333333334	0.0643730163574219
0.975166666666667	0.057220458984375
0.9785	0.0500679016113282
0.981833333333334	0.0424385070800781
0.985166666666667	0.03814697265625
0.9885	0.0314712524414063
0.991833333333334	0.0295639038085938
0.995166666666667	0.026702880859375
0.9985	0.02288818359375
1.00183333333334	0.0185966491699219
1.00516666666667	0.0166893005371094
1.0085	0.0205039978027344
1.01183333333334	0.0276565551757813
1.01516666666667	0.0324249267578125
1.0185	0.0348091125488281
1.02183333333334	0.0329017639160156
1.02516666666667	0.0290870666503906
1.0285	0.0181198120117188
1.03183333333334	0.00715255737304688
1.03516666666667	0.00429153442382813
1.0385	0.0133514404296875
1.04183333333334	0.0243186950683594
1.04516666666667	0.0319480895996094
1.0485	0.0376701354980469
1.05183333333334	0.0405311584472656
1.05516666666667	0.0405311584472656
1.0585	0.0329017639160156
1.06183333333334	0.0271797180175781
1.06516666666667	0.0247955322265625
1.0685	0.0281333923339844
1.07183333333334	0.0324249267578125
1.07516666666667	0.0348091125488281
1.0785	0.0376701354980469
1.08183333333334	0.0367164611816406
1.08516666666667	0.0276565551757813
1.0885	0.0157356262207031
1.09183333333334	0.00810623168945313
1.09516666666667	0.0109672546386719
1.0985	0.0181198120117188
1.10183333333334	0.026702880859375
1.10516666666667	0.03814697265625
1.1085	0.0472068786621094
1.11183333333334	0.0467300415039063
1.11516666666667	0.0376701354980469
1.1185	0.0257492065429688
1.12183333333334	0.0152587890625
1.12516666666667	0.0095367431640625
1.1285	0.0123977661132813
1.13183333333334	0.0205039978027344
1.13516666666667	0.0271797180175781
1.1385	0.0290870666503906
1.14183333333334	0.0276565551757813
1.14516666666667	0.02288818359375
1.1485	0.0128746032714844
1.15183333333334	0.00333786010742188
1.15516666666667	0.00095367431640625
1.1585	0.00858306884765625
1.16183333333334	0.0247955322265625
1.16516666666667	0.0433921813964844
1.1685	0.06103515625
1.17183333333334	0.0748634338378907
1.17516666666667	0.0829696655273438
1.1785	0.0820159912109375
1.18183333333334	0.0677108764648438
1.18516666666667	0.0557899475097657
1.1885	0.0467300415039063
1.19183333333334	0.0410079956054688
1.19516666666667	0.0286102294921875
1.1985	0.019073486328125
1.20183333333334	0.019073486328125
1.20516666666667	0.02288818359375
1.2085	0.0286102294921875
1.21183333333334	0.0295639038085938
1.21516666666667	0.0357627868652344
1.2185	0.0367164611816406
1.22183333333334	0.0329017639160156
1.22516666666667	0.0238418579101563
1.2285	0.0171661376953125
1.23183333333334	0.0138282775878906
1.23516666666667	0.0057220458984375
1.2385	0.003814697265625
1.24183333333334	0.011444091796875
1.24516666666667	0.0214576721191406
1.2485	0.026702880859375
1.25183333333334	0.026702880859375
1.25516666666667	0.0290870666503906
1.2585	0.0257492065429688
1.26183333333334	0.0166893005371094
1.26516666666667	0.0057220458984375
1.2685	-0.003814697265625
1.27183333333334	-0.0123977661132813
1.27516666666667	-0.0171661376953125
1.2785	-0.0133514404296875
1.28183333333334	-0.00619888305664063
1.28516666666667	0.00143051147460938
1.2885	0.00858306884765625
1.29183333333334	0.019073486328125
1.29516666666667	0.030517578125
1.2985	0.0395774841308594
1.30183333333334	0.0400543212890625
1.30516666666667	0.0314712524414063
1.3085	0.0224113464355469
1.31183333333334	0.0200271606445313
1.31516666666667	0.0214576721191406
1.3185	0.0224113464355469
1.32183333333334	0.0238418579101563
1.32516666666667	0.0352859497070313
1.3285	0.0462532043457031
1.33183333333334	0.0462532043457031
1.33516666666667	0.0362396240234375
1.3385	0.0329017639160156
1.34183333333334	0.0395774841308594
1.34516666666667	0.0410079956054688
1.3485	0.0338554382324219
1.35183333333334	0.0295639038085938
1.35516666666667	0.0348091125488281
1.3585	0.0348091125488281
1.36183333333334	0.0243186950683594
1.36516666666667	0.0119209289550781
1.3685	0.0104904174804688
1.37183333333334	0.0171661376953125
1.37516666666667	0.0181198120117188
1.3785	0.0166893005371094
1.38183333333334	0.019073486328125
1.38516666666667	0.0247955322265625
1.3885	0.0286102294921875
1.39183333333334	0.0257492065429688
1.39516666666667	0.0233650207519531
1.3985	0.0214576721191406
1.40183333333334	0.019073486328125
1.40516666666667	0.0181198120117188
1.4085	0.0205039978027344
1.41183333333334	0.026702880859375
1.41516666666667	0.0333786010742188
1.4185	0.0395774841308594
1.42183333333334	0.0481605529785156
1.42516666666667	0.0562667846679688
1.4285	0.0658035278320313
1.43183333333334	0.072479248046875
1.43516666666667	0.0777244567871094
1.4385	0.0791549682617188
1.44183333333334	0.0782012939453125
1.44516666666667	0.0767707824707032
1.4485	0.0681877136230469
1.45183333333334	0.0553131103515625
1.45516666666667	0.041961669921875
1.4585	0.0357627868652344
1.46183333333334	0.0329017639160156
1.46516666666667	0.0276565551757813
1.4685	0.0205039978027344
1.47183333333334	0.0195503234863281
1.47516666666667	0.0243186950683594
1.4785	0.0295639038085938
1.48183333333334	0.0281333923339844
1.48516666666667	0.0214576721191406
1.4885	0.0214576721191406
1.49183333333334	0.0209808349609375
1.49516666666667	0.0176429748535156
1.4985	0.00762939453125
1.50183333333334	0.00143051147460938
1.50516666666667	0.0095367431640625
1.5085	0.0195503234863281
1.51183333333334	0.0300407409667969
1.51516666666667	0.0357627868652344
1.5185	0.041961669921875
1.52183333333334	0.0457763671875
1.52516666666667	0.0367164611816406
1.5285	0.0224113464355469
1.53183333333334	0.0109672546386719
1.53516666666667	0.0095367431640625
1.5385	0.00524520874023438
1.54183333333334	-0.00286102294921875
1.54516666666667	-0.00619888305664063
1.5485	-0.003814697265625
1.55183333333334	-0.00810623168945313
1.55516666666667	-0.0195503234863281
1.5585	-0.0205039978027344
1.56183333333334	-0.00762939453125
1.56516666666667	0.00810623168945313
1.5685	0.0185966491699219
1.57183333333334	0.0276565551757813
1.57516666666667	0.0352859497070313
1.5785	0.03814697265625
1.58183333333334	0.0329017639160156
1.58516666666667	0.0252723693847656
1.5885	0.0181198120117188
1.59183333333334	0.0147819519042969
1.59516666666667	0.0128746032714844
1.5985	0.0104904174804688
1.60183333333334	0.00762939453125
1.60516666666667	0.0095367431640625
1.6085	0.0162124633789063
1.61183333333334	0.0224113464355469
1.61516666666667	0.0257492065429688
1.6185	0.0262260437011719
1.62183333333334	0.0309944152832031
1.62516666666667	0.0357627868652344
1.6285	0.0386238098144531
1.63183333333334	0.0405311584472656
1.63516666666667	0.0452995300292969
1.6385	0.0491142272949219
1.64183333333334	0.0448226928710938
1.64516666666667	0.0314712524414063
1.6485	0.0176429748535156
1.65183333333334	0.00715255737304688
1.65516666666667	0.00286102294921875
1.6585	0.00143051147460938
1.66183333333334	0.0057220458984375
1.66516666666667	0.0176429748535156
1.6685	0.0348091125488281
1.67183333333334	0.0500679016113282
1.67516666666667	0.0553131103515625
1.6785	0.0567436218261719
1.68183333333334	0.0553131103515625
1.68516666666667	0.0462532043457031
1.6885	0.0281333923339844
1.69183333333334	0.00810623168945313
1.69516666666667	-0.000476837158203125
1.6985	0.0019073486328125
1.70183333333334	0.0109672546386719
1.70516666666667	0.0195503234863281
1.7085	0.026702880859375
1.71183333333334	0.0290870666503906
1.71516666666667	0.0257492065429688
1.7185	0.0138282775878906
1.72183333333334	-0.00143051147460938
1.72516666666667	-0.00619888305664063
1.7285	-0.00095367431640625
1.73183333333334	0.0119209289550781
1.73516666666667	0.0243186950683594
1.7385	0.0386238098144531
1.74183333333334	0.0548362731933594
1.74516666666667	0.0658035278320313
1.7485	0.0720024108886719
1.75183333333334	0.0739097595214844
1.75516666666667	0.0762939453125
1.7585	0.0762939453125
1.76183333333334	0.0767707824707032
1.76516666666667	0.0815391540527344
1.7685	0.087738037109375
1.77183333333334	0.0910758972167969
1.77516666666667	0.0872611999511719
1.7785	0.08392333984375
1.78183333333334	0.0844001770019531
1.78516666666667	0.0820159912109375
1.7885	0.0786781311035157
1.79183333333334	0.0758171081542969
1.79516666666667	0.0791549682617188
1.7985	0.0829696655273438
1.80183333333334	0.080108642578125
1.80516666666667	0.0758171081542969
1.8085	0.0715255737304688
1.81183333333334	0.06866455078125
1.81516666666667	0.06103515625
1.8185	0.0557899475097657
1.82183333333334	0.0524520874023438
1.82516666666667	0.0505447387695313
1.8285	0.0462532043457031
1.83183333333334	0.041961669921875
1.83516666666667	0.0371932983398438
1.8385	0.0290870666503906
1.84183333333334	0.02288818359375
1.84516666666667	0.0233650207519531
1.8485	0.0243186950683594
1.85183333333334	0.02288818359375
1.85516666666667	0.0247955322265625
1.8585	0.0357627868652344
1.86183333333334	0.0519752502441407
1.86516666666667	0.064849853515625
1.8685	0.0748634338378907
1.87183333333334	0.0844001770019531
1.87516666666667	0.0929832458496094
1.8785	0.0920295715332031
1.88183333333334	0.0844001770019531
1.88516666666667	0.072479248046875
1.8885	0.0638961791992188
1.89183333333334	0.0581741333007813
1.89516666666667	0.0600814819335938
1.8985	0.0634193420410157
1.90183333333334	0.0586509704589844
1.90516666666667	0.041961669921875
1.9085	0.0185966491699219
1.91183333333334	-0.000476837158203125
1.91516666666667	-0.0162124633789063
1.9185	-0.0224113464355469
1.92183333333334	-0.0200271606445313
1.92516666666667	-0.00429153442382813
1.9285	0.019073486328125
1.93183333333334	0.0457763671875
1.93516666666667	0.0658035278320313
1.9385	0.0758171081542969
1.94183333333334	0.0791549682617188
1.94516666666667	0.0824928283691406
1.9485	0.0858306884765625
1.95183333333334	0.0820159912109375
1.95516666666667	0.0720024108886719
1.9585	0.0634193420410157
1.96183333333334	0.0605583190917969
1.96516666666667	0.0615119934082032
1.9685	0.0619888305664063
1.97183333333334	0.0619888305664063
1.97516666666667	0.0634193420410157
1.9785	0.0605583190917969
1.98183333333334	0.0600814819335938
1.98516666666667	0.0591278076171875
1.9885	0.057220458984375
1.99183333333334	0.0500679016113282
1.99516666666667	0.0429153442382813
1.9985	0.0462532043457031
2.00183333333334	0.0519752502441407
2.00516666666667	0.0557899475097657
2.0085	0.0529289245605469
2.01183333333334	0.0562667846679688
2.01516666666667	0.0586509704589844
2.0185	0.0576972961425782
2.02183333333334	0.0500679016113282
2.02516666666667	0.0405311584472656
2.0285	0.034332275390625
2.03183333333334	0.0276565551757813
2.03516666666667	0.0290870666503906
2.0385	0.030517578125
2.04183333333334	0.0314712524414063
2.04516666666667	0.0314712524414063
2.0485	0.0333786010742188
2.05183333333334	0.0395774841308594
2.05516666666667	0.0429153442382813
2.0585	0.0452995300292969
2.06183333333334	0.0462532043457031
2.06516666666667	0.0481605529785156
2.0685	0.0472068786621094
2.07183333333334	0.0438690185546875
2.07516666666667	0.034332275390625
2.0785	0.0205039978027344
2.08183333333334	0.0057220458984375
2.08516666666667	-0.0109672546386719
2.0885	-0.0214576721191406
2.09183333333334	-0.0262260437011719
2.09516666666667	-0.0185966491699219
2.0985	-0.00762939453125
2.10183333333334	0.00667572021484375
2.10516666666667	0.0224113464355469
2.1085	0.0295639038085938
2.11183333333334	0.0329017639160156
2.11516666666667	0.0276565551757813
2.1185	0.0238418579101563
2.12183333333334	0.0176429748535156
2.12516666666667	0.0100135803222656
2.1285	0.0123977661132813
2.13183333333334	0.0176429748535156
2.13516666666667	0.0252723693847656
2.1385	0.026702880859375
2.14183333333334	0.026702880859375
2.14516666666667	0.0262260437011719
2.1485	0.0166893005371094
2.15183333333334	0.00667572021484375
2.15516666666667	0.00095367431640625
2.1585	0.00476837158203125
2.16183333333334	0.0152587890625
2.16516666666667	0.0286102294921875
2.1685	0.0443458557128906
2.17183333333334	0.057220458984375
2.17516666666667	0.0586509704589844
2.1785	0.0510215759277344
2.18183333333334	0.0395774841308594
2.18516666666667	0.0271797180175781
2.1885	0.0138282775878906
2.19183333333334	0.00333786010742188
2.19516666666667	0.003814697265625
2.1985	0.0100135803222656
2.20183333333334	0.0143051147460938
2.20516666666667	0.0181198120117188
2.2085	0.0166893005371094
2.21183333333334	0.0133514404296875
2.21516666666667	0.00762939453125
2.2185	0.00476837158203125
2.22183333333334	0.00286102294921875
2.22516666666667	-0.00429153442382813
2.2285	-0.00238418579101563
2.23183333333334	0.00238418579101563
2.23516666666667	0.00143051147460938
2.2385	-0.00905990600585938
2.24183333333334	-0.0181198120117188
2.24516666666667	-0.0143051147460938
2.2485	-0.00619888305664063
2.25183333333334	0
2.25516666666667	0.003814697265625
2.2585	0.00858306884765625
2.26183333333334	0.0162124633789063
2.26516666666667	0.0200271606445313
2.2685	0.0157356262207031
2.27183333333334	0.00667572021484375
2.27516666666667	-0.00143051147460938
2.2785	-0.00476837158203125
2.28183333333334	-0.0095367431640625
2.28516666666667	-0.0119209289550781
2.2885	-0.0104904174804688
2.29183333333334	-0.0019073486328125
2.29516666666667	0.00762939453125
2.2985	0.0162124633789063
2.30183333333334	0.0243186950683594
2.30516666666667	0.0281333923339844
2.3085	0.026702880859375
2.31183333333334	0.0195503234863281
2.31516666666667	0.0138282775878906
2.3185	0.0095367431640625
2.32183333333334	0.00286102294921875
2.32516666666667	-0.000476837158203125
2.3285	-0.00238418579101563
2.33183333333334	0.00095367431640625
2.33516666666667	0.00476837158203125
2.3385	0.0138282775878906
2.34183333333334	0.0300407409667969
2.34516666666667	0.0433921813964844
2.3485	0.0586509704589844
2.35183333333334	0.0720024108886719
2.35516666666667	0.0867843627929688
2.3585	0.0905990600585938
2.36183333333334	0.0796318054199219
2.36516666666667	0.064849853515625
2.3685	0.057220458984375
2.37183333333334	0.0543594360351563
2.37516666666667	0.05340576171875
2.3785	0.057220458984375
2.38183333333334	0.0643730163574219
2.38516666666667	0.0696182250976563
2.3885	0.0658035278320313
2.39183333333334	0.0548362731933594
2.39516666666667	0.0410079956054688
2.3985	0.0295639038085938
2.40183333333334	0.0243186950683594
2.40516666666667	0.026702880859375
2.4085	0.030517578125
2.41183333333334	0.0329017639160156
2.41516666666667	0.0300407409667969
2.4185	0.0281333923339844
2.42183333333334	0.0252723693847656
2.42516666666667	0.0205039978027344
2.4285	0.0157356262207031
2.43183333333334	0.0143051147460938
2.43516666666667	0.0195503234863281
2.4385	0.0224113464355469
2.44183333333334	0.0252723693847656
2.44516666666667	0.026702880859375
2.4485	0.0319480895996094
2.45183333333334	0.034332275390625
2.45516666666667	0.034332275390625
2.4585	0.0362396240234375
2.46183333333334	0.0429153442382813
2.46516666666667	0.0538825988769532
2.4685	0.0596046447753907
2.47183333333334	0.0677108764648438
2.47516666666667	0.0729560852050782
2.4785	0.0753402709960938
2.48183333333334	0.0696182250976563
2.48516666666667	0.0629425048828125
2.4885	0.0567436218261719
2.49183333333334	0.0481605529785156
2.49516666666667	0.0429153442382813
2.4985	0.0414848327636719
2.50183333333334	0.0448226928710938
2.50516666666667	0.0405311584472656
2.5085	0.0352859497070313
2.51183333333334	0.0300407409667969
2.51516666666667	0.0257492065429688
2.5185	0.0185966491699219
2.52183333333334	0.0100135803222656
2.52516666666667	0.00858306884765625
2.5285	0.0138282775878906
2.53183333333334	0.02288818359375
2.53516666666667	0.030517578125
2.5385	0.0376701354980469
2.54183333333334	0.0429153442382813
2.54516666666667	0.0443458557128906
2.5485	0.0405311584472656
2.55183333333334	0.034332275390625
2.55516666666667	0.0338554382324219
2.5585	0.0391006469726563
2.56183333333334	0.0476837158203125
2.56516666666667	0.0543594360351563
2.5685	0.0548362731933594
2.57183333333334	0.0514984130859375
2.57516666666667	0.0452995300292969
2.5785	0.0410079956054688
2.58183333333334	0.0348091125488281
2.58516666666667	0.0329017639160156
2.5885	0.0367164611816406
2.59183333333334	0.0472068786621094
2.59516666666667	0.0538825988769532
2.5985	0.0538825988769532
2.60183333333334	0.0524520874023438
2.60516666666667	0.049591064453125
2.6085	0.0457763671875
2.61183333333334	0.0324249267578125
2.61516666666667	0.0238418579101563
2.6185	0.0224113464355469
2.62183333333334	0.0247955322265625
2.62516666666667	0.0271797180175781
2.6285	0.0309944152832031
2.63183333333334	0.0433921813964844
2.63516666666667	0.0553131103515625
2.6385	0.0600814819335938
2.64183333333334	0.0553131103515625
2.64516666666667	0.0486373901367188
2.6485	0.0457763671875
2.65183333333334	0.041961669921875
2.65516666666667	0.0348091125488281
2.6585	0.0262260437011719
2.66183333333334	0.0252723693847656
2.66516666666667	0.0233650207519531
2.6685	0.0209808349609375
2.67183333333334	0.019073486328125
2.67516666666667	0.0181198120117188
2.6785	0.0147819519042969
2.68183333333334	0.0100135803222656
2.68516666666667	0.0143051147460938
2.6885	0.0205039978027344
2.69183333333334	0.0233650207519531
2.69516666666667	0.0238418579101563
2.6985	0.0271797180175781
2.70183333333334	0.0357627868652344
2.70516666666667	0.0400543212890625
2.7085	0.0433921813964844
2.71183333333334	0.049591064453125
2.71516666666667	0.0576972961425782
2.7185	0.0672340393066407
2.72183333333334	0.0662803649902344
2.72516666666667	0.0619888305664063
2.7285	0.0553131103515625
2.73183333333334	0.0505447387695313
2.73516666666667	0.0462532043457031
2.7385	0.0405311584472656
2.74183333333334	0.0433921813964844
2.74516666666667	0.0472068786621094
2.7485	0.0491142272949219
2.75183333333334	0.0472068786621094
2.75516666666667	0.0486373901367188
2.7585	0.0514984130859375
2.76183333333334	0.0472068786621094
2.76516666666667	0.03814697265625
2.7685	0.0371932983398438
2.77183333333334	0.0424385070800781
2.77516666666667	0.0443458557128906
2.7785	0.0410079956054688
2.78183333333334	0.0429153442382813
2.78516666666667	0.0519752502441407
2.7885	0.0553131103515625
2.79183333333334	0.0519752502441407
2.79516666666667	0.0457763671875
2.7985	0.0414848327636719
2.80183333333334	0.0333786010742188
2.80516666666667	0.0219345092773438
2.8085	0.0109672546386719
2.81183333333334	0.00143051147460938
2.81516666666667	-0.003814697265625
2.8185	-0.003814697265625
2.82183333333334	0.00238418579101563
2.82516666666667	0.0104904174804688
2.8285	0.0171661376953125
2.83183333333334	0.0219345092773438
2.83516666666667	0.02288818359375
2.8385	0.0243186950683594
2.84183333333334	0.0276565551757813
2.84516666666667	0.0362396240234375
2.8485	0.0410079956054688
2.85183333333334	0.0448226928710938
2.85516666666667	0.049591064453125
2.8585	0.0529289245605469
2.86183333333334	0.049591064453125
2.86516666666667	0.0357627868652344
2.8685	0.0271797180175781
2.87183333333334	0.0271797180175781
2.87516666666667	0.0290870666503906
2.8785	0.0224113464355469
2.88183333333334	0.0138282775878906
2.88516666666667	0.0157356262207031
2.8885	0.0233650207519531
2.89183333333334	0.0224113464355469
2.89516666666667	0.0133514404296875
2.8985	0.00715255737304688
2.90183333333334	0.003814697265625
2.90516666666667	0.00476837158203125
2.9085	0.00858306884765625
2.91183333333334	0.0185966491699219
2.91516666666667	0.0286102294921875
2.9185	0.0400543212890625
2.92183333333334	0.0543594360351563
2.92516666666667	0.0662803649902344
2.9285	0.0696182250976563
2.93183333333334	0.0662803649902344
2.93516666666667	0.0696182250976563
2.9385	0.0748634338378907
2.94183333333334	0.0796318054199219
2.94516666666667	0.0791549682617188
2.9485	0.0772476196289063
2.95183333333334	0.072479248046875
2.95516666666667	0.0629425048828125
2.9585	0.0481605529785156
2.96183333333334	0.0271797180175781
2.96516666666667	0.00143051147460938
2.9685	-0.0205039978027344
2.97183333333334	-0.026702880859375
2.97516666666667	-0.02288818359375
2.9785	-0.0157356262207031
2.98183333333334	-0.00858306884765625
2.98516666666667	0.003814697265625
2.9885	0.0209808349609375
2.99183333333334	0.0286102294921875
2.99516666666667	0.0295639038085938
2.9985	0.030517578125
3.00183333333334	0.0367164611816406
3.00516666666667	0.041961669921875
3.0085	0.0371932983398438
3.01183333333334	0.0247955322265625
3.01516666666667	0.0119209289550781
3.0185	0.000476837158203125
3.02183333333334	-0.00619888305664063
3.02516666666667	-0.0100135803222656
3.0285	-0.00619888305664063
3.03183333333334	0.00715255737304688
3.03516666666667	0.02288818359375
3.0385	0.0405311584472656
3.04183333333334	0.0557899475097657
3.04516666666667	0.0743865966796875
3.0485	0.0910758972167969
3.05183333333334	0.102043151855469
3.05516666666667	0.111103057861328
3.0585	0.120162963867188
3.06183333333334	0.122547149658203
3.06516666666667	0.114917755126953
3.0685	0.102519989013672
3.07183333333334	0.0901222229003906
3.07516666666667	0.0791549682617188
3.0785	0.072479248046875
3.08183333333334	0.0810623168945313
3.08516666666667	0.105857849121094
3.0885	0.135898590087891
3.09183333333334	0.171661376953125
3.09516666666667	0.212669372558594
3.0985	0.26082992553711
3.10183333333334	0.305652618408203
3.10516666666667	0.352859497070313
3.1085	0.404834747314453
3.11183333333334	0.462532043457031
3.11516666666667	0.52785873413086
3.1185	0.605583190917969
3.12183333333334	0.69427490234375
3.12516666666667	0.786304473876953
3.1285	0.885963439941406
3.13183333333334	0.99325180053711
3.13516666666667	1.10387802124024
3.1385	1.20067596435547
3.14183333333334	1.28841400146485
3.14516666666667	1.36804580688477
3.1485	1.43480300903321
3.15183333333334	1.48868560791016
3.15516666666667	1.53064727783203
3.1585	1.56688690185547
3.16183333333334	1.58977508544922
3.16516666666667	1.59358978271485
3.1685	1.57880783081055
3.17183333333334	1.54972076416016
3.17516666666667	1.51300430297852
3.1785	1.4638900756836
3.18183333333334	1.40237808227539
3.18516666666667	1.34038925170899
3.1885	1.28364562988281
3.19183333333334	1.23214721679688
3.19516666666667	1.16920471191406
3.1985	1.10530853271485
3.20183333333334	1.04475021362305
3.20516666666667	0.988006591796875
3.2085	0.925540924072266
3.21183333333334	0.858306884765625
3.21516666666667	0.800132751464844
3.2185	0.74911117553711
3.22183333333334	0.708580017089844
3.22516666666667	0.672340393066407
3.2285	0.641822814941407
3.23183333333334	0.618934631347657
3.23516666666667	0.601768493652344
3.2385	0.583171844482422
3.24183333333334	0.554561614990235
3.24516666666667	0.521183013916016
3.2485	0.492095947265625
3.25183333333334	0.468254089355469
3.25516666666667	0.44393539428711
3.2585	0.417709350585938
3.26183333333334	0.395774841308594
3.26516666666667	0.377178192138672
3.2685	0.360488891601563
3.27183333333334	0.34475326538086
3.27516666666667	0.326633453369141
3.2785	0.307083129882813
3.28183333333334	0.286579132080078
3.28516666666667	0.269412994384766
3.2885	0.253677368164063
3.29183333333334	0.237464904785156
3.29516666666667	0.226974487304688
3.2985	0.219345092773438
3.30183333333334	0.216007232666016
3.30516666666667	0.214099884033203
3.3085	0.213146209716797
3.31183333333334	0.209808349609375
3.31516666666667	0.202178955078125
3.3185	0.201225280761719
3.32183333333334	0.203132629394531
3.32516666666667	0.206470489501953
3.3285	0.207901000976563
3.33183333333334	0.213623046875
3.33516666666667	0.222206115722656
3.3385	0.225067138671875
3.34183333333334	0.220298767089844
3.34516666666667	0.207901000976563
3.3485	0.193595886230469
3.35183333333334	0.176429748535156
3.35516666666667	0.156879425048828
3.3585	0.140190124511719
3.36183333333334	0.132083892822266
3.36516666666667	0.130176544189453
3.3685	0.128269195556641
3.37183333333334	0.121116638183594
3.37516666666667	0.112533569335938
3.3785	0.101566314697266
3.38183333333334	0.0982284545898438
3.38516666666667	0.10061264038086
3.3885	0.110626220703125
3.39183333333334	0.122547149658203
3.39516666666667	0.13113021850586
3.3985	0.13875961303711
3.40183333333334	0.13875961303711
3.40516666666667	0.136852264404297
3.4085	0.127792358398438
3.41183333333334	0.11587142944336
3.41516666666667	0.106334686279297
3.4185	0.0963211059570313
3.42183333333334	0.0901222229003906
3.42516666666667	0.0834465026855469
3.4285	0.0834465026855469
3.43183333333334	0.091552734375
3.43516666666667	0.102519989013672
3.4385	0.111103057861328
3.44183333333334	0.113010406494141
3.44516666666667	0.111103057861328
3.4485	0.106334686279297
3.45183333333334	0.0982284545898438
3.45516666666667	0.0872611999511719
3.4585	0.0810623168945313
3.46183333333334	0.0805854797363281
3.46516666666667	0.0815391540527344
3.4685	0.0815391540527344
3.47183333333334	0.0782012939453125
3.47516666666667	0.0748634338378907
3.4785	0.0720024108886719
3.48183333333334	0.0767707824707032
3.48516666666667	0.08392333984375
3.4885	0.0944137573242188
3.49183333333334	0.107288360595703
3.49516666666667	0.12350082397461
3.4985	0.141143798828125
3.50183333333334	0.148296356201172
3.50516666666667	0.150203704833985
3.5085	0.145912170410156
3.51183333333334	0.141620635986328
3.51516666666667	0.134944915771485
3.5185	0.122547149658203
3.52183333333334	0.112533569335938
3.52516666666667	0.1068115234375
3.5285	0.110626220703125
3.53183333333334	0.113487243652344
3.53516666666667	0.108718872070313
3.5385	0.09918212890625
3.54183333333334	0.0905990600585938
3.54516666666667	0.0910758972167969
3.5485	0.0944137573242188
3.55183333333334	0.0972747802734375
3.55516666666667	0.102519989013672
3.5585	0.110149383544922
3.56183333333334	0.113487243652344
3.56516666666667	0.1068115234375
3.5685	0.0939369201660156
3.57183333333334	0.0858306884765625
3.57516666666667	0.0805854797363281
3.5785	0.0782012939453125
3.58183333333334	0.072479248046875
3.58516666666667	0.0638961791992188
3.5885	0.0524520874023438
3.59183333333334	0.0429153442382813
3.59516666666667	0.0414848327636719
3.5985	0.0472068786621094
3.60183333333334	0.0596046447753907
3.60516666666667	0.0753402709960938
3.6085	0.0920295715332031
3.61183333333334	0.103950500488281
3.61516666666667	0.105857849121094
3.6185	0.104427337646485
3.62183333333334	0.100135803222656
3.62516666666667	0.0963211059570313
3.6285	0.0929832458496094
3.63183333333334	0.0858306884765625
3.63516666666667	0.0824928283691406
3.6385	0.0791549682617188
3.64183333333334	0.0815391540527344
3.64516666666667	0.0834465026855469
3.6485	0.0872611999511719
3.65183333333334	0.0948905944824219
3.65516666666667	0.0963211059570313
3.6585	0.0886917114257813
3.66183333333334	0.0743865966796875
3.66516666666667	0.0605583190917969
3.6685	0.0467300415039063
3.67183333333334	0.0286102294921875
3.67516666666667	0.011444091796875
3.6785	0.0019073486328125
3.68183333333334	-0.003814697265625
3.68516666666667	-0.0119209289550781
3.6885	-0.0233650207519531
3.69183333333334	-0.0371932983398438
3.69516666666667	-0.0576972961425782
3.6985	-0.091552734375
3.70183333333334	-0.132560729980469
3.70516666666667	-0.177383422851563
3.7085	-0.22125244140625
3.71183333333334	-0.267982482910156
3.71516666666667	-0.31280517578125
3.7185	-0.355243682861328
3.72183333333334	-0.393867492675781
3.72516666666667	-0.431537628173828
3.7285	-0.466346740722656
3.73183333333334	-0.483989715576172
3.73516666666667	-0.479221343994141
3.7385	-0.441074371337891
3.74183333333334	-0.380039215087891
3.74516666666667	-0.295162200927735
3.7485	-0.180244445800781
3.75183333333334	-0.0281333923339844
3.75516666666667	0.168323516845703
3.7585	0.403404235839844
3.76183333333334	0.679969787597657
3.76516666666667	0.998497009277344
3.7685	1.35946273803711
3.77183333333334	1.75714492797852
3.77516666666667	2.17962265014649
3.7785	2.62260437011719
3.78183333333334	3.08609008789063
3.78516666666667	3.56626510620117
3.7885	4.06217575073242
3.79183333333334	4.56619262695313
3.79516666666667	5.07164001464844
3.7985	5.56993484497071
3.80183333333334	6.05821609497071
3.80516666666667	6.53553009033203
3.8085	6.9875717163086
3.81183333333334	7.40098953247071
3.81516666666667	7.77006149291992
3.8185	8.09431076049805
3.82183333333334	8.36801528930664
3.82516666666667	8.58592987060547
3.8285	8.74853134155274
3.83183333333334	8.85915756225586
3.83516666666667	8.91494750976563
3.8385	8.9111328125
3.84183333333334	8.8491439819336
3.84516666666667	8.73470306396485
3.8485	8.56542587280274
3.85183333333334	8.34035873413086
3.85516666666667	8.06856155395508
3.8585	7.76290893554688
3.86183333333334	7.42626190185547
3.86516666666667	7.05766677856446
3.8685	6.66427612304688
3.87183333333334	6.26277923583985
3.87516666666667	5.86271286010742
3.8785	5.46789169311524
3.88183333333334	5.07259368896485
3.88516666666667	4.67872619628906
3.8885	4.29773330688477
3.89183333333334	3.93724441528321
3.89516666666667	3.59678268432617
3.8985	3.27301025390625
3.90183333333334	2.9749870300293
3.90516666666667	2.7155876159668
3.9085	2.48384475708008
3.91183333333334	2.26688385009766
3.91516666666667	2.06232070922852
3.9185	1.88064575195313
3.92183333333334	1.72090530395508
3.92516666666667	1.5716552734375
3.9285	1.43480300903321
3.93183333333334	1.31940841674805
3.93516666666667	1.23262405395508
3.9385	1.16252899169922
3.94183333333334	1.1138916015625
3.94516666666667	1.09004974365235
3.9485	1.09195709228516
3.95183333333334	1.10721588134766
3.95516666666667	1.14011764526367
3.9585	1.20115280151367
3.96183333333334	1.29222869873047
3.96516666666667	1.41954421997071
3.9685	1.58882141113281
3.97183333333334	1.80673599243164
3.97516666666667	2.07948684692383
3.9785	2.4099349975586
3.98183333333334	2.81715393066406
3.98516666666667	3.31449508666992
3.9885	3.91674041748047
3.99183333333334	4.64725494384766
3.99516666666667	5.52177429199219
3.9985	6.56652450561524
4.00183333333334	7.7962875366211
4.00516666666667	9.23204421997071
4.0085	10.8909606933594
4.01183333333334	12.7916336059571
4.01516666666667	14.9421691894531
4.0185	17.3397064208985
4.02183333333334	19.9632644653321
4.02516666666667	22.7813720703125
4.0285	25.759220123291
4.03183333333334	28.8376808166504
4.03516666666667	31.9552421569824
4.0385	35.0241661071778
4.04183333333334	37.9610061645508
4.04516666666667	40.6723022460938
4.0485	43.0750846862793
4.05183333333333	45.0878143310547
4.05516666666667	46.6361045837403
4.0585	47.6622581481934
4.06183333333334	48.1362342834473
4.06516666666667	48.0594635009766
4.0685	47.4319458007813
4.07183333333334	46.2832450866699
4.07516666666667	44.6586608886719
4.0785	42.6335334777832
4.08183333333334	40.2798652648926
4.08516666666667	37.6677513122559
4.0885	34.8830223083496
4.09183333333333	32.008171081543
4.09516666666667	29.1132926940918
4.0985	26.2570381164551
4.10183333333334	23.5018730163574
4.10516666666667	20.897388458252
4.1085	18.4783935546875
4.11183333333334	16.2620544433594
4.11516666666667	14.2688751220703
4.1185	12.5012397766113
4.12183333333334	10.9515190124512
4.12516666666667	9.60063934326172
4.1285	8.42952728271485
4.13183333333333	7.42101669311524
4.13516666666667	6.55078887939453
4.1385	5.80501556396485
4.14183333333334	5.16605377197266
4.14516666666667	4.62722778320313
4.1485	4.17089462280274
4.15183333333334	3.77893447875977
4.15516666666667	3.43942642211914
4.1585	3.13901901245117
4.16183333333334	2.87389755249024
4.16516666666667	2.63690948486328
4.1685	2.42376327514649
4.17183333333333	2.23588943481446
4.17516666666667	2.0742416381836
4.1785	1.93929672241211
4.18183333333334	1.82247161865235
4.18516666666667	1.71566009521485
4.1885	1.617431640625
4.19183333333334	1.52587890625
4.19516666666667	1.43814086914063
4.1985	1.35087966918946
4.20183333333334	1.26504898071289
4.20516666666667	1.18303298950196
4.2085	1.10864639282227
4.21183333333333	1.04236602783203
4.21516666666667	0.980854034423828
4.2185	0.923633575439453
4.22183333333334	0.8697509765625
4.22516666666667	0.819683074951172
4.2285	0.771045684814453
4.23183333333334	0.7171630859375
4.23516666666667	0.655174255371094
4.2385	0.582695007324219
4.24183333333334	0.5035400390625
4.24516666666667	0.416755676269531
4.2485	0.323772430419922
4.25183333333334	0.229835510253906
4.25516666666667	0.138282775878906
4.2585	0.0395774841308594
4.26183333333334	-0.0720024108886719
4.26516666666667	-0.19216537475586
4.2685	-0.327110290527344
4.27183333333334	-0.483512878417969
4.27516666666667	-0.661849975585938
4.2785	-0.844955444335938
4.28183333333334	-1.03235244750977
4.28516666666667	-1.23071670532227
4.2885	-1.43909454345703
4.29183333333334	-1.64604187011719
4.29516666666667	-1.84726715087891
4.2985	-2.04944610595703
4.30183333333334	-2.24924087524414
4.30516666666667	-2.44283676147461
4.3085	-2.61974334716797
4.31183333333334	-2.78139114379883
4.31516666666667	-2.92062759399414
4.3185	-3.03363800048828
4.32183333333334	-3.11279296875
4.32516666666667	-3.15475463867188
4.3285	-3.16762924194336
4.33183333333334	-3.14712524414063
4.33516666666667	-3.0965805053711
4.3385	-3.01218032836914
4.34183333333333	-2.90203094482422
4.34516666666667	-2.76565551757813
4.3485	-2.60448455810547
4.35183333333334	-2.42471694946289
4.35516666666667	-2.22969055175781
4.3585	-2.02465057373047
4.36183333333334	-1.81436538696289
4.36516666666667	-1.61123275756836
4.3685	-1.4181137084961
4.37183333333334	-1.23739242553711
4.37516666666667	-1.07240676879883
4.3785	-0.931262969970703
4.38183333333333	-0.811100006103516
4.38516666666667	-0.702857971191407
4.3885	-0.603199005126953
4.39183333333334	-0.514507293701172
4.39516666666667	-0.435829162597656
4.3985	-0.362873077392578
4.40183333333334	-0.301361083984375
4.40516666666667	-0.255107879638672
4.4085	-0.221729278564453
4.41183333333334	-0.193119049072266
4.41516666666667	-0.164031982421875
4.4185	-0.135421752929688
4.42183333333333	-0.107288360595703
4.42516666666667	-0.0820159912109375
4.4285	-0.0615119934082032
4.43183333333334	-0.0457763671875
4.43516666666667	-0.03814697265625
4.4385	-0.0386238098144531
4.44183333333334	-0.0467300415039063
4.44516666666667	-0.0529289245605469
4.4485	-0.0500679016113282
4.45183333333334	-0.0443458557128906
4.45516666666667	-0.0391006469726563
4.4585	-0.0333786010742188
4.46183333333333	-0.0205039978027344
4.46516666666667	-0.00667572021484375
4.4685	0.0019073486328125
4.47183333333334	0.003814697265625
4.47516666666667	0.00667572021484375
4.4785	0.00858306884765625
4.48183333333334	0.00858306884765625
4.48516666666667	0.0057220458984375
4.4885	0.00286102294921875
4.49183333333334	-0.000476837158203125
4.49516666666667	-0.00238418579101563
4.4985	-0.00095367431640625
4.50183333333334	0
4.50516666666667	0.00333786010742188
4.5085	0.003814697265625
4.51183333333334	0.00476837158203125
4.51516666666667	0.000476837158203125
4.5185	0.00095367431640625
4.52183333333334	0.00858306884765625
4.52516666666667	0.0171661376953125
4.5285	0.0295639038085938
4.53183333333334	0.041961669921875
4.53516666666667	0.0662803649902344
4.5385	0.0867843627929688
4.54183333333334	0.102043151855469
4.54516666666667	0.113487243652344
4.5485	0.119686126708985
4.55183333333334	0.125885009765625
4.55516666666667	0.12350082397461
4.5585	0.117301940917969
4.56183333333334	0.1068115234375
4.56516666666667	0.095367431640625
4.5685	0.0867843627929688
4.57183333333334	0.0796318054199219
4.57516666666667	0.0767707824707032
4.5785	0.0772476196289063
4.58183333333334	0.0810623168945313
4.58516666666667	0.0872611999511719
4.5885	0.0925064086914063
4.59183333333333	0.09918212890625
4.59516666666667	0.102519989013672
4.5985	0.102519989013672
4.60183333333334	0.0967979431152344
4.60516666666667	0.0886917114257813
4.6085	0.0810623168945313
4.61183333333334	0.072479248046875
4.61516666666667	0.0667572021484375
4.6185	0.0629425048828125
4.62183333333334	0.0653266906738282
4.62516666666667	0.0681877136230469
4.6285	0.0715255737304688
4.63183333333333	0.0762939453125
4.63516666666667	0.080108642578125
4.6385	0.0872611999511719
4.64183333333334	0.0920295715332031
4.64516666666667	0.0987052917480469
4.6485	0.104427337646485
4.65183333333334	0.113010406494141
4.65516666666667	0.121116638183594
4.6585	0.125408172607422
4.66183333333334	0.128269195556641
4.66516666666667	0.123023986816406
4.6685	0.119686126708985
4.67183333333333	0.110149383544922
4.67516666666667	0.103473663330078
4.6785	0.0982284545898438
4.68183333333334	0.0929832458496094
4.68516666666667	0.095367431640625
4.6885	0.095367431640625
4.69183333333334	0.0996589660644531
4.69516666666667	0.0987052917480469
4.6985	0.0967979431152344
4.70183333333334	0.0996589660644531
4.70516666666667	0.105381011962891
4.7085	0.107288360595703
4.71183333333333	0.0963211059570313
4.71516666666667	0.0829696655273438
4.7185	0.0772476196289063
4.72183333333334	0.0772476196289063
4.72516666666667	0.0762939453125
4.7285	0.0782012939453125
4.73183333333334	0.0891685485839844
4.73516666666667	0.102996826171875
4.7385	0.111103057861328
4.74183333333334	0.111579895019531
4.74516666666667	0.108718872070313
4.7485	0.111103057861328
4.75183333333334	0.110626220703125
4.75516666666667	0.102996826171875
4.7585	0.0882148742675781
4.76183333333334	0.0777244567871094
4.76516666666667	0.0696182250976563
4.7685	0.0619888305664063
4.77183333333334	0.0553131103515625
4.77516666666667	0.0562667846679688
4.7785	0.0624656677246094
4.78183333333334	0.0658035278320313
4.78516666666667	0.0672340393066407
4.7885	0.0667572021484375
4.79183333333334	0.06866455078125
4.79516666666667	0.0758171081542969
4.7985	0.0820159912109375
4.80183333333334	0.087738037109375
4.80516666666667	0.0905990600585938
4.8085	0.0934600830078125
4.81183333333334	0.0963211059570313
4.81516666666667	0.0905990600585938
4.8185	0.0858306884765625
4.82183333333334	0.0796318054199219
4.82516666666667	0.0777244567871094
4.8285	0.0777244567871094
4.83183333333334	0.0739097595214844
4.83516666666667	0.0705718994140625
4.8385	0.0619888305664063
4.84183333333334	0.0543594360351563
4.84516666666667	0.049591064453125
4.8485	0.0486373901367188
4.85183333333334	0.0596046447753907
4.85516666666667	0.0758171081542969
4.8585	0.0967979431152344
4.86183333333334	0.114917755126953
4.86516666666667	0.126838684082031
4.8685	0.130653381347656
4.87183333333334	0.124454498291016
4.87516666666667	0.113010406494141
4.8785	0.103950500488281
4.88183333333333	0.0987052917480469
4.88516666666667	0.0939369201660156
4.8885	0.087738037109375
4.89183333333334	0.0815391540527344
4.89516666666667	0.0772476196289063
4.8985	0.0696182250976563
4.90183333333334	0.0619888305664063
4.90516666666667	0.0581741333007813
4.9085	0.0596046447753907
4.91183333333334	0.0629425048828125
4.91516666666667	0.0667572021484375
4.9185	0.0691413879394532
4.92183333333333	0.0705718994140625
4.92516666666667	0.0734329223632813
4.9285	0.0786781311035157
4.93183333333334	0.0820159912109375
4.93516666666667	0.08392333984375
4.9385	0.0867843627929688
4.94183333333334	0.0853538513183594
4.94516666666667	0.080108642578125
4.9485	0.0691413879394532
4.95183333333334	0.0619888305664063
4.95516666666667	0.0605583190917969
4.9585	0.0658035278320313
4.96183333333333	0.0720024108886719
4.96516666666667	0.0720024108886719
4.9685	0.0739097595214844
4.97183333333334	0.0786781311035157
4.97516666666667	0.0805854797363281
4.9785	0.0696182250976563
4.98183333333334	0.057220458984375
4.98516666666667	0.0505447387695313
4.9885	0.0491142272949219
4.99183333333334	0.0452995300292969
4.99516666666667	0.0433921813964844
4.9985	0.0514984130859375
5.00183333333334	0.0672340393066407
5.00516666666667	0.0853538513183594
5.0085	0.0948905944824219
5.01183333333334	0.0958442687988281
5.01516666666667	0.0891685485839844
5.0185	0.0786781311035157
5.02183333333334	0.0691413879394532
5.02516666666667	0.0653266906738282
5.0285	0.0700950622558594
5.03183333333334	0.08392333984375
5.03516666666667	0.0982284545898438
5.0385	0.10824203491211
5.04183333333334	0.112533569335938
5.04516666666667	0.112533569335938
5.0485	0.108718872070313
5.05183333333334	0.10061264038086
5.05516666666667	0.0967979431152344
5.0585	0.0996589660644531
5.06183333333334	0.108718872070313
5.06516666666667	0.108718872070313
5.0685	0.0996589660644531
5.07183333333334	0.0867843627929688
5.07516666666667	0.0844001770019531
5.0785	0.0886917114257813
5.08183333333334	0.0901222229003906
5.08516666666667	0.0905990600585938
5.0885	0.0944137573242188
5.09183333333334	0.102996826171875
5.09516666666667	0.102996826171875
5.0985	0.0925064086914063
5.10183333333334	0.0796318054199219
5.10516666666667	0.0739097595214844
5.1085	0.0748634338378907
5.11183333333334	0.0796318054199219
5.11516666666667	0.0829696655273438
5.1185	0.0844001770019531
5.12183333333334	0.0834465026855469
5.12516666666667	0.0872611999511719
5.1285	0.0891685485839844
5.13183333333334	0.0863075256347656
5.13516666666667	0.0772476196289063
5.1385	0.072479248046875
5.14183333333334	0.0734329223632813
5.14516666666667	0.0729560852050782
5.1485	0.0700950622558594
5.15183333333334	0.0700950622558594
5.15516666666667	0.0715255737304688
5.1585	0.06866455078125
5.16183333333334	0.0624656677246094
5.16516666666667	0.0543594360351563
5.1685	0.0491142272949219
5.17183333333334	0.0443458557128906
5.17516666666667	0.0462532043457031
5.1785	0.049591064453125
5.18183333333334	0.0524520874023438
5.18516666666667	0.0605583190917969
5.1885	0.0696182250976563
5.19183333333334	0.0748634338378907
5.19516666666667	0.0753402709960938
5.1985	0.0805854797363281
5.20183333333334	0.0891685485839844
5.20516666666667	0.0910758972167969
5.2085	0.087738037109375
5.21183333333334	0.0815391540527344
5.21516666666667	0.0791549682617188
5.2185	0.0772476196289063
5.22183333333334	0.0762939453125
5.22516666666667	0.0715255737304688
5.2285	0.0643730163574219
5.23183333333334	0.0658035278320313
5.23516666666667	0.0691413879394532
5.2385	0.0677108764648438
5.24183333333334	0.0581741333007813
5.24516666666667	0.0567436218261719
5.2485	0.0672340393066407
5.25183333333334	0.0762939453125
5.25516666666667	0.0796318054199219
5.2585	0.0824928283691406
5.26183333333334	0.0910758972167969
5.26516666666667	0.0996589660644531
5.2685	0.0958442687988281
5.27183333333334	0.0834465026855469
5.27516666666667	0.0700950622558594
5.2785	0.0576972961425782
5.28183333333334	0.0452995300292969
5.28516666666667	0.0290870666503906
5.2885	0.02288818359375
5.29183333333334	0.0247955322265625
5.29516666666667	0.0314712524414063
5.2985	0.0371932983398438
5.30183333333334	0.0433921813964844
5.30516666666667	0.0529289245605469
5.3085	0.0576972961425782
5.31183333333334	0.0543594360351563
5.31516666666667	0.0467300415039063
5.3185	0.0414848327636719
5.32183333333334	0.0371932983398438
5.32516666666667	0.0286102294921875
5.3285	0.0162124633789063
5.33183333333334	0.00858306884765625
5.33516666666667	0.00715255737304688
5.3385	0.00715255737304688
5.34183333333334	0.00715255737304688
5.34516666666667	0.00762939453125
5.3485	0.00858306884765625
5.35183333333334	0.00810623168945313
5.35516666666667	0.00810623168945313
5.3585	0.0109672546386719
5.36183333333334	0.0138282775878906
5.36516666666667	0.0214576721191406
5.3685	0.0314712524414063
5.37183333333334	0.0405311584472656
5.37516666666667	0.0443458557128906
5.3785	0.0443458557128906
5.38183333333334	0.0462532043457031
5.38516666666667	0.0443458557128906
5.3885	0.0395774841308594
5.39183333333334	0.0309944152832031
5.39516666666667	0.0238418579101563
5.3985	0.0205039978027344
5.40183333333334	0.0247955322265625
5.40516666666667	0.0329017639160156
5.4085	0.0405311584472656
5.41183333333334	0.0505447387695313
5.41516666666667	0.0634193420410157
5.4185	0.0720024108886719
5.42183333333333	0.0696182250976563
5.42516666666667	0.0591278076171875
5.4285	0.0529289245605469
5.43183333333334	0.0529289245605469
5.43516666666667	0.0557899475097657
5.4385	0.06103515625
5.44183333333334	0.0643730163574219
5.44516666666667	0.072479248046875
5.4485	0.0767707824707032
5.45183333333334	0.0729560852050782
5.45516666666667	0.0586509704589844
5.4585	0.0472068786621094
5.46183333333333	0.0452995300292969
5.46516666666667	0.0481605529785156
5.4685	0.0481605529785156
5.47183333333334	0.0486373901367188
5.47516666666667	0.0557899475097657
5.4785	0.06103515625
5.48183333333334	0.0576972961425782
5.48516666666667	0.0472068786621094
5.4885	0.0438690185546875
5.49183333333334	0.0443458557128906
5.49516666666667	0.0443458557128906
5.4985	0.0410079956054688
5.50183333333334	0.0400543212890625
5.50516666666667	0.0405311584472656
5.5085	0.0348091125488281
5.51183333333334	0.0295639038085938
5.51516666666667	0.0276565551757813
5.5185	0.030517578125
5.52183333333334	0.0376701354980469
5.52516666666667	0.0452995300292969
5.5285	0.0576972961425782
5.53183333333334	0.0691413879394532
5.53516666666667	0.0782012939453125
5.5385	0.0834465026855469
5.54183333333334	0.0834465026855469
5.54516666666667	0.0853538513183594
5.5485	0.0863075256347656
5.55183333333334	0.0858306884765625
5.55516666666667	0.080108642578125
5.5585	0.0729560852050782
5.56183333333334	0.06866455078125
5.56516666666667	0.0658035278320313
5.5685	0.0619888305664063
5.57183333333334	0.0581741333007813
5.57516666666667	0.0591278076171875
5.5785	0.0677108764648438
5.58183333333334	0.0729560852050782
5.58516666666667	0.0720024108886719
5.5885	0.0710487365722657
5.59183333333334	0.0700950622558594
5.59516666666667	0.064849853515625
5.5985	0.0481605529785156
5.60183333333334	0.0352859497070313
5.60516666666667	0.0324249267578125
5.6085	0.0348091125488281
5.61183333333334	0.0348091125488281
5.61516666666667	0.0333786010742188
5.6185	0.0352859497070313
5.62183333333334	0.0400543212890625
5.62516666666667	0.0429153442382813
5.6285	0.0500679016113282
5.63183333333334	0.0643730163574219
5.63516666666667	0.0782012939453125
5.6385	0.0863075256347656
5.64183333333334	0.0867843627929688
5.64516666666667	0.0829696655273438
5.6485	0.0729560852050782
5.65183333333334	0.0586509704589844
5.65516666666667	0.0514984130859375
5.6585	0.05340576171875
5.66183333333334	0.0543594360351563
5.66516666666667	0.0486373901367188
5.6685	0.0376701354980469
5.67183333333334	0.0324249267578125
5.67516666666667	0.0290870666503906
5.6785	0.0290870666503906
5.68183333333334	0.0314712524414063
5.68516666666667	0.0395774841308594
5.6885	0.0519752502441407
5.69183333333334	0.0619888305664063
5.69516666666667	0.0696182250976563
5.6985	0.0710487365722657
5.70183333333334	0.06866455078125
5.70516666666667	0.0629425048828125
5.7085	0.0624656677246094
5.71183333333333	0.0619888305664063
5.71516666666667	0.0615119934082032
5.7185	0.0634193420410157
5.72183333333334	0.0705718994140625
5.72516666666667	0.0815391540527344
5.7285	0.0796318054199219
5.73183333333334	0.0681877136230469
5.73516666666667	0.057220458984375
5.7385	0.0543594360351563
5.74183333333334	0.0519752502441407
5.74516666666667	0.0467300415039063
5.7485	0.0500679016113282
5.75183333333334	0.0653266906738282
5.75516666666667	0.0815391540527344
5.7585	0.087738037109375
5.76183333333334	0.0910758972167969
5.76516666666667	0.100135803222656
5.7685	0.104904174804688
5.77183333333334	0.0963211059570313
5.77516666666667	0.0815391540527344
5.7785	0.0748634338378907
5.78183333333334	0.0734329223632813
5.78516666666667	0.0681877136230469
5.7885	0.0605583190917969
5.79183333333334	0.0562667846679688
5.79516666666667	0.0605583190917969
5.7985	0.0624656677246094
5.80183333333334	0.0591278076171875
5.80516666666667	0.0510215759277344
5.8085	0.0472068786621094
5.81183333333334	0.0548362731933594
5.81516666666667	0.0591278076171875
5.8185	0.0629425048828125
5.82183333333334	0.0634193420410157
5.82516666666667	0.0729560852050782
5.8285	0.0882148742675781
5.83183333333334	0.0977516174316406
5.83516666666667	0.104427337646485
5.8385	0.1068115234375
5.84183333333334	0.113487243652344
5.84516666666667	0.115394592285156
5.8485	0.111579895019531
5.85183333333334	0.106334686279297
5.85516666666667	0.0996589660644531
5.8585	0.095367431640625
5.86183333333334	0.087738037109375
5.86516666666667	0.0820159912109375
5.8685	0.0743865966796875
5.87183333333334	0.06103515625
5.87516666666667	0.0472068786621094
5.8785	0.034332275390625
5.88183333333334	0.0276565551757813
5.88516666666667	0.0238418579101563
5.8885	0.026702880859375
5.89183333333334	0.0324249267578125
5.89516666666667	0.041961669921875
5.8985	0.0491142272949219
5.90183333333334	0.0543594360351563
5.90516666666667	0.0586509704589844
5.9085	0.0615119934082032
5.91183333333334	0.0629425048828125
5.91516666666667	0.0643730163574219
5.9185	0.0662803649902344
5.92183333333334	0.0672340393066407
5.92516666666667	0.0653266906738282
5.9285	0.0576972961425782
5.93183333333334	0.0538825988769532
5.93516666666667	0.0519752502441407
5.9385	0.0581741333007813
5.94183333333334	0.0662803649902344
5.94516666666667	0.0729560852050782
5.9485	0.0791549682617188
5.95183333333334	0.0786781311035157
5.95516666666667	0.0762939453125
5.9585	0.0672340393066407
5.96183333333334	0.0600814819335938
5.96516666666667	0.0586509704589844
5.9685	0.0667572021484375
5.97183333333334	0.0796318054199219
5.97516666666667	0.0858306884765625
5.9785	0.0805854797363281
5.98183333333334	0.0720024108886719
5.98516666666667	0.0624656677246094
5.9885	0.0543594360351563
5.99183333333334	0.0476837158203125
5.99516666666667	0.0448226928710938
5.9985	0.0505447387695313
6.00183333333334	0.0529289245605469
6.00516666666667	0.0500679016113282
6.0085	0.0391006469726563
6.01183333333334	0.0348091125488281
6.01516666666667	0.0400543212890625
6.0185	0.0510215759277344
6.02183333333334	0.0600814819335938
6.02516666666667	0.0658035278320313
6.0285	0.0700950622558594
6.03183333333334	0.0643730163574219
6.03516666666667	0.0472068786621094
6.0385	0.0262260437011719
6.04183333333334	0.0143051147460938
6.04516666666667	0.0138282775878906
6.0485	0.0209808349609375
6.05183333333334	0.0290870666503906
6.05516666666667	0.0405311584472656
6.0585	0.0529289245605469
6.06183333333334	0.0576972961425782
6.06516666666667	0.0553131103515625
6.0685	0.0472068786621094
6.07183333333334	0.0438690185546875
6.07516666666667	0.0438690185546875
6.0785	0.0424385070800781
6.08183333333334	0.0371932983398438
6.08516666666667	0.0281333923339844
6.0885	0.0224113464355469
6.09183333333334	0.0185966491699219
6.09516666666667	0.0171661376953125
6.0985	0.019073486328125
6.10183333333334	0.0219345092773438
6.10516666666667	0.0295639038085938
6.1085	0.0367164611816406
6.11183333333334	0.0414848327636719
6.11516666666667	0.0400543212890625
6.1185	0.0319480895996094
6.12183333333334	0.0238418579101563
6.12516666666667	0.0181198120117188
6.1285	0.0152587890625
6.13183333333334	0.00715255737304688
6.13516666666667	-0.00238418579101563
6.1385	-0.0109672546386719
6.14183333333334	-0.0119209289550781
6.14516666666667	-0.00810623168945313
6.1485	-0.0019073486328125
6.15183333333334	0.0104904174804688
6.15516666666667	0.0281333923339844
6.1585	0.0524520874023438
6.16183333333334	0.0681877136230469
6.16516666666667	0.0710487365722657
6.1685	0.0705718994140625
6.17183333333334	0.072479248046875
6.17516666666667	0.0743865966796875
6.1785	0.0681877136230469
6.18183333333334	0.064849853515625
6.18516666666667	0.0691413879394532
6.1885	0.072479248046875
6.19183333333334	0.0677108764648438
6.19516666666667	0.0586509704589844
6.1985	0.0562667846679688
6.20183333333334	0.0576972961425782
6.20516666666667	0.057220458984375
6.2085	0.0557899475097657
6.21183333333334	0.0553131103515625
6.21516666666667	0.0596046447753907
6.2185	0.06103515625
6.22183333333334	0.0567436218261719
6.22516666666667	0.0500679016113282
6.2285	0.0452995300292969
6.23183333333334	0.0452995300292969
6.23516666666667	0.0391006469726563
6.2385	0.0357627868652344
6.24183333333334	0.0376701354980469
6.24516666666667	0.0448226928710938
6.2485	0.0505447387695313
6.25183333333334	0.0543594360351563
6.25516666666667	0.06103515625
6.2585	0.0638961791992188
6.26183333333334	0.0591278076171875
6.26516666666667	0.05340576171875
6.2685	0.0486373901367188
6.27183333333334	0.0424385070800781
6.27516666666667	0.0357627868652344
6.2785	0.034332275390625
6.28183333333334	0.0405311584472656
6.28516666666667	0.0443458557128906
6.2885	0.049591064453125
6.29183333333334	0.0557899475097657
6.29516666666667	0.0634193420410157
6.2985	0.0643730163574219
6.30183333333334	0.0600814819335938
6.30516666666667	0.0529289245605469
6.3085	0.0448226928710938
6.31183333333334	0.0362396240234375
6.31516666666667	0.0314712524414063
6.3185	0.0314712524414063
6.32183333333334	0.0319480895996094
6.32516666666667	0.0314712524414063
6.3285	0.0286102294921875
6.33183333333334	0.0300407409667969
6.33516666666667	0.0319480895996094
6.3385	0.0329017639160156
6.34183333333334	0.0371932983398438
6.34516666666667	0.0476837158203125
6.3485	0.0596046447753907
6.35183333333334	0.0672340393066407
6.35516666666667	0.0729560852050782
6.3585	0.0786781311035157
6.36183333333334	0.0748634338378907
6.36516666666667	0.06103515625
6.3685	0.0448226928710938
6.37183333333334	0.0348091125488281
6.37516666666667	0.0338554382324219
6.3785	0.0386238098144531
6.38183333333334	0.0514984130859375
6.38516666666667	0.06866455078125
6.3885	0.0782012939453125
6.39183333333334	0.0729560852050782
6.39516666666667	0.057220458984375
6.3985	0.0376701354980469
6.40183333333334	0.0209808349609375
6.40516666666667	0.00429153442382813
6.4085	-0.0057220458984375
6.41183333333334	-0.0100135803222656
6.41516666666667	-0.0133514404296875
6.4185	-0.0147819519042969
6.42183333333334	-0.011444091796875
6.42516666666667	-0.00143051147460938
6.4285	0.0152587890625
6.43183333333334	0.0324249267578125
6.43516666666667	0.0481605529785156
6.4385	0.0567436218261719
6.44183333333334	0.0596046447753907
6.44516666666667	0.0605583190917969
6.4485	0.0581741333007813
6.45183333333334	0.05340576171875
6.45516666666667	0.0548362731933594
6.4585	0.0605583190917969
6.46183333333334	0.0672340393066407
6.46516666666667	0.0672340393066407
6.4685	0.0638961791992188
6.47183333333334	0.0576972961425782
6.47516666666667	0.0448226928710938
6.4785	0.0286102294921875
6.48183333333334	0.0143051147460938
6.48516666666667	0.011444091796875
6.4885	0.0152587890625
6.49183333333334	0.0262260437011719
6.49516666666667	0.03814697265625
6.4985	0.0486373901367188
6.50183333333334	0.0548362731933594
6.50516666666667	0.0586509704589844
6.5085	0.06103515625
6.51183333333334	0.057220458984375
6.51516666666667	0.049591064453125
6.5185	0.0376701354980469
6.52183333333334	0.0209808349609375
6.52516666666667	-0.000476837158203125
6.5285	-0.0185966491699219
6.53183333333334	-0.0205039978027344
6.53516666666667	-0.0138282775878906
6.5385	-0.003814697265625
6.54183333333334	0.00810623168945313
6.54516666666667	0.0171661376953125
6.5485	0.0219345092773438
6.55183333333334	0.011444091796875
6.55516666666667	-0.0019073486328125
6.5585	-0.0181198120117188
6.56183333333334	-0.0247955322265625
6.56516666666667	-0.0238418579101563
6.5685	-0.0205039978027344
6.57183333333334	-0.0152587890625
6.57516666666667	-0.0100135803222656
6.5785	0.00762939453125
6.58183333333334	0.0224113464355469
6.58516666666667	0.0295639038085938
6.5885	0.0252723693847656
6.59183333333334	0.019073486328125
6.59516666666667	0.0171661376953125
6.5985	0.0133514404296875
6.60183333333334	0.0095367431640625
6.60516666666667	0.00762939453125
6.6085	0.0133514404296875
6.61183333333334	0.0205039978027344
6.61516666666667	0.0257492065429688
6.6185	0.0247955322265625
6.62183333333334	0.0247955322265625
6.62516666666667	0.026702880859375
6.6285	0.0300407409667969
6.63183333333334	0.034332275390625
6.63516666666667	0.0386238098144531
6.6385	0.0457763671875
6.64183333333334	0.0514984130859375
6.64516666666667	0.0514984130859375
6.6485	0.041961669921875
6.65183333333334	0.0281333923339844
6.65516666666667	0.0123977661132813
6.6585	-0.00476837158203125
6.66183333333334	-0.0185966491699219
6.66516666666667	-0.0205039978027344
[truncated: 2,507 more rows]
