# Supplementary material for: Phase-Specific Parameter Estimation in Chiral HPLC Using 1‑Site, 2‑Site Stochastic Models, and Unified Equation Approach
Source: Anal Chem. 2026 Apr 29;98(18):13925–39. doi: 10.1021/acs.analchem.6c01634 (PMC13177292; doi:10.1021/acs.analchem.6c01634)
Supplement: Supplementary file 2 [file ac6c01634_si_002.zip › SupportingInformation/01_isotherm_fit/CELL4_data/LORA_CELL4_05_10_22512.CSV]

0	0.00619888305664063
0.00333333333333334	-0.00143051147460938
0.00666666666666667	-0.0095367431640625
0.01	-0.0143051147460938
0.0133333333333334	-0.0133514404296875
0.0166666666666667	-0.0143051147460938
0.02	-0.0133514404296875
0.0233333333333334	-0.0133514404296875
0.0266666666666667	-0.0100135803222656
0.03	-0.00810623168945313
0.0333333333333334	-0.00858306884765625
0.0366666666666667	-0.011444091796875
0.04	-0.0181198120117188
0.0433333333333334	-0.0219345092773438
0.0466666666666667	-0.0257492065429688
0.05	-0.0247955322265625
0.0533333333333334	-0.0252723693847656
0.0566666666666667	-0.0214576721191406
0.06	-0.0133514404296875
0.0633333333333334	-0.00619888305664063
0.0666666666666667	-0.00762939453125
0.07	-0.0152587890625
0.0733333333333334	-0.0200271606445313
0.0766666666666667	-0.0243186950683594
0.08	-0.0262260437011719
0.0833333333333334	-0.0219345092773438
0.0866666666666667	-0.0095367431640625
0.09	0.00524520874023438
0.0933333333333334	0.0157356262207031
0.0966666666666667	0.0238418579101563
0.1	0.0214576721191406
0.103333333333334	0.00619888305664063
0.106666666666667	-0.0133514404296875
0.11	-0.0252723693847656
0.113333333333334	-0.0262260437011719
0.116666666666667	-0.02288818359375
0.12	-0.0181198120117188
0.123333333333334	-0.011444091796875
0.126666666666667	-0.00762939453125
0.13	-0.00619888305664063
0.133333333333334	-0.00667572021484375
0.136666666666667	-0.0057220458984375
0.14	0.000476837158203125
0.143333333333334	0.0119209289550781
0.146666666666667	0.0300407409667969
0.15	0.0505447387695313
0.153333333333334	0.0681877136230469
0.156666666666667	0.0758171081542969
0.16	0.0743865966796875
0.163333333333334	0.0720024108886719
0.166666666666667	0.0705718994140625
0.17	0.0643730163574219
0.173333333333334	0.0543594360351563
0.176666666666667	0.0457763671875
0.18	0.0438690185546875
0.183333333333334	0.041961669921875
0.186666666666667	0.0367164611816406
0.19	0.0286102294921875
0.193333333333334	0.0205039978027344
0.196666666666667	0.0128746032714844
0.2	0.0095367431640625
0.203333333333334	0.0138282775878906
0.206666666666667	0.0243186950683594
0.21	0.034332275390625
0.213333333333334	0.0410079956054688
0.216666666666667	0.0433921813964844
0.22	0.0414848327636719
0.223333333333334	0.0309944152832031
0.226666666666667	0.0128746032714844
0.23	-0.00286102294921875
0.233333333333334	-0.00619888305664063
0.236666666666667	-0.00143051147460938
0.24	0.00524520874023438
0.243333333333334	0.00810623168945313
0.246666666666667	0.003814697265625
0.25	-0.00619888305664063
0.253333333333334	-0.0209808349609375
0.256666666666667	-0.0314712524414063
0.26	-0.0438690185546875
0.263333333333334	-0.0486373901367188
0.266666666666667	-0.0414848327636719
0.27	-0.02288818359375
0.273333333333334	-0.00619888305664063
0.276666666666667	0.00238418579101563
0.28	0.00810623168945313
0.283333333333334	0.0143051147460938
0.286666666666667	0.0171661376953125
0.29	0.0109672546386719
0.293333333333334	0.00095367431640625
0.296666666666667	-0.00524520874023438
0.3	-0.00238418579101563
0.303333333333334	0.0057220458984375
0.306666666666667	0.00905990600585938
0.31	0.0100135803222656
0.313333333333334	0.0128746032714844
0.316666666666667	0.0133514404296875
0.32	0.00905990600585938
0.323333333333334	-0.0057220458984375
0.326666666666667	-0.0224113464355469
0.33	-0.0367164611816406
0.333333333333334	-0.0462532043457031
0.336666666666667	-0.0562667846679688
0.34	-0.06866455078125
0.343333333333334	-0.080108642578125
0.346666666666667	-0.0820159912109375
0.35	-0.0734329223632813
0.353333333333334	-0.0638961791992188
0.356666666666667	-0.0524520874023438
0.36	-0.0386238098144531
0.363333333333334	-0.0195503234863281
0.366666666666667	-0.00476837158203125
0.37	0.00095367431640625
0.373333333333334	0.0019073486328125
0.376666666666667	-0.00238418579101563
0.38	-0.0109672546386719
0.383333333333334	-0.02288818359375
0.386666666666667	-0.0309944152832031
0.39	-0.0333786010742188
0.393333333333334	-0.0329017639160156
0.396666666666667	-0.0333786010742188
0.4	-0.0333786010742188
0.403333333333334	-0.0276565551757813
0.406666666666667	-0.0205039978027344
0.41	-0.0133514404296875
0.413333333333334	-0.00810623168945313
0.416666666666667	0.00333786010742188
0.42	0.0171661376953125
0.423333333333334	0.026702880859375
0.426666666666667	0.0276565551757813
0.43	0.0185966491699219
0.433333333333334	0.00476837158203125
0.436666666666667	-0.0119209289550781
0.44	-0.0243186950683594
0.443333333333334	-0.0319480895996094
0.446666666666667	-0.0314712524414063
0.45	-0.0247955322265625
0.453333333333334	-0.0138282775878906
0.456666666666667	-0.00286102294921875
0.46	0.00143051147460938
0.463333333333334	0.00429153442382813
0.466666666666667	0.00286102294921875
0.47	-0.00476837158203125
0.473333333333334	-0.0157356262207031
0.476666666666667	-0.0233650207519531
0.48	-0.0247955322265625
0.483333333333334	-0.0295639038085938
0.486666666666667	-0.0405311584472656
0.49	-0.0505447387695313
0.493333333333334	-0.0562667846679688
0.496666666666667	-0.0581741333007813
0.5	-0.0605583190917969
0.503333333333334	-0.0586509704589844
0.506666666666667	-0.0472068786621094
0.51	-0.0329017639160156
0.513333333333334	-0.0219345092773438
0.516666666666667	-0.0200271606445313
0.52	-0.02288818359375
0.523333333333334	-0.026702880859375
0.526666666666667	-0.034332275390625
0.53	-0.0386238098144531
0.533333333333334	-0.0433921813964844
0.536666666666667	-0.0491142272949219
0.54	-0.0567436218261719
0.543333333333334	-0.0629425048828125
0.546666666666667	-0.0600814819335938
0.55	-0.0576972961425782
0.553333333333334	-0.0524520874023438
0.556666666666667	-0.0424385070800781
0.56	-0.026702880859375
0.563333333333334	-0.0166893005371094
0.566666666666667	-0.0123977661132813
0.57	-0.00905990600585938
0.573333333333334	-0.00429153442382813
0.576666666666667	-0.00762939453125
0.58	-0.0147819519042969
0.583333333333334	-0.0214576721191406
0.586666666666667	-0.0281333923339844
0.59	-0.0405311584472656
0.593333333333334	-0.0557899475097657
0.596666666666667	-0.0624656677246094
0.6	-0.0634193420410157
0.603333333333334	-0.0605583190917969
0.606666666666667	-0.057220458984375
0.61	-0.0457763671875
0.613333333333334	-0.0295639038085938
0.616666666666667	-0.0176429748535156
0.62	-0.0147819519042969
0.623333333333334	-0.0123977661132813
0.626666666666667	-0.00524520874023438
0.63	0.00286102294921875
0.633333333333334	0.00619888305664063
0.636666666666667	0.00619888305664063
0.64	0.00715255737304688
0.643333333333334	0.0109672546386719
0.646666666666667	0.0138282775878906
0.65	0.0147819519042969
0.653333333333334	0.0147819519042969
0.656666666666667	0.019073486328125
0.66	0.0252723693847656
0.663333333333334	0.0276565551757813
0.666666666666667	0.0238418579101563
0.67	0.0166893005371094
0.673333333333334	0.0147819519042969
0.676666666666667	0.0152587890625
0.68	0.0176429748535156
0.683333333333334	0.0157356262207031
0.686666666666667	0.0104904174804688
0.69	0.00333786010742188
0.693333333333334	-0.0057220458984375
0.696666666666667	-0.0133514404296875
0.7	-0.0176429748535156
0.703333333333334	-0.0147819519042969
0.706666666666667	-0.00667572021484375
0.71	0.00286102294921875
0.713333333333334	0.0147819519042969
0.716666666666667	0.0209808349609375
0.72	0.0171661376953125
0.723333333333334	0.00667572021484375
0.726666666666667	-0.0019073486328125
0.73	-0.00858306884765625
0.733333333333334	-0.0166893005371094
0.736666666666667	-0.0233650207519531
0.74	-0.0295639038085938
0.743333333333334	-0.0338554382324219
0.746666666666667	-0.0367164611816406
0.75	-0.0367164611816406
0.753333333333334	-0.0352859497070313
0.756666666666667	-0.0324249267578125
0.76	-0.026702880859375
0.763333333333334	-0.0205039978027344
0.766666666666667	-0.019073486328125
0.77	-0.0205039978027344
0.773333333333334	-0.0214576721191406
0.776666666666667	-0.0238418579101563
0.78	-0.0262260437011719
0.783333333333334	-0.0319480895996094
0.786666666666667	-0.0357627868652344
0.79	-0.0386238098144531
0.793333333333334	-0.0414848327636719
0.796666666666667	-0.0386238098144531
0.8	-0.0309944152832031
0.803333333333334	-0.0209808349609375
0.806666666666667	-0.0138282775878906
0.81	-0.0123977661132813
0.813333333333334	-0.0109672546386719
0.816666666666667	-0.0109672546386719
0.82	-0.0123977661132813
0.823333333333334	-0.0109672546386719
0.826666666666667	-0.00905990600585938
0.83	-0.00524520874023438
0.833333333333334	-0.0057220458984375
0.836666666666667	-0.00286102294921875
0.84	0
0.843333333333334	0.000476837158203125
0.846666666666667	0
0.85	-0.00429153442382813
0.853333333333334	-0.00858306884765625
0.856666666666667	-0.0176429748535156
0.86	-0.02288818359375
0.863333333333334	-0.0257492065429688
0.866666666666667	-0.0295639038085938
0.87	-0.0281333923339844
0.873333333333334	-0.0214576721191406
0.876666666666667	-0.0128746032714844
0.88	-0.0147819519042969
0.883333333333334	-0.0200271606445313
0.886666666666667	-0.0162124633789063
0.89	-0.00858306884765625
0.893333333333334	-0.00524520874023438
0.896666666666667	-0.00905990600585938
0.9	-0.0128746032714844
0.903333333333334	-0.0143051147460938
0.906666666666667	-0.019073486328125
0.91	-0.0247955322265625
0.913333333333334	-0.0357627868652344
0.916666666666667	-0.0448226928710938
0.92	-0.049591064453125
0.923333333333334	-0.0491142272949219
0.926666666666667	-0.0510215759277344
0.93	-0.0553131103515625
0.933333333333334	-0.0562667846679688
0.936666666666667	-0.05340576171875
0.94	-0.0481605529785156
0.943333333333334	-0.0462532043457031
0.946666666666667	-0.0443458557128906
0.95	-0.0443458557128906
0.953333333333334	-0.0391006469726563
0.956666666666667	-0.034332275390625
0.96	-0.0290870666503906
0.963333333333334	-0.0300407409667969
0.966666666666667	-0.0362396240234375
0.97	-0.0424385070800781
0.973333333333334	-0.0481605529785156
0.976666666666667	-0.0476837158203125
0.98	-0.0486373901367188
0.983333333333334	-0.0452995300292969
0.986666666666667	-0.0386238098144531
0.99	-0.0276565551757813
0.993333333333334	-0.0209808349609375
0.996666666666667	-0.0176429748535156
1	-0.0181198120117188
1.00333333333334	-0.0181198120117188
1.00666666666667	-0.0185966491699219
1.01	-0.0176429748535156
1.01333333333334	-0.0128746032714844
1.01666666666667	-0.0095367431640625
1.02	-0.0057220458984375
1.02333333333334	-0.0019073486328125
1.02666666666667	0.00858306884765625
1.03	0.0205039978027344
1.03333333333334	0.0252723693847656
1.03666666666667	0.0185966491699219
1.04	0.0057220458984375
1.04333333333334	-0.00429153442382813
1.04666666666667	-0.0162124633789063
1.05	-0.034332275390625
1.05333333333334	-0.0500679016113282
1.05666666666667	-0.0581741333007813
1.06	-0.0529289245605469
1.06333333333334	-0.0438690185546875
1.06666666666667	-0.0357627868652344
1.07	-0.0309944152832031
1.07333333333334	-0.0281333923339844
1.07666666666667	-0.02288818359375
1.08	-0.0262260437011719
1.08333333333334	-0.0314712524414063
1.08666666666667	-0.03814697265625
1.09	-0.0357627868652344
1.09333333333334	-0.0276565551757813
1.09666666666667	-0.0195503234863281
1.1	-0.0100135803222656
1.10333333333334	-0.00858306884765625
1.10666666666667	-0.0109672546386719
1.11	-0.0181198120117188
1.11333333333334	-0.0200271606445313
1.11666666666667	-0.0166893005371094
1.12	-0.00810623168945313
1.12333333333334	0.00524520874023438
1.12666666666667	0.0205039978027344
1.13	0.0333786010742188
1.13333333333334	0.0405311584472656
1.13666666666667	0.0357627868652344
1.14	0.0195503234863281
1.14333333333334	-0.00238418579101563
1.14666666666667	-0.019073486328125
1.15	-0.0314712524414063
1.15333333333334	-0.0410079956054688
1.15666666666667	-0.0429153442382813
1.16	-0.0376701354980469
1.16333333333334	-0.0295639038085938
1.16666666666667	-0.0329017639160156
1.17	-0.0429153442382813
1.17333333333334	-0.05340576171875
1.17666666666667	-0.0624656677246094
1.18	-0.0734329223632813
1.18333333333334	-0.0834465026855469
1.18666666666667	-0.08392333984375
1.19	-0.0772476196289063
1.19333333333334	-0.0700950622558594
1.19666666666667	-0.0638961791992188
1.2	-0.0562667846679688
1.20333333333334	-0.0448226928710938
1.20666666666667	-0.0338554382324219
1.21	-0.0233650207519531
1.21333333333334	-0.0176429748535156
1.21666666666667	-0.0171661376953125
1.22	-0.0181198120117188
1.22333333333334	-0.0219345092773438
1.22666666666667	-0.0247955322265625
1.23	-0.0352859497070313
1.23333333333334	-0.041961669921875
1.23666666666667	-0.0405311584472656
1.24	-0.0357627868652344
1.24333333333334	-0.030517578125
1.24666666666667	-0.0300407409667969
1.25	-0.0214576721191406
1.25333333333334	-0.0133514404296875
1.25666666666667	-0.00810623168945313
1.26	-0.0095367431640625
1.26333333333334	-0.00905990600585938
1.26666666666667	-0.00762939453125
1.27	-0.00810623168945313
1.27333333333334	-0.00619888305664063
1.27666666666667	-0.00429153442382813
1.28	0.00238418579101563
1.28333333333334	0.00286102294921875
1.28666666666667	0.00333786010742188
1.29	-0.0019073486328125
1.29333333333334	-0.00905990600585938
1.29666666666667	-0.0185966491699219
1.3	-0.0290870666503906
1.30333333333334	-0.0314712524414063
1.30666666666667	-0.0290870666503906
1.31	-0.0243186950683594
1.31333333333334	-0.0238418579101563
1.31666666666667	-0.0247955322265625
1.32	-0.026702880859375
1.32333333333334	-0.0333786010742188
1.32666666666667	-0.0410079956054688
1.33	-0.0462532043457031
1.33333333333334	-0.0438690185546875
1.33666666666667	-0.0386238098144531
1.34	-0.0329017639160156
1.34333333333334	-0.0324249267578125
1.34666666666667	-0.0371932983398438
1.35	-0.0410079956054688
1.35333333333334	-0.0424385070800781
1.35666666666667	-0.0467300415039063
1.36	-0.0529289245605469
1.36333333333334	-0.0548362731933594
1.36666666666667	-0.0467300415039063
1.37	-0.0410079956054688
1.37333333333334	-0.0433921813964844
1.37666666666667	-0.0476837158203125
1.38	-0.0524520874023438
1.38333333333334	-0.0510215759277344
1.38666666666667	-0.0524520874023438
1.39	-0.0519752502441407
1.39333333333334	-0.0510215759277344
1.39666666666667	-0.0472068786621094
1.4	-0.0348091125488281
1.40333333333334	-0.0233650207519531
1.40666666666667	-0.0128746032714844
1.41	-0.00762939453125
1.41333333333334	-0.00476837158203125
1.41666666666667	-0.00715255737304688
1.42	-0.0128746032714844
1.42333333333334	-0.0214576721191406
1.42666666666667	-0.0295639038085938
1.43	-0.0395774841308594
1.43333333333334	-0.0476837158203125
1.43666666666667	-0.0519752502441407
1.44	-0.06103515625
1.44333333333334	-0.0720024108886719
1.44666666666667	-0.0810623168945313
1.45	-0.0791549682617188
1.45333333333334	-0.0743865966796875
1.45666666666667	-0.0691413879394532
1.46	-0.0615119934082032
1.46333333333334	-0.0505447387695313
1.46666666666667	-0.0433921813964844
1.47	-0.0448226928710938
1.47333333333334	-0.0476837158203125
1.47666666666667	-0.0452995300292969
1.48	-0.0371932983398438
1.48333333333334	-0.0252723693847656
1.48666666666667	-0.011444091796875
1.49	-0.00143051147460938
1.49333333333334	0.00715255737304688
1.49666666666667	0.0100135803222656
1.5	0.00715255737304688
1.50333333333334	-0.00476837158203125
1.50666666666667	-0.0238418579101563
1.51	-0.0371932983398438
1.51333333333334	-0.0414848327636719
1.51666666666667	-0.0362396240234375
1.52	-0.0281333923339844
1.52333333333334	-0.0181198120117188
1.52666666666667	-0.0057220458984375
1.53	0.00333786010742188
1.53333333333334	0.0057220458984375
1.53666666666667	0.000476837158203125
1.54	-0.00667572021484375
1.54333333333334	-0.0123977661132813
1.54666666666667	-0.0152587890625
1.55	-0.019073486328125
1.55333333333334	-0.02288818359375
1.55666666666667	-0.0286102294921875
1.56	-0.0333786010742188
1.56333333333334	-0.0357627868652344
1.56666666666667	-0.0352859497070313
1.57	-0.0329017639160156
1.57333333333334	-0.0290870666503906
1.57666666666667	-0.0252723693847656
1.58	-0.0271797180175781
1.58333333333334	-0.0367164611816406
1.58666666666667	-0.0467300415039063
1.59	-0.049591064453125
1.59333333333334	-0.0476837158203125
1.59666666666667	-0.0438690185546875
1.6	-0.0362396240234375
1.60333333333334	-0.0257492065429688
1.60666666666667	-0.0200271606445313
1.61	-0.0209808349609375
1.61333333333334	-0.0300407409667969
1.61666666666667	-0.0395774841308594
1.62	-0.0486373901367188
1.62333333333334	-0.0505447387695313
1.62666666666667	-0.0476837158203125
1.63	-0.0448226928710938
1.63333333333334	-0.0405311584472656
1.63666666666667	-0.0357627868652344
1.64	-0.0295639038085938
1.64333333333334	-0.0276565551757813
1.64666666666667	-0.0247955322265625
1.65	-0.0233650207519531
1.65333333333334	-0.0209808349609375
1.65666666666667	-0.0166893005371094
1.66	-0.0133514404296875
1.66333333333334	-0.0100135803222656
1.66666666666667	-0.011444091796875
1.67	-0.0143051147460938
1.67333333333334	-0.0224113464355469
1.67666666666667	-0.0371932983398438
1.68	-0.0514984130859375
1.68333333333334	-0.0615119934082032
1.68666666666667	-0.0677108764648438
1.69	-0.0734329223632813
1.69333333333334	-0.0762939453125
1.69666666666667	-0.0762939453125
1.7	-0.0762939453125
1.70333333333334	-0.0772476196289063
1.70666666666667	-0.0700950622558594
1.71	-0.0581741333007813
1.71333333333334	-0.0424385070800781
1.71666666666667	-0.0257492065429688
1.72	-0.00762939453125
1.72333333333334	0.00619888305664063
1.72666666666667	0.00715255737304688
1.73	0.00238418579101563
1.73333333333334	-0.003814697265625
1.73666666666667	-0.0104904174804688
1.74	-0.02288818359375
1.74333333333334	-0.0352859497070313
1.74666666666667	-0.03814697265625
1.75	-0.0309944152832031
1.75333333333334	-0.0243186950683594
1.75666666666667	-0.0185966491699219
1.76	-0.0123977661132813
1.76333333333334	-0.00143051147460938
1.76666666666667	0.00810623168945313
1.77	0.0162124633789063
1.77333333333334	0.0290870666503906
1.77666666666667	0.0410079956054688
1.78	0.0391006469726563
1.78333333333334	0.026702880859375
1.78666666666667	0.0109672546386719
1.79	-0.00143051147460938
1.79333333333334	-0.0205039978027344
1.79666666666667	-0.0405311584472656
1.8	-0.0491142272949219
1.80333333333334	-0.0472068786621094
1.80666666666667	-0.0429153442382813
1.81	-0.0457763671875
1.81333333333334	-0.0462532043457031
1.81666666666667	-0.0395774841308594
1.82	-0.0286102294921875
1.82333333333334	-0.0224113464355469
1.82666666666667	-0.026702880859375
1.83	-0.0324249267578125
1.83333333333334	-0.0362396240234375
1.83666666666667	-0.0352859497070313
1.84	-0.0295639038085938
1.84333333333334	-0.0181198120117188
1.84666666666667	0.000476837158203125
1.85	0.0119209289550781
1.85333333333334	0.0157356262207031
1.85666666666667	0.0109672546386719
1.86	0.00095367431640625
1.86333333333334	-0.0104904174804688
1.86666666666667	-0.0214576721191406
1.87	-0.0252723693847656
1.87333333333334	-0.02288818359375
1.87666666666667	-0.0171661376953125
1.88	-0.011444091796875
1.88333333333334	-0.00524520874023438
1.88666666666667	-0.00095367431640625
1.89	0.003814697265625
1.89333333333334	0.00524520874023438
1.89666666666667	0.00905990600585938
1.9	0.0104904174804688
1.90333333333334	0.0119209289550781
1.90666666666667	0.0123977661132813
1.91	0.0109672546386719
1.91333333333334	0.0119209289550781
1.91666666666667	0.0100135803222656
1.92	0.00524520874023438
1.92333333333334	-0.00476837158203125
1.92666666666667	-0.0100135803222656
1.93	-0.0100135803222656
1.93333333333334	-0.0104904174804688
1.93666666666667	-0.0157356262207031
1.94	-0.019073486328125
1.94333333333334	-0.0181198120117188
1.94666666666667	-0.0133514404296875
1.95	-0.0109672546386719
1.95333333333334	-0.00762939453125
1.95666666666667	-0.00095367431640625
1.96	0.00667572021484375
1.96333333333334	0.0128746032714844
1.96666666666667	0.0119209289550781
1.97	0.0104904174804688
1.97333333333334	0.00858306884765625
1.97666666666667	0.00429153442382813
1.98	0.00286102294921875
1.98333333333334	0.00143051147460938
1.98666666666667	0.00286102294921875
1.99	-0.00524520874023438
1.99333333333334	-0.0176429748535156
1.99666666666667	-0.026702880859375
2	-0.034332275390625
2.00333333333334	-0.0395774841308594
2.00666666666667	-0.0443458557128906
2.01	-0.0400543212890625
2.01333333333334	-0.0290870666503906
2.01666666666667	-0.0185966491699219
2.02	-0.0109672546386719
2.02333333333334	-0.00810623168945313
2.02666666666667	-0.0095367431640625
2.03	-0.0109672546386719
2.03333333333334	-0.0119209289550781
2.03666666666667	-0.00905990600585938
2.04	-0.00858306884765625
2.04333333333334	-0.0100135803222656
2.04666666666667	-0.0176429748535156
2.05	-0.0262260437011719
2.05333333333334	-0.0319480895996094
2.05666666666667	-0.0376701354980469
2.06	-0.0448226928710938
2.06333333333334	-0.0524520874023438
2.06666666666667	-0.0472068786621094
2.07	-0.0400543212890625
2.07333333333334	-0.0367164611816406
2.07666666666667	-0.03814697265625
2.08	-0.0319480895996094
2.08333333333334	-0.0176429748535156
2.08666666666667	-0.00524520874023438
2.09	0.003814697265625
2.09333333333334	0.00667572021484375
2.09666666666667	0.00476837158203125
2.1	-0.00238418579101563
2.10333333333334	-0.0143051147460938
2.10666666666667	-0.0281333923339844
2.11	-0.0395774841308594
2.11333333333334	-0.0486373901367188
2.11666666666667	-0.0529289245605469
2.12	-0.057220458984375
2.12333333333334	-0.0557899475097657
2.12666666666667	-0.0538825988769532
2.13	-0.0562667846679688
2.13333333333334	-0.057220458984375
2.13666666666667	-0.0591278076171875
2.14	-0.0548362731933594
2.14333333333334	-0.0514984130859375
2.14666666666667	-0.0481605529785156
2.15	-0.0457763671875
2.15333333333334	-0.0438690185546875
2.15666666666667	-0.0352859497070313
2.16	-0.0300407409667969
2.16333333333334	-0.0290870666503906
2.16666666666667	-0.0376701354980469
2.17	-0.0476837158203125
2.17333333333334	-0.0562667846679688
2.17666666666667	-0.0658035278320313
2.18	-0.0691413879394532
2.18333333333334	-0.0743865966796875
2.18666666666667	-0.0743865966796875
2.19	-0.072479248046875
2.19333333333334	-0.0638961791992188
2.19666666666667	-0.0586509704589844
2.2	-0.0605583190917969
2.20333333333334	-0.0638961791992188
2.20666666666667	-0.0619888305664063
2.21	-0.057220458984375
2.21333333333334	-0.0562667846679688
2.21666666666667	-0.0553131103515625
2.22	-0.0505447387695313
2.22333333333334	-0.0424385070800781
2.22666666666667	-0.0376701354980469
2.23	-0.0352859497070313
2.23333333333334	-0.0319480895996094
2.23666666666667	-0.0295639038085938
2.24	-0.0257492065429688
2.24333333333334	-0.0243186950683594
2.24666666666667	-0.0238418579101563
2.25	-0.0257492065429688
2.25333333333334	-0.0257492065429688
2.25666666666667	-0.0224113464355469
2.26	-0.0238418579101563
2.26333333333334	-0.026702880859375
2.26666666666667	-0.030517578125
2.27	-0.0300407409667969
2.27333333333334	-0.0362396240234375
2.27666666666667	-0.0429153442382813
2.28	-0.0472068786621094
2.28333333333334	-0.0476837158203125
2.28666666666667	-0.0443458557128906
2.29	-0.0486373901367188
2.29333333333334	-0.0562667846679688
2.29666666666667	-0.0600814819335938
2.3	-0.0557899475097657
2.30333333333334	-0.0467300415039063
2.30666666666667	-0.0414848327636719
2.31	-0.034332275390625
2.31333333333334	-0.0252723693847656
2.31666666666667	-0.0238418579101563
2.32	-0.0333786010742188
2.32333333333334	-0.0438690185546875
2.32666666666667	-0.0481605529785156
2.33	-0.0472068786621094
2.33333333333334	-0.0500679016113282
2.33666666666667	-0.0586509704589844
2.34	-0.064849853515625
2.34333333333334	-0.0691413879394532
2.34666666666667	-0.0743865966796875
2.35	-0.0810623168945313
2.35333333333334	-0.0858306884765625
2.35666666666667	-0.0791549682617188
2.36	-0.0691413879394532
2.36333333333334	-0.0581741333007813
2.36666666666667	-0.0510215759277344
2.37	-0.0457763671875
2.37333333333334	-0.0386238098144531
2.37666666666667	-0.034332275390625
2.38	-0.0329017639160156
2.38333333333334	-0.0371932983398438
2.38666666666667	-0.0452995300292969
2.39	-0.0486373901367188
2.39333333333334	-0.0452995300292969
2.39666666666667	-0.0424385070800781
2.4	-0.0429153442382813
2.40333333333334	-0.0424385070800781
2.40666666666667	-0.0362396240234375
2.41	-0.0314712524414063
2.41333333333334	-0.0338554382324219
2.41666666666667	-0.034332275390625
2.42	-0.0314712524414063
2.42333333333334	-0.0262260437011719
2.42666666666667	-0.0205039978027344
2.43	-0.0152587890625
2.43333333333334	-0.00810623168945313
2.43666666666667	-0.00333786010742188
2.44	0.0019073486328125
2.44333333333334	0.0019073486328125
2.44666666666667	-0.00333786010742188
2.45	-0.00810623168945313
2.45333333333334	-0.0128746032714844
2.45666666666667	-0.0195503234863281
2.46	-0.0276565551757813
2.46333333333334	-0.0295639038085938
2.46666666666667	-0.0290870666503906
2.47	-0.0338554382324219
2.47333333333334	-0.0405311584472656
2.47666666666667	-0.0438690185546875
2.48	-0.0424385070800781
2.48333333333334	-0.0438690185546875
2.48666666666667	-0.0414848327636719
2.49	-0.0357627868652344
2.49333333333334	-0.0281333923339844
2.49666666666667	-0.0262260437011719
2.5	-0.026702880859375
2.50333333333334	-0.0281333923339844
2.50666666666667	-0.0352859497070313
2.51	-0.0448226928710938
2.51333333333334	-0.0519752502441407
2.51666666666667	-0.0557899475097657
2.52	-0.0596046447753907
2.52333333333334	-0.0619888305664063
2.52666666666667	-0.0615119934082032
2.53	-0.0567436218261719
2.53333333333334	-0.0538825988769532
2.53666666666667	-0.0548362731933594
2.54	-0.06103515625
2.54333333333334	-0.0667572021484375
2.54666666666667	-0.0667572021484375
2.55	-0.0600814819335938
2.55333333333334	-0.0476837158203125
2.55666666666667	-0.030517578125
2.56	-0.00762939453125
2.56333333333334	0.0128746032714844
2.56666666666667	0.0262260437011719
2.57	0.034332275390625
2.57333333333334	0.0395774841308594
2.57666666666667	0.0400543212890625
2.58	0.0314712524414063
2.58333333333334	0.0200271606445313
2.58666666666667	0.00858306884765625
2.59	-0.00238418579101563
2.59333333333334	-0.0157356262207031
2.59666666666667	-0.0257492065429688
2.6	-0.0324249267578125
2.60333333333334	-0.0414848327636719
2.60666666666667	-0.0505447387695313
2.61	-0.0562667846679688
2.61333333333334	-0.0576972961425782
2.61666666666667	-0.0553131103515625
2.62	-0.0481605529785156
2.62333333333334	-0.0362396240234375
2.62666666666667	-0.0247955322265625
2.63	-0.0195503234863281
2.63333333333334	-0.0157356262207031
2.63666666666667	-0.0138282775878906
2.64	-0.0104904174804688
2.64333333333334	-0.0109672546386719
2.64666666666667	-0.0128746032714844
2.65	-0.0128746032714844
2.65333333333334	-0.011444091796875
2.65666666666667	-0.0119209289550781
2.66	-0.0162124633789063
2.66333333333334	-0.0157356262207031
2.66666666666667	-0.00905990600585938
2.67	-0.00667572021484375
2.67333333333334	-0.0143051147460938
2.67666666666667	-0.0262260437011719
2.68	-0.0357627868652344
2.68333333333334	-0.0457763671875
2.68666666666667	-0.0553131103515625
2.69	-0.0586509704589844
2.69333333333334	-0.0524520874023438
2.69666666666667	-0.0438690185546875
2.7	-0.0376701354980469
2.70333333333334	-0.0367164611816406
2.70666666666667	-0.0405311584472656
2.71	-0.0467300415039063
2.71333333333334	-0.0505447387695313
2.71666666666667	-0.0505447387695313
2.72	-0.0472068786621094
2.72333333333334	-0.0410079956054688
2.72666666666667	-0.0309944152832031
2.73	-0.0214576721191406
2.73333333333334	-0.0133514404296875
2.73666666666667	-0.0100135803222656
2.74	-0.0119209289550781
2.74333333333334	-0.0214576721191406
2.74666666666667	-0.034332275390625
2.75	-0.0405311584472656
2.75333333333334	-0.0438690185546875
2.75666666666667	-0.0486373901367188
2.76	-0.05340576171875
2.76333333333334	-0.0524520874023438
2.76666666666667	-0.0472068786621094
2.77	-0.0481605529785156
2.77333333333334	-0.0543594360351563
2.77666666666667	-0.0596046447753907
2.78	-0.0576972961425782
2.78333333333334	-0.0553131103515625
2.78666666666667	-0.0591278076171875
2.79	-0.0677108764648438
2.79333333333334	-0.0758171081542969
2.79666666666667	-0.0767707824707032
2.8	-0.0772476196289063
2.80333333333334	-0.0743865966796875
2.80666666666667	-0.0691413879394532
2.81	-0.0600814819335938
2.81333333333334	-0.0481605529785156
2.81666666666667	-0.0386238098144531
2.82	-0.030517578125
2.82333333333334	-0.0271797180175781
2.82666666666667	-0.0209808349609375
2.83	-0.0104904174804688
2.83333333333334	-0.000476837158203125
2.83666666666667	0.00715255737304688
2.84	0.0123977661132813
2.84333333333334	0.0195503234863281
2.84666666666667	0.0214576721191406
2.85	0.0205039978027344
2.85333333333334	0.0171661376953125
2.85666666666667	0.0104904174804688
2.86	0.0019073486328125
2.86333333333334	-0.00715255737304688
2.86666666666667	-0.0128746032714844
2.87	-0.019073486328125
2.87333333333334	-0.026702880859375
2.87666666666667	-0.0352859497070313
2.88	-0.041961669921875
2.88333333333334	-0.0452995300292969
2.88666666666667	-0.0438690185546875
2.89	-0.0395774841308594
2.89333333333334	-0.034332275390625
2.89666666666667	-0.0276565551757813
2.9	-0.0181198120117188
2.90333333333334	-0.0095367431640625
2.90666666666667	-0.00715255737304688
2.91	-0.00810623168945313
2.91333333333334	-0.00905990600585938
2.91666666666667	-0.00858306884765625
2.92	-0.0119209289550781
2.92333333333334	-0.00905990600585938
2.92666666666667	-0.00429153442382813
2.93	-0.00333786010742188
2.93333333333334	-0.00810623168945313
2.93666666666667	-0.0181198120117188
2.94	-0.0262260437011719
2.94333333333334	-0.0391006469726563
2.94666666666667	-0.0486373901367188
2.95	-0.05340576171875
2.95333333333334	-0.0543594360351563
2.95666666666667	-0.0452995300292969
2.96	-0.030517578125
2.96333333333334	-0.0166893005371094
2.96666666666667	-0.0133514404296875
2.97	-0.0166893005371094
2.97333333333334	-0.0185966491699219
2.97666666666667	-0.0243186950683594
2.98	-0.0333786010742188
2.98333333333334	-0.0395774841308594
2.98666666666667	-0.041961669921875
2.99	-0.041961669921875
2.99333333333334	-0.0443458557128906
2.99666666666667	-0.0395774841308594
3	-0.0247955322265625
3.00333333333334	-0.0100135803222656
3.00666666666667	0
3.01	0.00667572021484375
3.01333333333334	0.0133514404296875
3.01666666666667	0.0152587890625
3.02	0.00238418579101563
3.02333333333334	-0.0147819519042969
3.02666666666667	-0.0233650207519531
3.03	-0.0238418579101563
3.03333333333334	-0.02288818359375
3.03666666666667	-0.0286102294921875
3.04	-0.0309944152832031
3.04333333333334	-0.0252723693847656
3.04666666666667	-0.0195503234863281
3.05	-0.011444091796875
3.05333333333334	-0.00095367431640625
3.05666666666667	0.0147819519042969
3.06	0.0324249267578125
3.06333333333334	0.0524520874023438
3.06666666666667	0.0882148742675781
3.07	0.136375427246094
3.07333333333334	0.193595886230469
3.07666666666667	0.256061553955078
3.08	0.32949447631836
3.08333333333334	0.42104721069336
3.08666666666667	0.531196594238282
3.09	0.668048858642578
3.09333333333334	0.846385955810547
3.09666666666667	1.08575820922852
3.1	1.39427185058594
3.10333333333334	1.76429748535156
3.10666666666667	2.18963623046875
3.11	2.66838073730469
3.11333333333334	3.19719314575196
3.11666666666667	3.76224517822266
3.12	4.3478012084961
3.12333333333334	4.93335723876953
3.12666666666667	5.50317764282227
3.13	6.04057312011719
3.13333333333334	6.52551651000977
3.13666666666667	6.93321228027344
3.14	7.24649429321289
3.14333333333334	7.46440887451172
3.14666666666667	7.59124755859375
3.15	7.62128829956055
3.15333333333334	7.56216049194336
3.15666666666667	7.42721557617188
3.16	7.23361968994141
3.16333333333334	6.98661804199219
3.16666666666667	6.70051574707032
3.17	6.38532638549805
3.17333333333334	6.05106353759766
3.17666666666667	5.70201873779297
3.18	5.34915924072266
3.18333333333334	5.00535964965821
3.18666666666667	4.67300415039063
3.19	4.36067581176758
3.19333333333334	4.06646728515625
3.19666666666667	3.79371643066406
3.2	3.53717803955078
3.20333333333334	3.2949447631836
3.20666666666667	3.06224822998047
3.21	2.83956527709961
3.21333333333334	2.63643264770508
3.21666666666667	2.45475769042969
3.22	2.28977203369141
3.22333333333334	2.13623046875
3.22666666666667	1.99604034423828
3.23	1.87253952026367
3.23333333333334	1.75523757934571
3.23666666666667	1.64365768432617
3.24	1.54209136962891
3.24333333333334	1.45244598388672
3.24666666666667	1.3728141784668
3.25	1.2960433959961
3.25333333333334	1.22785568237305
3.25666666666667	1.17254257202149
3.26	1.12199783325196
3.26333333333334	1.06906890869141
3.26666666666667	1.01757049560547
3.27	0.966072082519531
3.27333333333334	0.91552734375
3.27666666666667	0.858783721923828
3.28	0.802040100097656
3.28333333333334	0.752449035644532
3.28666666666667	0.715255737304688
3.29	0.688552856445313
3.29333333333334	0.666141510009766
3.29666666666667	0.645637512207032
3.3	0.626564025878907
3.30333333333334	0.605106353759766
3.30666666666667	0.573158264160157
3.31	0.538825988769532
3.31333333333334	0.505924224853516
3.31666666666667	0.476360321044922
3.32	0.447273254394531
3.32333333333334	0.42104721069336
3.32666666666667	0.401973724365235
3.33	0.382423400878906
3.33333333333334	0.364780426025391
3.33666666666667	0.357627868652344
3.34	0.355243682861328
3.34333333333334	0.350475311279297
3.34666666666667	0.337600708007813
3.35	0.323295593261719
3.35333333333334	0.304222106933594
3.35666666666667	0.280380249023438
3.36	0.256061553955078
3.36333333333334	0.236988067626953
3.36666666666667	0.225067138671875
3.37	0.218868255615235
3.37333333333334	0.217437744140625
3.37666666666667	0.215530395507813
3.38	0.214576721191406
3.38333333333334	0.214576721191406
3.38666666666667	0.214099884033203
3.39	0.211238861083985
3.39333333333334	0.207901000976563
3.39666666666667	0.208377838134766
3.4	0.210285186767578
3.40333333333334	0.214099884033203
3.40666666666667	0.221729278564453
3.41	0.23031234741211
3.41333333333334	0.23031234741211
3.41666666666667	0.217914581298828
3.42	0.200271606445313
3.42333333333334	0.178813934326172
3.42666666666667	0.156402587890625
3.43	0.136852264404297
3.43333333333334	0.127792358398438
3.43666666666667	0.126838684082031
3.44	0.126361846923828
3.44333333333334	0.128746032714844
3.44666666666667	0.12969970703125
3.45	0.127792358398438
3.45333333333334	0.118732452392578
3.45666666666667	0.10824203491211
3.46	0.102043151855469
3.46333333333334	0.101089477539063
3.46666666666667	0.103950500488281
3.47	0.104904174804688
3.47333333333334	0.101566314697266
3.47666666666667	0.0996589660644531
3.48	0.102519989013672
3.48333333333334	0.107765197753906
3.48666666666667	0.115394592285156
3.49	0.123977661132813
3.49333333333334	0.133037567138672
3.49666666666667	0.133991241455078
3.5	0.126838684082031
3.50333333333334	0.112056732177735
3.50666666666667	0.0958442687988281
3.51	0.0815391540527344
3.51333333333334	0.0743865966796875
3.51666666666667	0.0715255737304688
3.52	0.0700950622558594
3.52333333333334	0.0658035278320313
3.52666666666667	0.0619888305664063
3.53	0.0586509704589844
3.53333333333334	0.0505447387695313
3.53666666666667	0.0457763671875
3.54	0.041961669921875
3.54333333333334	0.0429153442382813
3.54666666666667	0.0391006469726563
3.55	0.0338554382324219
3.55333333333334	0.034332275390625
3.55666666666667	0.0367164611816406
3.56	0.0414848327636719
3.56333333333334	0.0457763671875
3.56666666666667	0.0505447387695313
3.57	0.0553131103515625
3.57333333333334	0.0562667846679688
3.57666666666667	0.0529289245605469
3.58	0.0424385070800781
3.58333333333334	0.0262260437011719
3.58666666666667	0.00905990600585938
3.59	-0.00715255737304688
3.59333333333334	-0.0143051147460938
3.59666666666667	-0.0128746032714844
3.6	-0.00524520874023438
3.60333333333334	0.00333786010742188
3.60666666666667	0.0133514404296875
3.61	0.0219345092773438
3.61333333333334	0.0214576721191406
3.61666666666667	0.0138282775878906
3.62	0.00524520874023438
3.62333333333334	0.0057220458984375
3.62666666666667	0.0104904174804688
3.63	0.0243186950683594
3.63333333333334	0.0362396240234375
3.63666666666667	0.0476837158203125
3.64	0.0505447387695313
3.64333333333334	0.0467300415039063
3.64666666666667	0.03814697265625
3.65	0.0238418579101563
3.65333333333334	0.0100135803222656
3.65666666666667	-0.00524520874023438
3.66	-0.0176429748535156
3.66333333333334	-0.0300407409667969
3.66666666666667	-0.041961669921875
3.67	-0.0505447387695313
3.67333333333334	-0.0576972961425782
3.67666666666667	-0.06103515625
3.68	-0.0581741333007813
3.68333333333334	-0.0505447387695313
3.68666666666667	-0.0367164611816406
3.69	-0.0247955322265625
3.69333333333334	-0.0104904174804688
3.69666666666667	-0.000476837158203125
3.7	0.00143051147460938
3.70333333333334	-0.003814697265625
3.70666666666667	-0.0147819519042969
3.71	-0.0219345092773438
3.71333333333334	-0.0281333923339844
3.71666666666667	-0.0276565551757813
3.72	-0.019073486328125
3.72333333333334	-0.00238418579101563
3.72666666666667	0.0185966491699219
3.73	0.0481605529785156
3.73333333333334	0.0920295715332031
3.73666666666667	0.154972076416016
3.74	0.242233276367188
3.74333333333334	0.353336334228516
3.74666666666667	0.496387481689453
3.75	0.668048858642578
3.75333333333334	0.869274139404297
3.75666666666667	1.09910964965821
3.76	1.36232376098633
3.76333333333334	1.6627311706543
3.76666666666667	1.99556350708008
3.77	2.35414505004883
3.77333333333334	2.73895263671875
3.77666666666667	3.15380096435547
3.78	3.59725952148438
3.78333333333334	4.06217575073242
3.78666666666667	4.54139709472656
3.79	5.02920150756836
3.79333333333334	5.51652908325196
3.79666666666667	6.00051879882813
3.8	6.47497177124024
3.80333333333334	6.93273544311524
3.80666666666667	7.36427307128907
3.81	7.76815414428711
3.81333333333334	8.14533233642578
3.81666666666667	8.48484039306641
3.82	8.76903533935547
3.82333333333334	8.98885726928711
3.82666666666667	9.14192199707031
3.83	9.22822952270508
3.83333333333334	9.24491882324219
3.83666666666667	9.18960571289063
3.84	9.07516479492188
3.84333333333334	8.90922546386719
3.84666666666667	8.69894027709961
3.85	8.44526290893555
3.85333333333334	8.15486907958985
3.85666666666667	7.83777236938477
3.86	7.49540328979492
3.86333333333334	7.1253776550293
3.86666666666667	6.73532485961914
3.87	6.33907318115235
3.87333333333334	5.93662261962891
3.87666666666667	5.52558898925782
3.88	5.11407852172852
3.88333333333334	4.72068786621094
3.88666666666667	4.3482780456543
3.89	3.99446487426758
3.89333333333334	3.65877151489258
3.89666666666667	3.34692001342774
3.9	3.06224822998047
3.90333333333334	2.79760360717774
3.90666666666667	2.55155563354492
3.91	2.32934951782227
3.91333333333334	2.12812423706055
3.91666666666667	1.94883346557617
3.92	1.7852783203125
3.92333333333334	1.64413452148438
3.92666666666667	1.52969360351563
3.93	1.42812728881836
3.93333333333334	1.3418197631836
3.93666666666667	1.27267837524414
3.94	1.22928619384766
3.94333333333334	1.20830535888672
3.94666666666667	1.20306015014649
3.95	1.220703125
3.95333333333334	1.25980377197266
3.95666666666667	1.32513046264649
3.96	1.41572952270508
3.96333333333334	1.54495239257813
3.96666666666667	1.7232894897461
3.97	1.96075439453125
3.97333333333334	2.26402282714844
3.97666666666667	2.6392936706543
3.98	3.09991836547852
3.98333333333334	3.65591049194336
3.98666666666667	4.32872772216797
3.99	5.13696670532227
3.99333333333334	6.10733032226563
3.99666666666667	7.26175308227539
4	8.61930847167969
4.00333333333334	10.1957321166992
4.00666666666667	12.0067596435547
4.01	14.0619277954102
4.01333333333334	16.3631439208985
4.01666666666667	18.9018249511719
4.02	21.6569900512696
4.02333333333334	24.6028900146485
4.02666666666667	27.6880264282227
4.03	30.8518409729004
4.03333333333334	34.0170860290528
4.03666666666667	37.1041297912598
4.04	40.0223731994629
4.04333333333334	42.6769256591797
4.04666666666667	44.9814796447754
4.05	46.8621253967285
4.05333333333334	48.250675201416
4.05666666666667	49.1013526916504
4.06	49.3836402893067
4.06333333333334	49.0846633911133
4.06666666666667	48.2225418090821
4.07	46.8406677246094
4.07333333333334	45.0072288513184
4.07666666666667	42.7889823913574
4.08	40.2612686157227
4.08333333333334	37.508487701416
4.08666666666667	34.6159934997559
4.09	31.6548347473145
4.09333333333334	28.6970138549805
4.09666666666667	25.8040428161621
4.1	23.0436325073242
4.10333333333334	20.4596519470215
4.10666666666667	18.0807113647461
4.11	15.9163475036621
4.11333333333334	13.9713287353516
4.11666666666667	12.2480392456055
4.12	10.7331275939942
4.12333333333334	9.41038131713867
4.12666666666667	8.25595855712891
4.13	7.26175308227539
4.13333333333334	6.41202926635742
4.13666666666667	5.68628311157227
4.14	5.06353378295899
4.14333333333334	4.53281402587891
4.14666666666667	4.08792495727539
4.15	3.71360778808594
4.15333333333334	3.387451171875
4.15666666666667	3.10039520263672
4.16	2.84671783447266
4.16333333333334	2.62117385864258
4.16666666666667	2.41661071777344
4.17	2.22587585449219
4.17333333333334	2.05755233764649
4.17666666666667	1.90782546997071
4.18	1.77192687988281
4.18333333333334	1.64651870727539
4.18666666666667	1.53446197509766
4.19	1.44004821777344
4.19333333333334	1.35469436645508
4.19666666666667	1.27220153808594
4.2	1.19161605834961
4.20333333333334	1.11246109008789
4.20666666666667	1.03521347045899
4.21	0.966072082519531
4.21333333333334	0.9002685546875
4.21666666666667	0.83303451538086
4.22	0.765323638916016
4.22333333333334	0.706672668457032
4.22666666666667	0.651836395263672
4.23	0.587940216064453
4.23333333333334	0.514984130859375
4.23666666666667	0.441551208496094
4.24	0.370502471923828
4.24333333333334	0.292778015136719
4.24666666666667	0.202178955078125
4.25	0.0987052917480469
4.25333333333334	-0.0095367431640625
4.25666666666667	-0.127315521240235
4.26	-0.258922576904297
4.26333333333334	-0.413894653320313
4.26666666666667	-0.584602355957032
4.27	-0.771522521972657
4.27333333333334	-0.976085662841797
4.27666666666667	-1.19638442993164
4.28	-1.42669677734375
4.28333333333334	-1.65796279907227
4.28666666666667	-1.8911361694336
4.29	-2.12287902832031
4.29333333333334	-2.34842300415039
4.29666666666667	-2.56204605102539
4.3	-2.76613235473633
4.30333333333334	-2.95734405517578
4.30666666666667	-3.13329696655274
4.31	-3.28397750854492
4.31333333333334	-3.4017562866211
4.31666666666667	-3.48329544067383
4.32	-3.52334976196289
4.32333333333334	-3.52668762207031
4.32666666666667	-3.49140167236328
4.33	-3.41892242431641
4.33333333333334	-3.31401824951172
4.33666666666667	-3.18050384521485
4.34	-3.0207633972168
4.34333333333334	-2.84004211425781
4.34666666666667	-2.64167785644531
4.35	-2.43902206420899
4.35333333333334	-2.23255157470703
4.35666666666667	-2.03132629394531
4.36	-1.83773040771485
4.36333333333334	-1.65557861328125
4.36666666666667	-1.48630142211914
4.37	-1.32226943969727
4.37333333333334	-1.17254257202149
4.37666666666667	-1.03521347045899
4.38	-0.912189483642578
4.38333333333334	-0.796794891357422
4.38666666666667	-0.689983367919922
4.39	-0.594139099121094
4.39333333333334	-0.504493713378907
4.39666666666667	-0.423431396484375
4.4	-0.357151031494141
4.40333333333334	-0.307559967041016
4.40666666666667	-0.274658203125
4.41	-0.254154205322266
4.41333333333334	-0.241756439208985
4.41666666666667	-0.232219696044922
4.42	-0.221729278564453
4.42333333333334	-0.212192535400391
4.42666666666667	-0.197410583496094
4.43	-0.18453598022461
4.43333333333334	-0.177860260009766
4.43666666666667	-0.180721282958985
4.44	-0.182628631591797
4.44333333333334	-0.181198120117188
4.44666666666667	-0.186443328857422
4.45	-0.189781188964844
4.45333333333334	-0.193595886230469
4.45666666666667	-0.188827514648438
4.46	-0.188350677490235
4.46333333333334	-0.189781188964844
4.46666666666667	-0.185489654541016
4.47	-0.179767608642578
4.47333333333334	-0.172615051269531
4.47666666666667	-0.172615051269531
4.48	-0.168800354003906
4.48333333333334	-0.162601470947266
4.48666666666667	-0.152111053466797
4.49	-0.143051147460938
4.49333333333334	-0.133037567138672
4.49666666666667	-0.118732452392578
4.5	-0.104904174804688
4.50333333333334	-0.0948905944824219
4.50666666666667	-0.0901222229003906
4.51	-0.0844001770019531
4.51333333333334	-0.0767707824707032
4.51666666666667	-0.0705718994140625
4.52	-0.0691413879394532
4.52333333333334	-0.0710487365722657
4.52666666666667	-0.06866455078125
4.53	-0.0615119934082032
4.53333333333334	-0.0543594360351563
4.53666666666667	-0.049591064453125
4.54	-0.0457763671875
4.54333333333334	-0.0367164611816406
4.54666666666667	-0.0281333923339844
4.55	-0.0209808349609375
4.55333333333334	-0.0166893005371094
4.55666666666667	-0.0143051147460938
4.56	-0.0133514404296875
4.56333333333334	-0.0166893005371094
4.56666666666667	-0.0205039978027344
4.57	-0.0286102294921875
4.57333333333334	-0.03814697265625
4.57666666666667	-0.0438690185546875
4.58	-0.03814697265625
4.58333333333334	-0.0247955322265625
4.58666666666667	-0.0152587890625
4.59	-0.0128746032714844
4.59333333333334	-0.0176429748535156
4.59666666666667	-0.0238418579101563
4.6	-0.0281333923339844
4.60333333333334	-0.0309944152832031
4.60666666666667	-0.0290870666503906
4.61	-0.02288818359375
4.61333333333334	-0.0104904174804688
4.61666666666667	0
4.62	0.00429153442382813
4.62333333333334	0.00286102294921875
4.62666666666667	0.003814697265625
4.63	0.0057220458984375
4.63333333333334	0.00762939453125
4.63666666666667	0.0095367431640625
4.64	0.00905990600585938
4.64333333333334	0.00905990600585938
4.64666666666667	0.00333786010742188
4.65	-0.00095367431640625
4.65333333333334	-0.0019073486328125
4.65666666666667	-0.003814697265625
4.66	-0.00667572021484375
4.66333333333334	-0.0171661376953125
4.66666666666667	-0.0257492065429688
4.67	-0.0319480895996094
4.67333333333334	-0.0338554382324219
4.67666666666667	-0.0290870666503906
4.68	-0.019073486328125
4.68333333333334	-0.0019073486328125
4.68666666666667	0.0123977661132813
4.69	0.0200271606445313
4.69333333333334	0.0214576721191406
4.69666666666667	0.0214576721191406
4.7	0.0181198120117188
4.70333333333334	0.00858306884765625
4.70666666666667	-0.00333786010742188
4.71	-0.0128746032714844
4.71333333333334	-0.0219345092773438
4.71666666666667	-0.030517578125
4.72	-0.0386238098144531
4.72333333333334	-0.0429153442382813
4.72666666666667	-0.0443458557128906
4.73	-0.0448226928710938
4.73333333333334	-0.0400543212890625
4.73666666666667	-0.0352859497070313
4.74	-0.0233650207519531
4.74333333333334	-0.0109672546386719
4.74666666666667	-0.00095367431640625
4.75	0.003814697265625
4.75333333333334	0.003814697265625
4.75666666666667	0.003814697265625
4.76	-0.0019073486328125
4.76333333333334	-0.0057220458984375
4.76666666666667	-0.00762939453125
4.77	-0.0057220458984375
4.77333333333334	-0.00715255737304688
4.77666666666667	-0.011444091796875
4.78	-0.0157356262207031
4.78333333333334	-0.0181198120117188
4.78666666666667	-0.0176429748535156
4.79	-0.0133514404296875
4.79333333333334	-0.00143051147460938
4.79666666666667	0.0143051147460938
4.8	0.030517578125
4.80333333333334	0.0376701354980469
4.80666666666667	0.0410079956054688
4.81	0.0433921813964844
4.81333333333334	0.0433921813964844
4.81666666666667	0.0371932983398438
4.82	0.0271797180175781
4.82333333333334	0.0238418579101563
4.82666666666667	0.0209808349609375
4.83	0.0157356262207031
4.83333333333334	0.00858306884765625
4.83666666666667	0.00715255737304688
4.84	0.00858306884765625
4.84333333333334	0.00667572021484375
4.84666666666667	0.00143051147460938
4.85	-0.00095367431640625
4.85333333333334	-0.00095367431640625
4.85666666666667	0.00429153442382813
4.86	0.0104904174804688
4.86333333333334	0.0181198120117188
4.86666666666667	0.0295639038085938
4.87	0.0414848327636719
4.87333333333334	0.0510215759277344
4.87666666666667	0.0519752502441407
4.88	0.0519752502441407
4.88333333333334	0.0557899475097657
4.88666666666667	0.0624656677246094
4.89	0.0619888305664063
4.89333333333334	0.06103515625
4.89666666666667	0.0600814819335938
4.9	0.0581741333007813
4.90333333333334	0.05340576171875
4.90666666666667	0.0438690185546875
4.91	0.0324249267578125
4.91333333333334	0.0147819519042969
4.91666666666667	-0.0019073486328125
4.92	-0.0123977661132813
4.92333333333334	-0.0200271606445313
4.92666666666667	-0.0185966491699219
4.93	-0.00905990600585938
4.93333333333334	0.00619888305664063
4.93666666666667	0.0138282775878906
4.94	0.0123977661132813
4.94333333333334	0.0109672546386719
4.94666666666667	0.00429153442382813
4.95	-0.00429153442382813
4.95333333333334	-0.0147819519042969
4.95666666666667	-0.0152587890625
4.96	-0.0123977661132813
4.96333333333334	-0.0109672546386719
4.96666666666667	-0.0109672546386719
4.97	-0.0119209289550781
4.97333333333334	-0.00762939453125
4.97666666666667	-0.0057220458984375
4.98	-0.00476837158203125
4.98333333333334	-0.0057220458984375
4.98666666666667	-0.00715255737304688
4.99	-0.0133514404296875
4.99333333333334	-0.0243186950683594
4.99666666666667	-0.0386238098144531
5	-0.049591064453125
5.00333333333334	-0.0581741333007813
5.00666666666667	-0.0600814819335938
5.01	-0.0567436218261719
5.01333333333334	-0.0505447387695313
5.01666666666667	-0.0362396240234375
5.02	-0.0195503234863281
5.02333333333334	-0.0057220458984375
5.02666666666667	0.00238418579101563
5.03	0.011444091796875
5.03333333333334	0.0233650207519531
5.03666666666667	0.026702880859375
5.04	0.0181198120117188
5.04333333333334	0.00715255737304688
5.04666666666667	-0.00619888305664063
5.05	-0.0181198120117188
5.05333333333334	-0.034332275390625
5.05666666666667	-0.0424385070800781
5.06	-0.0438690185546875
5.06333333333334	-0.0438690185546875
5.06666666666667	-0.0433921813964844
5.07	-0.0443458557128906
5.07333333333334	-0.0424385070800781
5.07666666666667	-0.0367164611816406
5.08	-0.0262260437011719
5.08333333333334	-0.0138282775878906
5.08666666666667	-0.00286102294921875
5.09	0.00238418579101563
5.09333333333334	0.00143051147460938
5.09666666666667	-0.0133514404296875
5.1	-0.0367164611816406
5.10333333333334	-0.0615119934082032
5.10666666666667	-0.0777244567871094
5.11	-0.0805854797363281
5.11333333333334	-0.0715255737304688
5.11666666666667	-0.0529289245605469
5.12	-0.0352859497070313
5.12333333333334	-0.0147819519042969
5.12666666666667	0.00476837158203125
5.13	0.0205039978027344
5.13333333333334	0.0209808349609375
5.13666666666667	0.00810623168945313
5.14	-0.0057220458984375
5.14333333333334	-0.0152587890625
5.14666666666667	-0.0209808349609375
5.15	-0.0348091125488281
5.15333333333334	-0.0457763671875
5.15666666666667	-0.049591064453125
5.16	-0.041961669921875
5.16333333333334	-0.034332275390625
5.16666666666667	-0.0300407409667969
5.17	-0.0238418579101563
5.17333333333334	-0.0143051147460938
5.17666666666667	-0.003814697265625
5.18	0.00619888305664063
5.18333333333334	0.0133514404296875
5.18666666666667	0.0181198120117188
5.19	0.0171661376953125
5.19333333333334	0.0138282775878906
5.19666666666667	0.0104904174804688
5.2	0.00143051147460938
5.20333333333334	-0.0109672546386719
5.20666666666667	-0.0286102294921875
5.21	-0.0424385070800781
5.21333333333334	-0.0529289245605469
5.21666666666667	-0.057220458984375
5.22	-0.0591278076171875
5.22333333333334	-0.0605583190917969
5.22666666666667	-0.0553131103515625
5.23	-0.0391006469726563
5.23333333333334	-0.0200271606445313
5.23666666666667	-0.0104904174804688
5.24	-0.0100135803222656
5.24333333333334	-0.00905990600585938
5.24666666666667	-0.00905990600585938
5.25	-0.0166893005371094
5.25333333333334	-0.0271797180175781
5.25666666666667	-0.0338554382324219
5.26	-0.0300407409667969
5.26333333333334	-0.026702880859375
5.26666666666667	-0.0200271606445313
5.27	-0.0143051147460938
5.27333333333334	-0.00715255737304688
5.27666666666667	-0.00143051147460938
5.28	0.0019073486328125
5.28333333333334	0.00715255737304688
5.28666666666667	0.00905990600585938
5.29	0.0133514404296875
5.29333333333334	0.0143051147460938
5.29666666666667	0.0147819519042969
5.3	0.0104904174804688
5.30333333333334	0.00143051147460938
5.30666666666667	-0.00715255737304688
5.31	-0.0138282775878906
5.31333333333334	-0.019073486328125
5.31666666666667	-0.02288818359375
5.32	-0.0209808349609375
5.32333333333334	-0.0152587890625
5.32666666666667	-0.00762939453125
5.33	-0.00762939453125
5.33333333333334	-0.00667572021484375
5.33666666666667	-0.00286102294921875
5.34	-0.000476837158203125
5.34333333333334	0.000476837158203125
5.34666666666667	-0.003814697265625
5.35	-0.00238418579101563
5.35333333333334	-0.00238418579101563
5.35666666666667	-0.00238418579101563
5.36	-0.0019073486328125
5.36333333333334	0.00095367431640625
5.36666666666667	0.00476837158203125
5.37	0.00905990600585938
5.37333333333334	0.0123977661132813
5.37666666666667	0.0119209289550781
5.38	0.0143051147460938
5.38333333333334	0.00858306884765625
5.38666666666667	0.00524520874023438
5.39	-0.0057220458984375
5.39333333333334	-0.0109672546386719
5.39666666666667	-0.00905990600585938
5.4	-0.00429153442382813
5.40333333333334	0.00333786010742188
5.40666666666667	0.00286102294921875
5.41	0
5.41333333333334	-0.00238418579101563
5.41666666666667	-0.00429153442382813
5.42	-0.0123977661132813
5.42333333333334	-0.0257492065429688
5.42666666666667	-0.0367164611816406
5.43	-0.0357627868652344
5.43333333333334	-0.0348091125488281
5.43666666666667	-0.0395774841308594
5.44	-0.0433921813964844
5.44333333333334	-0.0367164611816406
5.44666666666667	-0.0166893005371094
5.45	0.00286102294921875
5.45333333333334	0.0233650207519531
5.45666666666667	0.0457763671875
5.46	0.0634193420410157
5.46333333333334	0.0681877136230469
5.46666666666667	0.06103515625
5.47	0.0500679016113282
5.47333333333334	0.0376701354980469
5.47666666666667	0.0243186950683594
5.48	0.0171661376953125
5.48333333333334	0.0176429748535156
5.48666666666667	0.0214576721191406
5.49	0.0233650207519531
5.49333333333334	0.0243186950683594
5.49666666666667	0.0271797180175781
5.5	0.0257492065429688
5.50333333333334	0.0181198120117188
5.50666666666667	0.00810623168945313
5.51	-0.000476837158203125
5.51333333333334	-0.0100135803222656
5.51666666666667	-0.0200271606445313
5.52	-0.0243186950683594
5.52333333333334	-0.0214576721191406
5.52666666666667	-0.0133514404296875
5.53	-0.0095367431640625
5.53333333333334	-0.00667572021484375
5.53666666666667	-0.00619888305664063
5.54	-0.00810623168945313
5.54333333333334	-0.011444091796875
5.54666666666667	-0.0185966491699219
5.55	-0.0219345092773438
5.55333333333334	-0.0276565551757813
5.55666666666667	-0.0319480895996094
5.56	-0.0309944152832031
5.56333333333334	-0.0247955322265625
5.56666666666667	-0.0152587890625
5.57	-0.00286102294921875
5.57333333333334	0.0123977661132813
5.57666666666667	0.0286102294921875
5.58	0.0348091125488281
5.58333333333334	0.030517578125
5.58666666666667	0.0209808349609375
5.59	0.0104904174804688
5.59333333333334	-0.0019073486328125
5.59666666666667	-0.0162124633789063
5.6	-0.0200271606445313
5.60333333333334	-0.0181198120117188
5.60666666666667	-0.0166893005371094
5.61	-0.0219345092773438
5.61333333333334	-0.0286102294921875
5.61666666666667	-0.030517578125
5.62	-0.0333786010742188
5.62333333333334	-0.0352859497070313
5.62666666666667	-0.034332275390625
5.63	-0.0252723693847656
5.63333333333334	-0.0143051147460938
5.63666666666667	-0.00619888305664063
5.64	-0.00333786010742188
5.64333333333334	-0.00476837158203125
5.64666666666667	-0.00858306884765625
5.65	-0.0128746032714844
5.65333333333334	-0.0143051147460938
5.65666666666667	-0.0119209289550781
5.66	-0.00858306884765625
5.66333333333334	-0.00286102294921875
5.66666666666667	0.00667572021484375
5.67	0.0171661376953125
5.67333333333334	0.0224113464355469
5.67666666666667	0.0195503234863281
5.68	0.0176429748535156
5.68333333333334	0.0181198120117188
5.68666666666667	0.0176429748535156
5.69	0.0100135803222656
5.69333333333334	0.00238418579101563
5.69666666666667	-0.000476837158203125
5.7	0
5.70333333333334	-0.00095367431640625
5.70666666666667	-0.0019073486328125
5.71	0.00667572021484375
5.71333333333334	0.0252723693847656
5.71666666666667	0.0424385070800781
5.72	0.0472068786621094
5.72333333333334	0.0414848327636719
5.72666666666667	0.0376701354980469
5.73	0.0333786010742188
5.73333333333334	0.0224113464355469
5.73666666666667	0.00905990600585938
5.74	0.00476837158203125
5.74333333333334	0.0166893005371094
5.74666666666667	0.0276565551757813
5.75	0.0329017639160156
5.75333333333334	0.0319480895996094
5.75666666666667	0.0376701354980469
5.76	0.0472068786621094
5.76333333333334	0.05340576171875
5.76666666666667	0.0576972961425782
5.77	0.0581741333007813
5.77333333333334	0.0605583190917969
5.77666666666667	0.0543594360351563
5.78	0.0405311584472656
5.78333333333334	0.0205039978027344
5.78666666666667	0
5.79	-0.0147819519042969
5.79333333333334	-0.0247955322265625
5.79666666666667	-0.0214576721191406
5.8	-0.00905990600585938
5.80333333333334	0.0104904174804688
5.80666666666667	0.0281333923339844
5.81	0.0400543212890625
5.81333333333334	0.0476837158203125
5.81666666666667	0.0462532043457031
5.82	0.0395774841308594
5.82333333333334	0.0324249267578125
5.82666666666667	0.0281333923339844
5.83	0.026702880859375
5.83333333333334	0.0243186950683594
5.83666666666667	0.0195503234863281
5.84	0.0133514404296875
5.84333333333334	0.003814697265625
5.84666666666667	-0.00333786010742188
5.85	-0.00810623168945313
5.85333333333334	-0.00667572021484375
5.85666666666667	-0.00524520874023438
5.86	-0.00715255737304688
5.86333333333334	-0.0100135803222656
5.86666666666667	-0.0133514404296875
5.87	-0.0152587890625
5.87333333333334	-0.0200271606445313
5.87666666666667	-0.0214576721191406
5.88	-0.0128746032714844
5.88333333333334	0
5.88666666666667	0.00858306884765625
5.89	0.0104904174804688
5.89333333333334	0.0095367431640625
5.89666666666667	0.00476837158203125
5.9	-0.0109672546386719
5.90333333333334	-0.0271797180175781
5.90666666666667	-0.0405311584472656
5.91	-0.0491142272949219
5.91333333333334	-0.0548362731933594
5.91666666666667	-0.0567436218261719
5.92	-0.0514984130859375
5.92333333333334	-0.0491142272949219
5.92666666666667	-0.0462532043457031
5.93	-0.0433921813964844
5.93333333333334	-0.041961669921875
5.93666666666667	-0.0443458557128906
5.94	-0.0452995300292969
5.94333333333334	-0.0391006469726563
5.94666666666667	-0.0348091125488281
5.95	-0.0371932983398438
5.95333333333334	-0.0438690185546875
5.95666666666667	-0.0500679016113282
5.96	-0.0600814819335938
5.96333333333334	-0.0739097595214844
5.96666666666667	-0.0810623168945313
5.97	-0.0796318054199219
5.97333333333334	-0.0691413879394532
5.97666666666667	-0.0591278076171875
5.98	-0.0529289245605469
5.98333333333334	-0.049591064453125
5.98666666666667	-0.0519752502441407
5.99	-0.0529289245605469
5.99333333333334	-0.0576972961425782
5.99666666666667	-0.0624656677246094
6	-0.0634193420410157
6.00333333333334	-0.0596046447753907
6.00666666666667	-0.0576972961425782
6.01	-0.057220458984375
6.01333333333334	-0.0576972961425782
6.01666666666667	-0.0553131103515625
6.02	-0.0567436218261719
6.02333333333334	-0.0619888305664063
6.02666666666667	-0.0753402709960938
6.03	-0.0872611999511719
6.03333333333334	-0.095367431640625
6.03666666666667	-0.0977516174316406
6.04	-0.0939369201660156
6.04333333333334	-0.08392333984375
6.04666666666667	-0.0615119934082032
6.05	-0.0414848327636719
6.05333333333334	-0.0329017639160156
6.05666666666667	-0.0348091125488281
6.06	-0.0433921813964844
6.06333333333334	-0.0548362731933594
6.06666666666667	-0.0710487365722657
6.07	-0.0829696655273438
6.07333333333334	-0.0853538513183594
6.07666666666667	-0.087738037109375
6.08	-0.091552734375
6.08333333333334	-0.0977516174316406
6.08666666666667	-0.0977516174316406
6.09	-0.0934600830078125
6.09333333333334	-0.0896453857421875
6.09666666666667	-0.0796318054199219
6.1	-0.0605583190917969
6.10333333333334	-0.0362396240234375
6.10666666666667	-0.0219345092773438
6.11	-0.02288818359375
6.11333333333334	-0.0309944152832031
6.11666666666667	-0.0367164611816406
6.12	-0.0429153442382813
6.12333333333334	-0.0524520874023438
6.12666666666667	-0.0605583190917969
6.13	-0.0624656677246094
6.13333333333334	-0.0576972961425782
6.13666666666667	-0.0543594360351563
6.14	-0.0557899475097657
6.14333333333334	-0.0567436218261719
6.14666666666667	-0.0562667846679688
6.15	-0.0524520874023438
6.15333333333334	-0.0486373901367188
6.15666666666667	-0.0462532043457031
6.16	-0.0438690185546875
6.16333333333334	-0.0400543212890625
6.16666666666667	-0.0357627868652344
6.17	-0.030517578125
6.17333333333334	-0.0271797180175781
6.17666666666667	-0.0276565551757813
6.18	-0.0300407409667969
6.18333333333334	-0.0371932983398438
6.18666666666667	-0.0414848327636719
6.19	-0.0443458557128906
6.19333333333334	-0.0433921813964844
6.19666666666667	-0.0386238098144531
6.2	-0.0371932983398438
6.20333333333334	-0.03814697265625
6.20666666666667	-0.0424385070800781
6.21	-0.0462532043457031
6.21333333333334	-0.0491142272949219
6.21666666666667	-0.0514984130859375
6.22	-0.0486373901367188
6.22333333333334	-0.0400543212890625
6.22666666666667	-0.034332275390625
6.23	-0.0352859497070313
6.23333333333334	-0.0391006469726563
6.23666666666667	-0.0433921813964844
6.24	-0.0519752502441407
6.24333333333334	-0.0667572021484375
6.24666666666667	-0.0791549682617188
6.25	-0.08392333984375
6.25333333333334	-0.080108642578125
6.25666666666667	-0.0677108764648438
6.26	-0.0557899475097657
6.26333333333334	-0.0452995300292969
6.26666666666667	-0.0395774841308594
6.27	-0.0395774841308594
6.27333333333334	-0.049591064453125
6.27666666666667	-0.06866455078125
6.28	-0.0844001770019531
6.28333333333334	-0.0886917114257813
6.28666666666667	-0.0858306884765625
6.29	-0.0810623168945313
6.29333333333334	-0.0762939453125
6.29666666666667	-0.0743865966796875
6.3	-0.0696182250976563
6.30333333333334	-0.0662803649902344
6.30666666666667	-0.0596046447753907
6.31	-0.05340576171875
6.31333333333334	-0.0481605529785156
6.31666666666667	-0.0405311584472656
6.32	-0.0362396240234375
6.32333333333334	-0.0391006469726563
6.32666666666667	-0.0486373901367188
6.33	-0.0605583190917969
6.33333333333334	-0.0672340393066407
6.33666666666667	-0.0681877136230469
6.34	-0.064849853515625
6.34333333333334	-0.0605583190917969
6.34666666666667	-0.0576972961425782
6.35	-0.0576972961425782
6.35333333333334	-0.06103515625
6.35666666666667	-0.0681877136230469
6.36	-0.0753402709960938
6.36333333333334	-0.0782012939453125
6.36666666666667	-0.0796318054199219
6.37	-0.0796318054199219
6.37333333333334	-0.0805854797363281
6.37666666666667	-0.0796318054199219
6.38	-0.0782012939453125
6.38333333333334	-0.0796318054199219
6.38666666666667	-0.0810623168945313
6.39	-0.0805854797363281
6.39333333333334	-0.0791549682617188
6.39666666666667	-0.0796318054199219
6.4	-0.0796318054199219
6.40333333333334	-0.0758171081542969
6.40666666666667	-0.0677108764648438
6.41	-0.0615119934082032
6.41333333333334	-0.0591278076171875
6.41666666666667	-0.0567436218261719
6.42	-0.0576972961425782
6.42333333333334	-0.0600814819335938
6.42666666666667	-0.0638961791992188
6.43	-0.0658035278320313
6.43333333333334	-0.06866455078125
6.43666666666667	-0.0734329223632813
6.44	-0.0734329223632813
6.44333333333334	-0.0662803649902344
6.44666666666667	-0.0562667846679688
6.45	-0.0462532043457031
6.45333333333334	-0.0376701354980469
6.45666666666667	-0.0295639038085938
6.46	-0.0276565551757813
6.46333333333334	-0.0348091125488281
6.46666666666667	-0.0443458557128906
6.47	-0.0514984130859375
6.47333333333334	-0.05340576171875
6.47666666666667	-0.057220458984375
6.48	-0.0576972961425782
6.48333333333334	-0.0562667846679688
6.48666666666667	-0.0591278076171875
6.49	-0.0658035278320313
6.49333333333334	-0.0715255737304688
6.49666666666667	-0.0677108764648438
6.5	-0.0638961791992188
6.50333333333334	-0.0643730163574219
6.50666666666667	-0.0638961791992188
6.51	-0.0557899475097657
6.51333333333334	-0.0462532043457031
6.51666666666667	-0.0438690185546875
6.52	-0.0481605529785156
6.52333333333334	-0.0548362731933594
6.52666666666667	-0.0591278076171875
6.53	-0.0638961791992188
6.53333333333334	-0.0653266906738282
6.53666666666667	-0.0643730163574219
6.54	-0.06103515625
6.54333333333334	-0.0514984130859375
6.54666666666667	-0.0462532043457031
6.55	-0.0467300415039063
6.55333333333334	-0.0553131103515625
6.55666666666667	-0.0629425048828125
6.56	-0.0681877136230469
6.56333333333334	-0.0748634338378907
6.56666666666667	-0.0796318054199219
6.57	-0.0829696655273438
6.57333333333334	-0.0820159912109375
6.57666666666667	-0.080108642578125
6.58	-0.0815391540527344
6.58333333333334	-0.0858306884765625
6.58666666666667	-0.0929832458496094
6.59	-0.0944137573242188
6.59333333333334	-0.0910758972167969
6.59666666666667	-0.0872611999511719
6.6	-0.0824928283691406
6.60333333333334	-0.0748634338378907
6.60666666666667	-0.064849853515625
6.61	-0.0605583190917969
6.61333333333334	-0.0596046447753907
6.61666666666667	-0.0581741333007813
6.62	-0.057220458984375
6.62333333333334	-0.0591278076171875
6.62666666666667	-0.0615119934082032
6.63	-0.0638961791992188
6.63333333333334	-0.0715255737304688
6.63666666666667	-0.0844001770019531
6.64	-0.0963211059570313
6.64333333333334	-0.102043151855469
6.64666666666667	-0.102519989013672
6.65	-0.0977516174316406
6.65333333333334	-0.0872611999511719
6.65666666666667	-0.0767707824707032
6.66	-0.0677108764648438
6.66333333333334	-0.0638961791992188
[truncated: 2,506 more rows]
