# Supplementary material for: Phase-Specific Parameter Estimation in Chiral HPLC Using 1‑Site, 2‑Site Stochastic Models, and Unified Equation Approach
Source: Anal Chem. 2026 Apr 29;98(18):13925–39. doi: 10.1021/acs.analchem.6c01634 (PMC13177292; doi:10.1021/acs.analchem.6c01634)
Supplement: Supplementary file 2 [file ac6c01634_si_002.zip › SupportingInformation/01_isotherm_fit/CELL4_data/LORA_CELL4_05_10_25401.CSV]

0.00133333333333334	0.0185966491699219
0.00466666666666667	0.0133514404296875
0.008	0.00667572021484375
0.0113333333333334	0.003814697265625
0.0146666666666667	0.00429153442382813
0.018	0.00762939453125
0.0213333333333334	0.0147819519042969
0.0246666666666667	0.0247955322265625
0.028	0.0367164611816406
0.0313333333333334	0.0476837158203125
0.0346666666666667	0.0586509704589844
0.038	0.0677108764648438
0.0413333333333334	0.0715255737304688
0.0446666666666667	0.0705718994140625
0.048	0.0667572021484375
0.0513333333333334	0.064849853515625
0.0546666666666667	0.0629425048828125
0.058	0.0634193420410157
0.0613333333333334	0.0677108764648438
0.0646666666666667	0.0734329223632813
0.068	0.0748634338378907
0.0713333333333334	0.06866455078125
0.0746666666666667	0.0600814819335938
0.078	0.0529289245605469
0.0813333333333334	0.0448226928710938
0.0846666666666667	0.0405311584472656
0.088	0.0433921813964844
0.0913333333333334	0.0529289245605469
0.0946666666666667	0.0596046447753907
0.098	0.0596046447753907
0.101333333333334	0.057220458984375
0.104666666666667	0.05340576171875
0.108	0.0457763671875
0.111333333333334	0.0352859497070313
0.114666666666667	0.0271797180175781
0.118	0.0224113464355469
0.121333333333334	0.0185966491699219
0.124666666666667	0.0157356262207031
0.128	0.0133514404296875
0.131333333333334	0.0133514404296875
0.134666666666667	0.0147819519042969
0.138	0.0166893005371094
0.141333333333334	0.0166893005371094
0.144666666666667	0.0152587890625
0.148	0.0162124633789063
0.151333333333334	0.0176429748535156
0.154666666666667	0.0209808349609375
0.158	0.0233650207519531
0.161333333333334	0.0281333923339844
0.164666666666667	0.034332275390625
0.168	0.0405311584472656
0.171333333333334	0.0457763671875
0.174666666666667	0.0481605529785156
0.178	0.0467300415039063
0.181333333333334	0.0443458557128906
0.184666666666667	0.0433921813964844
0.188	0.0424385070800781
0.191333333333334	0.0395774841308594
0.194666666666667	0.0348091125488281
0.198	0.034332275390625
0.201333333333334	0.034332275390625
0.204666666666667	0.0324249267578125
0.208	0.030517578125
0.211333333333334	0.0319480895996094
0.214666666666667	0.034332275390625
0.218	0.030517578125
0.221333333333334	0.0257492065429688
0.224666666666667	0.0247955322265625
0.228	0.0262260437011719
0.231333333333334	0.0262260437011719
0.234666666666667	0.0290870666503906
0.238	0.0362396240234375
0.241333333333334	0.0443458557128906
0.244666666666667	0.049591064453125
0.248	0.0524520874023438
0.251333333333334	0.0538825988769532
0.254666666666667	0.0524520874023438
0.258	0.0519752502441407
0.261333333333334	0.0491142272949219
0.264666666666667	0.0448226928710938
0.268	0.0395774841308594
0.271333333333334	0.0357627868652344
0.274666666666667	0.0395774841308594
0.278	0.0467300415039063
0.281333333333334	0.0567436218261719
0.284666666666667	0.0638961791992188
0.288	0.0643730163574219
0.291333333333334	0.0596046447753907
0.294666666666667	0.0505447387695313
0.298	0.041961669921875
0.301333333333334	0.0357627868652344
0.304666666666667	0.0348091125488281
0.308	0.041961669921875
0.311333333333334	0.0510215759277344
0.314666666666667	0.0591278076171875
0.318	0.0576972961425782
0.321333333333334	0.05340576171875
0.324666666666667	0.0481605529785156
0.328	0.0438690185546875
0.331333333333334	0.0395774841308594
0.334666666666667	0.0371932983398438
0.338	0.0400543212890625
0.341333333333334	0.0414848327636719
0.344666666666667	0.0395774841308594
0.348	0.0333786010742188
0.351333333333334	0.0295639038085938
0.354666666666667	0.0271797180175781
0.358	0.0281333923339844
0.361333333333334	0.0324249267578125
0.364666666666667	0.03814697265625
0.368	0.0457763671875
0.371333333333334	0.0524520874023438
0.374666666666667	0.0600814819335938
0.378	0.06103515625
0.381333333333334	0.0576972961425782
0.384666666666667	0.0505447387695313
0.388	0.0405311584472656
0.391333333333334	0.0300407409667969
0.394666666666667	0.0200271606445313
0.398	0.0185966491699219
0.401333333333334	0.0200271606445313
0.404666666666667	0.0276565551757813
0.408	0.0371932983398438
0.411333333333334	0.0438690185546875
0.414666666666667	0.0476837158203125
0.418	0.0433921813964844
0.421333333333334	0.0400543212890625
0.424666666666667	0.0367164611816406
0.428	0.0395774841308594
0.431333333333334	0.0433921813964844
0.434666666666667	0.0448226928710938
0.438	0.0457763671875
0.441333333333334	0.0433921813964844
0.444666666666667	0.0410079956054688
0.448	0.0324249267578125
0.451333333333334	0.0247955322265625
0.454666666666667	0.02288818359375
0.458	0.0262260437011719
0.461333333333334	0.034332275390625
0.464666666666667	0.0414848327636719
0.468	0.0491142272949219
0.471333333333334	0.0557899475097657
0.474666666666667	0.0600814819335938
0.478	0.064849853515625
0.481333333333334	0.0662803649902344
0.484666666666667	0.0629425048828125
0.488	0.0591278076171875
0.491333333333334	0.0543594360351563
0.494666666666667	0.0529289245605469
0.498	0.0491142272949219
0.501333333333334	0.0476837158203125
0.504666666666667	0.0524520874023438
0.508	0.0596046447753907
0.511333333333334	0.064849853515625
0.514666666666667	0.0662803649902344
0.518	0.0677108764648438
0.521333333333334	0.0662803649902344
0.524666666666667	0.0638961791992188
0.528	0.0596046447753907
0.531333333333334	0.0591278076171875
0.534666666666667	0.0605583190917969
0.538	0.06103515625
0.541333333333334	0.06103515625
0.544666666666667	0.0600814819335938
0.548	0.0615119934082032
0.551333333333334	0.0605583190917969
0.554666666666667	0.057220458984375
0.558	0.0529289245605469
0.561333333333334	0.049591064453125
0.564666666666667	0.0457763671875
0.568	0.041961669921875
0.571333333333334	0.0400543212890625
0.574666666666667	0.0429153442382813
0.578	0.0500679016113282
0.581333333333334	0.0596046447753907
0.584666666666667	0.0696182250976563
0.588	0.0772476196289063
0.591333333333334	0.0829696655273438
0.594666666666667	0.08392333984375
0.598	0.0777244567871094
0.601333333333334	0.0667572021484375
0.604666666666667	0.0576972961425782
0.608	0.0529289245605469
0.611333333333334	0.0524520874023438
0.614666666666667	0.0538825988769532
0.618	0.0581741333007813
0.621333333333334	0.0643730163574219
0.624666666666667	0.0667572021484375
0.628	0.0677108764648438
0.631333333333334	0.0662803649902344
0.634666666666667	0.06866455078125
0.638	0.0715255737304688
0.641333333333334	0.0734329223632813
0.644666666666667	0.0767707824707032
0.648	0.0767707824707032
0.651333333333334	0.0748634338378907
0.654666666666667	0.0667572021484375
0.658	0.0567436218261719
0.661333333333334	0.0491142272949219
0.664666666666667	0.0438690185546875
0.668	0.0410079956054688
0.671333333333334	0.0395774841308594
0.674666666666667	0.0386238098144531
0.678	0.0386238098144531
0.681333333333334	0.0386238098144531
0.684666666666667	0.0410079956054688
0.688	0.0443458557128906
0.691333333333334	0.0467300415039063
0.694666666666667	0.0505447387695313
0.698	0.0567436218261719
0.701333333333334	0.06103515625
0.704666666666667	0.0600814819335938
0.708	0.0553131103515625
0.711333333333334	0.0543594360351563
0.714666666666667	0.0553131103515625
0.718	0.0562667846679688
0.721333333333334	0.05340576171875
0.724666666666667	0.0519752502441407
0.728	0.0510215759277344
0.731333333333334	0.0505447387695313
0.734666666666667	0.0514984130859375
0.738	0.0529289245605469
0.741333333333334	0.0586509704589844
0.744666666666667	0.0624656677246094
0.748	0.0681877136230469
0.751333333333334	0.0700950622558594
0.754666666666667	0.0696182250976563
0.758	0.0662803649902344
0.761333333333334	0.0634193420410157
0.764666666666667	0.0634193420410157
0.768	0.0629425048828125
0.771333333333334	0.06103515625
0.774666666666667	0.0591278076171875
0.778	0.0562667846679688
0.781333333333334	0.0529289245605469
0.784666666666667	0.0514984130859375
0.788	0.0548362731933594
0.791333333333334	0.0619888305664063
0.794666666666667	0.0667572021484375
0.798	0.06866455078125
0.801333333333334	0.0700950622558594
0.804666666666667	0.0681877136230469
0.808	0.0605583190917969
0.811333333333334	0.0486373901367188
0.814666666666667	0.0433921813964844
0.818	0.0472068786621094
0.821333333333334	0.049591064453125
0.824666666666667	0.0500679016113282
0.828	0.0481605529785156
0.831333333333334	0.0505447387695313
0.834666666666667	0.0510215759277344
0.838	0.0510215759277344
0.841333333333334	0.0519752502441407
0.844666666666667	0.0548362731933594
0.848	0.0619888305664063
0.851333333333334	0.0696182250976563
0.854666666666667	0.0748634338378907
0.858	0.0753402709960938
0.861333333333334	0.0762939453125
0.864666666666667	0.0824928283691406
0.868	0.0848770141601563
0.871333333333334	0.0824928283691406
0.874666666666667	0.0777244567871094
0.878	0.0743865966796875
0.881333333333334	0.0710487365722657
0.884666666666667	0.0634193420410157
0.888	0.0591278076171875
0.891333333333334	0.0553131103515625
0.894666666666667	0.0510215759277344
0.898	0.0452995300292969
0.901333333333334	0.0386238098144531
0.904666666666667	0.0367164611816406
0.908	0.0348091125488281
0.911333333333334	0.0329017639160156
0.914666666666667	0.030517578125
0.918	0.0295639038085938
0.921333333333334	0.0329017639160156
0.924666666666667	0.03814697265625
0.928	0.0438690185546875
0.931333333333334	0.0505447387695313
0.934666666666667	0.0605583190917969
0.938	0.0691413879394532
0.941333333333334	0.072479248046875
0.944666666666667	0.0720024108886719
0.948	0.0739097595214844
0.951333333333334	0.0834465026855469
0.954666666666667	0.0944137573242188
0.958	0.105857849121094
0.961333333333334	0.11587142944336
0.964666666666667	0.123023986816406
0.968	0.12350082397461
0.971333333333334	0.114917755126953
0.974666666666667	0.104904174804688
0.978	0.0967979431152344
0.981333333333334	0.0920295715332031
0.984666666666667	0.0901222229003906
0.988	0.0910758972167969
0.991333333333334	0.0944137573242188
0.994666666666667	0.095367431640625
0.998	0.0901222229003906
1.00133333333334	0.0805854797363281
1.00466666666667	0.0715255737304688
1.008	0.06866455078125
1.01133333333334	0.0691413879394532
1.01466666666667	0.0734329223632813
1.018	0.0786781311035157
1.02133333333334	0.0858306884765625
1.02466666666667	0.0896453857421875
1.028	0.0863075256347656
1.03133333333334	0.0796318054199219
1.03466666666667	0.0739097595214844
1.038	0.0715255737304688
1.04133333333334	0.0710487365722657
1.04466666666667	0.0720024108886719
1.048	0.0772476196289063
1.05133333333334	0.0834465026855469
1.05466666666667	0.0891685485839844
1.058	0.0925064086914063
1.06133333333334	0.0948905944824219
1.06466666666667	0.0920295715332031
1.068	0.08392333984375
1.07133333333334	0.0734329223632813
1.07466666666667	0.0658035278320313
1.078	0.06103515625
1.08133333333334	0.0600814819335938
1.08466666666667	0.0662803649902344
1.088	0.0758171081542969
1.09133333333334	0.0867843627929688
1.09466666666667	0.0944137573242188
1.098	0.0987052917480469
1.10133333333334	0.101566314697266
1.10466666666667	0.102996826171875
1.108	0.104427337646485
1.11133333333334	0.104904174804688
1.11466666666667	0.102043151855469
1.118	0.10061264038086
1.12133333333334	0.101089477539063
1.12466666666667	0.103473663330078
1.128	0.104427337646485
1.13133333333334	0.101089477539063
1.13466666666667	0.0987052917480469
1.138	0.0934600830078125
1.14133333333334	0.08392333984375
1.14466666666667	0.0743865966796875
1.148	0.0681877136230469
1.15133333333334	0.0677108764648438
1.15466666666667	0.0705718994140625
1.158	0.0786781311035157
1.16133333333334	0.0882148742675781
1.16466666666667	0.0944137573242188
1.168	0.0963211059570313
1.17133333333334	0.0982284545898438
1.17466666666667	0.101566314697266
1.178	0.105381011962891
1.18133333333334	0.10824203491211
1.18466666666667	0.110626220703125
1.188	0.114917755126953
1.19133333333334	0.117778778076172
1.19466666666667	0.117301940917969
1.198	0.114917755126953
1.20133333333334	0.11444091796875
1.20466666666667	0.11587142944336
1.208	0.11444091796875
1.21133333333334	0.109672546386719
1.21466666666667	0.105857849121094
1.218	0.104427337646485
1.22133333333334	0.105857849121094
1.22466666666667	0.10824203491211
1.228	0.111579895019531
1.23133333333334	0.113964080810547
1.23466666666667	0.112533569335938
1.238	0.10824203491211
1.24133333333334	0.104427337646485
1.24466666666667	0.10061264038086
1.248	0.0977516174316406
1.25133333333334	0.0977516174316406
1.25466666666667	0.0987052917480469
1.258	0.101566314697266
1.26133333333334	0.09918212890625
1.26466666666667	0.0996589660644531
1.268	0.102519989013672
1.27133333333334	0.105857849121094
1.27466666666667	0.105857849121094
1.278	0.103950500488281
1.28133333333334	0.101566314697266
1.28466666666667	0.0967979431152344
1.288	0.0905990600585938
1.29133333333334	0.08392333984375
1.29466666666667	0.0834465026855469
1.298	0.0891685485839844
1.30133333333334	0.0987052917480469
1.30466666666667	0.1068115234375
1.308	0.113010406494141
1.31133333333334	0.121116638183594
1.31466666666667	0.127315521240235
1.318	0.126838684082031
1.32133333333334	0.118732452392578
1.32466666666667	0.109672546386719
1.328	0.102519989013672
1.33133333333334	0.0925064086914063
1.33466666666667	0.0815391540527344
1.338	0.0762939453125
1.34133333333334	0.0805854797363281
1.34466666666667	0.0863075256347656
1.348	0.0905990600585938
1.35133333333334	0.0977516174316406
1.35466666666667	0.108718872070313
1.358	0.119209289550781
1.36133333333334	0.123977661132813
1.36466666666667	0.129222869873047
1.368	0.133037567138672
1.37133333333334	0.134944915771485
1.37466666666667	0.134944915771485
1.378	0.133514404296875
1.38133333333334	0.12969970703125
1.38466666666667	0.123023986816406
1.388	0.116348266601563
1.39133333333334	0.111579895019531
1.39466666666667	0.109195709228516
1.398	0.109195709228516
1.40133333333334	0.111579895019531
1.40466666666667	0.113010406494141
1.408	0.113487243652344
1.41133333333334	0.112056732177735
1.41466666666667	0.105857849121094
1.418	0.0972747802734375
1.42133333333334	0.0891685485839844
1.42466666666667	0.0853538513183594
1.428	0.0853538513183594
1.43133333333334	0.0872611999511719
1.43466666666667	0.091552734375
1.438	0.0948905944824219
1.44133333333334	0.10061264038086
1.44466666666667	0.105381011962891
1.448	0.107765197753906
1.45133333333334	0.109195709228516
1.45466666666667	0.112056732177735
1.458	0.113964080810547
1.46133333333334	0.112533569335938
1.46466666666667	0.1068115234375
1.468	0.100135803222656
1.47133333333334	0.0910758972167969
1.47466666666667	0.0820159912109375
1.478	0.0791549682617188
1.48133333333334	0.080108642578125
1.48466666666667	0.0848770141601563
1.488	0.0910758972167969
1.49133333333334	0.10061264038086
1.49466666666667	0.1068115234375
1.498	0.107288360595703
1.50133333333334	0.104427337646485
1.50466666666667	0.101566314697266
1.508	0.101089477539063
1.51133333333334	0.102519989013672
1.51466666666667	0.105857849121094
1.518	0.109195709228516
1.52133333333334	0.114917755126953
1.52466666666667	0.120162963867188
1.528	0.126361846923828
1.53133333333334	0.130653381347656
1.53466666666667	0.13113021850586
1.538	0.128746032714844
1.54133333333334	0.12350082397461
1.54466666666667	0.121116638183594
1.548	0.117301940917969
1.55133333333334	0.109195709228516
1.55466666666667	0.100135803222656
1.558	0.0939369201660156
1.56133333333334	0.0925064086914063
1.56466666666667	0.0920295715332031
1.568	0.0920295715332031
1.57133333333334	0.0948905944824219
1.57466666666667	0.0987052917480469
1.578	0.103473663330078
1.58133333333334	0.107765197753906
1.58466666666667	0.109195709228516
1.588	0.10824203491211
1.59133333333334	0.104904174804688
1.59466666666667	0.102996826171875
1.598	0.10061264038086
1.60133333333334	0.0982284545898438
1.60466666666667	0.0963211059570313
1.608	0.0948905944824219
1.61133333333334	0.0967979431152344
1.61466666666667	0.101089477539063
1.618	0.105857849121094
1.62133333333334	0.109195709228516
1.62466666666667	0.113487243652344
1.628	0.119209289550781
1.63133333333334	0.127792358398438
1.63466666666667	0.135421752929688
1.638	0.143051147460938
1.64133333333334	0.145435333251953
1.64466666666667	0.14495849609375
1.648	0.144481658935547
1.65133333333334	0.142574310302735
1.65466666666667	0.141143798828125
1.658	0.135421752929688
1.66133333333334	0.13113021850586
1.66466666666667	0.127792358398438
1.668	0.120639801025391
1.67133333333334	0.116825103759766
1.67466666666667	0.11444091796875
1.678	0.115394592285156
1.68133333333334	0.117301940917969
1.68466666666667	0.120162963867188
1.688	0.128746032714844
1.69133333333334	0.134944915771485
1.69466666666667	0.135421752929688
1.698	0.133991241455078
1.70133333333334	0.132083892822266
1.70466666666667	0.130653381347656
1.708	0.126361846923828
1.71133333333334	0.120639801025391
1.71466666666667	0.116825103759766
1.718	0.116825103759766
1.72133333333334	0.119686126708985
1.72466666666667	0.120162963867188
1.728	0.118255615234375
1.73133333333334	0.117301940917969
1.73466666666667	0.121116638183594
1.738	0.124931335449219
1.74133333333334	0.129222869873047
1.74466666666667	0.133991241455078
1.748	0.139236450195313
1.75133333333334	0.140190124511719
1.75466666666667	0.135421752929688
1.758	0.128746032714844
1.76133333333334	0.1220703125
1.76466666666667	0.117778778076172
1.768	0.11587142944336
1.77133333333334	0.11587142944336
1.77466666666667	0.119209289550781
1.778	0.123023986816406
1.78133333333334	0.123977661132813
1.78466666666667	0.121116638183594
1.788	0.117301940917969
1.79133333333334	0.116348266601563
1.79466666666667	0.114917755126953
1.798	0.116348266601563
1.80133333333334	0.120162963867188
1.80466666666667	0.126838684082031
1.808	0.132083892822266
1.81133333333334	0.136375427246094
1.81466666666667	0.140666961669922
1.818	0.142574310302735
1.82133333333334	0.140666961669922
1.82466666666667	0.138282775878906
1.828	0.13875961303711
1.83133333333334	0.137805938720703
1.83466666666667	0.136375427246094
1.838	0.136375427246094
1.84133333333334	0.139236450195313
1.84466666666667	0.141143798828125
1.848	0.141143798828125
1.85133333333334	0.142574310302735
1.85466666666667	0.143527984619141
1.858	0.140666961669922
1.86133333333334	0.135421752929688
1.86466666666667	0.135421752929688
1.868	0.140190124511719
1.87133333333334	0.14495849609375
1.87466666666667	0.14638900756836
1.878	0.150203704833985
1.88133333333334	0.158786773681641
1.88466666666667	0.165939331054688
1.888	0.165462493896485
1.89133333333334	0.160694122314453
1.89466666666667	0.16021728515625
1.898	0.164031982421875
1.90133333333334	0.164985656738281
1.90466666666667	0.163555145263672
1.908	0.160694122314453
1.91133333333334	0.16021728515625
1.91466666666667	0.157833099365235
1.918	0.151157379150391
1.92133333333334	0.144481658935547
1.92466666666667	0.139713287353516
1.928	0.141620635986328
1.93133333333334	0.14495849609375
1.93466666666667	0.148773193359375
1.938	0.154972076416016
1.94133333333334	0.159263610839844
1.94466666666667	0.161170959472656
1.948	0.157356262207031
1.95133333333334	0.154495239257813
1.95466666666667	0.152111053466797
1.958	0.149726867675781
1.96133333333334	0.145912170410156
1.96466666666667	0.141620635986328
1.968	0.141143798828125
1.97133333333334	0.142097473144531
1.97466666666667	0.143051147460938
1.978	0.141143798828125
1.98133333333334	0.139713287353516
1.98466666666667	0.137805938720703
1.988	0.136375427246094
1.99133333333334	0.133514404296875
1.99466666666667	0.130653381347656
1.998	0.130176544189453
2.00133333333334	0.126838684082031
2.00466666666667	0.125408172607422
2.008	0.123977661132813
2.01133333333334	0.123977661132813
2.01466666666667	0.121593475341797
2.018	0.11587142944336
2.02133333333334	0.112056732177735
2.02466666666667	0.10824203491211
2.028	0.105381011962891
2.03133333333334	0.102519989013672
2.03466666666667	0.102996826171875
2.038	0.107288360595703
2.04133333333334	0.112533569335938
2.04466666666667	0.119686126708985
2.048	0.126361846923828
2.05133333333334	0.133514404296875
2.05466666666667	0.136852264404297
2.058	0.135421752929688
2.06133333333334	0.132560729980469
2.06466666666667	0.128269195556641
2.068	0.126838684082031
2.07133333333334	0.124454498291016
2.07466666666667	0.12350082397461
2.078	0.124454498291016
2.08133333333334	0.124454498291016
2.08466666666667	0.123977661132813
2.088	0.124454498291016
2.09133333333334	0.128746032714844
2.09466666666667	0.133991241455078
2.098	0.139713287353516
2.10133333333334	0.14495849609375
2.10466666666667	0.150203704833985
2.108	0.150203704833985
2.11133333333334	0.145912170410156
2.11466666666667	0.141143798828125
2.118	0.136852264404297
2.12133333333334	0.130176544189453
2.12466666666667	0.120639801025391
2.128	0.113010406494141
2.13133333333334	0.108718872070313
2.13466666666667	0.105381011962891
2.138	0.105381011962891
2.14133333333334	0.111579895019531
2.14466666666667	0.1220703125
2.148	0.12969970703125
2.15133333333334	0.12969970703125
2.15466666666667	0.127792358398438
2.158	0.124931335449219
2.16133333333334	0.1220703125
2.16466666666667	0.119686126708985
2.168	0.120162963867188
2.17133333333334	0.122547149658203
2.17466666666667	0.125408172607422
2.178	0.128746032714844
2.18133333333334	0.134468078613281
2.18466666666667	0.139236450195313
2.188	0.142574310302735
2.19133333333334	0.145435333251953
2.19466666666667	0.146865844726563
2.198	0.148296356201172
2.20133333333334	0.145435333251953
2.20466666666667	0.142574310302735
2.208	0.137805938720703
2.21133333333334	0.133037567138672
2.21466666666667	0.132083892822266
2.218	0.134468078613281
2.22133333333334	0.139236450195313
2.22466666666667	0.144004821777344
2.228	0.151634216308594
2.23133333333334	0.158309936523438
2.23466666666667	0.16021728515625
2.238	0.156402587890625
2.24133333333334	0.151157379150391
2.24466666666667	0.147342681884766
2.248	0.145435333251953
2.25133333333334	0.145435333251953
2.25466666666667	0.147342681884766
2.258	0.149726867675781
2.26133333333334	0.149250030517578
2.26466666666667	0.146865844726563
2.268	0.14495849609375
2.27133333333334	0.144004821777344
2.27466666666667	0.147819519042969
2.278	0.153064727783203
2.28133333333334	0.157833099365235
2.28466666666667	0.162601470947266
2.288	0.165939331054688
2.29133333333334	0.168323516845703
2.29466666666667	0.164985656738281
2.298	0.160694122314453
2.30133333333334	0.156879425048828
2.30466666666667	0.154495239257813
2.308	0.149726867675781
2.31133333333334	0.147342681884766
2.31466666666667	0.150680541992188
2.318	0.156879425048828
2.32133333333334	0.162601470947266
2.32466666666667	0.165462493896485
2.328	0.16927719116211
2.33133333333334	0.170707702636719
2.33466666666667	0.1678466796875
2.338	0.165939331054688
2.34133333333334	0.162601470947266
2.34466666666667	0.160694122314453
2.348	0.156879425048828
2.35133333333334	0.154495239257813
2.35466666666667	0.153064727783203
2.358	0.151157379150391
2.36133333333334	0.151157379150391
2.36466666666667	0.150680541992188
2.368	0.150680541992188
2.37133333333334	0.147819519042969
2.37466666666667	0.14495849609375
2.378	0.141620635986328
2.38133333333334	0.1373291015625
2.38466666666667	0.136375427246094
2.388	0.137805938720703
2.39133333333334	0.142097473144531
2.39466666666667	0.145912170410156
2.398	0.147819519042969
2.40133333333334	0.151157379150391
2.40466666666667	0.153541564941406
2.408	0.154972076416016
2.41133333333334	0.151634216308594
2.41466666666667	0.147819519042969
2.418	0.143051147460938
2.42133333333334	0.135421752929688
2.42466666666667	0.126838684082031
2.428	0.119686126708985
2.43133333333334	0.118255615234375
2.43466666666667	0.121116638183594
2.438	0.128269195556641
2.44133333333334	0.139713287353516
2.44466666666667	0.151157379150391
2.448	0.162601470947266
2.45133333333334	0.171184539794922
2.45466666666667	0.17547607421875
2.458	0.17547607421875
2.46133333333334	0.173568725585938
2.46466666666667	0.16927719116211
2.468	0.16164779663086
2.47133333333334	0.150680541992188
2.47466666666667	0.142574310302735
2.478	0.1373291015625
2.48133333333334	0.133037567138672
2.48466666666667	0.128269195556641
2.488	0.128269195556641
2.49133333333334	0.133037567138672
2.49466666666667	0.1373291015625
2.498	0.140190124511719
2.50133333333334	0.145435333251953
2.50466666666667	0.156402587890625
2.508	0.167369842529297
2.51133333333334	0.173091888427735
2.51466666666667	0.173568725585938
2.518	0.172138214111328
2.52133333333334	0.171661376953125
2.52466666666667	0.171184539794922
2.528	0.170230865478516
2.53133333333334	0.170230865478516
2.53466666666667	0.173091888427735
2.538	0.178337097167969
2.54133333333334	0.179767608642578
2.54466666666667	0.174522399902344
2.548	0.169754028320313
2.55133333333334	0.165939331054688
2.55466666666667	0.164031982421875
2.558	0.161170959472656
2.56133333333334	0.158309936523438
2.56466666666667	0.157833099365235
2.568	0.154972076416016
2.57133333333334	0.153541564941406
2.57466666666667	0.153064727783203
2.578	0.153541564941406
2.58133333333334	0.153064727783203
2.58466666666667	0.151634216308594
2.588	0.151634216308594
2.59133333333334	0.153064727783203
2.59466666666667	0.156402587890625
2.598	0.158786773681641
2.60133333333334	0.163555145263672
2.60466666666667	0.166893005371094
2.608	0.169754028320313
2.61133333333334	0.170230865478516
2.61466666666667	0.168800354003906
2.618	0.168800354003906
2.62133333333334	0.166416168212891
2.62466666666667	0.162124633789063
2.628	0.156879425048828
2.63133333333334	0.155448913574219
2.63466666666667	0.156402587890625
2.638	0.161170959472656
2.64133333333334	0.1678466796875
2.64466666666667	0.173091888427735
2.648	0.178337097167969
2.65133333333334	0.181674957275391
2.65466666666667	0.182151794433594
2.658	0.177383422851563
2.66133333333334	0.172615051269531
2.66466666666667	0.173568725585938
2.668	0.174045562744141
2.67133333333334	0.173091888427735
2.67466666666667	0.170230865478516
2.678	0.165462493896485
2.68133333333334	0.163555145263672
2.68466666666667	0.16164779663086
2.688	0.164031982421875
2.69133333333334	0.165462493896485
2.69466666666667	0.165462493896485
2.698	0.164508819580078
2.70133333333334	0.162124633789063
2.70466666666667	0.158309936523438
2.708	0.152587890625
2.71133333333334	0.151634216308594
2.71466666666667	0.155448913574219
2.718	0.161170959472656
2.72133333333334	0.163078308105469
2.72466666666667	0.165462493896485
2.728	0.166416168212891
2.73133333333334	0.166893005371094
2.73466666666667	0.164031982421875
2.738	0.159740447998047
2.74133333333334	0.156402587890625
2.74466666666667	0.154495239257813
2.748	0.157356262207031
2.75133333333334	0.16164779663086
2.75466666666667	0.165462493896485
2.758	0.169754028320313
2.76133333333334	0.175952911376953
2.76466666666667	0.180721282958985
2.768	0.184059143066406
2.77133333333334	0.185012817382813
2.77466666666667	0.188827514648438
2.778	0.193119049072266
2.78133333333334	0.193595886230469
2.78466666666667	0.191688537597656
2.788	0.183582305908203
2.79133333333334	0.176429748535156
2.79466666666667	0.170230865478516
2.798	0.168323516845703
2.80133333333334	0.168800354003906
2.80466666666667	0.171184539794922
2.808	0.175952911376953
2.81133333333334	0.178813934326172
2.81466666666667	0.17547607421875
2.818	0.170707702636719
2.82133333333334	0.167369842529297
2.82466666666667	0.164985656738281
2.828	0.163078308105469
2.83133333333334	0.159740447998047
2.83466666666667	0.162124633789063
2.838	0.162601470947266
2.84133333333334	0.160694122314453
2.84466666666667	0.159263610839844
2.848	0.157833099365235
2.85133333333334	0.156402587890625
2.85466666666667	0.153064727783203
2.858	0.151157379150391
2.86133333333334	0.151157379150391
2.86466666666667	0.151157379150391
2.868	0.153541564941406
2.87133333333334	0.158786773681641
2.87466666666667	0.163555145263672
2.878	0.164985656738281
2.88133333333334	0.164031982421875
2.88466666666667	0.164985656738281
2.888	0.163555145263672
2.89133333333334	0.16164779663086
2.89466666666667	0.16021728515625
2.898	0.164031982421875
2.90133333333334	0.170707702636719
2.90466666666667	0.174522399902344
2.908	0.175952911376953
2.91133333333334	0.174522399902344
2.91466666666667	0.174522399902344
2.918	0.174999237060547
2.92133333333334	0.174522399902344
2.92466666666667	0.172615051269531
2.928	0.171184539794922
2.93133333333334	0.173568725585938
2.93466666666667	0.175952911376953
2.938	0.17547607421875
2.94133333333334	0.173568725585938
2.94466666666667	0.174045562744141
2.948	0.178337097167969
2.95133333333334	0.182151794433594
2.95466666666667	0.183582305908203
2.958	0.184059143066406
2.96133333333334	0.186443328857422
2.96466666666667	0.19073486328125
2.968	0.196933746337891
2.97133333333334	0.201702117919922
2.97466666666667	0.205039978027344
2.978	0.205516815185547
2.98133333333334	0.204563140869141
2.98466666666667	0.201702117919922
2.988	0.195980072021485
2.99133333333334	0.188827514648438
2.99466666666667	0.180721282958985
2.998	0.174999237060547
3.00133333333334	0.172615051269531
3.00466666666667	0.174045562744141
3.008	0.176429748535156
3.01133333333334	0.179767608642578
3.01466666666667	0.187397003173828
3.018	0.199317932128906
3.02133333333334	0.208377838134766
3.02466666666667	0.209808349609375
3.028	0.205516815185547
3.03133333333334	0.200748443603516
3.03466666666667	0.195980072021485
3.038	0.19216537475586
3.04133333333334	0.191688537597656
3.04466666666667	0.19073486328125
3.048	0.19073486328125
3.05133333333334	0.191211700439453
3.05466666666667	0.192642211914063
3.058	0.194072723388672
3.06133333333334	0.192642211914063
3.06466666666667	0.196456909179688
3.068	0.202178955078125
3.07133333333334	0.206470489501953
3.07466666666667	0.205039978027344
3.078	0.199317932128906
3.08133333333334	0.193595886230469
3.08466666666667	0.185966491699219
3.088	0.177383422851563
3.09133333333334	0.168800354003906
3.09466666666667	0.166416168212891
3.098	0.167369842529297
3.10133333333334	0.171661376953125
3.10466666666667	0.178813934326172
3.108	0.189304351806641
3.11133333333334	0.202178955078125
3.11466666666667	0.210762023925781
3.118	0.215530395507813
3.12133333333334	0.216484069824219
3.12466666666667	0.214099884033203
3.128	0.208377838134766
3.13133333333334	0.205039978027344
3.13466666666667	0.205039978027344
3.138	0.206470489501953
3.14133333333334	0.204563140869141
3.14466666666667	0.201225280761719
3.148	0.198841094970703
3.15133333333334	0.197410583496094
3.15466666666667	0.201702117919922
3.158	0.209331512451172
3.16133333333334	0.218868255615235
3.16466666666667	0.2288818359375
3.168	0.23794174194336
3.17133333333334	0.245094299316406
3.17466666666667	0.246524810791016
3.178	0.246047973632813
3.18133333333334	0.250816345214844
3.18466666666667	0.257492065429688
3.188	0.262260437011719
3.19133333333334	0.263214111328125
3.19466666666667	0.264644622802735
3.198	0.269412994384766
3.20133333333334	0.277519226074219
3.20466666666667	0.287532806396485
3.208	0.297069549560547
3.21133333333334	0.306129455566406
3.21466666666667	0.317096710205078
3.218	0.323295593261719
3.22133333333334	0.318050384521485
3.22466666666667	0.306129455566406
3.228	0.300407409667969
3.23133333333334	0.299930572509766
3.23466666666667	0.294685363769531
3.238	0.286579132080078
3.24133333333334	0.283241271972656
3.24466666666667	0.287055969238281
3.248	0.288486480712891
3.25133333333334	0.287532806396485
3.25466666666667	0.286579132080078
3.258	0.285148620605469
3.26133333333334	0.278472900390625
3.26466666666667	0.264644622802735
3.268	0.250816345214844
3.27133333333334	0.241279602050781
3.27466666666667	0.236988067626953
3.278	0.234127044677735
3.28133333333334	0.233173370361328
3.28466666666667	0.233650207519531
3.288	0.235080718994141
3.29133333333334	0.233650207519531
3.29466666666667	0.226497650146485
3.298	0.218868255615235
3.30133333333334	0.216960906982422
3.30466666666667	0.220775604248047
3.308	0.224113464355469
3.31133333333334	0.224113464355469
3.31466666666667	0.220298767089844
3.318	0.216007232666016
3.32133333333334	0.210762023925781
3.32466666666667	0.20742416381836
3.328	0.206470489501953
3.33133333333334	0.20599365234375
3.33466666666667	0.207901000976563
3.338	0.212669372558594
3.34133333333334	0.219345092773438
3.34466666666667	0.224590301513672
3.348	0.224113464355469
3.35133333333334	0.22268295288086
3.35466666666667	0.221729278564453
3.358	0.223636627197266
3.36133333333334	0.223636627197266
3.36466666666667	0.220298767089844
3.368	0.217437744140625
3.37133333333334	0.217914581298828
3.37466666666667	0.216960906982422
3.378	0.214099884033203
3.38133333333334	0.209808349609375
3.38466666666667	0.210762023925781
3.388	0.214099884033203
3.39133333333334	0.218868255615235
3.39466666666667	0.219821929931641
3.398	0.219345092773438
3.40133333333334	0.217914581298828
3.40466666666667	0.216960906982422
3.408	0.214099884033203
3.41133333333334	0.210762023925781
3.41466666666667	0.214576721191406
3.418	0.220775604248047
3.42133333333334	0.226974487304688
3.42466666666667	0.229358673095703
3.428	0.233173370361328
3.43133333333334	0.23651123046875
3.43466666666667	0.236988067626953
3.438	0.232696533203125
3.44133333333334	0.226974487304688
3.44466666666667	0.22125244140625
3.448	0.217437744140625
3.45133333333334	0.214099884033203
3.45466666666667	0.211715698242188
3.458	0.210762023925781
3.46133333333334	0.211715698242188
3.46466666666667	0.21505355834961
3.468	0.217914581298828
3.47133333333334	0.220775604248047
3.47466666666667	0.223159790039063
3.478	0.227928161621094
3.48133333333334	0.234127044677735
3.48466666666667	0.238895416259766
3.488	0.239849090576172
3.49133333333334	0.240325927734375
3.49466666666667	0.241756439208985
3.498	0.241756439208985
3.50133333333334	0.23651123046875
3.50466666666667	0.2288818359375
3.508	0.22125244140625
3.51133333333334	0.214099884033203
3.51466666666667	0.209331512451172
3.518	0.20742416381836
3.52133333333334	0.206947326660156
3.52466666666667	0.210285186767578
3.528	0.214099884033203
3.53133333333334	0.216484069824219
3.53466666666667	0.216007232666016
3.538	0.213623046875
3.54133333333334	0.214576721191406
3.54466666666667	0.214099884033203
3.548	0.214099884033203
3.55133333333334	0.214576721191406
3.55466666666667	0.217914581298828
3.558	0.221729278564453
3.56133333333334	0.221729278564453
3.56466666666667	0.220298767089844
3.568	0.216007232666016
3.57133333333334	0.212192535400391
3.57466666666667	0.208377838134766
3.578	0.207901000976563
3.58133333333334	0.211238861083985
3.58466666666667	0.21505355834961
3.588	0.218868255615235
3.59133333333334	0.221729278564453
3.59466666666667	0.224590301513672
3.598	0.224113464355469
3.60133333333334	0.223636627197266
3.60466666666667	0.227451324462891
3.608	0.235557556152344
3.61133333333334	0.242710113525391
3.61466666666667	0.246047973632813
3.618	0.247478485107422
3.62133333333334	0.244617462158203
3.62466666666667	0.236988067626953
3.628	0.229358673095703
3.63133333333334	0.225543975830078
3.63466666666667	0.226020812988281
3.638	0.227451324462891
3.64133333333334	0.227928161621094
3.64466666666667	0.227928161621094
3.648	0.22268295288086
3.65133333333334	0.216007232666016
3.65466666666667	0.206470489501953
3.658	0.19979476928711
3.66133333333334	0.19216537475586
3.66466666666667	0.185489654541016
3.668	0.180244445800781
3.67133333333334	0.17547607421875
3.67466666666667	0.16927719116211
3.678	0.162601470947266
3.68133333333334	0.157833099365235
3.68466666666667	0.15401840209961
3.688	0.150203704833985
3.69133333333334	0.145912170410156
3.69466666666667	0.139713287353516
3.698	0.128746032714844
3.70133333333334	0.113964080810547
3.70466666666667	0.0967979431152344
3.708	0.08392333984375
3.71133333333334	0.0696182250976563
3.71466666666667	0.0591278076171875
3.718	0.0519752502441407
3.72133333333334	0.0500679016113282
3.72466666666667	0.0514984130859375
3.728	0.0524520874023438
3.73133333333334	0.0576972961425782
3.73466666666667	0.0634193420410157
3.738	0.0777244567871094
3.74133333333334	0.100135803222656
3.74466666666667	0.131607055664063
3.748	0.168800354003906
3.75133333333334	0.210762023925781
3.75466666666667	0.258922576904297
3.758	0.309467315673828
3.76133333333334	0.359535217285156
3.76466666666667	0.408649444580078
3.768	0.456809997558594
3.77133333333334	0.503063201904297
3.77466666666667	0.547885894775391
3.778	0.590801239013672
3.78133333333334	0.631809234619141
3.78466666666667	0.670433044433594
3.788	0.709056854248047
3.79133333333334	0.748634338378907
3.79466666666667	0.787734985351563
3.798	0.822544097900391
3.80133333333334	0.8544921875
3.80466666666667	0.884056091308594
3.808	0.910282135009766
3.81133333333334	0.932693481445313
3.81466666666667	0.950813293457031
3.818	0.966548919677735
3.82133333333334	0.977039337158203
3.82466666666667	0.977516174316406
3.828	0.972270965576172
3.83133333333334	0.965118408203125
3.83466666666667	0.957489013671875
3.838	0.944614410400391
3.84133333333334	0.927925109863281
3.84466666666667	0.910282135009766
3.848	0.890731811523438
3.85133333333334	0.864505767822266
3.85466666666667	0.830650329589844
3.858	0.795841217041016
3.86133333333334	0.766277313232422
3.86466666666667	0.740528106689453
3.868	0.712394714355469
3.87133333333334	0.686168670654297
3.87466666666667	0.661849975585938
3.878	0.637531280517578
3.88133333333334	0.60415267944336
3.88466666666667	0.566959381103516
3.888	0.5340576171875
3.89133333333334	0.504493713378907
3.89466666666667	0.478267669677735
3.898	0.453948974609375
3.90133333333334	0.43487548828125
3.90466666666667	0.423431396484375
3.908	0.4119873046875
3.91133333333334	0.399589538574219
3.91466666666667	0.383853912353516
3.918	0.371456146240235
3.92133333333334	0.364780426025391
3.92466666666667	0.359535217285156
3.928	0.356197357177735
3.93133333333334	0.353336334228516
3.93466666666667	0.351905822753906
3.938	0.347137451171875
3.94133333333334	0.337600708007813
3.94466666666667	0.327587127685547
3.948	0.319480895996094
3.95133333333334	0.310897827148438
3.95466666666667	0.304222106933594
3.958	0.303745269775391
3.96133333333334	0.312328338623047
3.96466666666667	0.322818756103516
3.968	0.333309173583985
3.97133333333334	0.348567962646485
3.97466666666667	0.369071960449219
3.978	0.39052963256836
3.98133333333334	0.407695770263672
3.98466666666667	0.425338745117188
3.988	0.45013427734375
3.99133333333334	0.483989715576172
3.99466666666667	0.52642822265625
3.998	0.578403472900391
4.00133333333334	0.640869140625
4.00466666666667	0.716209411621094
4.008	0.799655914306641
4.01133333333334	0.893115997314453
4.01466666666667	0.994205474853516
4.018	1.10435485839844
4.02133333333334	1.22451782226563
4.02466666666667	1.35040283203125
4.028	1.48534774780274
4.03133333333334	1.62267684936524
4.03466666666667	1.76143646240235
4.038	1.89399719238281
4.04133333333334	2.01463699340821
4.04466666666667	2.11954116821289
4.048	2.20346450805664
4.05133333333334	2.26688385009766
4.05466666666667	2.30693817138672
4.058	2.32219696044922
4.06133333333334	2.31552124023438
4.06466666666667	2.2883415222168
4.068	2.24161148071289
4.07133333333334	2.17103958129883
4.07466666666667	2.07948684692383
4.078	1.97649002075196
4.08133333333334	1.86538696289063
4.08466666666667	1.74903869628906
4.088	1.62458419799805
4.09133333333334	1.49917602539063
4.09466666666667	1.37472152709961
4.098	1.25503540039063
4.10133333333334	1.14011764526367
4.10466666666667	1.03139877319336
4.108	0.931739807128906
4.11133333333334	0.844955444335938
4.11466666666667	0.77199935913086
4.118	0.708103179931641
4.12133333333334	0.651836395263672
4.12466666666667	0.604629516601563
4.128	0.567913055419922
4.13133333333334	0.535011291503907
4.13466666666667	0.505924224853516
4.138	0.479221343994141
4.14133333333334	0.454425811767578
4.14466666666667	0.429153442382813
4.148	0.403881072998047
4.15133333333334	0.380992889404297
4.15466666666667	0.360965728759766
4.158	0.345706939697266
4.16133333333334	0.333309173583985
4.16466666666667	0.325679779052735
4.168	0.3204345703125
4.17133333333334	0.317573547363281
4.17466666666667	0.316619873046875
4.178	0.316619873046875
4.18133333333334	0.319004058837891
4.18466666666667	0.322818756103516
4.188	0.325679779052735
4.19133333333334	0.325202941894531
4.19466666666667	0.322818756103516
4.198	0.316619873046875
4.20133333333334	0.307083129882813
4.20466666666667	0.294208526611328
4.208	0.277996063232422
4.21133333333334	0.261306762695313
4.21466666666667	0.244617462158203
4.218	0.23031234741211
4.22133333333334	0.214576721191406
4.22466666666667	0.201225280761719
4.228	0.193119049072266
4.23133333333334	0.190258026123047
4.23466666666667	0.189781188964844
4.238	0.188350677490235
4.24133333333334	0.185966491699219
4.24466666666667	0.179290771484375
4.248	0.169754028320313
4.25133333333334	0.156402587890625
4.25466666666667	0.142097473144531
4.258	0.128746032714844
4.26133333333334	0.117778778076172
4.26466666666667	0.106334686279297
4.268	0.0925064086914063
4.27133333333334	0.0777244567871094
4.27466666666667	0.0629425048828125
4.278	0.0500679016113282
4.28133333333334	0.0395774841308594
4.28466666666667	0.0314712524414063
4.288	0.02288818359375
4.29133333333334	0.0166893005371094
4.29466666666667	0.0133514404296875
4.298	0.0143051147460938
4.30133333333334	0.0162124633789063
4.30466666666667	0.02288818359375
4.308	0.0367164611816406
4.31133333333334	0.0519752502441407
4.31466666666667	0.0667572021484375
4.318	0.0767707824707032
4.32133333333334	0.0858306884765625
4.32466666666667	0.0925064086914063
4.328	0.0972747802734375
4.33133333333334	0.0996589660644531
4.33466666666667	0.10061264038086
4.338	0.103473663330078
4.34133333333334	0.110149383544922
4.34466666666667	0.119209289550781
4.348	0.134468078613281
4.35133333333334	0.153064727783203
4.35466666666667	0.170707702636719
4.358	0.182628631591797
4.36133333333334	0.186920166015625
4.36466666666667	0.188350677490235
4.368	0.186443328857422
4.37133333333334	0.18310546875
4.37466666666667	0.181198120117188
4.378	0.183582305908203
4.38133333333334	0.191688537597656
4.38466666666667	0.201225280761719
4.388	0.210285186767578
4.39133333333334	0.218868255615235
4.39466666666667	0.228404998779297
4.398	0.237464904785156
4.40133333333334	0.241279602050781
4.40466666666667	0.241279602050781
4.408	0.236988067626953
4.41133333333334	0.227928161621094
4.41466666666667	0.216960906982422
4.418	0.208854675292969
4.42133333333334	0.205039978027344
4.42466666666667	0.205516815185547
4.428	0.209808349609375
4.43133333333334	0.218391418457031
4.43466666666667	0.226020812988281
4.438	0.23031234741211
4.44133333333334	0.231742858886719
4.44466666666667	0.231742858886719
4.448	0.23031234741211
4.45133333333334	0.23031234741211
4.45466666666667	0.231742858886719
4.458	0.234127044677735
4.46133333333334	0.232696533203125
4.46466666666667	0.231266021728516
4.468	0.2288818359375
4.47133333333334	0.228404998779297
4.47466666666667	0.2288818359375
4.478	0.229835510253906
4.48133333333334	0.234127044677735
4.48466666666667	0.238895416259766
4.488	0.246047973632813
4.49133333333334	0.247478485107422
4.49466666666667	0.245094299316406
4.498	0.243663787841797
4.50133333333334	0.244617462158203
4.50466666666667	0.24557113647461
4.508	0.242710113525391
4.51133333333334	0.240325927734375
4.51466666666667	0.241756439208985
4.518	0.240802764892578
4.52133333333334	0.239849090576172
4.52466666666667	0.238895416259766
4.528	0.242710113525391
4.53133333333334	0.246047973632813
4.53466666666667	0.247001647949219
4.538	0.248432159423828
4.54133333333334	0.247478485107422
4.54466666666667	0.244617462158203
4.548	0.238895416259766
4.55133333333334	0.232696533203125
4.55466666666667	0.229358673095703
4.558	0.2288818359375
4.56133333333334	0.231266021728516
4.56466666666667	0.23651123046875
4.568	0.240802764892578
4.57133333333334	0.244140625
4.57466666666667	0.247001647949219
4.578	0.250339508056641
4.58133333333334	0.252246856689453
4.58466666666667	0.250816345214844
4.588	0.247001647949219
4.59133333333334	0.244617462158203
4.59466666666667	0.243186950683594
4.598	0.242233276367188
4.60133333333334	0.243663787841797
4.60466666666667	0.246524810791016
4.608	0.250339508056641
4.61133333333334	0.250816345214844
4.61466666666667	0.249385833740235
4.618	0.248432159423828
4.62133333333334	0.247478485107422
4.62466666666667	0.250339508056641
4.628	0.254631042480469
4.63133333333334	0.260353088378906
4.63466666666667	0.261783599853516
4.638	0.259876251220703
4.64133333333334	0.255107879638672
4.64466666666667	0.248908996582031
4.648	0.244140625
4.65133333333334	0.243663787841797
4.65466666666667	0.248908996582031
4.658	0.252246856689453
4.66133333333334	0.252723693847656
4.66466666666667	0.25177001953125
4.668	0.249862670898438
4.67133333333334	0.246524810791016
4.67466666666667	0.240802764892578
4.678	0.239849090576172
4.68133333333334	0.241756439208985
4.68466666666667	0.240802764892578
4.688	0.240325927734375
4.69133333333334	0.240802764892578
4.69466666666667	0.240802764892578
4.698	0.23794174194336
4.70133333333334	0.236034393310547
4.70466666666667	0.240802764892578
4.708	0.244140625
4.71133333333334	0.243186950683594
4.71466666666667	0.239849090576172
4.718	0.234127044677735
4.72133333333334	0.225067138671875
4.72466666666667	0.215530395507813
4.728	0.212192535400391
4.73133333333334	0.212669372558594
4.73466666666667	0.212192535400391
4.738	0.214576721191406
4.74133333333334	0.219345092773438
4.74466666666667	0.224113464355469
4.748	0.221729278564453
4.75133333333334	0.217914581298828
4.75466666666667	0.218391418457031
4.758	0.224590301513672
4.76133333333334	0.235080718994141
4.76466666666667	0.246047973632813
4.768	0.255584716796875
4.77133333333334	0.261306762695313
4.77466666666667	0.265598297119141
4.778	0.26702880859375
4.78133333333334	0.263690948486328
4.78466666666667	0.255107879638672
4.788	0.248908996582031
4.79133333333334	0.24557113647461
4.79466666666667	0.241756439208985
4.798	0.234603881835938
4.80133333333334	0.230789184570313
4.80466666666667	0.236988067626953
4.808	0.249385833740235
4.81133333333334	0.263214111328125
4.81466666666667	0.275135040283203
4.818	0.287055969238281
4.82133333333334	0.294208526611328
4.82466666666667	0.290870666503906
4.828	0.280380249023438
4.83133333333334	0.26702880859375
4.83466666666667	0.253677368164063
4.838	0.243186950683594
4.84133333333334	0.234603881835938
4.84466666666667	0.232219696044922
4.848	0.231742858886719
4.85133333333334	0.231742858886719
4.85466666666667	0.235080718994141
4.858	0.238895416259766
4.86133333333334	0.240802764892578
4.86466666666667	0.237464904785156
4.868	0.234603881835938
4.87133333333334	0.23651123046875
4.87466666666667	0.241756439208985
4.878	0.247001647949219
4.88133333333334	0.250339508056641
4.88466666666667	0.254631042480469
4.888	0.260353088378906
4.89133333333334	0.264644622802735
4.89466666666667	0.26082992553711
4.898	0.255107879638672
4.90133333333334	0.248908996582031
4.90466666666667	0.246524810791016
4.908	0.246047973632813
4.91133333333334	0.24557113647461
4.91466666666667	0.247478485107422
4.918	0.247955322265625
4.92133333333334	0.247001647949219
4.92466666666667	0.244140625
4.928	0.239849090576172
4.93133333333334	0.235557556152344
4.93466666666667	0.229835510253906
4.938	0.227928161621094
4.94133333333334	0.2288818359375
4.94466666666667	0.23031234741211
4.948	0.229358673095703
4.95133333333334	0.226497650146485
4.95466666666667	0.225543975830078
4.958	0.223636627197266
4.96133333333334	0.223159790039063
4.96466666666667	0.220775604248047
4.968	0.221729278564453
4.97133333333334	0.224113464355469
4.97466666666667	0.227451324462891
4.978	0.229835510253906
4.98133333333334	0.232696533203125
4.98466666666667	0.237464904785156
4.988	0.243186950683594
4.99133333333334	0.249385833740235
4.99466666666667	0.252723693847656
4.998	0.25320053100586
5.00133333333334	0.249385833740235
5.00466666666667	0.246047973632813
5.008	0.245094299316406
5.01133333333334	0.247478485107422
5.01466666666667	0.25177001953125
5.018	0.256538391113281
5.02133333333334	0.266551971435547
5.02466666666667	0.281333923339844
5.028	0.293731689453125
5.03133333333334	0.300407409667969
5.03466666666667	0.302791595458985
5.038	0.308036804199219
5.04133333333334	0.310420989990235
5.04466666666667	0.301837921142578
5.048	0.288009643554688
5.05133333333334	0.27608871459961
5.05466666666667	0.269412994384766
5.058	0.264644622802735
5.06133333333334	0.264167785644531
5.06466666666667	0.265598297119141
5.068	0.267982482910156
5.07133333333334	0.267982482910156
5.07466666666667	0.264644622802735
5.078	0.257492065429688
5.08133333333334	0.247955322265625
5.08466666666667	0.239372253417969
5.088	0.23031234741211
5.09133333333334	0.223159790039063
5.09466666666667	0.217914581298828
5.098	0.218868255615235
5.10133333333334	0.22268295288086
5.10466666666667	0.226497650146485
5.108	0.229358673095703
5.11133333333334	0.232219696044922
5.11466666666667	0.23794174194336
5.118	0.239372253417969
5.12133333333334	0.239372253417969
5.12466666666667	0.238895416259766
5.128	0.242710113525391
5.13133333333334	0.248432159423828
5.13466666666667	0.250339508056641
5.138	0.248908996582031
5.14133333333334	0.24557113647461
5.14466666666667	0.244140625
5.148	0.242710113525391
5.15133333333334	0.241756439208985
5.15466666666667	0.246524810791016
5.158	0.255584716796875
5.16133333333334	0.264644622802735
5.16466666666667	0.267982482910156
5.168	0.271320343017578
5.17133333333334	0.273704528808594
5.17466666666667	0.276565551757813
5.178	0.278949737548828
5.18133333333334	0.280380249023438
5.18466666666667	0.283241271972656
5.188	0.283241271972656
5.19133333333334	0.280380249023438
5.19466666666667	0.274181365966797
5.198	0.268936157226563
5.20133333333334	0.267982482910156
5.20466666666667	0.270366668701172
5.208	0.274181365966797
5.21133333333334	0.278472900390625
5.21466666666667	0.280857086181641
5.218	0.275135040283203
5.22133333333334	0.264167785644531
5.22466666666667	0.255584716796875
5.228	0.249862670898438
5.23133333333334	0.244617462158203
5.23466666666667	0.241279602050781
5.238	0.247478485107422
5.24133333333334	0.257015228271485
5.24466666666667	0.264167785644531
5.248	0.267505645751953
5.25133333333334	0.269412994384766
5.25466666666667	0.269889831542969
5.258	0.264644622802735
5.26133333333334	0.257015228271485
5.26466666666667	0.252246856689453
5.268	0.248432159423828
5.27133333333334	0.245094299316406
5.27466666666667	0.239849090576172
5.278	0.238895416259766
5.28133333333334	0.240802764892578
5.28466666666667	0.244140625
5.288	0.25177001953125
5.29133333333334	0.263214111328125
5.29466666666667	0.275135040283203
5.298	0.280857086181641
5.30133333333334	0.284194946289063
5.30466666666667	0.287055969238281
5.308	0.285625457763672
5.31133333333334	0.281810760498047
5.31466666666667	0.280380249023438
5.318	0.284671783447266
5.32133333333334	0.289440155029297
5.32466666666667	0.288486480712891
5.328	0.285625457763672
5.33133333333334	0.283241271972656
5.33466666666667	0.278949737548828
5.338	0.271797180175781
5.34133333333334	0.265598297119141
5.34466666666667	0.264644622802735
5.348	0.266551971435547
5.35133333333334	0.268936157226563
5.35466666666667	0.271320343017578
5.358	0.273227691650391
5.36133333333334	0.270843505859375
5.36466666666667	0.267505645751953
5.368	0.263214111328125
5.37133333333334	0.261306762695313
5.37466666666667	0.258445739746094
5.378	0.257015228271485
5.38133333333334	0.257492065429688
5.38466666666667	0.2593994140625
5.388	0.262260437011719
5.39133333333334	0.262737274169922
5.39466666666667	0.264644622802735
5.398	0.265598297119141
5.40133333333334	0.266075134277344
5.40466666666667	0.263214111328125
5.408	0.261306762695313
5.41133333333334	0.26082992553711
5.41466666666667	0.262737274169922
5.418	0.265121459960938
5.42133333333334	0.268936157226563
5.42466666666667	0.273227691650391
5.428	0.277042388916016
5.43133333333334	0.279903411865235
5.43466666666667	0.281810760498047
5.438	0.284194946289063
5.44133333333334	0.285148620605469
5.44466666666667	0.284194946289063
5.448	0.286579132080078
5.45133333333334	0.2899169921875
5.45466666666667	0.291824340820313
5.458	0.287532806396485
5.46133333333334	0.282764434814453
5.46466666666667	0.279903411865235
5.468	0.27608871459961
5.47133333333334	0.270843505859375
5.47466666666667	0.265598297119141
5.478	0.265121459960938
5.48133333333334	0.269412994384766
5.48466666666667	0.275135040283203
5.488	0.278472900390625
5.49133333333334	0.277996063232422
5.49466666666667	0.273227691650391
5.498	0.26845932006836
5.50133333333334	0.264167785644531
5.50466666666667	0.258445739746094
5.508	0.251293182373047
5.51133333333334	0.246047973632813
5.51466666666667	0.24557113647461
5.518	0.248432159423828
5.52133333333334	0.252723693847656
5.52466666666667	0.255107879638672
5.528	0.256061553955078
5.53133333333334	0.256538391113281
5.53466666666667	0.257492065429688
5.538	0.2593994140625
5.54133333333334	0.257968902587891
5.54466666666667	0.260353088378906
5.548	0.265598297119141
5.55133333333334	0.273704528808594
5.55466666666667	0.278949737548828
5.558	0.278472900390625
5.56133333333334	0.277042388916016
5.56466666666667	0.271797180175781
5.568	0.26845932006836
5.57133333333334	0.264644622802735
5.57466666666667	0.263214111328125
5.578	0.261783599853516
5.58133333333334	0.265598297119141
5.58466666666667	0.272750854492188
5.588	0.276565551757813
5.59133333333334	0.275611877441406
5.59466666666667	0.272274017333985
5.598	0.269412994384766
5.60133333333334	0.265121459960938
5.60466666666667	0.258922576904297
5.608	0.255107879638672
5.61133333333334	0.255584716796875
5.61466666666667	0.2593994140625
5.618	0.262260437011719
5.62133333333334	0.26082992553711
5.62466666666667	0.259876251220703
5.628	0.261306762695313
5.63133333333334	0.264644622802735
5.63466666666667	0.267505645751953
5.638	0.270843505859375
5.64133333333334	0.278949737548828
5.64466666666667	0.280857086181641
5.648	0.278949737548828
5.65133333333334	0.272274017333985
5.65466666666667	0.264644622802735
5.658	0.258922576904297
5.66133333333334	0.252246856689453
5.66466666666667	0.255107879638672
5.668	0.258445739746094
5.67133333333334	0.261783599853516
5.67466666666667	0.261306762695313
5.678	0.257968902587891
5.68133333333334	0.253677368164063
5.68466666666667	0.249385833740235
5.688	0.248908996582031
5.69133333333334	0.254154205322266
5.69466666666667	0.26082992553711
5.698	0.268936157226563
5.70133333333334	0.275611877441406
5.70466666666667	0.278472900390625
5.708	0.278472900390625
5.71133333333334	0.272750854492188
5.71466666666667	0.268936157226563
5.718	0.266075134277344
5.72133333333334	0.262737274169922
5.72466666666667	0.257492065429688
5.728	0.247955322265625
5.73133333333334	0.243663787841797
5.73466666666667	0.24557113647461
5.738	0.249385833740235
5.74133333333334	0.252723693847656
5.74466666666667	0.254631042480469
5.748	0.2593994140625
5.75133333333334	0.261783599853516
5.75466666666667	0.259876251220703
5.758	0.256061553955078
5.76133333333334	0.254154205322266
5.76466666666667	0.258922576904297
5.768	0.265598297119141
5.77133333333334	0.271320343017578
5.77466666666667	0.272750854492188
5.778	0.274658203125
5.78133333333334	0.27608871459961
5.78466666666667	0.273704528808594
5.788	0.26845932006836
5.79133333333334	0.262737274169922
5.79466666666667	0.261306762695313
5.798	0.258922576904297
5.80133333333334	0.255107879638672
5.80466666666667	0.25177001953125
5.808	0.249862670898438
5.81133333333334	0.247478485107422
5.81466666666667	0.240802764892578
5.818	0.234603881835938
5.82133333333334	0.232696533203125
5.82466666666667	0.235080718994141
5.828	0.239372253417969
5.83133333333334	0.242710113525391
5.83466666666667	0.246047973632813
5.838	0.248908996582031
5.84133333333334	0.25177001953125
5.84466666666667	0.254631042480469
5.848	0.255584716796875
5.85133333333334	0.258445739746094
5.85466666666667	0.265598297119141
5.858	0.273704528808594
5.86133333333334	0.277996063232422
5.86466666666667	0.277996063232422
5.868	0.280380249023438
5.87133333333334	0.285148620605469
5.87466666666667	0.290393829345703
5.878	0.297069549560547
5.88133333333334	0.299453735351563
5.88466666666667	0.297069549560547
5.888	0.288963317871094
5.89133333333334	0.279426574707031
5.89466666666667	0.269889831542969
5.898	0.261783599853516
5.90133333333334	0.258922576904297
5.90466666666667	0.263214111328125
5.908	0.269889831542969
5.91133333333334	0.275135040283203
5.91466666666667	0.277042388916016
5.918	0.277042388916016
5.92133333333334	0.27608871459961
5.92466666666667	0.271797180175781
5.928	0.269889831542969
5.93133333333334	0.270366668701172
5.93466666666667	0.273227691650391
5.938	0.275611877441406
5.94133333333334	0.275135040283203
5.94466666666667	0.272274017333985
5.948	0.267505645751953
5.95133333333334	0.259876251220703
5.95466666666667	0.25177001953125
5.958	0.24557113647461
5.96133333333334	0.247001647949219
5.96466666666667	0.25320053100586
5.968	0.262260437011719
5.97133333333334	0.272750854492188
5.97466666666667	0.28371810913086
5.978	0.29134750366211
5.98133333333334	0.288486480712891
5.98466666666667	0.277519226074219
5.988	0.263214111328125
5.99133333333334	0.253677368164063
5.99466666666667	0.249385833740235
5.998	0.250816345214844
6.00133333333334	0.256061553955078
6.00466666666667	0.264167785644531
6.008	0.269889831542969
6.01133333333334	0.270366668701172
6.01466666666667	0.264167785644531
6.018	0.257015228271485
6.02133333333334	0.254154205322266
6.02466666666667	0.254631042480469
6.028	0.258922576904297
6.03133333333334	0.263214111328125
6.03466666666667	0.272274017333985
6.038	0.279903411865235
6.04133333333334	0.288009643554688
6.04466666666667	0.291824340820313
6.048	0.291824340820313
6.05133333333334	0.292301177978516
6.05466666666667	0.292778015136719
6.058	0.292301177978516
6.06133333333334	0.288963317871094
6.06466666666667	0.288009643554688
6.068	0.290393829345703
6.07133333333334	0.292301177978516
6.07466666666667	0.2899169921875
6.078	0.284671783447266
6.08133333333334	0.282764434814453
6.08466666666667	0.279903411865235
6.088	0.277519226074219
6.09133333333334	0.274658203125
6.09466666666667	0.274658203125
6.098	0.278472900390625
6.10133333333334	0.280380249023438
6.10466666666667	0.280857086181641
6.108	0.277042388916016
6.11133333333334	0.273227691650391
6.11466666666667	0.269412994384766
6.118	0.26702880859375
6.12133333333334	0.266075134277344
6.12466666666667	0.270366668701172
6.128	0.277042388916016
6.13133333333334	0.284671783447266
6.13466666666667	0.288486480712891
6.138	0.288963317871094
6.14133333333334	0.289440155029297
6.14466666666667	0.288963317871094
6.148	0.288963317871094
6.15133333333334	0.288486480712891
6.15466666666667	0.287532806396485
6.158	0.287055969238281
6.16133333333334	0.281333923339844
6.16466666666667	0.273704528808594
6.168	0.267505645751953
6.17133333333334	0.264167785644531
6.17466666666667	0.264644622802735
6.178	0.266075134277344
6.18133333333334	0.269412994384766
6.18466666666667	0.273704528808594
6.188	0.277519226074219
6.19133333333334	0.281333923339844
6.19466666666667	0.282764434814453
6.198	0.28371810913086
6.20133333333334	0.285625457763672
6.20466666666667	0.288963317871094
6.208	0.291824340820313
6.21133333333334	0.294208526611328
6.21466666666667	0.295639038085938
6.218	0.298023223876953
6.22133333333334	0.299930572509766
6.22466666666667	0.29897689819336
6.228	0.295162200927735
6.23133333333334	0.287532806396485
6.23466666666667	0.28371810913086
6.238	0.280857086181641
6.24133333333334	0.277996063232422
6.24466666666667	0.273704528808594
6.248	0.272274017333985
6.25133333333334	0.274658203125
6.25466666666667	0.277042388916016
6.258	0.279903411865235
6.26133333333334	0.284671783447266
6.26466666666667	0.2899169921875
6.268	0.29134750366211
6.27133333333334	0.289440155029297
6.27466666666667	0.284194946289063
6.278	0.275135040283203
6.28133333333334	0.262737274169922
6.28466666666667	0.25320053100586
6.288	0.250816345214844
6.29133333333334	0.250816345214844
6.29466666666667	0.249862670898438
6.298	0.254154205322266
6.30133333333334	0.262260437011719
6.30466666666667	0.270366668701172
6.308	0.274658203125
6.31133333333334	0.275135040283203
6.31466666666667	0.278472900390625
6.318	0.280380249023438
6.32133333333334	0.28228759765625
6.32466666666667	0.282764434814453
6.328	0.280380249023438
6.33133333333334	0.279426574707031
6.33466666666667	0.281333923339844
6.338	0.285148620605469
6.34133333333334	0.284671783447266
6.34466666666667	0.279426574707031
6.348	0.27608871459961
6.35133333333334	0.271797180175781
6.35466666666667	0.261306762695313
6.358	0.247478485107422
6.36133333333334	0.240325927734375
6.36466666666667	0.242710113525391
6.368	0.247001647949219
6.37133333333334	0.250339508056641
6.37466666666667	0.255107879638672
6.378	0.259876251220703
6.38133333333334	0.26082992553711
6.38466666666667	0.257492065429688
6.388	0.255584716796875
6.39133333333334	0.255107879638672
6.39466666666667	0.253677368164063
6.398	0.250816345214844
6.40133333333334	0.248908996582031
6.40466666666667	0.251293182373047
6.408	0.257015228271485
6.41133333333334	0.262737274169922
6.41466666666667	0.266075134277344
6.418	0.269412994384766
6.42133333333334	0.273227691650391
6.42466666666667	0.274181365966797
6.428	0.273227691650391
6.43133333333334	0.273227691650391
6.43466666666667	0.275611877441406
6.438	0.275135040283203
6.44133333333334	0.271320343017578
6.44466666666667	0.265598297119141
6.448	0.261306762695313
6.45133333333334	0.261783599853516
6.45466666666667	0.265598297119141
6.458	0.272750854492188
6.46133333333334	0.280857086181641
6.46466666666667	0.285625457763672
6.468	0.285625457763672
6.47133333333334	0.280857086181641
6.47466666666667	0.277519226074219
6.478	0.27608871459961
6.48133333333334	0.275135040283203
6.48466666666667	0.274181365966797
6.488	0.273704528808594
6.49133333333334	0.272750854492188
6.49466666666667	0.269412994384766
6.498	0.264167785644531
6.50133333333334	0.261306762695313
6.50466666666667	0.259876251220703
6.508	0.258445739746094
6.51133333333334	0.2593994140625
6.51466666666667	0.262260437011719
6.518	0.26702880859375
6.52133333333334	0.269889831542969
6.52466666666667	0.271797180175781
6.528	0.273704528808594
6.53133333333334	0.274181365966797
6.53466666666667	0.271797180175781
6.538	0.26845932006836
6.54133333333334	0.264167785644531
6.54466666666667	0.263214111328125
6.548	0.263690948486328
6.55133333333334	0.266075134277344
6.55466666666667	0.26702880859375
6.558	0.26845932006836
6.56133333333334	0.270843505859375
6.56466666666667	0.271797180175781
6.568	0.273704528808594
6.57133333333334	0.275611877441406
6.57466666666667	0.278949737548828
6.578	0.280380249023438
6.58133333333334	0.278472900390625
6.58466666666667	0.274181365966797
6.588	0.26845932006836
6.59133333333334	0.262260437011719
6.59466666666667	0.257492065429688
6.598	0.250816345214844
6.60133333333334	0.249385833740235
6.60466666666667	0.252246856689453
6.608	0.257492065429688
6.61133333333334	0.26082992553711
6.61466666666667	0.261306762695313
6.618	0.26082992553711
6.62133333333334	0.256538391113281
6.62466666666667	0.250816345214844
6.628	0.245094299316406
6.63133333333334	0.243186950683594
6.63466666666667	0.244617462158203
6.638	0.250816345214844
6.64133333333334	0.263690948486328
6.64466666666667	0.279426574707031
6.648	0.292301177978516
6.65133333333334	0.299453735351563
6.65466666666667	0.304698944091797
6.658	0.309944152832031
6.66133333333334	0.310420989990235
6.66466666666667	0.308990478515625
[truncated: 2,506 more rows]
