# Supplementary material for: Phase-Specific Parameter Estimation in Chiral HPLC Using 1‑Site, 2‑Site Stochastic Models, and Unified Equation Approach
Source: Anal Chem. 2026 Apr 29;98(18):13925–39. doi: 10.1021/acs.analchem.6c01634 (PMC13177292; doi:10.1021/acs.analchem.6c01634)
Supplement: Supplementary file 2 [file ac6c01634_si_002.zip › SupportingInformation/01_isotherm_fit/CELL4_data/LORA_CELL4_05_10_25402.CSV]

0.0025	-0.0123977661132813
0.00583333333333334	-0.00762939453125
0.00916666666666667	-0.00095367431640625
0.0125	0.00429153442382813
0.0158333333333334	0.00715255737304688
0.0191666666666667	0.00905990600585938
0.0225	0.011444091796875
0.0258333333333334	0.011444091796875
0.0291666666666667	0.00476837158203125
0.0325	-0.003814697265625
0.0358333333333334	-0.0095367431640625
0.0391666666666667	-0.011444091796875
0.0425	-0.0143051147460938
0.0458333333333334	-0.0166893005371094
0.0491666666666667	-0.0166893005371094
0.0525	-0.0133514404296875
0.0558333333333334	-0.00905990600585938
0.0591666666666667	-0.00524520874023438
0.0625	-0.003814697265625
0.0658333333333334	-0.00667572021484375
0.0691666666666667	-0.0123977661132813
0.0725	-0.0171661376953125
0.0758333333333334	-0.0224113464355469
0.0791666666666667	-0.0290870666503906
0.0825	-0.0352859497070313
0.0858333333333334	-0.0352859497070313
0.0891666666666667	-0.026702880859375
0.0925	-0.0171661376953125
0.0958333333333334	-0.0095367431640625
0.0991666666666667	-0.00095367431640625
0.1025	0.0104904174804688
0.105833333333334	0.0171661376953125
0.109166666666667	0.0147819519042969
0.1125	0.00619888305664063
0.115833333333334	-0.00095367431640625
0.119166666666667	-0.0057220458984375
0.1225	-0.00905990600585938
0.125833333333334	-0.00858306884765625
0.129166666666667	-0.00619888305664063
0.1325	-0.00095367431640625
0.135833333333334	0.00143051147460938
0.139166666666667	0.00143051147460938
0.1425	0
0.145833333333334	-0.00333786010742188
0.149166666666667	-0.00429153442382813
0.1525	-0.00810623168945313
0.155833333333334	-0.00858306884765625
0.159166666666667	-0.00810623168945313
0.1625	-0.00762939453125
0.165833333333334	-0.00715255737304688
0.169166666666667	-0.00810623168945313
0.1725	-0.00524520874023438
0.175833333333334	-0.00667572021484375
0.179166666666667	-0.00810623168945313
0.1825	-0.0109672546386719
0.185833333333334	-0.0109672546386719
0.189166666666667	-0.00762939453125
0.1925	-0.00429153442382813
0.195833333333334	0.000476837158203125
0.199166666666667	0.00238418579101563
0.2025	0.0019073486328125
0.205833333333334	0.0019073486328125
0.209166666666667	0.00095367431640625
0.2125	-0.00143051147460938
0.215833333333334	-0.00619888305664063
0.219166666666667	-0.0100135803222656
0.2225	-0.0104904174804688
0.225833333333334	-0.0119209289550781
0.229166666666667	-0.0119209289550781
0.2325	-0.011444091796875
0.235833333333334	-0.0104904174804688
0.239166666666667	-0.0104904174804688
0.2425	-0.0138282775878906
0.245833333333334	-0.0157356262207031
0.249166666666667	-0.019073486328125
0.2525	-0.0214576721191406
0.255833333333334	-0.0205039978027344
0.259166666666667	-0.0162124633789063
0.2625	-0.0119209289550781
0.265833333333334	-0.0100135803222656
0.269166666666667	-0.0095367431640625
0.2725	-0.00810623168945313
0.275833333333334	-0.00619888305664063
0.279166666666667	-0.0057220458984375
0.2825	-0.00667572021484375
0.285833333333334	-0.00905990600585938
0.289166666666667	-0.0133514404296875
0.2925	-0.0176429748535156
0.295833333333334	-0.0224113464355469
0.299166666666667	-0.0238418579101563
0.3025	-0.02288818359375
0.305833333333334	-0.0205039978027344
0.309166666666667	-0.0171661376953125
0.3125	-0.0181198120117188
0.315833333333334	-0.0200271606445313
0.319166666666667	-0.0224113464355469
0.3225	-0.02288818359375
0.325833333333334	-0.0252723693847656
0.329166666666667	-0.026702880859375
0.3325	-0.0262260437011719
0.335833333333334	-0.0262260437011719
0.339166666666667	-0.0276565551757813
0.3425	-0.0290870666503906
0.345833333333334	-0.0262260437011719
0.349166666666667	-0.0252723693847656
0.3525	-0.0243186950683594
0.355833333333334	-0.0247955322265625
0.359166666666667	-0.0252723693847656
0.3625	-0.026702880859375
0.365833333333334	-0.030517578125
0.369166666666667	-0.0309944152832031
0.3725	-0.0290870666503906
0.375833333333334	-0.0224113464355469
0.379166666666667	-0.0152587890625
0.3825	-0.00905990600585938
0.385833333333334	-0.00429153442382813
0.389166666666667	-0.0019073486328125
0.3925	0
0.395833333333334	-0.00143051147460938
0.399166666666667	-0.00286102294921875
0.4025	-0.00476837158203125
0.405833333333334	-0.00476837158203125
0.409166666666667	-0.00143051147460938
0.4125	0.00143051147460938
0.415833333333334	0.00476837158203125
0.419166666666667	0.00715255737304688
0.4225	0.0057220458984375
0.425833333333334	0
0.429166666666667	-0.0104904174804688
0.4325	-0.0181198120117188
0.435833333333334	-0.0233650207519531
0.439166666666667	-0.0247955322265625
0.4425	-0.0224113464355469
0.445833333333334	-0.0185966491699219
0.449166666666667	-0.0109672546386719
0.4525	-0.00524520874023438
0.455833333333334	0.00095367431640625
0.459166666666667	0.00524520874023438
0.4625	0.0057220458984375
0.465833333333334	0.00476837158203125
0.469166666666667	0.00333786010742188
0.4725	0.00476837158203125
0.475833333333334	0.0057220458984375
0.479166666666667	0.00429153442382813
0.4825	0.003814697265625
0.485833333333334	0.00667572021484375
0.489166666666667	0.0095367431640625
0.4925	0.011444091796875
0.495833333333334	0.0095367431640625
0.499166666666667	0.00858306884765625
0.5025	0.00667572021484375
0.505833333333334	0.00524520874023438
0.509166666666667	0.00619888305664063
0.5125	0.00619888305664063
0.515833333333334	0.00524520874023438
0.519166666666667	0.00429153442382813
0.5225	0.0057220458984375
0.525833333333333	0.0100135803222656
0.529166666666667	0.00905990600585938
0.5325	0.00524520874023438
0.535833333333334	0.00143051147460938
0.539166666666667	0.000476837158203125
0.5425	-0.0019073486328125
0.545833333333334	-0.00524520874023438
0.549166666666667	-0.0057220458984375
0.5525	-0.0019073486328125
0.555833333333334	0.00476837158203125
0.559166666666667	0.0100135803222656
0.5625	0.0147819519042969
0.565833333333334	0.0152587890625
0.569166666666667	0.0119209289550781
0.5725	0.00429153442382813
0.575833333333334	-0.00619888305664063
0.579166666666667	-0.0157356262207031
0.5825	-0.0224113464355469
0.585833333333334	-0.0252723693847656
0.589166666666667	-0.026702880859375
0.5925	-0.0262260437011719
0.595833333333334	-0.0219345092773438
0.599166666666667	-0.0162124633789063
0.6025	-0.00858306884765625
0.605833333333334	-0.003814697265625
0.609166666666667	0.000476837158203125
0.6125	0.00238418579101563
0.615833333333334	0.0019073486328125
0.619166666666667	-0.0019073486328125
0.6225	-0.00762939453125
0.625833333333334	-0.0109672546386719
0.629166666666667	-0.0109672546386719
0.6325	-0.0095367431640625
0.635833333333334	-0.0109672546386719
0.639166666666667	-0.0147819519042969
0.6425	-0.019073486328125
0.645833333333334	-0.0224113464355469
0.649166666666667	-0.0252723693847656
0.6525	-0.0257492065429688
0.655833333333334	-0.0252723693847656
0.659166666666667	-0.0224113464355469
0.6625	-0.019073486328125
0.665833333333334	-0.019073486328125
0.669166666666667	-0.0238418579101563
0.6725	-0.030517578125
0.675833333333334	-0.0338554382324219
0.679166666666667	-0.0329017639160156
0.6825	-0.0300407409667969
0.685833333333334	-0.026702880859375
0.689166666666667	-0.0205039978027344
0.6925	-0.0143051147460938
0.695833333333334	-0.00858306884765625
0.699166666666667	-0.00762939453125
0.7025	-0.0104904174804688
0.705833333333334	-0.0181198120117188
0.709166666666667	-0.0262260437011719
0.7125	-0.0309944152832031
0.715833333333334	-0.0333786010742188
0.719166666666667	-0.0319480895996094
0.7225	-0.0276565551757813
0.725833333333334	-0.0200271606445313
0.729166666666667	-0.011444091796875
0.7325	-0.00524520874023438
0.735833333333334	-0.00095367431640625
0.739166666666667	0
0.7425	-0.00095367431640625
0.745833333333334	0.00095367431640625
0.749166666666667	0.00524520874023438
0.7525	0.00858306884765625
0.755833333333334	0.00667572021484375
0.759166666666667	0.00286102294921875
0.7625	0.000476837158203125
0.765833333333334	-0.00333786010742188
0.769166666666667	-0.00667572021484375
0.7725	-0.00667572021484375
0.775833333333334	-0.00429153442382813
0.779166666666667	-0.00524520874023438
0.7825	-0.0104904174804688
0.785833333333334	-0.0166893005371094
0.789166666666667	-0.02288818359375
0.7925	-0.0295639038085938
0.795833333333334	-0.0348091125488281
0.799166666666667	-0.0352859497070313
0.8025	-0.0314712524414063
0.805833333333334	-0.0286102294921875
0.809166666666667	-0.0281333923339844
0.8125	-0.0314712524414063
0.815833333333334	-0.0324249267578125
0.819166666666667	-0.0295639038085938
0.8225	-0.0243186950683594
0.825833333333333	-0.0200271606445313
0.829166666666667	-0.0166893005371094
0.8325	-0.0138282775878906
0.835833333333334	-0.0157356262207031
0.839166666666667	-0.0205039978027344
0.8425	-0.0243186950683594
0.845833333333334	-0.026702880859375
0.849166666666667	-0.0252723693847656
0.8525	-0.0247955322265625
0.855833333333334	-0.02288818359375
0.859166666666667	-0.0214576721191406
0.8625	-0.0209808349609375
0.865833333333334	-0.0162124633789063
0.869166666666667	-0.0104904174804688
0.8725	-0.00619888305664063
0.875833333333334	-0.00667572021484375
0.879166666666667	-0.00858306884765625
0.8825	-0.011444091796875
0.885833333333334	-0.0171661376953125
0.889166666666667	-0.0262260437011719
0.8925	-0.0319480895996094
0.895833333333334	-0.0333786010742188
0.899166666666667	-0.0319480895996094
0.9025	-0.0319480895996094
0.905833333333334	-0.0314712524414063
0.909166666666667	-0.0286102294921875
0.9125	-0.0233650207519531
0.915833333333334	-0.0176429748535156
0.919166666666667	-0.0162124633789063
0.9225	-0.0152587890625
0.925833333333333	-0.0171661376953125
0.929166666666667	-0.0166893005371094
0.9325	-0.0162124633789063
0.935833333333334	-0.0176429748535156
0.939166666666667	-0.0162124633789063
0.9425	-0.0162124633789063
0.945833333333334	-0.0162124633789063
0.949166666666667	-0.0243186950683594
0.9525	-0.0324249267578125
0.955833333333334	-0.0329017639160156
0.959166666666667	-0.0300407409667969
0.9625	-0.0238418579101563
0.965833333333334	-0.0171661376953125
0.969166666666667	-0.00667572021484375
0.9725	0.000476837158203125
0.975833333333334	0.00095367431640625
0.979166666666667	0.00095367431640625
0.9825	0.00095367431640625
0.985833333333334	0.00095367431640625
0.989166666666667	-0.000476837158203125
0.9925	-0.000476837158203125
0.995833333333334	-0.00095367431640625
0.999166666666667	-0.00238418579101563
1.0025	-0.00524520874023438
1.00583333333334	-0.003814697265625
1.00916666666667	-0.00238418579101563
1.0125	-0.00238418579101563
1.01583333333334	-0.00619888305664063
1.01916666666667	-0.0128746032714844
1.0225	-0.0209808349609375
1.02583333333334	-0.0319480895996094
1.02916666666667	-0.0414848327636719
1.0325	-0.0467300415039063
1.03583333333334	-0.0467300415039063
1.03916666666667	-0.0467300415039063
1.0425	-0.0476837158203125
1.04583333333334	-0.0467300415039063
1.04916666666667	-0.041961669921875
1.0525	-0.0376701354980469
1.05583333333334	-0.0333786010742188
1.05916666666667	-0.0281333923339844
1.0625	-0.0219345092773438
1.06583333333334	-0.0185966491699219
1.06916666666667	-0.0185966491699219
1.0725	-0.0181198120117188
1.07583333333334	-0.0162124633789063
1.07916666666667	-0.0133514404296875
1.0825	-0.011444091796875
1.08583333333334	-0.0100135803222656
1.08916666666667	-0.0123977661132813
1.0925	-0.0162124633789063
1.09583333333334	-0.0166893005371094
1.09916666666667	-0.0143051147460938
1.1025	-0.0104904174804688
1.10583333333334	-0.00905990600585938
1.10916666666667	-0.00762939453125
1.1125	-0.00810623168945313
1.11583333333334	-0.0095367431640625
1.11916666666667	-0.0157356262207031
1.1225	-0.0219345092773438
1.12583333333334	-0.0252723693847656
1.12916666666667	-0.0262260437011719
1.1325	-0.0252723693847656
1.13583333333334	-0.0286102294921875
1.13916666666667	-0.0290870666503906
1.1425	-0.0247955322265625
1.14583333333334	-0.0181198120117188
1.14916666666667	-0.0133514404296875
1.1525	-0.0119209289550781
1.15583333333334	-0.0095367431640625
1.15916666666667	-0.0100135803222656
1.1625	-0.0147819519042969
1.16583333333334	-0.0224113464355469
1.16916666666667	-0.030517578125
1.1725	-0.0348091125488281
1.17583333333334	-0.0367164611816406
1.17916666666667	-0.0391006469726563
1.1825	-0.0405311584472656
1.18583333333334	-0.0391006469726563
1.18916666666667	-0.0333786010742188
1.1925	-0.0257492065429688
1.19583333333334	-0.0185966491699219
1.19916666666667	-0.0119209289550781
1.2025	-0.00715255737304688
1.20583333333334	-0.00619888305664063
1.20916666666667	-0.00905990600585938
1.2125	-0.0138282775878906
1.21583333333334	-0.019073486328125
1.21916666666667	-0.0205039978027344
1.2225	-0.0171661376953125
1.22583333333334	-0.0100135803222656
1.22916666666667	-0.000476837158203125
1.2325	0.00667572021484375
1.23583333333334	0.0123977661132813
1.23916666666667	0.0143051147460938
1.2425	0.0119209289550781
1.24583333333334	0.00905990600585938
1.24916666666667	0.00476837158203125
1.2525	0
1.25583333333334	-0.00524520874023438
1.25916666666667	-0.00810623168945313
1.2625	-0.00762939453125
1.26583333333334	-0.00524520874023438
1.26916666666667	-0.00429153442382813
1.2725	-0.00715255737304688
1.27583333333334	-0.011444091796875
1.27916666666667	-0.0181198120117188
1.2825	-0.0257492065429688
1.28583333333334	-0.0338554382324219
1.28916666666667	-0.0376701354980469
1.2925	-0.0371932983398438
1.29583333333334	-0.0324249267578125
1.29916666666667	-0.0247955322265625
1.3025	-0.0181198120117188
1.30583333333334	-0.0123977661132813
1.30916666666667	-0.0119209289550781
1.3125	-0.0109672546386719
1.31583333333334	-0.0104904174804688
1.31916666666667	-0.0100135803222656
1.3225	-0.011444091796875
1.32583333333334	-0.0123977661132813
1.32916666666667	-0.00715255737304688
1.3325	-0.00143051147460938
1.33583333333334	0.00238418579101563
1.33916666666667	0.00095367431640625
1.3425	-0.000476837158203125
1.34583333333334	-0.00333786010742188
1.34916666666667	-0.00810623168945313
1.3525	-0.0143051147460938
1.35583333333334	-0.0205039978027344
1.35916666666667	-0.0209808349609375
1.3625	-0.0209808349609375
1.36583333333334	-0.0195503234863281
1.36916666666667	-0.0200271606445313
1.3725	-0.0205039978027344
1.37583333333334	-0.0185966491699219
1.37916666666667	-0.0185966491699219
1.3825	-0.0200271606445313
1.38583333333334	-0.0233650207519531
1.38916666666667	-0.0257492065429688
1.3925	-0.0286102294921875
1.39583333333334	-0.0300407409667969
1.39916666666667	-0.0295639038085938
1.4025	-0.0247955322265625
1.40583333333334	-0.0200271606445313
1.40916666666667	-0.0147819519042969
1.4125	-0.0100135803222656
1.41583333333334	-0.0100135803222656
1.41916666666667	-0.0119209289550781
1.4225	-0.0152587890625
1.42583333333334	-0.0166893005371094
1.42916666666667	-0.0171661376953125
1.4325	-0.0166893005371094
1.43583333333334	-0.019073486328125
1.43916666666667	-0.0252723693847656
1.4425	-0.0329017639160156
1.44583333333334	-0.0371932983398438
1.44916666666667	-0.0429153442382813
1.4525	-0.0481605529785156
1.45583333333334	-0.0491142272949219
1.45916666666667	-0.0429153442382813
1.4625	-0.0333786010742188
1.46583333333334	-0.0271797180175781
1.46916666666667	-0.0247955322265625
1.4725	-0.02288818359375
1.47583333333334	-0.0209808349609375
1.47916666666667	-0.0209808349609375
1.4825	-0.0247955322265625
1.48583333333334	-0.0300407409667969
1.48916666666667	-0.0319480895996094
1.4925	-0.0338554382324219
1.49583333333334	-0.0329017639160156
1.49916666666667	-0.0295639038085938
1.5025	-0.02288818359375
1.50583333333334	-0.0143051147460938
1.50916666666667	-0.0057220458984375
1.5125	0.003814697265625
1.51583333333334	0.0104904174804688
1.51916666666667	0.0123977661132813
1.5225	0.0123977661132813
1.52583333333334	0.0162124633789063
1.52916666666667	0.0209808349609375
1.5325	0.0224113464355469
1.53583333333334	0.0185966491699219
1.53916666666667	0.0123977661132813
1.5425	0.00715255737304688
1.54583333333334	0.0019073486328125
1.54916666666667	-0.00238418579101563
1.5525	-0.0057220458984375
1.55583333333334	-0.00476837158203125
1.55916666666667	-0.000476837158203125
1.5625	0.00286102294921875
1.56583333333334	0.003814697265625
1.56916666666667	0.00333786010742188
1.5725	0.00286102294921875
1.57583333333334	0.00333786010742188
1.57916666666667	0.00476837158203125
1.5825	0.00238418579101563
1.58583333333334	-0.00143051147460938
1.58916666666667	-0.0100135803222656
1.5925	-0.0176429748535156
1.59583333333334	-0.02288818359375
1.59916666666667	-0.0233650207519531
1.6025	-0.0200271606445313
1.60583333333334	-0.0133514404296875
1.60916666666667	-0.0019073486328125
1.6125	0.00810623168945313
1.61583333333334	0.0109672546386719
1.61916666666667	0.00858306884765625
1.6225	0.00619888305664063
1.62583333333334	0.003814697265625
1.62916666666667	0.000476837158203125
1.6325	-0.00143051147460938
1.63583333333334	0.000476837158203125
1.63916666666667	-0.0019073486328125
1.6425	-0.00667572021484375
1.64583333333334	-0.0138282775878906
1.64916666666667	-0.0185966491699219
1.6525	-0.0252723693847656
1.65583333333334	-0.030517578125
1.65916666666667	-0.034332275390625
1.6625	-0.0338554382324219
1.66583333333334	-0.030517578125
1.66916666666667	-0.0276565551757813
1.6725	-0.0233650207519531
1.67583333333334	-0.0195503234863281
1.67916666666667	-0.0157356262207031
1.6825	-0.0162124633789063
1.68583333333334	-0.0181198120117188
1.68916666666667	-0.0219345092773438
1.6925	-0.0257492065429688
1.69583333333334	-0.0281333923339844
1.69916666666667	-0.0247955322265625
1.7025	-0.0219345092773438
1.70583333333334	-0.0209808349609375
1.70916666666667	-0.0219345092773438
1.7125	-0.0209808349609375
1.71583333333334	-0.0166893005371094
1.71916666666667	-0.0166893005371094
1.7225	-0.0152587890625
1.72583333333334	-0.0128746032714844
1.72916666666667	-0.00715255737304688
1.7325	-0.00238418579101563
1.73583333333334	-0.00143051147460938
1.73916666666667	0.00095367431640625
1.7425	-0.00143051147460938
1.74583333333334	-0.00524520874023438
1.74916666666667	-0.0100135803222656
1.7525	-0.011444091796875
1.75583333333334	-0.011444091796875
1.75916666666667	-0.0100135803222656
1.7625	-0.00619888305664063
1.76583333333334	-0.0019073486328125
1.76916666666667	0
1.7725	-0.003814697265625
1.77583333333334	-0.0095367431640625
1.77916666666667	-0.0147819519042969
1.7825	-0.0181198120117188
1.78583333333334	-0.0209808349609375
1.78916666666667	-0.0233650207519531
1.7925	-0.0257492065429688
1.79583333333334	-0.0257492065429688
1.79916666666667	-0.0262260437011719
1.8025	-0.0247955322265625
1.80583333333334	-0.0209808349609375
1.80916666666667	-0.0171661376953125
1.8125	-0.0119209289550781
1.81583333333334	-0.0104904174804688
1.81916666666667	-0.0100135803222656
1.8225	-0.0128746032714844
1.82583333333334	-0.0181198120117188
1.82916666666667	-0.0247955322265625
1.8325	-0.0314712524414063
1.83583333333334	-0.0324249267578125
1.83916666666667	-0.030517578125
1.8425	-0.0276565551757813
1.84583333333334	-0.0257492065429688
1.84916666666667	-0.02288818359375
1.8525	-0.0195503234863281
1.85583333333334	-0.0195503234863281
1.85916666666667	-0.019073486328125
1.8625	-0.0185966491699219
1.86583333333334	-0.0147819519042969
1.86916666666667	-0.0095367431640625
1.8725	-0.00143051147460938
1.87583333333334	0.00619888305664063
1.87916666666667	0.0100135803222656
1.8825	0.011444091796875
1.88583333333334	0.0104904174804688
1.88916666666667	0.00810623168945313
1.8925	0.00286102294921875
1.89583333333334	-0.003814697265625
1.89916666666667	-0.00905990600585938
1.9025	-0.0143051147460938
1.90583333333334	-0.0176429748535156
1.90916666666667	-0.0185966491699219
1.9125	-0.0195503234863281
1.91583333333334	-0.0205039978027344
1.91916666666667	-0.0233650207519531
1.9225	-0.0219345092773438
1.92583333333334	-0.0219345092773438
1.92916666666667	-0.0233650207519531
1.9325	-0.0262260437011719
1.93583333333334	-0.0290870666503906
1.93916666666667	-0.0309944152832031
1.9425	-0.034332275390625
1.94583333333334	-0.0367164611816406
1.94916666666667	-0.0357627868652344
1.9525	-0.0295639038085938
1.95583333333334	-0.02288818359375
1.95916666666667	-0.0162124633789063
1.9625	-0.00905990600585938
1.96583333333334	-0.00333786010742188
1.96916666666667	-0.00286102294921875
1.9725	-0.00858306884765625
1.97583333333334	-0.0166893005371094
1.97916666666667	-0.02288818359375
1.9825	-0.0276565551757813
1.98583333333334	-0.0314712524414063
1.98916666666667	-0.0324249267578125
1.9925	-0.0319480895996094
1.99583333333334	-0.0314712524414063
1.99916666666667	-0.034332275390625
2.0025	-0.0400543212890625
2.00583333333334	-0.0443458557128906
2.00916666666667	-0.049591064453125
2.0125	-0.0505447387695313
2.01583333333334	-0.0514984130859375
2.01916666666667	-0.0514984130859375
2.0225	-0.0505447387695313
2.02583333333334	-0.0481605529785156
2.02916666666667	-0.0429153442382813
2.0325	-0.041961669921875
2.03583333333334	-0.0410079956054688
2.03916666666667	-0.0386238098144531
2.0425	-0.0367164611816406
2.04583333333334	-0.0371932983398438
2.04916666666667	-0.0438690185546875
2.0525	-0.0491142272949219
2.05583333333334	-0.0500679016113282
2.05916666666667	-0.0452995300292969
2.0625	-0.0395774841308594
2.06583333333334	-0.0362396240234375
2.06916666666667	-0.0324249267578125
2.0725	-0.0276565551757813
2.07583333333334	-0.0257492065429688
2.07916666666667	-0.0319480895996094
2.0825	-0.0395774841308594
2.08583333333334	-0.041961669921875
2.08916666666667	-0.0371932983398438
2.0925	-0.0324249267578125
2.09583333333334	-0.026702880859375
2.09916666666667	-0.0200271606445313
2.1025	-0.0147819519042969
2.10583333333334	-0.0143051147460938
2.10916666666667	-0.0214576721191406
2.1125	-0.0271797180175781
2.11583333333334	-0.030517578125
2.11916666666667	-0.0329017639160156
2.1225	-0.0367164611816406
2.12583333333334	-0.0405311584472656
2.12916666666667	-0.041961669921875
2.1325	-0.0448226928710938
2.13583333333334	-0.0510215759277344
2.13916666666667	-0.0557899475097657
2.1425	-0.0562667846679688
2.14583333333334	-0.0524520874023438
2.14916666666667	-0.0481605529785156
2.1525	-0.0429153442382813
2.15583333333334	-0.0338554382324219
2.15916666666667	-0.02288818359375
2.1625	-0.0147819519042969
2.16583333333334	-0.0119209289550781
2.16916666666667	-0.0152587890625
2.1725	-0.0209808349609375
2.17583333333334	-0.030517578125
2.17916666666667	-0.0414848327636719
2.1825	-0.049591064453125
2.18583333333334	-0.049591064453125
2.18916666666667	-0.0429153442382813
2.1925	-0.0362396240234375
2.19583333333334	-0.0314712524414063
2.19916666666667	-0.0300407409667969
2.2025	-0.0314712524414063
2.20583333333334	-0.0367164611816406
2.20916666666667	-0.0443458557128906
2.2125	-0.0505447387695313
2.21583333333334	-0.0529289245605469
2.21916666666667	-0.0514984130859375
2.2225	-0.0467300415039063
2.22583333333334	-0.0395774841308594
2.22916666666667	-0.0309944152832031
2.2325	-0.0257492065429688
2.23583333333334	-0.0209808349609375
2.23916666666667	-0.019073486328125
2.2425	-0.0209808349609375
2.24583333333334	-0.0257492065429688
2.24916666666667	-0.0300407409667969
2.2525	-0.0295639038085938
2.25583333333334	-0.0276565551757813
2.25916666666667	-0.0233650207519531
2.2625	-0.0157356262207031
2.26583333333334	-0.0057220458984375
2.26916666666667	0
2.2725	0
2.27583333333334	-0.00333786010742188
2.27916666666667	-0.00858306884765625
2.2825	-0.0157356262207031
2.28583333333334	-0.0262260437011719
2.28916666666667	-0.030517578125
2.2925	-0.0295639038085938
2.29583333333334	-0.0238418579101563
2.29916666666667	-0.0209808349609375
2.3025	-0.0181198120117188
2.30583333333334	-0.0152587890625
2.30916666666667	-0.0157356262207031
2.3125	-0.0176429748535156
2.31583333333334	-0.0214576721191406
2.31916666666667	-0.0243186950683594
2.3225	-0.0300407409667969
2.32583333333334	-0.0367164611816406
2.32916666666667	-0.0405311584472656
2.3325	-0.0405311584472656
2.33583333333334	-0.0352859497070313
2.33916666666667	-0.0295639038085938
2.3425	-0.0238418579101563
2.34583333333334	-0.0181198120117188
2.34916666666667	-0.0123977661132813
2.3525	-0.0104904174804688
2.35583333333334	-0.0157356262207031
2.35916666666667	-0.0238418579101563
2.3625	-0.0319480895996094
2.36583333333334	-0.0414848327636719
2.36916666666667	-0.0524520874023438
2.3725	-0.0615119934082032
2.37583333333334	-0.0662803649902344
2.37916666666667	-0.0662803649902344
2.3825	-0.0638961791992188
2.38583333333334	-0.0548362731933594
2.38916666666667	-0.0476837158203125
2.3925	-0.0457763671875
2.39583333333334	-0.0457763671875
2.39916666666667	-0.0452995300292969
2.4025	-0.0429153442382813
2.40583333333334	-0.0438690185546875
2.40916666666667	-0.0433921813964844
2.4125	-0.0367164611816406
2.41583333333334	-0.0271797180175781
2.41916666666667	-0.0205039978027344
2.4225	-0.019073486328125
2.42583333333334	-0.0200271606445313
2.42916666666667	-0.0233650207519531
2.4325	-0.0290870666503906
2.43583333333334	-0.0357627868652344
2.43916666666667	-0.041961669921875
2.4425	-0.0452995300292969
2.44583333333334	-0.0472068786621094
2.44916666666667	-0.0448226928710938
2.4525	-0.0414848327636719
2.45583333333334	-0.0386238098144531
2.45916666666667	-0.0357627868652344
2.4625	-0.034332275390625
2.46583333333334	-0.0324249267578125
2.46916666666667	-0.0324249267578125
2.4725	-0.0324249267578125
2.47583333333334	-0.0314712524414063
2.47916666666667	-0.0357627868652344
2.4825	-0.0424385070800781
2.48583333333334	-0.0472068786621094
2.48916666666667	-0.0457763671875
2.4925	-0.0410079956054688
2.49583333333334	-0.0352859497070313
2.49916666666667	-0.0290870666503906
2.5025	-0.0205039978027344
2.50583333333334	-0.0152587890625
2.50916666666667	-0.0171661376953125
2.5125	-0.0233650207519531
2.51583333333334	-0.0286102294921875
2.51916666666667	-0.0300407409667969
2.5225	-0.0300407409667969
2.52583333333334	-0.0276565551757813
2.52916666666667	-0.0257492065429688
2.5325	-0.0247955322265625
2.53583333333334	-0.0276565551757813
2.53916666666667	-0.0295639038085938
2.5425	-0.0295639038085938
2.54583333333334	-0.0281333923339844
2.54916666666667	-0.0252723693847656
2.5525	-0.0219345092773438
2.55583333333334	-0.0171661376953125
2.55916666666667	-0.0119209289550781
2.5625	-0.011444091796875
2.56583333333334	-0.0138282775878906
2.56916666666667	-0.0176429748535156
2.5725	-0.0185966491699219
2.57583333333334	-0.0195503234863281
2.57916666666667	-0.0224113464355469
2.5825	-0.0238418579101563
2.58583333333334	-0.0252723693847656
2.58916666666667	-0.0271797180175781
2.5925	-0.030517578125
2.59583333333334	-0.0286102294921875
2.59916666666667	-0.0214576721191406
2.6025	-0.0109672546386719
2.60583333333334	-0.00333786010742188
2.60916666666667	0.00095367431640625
2.6125	0.00143051147460938
2.61583333333334	-0.00524520874023438
2.61916666666667	-0.0138282775878906
2.6225	-0.0214576721191406
2.62583333333334	-0.0257492065429688
2.62916666666667	-0.0286102294921875
2.6325	-0.0295639038085938
2.63583333333334	-0.0314712524414063
2.63916666666667	-0.0338554382324219
2.6425	-0.0376701354980469
2.64583333333334	-0.03814697265625
2.64916666666667	-0.0362396240234375
2.6525	-0.030517578125
2.65583333333334	-0.0238418579101563
2.65916666666667	-0.0200271606445313
2.6625	-0.0200271606445313
2.66583333333334	-0.0219345092773438
2.66916666666667	-0.02288818359375
2.6725	-0.0252723693847656
2.67583333333334	-0.0281333923339844
2.67916666666667	-0.0300407409667969
2.6825	-0.0281333923339844
2.68583333333334	-0.0247955322265625
2.68916666666667	-0.0233650207519531
2.6925	-0.0238418579101563
2.69583333333334	-0.0219345092773438
2.69916666666667	-0.0205039978027344
2.7025	-0.0219345092773438
2.70583333333334	-0.0276565551757813
2.70916666666667	-0.0362396240234375
2.7125	-0.0414848327636719
2.71583333333334	-0.0472068786621094
2.71916666666667	-0.0510215759277344
2.7225	-0.05340576171875
2.72583333333334	-0.0491142272949219
2.72916666666667	-0.0400543212890625
2.7325	-0.0333786010742188
2.73583333333334	-0.0319480895996094
2.73916666666667	-0.0333786010742188
2.7425	-0.0333786010742188
2.74583333333334	-0.0309944152832031
2.74916666666667	-0.0309944152832031
2.7525	-0.0309944152832031
2.75583333333334	-0.0295639038085938
2.75916666666667	-0.0271797180175781
2.7625	-0.030517578125
2.76583333333334	-0.0391006469726563
2.76916666666667	-0.0481605529785156
2.7725	-0.0567436218261719
2.77583333333334	-0.0634193420410157
2.77916666666667	-0.0696182250976563
2.7825	-0.0715255737304688
2.78583333333334	-0.072479248046875
2.78916666666667	-0.072479248046875
2.7925	-0.0681877136230469
2.79583333333334	-0.0629425048828125
2.79916666666667	-0.0562667846679688
2.8025	-0.0519752502441407
2.80583333333334	-0.0457763671875
2.80916666666667	-0.03814697265625
2.8125	-0.0338554382324219
2.81583333333334	-0.0319480895996094
2.81916666666667	-0.030517578125
2.8225	-0.0257492065429688
2.82583333333334	-0.0219345092773438
2.82916666666667	-0.0195503234863281
2.8325	-0.019073486328125
2.83583333333334	-0.0171661376953125
2.83916666666667	-0.0143051147460938
2.8425	-0.0157356262207031
2.84583333333334	-0.0200271606445313
2.84916666666667	-0.0276565551757813
2.8525	-0.0324249267578125
2.85583333333334	-0.0362396240234375
2.85916666666667	-0.0400543212890625
2.8625	-0.0405311584472656
2.86583333333334	-0.0395774841308594
2.86916666666667	-0.0395774841308594
2.8725	-0.041961669921875
2.87583333333334	-0.0448226928710938
2.87916666666667	-0.0457763671875
2.8825	-0.0452995300292969
2.88583333333334	-0.0424385070800781
2.88916666666667	-0.0371932983398438
2.8925	-0.0319480895996094
2.89583333333334	-0.0290870666503906
2.89916666666667	-0.0271797180175781
2.9025	-0.026702880859375
2.90583333333334	-0.0257492065429688
2.90916666666667	-0.0252723693847656
2.9125	-0.0257492065429688
2.91583333333334	-0.0290870666503906
2.91916666666667	-0.0338554382324219
2.9225	-0.0362396240234375
2.92583333333334	-0.0367164611816406
2.92916666666667	-0.0386238098144531
2.9325	-0.0424385070800781
2.93583333333334	-0.0424385070800781
2.93916666666667	-0.0386238098144531
2.9425	-0.0367164611816406
2.94583333333334	-0.0386238098144531
2.94916666666667	-0.0391006469726563
2.9525	-0.0333786010742188
2.95583333333334	-0.0271797180175781
2.95916666666667	-0.0243186950683594
2.9625	-0.0271797180175781
2.96583333333334	-0.0333786010742188
2.96916666666667	-0.0391006469726563
2.9725	-0.0448226928710938
2.97583333333334	-0.0481605529785156
2.97916666666667	-0.0519752502441407
2.9825	-0.0548362731933594
2.98583333333334	-0.0548362731933594
2.98916666666667	-0.0543594360351563
2.9925	-0.0543594360351563
2.99583333333334	-0.0553131103515625
2.99916666666667	-0.0543594360351563
3.0025	-0.0519752502441407
3.00583333333334	-0.0500679016113282
3.00916666666667	-0.0476837158203125
3.0125	-0.0433921813964844
3.01583333333334	-0.03814697265625
3.01916666666667	-0.0329017639160156
3.0225	-0.0257492065429688
3.02583333333334	-0.0195503234863281
3.02916666666667	-0.0138282775878906
3.0325	-0.0104904174804688
3.03583333333334	-0.00762939453125
3.03916666666667	-0.00619888305664063
3.0425	-0.00667572021484375
3.04583333333334	-0.00476837158203125
3.04916666666667	-0.00143051147460938
3.0525	0.00476837158203125
3.05583333333334	0.0123977661132813
3.05916666666667	0.0224113464355469
3.0625	0.0338554382324219
3.06583333333334	0.0481605529785156
3.06916666666667	0.064849853515625
3.0725	0.0791549682617188
3.07583333333334	0.0910758972167969
3.07916666666667	0.102043151855469
3.0825	0.109672546386719
3.08583333333334	0.11587142944336
3.08916666666667	0.123977661132813
3.0925	0.133037567138672
3.09583333333334	0.143051147460938
3.09916666666667	0.146865844726563
3.1025	0.148773193359375
3.10583333333334	0.147342681884766
3.10916666666667	0.140190124511719
3.1125	0.130176544189453
3.11583333333334	0.11587142944336
3.11916666666667	0.104427337646485
3.1225	0.095367431640625
3.12583333333334	0.0886917114257813
3.12916666666667	0.0824928283691406
3.1325	0.0734329223632813
3.13583333333334	0.064849853515625
3.13916666666667	0.0562667846679688
3.1425	0.0476837158203125
3.14583333333334	0.0414848327636719
3.14916666666667	0.034332275390625
3.1525	0.034332275390625
3.15583333333334	0.0376701354980469
3.15916666666667	0.0452995300292969
3.1625	0.0519752502441407
3.16583333333334	0.0543594360351563
3.16916666666667	0.0557899475097657
3.1725	0.0529289245605469
3.17583333333334	0.0476837158203125
3.17916666666667	0.03814697265625
3.1825	0.0257492065429688
3.18583333333334	0.0133514404296875
3.18916666666667	0.000476837158203125
3.1925	-0.0104904174804688
3.19583333333334	-0.0176429748535156
3.19916666666667	-0.0209808349609375
3.2025	-0.0233650207519531
3.20583333333334	-0.0219345092773438
3.20916666666667	-0.0171661376953125
3.2125	-0.0133514404296875
3.21583333333334	-0.0138282775878906
3.21916666666667	-0.0176429748535156
3.2225	-0.0185966491699219
3.22583333333334	-0.0233650207519531
3.22916666666667	-0.0329017639160156
3.2325	-0.0457763671875
3.23583333333334	-0.05340576171875
3.23916666666667	-0.0557899475097657
3.2425	-0.0576972961425782
3.24583333333334	-0.0576972961425782
3.24916666666667	-0.0562667846679688
3.2525	-0.0514984130859375
3.25583333333334	-0.0472068786621094
3.25916666666667	-0.0433921813964844
3.2625	-0.0371932983398438
3.26583333333334	-0.0333786010742188
3.26916666666667	-0.0295639038085938
3.2725	-0.0271797180175781
3.27583333333334	-0.0247955322265625
3.27916666666667	-0.0271797180175781
3.2825	-0.0333786010742188
3.28583333333334	-0.0357627868652344
3.28916666666667	-0.0309944152832031
3.2925	-0.0247955322265625
3.29583333333334	-0.0219345092773438
3.29916666666667	-0.019073486328125
3.3025	-0.0128746032714844
3.30583333333334	-0.0109672546386719
3.30916666666667	-0.0162124633789063
3.3125	-0.0233650207519531
3.31583333333334	-0.0271797180175781
3.31916666666667	-0.0286102294921875
3.3225	-0.0329017639160156
3.32583333333334	-0.0362396240234375
3.32916666666667	-0.0357627868652344
3.3325	-0.0338554382324219
3.33583333333334	-0.0371932983398438
3.33916666666667	-0.0414848327636719
3.3425	-0.0448226928710938
3.34583333333334	-0.0424385070800781
3.34916666666667	-0.0391006469726563
3.3525	-0.0376701354980469
3.35583333333334	-0.0338554382324219
3.35916666666667	-0.0329017639160156
3.3625	-0.0357627868652344
3.36583333333334	-0.0429153442382813
3.36916666666667	-0.0491142272949219
3.3725	-0.0500679016113282
3.37583333333334	-0.0505447387695313
3.37916666666667	-0.0486373901367188
3.3825	-0.0443458557128906
3.38583333333334	-0.0405311584472656
3.38916666666667	-0.0386238098144531
3.3925	-0.0391006469726563
3.39583333333334	-0.0424385070800781
3.39916666666667	-0.0486373901367188
3.4025	-0.0543594360351563
3.40583333333334	-0.0596046447753907
3.40916666666667	-0.0643730163574219
3.4125	-0.0715255737304688
3.41583333333334	-0.0743865966796875
3.41916666666667	-0.0696182250976563
3.4225	-0.0596046447753907
3.42583333333334	-0.049591064453125
3.42916666666667	-0.0448226928710938
3.4325	-0.0410079956054688
3.43583333333334	-0.0386238098144531
3.43916666666667	-0.0395774841308594
3.4425	-0.0443458557128906
3.44583333333334	-0.049591064453125
3.44916666666667	-0.0514984130859375
3.4525	-0.0529289245605469
3.45583333333334	-0.0543594360351563
3.45916666666667	-0.0543594360351563
3.4625	-0.0543594360351563
3.46583333333334	-0.0543594360351563
3.46916666666667	-0.0529289245605469
3.4725	-0.0481605529785156
3.47583333333334	-0.0424385070800781
3.47916666666667	-0.0400543212890625
3.4825	-0.0405311584472656
3.48583333333334	-0.0410079956054688
3.48916666666667	-0.0414848327636719
3.4925	-0.0443458557128906
3.49583333333334	-0.0467300415039063
3.49916666666667	-0.0481605529785156
3.5025	-0.0457763671875
3.50583333333334	-0.0414848327636719
3.50916666666667	-0.0391006469726563
3.5125	-0.0391006469726563
3.51583333333334	-0.0410079956054688
3.51916666666667	-0.0405311584472656
3.5225	-0.0414848327636719
3.52583333333334	-0.0443458557128906
3.52916666666667	-0.0448226928710938
3.5325	-0.0433921813964844
3.53583333333334	-0.03814697265625
3.53916666666667	-0.0329017639160156
3.5425	-0.026702880859375
3.54583333333334	-0.0195503234863281
3.54916666666667	-0.0157356262207031
3.5525	-0.011444091796875
3.55583333333334	-0.0100135803222656
3.55916666666667	-0.0095367431640625
3.5625	-0.0104904174804688
3.56583333333334	-0.0143051147460938
3.56916666666667	-0.019073486328125
3.5725	-0.0233650207519531
3.57583333333334	-0.0257492065429688
3.57916666666667	-0.0295639038085938
3.5825	-0.0348091125488281
3.58583333333334	-0.0371932983398438
3.58916666666667	-0.0362396240234375
3.5925	-0.0348091125488281
3.59583333333334	-0.0371932983398438
3.59916666666667	-0.0386238098144531
3.6025	-0.0367164611816406
3.60583333333334	-0.0357627868652344
3.60916666666667	-0.0371932983398438
3.6125	-0.0367164611816406
3.61583333333334	-0.0329017639160156
3.61916666666667	-0.0281333923339844
3.6225	-0.026702880859375
3.62583333333334	-0.0252723693847656
3.62916666666667	-0.0271797180175781
3.6325	-0.0333786010742188
3.63583333333334	-0.0395774841308594
3.63916666666667	-0.0414848327636719
3.6425	-0.0424385070800781
3.64583333333334	-0.041961669921875
3.64916666666667	-0.03814697265625
3.6525	-0.0314712524414063
3.65583333333334	-0.0257492065429688
3.65916666666667	-0.0238418579101563
3.6625	-0.0219345092773438
3.66583333333334	-0.0233650207519531
3.66916666666667	-0.0271797180175781
3.6725	-0.0309944152832031
3.67583333333334	-0.034332275390625
3.67916666666667	-0.0395774841308594
3.6825	-0.0443458557128906
3.68583333333334	-0.0448226928710938
3.68916666666667	-0.0405311584472656
3.6925	-0.0405311584472656
3.69583333333334	-0.0467300415039063
3.69916666666667	-0.0562667846679688
3.7025	-0.0643730163574219
3.70583333333334	-0.0700950622558594
3.70916666666667	-0.0753402709960938
3.7125	-0.0753402709960938
3.71583333333334	-0.0691413879394532
3.71916666666667	-0.0591278076171875
3.7225	-0.0514984130859375
3.72583333333334	-0.0476837158203125
3.72916666666667	-0.0486373901367188
3.7325	-0.0514984130859375
3.73583333333334	-0.0538825988769532
3.73916666666667	-0.0524520874023438
3.7425	-0.0452995300292969
3.74583333333334	-0.0329017639160156
3.74916666666667	-0.0176429748535156
3.7525	0.00238418579101563
3.75583333333334	0.0271797180175781
3.75916666666667	0.0519752502441407
3.7625	0.0743865966796875
3.76583333333334	0.0972747802734375
3.76916666666667	0.126361846923828
3.7725	0.158786773681641
3.77583333333334	0.190258026123047
3.77916666666667	0.221729278564453
3.7825	0.257968902587891
3.78583333333334	0.292301177978516
3.78916666666667	0.326156616210938
3.7925	0.36001205444336
3.79583333333334	0.396251678466797
3.79916666666667	0.43487548828125
3.8025	0.468730926513672
3.80583333333334	0.504493713378907
3.80916666666667	0.536441802978516
3.8125	0.567436218261719
3.81583333333334	0.593662261962891
3.81916666666667	0.613212585449219
3.8225	0.626564025878907
3.82583333333334	0.63323974609375
3.82916666666667	0.637531280517578
3.8325	0.637054443359375
3.83583333333334	0.631332397460938
3.83916666666667	0.622749328613282
3.8425	0.613689422607422
3.84583333333334	0.601768493652344
3.84916666666667	0.585079193115235
3.8525	0.561714172363282
3.85583333333334	0.533580780029297
3.85916666666667	0.505924224853516
3.8625	0.478744506835938
3.86583333333334	0.452518463134766
3.86916666666667	0.423431396484375
3.8725	0.396251678466797
3.87583333333334	0.370502471923828
3.87916666666667	0.344276428222656
3.8825	0.315666198730469
3.88583333333334	0.284671783447266
3.88916666666667	0.256061553955078
3.8925	0.2288818359375
3.89583333333334	0.205039978027344
3.89916666666667	0.183582305908203
3.9025	0.165462493896485
3.90583333333334	0.153541564941406
3.90916666666667	0.14638900756836
3.9125	0.140666961669922
3.91583333333334	0.13113021850586
3.91916666666667	0.118255615234375
3.9225	0.10061264038086
3.92583333333334	0.0805854797363281
3.92916666666667	0.0581741333007813
3.9325	0.0371932983398438
3.93583333333334	0.0238418579101563
3.93916666666667	0.0147819519042969
3.9425	0.0119209289550781
3.94583333333334	0.0123977661132813
3.94916666666667	0.0166893005371094
3.9525	0.0209808349609375
3.95583333333334	0.0252723693847656
3.95916666666667	0.0333786010742188
3.9625	0.0400543212890625
3.96583333333334	0.0457763671875
3.96916666666667	0.0510215759277344
3.9725	0.0581741333007813
3.97583333333334	0.0681877136230469
3.97916666666667	0.0796318054199219
3.9825	0.0977516174316406
3.98583333333334	0.121116638183594
3.98916666666667	0.150203704833985
3.9925	0.18453598022461
3.99583333333334	0.22125244140625
3.99916666666667	0.263214111328125
4.0025	0.314712524414063
4.00583333333334	0.379085540771485
4.00916666666667	0.452995300292969
4.0125	0.532150268554688
4.01583333333334	0.61941146850586
4.01916666666667	0.718116760253907
4.0225	0.822067260742188
4.02583333333334	0.929832458496094
4.02916666666667	1.04188919067383
4.0325	1.16491317749024
4.03583333333334	1.29127502441406
4.03916666666667	1.41334533691406
4.0425	1.52969360351563
4.04583333333334	1.63602828979492
4.04916666666667	1.72853469848633
4.0525	1.79719924926758
4.05583333333334	1.84297561645508
4.05916666666667	1.86586380004883
4.0625	1.86824798583985
4.06583333333334	1.84679031372071
4.06916666666667	1.80149078369141
4.0725	1.73997879028321
4.07583333333334	1.66845321655274
4.07916666666667	1.58786773681641
4.0825	1.49154663085938
4.08583333333334	1.38378143310547
4.08916666666667	1.27077102661133
4.0925	1.15728378295899
4.09583333333334	1.04236602783203
4.09916666666667	0.930309295654297
4.1025	0.827312469482422
4.10583333333334	0.737667083740235
4.10916666666667	0.659465789794922
4.1125	0.586032867431641
4.11583333333334	0.519275665283203
4.11916666666667	0.455379486083985
4.1225	0.397682189941406
4.12583333333334	0.34332275390625
4.12916666666667	0.290870666503906
4.1325	0.247955322265625
4.13583333333334	0.209331512451172
4.13916666666667	0.178337097167969
4.1425	0.150203704833985
4.14583333333334	0.128269195556641
4.14916666666667	0.112533569335938
4.1525	0.0958442687988281
4.15583333333334	0.0815391540527344
4.15916666666667	0.0672340393066407
4.1625	0.0553131103515625
4.16583333333334	0.0429153442382813
4.16916666666667	0.0333786010742188
4.1725	0.0281333923339844
4.17583333333334	0.0257492065429688
4.17916666666667	0.0281333923339844
4.1825	0.0309944152832031
4.18583333333334	0.0314712524414063
4.18916666666667	0.0262260437011719
4.1925	0.0195503234863281
4.19583333333334	0.0109672546386719
4.19916666666667	0.0019073486328125
4.2025	-0.00667572021484375
4.20583333333334	-0.0128746032714844
4.20916666666667	-0.0162124633789063
4.2125	-0.0171661376953125
4.21583333333334	-0.0171661376953125
4.21916666666667	-0.0185966491699219
4.2225	-0.0214576721191406
4.22583333333334	-0.0262260437011719
4.22916666666667	-0.0295639038085938
4.2325	-0.0329017639160156
4.23583333333334	-0.0348091125488281
4.23916666666667	-0.0391006469726563
4.2425	-0.0467300415039063
4.24583333333334	-0.0538825988769532
4.24916666666667	-0.06103515625
4.2525	-0.0667572021484375
4.25583333333334	-0.0739097595214844
4.25916666666667	-0.0767707824707032
4.2625	-0.0753402709960938
4.26583333333334	-0.0700950622558594
4.26916666666667	-0.0653266906738282
4.2725	-0.0629425048828125
4.27583333333334	-0.057220458984375
4.27916666666667	-0.0500679016113282
4.2825	-0.0448226928710938
4.28583333333334	-0.0462532043457031
4.28916666666667	-0.049591064453125
4.2925	-0.0567436218261719
4.29583333333334	-0.0720024108886719
4.29916666666667	-0.0939369201660156
4.3025	-0.112533569335938
4.30583333333334	-0.1220703125
4.30916666666667	-0.127315521240235
4.3125	-0.127792358398438
4.31583333333334	-0.124454498291016
4.31916666666667	-0.119209289550781
4.3225	-0.116348266601563
4.32583333333334	-0.117301940917969
4.32916666666667	-0.119209289550781
4.3325	-0.123023986816406
4.33583333333334	-0.126838684082031
4.33916666666667	-0.130653381347656
4.3425	-0.133514404296875
4.34583333333334	-0.139236450195313
4.34916666666667	-0.148773193359375
4.3525	-0.159740447998047
4.35583333333334	-0.171661376953125
4.35916666666667	-0.185012817382813
4.3625	-0.201702117919922
4.36583333333334	-0.216960906982422
4.36916666666667	-0.226020812988281
4.3725	-0.231742858886719
4.37583333333334	-0.234603881835938
4.37916666666667	-0.236034393310547
4.3825	-0.235080718994141
4.38583333333334	-0.234127044677735
4.38916666666667	-0.23651123046875
4.3925	-0.239849090576172
4.39583333333334	-0.242710113525391
4.39916666666667	-0.242710113525391
4.4025	-0.238895416259766
4.40583333333334	-0.233173370361328
4.40916666666667	-0.227451324462891
4.4125	-0.220298767089844
4.41583333333334	-0.213623046875
4.41916666666667	-0.209331512451172
4.4225	-0.207901000976563
4.42583333333334	-0.202655792236328
4.42916666666667	-0.193119049072266
4.4325	-0.183582305908203
4.43583333333334	-0.178337097167969
4.43916666666667	-0.169754028320313
4.4425	-0.154495239257813
4.44583333333334	-0.141143798828125
4.44916666666667	-0.132083892822266
4.4525	-0.126361846923828
4.45583333333334	-0.114917755126953
4.45916666666667	-0.105857849121094
4.4625	-0.101089477539063
4.46583333333334	-0.101089477539063
4.46916666666667	-0.100135803222656
4.4725	-0.095367431640625
4.47583333333334	-0.0910758972167969
4.47916666666667	-0.0844001770019531
4.4825	-0.0791549682617188
4.48583333333334	-0.0739097595214844
4.48916666666667	-0.0743865966796875
4.4925	-0.0772476196289063
4.49583333333334	-0.0791549682617188
4.49916666666667	-0.0777244567871094
4.5025	-0.0772476196289063
4.50583333333334	-0.0791549682617188
4.50916666666667	-0.0777244567871094
4.5125	-0.0729560852050782
4.51583333333334	-0.0696182250976563
4.51916666666667	-0.06866455078125
4.5225	-0.0667572021484375
4.52583333333334	-0.06103515625
4.52916666666667	-0.0567436218261719
4.5325	-0.0567436218261719
4.53583333333334	-0.0591278076171875
4.53916666666667	-0.0624656677246094
4.5425	-0.0634193420410157
4.54583333333334	-0.0615119934082032
4.54916666666667	-0.0576972961425782
4.5525	-0.057220458984375
4.55583333333334	-0.0567436218261719
4.55916666666667	-0.0567436218261719
4.5625	-0.0576972961425782
4.56583333333334	-0.0596046447753907
4.56916666666667	-0.0634193420410157
4.5725	-0.0643730163574219
4.57583333333334	-0.0638961791992188
4.57916666666667	-0.064849853515625
4.5825	-0.0667572021484375
4.58583333333334	-0.0696182250976563
4.58916666666667	-0.0700950622558594
4.5925	-0.0700950622558594
4.59583333333334	-0.0705718994140625
4.59916666666667	-0.072479248046875
4.6025	-0.0748634338378907
4.60583333333334	-0.0748634338378907
4.60916666666667	-0.072479248046875
4.6125	-0.0681877136230469
4.61583333333334	-0.0629425048828125
4.61916666666667	-0.0548362731933594
4.6225	-0.0481605529785156
4.62583333333334	-0.0443458557128906
4.62916666666667	-0.0452995300292969
4.6325	-0.0467300415039063
4.63583333333334	-0.0505447387695313
4.63916666666667	-0.0581741333007813
4.6425	-0.0681877136230469
4.64583333333334	-0.0753402709960938
4.64916666666667	-0.0758171081542969
4.6525	-0.0739097595214844
4.65583333333334	-0.072479248046875
4.65916666666667	-0.0677108764648438
4.6625	-0.057220458984375
4.66583333333334	-0.0457763671875
4.66916666666667	-0.0362396240234375
4.6725	-0.0314712524414063
4.67583333333334	-0.030517578125
4.67916666666667	-0.0319480895996094
4.6825	-0.0376701354980469
4.68583333333334	-0.0452995300292969
4.68916666666667	-0.0538825988769532
4.6925	-0.0591278076171875
4.69583333333334	-0.0591278076171875
4.69916666666667	-0.0548362731933594
4.7025	-0.0524520874023438
4.70583333333334	-0.0548362731933594
4.70916666666667	-0.0600814819335938
4.7125	-0.0643730163574219
4.71583333333334	-0.06866455078125
4.71916666666667	-0.072479248046875
4.7225	-0.0734329223632813
4.72583333333334	-0.06866455078125
4.72916666666667	-0.06103515625
4.7325	-0.0548362731933594
4.73583333333334	-0.0505447387695313
4.73916666666667	-0.0505447387695313
4.7425	-0.0538825988769532
4.74583333333334	-0.0619888305664063
4.74916666666667	-0.0696182250976563
4.7525	-0.0743865966796875
4.75583333333334	-0.0753402709960938
4.75916666666667	-0.0734329223632813
4.7625	-0.0715255737304688
4.76583333333334	-0.06866455078125
4.76916666666667	-0.0691413879394532
4.7725	-0.0691413879394532
4.77583333333334	-0.0715255737304688
4.77916666666667	-0.0720024108886719
4.7825	-0.0743865966796875
4.78583333333334	-0.0758171081542969
4.78916666666667	-0.0748634338378907
4.7925	-0.0762939453125
4.79583333333334	-0.0767707824707032
4.79916666666667	-0.0786781311035157
4.8025	-0.0767707824707032
4.80583333333334	-0.0748634338378907
4.80916666666667	-0.0705718994140625
4.8125	-0.0677108764648438
4.81583333333334	-0.0662803649902344
4.81916666666667	-0.0681877136230469
4.8225	-0.0720024108886719
4.82583333333334	-0.0758171081542969
4.82916666666667	-0.080108642578125
4.8325	-0.0858306884765625
4.83583333333334	-0.0896453857421875
4.83916666666667	-0.087738037109375
4.8425	-0.0810623168945313
4.84583333333334	-0.0734329223632813
4.84916666666667	-0.0662803649902344
4.8525	-0.0619888305664063
4.85583333333334	-0.0624656677246094
4.85916666666667	-0.0653266906738282
4.8625	-0.0720024108886719
4.86583333333334	-0.0815391540527344
4.86916666666667	-0.091552734375
4.8725	-0.095367431640625
4.87583333333334	-0.0910758972167969
4.87916666666667	-0.0844001770019531
4.8825	-0.0782012939453125
4.88583333333334	-0.0696182250976563
4.88916666666667	-0.0624656677246094
4.8925	-0.0600814819335938
4.89583333333334	-0.0643730163574219
4.89916666666667	-0.0710487365722657
4.9025	-0.0791549682617188
4.90583333333334	-0.0858306884765625
4.90916666666667	-0.0901222229003906
4.9125	-0.0929832458496094
4.91583333333334	-0.0925064086914063
4.91916666666667	-0.0863075256347656
4.9225	-0.0734329223632813
4.92583333333334	-0.0596046447753907
4.92916666666667	-0.0491142272949219
4.9325	-0.0429153442382813
4.93583333333334	-0.041961669921875
4.93916666666667	-0.0467300415039063
4.9425	-0.0553131103515625
4.94583333333334	-0.0662803649902344
4.94916666666667	-0.0767707824707032
4.9525	-0.0815391540527344
4.95583333333334	-0.0805854797363281
4.95916666666667	-0.0762939453125
4.9625	-0.072479248046875
4.96583333333334	-0.0710487365722657
4.96916666666667	-0.0696182250976563
4.9725	-0.0715255737304688
4.97583333333334	-0.0739097595214844
4.97916666666667	-0.0810623168945313
4.9825	-0.0848770141601563
4.98583333333334	-0.0858306884765625
4.98916666666667	-0.0829696655273438
4.9925	-0.0762939453125
4.99583333333334	-0.0710487365722657
4.99916666666667	-0.0615119934082032
5.0025	-0.0562667846679688
5.00583333333334	-0.0500679016113282
5.00916666666667	-0.0467300415039063
5.0125	-0.0438690185546875
5.01583333333334	-0.041961669921875
5.01916666666667	-0.0457763671875
5.0225	-0.0510215759277344
5.02583333333334	-0.0538825988769532
5.02916666666667	-0.0505447387695313
5.0325	-0.0462532043457031
5.03583333333334	-0.0414848327636719
5.03916666666667	-0.0357627868652344
5.0425	-0.0314712524414063
5.04583333333334	-0.0319480895996094
5.04916666666667	-0.0367164611816406
5.0525	-0.0433921813964844
5.05583333333334	-0.0538825988769532
5.05916666666667	-0.0638961791992188
5.0625	-0.0710487365722657
5.06583333333334	-0.0743865966796875
5.06916666666667	-0.0758171081542969
5.0725	-0.0748634338378907
5.07583333333334	-0.06866455078125
5.07916666666667	-0.06103515625
5.0825	-0.0529289245605469
5.08583333333334	-0.0452995300292969
5.08916666666667	-0.0391006469726563
5.0925	-0.0357627868652344
5.09583333333334	-0.0348091125488281
5.09916666666667	-0.030517578125
5.1025	-0.0257492065429688
5.10583333333334	-0.0243186950683594
5.10916666666667	-0.0271797180175781
5.1125	-0.0324249267578125
5.11583333333334	-0.0352859497070313
5.11916666666667	-0.0395774841308594
5.1225	-0.0438690185546875
5.12583333333334	-0.0467300415039063
5.12916666666667	-0.0462532043457031
5.1325	-0.0410079956054688
5.13583333333334	-0.0352859497070313
5.13916666666667	-0.0295639038085938
5.1425	-0.0252723693847656
5.14583333333334	-0.0247955322265625
5.14916666666667	-0.0281333923339844
5.1525	-0.0367164611816406
5.15583333333334	-0.0481605529785156
5.15916666666667	-0.0591278076171875
5.1625	-0.0658035278320313
5.16583333333334	-0.0700950622558594
5.16916666666667	-0.0715255737304688
5.1725	-0.0715255737304688
5.17583333333334	-0.0681877136230469
5.17916666666667	-0.0658035278320313
5.1825	-0.0643730163574219
5.18583333333334	-0.0619888305664063
5.18916666666667	-0.0586509704589844
5.1925	-0.0548362731933594
5.19583333333334	-0.05340576171875
5.19916666666667	-0.0524520874023438
5.2025	-0.0553131103515625
5.20583333333334	-0.0600814819335938
5.20916666666667	-0.06866455078125
5.2125	-0.0762939453125
5.21583333333334	-0.0815391540527344
5.21916666666667	-0.0810623168945313
5.2225	-0.0772476196289063
5.22583333333334	-0.0720024108886719
5.22916666666667	-0.0658035278320313
5.2325	-0.0600814819335938
5.23583333333334	-0.0567436218261719
5.23916666666667	-0.0600814819335938
5.2425	-0.0662803649902344
5.24583333333334	-0.0715255737304688
5.24916666666667	-0.0739097595214844
5.2525	-0.0753402709960938
5.25583333333334	-0.0753402709960938
5.25916666666667	-0.0743865966796875
5.2625	-0.0739097595214844
5.26583333333334	-0.0758171081542969
5.26916666666667	-0.0767707824707032
5.2725	-0.080108642578125
5.27583333333334	-0.0810623168945313
5.27916666666667	-0.0805854797363281
5.2825	-0.0782012939453125
5.28583333333334	-0.0762939453125
5.28916666666667	-0.0743865966796875
5.2925	-0.0720024108886719
5.29583333333334	-0.072479248046875
5.29916666666667	-0.0753402709960938
5.3025	-0.080108642578125
5.30583333333334	-0.0824928283691406
5.30916666666667	-0.0829696655273438
5.3125	-0.0805854797363281
5.31583333333334	-0.0782012939453125
5.31916666666667	-0.0743865966796875
5.3225	-0.0705718994140625
5.32583333333334	-0.0662803649902344
5.32916666666667	-0.0658035278320313
5.3325	-0.0691413879394532
5.33583333333334	-0.0710487365722657
5.33916666666667	-0.0729560852050782
5.3425	-0.0748634338378907
5.34583333333334	-0.0767707824707032
5.34916666666667	-0.0777244567871094
5.3525	-0.0772476196289063
5.35583333333334	-0.0767707824707032
5.35916666666667	-0.0762939453125
5.3625	-0.0739097595214844
5.36583333333334	-0.0710487365722657
5.36916666666667	-0.0681877136230469
5.3725	-0.0691413879394532
5.37583333333334	-0.0739097595214844
5.37916666666667	-0.0796318054199219
5.3825	-0.0858306884765625
5.38583333333334	-0.0891685485839844
5.38916666666667	-0.0901222229003906
5.3925	-0.0853538513183594
5.39583333333334	-0.0796318054199219
5.39916666666667	-0.0729560852050782
5.4025	-0.0658035278320313
5.40583333333334	-0.0638961791992188
5.40916666666667	-0.0677108764648438
5.4125	-0.0777244567871094
5.41583333333334	-0.0853538513183594
5.41916666666667	-0.0929832458496094
5.4225	-0.0987052917480469
5.42583333333334	-0.0972747802734375
5.42916666666667	-0.0920295715332031
5.4325	-0.0858306884765625
5.43583333333334	-0.0834465026855469
5.43916666666667	-0.0810623168945313
5.4425	-0.0777244567871094
5.44583333333334	-0.0753402709960938
5.44916666666667	-0.0715255737304688
5.4525	-0.0672340393066407
5.45583333333334	-0.06103515625
5.45916666666667	-0.0576972961425782
5.4625	-0.0586509704589844
5.46583333333334	-0.064849853515625
5.46916666666667	-0.0734329223632813
5.4725	-0.080108642578125
5.47583333333334	-0.0815391540527344
5.47916666666667	-0.0786781311035157
5.4825	-0.0739097595214844
5.48583333333334	-0.0705718994140625
5.48916666666667	-0.06866455078125
5.4925	-0.0681877136230469
5.49583333333334	-0.0677108764648438
5.49916666666667	-0.0681877136230469
5.5025	-0.0715255737304688
5.50583333333334	-0.0700950622558594
5.50916666666667	-0.064849853515625
5.5125	-0.0553131103515625
5.51583333333334	-0.0548362731933594
5.51916666666667	-0.0591278076171875
5.5225	-0.0653266906738282
5.52583333333334	-0.0720024108886719
5.52916666666667	-0.0786781311035157
5.5325	-0.0853538513183594
5.53583333333334	-0.0848770141601563
5.53916666666667	-0.0815391540527344
5.5425	-0.0762939453125
5.54583333333334	-0.0700950622558594
5.54916666666667	-0.064849853515625
5.5525	-0.0634193420410157
5.55583333333334	-0.0658035278320313
5.55916666666667	-0.0700950622558594
5.5625	-0.0720024108886719
5.56583333333334	-0.0777244567871094
5.56916666666667	-0.0829696655273438
5.5725	-0.0853538513183594
5.57583333333334	-0.0829696655273438
5.57916666666667	-0.0777244567871094
5.5825	-0.0753402709960938
5.58583333333334	-0.0710487365722657
5.58916666666667	-0.0658035278320313
5.5925	-0.0591278076171875
5.59583333333334	-0.0557899475097657
5.59916666666667	-0.0562667846679688
5.6025	-0.0557899475097657
5.60583333333334	-0.05340576171875
5.60916666666667	-0.0543594360351563
5.6125	-0.0600814819335938
5.61583333333334	-0.0672340393066407
5.61916666666667	-0.0739097595214844
5.6225	-0.0767707824707032
5.62583333333334	-0.0786781311035157
5.62916666666667	-0.0777244567871094
5.6325	-0.0762939453125
5.63583333333334	-0.0739097595214844
5.63916666666667	-0.0715255737304688
5.6425	-0.072479248046875
5.64583333333334	-0.0767707824707032
5.64916666666667	-0.0810623168945313
5.6525	-0.0805854797363281
5.65583333333334	-0.0753402709960938
5.65916666666667	-0.0691413879394532
5.6625	-0.0643730163574219
5.66583333333334	-0.0600814819335938
5.66916666666667	-0.0567436218261719
5.6725	-0.0567436218261719
5.67583333333334	-0.0586509704589844
5.67916666666667	-0.0624656677246094
5.6825	-0.0638961791992188
5.68583333333334	-0.0643730163574219
5.68916666666667	-0.0638961791992188
5.6925	-0.06103515625
5.69583333333334	-0.0586509704589844
5.69916666666667	-0.0581741333007813
5.7025	-0.0629425048828125
5.70583333333334	-0.0677108764648438
5.70916666666667	-0.0705718994140625
5.7125	-0.0720024108886719
5.71583333333334	-0.0743865966796875
5.71916666666667	-0.0782012939453125
5.7225	-0.0777244567871094
5.72583333333334	-0.0762939453125
5.72916666666667	-0.0805854797363281
5.7325	-0.0901222229003906
5.73583333333334	-0.0963211059570313
5.73916666666667	-0.0925064086914063
5.7425	-0.0858306884765625
5.74583333333334	-0.0815391540527344
5.74916666666667	-0.0786781311035157
5.7525	-0.0743865966796875
5.75583333333334	-0.072479248046875
5.75916666666667	-0.0748634338378907
5.7625	-0.0786781311035157
5.76583333333334	-0.0791549682617188
5.76916666666667	-0.0753402709960938
5.7725	-0.0720024108886719
5.77583333333334	-0.0662803649902344
5.77916666666667	-0.0600814819335938
5.7825	-0.0538825988769532
5.78583333333334	-0.0500679016113282
5.78916666666667	-0.0452995300292969
5.7925	-0.0424385070800781
5.79583333333334	-0.041961669921875
5.79916666666667	-0.0448226928710938
5.8025	-0.0491142272949219
5.80583333333334	-0.0524520874023438
5.80916666666667	-0.0543594360351563
5.8125	-0.05340576171875
5.81583333333334	-0.0514984130859375
5.81916666666667	-0.0500679016113282
5.8225	-0.0510215759277344
5.82583333333334	-0.0567436218261719
5.82916666666667	-0.064849853515625
5.8325	-0.0743865966796875
5.83583333333334	-0.0810623168945313
5.83916666666667	-0.0853538513183594
5.8425	-0.0882148742675781
5.84583333333334	-0.0901222229003906
5.84916666666667	-0.0944137573242188
5.8525	-0.09918212890625
5.85583333333334	-0.104427337646485
5.85916666666667	-0.107288360595703
5.8625	-0.105381011962891
5.86583333333334	-0.0982284545898438
5.86916666666667	-0.087738037109375
5.8725	-0.0786781311035157
5.87583333333334	-0.0729560852050782
5.87916666666667	-0.0700950622558594
5.8825	-0.0705718994140625
5.88583333333334	-0.0748634338378907
5.88916666666667	-0.0815391540527344
5.8925	-0.0858306884765625
5.89583333333334	-0.0844001770019531
5.89916666666667	-0.0829696655273438
5.9025	-0.0834465026855469
5.90583333333334	-0.0829696655273438
5.90916666666667	-0.0815391540527344
5.9125	-0.0805854797363281
5.91583333333334	-0.0848770141601563
5.91916666666667	-0.0867843627929688
5.9225	-0.08392333984375
5.92583333333334	-0.0791549682617188
5.92916666666667	-0.0758171081542969
5.9325	-0.0743865966796875
5.93583333333334	-0.0700950622558594
5.93916666666667	-0.0672340393066407
5.9425	-0.0653266906738282
5.94583333333334	-0.06103515625
5.94916666666667	-0.0557899475097657
5.9525	-0.0514984130859375
5.95583333333334	-0.0524520874023438
5.95916666666667	-0.0538825988769532
5.9625	-0.0567436218261719
5.96583333333334	-0.064849853515625
5.96916666666667	-0.0758171081542969
5.9725	-0.0863075256347656
5.97583333333334	-0.091552734375
5.97916666666667	-0.0944137573242188
5.9825	-0.095367431640625
5.98583333333334	-0.0934600830078125
5.98916666666667	-0.0858306884765625
5.9925	-0.0772476196289063
5.99583333333334	-0.06866455078125
5.99916666666667	-0.0638961791992188
6.0025	-0.06103515625
6.00583333333334	-0.0596046447753907
6.00916666666667	-0.0619888305664063
6.0125	-0.0653266906738282
6.01583333333334	-0.0696182250976563
6.01916666666667	-0.0734329223632813
6.0225	-0.0772476196289063
6.02583333333334	-0.0815391540527344
6.02916666666667	-0.0844001770019531
6.0325	-0.0829696655273438
6.03583333333334	-0.0772476196289063
6.03916666666667	-0.0681877136230469
6.0425	-0.0586509704589844
6.04583333333334	-0.0510215759277344
6.04916666666667	-0.0467300415039063
6.0525	-0.0476837158203125
6.05583333333334	-0.0548362731933594
6.05916666666667	-0.064849853515625
6.0625	-0.0743865966796875
6.06583333333334	-0.0824928283691406
6.06916666666667	-0.0867843627929688
6.0725	-0.0872611999511719
6.07583333333334	-0.0848770141601563
6.07916666666667	-0.0844001770019531
6.0825	-0.0844001770019531
6.08583333333334	-0.0815391540527344
6.08916666666667	-0.0772476196289063
6.0925	-0.0767707824707032
6.09583333333334	-0.0782012939453125
6.09916666666667	-0.0796318054199219
6.1025	-0.0786781311035157
6.10583333333334	-0.0767707824707032
6.10916666666667	-0.0772476196289063
6.1125	-0.0772476196289063
6.11583333333334	-0.0767707824707032
6.11916666666667	-0.0753402709960938
6.1225	-0.0739097595214844
6.12583333333334	-0.0772476196289063
6.12916666666667	-0.0805854797363281
6.1325	-0.0844001770019531
6.13583333333334	-0.0858306884765625
6.13916666666667	-0.0896453857421875
6.1425	-0.0967979431152344
6.14583333333334	-0.102043151855469
6.14916666666667	-0.104904174804688
6.1525	-0.105381011962891
6.15583333333334	-0.104427337646485
6.15916666666667	-0.101089477539063
6.1625	-0.0944137573242188
6.16583333333334	-0.0867843627929688
6.16916666666667	-0.0805854797363281
6.1725	-0.0743865966796875
6.17583333333334	-0.0681877136230469
6.17916666666667	-0.064849853515625
6.1825	-0.0634193420410157
6.18583333333334	-0.0638961791992188
6.18916666666667	-0.0629425048828125
6.1925	-0.06103515625
6.19583333333334	-0.0619888305664063
6.19916666666667	-0.0643730163574219
6.2025	-0.0667572021484375
6.20583333333334	-0.064849853515625
6.20916666666667	-0.0624656677246094
6.2125	-0.0619888305664063
6.21583333333334	-0.0624656677246094
6.21916666666667	-0.0624656677246094
6.2225	-0.0638961791992188
6.22583333333334	-0.0672340393066407
6.22916666666667	-0.0710487365722657
6.2325	-0.0734329223632813
6.23583333333334	-0.0739097595214844
6.23916666666667	-0.0753402709960938
6.2425	-0.0729560852050782
6.24583333333334	-0.0705718994140625
6.24916666666667	-0.0681877136230469
6.2525	-0.0662803649902344
6.25583333333334	-0.0662803649902344
6.25916666666667	-0.0653266906738282
6.2625	-0.0681877136230469
6.26583333333334	-0.0705718994140625
6.26916666666667	-0.0743865966796875
6.2725	-0.0777244567871094
6.27583333333334	-0.0782012939453125
6.27916666666667	-0.0796318054199219
6.2825	-0.080108642578125
6.28583333333334	-0.0820159912109375
6.28916666666667	-0.0848770141601563
6.2925	-0.087738037109375
6.29583333333334	-0.0920295715332031
6.29916666666667	-0.091552734375
6.3025	-0.0882148742675781
6.30583333333334	-0.0820159912109375
6.30916666666667	-0.0762939453125
6.3125	-0.0748634338378907
6.31583333333334	-0.0739097595214844
6.31916666666667	-0.0734329223632813
6.3225	-0.0734329223632813
6.32583333333334	-0.0782012939453125
6.32916666666667	-0.0815391540527344
6.3325	-0.0805854797363281
6.33583333333334	-0.0786781311035157
6.33916666666667	-0.0805854797363281
6.3425	-0.0848770141601563
6.34583333333334	-0.08392333984375
6.34916666666667	-0.08392333984375
6.3525	-0.0858306884765625
6.35583333333334	-0.0905990600585938
6.35916666666667	-0.0905990600585938
6.3625	-0.0853538513183594
6.36583333333334	-0.0815391540527344
6.36916666666667	-0.0796318054199219
6.3725	-0.0805854797363281
6.37583333333334	-0.080108642578125
6.37916666666667	-0.0815391540527344
6.3825	-0.087738037109375
6.38583333333334	-0.0977516174316406
6.38916666666667	-0.104427337646485
6.3925	-0.1068115234375
6.39583333333334	-0.105857849121094
6.39916666666667	-0.1068115234375
6.4025	-0.103950500488281
6.40583333333334	-0.0972747802734375
6.40916666666667	-0.091552734375
6.4125	-0.0901222229003906
6.41583333333334	-0.0905990600585938
6.41916666666667	-0.0896453857421875
6.4225	-0.0891685485839844
6.42583333333334	-0.087738037109375
6.42916666666667	-0.0858306884765625
6.4325	-0.0820159912109375
6.43583333333334	-0.0767707824707032
6.43916666666667	-0.0715255737304688
6.4425	-0.0696182250976563
6.44583333333334	-0.0739097595214844
6.44916666666667	-0.0782012939453125
6.4525	-0.0805854797363281
6.45583333333334	-0.0815391540527344
6.45916666666667	-0.0820159912109375
6.4625	-0.0815391540527344
6.46583333333334	-0.080108642578125
6.46916666666667	-0.0805854797363281
6.4725	-0.0815391540527344
6.47583333333334	-0.0829696655273438
6.47916666666667	-0.0834465026855469
6.4825	-0.0844001770019531
6.48583333333334	-0.0848770141601563
6.48916666666667	-0.0867843627929688
6.4925	-0.0863075256347656
6.49583333333334	-0.08392333984375
6.49916666666667	-0.0820159912109375
6.5025	-0.0829696655273438
6.50583333333334	-0.0867843627929688
6.50916666666667	-0.087738037109375
6.5125	-0.0905990600585938
6.51583333333334	-0.0958442687988281
6.51916666666667	-0.102043151855469
6.5225	-0.104904174804688
6.52583333333334	-0.101566314697266
6.52916666666667	-0.0967979431152344
6.5325	-0.0929832458496094
6.53583333333334	-0.0920295715332031
6.53916666666667	-0.0901222229003906
6.5425	-0.0853538513183594
6.54583333333334	-0.0782012939453125
6.54916666666667	-0.072479248046875
6.5525	-0.0677108764648438
6.55583333333334	-0.0638961791992188
6.55916666666667	-0.0634193420410157
6.5625	-0.0681877136230469
6.56583333333334	-0.0767707824707032
6.56916666666667	-0.0820159912109375
6.5725	-0.0863075256347656
6.57583333333334	-0.0886917114257813
6.57916666666667	-0.0891685485839844
6.5825	-0.0863075256347656
6.58583333333334	-0.0848770141601563
6.58916666666667	-0.0886917114257813
6.5925	-0.095367431640625
6.59583333333334	-0.0987052917480469
6.59916666666667	-0.09918212890625
6.6025	-0.0982284545898438
6.60583333333334	-0.0963211059570313
6.60916666666667	-0.091552734375
6.6125	-0.0829696655273438
6.61583333333334	-0.0739097595214844
6.61916666666667	-0.0672340393066407
6.6225	-0.0629425048828125
6.62583333333334	-0.0629425048828125
6.62916666666667	-0.0667572021484375
6.6325	-0.0729560852050782
6.63583333333334	-0.0810623168945313
6.63916666666667	-0.0867843627929688
6.6425	-0.0920295715332031
6.64583333333334	-0.0929832458496094
6.64916666666667	-0.0886917114257813
6.6525	-0.0834465026855469
6.65583333333334	-0.0782012939453125
6.65916666666667	-0.0782012939453125
6.6625	-0.0810623168945313
6.66583333333334	-0.08392333984375
[truncated: 2,507 more rows]
