# Supplementary material for: Phase-Specific Parameter Estimation in Chiral HPLC Using 1‑Site, 2‑Site Stochastic Models, and Unified Equation Approach
Source: Anal Chem. 2026 Apr 29;98(18):13925–39. doi: 10.1021/acs.analchem.6c01634 (PMC13177292; doi:10.1021/acs.analchem.6c01634)
Supplement: Supplementary file 2 [file ac6c01634_si_002.zip › SupportingInformation/01_isotherm_fit/CELL4_data/LORA_CELL4_05_10_25403.CSV]

0.00266666666666667	0.0185966491699219
0.006	0.0271797180175781
0.00933333333333334	0.0333786010742188
0.0126666666666667	0.0367164611816406
0.016	0.0395774841308594
0.0193333333333334	0.0386238098144531
0.0226666666666667	0.0367164611816406
0.026	0.0333786010742188
0.0293333333333334	0.0348091125488281
0.0326666666666667	0.0410079956054688
0.036	0.049591064453125
0.0393333333333334	0.0576972961425782
0.0426666666666667	0.0638961791992188
0.046	0.0638961791992188
0.0493333333333334	0.0605583190917969
0.0526666666666667	0.0557899475097657
0.056	0.0510215759277344
0.0593333333333334	0.0433921813964844
0.0626666666666667	0.0362396240234375
0.066	0.0357627868652344
0.0693333333333334	0.0362396240234375
0.0726666666666667	0.0362396240234375
0.076	0.0348091125488281
0.0793333333333334	0.0371932983398438
0.0826666666666667	0.0400543212890625
0.086	0.0386238098144531
0.0893333333333334	0.03814697265625
0.0926666666666667	0.0424385070800781
0.096	0.0462532043457031
0.0993333333333334	0.0467300415039063
0.102666666666667	0.0472068786621094
0.106	0.0510215759277344
0.109333333333334	0.0548362731933594
0.112666666666667	0.0553131103515625
0.116	0.0553131103515625
0.119333333333334	0.05340576171875
0.122666666666667	0.0476837158203125
0.126	0.0371932983398438
0.129333333333334	0.0276565551757813
0.132666666666667	0.0185966491699219
0.136	0.00905990600585938
0.139333333333334	0.00476837158203125
0.142666666666667	0.0095367431640625
0.146	0.019073486328125
0.149333333333334	0.0252723693847656
0.152666666666667	0.0247955322265625
0.156	0.0233650207519531
0.159333333333334	0.0195503234863281
0.162666666666667	0.0133514404296875
0.166	0.00905990600585938
0.169333333333334	0.00762939453125
0.172666666666667	0.0133514404296875
0.176	0.0171661376953125
0.179333333333334	0.0209808349609375
0.182666666666667	0.0233650207519531
0.186	0.0233650207519531
0.189333333333334	0.0238418579101563
0.192666666666667	0.0233650207519531
0.196	0.0257492065429688
0.199333333333334	0.0276565551757813
0.202666666666667	0.0257492065429688
0.206	0.0200271606445313
0.209333333333334	0.0143051147460938
0.212666666666667	0.0123977661132813
0.216	0.0119209289550781
0.219333333333334	0.0152587890625
0.222666666666667	0.0195503234863281
0.226	0.0238418579101563
0.229333333333334	0.0238418579101563
0.232666666666667	0.0205039978027344
0.236	0.0185966491699219
0.239333333333334	0.0157356262207031
0.242666666666667	0.0152587890625
0.246	0.0152587890625
0.249333333333334	0.0205039978027344
0.252666666666667	0.026702880859375
0.256	0.0319480895996094
0.259333333333334	0.0362396240234375
0.262666666666667	0.0371932983398438
0.266	0.0371932983398438
0.269333333333334	0.0352859497070313
0.272666666666667	0.0348091125488281
0.276	0.0357627868652344
0.279333333333334	0.0376701354980469
0.282666666666667	0.0405311584472656
0.286	0.0443458557128906
0.289333333333334	0.0433921813964844
0.292666666666667	0.034332275390625
0.296	0.0224113464355469
0.299333333333334	0.0104904174804688
0.302666666666667	0.00429153442382813
0.306	0.00238418579101563
0.309333333333334	0.00476837158203125
0.312666666666667	0.0119209289550781
0.316	0.0185966491699219
0.319333333333334	0.0243186950683594
0.322666666666667	0.0247955322265625
0.326	0.0214576721191406
0.329333333333334	0.0176429748535156
0.332666666666667	0.011444091796875
0.336	0.00524520874023438
0.339333333333334	0.00143051147460938
0.342666666666667	0.00143051147460938
0.346	0.0019073486328125
0.349333333333334	0.0019073486328125
0.352666666666667	0.00715255737304688
0.356	0.0109672546386719
0.359333333333334	0.0147819519042969
0.362666666666667	0.0176429748535156
0.366	0.0219345092773438
0.369333333333334	0.0271797180175781
0.372666666666667	0.0271797180175781
0.376	0.026702880859375
0.379333333333334	0.0238418579101563
0.382666666666667	0.0219345092773438
0.386	0.0205039978027344
0.389333333333334	0.0157356262207031
0.392666666666667	0.0109672546386719
0.396	0.00333786010742188
0.399333333333334	-0.000476837158203125
0.402666666666667	-0.00429153442382813
0.406	-0.00762939453125
0.409333333333334	-0.00762939453125
0.412666666666667	-0.00476837158203125
0.416	0.00286102294921875
0.419333333333334	0.0057220458984375
0.422666666666667	0.003814697265625
0.426	-0.00333786010742188
0.429333333333334	-0.00762939453125
0.432666666666667	-0.00762939453125
0.436	-0.00429153442382813
0.439333333333334	0.000476837158203125
0.442666666666667	0.003814697265625
0.446	0.00905990600585938
0.449333333333334	0.011444091796875
0.452666666666667	0.0104904174804688
0.456	0.00476837158203125
0.459333333333334	0.0019073486328125
0.462666666666667	0.003814697265625
0.466	0.0100135803222656
0.469333333333334	0.0181198120117188
0.472666666666667	0.0238418579101563
0.476	0.0271797180175781
0.479333333333334	0.0257492065429688
0.482666666666667	0.0233650207519531
0.486	0.0185966491699219
0.489333333333334	0.0104904174804688
0.492666666666667	0.00524520874023438
0.496	0.00619888305664063
0.499333333333334	0.0119209289550781
0.502666666666667	0.0162124633789063
0.506	0.0157356262207031
0.509333333333334	0.0157356262207031
0.512666666666667	0.0143051147460938
0.516	0.0138282775878906
0.519333333333334	0.0104904174804688
0.522666666666667	0.00858306884765625
0.526	0.0133514404296875
0.529333333333334	0.0214576721191406
0.532666666666667	0.0276565551757813
0.536	0.0286102294921875
0.539333333333334	0.0276565551757813
0.542666666666667	0.0262260437011719
0.546	0.0200271606445313
0.549333333333334	0.0109672546386719
0.552666666666667	0.00667572021484375
0.556	0.00476837158203125
0.559333333333334	0.00429153442382813
0.562666666666667	0.00286102294921875
0.566	0.00715255737304688
0.569333333333334	0.0157356262207031
0.572666666666667	0.0185966491699219
0.576	0.0195503234863281
0.579333333333334	0.0224113464355469
0.582666666666667	0.0286102294921875
0.586	0.0314712524414063
0.589333333333334	0.0309944152832031
0.592666666666667	0.0295639038085938
0.596	0.0247955322265625
0.599333333333334	0.0181198120117188
0.602666666666667	0.0138282775878906
0.606	0.0133514404296875
0.609333333333334	0.0176429748535156
0.612666666666667	0.0209808349609375
0.616	0.0257492065429688
0.619333333333334	0.0300407409667969
0.622666666666667	0.0333786010742188
0.626	0.0348091125488281
0.629333333333334	0.0348091125488281
0.632666666666667	0.0352859497070313
0.636	0.0329017639160156
0.639333333333334	0.0290870666503906
0.642666666666667	0.02288818359375
0.646	0.0166893005371094
0.649333333333334	0.00858306884765625
0.652666666666667	0.00333786010742188
0.656	0.003814697265625
0.659333333333334	0.0100135803222656
0.662666666666667	0.0176429748535156
0.666	0.0219345092773438
0.669333333333334	0.0219345092773438
0.672666666666667	0.0185966491699219
0.676	0.0143051147460938
0.679333333333334	0.0095367431640625
0.682666666666667	0.00095367431640625
0.686	-0.00524520874023438
0.689333333333334	-0.00619888305664063
0.692666666666667	-0.00238418579101563
0.696	0.00286102294921875
0.699333333333334	0.00667572021484375
0.702666666666667	0.0133514404296875
0.706	0.0195503234863281
0.709333333333334	0.0257492065429688
0.712666666666667	0.0333786010742188
0.716	0.0433921813964844
0.719333333333334	0.049591064453125
0.722666666666667	0.0524520874023438
0.726	0.0514984130859375
0.729333333333334	0.0505447387695313
0.732666666666667	0.0472068786621094
0.736	0.041961669921875
0.739333333333334	0.0391006469726563
0.742666666666667	0.0386238098144531
0.746	0.041961669921875
0.749333333333334	0.0443458557128906
0.752666666666667	0.0457763671875
0.756	0.049591064453125
0.759333333333334	0.0510215759277344
0.762666666666667	0.0491142272949219
0.766	0.0452995300292969
0.769333333333334	0.0433921813964844
0.772666666666667	0.0414848327636719
0.776	0.0352859497070313
0.779333333333334	0.0309944152832031
0.782666666666667	0.0309944152832031
0.786	0.0290870666503906
0.789333333333334	0.0257492065429688
0.792666666666667	0.0214576721191406
0.796	0.019073486328125
0.799333333333334	0.0133514404296875
0.802666666666667	0.0057220458984375
0.806	0.00286102294921875
0.809333333333334	0.00238418579101563
0.812666666666667	0.00333786010742188
0.816	0.00095367431640625
0.819333333333334	0.00095367431640625
0.822666666666667	0.003814697265625
0.826	0.00762939453125
0.829333333333334	0.0104904174804688
0.832666666666667	0.0100135803222656
0.836	0.0104904174804688
0.839333333333334	0.0104904174804688
0.842666666666667	0.00810623168945313
0.846	0.00429153442382813
0.849333333333334	0.00143051147460938
0.852666666666667	0.00333786010742188
0.856	0.00762939453125
0.859333333333334	0.00810623168945313
0.862666666666667	0.00762939453125
0.866	0.00619888305664063
0.869333333333334	0.00858306884765625
0.872666666666667	0.0119209289550781
0.876	0.0176429748535156
0.879333333333334	0.0247955322265625
0.882666666666667	0.0309944152832031
0.886	0.0338554382324219
0.889333333333334	0.0295639038085938
0.892666666666667	0.0209808349609375
0.896	0.0109672546386719
0.899333333333334	0.00286102294921875
0.902666666666667	-0.00238418579101563
0.906	-0.00286102294921875
0.909333333333334	0.00095367431640625
0.912666666666667	0.00619888305664063
0.916	0.00762939453125
0.919333333333334	0.00524520874023438
0.922666666666667	0.003814697265625
0.926	0.00429153442382813
0.929333333333334	0.00619888305664063
0.932666666666667	0.0095367431640625
0.936	0.0166893005371094
0.939333333333334	0.026702880859375
0.942666666666667	0.0357627868652344
0.946	0.0438690185546875
0.949333333333334	0.049591064453125
0.952666666666667	0.049591064453125
0.956	0.041961669921875
0.959333333333334	0.034332275390625
0.962666666666667	0.0286102294921875
0.966	0.0247955322265625
0.969333333333334	0.0209808349609375
0.972666666666667	0.0219345092773438
0.976	0.0290870666503906
0.979333333333334	0.0357627868652344
0.982666666666667	0.0386238098144531
0.986	0.0348091125488281
0.989333333333334	0.0295639038085938
0.992666666666667	0.02288818359375
0.996	0.0162124633789063
0.999333333333334	0.0104904174804688
1.00266666666667	0.00810623168945313
1.006	0.00858306884765625
1.00933333333334	0.00858306884765625
1.01266666666667	0.00667572021484375
1.016	0.00429153442382813
1.01933333333334	0.00429153442382813
1.02266666666667	0.00715255737304688
1.026	0.0119209289550781
1.02933333333334	0.0171661376953125
1.03266666666667	0.0214576721191406
1.036	0.02288818359375
1.03933333333334	0.019073486328125
1.04266666666667	0.0095367431640625
1.046	0.00095367431640625
1.04933333333334	-0.00429153442382813
1.05266666666667	-0.00524520874023438
1.056	-0.00524520874023438
1.05933333333334	0
1.06266666666667	0.0109672546386719
1.066	0.019073486328125
1.06933333333334	0.0214576721191406
1.07266666666667	0.0209808349609375
1.076	0.0209808349609375
1.07933333333334	0.0200271606445313
1.08266666666667	0.0195503234863281
1.086	0.0185966491699219
1.08933333333334	0.0152587890625
1.09266666666667	0.0095367431640625
1.096	0.00429153442382813
1.09933333333334	-0.00333786010742188
1.10266666666667	-0.011444091796875
1.106	-0.0157356262207031
1.10933333333334	-0.0123977661132813
1.11266666666667	-0.00476837158203125
1.116	0.003814697265625
1.11933333333334	0.0119209289550781
1.12266666666667	0.0171661376953125
1.126	0.0152587890625
1.12933333333334	0.00858306884765625
1.13266666666667	0.0019073486328125
1.136	-0.00143051147460938
1.13933333333334	-0.00524520874023438
1.14266666666667	-0.0104904174804688
1.146	-0.0128746032714844
1.14933333333334	-0.0095367431640625
1.15266666666667	-0.00286102294921875
1.156	0.00238418579101563
1.15933333333334	0.00905990600585938
1.16266666666667	0.0176429748535156
1.166	0.0247955322265625
1.16933333333334	0.0286102294921875
1.17266666666667	0.0286102294921875
1.176	0.0257492065429688
1.17933333333334	0.0205039978027344
1.18266666666667	0.0152587890625
1.186	0.0119209289550781
1.18933333333334	0.0100135803222656
1.19266666666667	0.0100135803222656
1.196	0.0095367431640625
1.19933333333334	0.0119209289550781
1.20266666666667	0.0138282775878906
1.206	0.0133514404296875
1.20933333333334	0.0104904174804688
1.21266666666667	0.00429153442382813
1.216	0.0019073486328125
1.21933333333334	0.00286102294921875
1.22266666666667	0.00762939453125
1.226	0.0109672546386719
1.22933333333334	0.0138282775878906
1.23266666666667	0.0176429748535156
1.236	0.0195503234863281
1.23933333333334	0.0166893005371094
1.24266666666667	0.0128746032714844
1.246	0.0104904174804688
1.24933333333334	0.00810623168945313
1.25266666666667	0.00333786010742188
1.256	-0.00095367431640625
1.25933333333334	-0.00286102294921875
1.26266666666667	-0.00429153442382813
1.266	-0.00524520874023438
1.26933333333334	-0.00286102294921875
1.27266666666667	0.00238418579101563
1.276	0.00905990600585938
1.27933333333334	0.0157356262207031
1.28266666666667	0.0214576721191406
1.286	0.0219345092773438
1.28933333333334	0.019073486328125
1.29266666666667	0.0171661376953125
1.296	0.0143051147460938
1.29933333333334	0.0104904174804688
1.30266666666667	0.00524520874023438
1.306	0.00429153442382813
1.30933333333334	0.00667572021484375
1.31266666666667	0.00762939453125
1.316	0.00858306884765625
1.31933333333334	0.0095367431640625
1.32266666666667	0.0123977661132813
1.326	0.0166893005371094
1.32933333333334	0.0195503234863281
1.33266666666667	0.02288818359375
1.336	0.0233650207519531
1.33933333333334	0.02288818359375
1.34266666666667	0.0224113464355469
1.346	0.02288818359375
1.34933333333334	0.0205039978027344
1.35266666666667	0.0152587890625
1.356	0.0109672546386719
1.35933333333334	0.00858306884765625
1.36266666666667	0.00429153442382813
1.366	-0.00095367431640625
1.36933333333334	-0.003814697265625
1.37266666666667	-0.0019073486328125
1.376	0.00333786010742188
1.37933333333334	0.00762939453125
1.38266666666667	0.0157356262207031
1.386	0.02288818359375
1.38933333333334	0.0324249267578125
1.39266666666667	0.0371932983398438
1.396	0.0367164611816406
1.39933333333334	0.0324249267578125
1.40266666666667	0.0243186950683594
1.406	0.0157356262207031
1.40933333333334	0.00524520874023438
1.41266666666667	-0.00095367431640625
1.416	-0.003814697265625
1.41933333333334	-0.00429153442382813
1.42266666666667	-0.00333786010742188
1.426	-0.000476837158203125
1.42933333333334	0.0019073486328125
1.43266666666667	0.00476837158203125
1.436	0.00715255737304688
1.43933333333334	0.0128746032714844
1.44266666666667	0.0181198120117188
1.446	0.0200271606445313
1.44933333333334	0.0200271606445313
1.45266666666667	0.019073486328125
1.456	0.0181198120117188
1.45933333333334	0.011444091796875
1.46266666666667	0.00476837158203125
1.466	0.00095367431640625
1.46933333333334	0.00238418579101563
1.47266666666667	0.00286102294921875
1.476	0.00429153442382813
1.47933333333334	0.0100135803222656
1.48266666666667	0.0185966491699219
1.486	0.02288818359375
1.48933333333334	0.0200271606445313
1.49266666666667	0.0166893005371094
1.496	0.0181198120117188
1.49933333333334	0.0205039978027344
1.50266666666667	0.02288818359375
1.506	0.0243186950683594
1.50933333333334	0.0281333923339844
1.51266666666667	0.0314712524414063
1.516	0.0309944152832031
1.51933333333334	0.0329017639160156
1.52266666666667	0.034332275390625
1.526	0.0391006469726563
1.52933333333334	0.0429153442382813
1.53266666666667	0.0486373901367188
1.536	0.0510215759277344
1.53933333333334	0.0476837158203125
1.54266666666667	0.0395774841308594
1.546	0.0300407409667969
1.54933333333334	0.0209808349609375
1.55266666666667	0.0109672546386719
1.556	0.00429153442382813
1.55933333333334	0.00143051147460938
1.56266666666667	0.0019073486328125
1.566	0.00476837158203125
1.56933333333334	0.0095367431640625
1.57266666666667	0.0152587890625
1.576	0.0200271606445313
1.57933333333334	0.0243186950683594
1.58266666666667	0.0281333923339844
1.586	0.0309944152832031
1.58933333333334	0.0324249267578125
1.59266666666667	0.034332275390625
1.596	0.0391006469726563
1.59933333333334	0.0429153442382813
1.60266666666667	0.0452995300292969
1.606	0.0448226928710938
1.60933333333334	0.0405311584472656
1.61266666666667	0.0362396240234375
1.616	0.0314712524414063
1.61933333333334	0.0276565551757813
1.62266666666667	0.0252723693847656
1.626	0.030517578125
1.62933333333334	0.041961669921875
1.63266666666667	0.0524520874023438
1.636	0.0576972961425782
1.63933333333334	0.0562667846679688
1.64266666666667	0.0514984130859375
1.646	0.0457763671875
1.64933333333334	0.0414848327636719
1.65266666666667	0.0386238098144531
1.656	0.0371932983398438
1.65933333333334	0.0391006469726563
1.66266666666667	0.0405311584472656
1.666	0.0400543212890625
1.66933333333334	0.0376701354980469
1.67266666666667	0.0371932983398438
1.676	0.0391006469726563
1.67933333333334	0.0400543212890625
1.68266666666667	0.0414848327636719
1.686	0.0410079956054688
1.68933333333334	0.0400543212890625
1.69266666666667	0.0362396240234375
1.696	0.0324249267578125
1.69933333333334	0.0286102294921875
1.70266666666667	0.0247955322265625
1.706	0.0224113464355469
1.70933333333334	0.0209808349609375
1.71266666666667	0.0176429748535156
1.716	0.0104904174804688
1.71933333333334	0.00667572021484375
1.72266666666667	0.00667572021484375
1.726	0.00858306884765625
1.72933333333334	0.0100135803222656
1.73266666666667	0.0123977661132813
1.736	0.0143051147460938
1.73933333333334	0.0152587890625
1.74266666666667	0.0162124633789063
1.746	0.0181198120117188
1.74933333333334	0.0176429748535156
1.75266666666667	0.0176429748535156
1.756	0.0200271606445313
1.75933333333334	0.0247955322265625
1.76266666666667	0.0257492065429688
1.766	0.0233650207519531
1.76933333333334	0.019073486328125
1.77266666666667	0.0128746032714844
1.776	0.00715255737304688
1.77933333333334	0.003814697265625
1.78266666666667	0.0019073486328125
1.786	0.00143051147460938
1.78933333333334	0.00476837158203125
1.79266666666667	0.0109672546386719
1.796	0.0181198120117188
1.79933333333334	0.0224113464355469
1.80266666666667	0.0286102294921875
1.806	0.0386238098144531
1.80933333333334	0.049591064453125
1.81266666666667	0.0562667846679688
1.816	0.0562667846679688
1.81933333333334	0.0548362731933594
1.82266666666667	0.0505447387695313
1.826	0.0443458557128906
1.82933333333334	0.0371932983398438
1.83266666666667	0.0338554382324219
1.836	0.034332275390625
1.83933333333334	0.0357627868652344
1.84266666666667	0.0357627868652344
1.846	0.0338554382324219
1.84933333333334	0.0300407409667969
1.85266666666667	0.0271797180175781
1.856	0.0281333923339844
1.85933333333334	0.0324249267578125
1.86266666666667	0.0362396240234375
1.866	0.0386238098144531
1.86933333333334	0.0414848327636719
1.87266666666667	0.0410079956054688
1.876	0.0362396240234375
1.87933333333334	0.0257492065429688
1.88266666666667	0.0152587890625
1.886	0.00619888305664063
1.88933333333334	-0.00095367431640625
1.89266666666667	-0.00286102294921875
1.896	-0.00095367431640625
1.89933333333334	0.00762939453125
1.90266666666667	0.0157356262207031
1.906	0.0205039978027344
1.90933333333334	0.0185966491699219
1.91266666666667	0.0138282775878906
1.916	0.00810623168945313
1.91933333333334	-0.0019073486328125
1.92266666666667	-0.0100135803222656
1.926	-0.0104904174804688
1.92933333333334	-0.00238418579101563
1.93266666666667	0.00667572021484375
1.936	0.0123977661132813
1.93933333333334	0.0143051147460938
1.94266666666667	0.0128746032714844
1.946	0.0095367431640625
1.94933333333334	0.00667572021484375
1.95266666666667	0.00333786010742188
1.956	0.0019073486328125
1.95933333333334	0.0019073486328125
1.96266666666667	0.00333786010742188
1.966	0.0019073486328125
1.96933333333334	-0.00238418579101563
1.97266666666667	-0.00715255737304688
1.976	-0.0104904174804688
1.97933333333334	-0.00762939453125
1.98266666666667	-0.00333786010742188
1.986	0.00095367431640625
1.98933333333334	0.00286102294921875
1.99266666666667	0.00810623168945313
1.996	0.0143051147460938
1.99933333333334	0.0171661376953125
2.00266666666667	0.0157356262207031
2.006	0.0138282775878906
2.00933333333334	0.0133514404296875
2.01266666666667	0.0123977661132813
2.016	0.00810623168945313
2.01933333333334	-0.00095367431640625
2.02266666666667	-0.00715255737304688
2.026	-0.0109672546386719
2.02933333333334	-0.0128746032714844
2.03266666666667	-0.0147819519042969
2.036	-0.0133514404296875
2.03933333333334	-0.003814697265625
2.04266666666667	0.00762939453125
2.046	0.0176429748535156
2.04933333333334	0.0233650207519531
2.05266666666667	0.0233650207519531
2.056	0.0171661376953125
2.05933333333334	0.0109672546386719
2.06266666666667	0.00810623168945313
2.066	0.0104904174804688
2.06933333333334	0.0143051147460938
2.07266666666667	0.0214576721191406
2.076	0.0276565551757813
2.07933333333334	0.0286102294921875
2.08266666666667	0.0233650207519531
2.086	0.0157356262207031
2.08933333333334	0.00810623168945313
2.09266666666667	-0.000476837158203125
2.096	-0.00619888305664063
2.09933333333334	-0.00715255737304688
2.10266666666667	-0.00429153442382813
2.106	-0.003814697265625
2.10933333333334	-0.00238418579101563
2.11266666666667	0.00143051147460938
2.116	0.00619888305664063
2.11933333333334	0.00762939453125
2.12266666666667	0.00667572021484375
2.126	0.00667572021484375
2.12933333333334	0.0057220458984375
2.13266666666667	0.003814697265625
2.136	0.0019073486328125
2.13933333333334	0.0057220458984375
2.14266666666667	0.0095367431640625
2.146	0.0119209289550781
2.14933333333334	0.0157356262207031
2.15266666666667	0.0166893005371094
2.156	0.0157356262207031
2.15933333333334	0.0109672546386719
2.16266666666667	0.00810623168945313
2.166	0.0095367431640625
2.16933333333334	0.0109672546386719
2.17266666666667	0.0143051147460938
2.176	0.0176429748535156
2.17933333333334	0.0200271606445313
2.18266666666667	0.0205039978027344
2.186	0.0152587890625
2.18933333333334	0.00858306884765625
2.19266666666667	0.00238418579101563
2.196	-0.00238418579101563
2.19933333333334	-0.00667572021484375
2.20266666666667	-0.00810623168945313
2.206	-0.0057220458984375
2.20933333333334	-0.000476837158203125
2.21266666666667	0.00095367431640625
2.216	0.00238418579101563
2.21933333333334	0.00619888305664063
2.22266666666667	0.00858306884765625
2.226	0.0109672546386719
2.22933333333334	0.0095367431640625
2.23266666666667	0.0109672546386719
2.236	0.0119209289550781
2.23933333333334	0.0133514404296875
2.24266666666667	0.0147819519042969
2.246	0.0128746032714844
2.24933333333334	0.011444091796875
2.25266666666667	0.00762939453125
2.256	0.003814697265625
2.25933333333334	-0.00095367431640625
2.26266666666667	-0.00858306884765625
2.266	-0.0138282775878906
2.26933333333334	-0.0147819519042969
2.27266666666667	-0.0143051147460938
2.276	-0.0133514404296875
2.27933333333334	-0.0138282775878906
2.28266666666667	-0.0119209289550781
2.286	-0.00810623168945313
2.28933333333334	-0.003814697265625
2.29266666666667	0.00238418579101563
2.296	0.0095367431640625
2.29933333333334	0.0176429748535156
2.30266666666667	0.0224113464355469
2.306	0.02288818359375
2.30933333333334	0.0205039978027344
2.31266666666667	0.0181198120117188
2.316	0.0176429748535156
2.31933333333334	0.0147819519042969
2.32266666666667	0.0133514404296875
2.326	0.0109672546386719
2.32933333333334	0.00905990600585938
2.33266666666667	0.0057220458984375
2.336	0
2.33933333333334	0
2.34266666666667	-0.000476837158203125
2.346	0.00143051147460938
2.34933333333334	0.00333786010742188
2.35266666666667	0.00429153442382813
2.356	0.00095367431640625
2.35933333333334	-0.00810623168945313
2.36266666666667	-0.0133514404296875
2.366	-0.0123977661132813
2.36933333333334	-0.00905990600585938
2.37266666666667	-0.00762939453125
2.376	-0.00429153442382813
2.37933333333334	-0.00095367431640625
2.38266666666667	-0.000476837158203125
2.386	-0.003814697265625
2.38933333333334	-0.00524520874023438
2.39266666666667	-0.00286102294921875
2.396	-0.0019073486328125
2.39933333333334	-0.000476837158203125
2.40266666666667	0.00095367431640625
2.406	0.0019073486328125
2.40933333333334	-0.00143051147460938
2.41266666666667	-0.00429153442382813
2.416	-0.00476837158203125
2.41933333333334	-0.00238418579101563
2.42266666666667	-0.000476837158203125
2.426	0.000476837158203125
2.42933333333334	-0.000476837158203125
2.43266666666667	-0.00333786010742188
2.436	-0.00810623168945313
2.43933333333334	-0.0123977661132813
2.44266666666667	-0.0157356262207031
2.446	-0.0181198120117188
2.44933333333334	-0.019073486328125
2.45266666666667	-0.0200271606445313
2.456	-0.0171661376953125
2.45933333333334	-0.0147819519042969
2.46266666666667	-0.0119209289550781
2.466	-0.0147819519042969
2.46933333333334	-0.0185966491699219
2.47266666666667	-0.0209808349609375
2.476	-0.02288818359375
2.47933333333334	-0.0257492065429688
2.48266666666667	-0.0257492065429688
2.486	-0.0185966491699219
2.48933333333334	-0.00858306884765625
2.49266666666667	-0.00095367431640625
2.496	0.00286102294921875
2.49933333333334	0.0057220458984375
2.50266666666667	0.00476837158203125
2.506	0
2.50933333333334	-0.0057220458984375
2.51266666666667	-0.00524520874023438
2.516	0.00095367431640625
2.51933333333334	0.00858306884765625
2.52266666666667	0.0133514404296875
2.526	0.0195503234863281
2.52933333333334	0.0252723693847656
2.53266666666667	0.0243186950683594
2.536	0.0157356262207031
2.53933333333334	0.00762939453125
2.54266666666667	0.00524520874023438
2.546	0.0019073486328125
2.54933333333334	-0.0019073486328125
2.55266666666667	-0.00238418579101563
2.556	0.00095367431640625
2.55933333333334	0.00095367431640625
2.56266666666667	-0.00238418579101563
2.566	-0.00333786010742188
2.56933333333334	0.00095367431640625
2.57266666666667	0.00476837158203125
2.576	0.003814697265625
2.57933333333334	0.00143051147460938
2.58266666666667	-0.000476837158203125
2.586	-0.00429153442382813
2.58933333333334	-0.0109672546386719
2.59266666666667	-0.0162124633789063
2.596	-0.019073486328125
2.59933333333334	-0.0166893005371094
2.60266666666667	-0.0100135803222656
2.606	-0.00476837158203125
2.60933333333334	-0.00095367431640625
2.61266666666667	0.00095367431640625
2.616	0.00476837158203125
2.61933333333334	0.0057220458984375
2.62266666666667	0.00333786010742188
2.626	0.0019073486328125
2.62933333333334	-0.00095367431640625
2.63266666666667	-0.00238418579101563
2.636	-0.00476837158203125
2.63933333333334	-0.0019073486328125
2.64266666666667	0.00143051147460938
2.646	0.00476837158203125
2.64933333333334	0.00810623168945313
2.65266666666667	0.0123977661132813
2.656	0.0162124633789063
2.65933333333334	0.0143051147460938
2.66266666666667	0.011444091796875
2.666	0.00762939453125
2.66933333333334	0.00619888305664063
2.67266666666667	0.00429153442382813
2.676	0.00238418579101563
2.67933333333334	0.00095367431640625
2.68266666666667	-0.00095367431640625
2.686	-0.00095367431640625
2.68933333333334	-0.00238418579101563
2.69266666666667	-0.00333786010742188
2.696	-0.00429153442382813
2.69933333333334	-0.003814697265625
2.70266666666667	-0.00286102294921875
2.706	-0.003814697265625
2.70933333333334	-0.00333786010742188
2.71266666666667	-0.00143051147460938
2.716	0.0019073486328125
2.71933333333334	0.00524520874023438
2.72266666666667	0.0095367431640625
2.726	0.0147819519042969
2.72933333333334	0.0185966491699219
2.73266666666667	0.0195503234863281
2.736	0.0200271606445313
2.73933333333334	0.0200271606445313
2.74266666666667	0.0181198120117188
2.746	0.0181198120117188
2.74933333333334	0.0152587890625
2.75266666666667	0.0109672546386719
2.756	0.00762939453125
2.75933333333334	0.00905990600585938
2.76266666666667	0.0104904174804688
2.766	0.00715255737304688
2.76933333333334	0.00524520874023438
2.77266666666667	0.00667572021484375
2.776	0.00858306884765625
2.77933333333334	0.00858306884765625
2.78266666666667	0.0100135803222656
2.786	0.0162124633789063
2.78933333333334	0.02288818359375
2.79266666666667	0.026702880859375
2.796	0.0262260437011719
2.79933333333334	0.0252723693847656
2.80266666666667	0.0219345092773438
2.806	0.0166893005371094
2.80933333333334	0.0123977661132813
2.81266666666667	0.0109672546386719
2.816	0.011444091796875
2.81933333333334	0.00905990600585938
2.82266666666667	0.00429153442382813
2.826	-0.0019073486328125
2.82933333333334	-0.00667572021484375
2.83266666666667	-0.0109672546386719
2.836	-0.0162124633789063
2.83933333333334	-0.0185966491699219
2.84266666666667	-0.0157356262207031
2.846	-0.00715255737304688
2.84933333333334	-0.00238418579101563
2.85266666666667	0
2.856	0.00333786010742188
2.85933333333334	0.00667572021484375
2.86266666666667	0.00667572021484375
2.866	0.003814697265625
2.86933333333334	0.00143051147460938
2.87266666666667	-0.00476837158203125
2.876	-0.0138282775878906
2.87933333333334	-0.0233650207519531
2.88266666666667	-0.030517578125
2.886	-0.0338554382324219
2.88933333333334	-0.0309944152832031
2.89266666666667	-0.019073486328125
2.896	-0.00238418579101563
2.89933333333334	0.0123977661132813
2.90266666666667	0.0243186950683594
2.906	0.0295639038085938
2.90933333333334	0.0309944152832031
2.91266666666667	0.0271797180175781
2.916	0.0224113464355469
2.91933333333334	0.0162124633789063
2.92266666666667	0.0095367431640625
2.926	0.00810623168945313
2.92933333333334	0.00762939453125
2.93266666666667	0.0100135803222656
2.936	0.0109672546386719
2.93933333333334	0.0147819519042969
2.94266666666667	0.0200271606445313
2.946	0.0214576721191406
2.94933333333334	0.0200271606445313
2.95266666666667	0.0128746032714844
2.956	0.00715255737304688
2.95933333333334	0.00619888305664063
2.96266666666667	0.00715255737304688
2.966	0.0057220458984375
2.96933333333334	0.003814697265625
2.97266666666667	0.00762939453125
2.976	0.0133514404296875
2.97933333333334	0.0162124633789063
2.98266666666667	0.0195503234863281
2.986	0.0252723693847656
2.98933333333334	0.0290870666503906
2.99266666666667	0.0262260437011719
2.996	0.0185966491699219
2.99933333333334	0.0109672546386719
3.00266666666667	0.0057220458984375
3.006	0.00286102294921875
3.00933333333334	0.0019073486328125
3.01266666666667	0.00524520874023438
3.016	0.00905990600585938
3.01933333333334	0.0104904174804688
3.02266666666667	0.00762939453125
3.026	0.00286102294921875
3.02933333333334	0.00143051147460938
3.03266666666667	0.000476837158203125
3.036	0.00143051147460938
3.03933333333334	0.00524520874023438
3.04266666666667	0.0147819519042969
3.046	0.0276565551757813
3.04933333333334	0.0386238098144531
3.05266666666667	0.0443458557128906
3.056	0.0510215759277344
3.05933333333334	0.0605583190917969
3.06266666666667	0.0739097595214844
3.066	0.0896453857421875
3.06933333333334	0.1068115234375
3.07266666666667	0.131607055664063
3.076	0.158309936523438
3.07933333333334	0.185012817382813
3.08266666666667	0.206470489501953
3.086	0.226497650146485
3.08933333333334	0.248432159423828
3.09266666666667	0.265121459960938
3.096	0.273227691650391
3.09933333333334	0.275135040283203
3.10266666666667	0.272750854492188
3.106	0.269412994384766
3.10933333333334	0.262260437011719
3.11266666666667	0.258445739746094
3.116	0.258922576904297
3.11933333333334	0.262260437011719
3.12266666666667	0.265121459960938
3.126	0.262737274169922
3.12933333333334	0.257492065429688
3.13266666666667	0.246524810791016
3.136	0.233650207519531
3.13933333333334	0.215530395507813
3.14266666666667	0.196933746337891
3.146	0.179290771484375
3.14933333333334	0.162601470947266
3.15266666666667	0.14638900756836
3.156	0.133037567138672
3.15933333333334	0.122547149658203
3.16266666666667	0.110626220703125
3.166	0.100135803222656
3.16933333333334	0.0905990600585938
3.17266666666667	0.0863075256347656
3.176	0.0805854797363281
3.17933333333334	0.0743865966796875
3.18266666666667	0.0700950622558594
3.186	0.0672340393066407
3.18933333333334	0.0658035278320313
3.19266666666667	0.0638961791992188
3.196	0.06103515625
3.19933333333334	0.0596046447753907
3.20266666666667	0.057220458984375
3.206	0.0581741333007813
3.20933333333334	0.0586509704589844
3.21266666666667	0.0581741333007813
3.216	0.0538825988769532
3.21933333333334	0.0462532043457031
3.22266666666667	0.0429153442382813
3.226	0.03814697265625
3.22933333333334	0.0324249267578125
3.23266666666667	0.026702880859375
3.236	0.0252723693847656
3.23933333333334	0.026702880859375
3.24266666666667	0.0262260437011719
3.246	0.0238418579101563
3.24933333333334	0.0200271606445313
3.25266666666667	0.0171661376953125
3.256	0.0162124633789063
3.25933333333334	0.0181198120117188
3.26266666666667	0.0176429748535156
3.266	0.0133514404296875
3.26933333333334	0.0095367431640625
3.27266666666667	0.0095367431640625
3.276	0.0128746032714844
3.27933333333334	0.0128746032714844
3.28266666666667	0.0157356262207031
3.286	0.0224113464355469
3.28933333333334	0.0314712524414063
3.29266666666667	0.0371932983398438
3.296	0.03814697265625
3.29933333333334	0.0376701354980469
3.30266666666667	0.0352859497070313
3.306	0.0295639038085938
3.30933333333334	0.0214576721191406
3.31266666666667	0.0152587890625
3.316	0.0109672546386719
3.31933333333334	0.0095367431640625
3.32266666666667	0.011444091796875
3.326	0.0185966491699219
3.32933333333334	0.0252723693847656
3.33266666666667	0.0319480895996094
3.336	0.0367164611816406
3.33933333333334	0.0386238098144531
3.34266666666667	0.0395774841308594
3.346	0.0391006469726563
3.34933333333334	0.041961669921875
3.35266666666667	0.0438690185546875
3.356	0.0481605529785156
3.35933333333334	0.0543594360351563
3.36266666666667	0.0562667846679688
3.366	0.05340576171875
3.36933333333334	0.0467300415039063
3.37266666666667	0.0371932983398438
3.376	0.0247955322265625
3.37933333333334	0.0109672546386719
3.38266666666667	0.00143051147460938
3.386	-0.00095367431640625
3.38933333333334	-0.00143051147460938
3.39266666666667	-0.00143051147460938
3.396	-0.00238418579101563
3.39933333333334	-0.00238418579101563
3.40266666666667	-0.000476837158203125
3.406	-0.00333786010742188
3.40933333333334	-0.00715255737304688
3.41266666666667	-0.00810623168945313
3.416	-0.00333786010742188
3.41933333333334	0.00333786010742188
3.42266666666667	0.00524520874023438
3.426	0.00715255737304688
3.42933333333334	0.0123977661132813
3.43266666666667	0.0185966491699219
3.436	0.0171661376953125
3.43933333333334	0.0104904174804688
3.44266666666667	0.003814697265625
3.446	-0.00143051147460938
3.44933333333334	-0.00762939453125
3.45266666666667	-0.0147819519042969
3.456	-0.0176429748535156
3.45933333333334	-0.0176429748535156
3.46266666666667	-0.0166893005371094
3.466	-0.0162124633789063
3.46933333333334	-0.0166893005371094
3.47266666666667	-0.0162124633789063
3.476	-0.0152587890625
3.47933333333334	-0.0109672546386719
3.48266666666667	-0.00524520874023438
3.486	-0.00143051147460938
3.48933333333334	0.00286102294921875
3.49266666666667	0.00810623168945313
3.496	0.0128746032714844
3.49933333333334	0.0176429748535156
3.50266666666667	0.0209808349609375
3.506	0.0252723693847656
3.50933333333334	0.026702880859375
3.51266666666667	0.02288818359375
3.516	0.0157356262207031
3.51933333333334	0.00762939453125
3.52266666666667	0.00333786010742188
3.526	-0.000476837158203125
3.52933333333334	-0.00286102294921875
3.53266666666667	-0.000476837158203125
3.536	0.00429153442382813
3.53933333333334	0.00762939453125
3.54266666666667	0.00762939453125
3.546	0.00762939453125
3.54933333333334	0.00810623168945313
3.55266666666667	0.00762939453125
3.556	0.00476837158203125
3.55933333333334	0.003814697265625
3.56266666666667	0.00286102294921875
3.566	0.00524520874023438
3.56933333333334	0.00858306884765625
3.57266666666667	0.0138282775878906
3.576	0.019073486328125
3.57933333333334	0.0233650207519531
3.58266666666667	0.0247955322265625
3.586	0.0209808349609375
3.58933333333334	0.0166893005371094
3.59266666666667	0.0128746032714844
3.596	0.0095367431640625
3.59933333333334	0.00476837158203125
3.60266666666667	0.00143051147460938
3.606	0.0019073486328125
3.60933333333334	0.00476837158203125
3.61266666666667	0.0104904174804688
3.616	0.0171661376953125
3.61933333333334	0.0224113464355469
3.62266666666667	0.0233650207519531
3.626	0.0205039978027344
3.62933333333334	0.0166893005371094
3.63266666666667	0.0100135803222656
3.636	0.00429153442382813
3.63933333333334	0.00238418579101563
3.64266666666667	0.00524520874023438
3.646	0.0100135803222656
3.64933333333334	0.0100135803222656
3.65266666666667	0.00619888305664063
3.656	-0.00286102294921875
3.65933333333334	-0.0104904174804688
3.66266666666667	-0.0171661376953125
3.666	-0.0200271606445313
3.66933333333334	-0.0195503234863281
3.67266666666667	-0.0152587890625
3.676	-0.00715255737304688
3.67933333333334	-0.00143051147460938
3.68266666666667	0.000476837158203125
3.686	-0.00524520874023438
3.68933333333334	-0.0143051147460938
3.69266666666667	-0.0257492065429688
3.696	-0.0386238098144531
3.69933333333334	-0.0562667846679688
3.70266666666667	-0.0782012939453125
3.706	-0.102996826171875
3.70933333333334	-0.128746032714844
3.71266666666667	-0.155448913574219
3.716	-0.183582305908203
3.71933333333334	-0.208854675292969
3.72266666666667	-0.229835510253906
3.726	-0.243663787841797
3.72933333333334	-0.252723693847656
3.73266666666667	-0.253677368164063
3.736	-0.254154205322266
3.73933333333334	-0.25320053100586
3.74266666666667	-0.246524810791016
3.746	-0.2288818359375
3.74933333333334	-0.206470489501953
3.75266666666667	-0.182151794433594
3.756	-0.146865844726563
3.75933333333334	-0.095367431640625
3.76266666666667	-0.0319480895996094
3.766	0.0329017639160156
3.76933333333334	0.10061264038086
3.77266666666667	0.169754028320313
3.776	0.23794174194336
3.77933333333334	0.302314758300781
3.78266666666667	0.362873077392578
3.786	0.41961669921875
3.78933333333334	0.470638275146485
3.79266666666667	0.518798828125
3.796	0.559329986572266
3.79933333333334	0.592231750488282
3.80266666666667	0.617027282714844
3.806	0.642776489257813
3.80933333333334	0.666141510009766
3.81266666666667	0.684261322021485
3.816	0.698566436767578
3.81933333333334	0.712871551513672
3.82266666666667	0.72622299194336
3.826	0.732898712158203
3.82933333333334	0.735759735107422
3.83266666666667	0.73385238647461
3.836	0.728130340576172
3.83933333333334	0.712871551513672
3.84266666666667	0.693798065185547
3.846	0.676631927490235
3.84933333333334	0.659942626953125
3.85266666666667	0.640392303466797
3.856	0.61798095703125
3.85933333333334	0.5950927734375
3.86266666666667	0.568389892578125
3.866	0.5340576171875
3.86933333333334	0.493526458740235
3.87266666666667	0.456333160400391
3.876	0.424385070800781
3.87933333333334	0.398635864257813
3.88266666666667	0.37384033203125
3.886	0.3509521484375
3.88933333333334	0.331401824951172
3.89266666666667	0.312328338623047
3.896	0.29134750366211
3.89933333333334	0.266075134277344
3.90266666666667	0.239849090576172
3.906	0.213146209716797
3.90933333333334	0.187873840332031
3.91266666666667	0.164031982421875
3.916	0.142574310302735
3.91933333333334	0.124454498291016
3.92266666666667	0.111579895019531
3.926	0.104904174804688
3.92933333333334	0.0972747802734375
3.93266666666667	0.087738037109375
3.936	0.0786781311035157
3.93933333333334	0.0743865966796875
3.94266666666667	0.0743865966796875
3.946	0.06866455078125
3.94933333333334	0.0629425048828125
3.95266666666667	0.0600814819335938
3.956	0.0615119934082032
3.95933333333334	0.0629425048828125
3.96266666666667	0.0634193420410157
3.966	0.0662803649902344
3.96933333333334	0.0743865966796875
3.97266666666667	0.0829696655273438
3.976	0.0929832458496094
3.97933333333334	0.103473663330078
3.98266666666667	0.115394592285156
3.986	0.134944915771485
3.98933333333334	0.156402587890625
3.99266666666667	0.184059143066406
3.996	0.21505355834961
3.99933333333334	0.253677368164063
4.00266666666667	0.300884246826172
4.006	0.354290008544922
4.00933333333334	0.416278839111328
4.01266666666667	0.485897064208985
4.016	0.56600570678711
4.01933333333334	0.657081604003907
4.02266666666667	0.754833221435547
4.026	0.857830047607422
4.02933333333334	0.966072082519531
4.03266666666667	1.07336044311524
4.036	1.17778778076172
4.03933333333334	1.27172470092774
4.04266666666667	1.36089324951172
4.046	1.44195556640625
4.04933333333334	1.51395797729492
4.05266666666667	1.57546997070313
4.056	1.62029266357422
4.05933333333334	1.65319442749024
4.06266666666667	1.66845321655274
4.066	1.66702270507813
4.06933333333334	1.64556503295899
4.07266666666667	1.6021728515625
4.076	1.54161453247071
4.07933333333334	1.46341323852539
4.08266666666667	1.37042999267578
4.086	1.26743316650391
4.08933333333334	1.16014480590821
4.09266666666667	1.05571746826172
4.096	0.957012176513672
4.09933333333334	0.866889953613281
4.10266666666667	0.782966613769532
4.106	0.702857971191407
4.10933333333334	0.628471374511719
4.11266666666667	0.560283660888672
4.116	0.503063201904297
4.11933333333334	0.452041625976563
4.12266666666667	0.40578842163086
4.126	0.364303588867188
4.12933333333334	0.326633453369141
4.13266666666667	0.295162200927735
4.136	0.263690948486328
4.13933333333334	0.229835510253906
4.14266666666667	0.195503234863281
4.146	0.166416168212891
4.14933333333333	0.143527984619141
4.15266666666667	0.1220703125
4.156	0.105381011962891
4.15933333333334	0.0963211059570313
4.16266666666667	0.0929832458496094
4.166	0.0910758972167969
4.16933333333334	0.0872611999511719
4.17266666666667	0.0820159912109375
4.176	0.0748634338378907
4.17933333333334	0.0643730163574219
4.18266666666667	0.05340576171875
4.186	0.0414848327636719
4.18933333333334	0.0329017639160156
4.19266666666667	0.026702880859375
4.196	0.02288818359375
4.19933333333334	0.0200271606445313
4.20266666666667	0.0181198120117188
4.206	0.019073486328125
4.20933333333334	0.0185966491699219
4.21266666666667	0.0157356262207031
4.216	0.0095367431640625
4.21933333333334	0.00476837158203125
4.22266666666667	0.00095367431640625
4.226	-0.00429153442382813
4.22933333333334	-0.0104904174804688
4.23266666666667	-0.0147819519042969
4.236	-0.0152587890625
4.23933333333334	-0.0152587890625
4.24266666666667	-0.0143051147460938
4.246	-0.0119209289550781
4.24933333333334	-0.00905990600585938
4.25266666666667	-0.00667572021484375
4.256	-0.00524520874023438
4.25933333333334	-0.00429153442382813
4.26266666666667	-0.00905990600585938
4.266	-0.0152587890625
4.26933333333334	-0.0185966491699219
4.27266666666667	-0.0176429748535156
4.276	-0.0143051147460938
4.27933333333334	-0.0128746032714844
4.28266666666667	-0.00905990600585938
4.286	-0.00810623168945313
4.28933333333334	-0.00810623168945313
4.29266666666667	-0.0143051147460938
4.296	-0.02288818359375
4.29933333333334	-0.034332275390625
4.30266666666667	-0.0452995300292969
4.306	-0.0529289245605469
4.30933333333334	-0.0600814819335938
4.31266666666667	-0.0629425048828125
4.316	-0.06866455078125
4.31933333333334	-0.0734329223632813
4.32266666666667	-0.0796318054199219
4.326	-0.0886917114257813
4.32933333333334	-0.0987052917480469
4.33266666666667	-0.109672546386719
4.336	-0.116825103759766
4.33933333333334	-0.123977661132813
4.34266666666667	-0.128746032714844
4.346	-0.128269195556641
4.34933333333334	-0.126838684082031
4.35266666666667	-0.130176544189453
4.356	-0.139713287353516
4.35933333333334	-0.149726867675781
4.36266666666667	-0.158309936523438
4.366	-0.168800354003906
4.36933333333334	-0.178337097167969
4.37266666666667	-0.186920166015625
4.376	-0.191211700439453
4.37933333333334	-0.191211700439453
4.38266666666667	-0.192642211914063
4.386	-0.195026397705078
4.38933333333334	-0.1983642578125
4.39266666666667	-0.195026397705078
4.396	-0.187397003173828
4.39933333333334	-0.177860260009766
4.40266666666667	-0.168323516845703
4.406	-0.158786773681641
4.40933333333334	-0.150203704833985
4.41266666666667	-0.142097473144531
4.416	-0.133037567138672
4.41933333333334	-0.125885009765625
4.42266666666667	-0.119209289550781
4.426	-0.112056732177735
4.42933333333334	-0.102043151855469
4.43266666666667	-0.0901222229003906
4.436	-0.0820159912109375
4.43933333333334	-0.0772476196289063
4.44266666666667	-0.0729560852050782
4.446	-0.0691413879394532
4.44933333333334	-0.0677108764648438
4.45266666666667	-0.0696182250976563
4.456	-0.0696182250976563
4.45933333333334	-0.0653266906738282
4.46266666666667	-0.057220458984375
4.466	-0.0472068786621094
4.46933333333334	-0.0348091125488281
4.47266666666667	-0.0233650207519531
4.476	-0.0157356262207031
4.47933333333334	-0.0119209289550781
4.48266666666667	-0.00858306884765625
4.486	-0.00667572021484375
4.48933333333334	-0.00333786010742188
4.49266666666667	0.00095367431640625
4.496	0.00429153442382813
4.49933333333334	0.000476837158203125
4.50266666666667	-0.0100135803222656
4.506	-0.0219345092773438
4.50933333333334	-0.0314712524414063
4.51266666666667	-0.0376701354980469
4.516	-0.0367164611816406
4.51933333333334	-0.0271797180175781
4.52266666666667	-0.0109672546386719
4.526	0.00286102294921875
4.52933333333334	0.00905990600585938
4.53266666666667	0.00905990600585938
4.536	0.00333786010742188
4.53933333333334	-0.0057220458984375
4.54266666666667	-0.0147819519042969
4.546	-0.0185966491699219
4.54933333333334	-0.0205039978027344
4.55266666666667	-0.0224113464355469
4.556	-0.0257492065429688
4.55933333333334	-0.0281333923339844
4.56266666666667	-0.0295639038085938
4.566	-0.0300407409667969
4.56933333333334	-0.0281333923339844
4.57266666666667	-0.0238418579101563
4.576	-0.0181198120117188
4.57933333333334	-0.0138282775878906
4.58266666666667	-0.0128746032714844
4.586	-0.0157356262207031
4.58933333333334	-0.0176429748535156
4.59266666666667	-0.0181198120117188
4.596	-0.0176429748535156
4.59933333333334	-0.0176429748535156
4.60266666666667	-0.0181198120117188
4.606	-0.0185966491699219
4.60933333333334	-0.0219345092773438
4.61266666666667	-0.0286102294921875
4.616	-0.0362396240234375
4.61933333333334	-0.0376701354980469
4.62266666666667	-0.0333786010742188
4.626	-0.0243186950683594
4.62933333333334	-0.0143051147460938
4.63266666666667	-0.00286102294921875
4.636	0.0100135803222656
4.63933333333334	0.0143051147460938
4.64266666666667	0.00858306884765625
4.646	-0.003814697265625
4.64933333333334	-0.0143051147460938
4.65266666666667	-0.0219345092773438
4.656	-0.0290870666503906
4.65933333333334	-0.0333786010742188
4.66266666666667	-0.0309944152832031
4.666	-0.0262260437011719
4.66933333333334	-0.0252723693847656
4.67266666666667	-0.0252723693847656
4.676	-0.02288818359375
4.67933333333334	-0.0181198120117188
4.68266666666667	-0.0123977661132813
4.686	-0.00905990600585938
4.68933333333334	-0.003814697265625
4.69266666666667	-0.000476837158203125
4.696	0.00143051147460938
4.69933333333334	0.00095367431640625
4.70266666666667	-0.00476837158203125
4.706	-0.0100135803222656
4.70933333333334	-0.0171661376953125
4.71266666666667	-0.0205039978027344
4.716	-0.0247955322265625
4.71933333333334	-0.0233650207519531
4.72266666666667	-0.0176429748535156
4.726	-0.0104904174804688
4.72933333333334	-0.00715255737304688
4.73266666666667	-0.0057220458984375
4.736	-0.00476837158203125
4.73933333333334	-0.00762939453125
4.74266666666667	-0.0119209289550781
4.746	-0.0181198120117188
4.74933333333334	-0.0224113464355469
4.75266666666667	-0.026702880859375
4.756	-0.0286102294921875
4.75933333333334	-0.0286102294921875
4.76266666666667	-0.0295639038085938
4.766	-0.0290870666503906
4.76933333333334	-0.0271797180175781
4.77266666666667	-0.0224113464355469
4.776	-0.0181198120117188
4.77933333333334	-0.0138282775878906
4.78266666666667	-0.0104904174804688
4.786	-0.00810623168945313
4.78933333333334	-0.00762939453125
4.79266666666667	-0.0104904174804688
4.796	-0.0162124633789063
4.79933333333334	-0.0214576721191406
4.80266666666667	-0.026702880859375
4.806	-0.0300407409667969
4.80933333333334	-0.0309944152832031
4.81266666666667	-0.0281333923339844
4.816	-0.0257492065429688
4.81933333333334	-0.0276565551757813
4.82266666666667	-0.030517578125
4.826	-0.0319480895996094
4.82933333333334	-0.0352859497070313
4.83266666666667	-0.0414848327636719
4.836	-0.0433921813964844
4.83933333333334	-0.0376701354980469
4.84266666666667	-0.0295639038085938
4.846	-0.0252723693847656
4.84933333333334	-0.0214576721191406
4.85266666666667	-0.0133514404296875
4.856	-0.00715255737304688
4.85933333333334	-0.0095367431640625
4.86266666666667	-0.0171661376953125
4.866	-0.0205039978027344
4.86933333333334	-0.0219345092773438
4.87266666666667	-0.0238418579101563
4.876	-0.0281333923339844
4.87933333333334	-0.0271797180175781
4.88266666666667	-0.0238418579101563
4.886	-0.02288818359375
4.88933333333334	-0.0224113464355469
4.89266666666667	-0.0238418579101563
4.896	-0.0233650207519531
4.89933333333334	-0.0238418579101563
4.90266666666667	-0.0200271606445313
4.906	-0.0133514404296875
4.90933333333334	-0.0104904174804688
4.91266666666667	-0.00905990600585938
4.916	-0.00762939453125
4.91933333333334	-0.00286102294921875
4.92266666666667	0.00095367431640625
4.926	0.0019073486328125
4.92933333333334	0.003814697265625
4.93266666666667	0.0057220458984375
4.936	0.00762939453125
4.93933333333334	0.00858306884765625
4.94266666666667	0.0095367431640625
4.946	0.0123977661132813
4.94933333333334	0.0138282775878906
4.95266666666667	0.0157356262207031
4.956	0.0152587890625
4.95933333333334	0.0133514404296875
4.96266666666667	0.00667572021484375
4.966	0
4.96933333333334	-0.00143051147460938
4.97266666666667	0.00143051147460938
4.976	0.00762939453125
4.97933333333334	0.011444091796875
4.98266666666667	0.0152587890625
4.986	0.0176429748535156
4.98933333333334	0.0171661376953125
4.99266666666667	0.0128746032714844
4.996	0.00619888305664063
4.99933333333334	0.00286102294921875
5.00266666666667	0.00429153442382813
5.006	0.00858306884765625
5.00933333333334	0.00905990600585938
5.01266666666667	0.00619888305664063
5.016	0.000476837158203125
5.01933333333334	-0.0057220458984375
5.02266666666667	-0.0119209289550781
5.026	-0.0185966491699219
5.02933333333334	-0.0205039978027344
5.03266666666667	-0.0171661376953125
5.036	-0.0109672546386719
5.03933333333334	-0.0057220458984375
5.04266666666667	-0.00286102294921875
5.046	-0.00095367431640625
5.04933333333334	0.0019073486328125
5.05266666666667	0.0019073486328125
5.056	0.0019073486328125
5.05933333333334	0.003814697265625
5.06266666666667	0.00762939453125
5.066	0.0104904174804688
5.06933333333334	0.0100135803222656
5.07266666666667	0.0104904174804688
5.076	0.0095367431640625
5.07933333333334	0.00667572021484375
5.08266666666667	-0.0019073486328125
5.086	-0.0119209289550781
5.08933333333334	-0.0185966491699219
5.09266666666667	-0.0224113464355469
5.096	-0.0247955322265625
5.09933333333334	-0.0281333923339844
5.10266666666667	-0.0276565551757813
5.106	-0.0219345092773438
5.10933333333334	-0.0166893005371094
5.11266666666667	-0.0128746032714844
5.116	-0.0100135803222656
5.11933333333334	-0.00619888305664063
5.12266666666667	-0.00333786010742188
5.126	-0.0019073486328125
5.12933333333334	0
5.13266666666667	0
5.136	-0.00286102294921875
5.13933333333334	-0.00810623168945313
5.14266666666667	-0.0109672546386719
5.146	-0.0109672546386719
5.14933333333334	-0.0133514404296875
5.15266666666667	-0.0185966491699219
5.156	-0.0247955322265625
5.15933333333334	-0.0271797180175781
5.16266666666667	-0.0290870666503906
5.166	-0.0314712524414063
5.16933333333334	-0.0314712524414063
5.17266666666667	-0.0281333923339844
5.176	-0.0209808349609375
5.17933333333334	-0.011444091796875
5.18266666666667	-0.00429153442382813
5.186	-0.00143051147460938
5.18933333333334	-0.00143051147460938
5.19266666666667	-0.000476837158203125
5.196	-0.00095367431640625
5.19933333333334	-0.00333786010742188
5.20266666666667	-0.00667572021484375
5.206	-0.00667572021484375
5.20933333333334	-0.00476837158203125
5.21266666666667	-0.00476837158203125
5.216	-0.00810623168945313
5.21933333333334	-0.0157356262207031
5.22266666666667	-0.0209808349609375
5.226	-0.0224113464355469
5.22933333333334	-0.0195503234863281
5.23266666666667	-0.0162124633789063
5.236	-0.0104904174804688
5.23933333333334	-0.003814697265625
5.24266666666667	0.000476837158203125
5.246	-0.00333786010742188
5.24933333333334	-0.0133514404296875
5.25266666666667	-0.0219345092773438
5.256	-0.0281333923339844
5.25933333333334	-0.0333786010742188
5.26266666666667	-0.0376701354980469
5.266	-0.0367164611816406
5.26933333333334	-0.0309944152832031
5.27266666666667	-0.0276565551757813
5.276	-0.0243186950683594
5.27933333333334	-0.0233650207519531
5.28266666666667	-0.0214576721191406
5.286	-0.0233650207519531
5.28933333333334	-0.0262260437011719
5.29266666666667	-0.0252723693847656
5.296	-0.0214576721191406
5.29933333333334	-0.0162124633789063
5.30266666666667	-0.0133514404296875
5.306	-0.0100135803222656
5.30933333333334	-0.0057220458984375
5.31266666666667	-0.00238418579101563
5.316	-0.00333786010742188
5.31933333333334	-0.00810623168945313
5.32266666666667	-0.0119209289550781
5.326	-0.0133514404296875
5.32933333333334	-0.0128746032714844
5.33266666666667	-0.0123977661132813
5.336	-0.0138282775878906
5.33933333333334	-0.0128746032714844
5.34266666666667	-0.0109672546386719
5.346	-0.00905990600585938
5.34933333333334	-0.0128746032714844
5.35266666666667	-0.0162124633789063
5.356	-0.0162124633789063
5.35933333333334	-0.0138282775878906
5.36266666666667	-0.0138282775878906
5.366	-0.0152587890625
5.36933333333334	-0.0152587890625
5.37266666666667	-0.0185966491699219
5.376	-0.0219345092773438
5.37933333333334	-0.02288818359375
5.38266666666667	-0.0176429748535156
5.386	-0.0100135803222656
5.38933333333334	-0.00143051147460938
5.39266666666667	0.00810623168945313
5.396	0.0166893005371094
5.39933333333334	0.0181198120117188
5.40266666666667	0.0119209289550781
5.406	0.00238418579101563
5.40933333333334	-0.003814697265625
5.41266666666667	-0.00619888305664063
5.416	-0.00715255737304688
5.41933333333334	-0.00429153442382813
5.42266666666667	0.00286102294921875
5.426	0.0109672546386719
5.42933333333334	0.0128746032714844
5.43266666666667	0.00858306884765625
5.436	0.00143051147460938
5.43933333333334	-0.00667572021484375
5.44266666666667	-0.0157356262207031
5.446	-0.0252723693847656
5.44933333333334	-0.0319480895996094
5.45266666666667	-0.0367164611816406
5.456	-0.0371932983398438
5.45933333333334	-0.0362396240234375
5.46266666666667	-0.0338554382324219
5.466	-0.0324249267578125
5.46933333333334	-0.030517578125
5.47266666666667	-0.0286102294921875
5.476	-0.0300407409667969
5.47933333333334	-0.0319480895996094
5.48266666666667	-0.0329017639160156
5.486	-0.0300407409667969
5.48933333333334	-0.0271797180175781
5.49266666666667	-0.0214576721191406
5.496	-0.0143051147460938
5.49933333333334	-0.00858306884765625
5.50266666666667	-0.00619888305664063
5.506	-0.00762939453125
5.50933333333334	-0.00858306884765625
5.51266666666667	-0.011444091796875
5.516	-0.0133514404296875
5.51933333333334	-0.0171661376953125
5.52266666666667	-0.0209808349609375
5.526	-0.0276565551757813
5.52933333333334	-0.034332275390625
5.53266666666667	-0.0371932983398438
5.536	-0.0395774841308594
5.53933333333334	-0.0362396240234375
5.54266666666667	-0.0329017639160156
5.546	-0.0271797180175781
5.54933333333334	-0.0252723693847656
5.55266666666667	-0.0238418579101563
5.556	-0.0224113464355469
5.55933333333334	-0.0233650207519531
5.56266666666667	-0.0252723693847656
5.566	-0.0247955322265625
5.56933333333334	-0.0185966491699219
5.57266666666667	-0.0128746032714844
5.576	-0.011444091796875
5.57933333333334	-0.0119209289550781
5.58266666666667	-0.0119209289550781
5.586	-0.00858306884765625
5.58933333333334	-0.00619888305664063
5.59266666666667	-0.00333786010742188
5.596	0.00143051147460938
5.59933333333334	0.00715255737304688
5.60266666666667	0.0128746032714844
5.606	0.0109672546386719
5.60933333333334	0.00858306884765625
5.61266666666667	0.00619888305664063
5.616	0.00429153442382813
5.61933333333334	0
5.62266666666667	-0.00333786010742188
5.626	-0.00333786010742188
5.62933333333334	-0.003814697265625
5.63266666666667	-0.0100135803222656
5.636	-0.0166893005371094
5.63933333333334	-0.0200271606445313
5.64266666666667	-0.02288818359375
5.646	-0.0257492065429688
5.64933333333334	-0.0286102294921875
5.65266666666667	-0.0257492065429688
5.656	-0.0219345092773438
5.65933333333334	-0.0205039978027344
5.66266666666667	-0.0185966491699219
5.666	-0.0138282775878906
5.66933333333334	-0.00667572021484375
5.67266666666667	-0.0057220458984375
5.676	-0.0095367431640625
5.67933333333334	-0.0128746032714844
5.68266666666667	-0.0138282775878906
5.686	-0.0133514404296875
5.68933333333334	-0.0138282775878906
5.69266666666667	-0.0119209289550781
5.696	-0.003814697265625
5.69933333333334	0.00286102294921875
5.70266666666667	0.00286102294921875
5.706	-0.00619888305664063
5.70933333333334	-0.0181198120117188
5.71266666666667	-0.026702880859375
5.716	-0.0333786010742188
5.71933333333334	-0.0352859497070313
5.72266666666667	-0.0324249267578125
5.726	-0.0247955322265625
5.72933333333334	-0.0171661376953125
5.73266666666667	-0.0123977661132813
5.736	-0.0133514404296875
5.73933333333334	-0.0147819519042969
5.74266666666667	-0.0162124633789063
5.746	-0.0166893005371094
5.74933333333334	-0.0181198120117188
5.75266666666667	-0.019073486328125
5.756	-0.0185966491699219
5.75933333333334	-0.0157356262207031
5.76266666666667	-0.0109672546386719
5.766	-0.00619888305664063
5.76933333333334	-0.00333786010742188
5.77266666666667	0.000476837158203125
5.776	0.003814697265625
5.77933333333334	0.00476837158203125
5.78266666666667	0.00095367431640625
5.786	-0.0019073486328125
5.78933333333334	-0.00238418579101563
5.79266666666667	-0.00143051147460938
5.796	-0.00286102294921875
5.79933333333334	-0.00619888305664063
5.80266666666667	-0.0095367431640625
5.806	-0.0128746032714844
5.80933333333334	-0.0185966491699219
5.81266666666667	-0.0262260437011719
5.816	-0.0295639038085938
5.81933333333334	-0.026702880859375
5.82266666666667	-0.0205039978027344
5.826	-0.0185966491699219
5.82933333333334	-0.0200271606445313
5.83266666666667	-0.0233650207519531
5.836	-0.030517578125
5.83933333333334	-0.0400543212890625
5.84266666666667	-0.0481605529785156
5.846	-0.0476837158203125
5.84933333333334	-0.0410079956054688
5.85266666666667	-0.0319480895996094
5.856	-0.02288818359375
5.85933333333334	-0.0166893005371094
5.86266666666667	-0.0147819519042969
5.866	-0.0176429748535156
5.86933333333334	-0.0233650207519531
5.87266666666667	-0.026702880859375
5.876	-0.0286102294921875
5.87933333333334	-0.0286102294921875
5.88266666666667	-0.0262260437011719
5.886	-0.0200271606445313
5.88933333333334	-0.0123977661132813
5.89266666666667	-0.0100135803222656
5.896	-0.00905990600585938
5.89933333333334	-0.00858306884765625
5.90266666666667	-0.00905990600585938
5.906	-0.0123977661132813
5.90933333333334	-0.0181198120117188
5.91266666666667	-0.0214576721191406
5.916	-0.0233650207519531
5.91933333333334	-0.0243186950683594
5.92266666666667	-0.0238418579101563
5.926	-0.0224113464355469
5.92933333333334	-0.0181198120117188
5.93266666666667	-0.0147819519042969
5.936	-0.011444091796875
5.93933333333334	-0.011444091796875
5.94266666666667	-0.0143051147460938
5.946	-0.0166893005371094
5.94933333333334	-0.019073486328125
5.95266666666667	-0.019073486328125
5.956	-0.0195503234863281
5.95933333333334	-0.0181198120117188
5.96266666666667	-0.0152587890625
5.966	-0.0152587890625
5.96933333333334	-0.0143051147460938
5.97266666666667	-0.0119209289550781
5.976	-0.0100135803222656
5.97933333333334	-0.0119209289550781
5.98266666666667	-0.019073486328125
5.986	-0.0262260437011719
5.98933333333334	-0.0333786010742188
5.99266666666667	-0.0429153442382813
5.996	-0.0505447387695313
5.99933333333334	-0.0529289245605469
6.00266666666667	-0.0491142272949219
6.006	-0.0400543212890625
6.00933333333334	-0.0300407409667969
6.01266666666667	-0.0219345092773438
6.016	-0.0152587890625
6.01933333333334	-0.0119209289550781
6.02266666666667	-0.0104904174804688
6.026	-0.0147819519042969
6.02933333333334	-0.0233650207519531
6.03266666666667	-0.0324249267578125
6.036	-0.0391006469726563
6.03933333333334	-0.0429153442382813
6.04266666666667	-0.0452995300292969
6.046	-0.0462532043457031
6.04933333333334	-0.0429153442382813
6.05266666666667	-0.0391006469726563
6.056	-0.034332275390625
6.05933333333334	-0.030517578125
6.06266666666667	-0.0276565551757813
6.066	-0.0252723693847656
6.06933333333334	-0.026702880859375
6.07266666666667	-0.0271797180175781
6.076	-0.0262260437011719
6.07933333333334	-0.0257492065429688
6.08266666666667	-0.0276565551757813
6.086	-0.0290870666503906
6.08933333333334	-0.0286102294921875
6.09266666666667	-0.0257492065429688
6.096	-0.0243186950683594
6.09933333333334	-0.0247955322265625
6.10266666666667	-0.0262260437011719
6.106	-0.030517578125
6.10933333333334	-0.0352859497070313
6.11266666666667	-0.0395774841308594
6.116	-0.0429153442382813
6.11933333333334	-0.0424385070800781
6.12266666666667	-0.0400543212890625
6.126	-0.0371932983398438
6.12933333333334	-0.0371932983398438
6.13266666666667	-0.0400543212890625
6.136	-0.0424385070800781
6.13933333333334	-0.0457763671875
6.14266666666667	-0.0452995300292969
6.146	-0.0410079956054688
6.14933333333334	-0.0348091125488281
6.15266666666667	-0.026702880859375
6.156	-0.0219345092773438
6.15933333333334	-0.0181198120117188
6.16266666666667	-0.0171661376953125
6.166	-0.0181198120117188
6.16933333333334	-0.0185966491699219
6.17266666666667	-0.0233650207519531
6.176	-0.0295639038085938
6.17933333333334	-0.0371932983398438
6.18266666666667	-0.0429153442382813
6.186	-0.0462532043457031
6.18933333333334	-0.049591064453125
6.19266666666667	-0.0529289245605469
6.196	-0.0543594360351563
6.19933333333334	-0.05340576171875
6.20266666666667	-0.049591064453125
6.206	-0.0452995300292969
6.20933333333334	-0.0391006469726563
6.21266666666667	-0.0281333923339844
6.216	-0.0181198120117188
6.21933333333334	-0.0109672546386719
6.22266666666667	-0.0104904174804688
6.226	-0.0138282775878906
6.22933333333334	-0.0195503234863281
6.23266666666667	-0.0262260437011719
6.236	-0.0286102294921875
6.23933333333334	-0.0286102294921875
6.24266666666667	-0.0243186950683594
6.246	-0.0147819519042969
6.24933333333334	-0.00476837158203125
6.25266666666667	0.0019073486328125
6.256	0.003814697265625
6.25933333333334	0.00333786010742188
6.26266666666667	0.00238418579101563
6.266	-0.00429153442382813
6.26933333333334	-0.00762939453125
6.27266666666667	-0.00667572021484375
6.276	-0.00238418579101563
6.27933333333334	0
6.28266666666667	-0.0019073486328125
6.286	-0.003814697265625
6.28933333333334	-0.00715255737304688
6.29266666666667	-0.011444091796875
6.296	-0.0176429748535156
6.29933333333334	-0.0233650207519531
6.30266666666667	-0.0238418579101563
6.306	-0.0219345092773438
6.30933333333334	-0.0195503234863281
6.31266666666667	-0.0166893005371094
6.316	-0.0095367431640625
6.31933333333334	-0.00095367431640625
6.32266666666667	0.003814697265625
6.326	0.003814697265625
6.32933333333334	0.00286102294921875
6.33266666666667	0
6.336	-0.00524520874023438
6.33933333333334	-0.0119209289550781
6.34266666666667	-0.0181198120117188
6.346	-0.0262260437011719
6.34933333333334	-0.0352859497070313
6.35266666666667	-0.0448226928710938
6.356	-0.0553131103515625
6.35933333333334	-0.0638961791992188
6.36266666666667	-0.06866455078125
6.366	-0.0653266906738282
6.36933333333334	-0.0567436218261719
6.37266666666667	-0.0476837158203125
6.376	-0.0395774841308594
6.37933333333334	-0.034332275390625
6.38266666666667	-0.026702880859375
6.386	-0.0195503234863281
6.38933333333334	-0.0166893005371094
6.39266666666667	-0.0143051147460938
6.396	-0.0123977661132813
6.39933333333334	-0.0095367431640625
6.40266666666667	-0.0133514404296875
6.406	-0.0224113464355469
6.40933333333334	-0.0324249267578125
6.41266666666667	-0.0424385070800781
6.416	-0.0514984130859375
6.41933333333334	-0.0600814819335938
6.42266666666667	-0.0653266906738282
6.426	-0.0681877136230469
6.42933333333334	-0.0677108764648438
6.43266666666667	-0.0643730163574219
6.436	-0.0605583190917969
6.43933333333334	-0.0553131103515625
6.44266666666667	-0.0524520874023438
6.446	-0.0514984130859375
6.44933333333334	-0.0514984130859375
6.45266666666667	-0.05340576171875
6.456	-0.0538825988769532
6.45933333333334	-0.0557899475097657
6.46266666666667	-0.0548362731933594
6.466	-0.0514984130859375
6.46933333333334	-0.0500679016113282
6.47266666666667	-0.0519752502441407
6.476	-0.0562667846679688
6.47933333333334	-0.0591278076171875
6.48266666666667	-0.0591278076171875
6.486	-0.0553131103515625
6.48933333333334	-0.0491142272949219
6.49266666666667	-0.0429153442382813
6.496	-0.0352859497070313
6.49933333333334	-0.0295639038085938
6.50266666666667	-0.0300407409667969
6.506	-0.0352859497070313
6.50933333333334	-0.0400543212890625
6.51266666666667	-0.0405311584472656
6.516	-0.0424385070800781
6.51933333333334	-0.041961669921875
6.52266666666667	-0.0386238098144531
6.526	-0.0329017639160156
6.52933333333334	-0.0295639038085938
6.53266666666667	-0.0300407409667969
6.536	-0.030517578125
6.53933333333334	-0.0333786010742188
6.54266666666667	-0.0352859497070313
6.546	-0.0371932983398438
6.54933333333334	-0.0400543212890625
6.55266666666667	-0.0424385070800781
6.556	-0.0443458557128906
6.55933333333334	-0.0443458557128906
6.56266666666667	-0.0433921813964844
6.566	-0.0433921813964844
6.56933333333334	-0.0448226928710938
6.57266666666667	-0.0491142272949219
6.576	-0.0519752502441407
6.57933333333334	-0.0553131103515625
6.58266666666667	-0.0591278076171875
6.586	-0.0638961791992188
6.58933333333334	-0.0638961791992188
6.59266666666667	-0.0600814819335938
6.596	-0.0548362731933594
6.59933333333334	-0.0510215759277344
6.60266666666667	-0.0467300415039063
6.606	-0.0405311584472656
6.60933333333334	-0.0348091125488281
6.61266666666667	-0.0281333923339844
6.616	-0.0247955322265625
6.61933333333334	-0.0233650207519531
6.62266666666667	-0.0276565551757813
6.626	-0.0314712524414063
6.62933333333334	-0.0357627868652344
6.63266666666667	-0.0424385070800781
6.636	-0.0486373901367188
6.63933333333334	-0.0510215759277344
6.64266666666667	-0.0481605529785156
6.646	-0.0452995300292969
6.64933333333334	-0.0438690185546875
6.65266666666667	-0.0410079956054688
6.656	-0.0367164611816406
6.65933333333334	-0.0309944152832031
6.66266666666667	-0.0281333923339844
6.666	-0.0286102294921875
[truncated: 2,507 more rows]
