# Supplementary material for: Phase-Specific Parameter Estimation in Chiral HPLC Using 1‑Site, 2‑Site Stochastic Models, and Unified Equation Approach
Source: Anal Chem. 2026 Apr 29;98(18):13925–39. doi: 10.1021/acs.analchem.6c01634 (PMC13177292; doi:10.1021/acs.analchem.6c01634)
Supplement: Supplementary file 2 [file ac6c01634_si_002.zip › SupportingInformation/01_isotherm_fit/CELL4_data/LORA_CELL4_05_10_25404.CSV]

0.003	0.00333786010742188
0.00633333333333334	0.0057220458984375
0.00966666666666667	0.00810623168945313
0.013	0.00905990600585938
0.0163333333333334	0.0057220458984375
0.0196666666666667	0.000476837158203125
0.023	-0.0019073486328125
0.0263333333333334	-0.000476837158203125
0.0296666666666667	0.00143051147460938
0.033	0.0019073486328125
0.0363333333333334	0.00524520874023438
0.0396666666666667	0.0119209289550781
0.043	0.019073486328125
0.0463333333333334	0.0200271606445313
0.0496666666666667	0.0171661376953125
0.053	0.0147819519042969
0.0563333333333334	0.0147819519042969
0.0596666666666667	0.0138282775878906
0.063	0.0133514404296875
0.0663333333333334	0.0176429748535156
0.0696666666666667	0.0243186950683594
0.073	0.0295639038085938
0.0763333333333334	0.030517578125
0.0796666666666667	0.0286102294921875
0.083	0.0238418579101563
0.0863333333333334	0.0162124633789063
0.0896666666666667	0.011444091796875
0.093	0.0119209289550781
0.0963333333333334	0.0162124633789063
0.0996666666666667	0.0209808349609375
0.103	0.0276565551757813
0.106333333333334	0.0309944152832031
0.109666666666667	0.0300407409667969
0.113	0.02288818359375
0.116333333333334	0.0166893005371094
0.119666666666667	0.0104904174804688
0.123	0.00810623168945313
0.126333333333334	0.0095367431640625
0.129666666666667	0.0128746032714844
0.133	0.0119209289550781
0.136333333333334	0.00810623168945313
0.139666666666667	0.00619888305664063
0.143	0.003814697265625
0.146333333333334	0.00238418579101563
0.149666666666667	-0.000476837158203125
0.153	0.0057220458984375
0.156333333333334	0.0181198120117188
0.159666666666667	0.0290870666503906
0.163	0.0333786010742188
0.166333333333334	0.0329017639160156
0.169666666666667	0.0295639038085938
0.173	0.0224113464355469
0.176333333333334	0.0109672546386719
0.179666666666667	0.0019073486328125
0.183	-0.000476837158203125
0.186333333333334	0.00476837158203125
0.189666666666667	0.0128746032714844
0.193	0.0209808349609375
0.196333333333334	0.0262260437011719
0.199666666666667	0.0281333923339844
0.203	0.0262260437011719
0.206333333333334	0.0185966491699219
0.209666666666667	0.0104904174804688
0.213	0.00429153442382813
0.216333333333334	-0.000476837158203125
0.219666666666667	-0.00524520874023438
0.223	-0.0104904174804688
0.226333333333334	-0.0147819519042969
0.229666666666667	-0.0166893005371094
0.233	-0.0162124633789063
0.236333333333334	-0.0147819519042969
0.239666666666667	-0.011444091796875
0.243	-0.0095367431640625
0.246333333333334	-0.00810623168945313
0.249666666666667	-0.00905990600585938
0.253	-0.00858306884765625
0.256333333333334	-0.00715255737304688
0.259666666666667	-0.0057220458984375
0.263	-0.0019073486328125
0.266333333333334	0.00238418579101563
0.269666666666667	0.00476837158203125
0.273	0.00333786010742188
0.276333333333334	0.000476837158203125
0.279666666666667	-0.00286102294921875
0.283	-0.0057220458984375
0.286333333333334	-0.00905990600585938
0.289666666666667	-0.0109672546386719
0.293	-0.0128746032714844
0.296333333333334	-0.0138282775878906
0.299666666666667	-0.0128746032714844
0.303	-0.0128746032714844
0.306333333333334	-0.00905990600585938
0.309666666666667	-0.00476837158203125
0.313	0.0019073486328125
0.316333333333334	0.00762939453125
0.319666666666667	0.0095367431640625
0.323	0.00762939453125
0.326333333333334	0.00333786010742188
0.329666666666667	0.000476837158203125
0.333	-0.00476837158203125
0.336333333333334	-0.011444091796875
0.339666666666667	-0.0133514404296875
0.343	-0.0100135803222656
0.346333333333334	-0.00524520874023438
0.349666666666667	-0.00286102294921875
0.353	0.00095367431640625
0.356333333333334	0.00667572021484375
0.359666666666667	0.00905990600585938
0.363	0.00667572021484375
0.366333333333334	0.00143051147460938
0.369666666666667	0
0.373	-0.000476837158203125
0.376333333333334	-0.0019073486328125
0.379666666666667	0
0.383	0.00667572021484375
0.386333333333334	0.0152587890625
0.389666666666667	0.0181198120117188
0.393	0.019073486328125
0.396333333333334	0.0181198120117188
0.399666666666667	0.0181198120117188
0.403	0.0157356262207031
0.406333333333334	0.0119209289550781
0.409666666666667	0.0109672546386719
0.413	0.0119209289550781
0.416333333333334	0.0166893005371094
0.419666666666667	0.019073486328125
0.423	0.0200271606445313
0.426333333333334	0.0214576721191406
0.429666666666667	0.0214576721191406
0.433	0.019073486328125
0.436333333333334	0.0138282775878906
0.439666666666667	0.00715255737304688
0.443	0.00286102294921875
0.446333333333334	-0.0019073486328125
0.449666666666667	-0.00762939453125
0.453	-0.0128746032714844
0.456333333333334	-0.0166893005371094
0.459666666666667	-0.0205039978027344
0.463	-0.026702880859375
0.466333333333334	-0.0314712524414063
0.469666666666667	-0.030517578125
0.473	-0.0262260437011719
0.476333333333334	-0.019073486328125
0.479666666666667	-0.011444091796875
0.483	0
0.486333333333334	0.0104904174804688
0.489666666666667	0.0162124633789063
0.493	0.019073486328125
0.496333333333334	0.0200271606445313
0.499666666666667	0.0219345092773438
0.503	0.0219345092773438
0.506333333333334	0.02288818359375
0.509666666666667	0.0243186950683594
0.513	0.0233650207519531
0.516333333333334	0.0176429748535156
0.519666666666667	0.0123977661132813
0.523	0.0104904174804688
0.526333333333334	0.0100135803222656
0.529666666666667	0.0104904174804688
0.533	0.0104904174804688
0.536333333333334	0.0138282775878906
0.539666666666667	0.0128746032714844
0.543	0.0104904174804688
0.546333333333334	0.00762939453125
0.549666666666667	0.00667572021484375
0.553	0.00810623168945313
0.556333333333334	0.0123977661132813
0.559666666666667	0.0181198120117188
0.563	0.0200271606445313
0.566333333333334	0.0185966491699219
0.569666666666667	0.0185966491699219
0.573	0.0219345092773438
0.576333333333334	0.0214576721191406
0.579666666666667	0.0157356262207031
0.583	0.0095367431640625
0.586333333333334	0.00715255737304688
0.589666666666667	0.00476837158203125
0.593	0.0019073486328125
0.596333333333334	-0.00143051147460938
0.599666666666667	-0.0019073486328125
0.603	0.0019073486328125
0.606333333333334	0.0057220458984375
0.609666666666667	0.00476837158203125
0.613	-0.00333786010742188
0.616333333333334	-0.0128746032714844
0.619666666666667	-0.0185966491699219
0.623	-0.02288818359375
0.626333333333334	-0.026702880859375
0.629666666666667	-0.0286102294921875
0.633	-0.0276565551757813
0.636333333333334	-0.0233650207519531
0.639666666666667	-0.0200271606445313
0.643	-0.0166893005371094
0.646333333333334	-0.0138282775878906
0.649666666666667	-0.0138282775878906
0.653	-0.0152587890625
0.656333333333334	-0.0162124633789063
0.659666666666667	-0.0162124633789063
0.663	-0.0157356262207031
0.666333333333334	-0.0152587890625
0.669666666666667	-0.0095367431640625
0.673	0.000476837158203125
0.676333333333334	0.00810623168945313
0.679666666666667	0.0095367431640625
0.683	0.00858306884765625
0.686333333333334	0.00905990600585938
0.689666666666667	0.0095367431640625
0.693	0.00762939453125
0.696333333333334	0.0057220458984375
0.699666666666667	0
0.703	-0.0057220458984375
0.706333333333334	-0.0157356262207031
0.709666666666667	-0.0290870666503906
0.713	-0.0414848327636719
0.716333333333334	-0.0481605529785156
0.719666666666667	-0.0429153442382813
0.723	-0.034332275390625
0.726333333333334	-0.0252723693847656
0.729666666666667	-0.0152587890625
0.733	-0.00476837158203125
0.736333333333334	0.0057220458984375
0.739666666666667	0.00858306884765625
0.743	0.00762939453125
0.746333333333334	0.0057220458984375
0.749666666666667	0.00905990600585938
0.753	0.0147819519042969
0.756333333333334	0.0152587890625
0.759666666666667	0.0138282775878906
0.763	0.0162124633789063
0.766333333333334	0.0224113464355469
0.769666666666667	0.0233650207519531
0.773	0.0185966491699219
0.776333333333334	0.0128746032714844
0.779666666666667	0.0119209289550781
0.783	0.0095367431640625
0.786333333333334	0.00333786010742188
0.789666666666667	-0.00286102294921875
0.793	-0.00715255737304688
0.796333333333334	-0.00810623168945313
0.799666666666667	-0.0100135803222656
0.803	-0.0119209289550781
0.806333333333334	-0.0109672546386719
0.809666666666667	-0.00858306884765625
0.813	-0.00667572021484375
0.816333333333334	-0.00429153442382813
0.819666666666667	-0.000476837158203125
0.823	0.003814697265625
0.826333333333334	0.00476837158203125
0.829666666666667	0.00429153442382813
0.833	0.00476837158203125
0.836333333333334	0.00715255737304688
0.839666666666667	0.0100135803222656
0.843	0.0109672546386719
0.846333333333334	0.00858306884765625
0.849666666666667	0.00333786010742188
0.853	-0.000476837158203125
0.856333333333334	-0.00715255737304688
0.859666666666667	-0.0143051147460938
0.863	-0.0209808349609375
0.866333333333334	-0.0209808349609375
0.869666666666667	-0.0152587890625
0.873	-0.0119209289550781
0.876333333333334	-0.00905990600585938
0.879666666666667	-0.00715255737304688
0.883	-0.00286102294921875
0.886333333333334	-0.0019073486328125
0.889666666666667	-0.00286102294921875
0.893	-0.00476837158203125
0.896333333333334	-0.00619888305664063
0.899666666666667	-0.00429153442382813
0.903	-0.00143051147460938
0.906333333333334	0.000476837158203125
0.909666666666667	-0.00095367431640625
0.913	0
0.916333333333334	0.003814697265625
0.919666666666667	0.00715255737304688
0.923	0.00476837158203125
0.926333333333334	0.00429153442382813
0.929666666666667	0.00858306884765625
0.933	0.0143051147460938
0.936333333333334	0.0157356262207031
0.939666666666667	0.0109672546386719
0.943	0.00810623168945313
0.946333333333334	0.00619888305664063
0.949666666666667	0.00715255737304688
0.953	0.00429153442382813
0.956333333333334	-0.000476837158203125
0.959666666666667	-0.00619888305664063
0.963	-0.00858306884765625
0.966333333333334	-0.0104904174804688
0.969666666666667	-0.0119209289550781
0.973	-0.0104904174804688
0.976333333333334	-0.00667572021484375
0.979666666666667	-0.0019073486328125
0.983	0.00143051147460938
0.986333333333334	0.00143051147460938
0.989666666666667	0
0.993	-0.00429153442382813
0.996333333333334	-0.00810623168945313
0.999666666666667	-0.00905990600585938
1.003	-0.0119209289550781
1.00633333333334	-0.0119209289550781
1.00966666666667	-0.0133514404296875
1.013	-0.0104904174804688
1.01633333333334	-0.00619888305664063
1.01966666666667	-0.00238418579101563
1.023	0.00476837158203125
1.02633333333334	0.0095367431640625
1.02966666666667	0.0128746032714844
1.033	0.0104904174804688
1.03633333333334	0.00524520874023438
1.03966666666667	0.00238418579101563
1.043	-0.00333786010742188
1.04633333333334	-0.0095367431640625
1.04966666666667	-0.011444091796875
1.053	-0.00429153442382813
1.05633333333334	0.00476837158203125
1.05966666666667	0.0095367431640625
1.063	0.0128746032714844
1.06633333333334	0.0176429748535156
1.06966666666667	0.0214576721191406
1.073	0.0214576721191406
1.07633333333334	0.019073486328125
1.07966666666667	0.0166893005371094
1.083	0.0147819519042969
1.08633333333334	0.0104904174804688
1.08966666666667	0.00667572021484375
1.093	0.00286102294921875
1.09633333333334	0.00095367431640625
1.09966666666667	0.0019073486328125
1.103	0.00715255737304688
1.10633333333334	0.0152587890625
1.10966666666667	0.0224113464355469
1.113	0.0247955322265625
1.11633333333334	0.0262260437011719
1.11966666666667	0.0252723693847656
1.123	0.019073486328125
1.12633333333334	0.00858306884765625
1.12966666666667	-0.00095367431640625
1.133	-0.00429153442382813
1.13633333333334	-0.00476837158203125
1.13966666666667	-0.0019073486328125
1.143	0.00238418579101563
1.14633333333334	0.0100135803222656
1.14966666666667	0.0162124633789063
1.153	0.0162124633789063
1.15633333333334	0.00905990600585938
1.15966666666667	-0.000476837158203125
1.163	-0.00762939453125
1.16633333333334	-0.0143051147460938
1.16966666666667	-0.019073486328125
1.173	-0.0185966491699219
1.17633333333334	-0.0123977661132813
1.17966666666667	-0.003814697265625
1.183	0.00143051147460938
1.18633333333334	0.00667572021484375
1.18966666666667	0.0119209289550781
1.193	0.0138282775878906
1.19633333333334	0.0138282775878906
1.19966666666667	0.0157356262207031
1.203	0.0219345092773438
1.20633333333334	0.0247955322265625
1.20966666666667	0.0247955322265625
1.213	0.0257492065429688
1.21633333333334	0.0290870666503906
1.21966666666667	0.0290870666503906
1.223	0.0200271606445313
1.22633333333334	0.011444091796875
1.22966666666667	0.00476837158203125
1.233	-0.00095367431640625
1.23633333333334	-0.00715255737304688
1.23966666666667	-0.011444091796875
1.243	-0.0100135803222656
1.24633333333334	-0.00905990600585938
1.24966666666667	-0.00858306884765625
1.253	-0.00762939453125
1.25633333333334	-0.00429153442382813
1.25966666666667	0
1.263	0.003814697265625
1.26633333333334	0.0057220458984375
1.26966666666667	0.00667572021484375
1.273	0.00286102294921875
1.27633333333334	-0.00619888305664063
1.27966666666667	-0.0171661376953125
1.283	-0.0243186950683594
1.28633333333334	-0.0252723693847656
1.28966666666667	-0.0238418579101563
1.293	-0.0195503234863281
1.29633333333334	-0.0123977661132813
1.29966666666667	-0.00429153442382813
1.303	0.0019073486328125
1.30633333333334	0.00429153442382813
1.30966666666667	0.00476837158203125
1.313	0.00333786010742188
1.31633333333334	0.00143051147460938
1.31966666666667	-0.00143051147460938
1.323	-0.00524520874023438
1.32633333333334	-0.00667572021484375
1.32966666666667	-0.00619888305664063
1.333	-0.00143051147460938
1.33633333333334	0.0019073486328125
1.33966666666667	0.00619888305664063
1.343	0.0100135803222656
1.34633333333334	0.0133514404296875
1.34966666666667	0.0152587890625
1.353	0.0143051147460938
1.35633333333334	0.0123977661132813
1.35966666666667	0.0095367431640625
1.363	0.00905990600585938
1.36633333333334	0.00762939453125
1.36966666666667	0.00762939453125
1.373	0.0100135803222656
1.37633333333334	0.0162124633789063
1.37966666666667	0.0219345092773438
1.383	0.0238418579101563
1.38633333333334	0.0252723693847656
1.38966666666667	0.0271797180175781
1.393	0.0257492065429688
1.39633333333334	0.0214576721191406
1.39966666666667	0.0171661376953125
1.403	0.0152587890625
1.40633333333334	0.0128746032714844
1.40966666666667	0.00715255737304688
1.413	0.00476837158203125
1.41633333333334	0.003814697265625
1.41966666666667	0.00667572021484375
1.423	0.00905990600585938
1.42633333333334	0.0123977661132813
1.42966666666667	0.0181198120117188
1.433	0.0233650207519531
1.43633333333334	0.0276565551757813
1.43966666666667	0.0276565551757813
1.443	0.0295639038085938
1.44633333333334	0.030517578125
1.44966666666667	0.0314712524414063
1.453	0.0314712524414063
1.45633333333334	0.0324249267578125
1.45966666666667	0.0338554382324219
1.463	0.0309944152832031
1.46633333333334	0.0257492065429688
1.46966666666667	0.0200271606445313
1.473	0.0166893005371094
1.47633333333334	0.0138282775878906
1.47966666666667	0.0128746032714844
1.483	0.0147819519042969
1.48633333333334	0.0176429748535156
1.48966666666667	0.0181198120117188
1.493	0.0176429748535156
1.49633333333334	0.0157356262207031
1.49966666666667	0.0123977661132813
1.503	0.00762939453125
1.50633333333334	0.00619888305664063
1.50966666666667	0.00762939453125
1.513	0.00619888305664063
1.51633333333334	0.00143051147460938
1.51966666666667	-0.00667572021484375
1.523	-0.0119209289550781
1.52633333333334	-0.0166893005371094
1.52966666666667	-0.0181198120117188
1.533	-0.0171661376953125
1.53633333333334	-0.0123977661132813
1.53966666666667	-0.00476837158203125
1.543	0.00286102294921875
1.54633333333334	0.00905990600585938
1.54966666666667	0.011444091796875
1.553	0.0138282775878906
1.55633333333334	0.0147819519042969
1.55966666666667	0.0157356262207031
1.563	0.0147819519042969
1.56633333333334	0.0152587890625
1.56966666666667	0.0128746032714844
1.573	0.00715255737304688
1.57633333333334	-0.000476837158203125
1.57966666666667	-0.00476837158203125
1.583	-0.00619888305664063
1.58633333333334	-0.00858306884765625
1.58966666666667	-0.00715255737304688
1.593	-0.00429153442382813
1.59633333333334	-0.000476837158203125
1.59966666666667	0
1.603	-0.00143051147460938
1.60633333333334	-0.0019073486328125
1.60966666666667	-0.003814697265625
1.613	-0.00429153442382813
1.61633333333334	-0.00333786010742188
1.61966666666667	-0.00286102294921875
1.623	-0.00286102294921875
1.62633333333334	-0.003814697265625
1.62966666666667	-0.00238418579101563
1.633	-0.003814697265625
1.63633333333334	-0.00810623168945313
1.63966666666667	-0.0119209289550781
1.643	-0.0128746032714844
1.64633333333334	-0.0128746032714844
1.64966666666667	-0.0152587890625
1.653	-0.0152587890625
1.65633333333334	-0.0100135803222656
1.65966666666667	-0.00238418579101563
1.663	0.00524520874023438
1.66633333333334	0.0128746032714844
1.66966666666667	0.0233650207519531
1.673	0.0329017639160156
1.67633333333334	0.0357627868652344
1.67966666666667	0.0357627868652344
1.683	0.0333786010742188
1.68633333333334	0.0309944152832031
1.68966666666667	0.026702880859375
1.693	0.0219345092773438
1.69633333333334	0.0195503234863281
1.69966666666667	0.0200271606445313
1.703	0.0200271606445313
1.70633333333334	0.0143051147460938
1.70966666666667	0.003814697265625
1.713	-0.0057220458984375
1.71633333333334	-0.0095367431640625
1.71966666666667	-0.0100135803222656
1.723	-0.011444091796875
1.72633333333334	-0.011444091796875
1.72966666666667	-0.0104904174804688
1.733	-0.00715255737304688
1.73633333333334	-0.00858306884765625
1.73966666666667	-0.0133514404296875
1.743	-0.0128746032714844
1.74633333333334	-0.00715255737304688
1.74966666666667	0.00286102294921875
1.753	0.0095367431640625
1.75633333333334	0.0166893005371094
1.75966666666667	0.0243186950683594
1.763	0.0300407409667969
1.76633333333334	0.0324249267578125
1.76966666666667	0.0309944152832031
1.773	0.0281333923339844
1.77633333333334	0.02288818359375
1.77966666666667	0.0176429748535156
1.783	0.0128746032714844
1.78633333333334	0.0119209289550781
1.78966666666667	0.0128746032714844
1.793	0.0152587890625
1.79633333333334	0.0162124633789063
1.79966666666667	0.0176429748535156
1.803	0.0166893005371094
1.80633333333334	0.0162124633789063
1.80966666666667	0.0185966491699219
1.813	0.0224113464355469
1.81633333333334	0.0281333923339844
1.81966666666667	0.030517578125
1.823	0.0319480895996094
1.82633333333334	0.0257492065429688
1.82966666666667	0.0152587890625
1.833	0.00333786010742188
1.83633333333334	-0.0019073486328125
1.83966666666667	-0.0019073486328125
1.843	0.00476837158203125
1.84633333333334	0.0166893005371094
1.84966666666667	0.0309944152832031
1.853	0.0433921813964844
1.85633333333334	0.0481605529785156
1.85966666666667	0.049591064453125
1.863	0.0486373901367188
1.86633333333334	0.0467300415039063
1.86966666666667	0.0424385070800781
1.873	0.0391006469726563
1.87633333333334	0.0362396240234375
1.87966666666667	0.0357627868652344
1.883	0.030517578125
1.88633333333334	0.0233650207519531
1.88966666666667	0.0166893005371094
1.893	0.0138282775878906
1.89633333333334	0.0147819519042969
1.89966666666667	0.0095367431640625
1.903	0.00333786010742188
1.90633333333334	-0.0019073486328125
1.90966666666667	0
1.913	0.00095367431640625
1.91633333333334	0.00095367431640625
1.91966666666667	0.00333786010742188
1.923	0.0100135803222656
1.92633333333334	0.0162124633789063
1.92966666666667	0.0171661376953125
1.933	0.0138282775878906
1.93633333333334	0.0095367431640625
1.93966666666667	0.00524520874023438
1.943	0.00143051147460938
1.94633333333334	-0.000476837158203125
1.94966666666667	-0.00143051147460938
1.953	-0.000476837158203125
1.95633333333334	-0.00286102294921875
1.95966666666667	-0.00429153442382813
1.963	-0.00715255737304688
1.96633333333334	-0.0095367431640625
1.96966666666667	-0.011444091796875
1.973	-0.0162124633789063
1.97633333333334	-0.019073486328125
1.97966666666667	-0.0219345092773438
1.983	-0.0224113464355469
1.98633333333334	-0.0224113464355469
1.98966666666667	-0.0219345092773438
1.993	-0.0181198120117188
1.99633333333334	-0.0147819519042969
1.99966666666667	-0.00905990600585938
2.003	-0.00858306884765625
2.00633333333334	-0.0119209289550781
2.00966666666667	-0.0176429748535156
2.013	-0.0214576721191406
2.01633333333334	-0.0238418579101563
2.01966666666667	-0.026702880859375
2.023	-0.0281333923339844
2.02633333333334	-0.0243186950683594
2.02966666666667	-0.0157356262207031
2.033	-0.00810623168945313
2.03633333333334	-0.00429153442382813
2.03966666666667	-0.0019073486328125
2.043	-0.0019073486328125
2.04633333333334	-0.00762939453125
2.04966666666667	-0.019073486328125
2.053	-0.030517578125
2.05633333333334	-0.0333786010742188
2.05966666666667	-0.0309944152832031
2.063	-0.0252723693847656
2.06633333333334	-0.0209808349609375
2.06966666666667	-0.0147819519042969
2.073	-0.00762939453125
2.07633333333334	-0.00429153442382813
2.07966666666667	-0.00619888305664063
2.083	-0.00858306884765625
2.08633333333334	-0.0057220458984375
2.08966666666667	0
2.093	0.00429153442382813
2.09633333333334	0.0057220458984375
2.09966666666667	0.00619888305664063
2.103	0.00429153442382813
2.10633333333334	-0.00143051147460938
2.10966666666667	-0.0104904174804688
2.113	-0.0200271606445313
2.11633333333334	-0.0262260437011719
2.11966666666667	-0.0286102294921875
2.123	-0.0295639038085938
2.12633333333334	-0.0295639038085938
2.12966666666667	-0.0262260437011719
2.133	-0.0224113464355469
2.13633333333334	-0.0185966491699219
2.13966666666667	-0.0166893005371094
2.143	-0.0119209289550781
2.14633333333334	-0.00762939453125
2.14966666666667	-0.0057220458984375
2.153	-0.00619888305664063
2.15633333333334	-0.0095367431640625
2.15966666666667	-0.0119209289550781
2.163	-0.0133514404296875
2.16633333333334	-0.0100135803222656
2.16966666666667	-0.00667572021484375
2.173	-0.0019073486328125
2.17633333333334	0.00095367431640625
2.17966666666667	-0.00143051147460938
2.183	-0.00476837158203125
2.18633333333334	-0.00810623168945313
2.18966666666667	-0.0100135803222656
2.193	-0.0133514404296875
2.19633333333334	-0.0143051147460938
2.19966666666667	-0.0095367431640625
2.203	-0.00429153442382813
2.20633333333334	-0.00143051147460938
2.20966666666667	0.00238418579101563
2.213	0.00858306884765625
2.21633333333334	0.0157356262207031
2.21966666666667	0.0200271606445313
2.223	0.0233650207519531
2.22633333333334	0.0233650207519531
2.22966666666667	0.0200271606445313
2.233	0.0152587890625
2.23633333333334	0.0109672546386719
2.23966666666667	0.00905990600585938
2.243	0.0057220458984375
2.24633333333334	-0.000476837158203125
2.24966666666667	-0.00429153442382813
2.253	-0.0057220458984375
2.25633333333334	-0.00715255737304688
2.25966666666667	-0.0100135803222656
2.263	-0.0109672546386719
2.26633333333334	-0.00619888305664063
2.26966666666667	-0.003814697265625
2.273	-0.00429153442382813
2.27633333333334	-0.00333786010742188
2.27966666666667	-0.000476837158203125
2.283	0
2.28633333333334	-0.003814697265625
2.28966666666667	-0.003814697265625
2.293	-0.003814697265625
2.29633333333334	-0.00524520874023438
2.29966666666667	-0.00810623168945313
2.303	-0.00762939453125
2.30633333333334	-0.00095367431640625
2.30966666666667	0.00333786010742188
2.313	0.00715255737304688
2.31633333333334	0.0104904174804688
2.31966666666667	0.0152587890625
2.323	0.0166893005371094
2.32633333333334	0.0152587890625
2.32966666666667	0.0166893005371094
2.333	0.0200271606445313
2.33633333333334	0.0209808349609375
2.33966666666667	0.0205039978027344
2.343	0.0185966491699219
2.34633333333334	0.0166893005371094
2.34966666666667	0.0133514404296875
2.353	0.0104904174804688
2.35633333333334	0.0104904174804688
2.35966666666667	0.0095367431640625
2.363	0.00810623168945313
2.36633333333334	0.00667572021484375
2.36966666666667	0.00715255737304688
2.373	0.00667572021484375
2.37633333333334	0.00429153442382813
2.37966666666667	0.00524520874023438
2.383	0.0100135803222656
2.38633333333334	0.0152587890625
2.38966666666667	0.0181198120117188
2.393	0.019073486328125
2.39633333333334	0.0214576721191406
2.39966666666667	0.0214576721191406
2.403	0.0166893005371094
2.40633333333334	0.011444091796875
2.40966666666667	0.00810623168945313
2.413	0.00715255737304688
2.41633333333334	0.0019073486328125
2.41966666666667	-0.00619888305664063
2.423	-0.0104904174804688
2.42633333333334	-0.0128746032714844
2.42966666666667	-0.0162124633789063
2.433	-0.0200271606445313
2.43633333333334	-0.0205039978027344
2.43966666666667	-0.0181198120117188
2.443	-0.0181198120117188
2.44633333333334	-0.0147819519042969
2.44966666666667	-0.0104904174804688
2.453	-0.00667572021484375
2.45633333333334	-0.003814697265625
2.45966666666667	-0.00095367431640625
2.463	0.00286102294921875
2.46633333333334	0.003814697265625
2.46966666666667	0.003814697265625
2.473	0.00333786010742188
2.47633333333334	0.00095367431640625
2.47966666666667	-0.003814697265625
2.483	-0.00810623168945313
2.48633333333334	-0.011444091796875
2.48966666666667	-0.0128746032714844
2.493	-0.0147819519042969
2.49633333333334	-0.0128746032714844
2.49966666666667	-0.0095367431640625
2.503	-0.00762939453125
2.50633333333334	-0.0057220458984375
2.50966666666667	-0.00476837158203125
2.513	-0.00286102294921875
2.51633333333334	-0.00333786010742188
2.51966666666667	-0.00238418579101563
2.523	0.00143051147460938
2.52633333333334	0.0019073486328125
2.52966666666667	0.00095367431640625
2.533	-0.003814697265625
2.53633333333334	-0.00762939453125
2.53966666666667	-0.0123977661132813
2.543	-0.0176429748535156
2.54633333333334	-0.0195503234863281
2.54966666666667	-0.0185966491699219
2.553	-0.0133514404296875
2.55633333333334	-0.00905990600585938
2.55966666666667	-0.00715255737304688
2.563	-0.00762939453125
2.56633333333334	-0.0095367431640625
2.56966666666667	-0.0133514404296875
2.573	-0.0195503234863281
2.57633333333334	-0.0238418579101563
2.57966666666667	-0.0262260437011719
2.583	-0.0271797180175781
2.58633333333334	-0.0262260437011719
2.58966666666667	-0.0238418579101563
2.593	-0.0200271606445313
2.59633333333334	-0.0171661376953125
2.59966666666667	-0.0157356262207031
2.603	-0.0128746032714844
2.60633333333334	-0.00667572021484375
2.60966666666667	0.00429153442382813
2.613	0.0162124633789063
2.61633333333334	0.0276565551757813
2.61966666666667	0.0367164611816406
2.623	0.0386238098144531
2.62633333333334	0.0324249267578125
2.62966666666667	0.019073486328125
2.633	0.00524520874023438
2.63633333333334	-0.00476837158203125
2.63966666666667	-0.0095367431640625
2.643	-0.0095367431640625
2.64633333333334	-0.00810623168945313
2.64966666666667	-0.0057220458984375
2.653	-0.00667572021484375
2.65633333333334	-0.0100135803222656
2.65966666666667	-0.0143051147460938
2.663	-0.0152587890625
2.66633333333334	-0.0152587890625
2.66966666666667	-0.0157356262207031
2.673	-0.0200271606445313
2.67633333333334	-0.0214576721191406
2.67966666666667	-0.0224113464355469
2.683	-0.0252723693847656
2.68633333333334	-0.0314712524414063
2.68966666666667	-0.0319480895996094
2.693	-0.0257492065429688
2.69633333333334	-0.0185966491699219
2.69966666666667	-0.0123977661132813
2.703	-0.00858306884765625
2.70633333333334	-0.00476837158203125
2.70966666666667	-0.00286102294921875
2.713	-0.00143051147460938
2.71633333333334	-0.00095367431640625
2.71966666666667	-0.00238418579101563
2.723	-0.003814697265625
2.72633333333334	-0.003814697265625
2.72966666666667	-0.00715255737304688
2.733	-0.0147819519042969
2.73633333333334	-0.0209808349609375
2.73966666666667	-0.0233650207519531
2.743	-0.0238418579101563
2.74633333333334	-0.0252723693847656
2.74966666666667	-0.0281333923339844
2.753	-0.0290870666503906
2.75633333333334	-0.0300407409667969
2.75966666666667	-0.0319480895996094
2.763	-0.0324249267578125
2.76633333333334	-0.0324249267578125
2.76966666666667	-0.0252723693847656
2.773	-0.0162124633789063
2.77633333333334	-0.0095367431640625
2.77966666666667	-0.00715255737304688
2.783	-0.00619888305664063
2.78633333333334	-0.00476837158203125
2.78966666666667	-0.00715255737304688
2.793	-0.011444091796875
2.79633333333334	-0.011444091796875
2.79966666666667	-0.00762939453125
2.803	-0.00429153442382813
2.80633333333334	-0.00619888305664063
2.80966666666667	-0.00858306884765625
2.813	-0.0133514404296875
2.81633333333334	-0.0200271606445313
2.81966666666667	-0.0262260437011719
2.823	-0.026702880859375
2.82633333333334	-0.0233650207519531
2.82966666666667	-0.0214576721191406
2.833	-0.0214576721191406
2.83633333333334	-0.0219345092773438
2.83966666666667	-0.0219345092773438
2.843	-0.0252723693847656
2.84633333333334	-0.0262260437011719
2.84966666666667	-0.0243186950683594
2.853	-0.0166893005371094
2.85633333333334	-0.0104904174804688
2.85966666666667	-0.00762939453125
2.863	-0.00619888305664063
2.86633333333334	-0.00667572021484375
2.86966666666667	-0.00905990600585938
2.873	-0.0143051147460938
2.87633333333334	-0.0205039978027344
2.87966666666667	-0.0247955322265625
2.883	-0.0281333923339844
2.88633333333334	-0.0309944152832031
2.88966666666667	-0.0319480895996094
2.893	-0.0276565551757813
2.89633333333334	-0.0205039978027344
2.89966666666667	-0.0143051147460938
2.903	-0.0123977661132813
2.90633333333334	-0.0138282775878906
2.90966666666667	-0.0152587890625
2.913	-0.019073486328125
2.91633333333334	-0.0214576721191406
2.91966666666667	-0.02288818359375
2.923	-0.0195503234863281
2.92633333333334	-0.0138282775878906
2.92966666666667	-0.0104904174804688
2.933	-0.00858306884765625
2.93633333333334	-0.0133514404296875
2.93966666666667	-0.0176429748535156
2.943	-0.0181198120117188
2.94633333333334	-0.0128746032714844
2.94966666666667	-0.00762939453125
2.953	-0.00333786010742188
2.95633333333334	0.00476837158203125
2.95966666666667	0.0100135803222656
2.963	0.00905990600585938
2.96633333333334	0
2.96966666666667	-0.00762939453125
2.973	-0.011444091796875
2.97633333333334	-0.0162124633789063
2.97966666666667	-0.0185966491699219
2.983	-0.0200271606445313
2.98633333333334	-0.0176429748535156
2.98966666666667	-0.0162124633789063
2.993	-0.0147819519042969
2.99633333333334	-0.0133514404296875
2.99966666666667	-0.0152587890625
3.003	-0.019073486328125
3.00633333333334	-0.0214576721191406
3.00966666666667	-0.02288818359375
3.013	-0.0238418579101563
3.01633333333334	-0.0271797180175781
3.01966666666667	-0.0276565551757813
3.023	-0.0243186950683594
3.02633333333334	-0.0214576721191406
3.02966666666667	-0.0200271606445313
3.033	-0.0209808349609375
3.03633333333334	-0.0243186950683594
3.03966666666667	-0.0281333923339844
3.043	-0.0319480895996094
3.04633333333334	-0.0367164611816406
3.04966666666667	-0.0405311584472656
3.053	-0.0405311584472656
3.05633333333334	-0.0324249267578125
3.05966666666667	-0.0214576721191406
3.063	-0.0109672546386719
3.06633333333334	-0.00429153442382813
3.06966666666667	-0.00143051147460938
3.073	-0.00286102294921875
3.07633333333334	-0.00524520874023438
3.07966666666667	-0.0057220458984375
3.083	-0.0019073486328125
3.08633333333334	0.00619888305664063
3.08966666666667	0.0176429748535156
3.093	0.0276565551757813
3.09633333333334	0.0386238098144531
3.09966666666667	0.049591064453125
3.103	0.0615119934082032
3.10633333333334	0.0720024108886719
3.10966666666667	0.0815391540527344
3.113	0.0891685485839844
3.11633333333334	0.0929832458496094
3.11966666666667	0.0910758972167969
3.123	0.0867843627929688
3.12633333333334	0.0810623168945313
3.12966666666667	0.0767707824707032
3.133	0.0753402709960938
3.13633333333334	0.0748634338378907
3.13966666666667	0.0762939453125
3.143	0.0748634338378907
3.14633333333334	0.0705718994140625
3.14966666666667	0.0643730163574219
3.153	0.0557899475097657
3.15633333333334	0.0481605529785156
3.15966666666667	0.0438690185546875
3.163	0.0424385070800781
3.16633333333334	0.0414848327636719
3.16966666666667	0.0400543212890625
3.173	0.0410079956054688
3.17633333333334	0.0424385070800781
3.17966666666667	0.0376701354980469
3.183	0.0276565551757813
3.18633333333334	0.0185966491699219
3.18966666666667	0.0123977661132813
3.193	0.0095367431640625
3.19633333333334	0.0057220458984375
3.19966666666667	0.00524520874023438
3.203	0.00858306884765625
3.20633333333334	0.0109672546386719
3.20966666666667	0.0119209289550781
3.213	0.00905990600585938
3.21633333333334	0.00905990600585938
3.21966666666667	0.00905990600585938
3.223	0.00905990600585938
3.22633333333334	0.0095367431640625
3.22966666666667	0.0147819519042969
3.233	0.0214576721191406
3.23633333333334	0.026702880859375
3.23966666666667	0.0276565551757813
3.243	0.026702880859375
3.24633333333334	0.0252723693847656
3.24966666666667	0.0224113464355469
3.253	0.0162124633789063
3.25633333333334	0.00667572021484375
3.25966666666667	-0.0019073486328125
3.263	-0.00905990600585938
3.26633333333334	-0.0128746032714844
3.26966666666667	-0.0138282775878906
3.273	-0.0104904174804688
3.27633333333334	-0.003814697265625
3.27966666666667	0.00095367431640625
3.283	0.003814697265625
3.28633333333334	0.00429153442382813
3.28966666666667	0.00286102294921875
3.293	0
3.29633333333334	-0.0019073486328125
3.29966666666667	0
3.303	0.00333786010742188
3.30633333333334	0.0019073486328125
3.30966666666667	-0.0019073486328125
3.313	-0.00810623168945313
3.31633333333334	-0.0152587890625
3.31966666666667	-0.0209808349609375
3.323	-0.0238418579101563
3.32633333333334	-0.0209808349609375
3.32966666666667	-0.0152587890625
3.333	-0.00524520874023438
3.33633333333334	0.003814697265625
3.33966666666667	0.0095367431640625
3.343	0.00905990600585938
3.34633333333334	0.00715255737304688
3.34966666666667	0.003814697265625
3.353	-0.00286102294921875
3.35633333333334	-0.00667572021484375
3.35966666666667	-0.00715255737304688
3.363	-0.00476837158203125
3.36633333333334	-0.00333786010742188
3.36966666666667	0.000476837158203125
3.373	0.00429153442382813
3.37633333333334	0.00619888305664063
3.37966666666667	0.00429153442382813
3.383	0.000476837158203125
3.38633333333334	-0.0019073486328125
3.38966666666667	-0.0057220458984375
3.393	-0.00667572021484375
3.39633333333334	-0.00619888305664063
3.39966666666667	-0.00476837158203125
3.403	-0.000476837158203125
3.40633333333334	0.003814697265625
3.40966666666667	0.00619888305664063
3.413	0.00524520874023438
3.41633333333334	0.00286102294921875
3.41966666666667	0.00333786010742188
3.423	0.003814697265625
3.42633333333334	0.00286102294921875
3.42966666666667	-0.00095367431640625
3.433	-0.00429153442382813
3.43633333333334	-0.0057220458984375
3.43966666666667	-0.0057220458984375
3.443	-0.00333786010742188
3.44633333333334	0.0019073486328125
3.44966666666667	0.00762939453125
3.453	0.00715255737304688
3.45633333333334	0.00476837158203125
3.45966666666667	0
3.463	-0.003814697265625
3.46633333333334	-0.0100135803222656
3.46966666666667	-0.0143051147460938
3.473	-0.0119209289550781
3.47633333333334	-0.0100135803222656
3.47966666666667	-0.011444091796875
3.483	-0.0171661376953125
3.48633333333334	-0.0219345092773438
3.48966666666667	-0.0209808349609375
3.493	-0.0195503234863281
3.49633333333334	-0.0176429748535156
3.49966666666667	-0.0166893005371094
3.503	-0.0166893005371094
3.50633333333334	-0.0152587890625
3.50966666666667	-0.0162124633789063
3.513	-0.0185966491699219
3.51633333333334	-0.0252723693847656
3.51966666666667	-0.0281333923339844
3.523	-0.0271797180175781
3.52633333333334	-0.0243186950683594
3.52966666666667	-0.0238418579101563
3.533	-0.0233650207519531
3.53633333333334	-0.0200271606445313
3.53966666666667	-0.0138282775878906
3.543	-0.00619888305664063
3.54633333333334	0.000476837158203125
3.54966666666667	0.00333786010742188
3.553	0.00143051147460938
3.55633333333334	-0.00286102294921875
3.55966666666667	-0.0109672546386719
3.563	-0.0200271606445313
3.56633333333334	-0.0295639038085938
3.56966666666667	-0.0357627868652344
3.573	-0.0333786010742188
3.57633333333334	-0.0233650207519531
3.57966666666667	-0.0100135803222656
3.583	0.000476837158203125
3.58633333333334	0.00524520874023438
3.58966666666667	0.0095367431640625
3.593	0.0095367431640625
3.59633333333334	0.00619888305664063
3.59966666666667	-0.00143051147460938
3.603	-0.00667572021484375
3.60633333333334	-0.00762939453125
3.60966666666667	-0.00858306884765625
3.613	-0.00858306884765625
3.61633333333334	-0.00715255737304688
3.61966666666667	-0.00524520874023438
3.623	-0.00476837158203125
3.62633333333334	-0.0057220458984375
3.62966666666667	-0.00333786010742188
3.633	0.000476837158203125
3.63633333333334	0.00286102294921875
3.63966666666667	0.00286102294921875
3.643	0.000476837158203125
3.64633333333334	-0.00143051147460938
3.64966666666667	-0.0057220458984375
3.653	-0.0100135803222656
3.65633333333334	-0.0133514404296875
3.65966666666667	-0.0143051147460938
3.663	-0.0166893005371094
3.66633333333334	-0.019073486328125
3.66966666666667	-0.0205039978027344
3.673	-0.0214576721191406
3.67633333333334	-0.0262260437011719
3.67966666666667	-0.0329017639160156
3.683	-0.0367164611816406
3.68633333333334	-0.041961669921875
3.68966666666667	-0.049591064453125
3.693	-0.0600814819335938
3.69633333333334	-0.0753402709960938
3.69966666666667	-0.0929832458496094
3.703	-0.114917755126953
3.70633333333334	-0.142097473144531
3.70966666666667	-0.174045562744141
3.713	-0.208854675292969
3.71633333333334	-0.241279602050781
3.71966666666667	-0.272750854492188
3.723	-0.303745269775391
3.72633333333334	-0.332832336425781
3.72966666666667	-0.356197357177735
3.733	-0.368118286132813
3.73633333333334	-0.371932983398438
3.73966666666667	-0.363826751708985
3.743	-0.343799591064453
3.74633333333334	-0.313282012939453
3.74966666666667	-0.272750854492188
3.753	-0.226020812988281
3.75633333333334	-0.165462493896485
3.75966666666667	-0.0977516174316406
3.763	-0.0276565551757813
3.76633333333334	0.0457763671875
3.76966666666667	0.122547149658203
3.773	0.199317932128906
3.77633333333334	0.265598297119141
3.77966666666667	0.326156616210938
3.783	0.386238098144531
3.78633333333334	0.444412231445313
3.78966666666667	0.496387481689453
3.793	0.540256500244141
3.79633333333334	0.58126449584961
3.79966666666667	0.61941146850586
3.803	0.653266906738282
3.80633333333334	0.679969787597657
3.80966666666667	0.701904296875
3.813	0.720024108886719
3.81633333333334	0.734806060791016
3.81966666666667	0.742912292480469
3.823	0.746250152587891
3.82633333333334	0.747203826904297
3.82966666666667	0.744819641113282
3.833	0.735759735107422
3.83633333333334	0.720500946044922
3.83966666666667	0.704288482666016
3.843	0.687122344970703
3.84633333333334	0.668048858642578
3.84966666666667	0.646114349365235
3.853	0.624656677246094
3.85633333333334	0.605106353759766
3.85966666666667	0.583648681640625
3.863	0.55694580078125
3.86633333333334	0.526905059814453
3.86966666666667	0.494956970214844
3.873	0.462055206298828
3.87633333333334	0.425815582275391
3.87966666666667	0.388622283935547
3.883	0.357151031494141
3.88633333333334	0.329017639160156
3.88966666666667	0.304222106933594
3.893	0.280857086181641
3.89633333333334	0.2593994140625
3.89966666666667	0.237464904785156
3.903	0.209331512451172
3.90633333333334	0.181198120117188
3.90966666666667	0.158309936523438
3.913	0.142097473144531
3.91633333333334	0.129222869873047
3.91966666666667	0.117778778076172
3.923	0.110626220703125
3.92633333333334	0.104904174804688
3.92966666666667	0.0982284545898438
3.933	0.0886917114257813
3.93633333333334	0.0772476196289063
3.93966666666667	0.0681877136230469
3.943	0.0615119934082032
3.94633333333334	0.0567436218261719
3.94966666666667	0.0553131103515625
3.953	0.0543594360351563
3.95633333333334	0.0548362731933594
3.95966666666667	0.05340576171875
3.963	0.0529289245605469
3.96633333333334	0.05340576171875
3.96966666666667	0.0557899475097657
3.973	0.0638961791992188
3.97633333333334	0.0777244567871094
3.97966666666667	0.0972747802734375
3.983	0.118732452392578
3.98633333333334	0.142097473144531
3.98966666666667	0.166416168212891
3.993	0.194072723388672
3.99633333333334	0.226497650146485
3.99966666666667	0.26702880859375
4.003	0.318050384521485
4.00633333333334	0.380039215087891
4.00966666666667	0.452995300292969
4.013	0.536918640136719
4.01633333333334	0.628948211669922
4.01966666666667	0.731945037841797
4.023	0.845909118652344
4.02633333333334	0.97036361694336
4.02966666666667	1.10149383544922
4.033	1.23119354248047
4.03633333333334	1.3575553894043
4.03966666666667	1.47581100463867
4.043	1.58405303955078
4.04633333333334	1.68323516845703
4.04966666666667	1.76572799682617
4.053	1.83343887329102
4.05633333333334	1.88398361206055
4.05966666666667	1.91926956176758
4.063	1.93357467651367
4.06633333333334	1.92022323608399
4.06966666666667	1.88684463500977
4.073	1.83439254760742
4.07633333333334	1.76525115966797
4.07966666666667	1.67655944824219
4.083	1.57308578491211
4.08633333333334	1.46150588989258
4.08966666666667	1.3418197631836
4.093	1.21498107910156
4.09633333333334	1.08718872070313
4.09966666666667	0.968456268310547
4.103	0.860691070556641
4.10633333333334	0.762462615966797
4.10966666666667	0.67281723022461
4.113	0.597000122070313
4.11633333333334	0.532150268554688
4.11966666666667	0.474929809570313
4.123	0.420093536376953
4.12633333333334	0.371456146240235
4.12966666666667	0.328540802001953
4.133	0.2899169921875
4.13633333333334	0.255107879638672
4.13966666666667	0.225067138671875
4.143	0.197410583496094
4.14633333333334	0.170707702636719
4.14966666666667	0.149726867675781
4.153	0.133991241455078
4.15633333333334	0.121116638183594
4.15966666666667	0.107765197753906
4.163	0.0996589660644531
4.16633333333334	0.0977516174316406
4.16966666666667	0.0967979431152344
4.173	0.0929832458496094
4.17633333333334	0.0863075256347656
4.17966666666667	0.0815391540527344
4.183	0.0758171081542969
4.18633333333334	0.0705718994140625
4.18966666666667	0.0619888305664063
4.193	0.0519752502441407
4.19633333333334	0.0400543212890625
4.19966666666667	0.0290870666503906
4.203	0.019073486328125
4.20633333333334	0.00762939453125
4.20966666666667	0
4.213	-0.003814697265625
4.21633333333334	0.000476837158203125
4.21966666666667	0.00667572021484375
4.223	0.011444091796875
4.22633333333334	0.0162124633789063
4.22966666666667	0.0200271606445313
4.233	0.0238418579101563
4.23633333333334	0.0224113464355469
4.23966666666667	0.0162124633789063
4.243	0.00905990600585938
4.24633333333334	0
4.24966666666667	-0.00715255737304688
4.253	-0.0166893005371094
4.25633333333334	-0.026702880859375
4.25966666666667	-0.0348091125488281
4.263	-0.0410079956054688
4.26633333333334	-0.0448226928710938
4.26966666666667	-0.0476837158203125
4.273	-0.0500679016113282
4.27633333333334	-0.0524520874023438
4.27966666666667	-0.0543594360351563
4.283	-0.057220458984375
4.28633333333334	-0.0615119934082032
4.28966666666667	-0.0667572021484375
4.293	-0.0705718994140625
4.29633333333334	-0.072479248046875
4.29966666666667	-0.0753402709960938
4.303	-0.080108642578125
4.30633333333334	-0.0872611999511719
4.30966666666667	-0.0934600830078125
4.313	-0.0987052917480469
4.31633333333334	-0.102519989013672
4.31966666666667	-0.10824203491211
4.323	-0.113487243652344
4.32633333333334	-0.118255615234375
4.32966666666667	-0.124454498291016
4.333	-0.133514404296875
4.33633333333334	-0.141620635986328
4.33966666666667	-0.146865844726563
4.343	-0.147819519042969
4.34633333333334	-0.150680541992188
4.34966666666667	-0.154495239257813
4.353	-0.156402587890625
4.35633333333334	-0.16021728515625
4.35966666666667	-0.1678466796875
4.363	-0.179767608642578
4.36633333333334	-0.189781188964844
4.36966666666667	-0.195980072021485
4.373	-0.197410583496094
4.37633333333334	-0.193595886230469
4.37966666666667	-0.185489654541016
4.383	-0.174045562744141
4.38633333333334	-0.162601470947266
4.38966666666667	-0.155925750732422
4.393	-0.157356262207031
4.39633333333334	-0.163555145263672
4.39966666666667	-0.165939331054688
4.403	-0.164508819580078
4.40633333333334	-0.160694122314453
4.40966666666667	-0.151634216308594
4.413	-0.13875961303711
4.41633333333334	-0.124931335449219
4.41966666666667	-0.11587142944336
4.423	-0.110149383544922
4.42633333333334	-0.103950500488281
4.42966666666667	-0.0967979431152344
4.433	-0.0901222229003906
4.43633333333334	-0.0844001770019531
4.43966666666667	-0.0782012939453125
4.443	-0.0696182250976563
4.44633333333334	-0.0643730163574219
4.44966666666667	-0.0624656677246094
4.453	-0.0615119934082032
4.45633333333334	-0.0562667846679688
4.45966666666667	-0.0510215759277344
4.463	-0.0472068786621094
4.46633333333334	-0.0433921813964844
4.46966666666667	-0.0400543212890625
4.473	-0.0386238098144531
4.47633333333334	-0.0433921813964844
4.47966666666667	-0.0457763671875
4.483	-0.0481605529785156
4.48633333333334	-0.0457763671875
4.48966666666667	-0.0433921813964844
4.493	-0.0371932983398438
4.49633333333334	-0.030517578125
4.49966666666667	-0.0257492065429688
4.503	-0.0214576721191406
4.50633333333334	-0.0181198120117188
4.50966666666667	-0.011444091796875
4.513	-0.00715255737304688
4.51633333333334	-0.00238418579101563
4.51966666666667	-0.00095367431640625
4.523	-0.00095367431640625
4.52633333333334	-0.00286102294921875
4.52966666666667	-0.00619888305664063
4.533	-0.011444091796875
4.53633333333334	-0.0195503234863281
4.53966666666667	-0.0262260437011719
4.543	-0.034332275390625
4.54633333333334	-0.041961669921875
4.54966666666667	-0.049591064453125
4.553	-0.0519752502441407
4.55633333333334	-0.0481605529785156
4.55966666666667	-0.0429153442382813
4.563	-0.03814697265625
4.56633333333334	-0.0376701354980469
4.56966666666667	-0.0395774841308594
4.573	-0.0395774841308594
4.57633333333334	-0.0376701354980469
4.57966666666667	-0.0338554382324219
4.583	-0.0309944152832031
4.58633333333334	-0.0233650207519531
4.58966666666667	-0.0128746032714844
4.593	-0.00667572021484375
4.59633333333334	-0.00619888305664063
4.59966666666667	-0.0100135803222656
4.603	-0.0123977661132813
4.60633333333334	-0.0200271606445313
4.60966666666667	-0.0295639038085938
4.613	-0.0376701354980469
4.61633333333334	-0.0400543212890625
4.61966666666667	-0.0391006469726563
4.623	-0.0357627868652344
4.62633333333334	-0.0271797180175781
4.62966666666667	-0.0157356262207031
4.633	-0.00858306884765625
4.63633333333334	-0.0095367431640625
4.63966666666667	-0.0123977661132813
4.643	-0.0147819519042969
4.64633333333334	-0.0171661376953125
4.64966666666667	-0.0219345092773438
4.653	-0.0233650207519531
4.65633333333334	-0.0209808349609375
4.65966666666667	-0.0200271606445313
4.663	-0.0233650207519531
4.66633333333334	-0.0290870666503906
4.66966666666667	-0.0309944152832031
4.673	-0.0300407409667969
4.67633333333334	-0.0300407409667969
4.67966666666667	-0.030517578125
4.683	-0.0276565551757813
4.68633333333334	-0.02288818359375
4.68966666666667	-0.02288818359375
4.693	-0.0271797180175781
4.69633333333334	-0.0300407409667969
4.69966666666667	-0.026702880859375
4.703	-0.0238418579101563
4.70633333333334	-0.0238418579101563
4.70966666666667	-0.0257492065429688
4.713	-0.026702880859375
4.71633333333334	-0.0243186950683594
4.71966666666667	-0.0233650207519531
4.723	-0.02288818359375
4.72633333333334	-0.0233650207519531
4.72966666666667	-0.0252723693847656
4.733	-0.0281333923339844
4.73633333333334	-0.0348091125488281
4.73966666666667	-0.0433921813964844
4.743	-0.0476837158203125
4.74633333333334	-0.0500679016113282
4.74966666666667	-0.0486373901367188
4.753	-0.0472068786621094
4.75633333333334	-0.0429153442382813
4.75966666666667	-0.0391006469726563
4.763	-0.0367164611816406
4.76633333333334	-0.0352859497070313
4.76966666666667	-0.0300407409667969
4.773	-0.0214576721191406
4.77633333333334	-0.0133514404296875
4.77966666666667	-0.00905990600585938
4.783	-0.00667572021484375
4.78633333333334	-0.00524520874023438
4.78966666666667	-0.00476837158203125
4.793	-0.00667572021484375
4.79633333333334	-0.0109672546386719
4.79966666666667	-0.0128746032714844
4.803	-0.0128746032714844
4.80633333333334	-0.011444091796875
4.80966666666667	-0.0152587890625
4.813	-0.0195503234863281
4.81633333333334	-0.0219345092773438
4.81966666666667	-0.0224113464355469
4.823	-0.0247955322265625
4.82633333333334	-0.0300407409667969
4.82966666666667	-0.0300407409667969
4.833	-0.0276565551757813
4.83633333333334	-0.0243186950683594
4.83966666666667	-0.0219345092773438
4.843	-0.0181198120117188
4.84633333333334	-0.0109672546386719
4.84966666666667	-0.00619888305664063
4.853	-0.00667572021484375
4.85633333333334	-0.011444091796875
4.85966666666667	-0.019073486328125
4.863	-0.0276565551757813
4.86633333333334	-0.0348091125488281
4.86966666666667	-0.0367164611816406
4.873	-0.0324249267578125
4.87633333333334	-0.0262260437011719
4.87966666666667	-0.0214576721191406
4.883	-0.0171661376953125
4.88633333333334	-0.0147819519042969
4.88966666666667	-0.0133514404296875
4.893	-0.0143051147460938
4.89633333333334	-0.00905990600585938
4.89966666666667	-0.00143051147460938
4.903	0.00429153442382813
4.90633333333334	0.00715255737304688
4.90966666666667	0.00476837158203125
4.913	-0.000476837158203125
4.91633333333334	-0.011444091796875
4.91966666666667	-0.0176429748535156
4.923	-0.019073486328125
4.92633333333334	-0.0171661376953125
4.92966666666667	-0.0162124633789063
4.933	-0.019073486328125
4.93633333333334	-0.0233650207519531
4.93966666666667	-0.0262260437011719
4.943	-0.0262260437011719
4.94633333333334	-0.0252723693847656
4.94966666666667	-0.0243186950683594
4.953	-0.0224113464355469
4.95633333333334	-0.0214576721191406
4.95966666666667	-0.0238418579101563
4.963	-0.0281333923339844
4.96633333333334	-0.0295639038085938
4.96966666666667	-0.0262260437011719
4.973	-0.0224113464355469
4.97633333333334	-0.0181198120117188
4.97966666666667	-0.0171661376953125
4.983	-0.0185966491699219
4.98633333333334	-0.0219345092773438
4.98966666666667	-0.0219345092773438
4.993	-0.0166893005371094
4.99633333333334	-0.00858306884765625
4.99966666666667	-0.0019073486328125
5.003	0.00333786010742188
5.00633333333334	0.0057220458984375
5.00966666666667	0.0019073486328125
5.013	-0.0095367431640625
5.01633333333334	-0.0262260437011719
5.01966666666667	-0.03814697265625
5.023	-0.0457763671875
5.02633333333334	-0.0524520874023438
5.02966666666667	-0.0596046447753907
5.033	-0.0605583190917969
5.03633333333334	-0.0524520874023438
5.03966666666667	-0.0414848327636719
5.043	-0.0324249267578125
5.04633333333334	-0.0262260437011719
5.04966666666667	-0.0195503234863281
5.053	-0.0143051147460938
5.05633333333334	-0.0123977661132813
5.05966666666667	-0.011444091796875
5.063	-0.0109672546386719
5.06633333333334	-0.0104904174804688
5.06966666666667	-0.0104904174804688
5.073	-0.0123977661132813
5.07633333333334	-0.0176429748535156
5.07966666666667	-0.026702880859375
5.083	-0.0357627868652344
5.08633333333334	-0.0414848327636719
5.08966666666667	-0.0448226928710938
5.093	-0.0433921813964844
5.09633333333334	-0.0376701354980469
5.09966666666667	-0.0276565551757813
5.103	-0.0195503234863281
5.10633333333334	-0.0119209289550781
5.10966666666667	-0.00619888305664063
5.113	-0.00333786010742188
5.11633333333334	-0.00667572021484375
5.11966666666667	-0.0128746032714844
5.123	-0.0181198120117188
5.12633333333334	-0.0238418579101563
5.12966666666667	-0.0276565551757813
5.133	-0.0300407409667969
5.13633333333334	-0.030517578125
5.13966666666667	-0.030517578125
5.143	-0.0329017639160156
5.14633333333334	-0.0352859497070313
5.14966666666667	-0.03814697265625
5.153	-0.0376701354980469
5.15633333333334	-0.0338554382324219
5.15966666666667	-0.0276565551757813
5.163	-0.0224113464355469
5.16633333333334	-0.0195503234863281
5.16966666666667	-0.019073486328125
5.173	-0.0219345092773438
5.17633333333334	-0.0276565551757813
5.17966666666667	-0.0357627868652344
5.183	-0.041961669921875
5.18633333333334	-0.0429153442382813
5.18966666666667	-0.0429153442382813
5.193	-0.0433921813964844
5.19633333333334	-0.0443458557128906
5.19966666666667	-0.0424385070800781
5.203	-0.0395774841308594
5.20633333333334	-0.0395774841308594
5.20966666666667	-0.0376701354980469
5.213	-0.0333786010742188
5.21633333333334	-0.0286102294921875
5.21966666666667	-0.0276565551757813
5.223	-0.0247955322265625
5.22633333333334	-0.0181198120117188
5.22966666666667	-0.011444091796875
5.233	-0.003814697265625
5.23633333333334	0.00286102294921875
5.23966666666667	0.0095367431640625
5.243	0.0109672546386719
5.24633333333334	0.00905990600585938
5.24966666666667	0.00333786010742188
5.253	-0.00524520874023438
5.25633333333334	-0.0133514404296875
5.25966666666667	-0.0224113464355469
5.263	-0.0300407409667969
5.26633333333334	-0.0386238098144531
5.26966666666667	-0.0462532043457031
5.273	-0.0524520874023438
5.27633333333334	-0.0553131103515625
5.27966666666667	-0.0538825988769532
5.283	-0.049591064453125
5.28633333333334	-0.0433921813964844
5.28966666666667	-0.0367164611816406
5.293	-0.0314712524414063
5.29633333333334	-0.0290870666503906
5.29966666666667	-0.0281333923339844
5.303	-0.0295639038085938
5.30633333333334	-0.0319480895996094
5.30966666666667	-0.0338554382324219
5.313	-0.0324249267578125
5.31633333333334	-0.0281333923339844
5.31966666666667	-0.0243186950683594
5.323	-0.0238418579101563
5.32633333333334	-0.0233650207519531
5.32966666666667	-0.0209808349609375
5.333	-0.0205039978027344
5.33633333333334	-0.02288818359375
5.33966666666667	-0.0290870666503906
5.343	-0.030517578125
5.34633333333334	-0.0295639038085938
5.34966666666667	-0.0295639038085938
5.353	-0.0329017639160156
5.35633333333334	-0.0352859497070313
5.35966666666667	-0.0357627868652344
5.363	-0.0371932983398438
5.36633333333334	-0.0400543212890625
5.36966666666667	-0.0433921813964844
5.373	-0.0448226928710938
5.37633333333334	-0.0462532043457031
5.37966666666667	-0.0443458557128906
5.383	-0.0448226928710938
5.38633333333334	-0.0429153442382813
5.38966666666667	-0.0395774841308594
5.393	-0.0329017639160156
5.39633333333334	-0.0243186950683594
5.39966666666667	-0.0147819519042969
5.403	-0.003814697265625
5.40633333333334	0.00143051147460938
5.40966666666667	0.00238418579101563
5.413	0.00095367431640625
5.41633333333334	0.00238418579101563
5.41966666666667	0.000476837158203125
5.423	-0.00810623168945313
5.42633333333334	-0.0195503234863281
5.42966666666667	-0.0286102294921875
5.433	-0.0348091125488281
5.43633333333334	-0.03814697265625
5.43966666666667	-0.0371932983398438
5.443	-0.0309944152832031
5.44633333333334	-0.0214576721191406
5.44966666666667	-0.0138282775878906
5.453	-0.00810623168945313
5.45633333333334	-0.0057220458984375
5.45966666666667	-0.00762939453125
5.463	-0.0128746032714844
5.46633333333334	-0.0181198120117188
5.46966666666667	-0.0166893005371094
5.473	-0.0162124633789063
5.47633333333334	-0.0185966491699219
5.47966666666667	-0.0224113464355469
5.483	-0.0205039978027344
5.48633333333334	-0.0166893005371094
5.48966666666667	-0.0205039978027344
5.493	-0.0276565551757813
5.49633333333334	-0.034332275390625
5.49966666666667	-0.0352859497070313
5.503	-0.03814697265625
5.50633333333334	-0.0405311584472656
5.50966666666667	-0.0391006469726563
5.513	-0.0338554382324219
5.51633333333334	-0.0295639038085938
5.51966666666667	-0.0290870666503906
5.523	-0.0281333923339844
5.52633333333334	-0.0257492065429688
5.52966666666667	-0.026702880859375
5.533	-0.0314712524414063
5.53633333333334	-0.0357627868652344
5.53966666666667	-0.0386238098144531
5.543	-0.041961669921875
5.54633333333334	-0.0462532043457031
5.54966666666667	-0.0457763671875
5.553	-0.0410079956054688
5.55633333333334	-0.0371932983398438
5.55966666666667	-0.0367164611816406
5.563	-0.0371932983398438
5.56633333333334	-0.0362396240234375
5.56966666666667	-0.0348091125488281
5.573	-0.0309944152832031
5.57633333333334	-0.0257492065429688
5.57966666666667	-0.0219345092773438
5.583	-0.0200271606445313
5.58633333333334	-0.0181198120117188
5.58966666666667	-0.0157356262207031
5.593	-0.0162124633789063
5.59633333333334	-0.0185966491699219
5.59966666666667	-0.0195503234863281
5.603	-0.0166893005371094
5.60633333333334	-0.0143051147460938
5.60966666666667	-0.0181198120117188
5.613	-0.0247955322265625
5.61633333333334	-0.0324249267578125
5.61966666666667	-0.0357627868652344
5.623	-0.0395774841308594
5.62633333333334	-0.0405311584472656
5.62966666666667	-0.0376701354980469
5.633	-0.0309944152832031
5.63633333333334	-0.0257492065429688
5.63966666666667	-0.0233650207519531
5.643	-0.0209808349609375
5.64633333333334	-0.0224113464355469
5.64966666666667	-0.0257492065429688
5.653	-0.0309944152832031
5.65633333333334	-0.0309944152832031
5.65966666666667	-0.0276565551757813
5.663	-0.0262260437011719
5.66633333333334	-0.0243186950683594
5.66966666666667	-0.0214576721191406
5.673	-0.0176429748535156
5.67633333333334	-0.0195503234863281
5.67966666666667	-0.0257492065429688
5.683	-0.0314712524414063
5.68633333333334	-0.0362396240234375
5.68966666666667	-0.0405311584472656
5.693	-0.0438690185546875
5.69633333333334	-0.0433921813964844
5.69966666666667	-0.0405311584472656
5.703	-0.0362396240234375
5.70633333333334	-0.0329017639160156
5.70966666666667	-0.0295639038085938
5.713	-0.0295639038085938
5.71633333333334	-0.0309944152832031
5.71966666666667	-0.0319480895996094
5.723	-0.0300407409667969
5.72633333333334	-0.0262260437011719
5.72966666666667	-0.02288818359375
5.733	-0.019073486328125
5.73633333333334	-0.0166893005371094
5.73966666666667	-0.0138282775878906
5.743	-0.0133514404296875
5.74633333333334	-0.0128746032714844
5.74966666666667	-0.0152587890625
5.753	-0.0171661376953125
5.75633333333334	-0.0166893005371094
5.75966666666667	-0.0171661376953125
5.763	-0.0181198120117188
5.76633333333334	-0.0219345092773438
5.76966666666667	-0.0243186950683594
5.773	-0.026702880859375
5.77633333333334	-0.0276565551757813
5.77966666666667	-0.026702880859375
5.783	-0.0243186950683594
5.78633333333334	-0.0209808349609375
5.78966666666667	-0.0157356262207031
5.793	-0.0133514404296875
5.79633333333334	-0.0181198120117188
5.79966666666667	-0.026702880859375
5.803	-0.0333786010742188
5.80633333333334	-0.0367164611816406
5.80966666666667	-0.0376701354980469
5.813	-0.034332275390625
5.81633333333334	-0.0247955322265625
5.81966666666667	-0.0133514404296875
5.823	-0.00762939453125
5.82633333333334	-0.0095367431640625
5.82966666666667	-0.0133514404296875
5.833	-0.0181198120117188
5.83633333333334	-0.0233650207519531
5.83966666666667	-0.030517578125
5.843	-0.0333786010742188
5.84633333333334	-0.0333786010742188
5.84966666666667	-0.0348091125488281
5.853	-0.0376701354980469
5.85633333333334	-0.041961669921875
5.85966666666667	-0.0405311584472656
5.863	-0.0400543212890625
5.86633333333334	-0.0395774841308594
5.86966666666667	-0.0391006469726563
5.873	-0.0348091125488281
5.87633333333334	-0.0290870666503906
5.87966666666667	-0.0271797180175781
5.883	-0.0300407409667969
5.88633333333334	-0.034332275390625
5.88966666666667	-0.0367164611816406
5.893	-0.0357627868652344
5.89633333333334	-0.0371932983398438
5.89966666666667	-0.0386238098144531
5.903	-0.0357627868652344
5.90633333333334	-0.0290870666503906
5.90966666666667	-0.0247955322265625
5.913	-0.0300407409667969
5.91633333333334	-0.0357627868652344
5.91966666666667	-0.0386238098144531
5.923	-0.0386238098144531
5.92633333333334	-0.0443458557128906
5.92966666666667	-0.0500679016113282
5.933	-0.0500679016113282
5.93633333333334	-0.0467300415039063
5.93966666666667	-0.0472068786621094
5.943	-0.0510215759277344
5.94633333333334	-0.0519752502441407
5.94966666666667	-0.0486373901367188
5.953	-0.0433921813964844
5.95633333333334	-0.03814697265625
5.95966666666667	-0.0338554382324219
5.963	-0.0290870666503906
5.96633333333334	-0.0224113464355469
5.96966666666667	-0.0176429748535156
5.973	-0.0176429748535156
5.97633333333334	-0.02288818359375
5.97966666666667	-0.0271797180175781
5.983	-0.0276565551757813
5.98633333333334	-0.0276565551757813
5.98966666666667	-0.0290870666503906
5.993	-0.030517578125
5.99633333333334	-0.0295639038085938
5.99966666666667	-0.0243186950683594
6.003	-0.0233650207519531
6.00633333333334	-0.0262260437011719
6.00966666666667	-0.0290870666503906
6.013	-0.0290870666503906
6.01633333333334	-0.0281333923339844
6.01966666666667	-0.0329017639160156
6.023	-0.0386238098144531
6.02633333333334	-0.0414848327636719
6.02966666666667	-0.0414848327636719
6.033	-0.0414848327636719
6.03633333333334	-0.0424385070800781
6.03966666666667	-0.0400543212890625
6.043	-0.0338554382324219
6.04633333333334	-0.0314712524414063
6.04966666666667	-0.034332275390625
6.053	-0.0424385070800781
6.05633333333334	-0.0457763671875
6.05966666666667	-0.0452995300292969
6.063	-0.0410079956054688
6.06633333333334	-0.034332275390625
6.06966666666667	-0.0290870666503906
6.073	-0.0224113464355469
6.07633333333334	-0.0214576721191406
6.07966666666667	-0.0224113464355469
6.083	-0.030517578125
6.08633333333334	-0.0376701354980469
6.08966666666667	-0.03814697265625
6.093	-0.0371932983398438
6.09633333333334	-0.034332275390625
6.09966666666667	-0.034332275390625
6.103	-0.0338554382324219
6.10633333333334	-0.0352859497070313
6.10966666666667	-0.0410079956054688
6.113	-0.0476837158203125
6.11633333333334	-0.0548362731933594
6.11966666666667	-0.0581741333007813
6.123	-0.0576972961425782
6.12633333333334	-0.0553131103515625
6.12966666666667	-0.05340576171875
6.133	-0.049591064453125
6.13633333333334	-0.0443458557128906
6.13966666666667	-0.0438690185546875
6.143	-0.0462532043457031
6.14633333333334	-0.0438690185546875
6.14966666666667	-0.0371932983398438
6.153	-0.0333786010742188
6.15633333333334	-0.0329017639160156
6.15966666666667	-0.030517578125
6.163	-0.0257492065429688
6.16633333333334	-0.0276565551757813
6.16966666666667	-0.0338554382324219
6.173	-0.0405311584472656
6.17633333333334	-0.0429153442382813
6.17966666666667	-0.0462532043457031
6.183	-0.0543594360351563
6.18633333333334	-0.0596046447753907
6.18966666666667	-0.057220458984375
6.193	-0.0514984130859375
6.19633333333334	-0.0452995300292969
6.19966666666667	-0.0400543212890625
6.203	-0.0319480895996094
6.20633333333334	-0.0252723693847656
6.20966666666667	-0.0224113464355469
6.213	-0.0224113464355469
6.21633333333334	-0.0233650207519531
6.21966666666667	-0.0262260437011719
6.223	-0.0314712524414063
6.22633333333334	-0.0386238098144531
6.22966666666667	-0.0443458557128906
6.233	-0.0491142272949219
6.23633333333334	-0.0557899475097657
6.23966666666667	-0.064849853515625
6.243	-0.0734329223632813
6.24633333333334	-0.072479248046875
6.24966666666667	-0.0672340393066407
6.253	-0.0591278076171875
6.25633333333334	-0.0514984130859375
6.25966666666667	-0.0376701354980469
6.263	-0.02288818359375
6.26633333333334	-0.0157356262207031
6.26966666666667	-0.0166893005371094
6.273	-0.0219345092773438
6.27633333333334	-0.0243186950683594
6.27966666666667	-0.0314712524414063
6.283	-0.0424385070800781
6.28633333333334	-0.0576972961425782
6.28966666666667	-0.0710487365722657
6.293	-0.0791549682617188
6.29633333333334	-0.0844001770019531
6.29966666666667	-0.0820159912109375
6.303	-0.0720024108886719
6.30633333333334	-0.057220458984375
6.30966666666667	-0.0452995300292969
6.313	-0.0395774841308594
6.31633333333334	-0.0386238098144531
6.31966666666667	-0.0424385070800781
6.323	-0.0481605529785156
6.32633333333334	-0.0553131103515625
6.32966666666667	-0.0581741333007813
6.333	-0.0576972961425782
6.33633333333334	-0.0553131103515625
6.33966666666667	-0.0524520874023438
6.343	-0.0514984130859375
6.34633333333334	-0.0510215759277344
6.34966666666667	-0.0524520874023438
6.353	-0.0524520874023438
6.35633333333334	-0.0510215759277344
6.35966666666667	-0.0481605529785156
6.363	-0.0476837158203125
6.36633333333334	-0.049591064453125
6.36966666666667	-0.0524520874023438
6.373	-0.0596046447753907
6.37633333333334	-0.0672340393066407
6.37966666666667	-0.0743865966796875
6.383	-0.0720024108886719
6.38633333333334	-0.064849853515625
6.38966666666667	-0.0586509704589844
6.393	-0.0529289245605469
6.39633333333334	-0.0491142272949219
6.39966666666667	-0.0414848327636719
6.403	-0.0391006469726563
6.40633333333334	-0.0410079956054688
6.40966666666667	-0.0467300415039063
6.413	-0.0524520874023438
6.41633333333334	-0.0538825988769532
6.41966666666667	-0.0562667846679688
6.423	-0.0596046447753907
6.42633333333334	-0.0634193420410157
6.42966666666667	-0.0619888305664063
6.433	-0.0557899475097657
6.43633333333334	-0.0510215759277344
6.43966666666667	-0.0505447387695313
6.443	-0.05340576171875
6.44633333333334	-0.0548362731933594
6.44966666666667	-0.0519752502441407
6.453	-0.0514984130859375
6.45633333333334	-0.0524520874023438
6.45966666666667	-0.0524520874023438
6.463	-0.0452995300292969
6.46633333333334	-0.0362396240234375
6.46966666666667	-0.034332275390625
6.473	-0.0371932983398438
6.47633333333334	-0.0400543212890625
6.47966666666667	-0.0386238098144531
6.483	-0.0400543212890625
6.48633333333334	-0.0424385070800781
6.48966666666667	-0.0400543212890625
6.493	-0.0329017639160156
6.49633333333334	-0.0262260437011719
6.49966666666667	-0.0257492065429688
6.503	-0.0281333923339844
6.50633333333334	-0.030517578125
6.50966666666667	-0.0300407409667969
6.513	-0.0286102294921875
6.51633333333334	-0.0271797180175781
6.51966666666667	-0.0271797180175781
6.523	-0.0286102294921875
6.52633333333334	-0.0324249267578125
6.52966666666667	-0.0386238098144531
6.533	-0.0448226928710938
6.53633333333334	-0.049591064453125
6.53966666666667	-0.0505447387695313
6.543	-0.049591064453125
6.54633333333334	-0.0462532043457031
6.54966666666667	-0.0433921813964844
6.553	-0.0414848327636719
6.55633333333334	-0.0395774841308594
6.55966666666667	-0.0386238098144531
6.563	-0.03814697265625
6.56633333333334	-0.03814697265625
6.56966666666667	-0.0386238098144531
6.573	-0.0391006469726563
6.57633333333334	-0.0433921813964844
6.57966666666667	-0.0481605529785156
6.583	-0.0524520874023438
6.58633333333334	-0.0529289245605469
6.58966666666667	-0.0519752502441407
6.593	-0.0500679016113282
6.59633333333334	-0.0429153442382813
6.59966666666667	-0.0357627868652344
6.603	-0.0295639038085938
6.60633333333334	-0.0286102294921875
6.60966666666667	-0.0290870666503906
6.613	-0.0300407409667969
6.61633333333334	-0.0319480895996094
6.61966666666667	-0.0329017639160156
6.623	-0.0338554382324219
6.62633333333334	-0.0319480895996094
6.62966666666667	-0.0271797180175781
6.633	-0.0209808349609375
6.63633333333334	-0.0195503234863281
6.63966666666667	-0.0224113464355469
6.643	-0.0271797180175781
6.64633333333334	-0.0309944152832031
6.64966666666667	-0.0352859497070313
6.653	-0.0410079956054688
6.65633333333334	-0.0438690185546875
6.65966666666667	-0.0443458557128906
6.663	-0.0386238098144531
6.66633333333334	-0.0309944152832031
[truncated: 2,508 more rows]
