# Supplementary material for: Phase-Specific Parameter Estimation in Chiral HPLC Using 1‑Site, 2‑Site Stochastic Models, and Unified Equation Approach
Source: Anal Chem. 2026 Apr 29;98(18):13925–39. doi: 10.1021/acs.analchem.6c01634 (PMC13177292; doi:10.1021/acs.analchem.6c01634)
Supplement: Supplementary file 2 [file ac6c01634_si_002.zip › SupportingInformation/01_isotherm_fit/CELL4_data/LORA_CELL4_05_10_25405.CSV]

0.00166666666666667	0.0143051147460938
0.005	0.0123977661132813
0.00833333333333334	0.011444091796875
0.0116666666666667	0.0109672546386719
0.015	0.0123977661132813
0.0183333333333334	0.0181198120117188
0.0216666666666667	0.0262260437011719
0.025	0.0338554382324219
0.0283333333333334	0.0400543212890625
0.0316666666666667	0.0443458557128906
0.035	0.0452995300292969
0.0383333333333334	0.0405311584472656
0.0416666666666667	0.030517578125
0.045	0.0238418579101563
0.0483333333333334	0.0171661376953125
0.0516666666666667	0.0128746032714844
0.055	0.0109672546386719
0.0583333333333334	0.0157356262207031
0.0616666666666667	0.0233650207519531
0.065	0.026702880859375
0.0683333333333334	0.0319480895996094
0.0716666666666667	0.03814697265625
0.075	0.0424385070800781
0.0783333333333334	0.0395774841308594
0.0816666666666667	0.0352859497070313
0.085	0.0333786010742188
0.0883333333333334	0.0319480895996094
0.0916666666666667	0.0286102294921875
0.095	0.0286102294921875
0.0983333333333334	0.0290870666503906
0.101666666666667	0.0286102294921875
0.105	0.0243186950683594
0.108333333333334	0.0195503234863281
0.111666666666667	0.0162124633789063
0.115	0.0123977661132813
0.118333333333334	0.0104904174804688
0.121666666666667	0.00905990600585938
0.125	0.0095367431640625
0.128333333333334	0.0104904174804688
0.131666666666667	0.0147819519042969
0.135	0.0166893005371094
0.138333333333334	0.019073486328125
0.141666666666667	0.0209808349609375
0.145	0.0252723693847656
0.148333333333334	0.0276565551757813
0.151666666666667	0.0238418579101563
0.155	0.0200271606445313
0.158333333333334	0.0147819519042969
0.161666666666667	0.0100135803222656
0.165	0.00143051147460938
0.168333333333334	-0.0057220458984375
0.171666666666667	-0.0104904174804688
0.175	-0.0119209289550781
0.178333333333334	-0.0095367431640625
0.181666666666667	-0.0019073486328125
0.185	0.0057220458984375
0.188333333333334	0.0109672546386719
0.191666666666667	0.0143051147460938
0.195	0.0181198120117188
0.198333333333334	0.0176429748535156
0.201666666666667	0.0104904174804688
0.205	0.003814697265625
0.208333333333334	0.00095367431640625
0.211666666666667	0.000476837158203125
0.215	-0.000476837158203125
0.218333333333334	0.00095367431640625
0.221666666666667	0.00429153442382813
0.225	0.0057220458984375
0.228333333333334	0.00429153442382813
0.231666666666667	0.00238418579101563
0.235	0.00238418579101563
0.238333333333334	0
0.241666666666667	-0.0019073486328125
0.245	-0.00238418579101563
0.248333333333334	0.00143051147460938
0.251666666666667	0.00810623168945313
0.255	0.0133514404296875
0.258333333333334	0.0195503234863281
0.261666666666667	0.0233650207519531
0.265	0.0243186950683594
0.268333333333334	0.0209808349609375
0.271666666666667	0.0152587890625
0.275	0.0104904174804688
0.278333333333334	0.00715255737304688
0.281666666666667	0.00619888305664063
0.285	0.00619888305664063
0.288333333333334	0.00905990600585938
0.291666666666667	0.00858306884765625
0.295	0.00619888305664063
0.298333333333334	0.00524520874023438
0.301666666666667	0.0104904174804688
0.305	0.019073486328125
0.308333333333334	0.0276565551757813
0.311666666666667	0.034332275390625
0.315	0.0367164611816406
0.318333333333334	0.0329017639160156
0.321666666666667	0.0243186950683594
0.325	0.0147819519042969
0.328333333333334	0.0057220458984375
0.331666666666667	0
0.335	-0.00095367431640625
0.338333333333334	0.00429153442382813
0.341666666666667	0.00905990600585938
0.345	0.0119209289550781
0.348333333333334	0.0104904174804688
0.351666666666667	0.00762939453125
0.355	0.00667572021484375
0.358333333333334	0.00476837158203125
0.361666666666667	0.000476837158203125
0.365	-0.003814697265625
0.368333333333334	-0.00333786010742188
0.371666666666667	0.00143051147460938
0.375	0.000476837158203125
0.378333333333334	-0.00333786010742188
0.381666666666667	-0.0057220458984375
0.385	-0.00524520874023438
0.388333333333334	-0.00667572021484375
0.391666666666667	-0.0128746032714844
0.395	-0.0185966491699219
0.398333333333334	-0.0219345092773438
0.401666666666667	-0.0238418579101563
0.405	-0.0247955322265625
0.408333333333334	-0.0224113464355469
0.411666666666667	-0.0195503234863281
0.415	-0.0166893005371094
0.418333333333334	-0.0152587890625
0.421666666666667	-0.0133514404296875
0.425	-0.0138282775878906
0.428333333333334	-0.0209808349609375
0.431666666666667	-0.0262260437011719
0.435	-0.0262260437011719
0.438333333333334	-0.0243186950683594
0.441666666666667	-0.0243186950683594
0.445	-0.0252723693847656
0.448333333333334	-0.0185966491699219
0.451666666666667	-0.011444091796875
0.455	-0.0095367431640625
0.458333333333334	-0.0109672546386719
0.461666666666667	-0.0104904174804688
0.465	-0.00619888305664063
0.468333333333334	-0.00238418579101563
0.471666666666667	-0.00095367431640625
0.475	0.00095367431640625
0.478333333333334	0.00143051147460938
0.481666666666667	0.000476837158203125
0.485	-0.0019073486328125
0.488333333333334	-0.00333786010742188
0.491666666666667	-0.00524520874023438
0.495	-0.0057220458984375
0.498333333333334	-0.00143051147460938
0.501666666666667	0.00524520874023438
0.505	0.0095367431640625
0.508333333333334	0.00905990600585938
0.511666666666667	0.0095367431640625
0.515	0.0119209289550781
0.518333333333334	0.0119209289550781
0.521666666666667	0.0109672546386719
0.525	0.0138282775878906
0.528333333333334	0.0200271606445313
0.531666666666667	0.0238418579101563
0.535	0.02288818359375
0.538333333333334	0.019073486328125
0.541666666666667	0.0119209289550781
0.545	0.0019073486328125
0.548333333333334	-0.00858306884765625
0.551666666666667	-0.0133514404296875
0.555	-0.0147819519042969
0.558333333333334	-0.0143051147460938
0.561666666666667	-0.0104904174804688
0.565	-0.0057220458984375
0.568333333333334	-0.00286102294921875
0.571666666666667	-0.00667572021484375
0.575	-0.0133514404296875
0.578333333333334	-0.0195503234863281
0.581666666666667	-0.0243186950683594
0.585	-0.0276565551757813
0.588333333333334	-0.0300407409667969
0.591666666666667	-0.0281333923339844
0.595	-0.0214576721191406
0.598333333333334	-0.0109672546386719
0.601666666666667	-0.00238418579101563
0.605	0.00143051147460938
0.608333333333334	0.00429153442382813
0.611666666666667	0.0100135803222656
0.615	0.0162124633789063
0.618333333333334	0.0195503234863281
0.621666666666667	0.0171661376953125
0.625	0.0143051147460938
0.628333333333334	0.0119209289550781
0.631666666666667	0.00667572021484375
0.635	0.000476837158203125
0.638333333333334	-0.00286102294921875
0.641666666666667	-0.00095367431640625
0.645	0.00476837158203125
0.648333333333334	0.00619888305664063
0.651666666666667	0.00810623168945313
0.655	0.0100135803222656
0.658333333333334	0.011444091796875
0.661666666666667	0.0133514404296875
0.665	0.0138282775878906
0.668333333333334	0.0162124633789063
0.671666666666667	0.0166893005371094
0.675	0.0176429748535156
0.678333333333334	0.0195503234863281
0.681666666666667	0.0200271606445313
0.685	0.0233650207519531
0.688333333333334	0.026702880859375
0.691666666666667	0.0319480895996094
0.695	0.0357627868652344
0.698333333333334	0.0352859497070313
0.701666666666667	0.0333786010742188
0.705	0.0286102294921875
0.708333333333334	0.0262260437011719
0.711666666666667	0.0247955322265625
0.715	0.0209808349609375
0.718333333333334	0.0166893005371094
0.721666666666667	0.0138282775878906
0.725	0.0128746032714844
0.728333333333334	0.0100135803222656
0.731666666666667	0.00619888305664063
0.735	0.00476837158203125
0.738333333333334	0.00476837158203125
0.741666666666667	0.00524520874023438
0.745	0.00810623168945313
0.748333333333334	0.0128746032714844
0.751666666666667	0.0166893005371094
0.755	0.0157356262207031
0.758333333333334	0.0133514404296875
0.761666666666667	0.0119209289550781
0.765	0.0109672546386719
0.768333333333334	0.0095367431640625
0.771666666666667	0.00524520874023438
0.775	0.0057220458984375
0.778333333333334	0.00667572021484375
0.781666666666667	0.0100135803222656
0.785	0.0123977661132813
0.788333333333334	0.0157356262207031
0.791666666666667	0.019073486328125
0.795	0.0238418579101563
0.798333333333334	0.0300407409667969
0.801666666666667	0.0333786010742188
0.805	0.030517578125
0.808333333333334	0.0252723693847656
0.811666666666667	0.0219345092773438
0.815	0.0209808349609375
0.818333333333334	0.019073486328125
0.821666666666667	0.0128746032714844
0.825	0.00619888305664063
0.828333333333334	0.00286102294921875
0.831666666666667	0.00286102294921875
0.835	0.00286102294921875
0.838333333333334	0.0019073486328125
0.841666666666667	0.00238418579101563
0.845	0.00476837158203125
0.848333333333334	0.00429153442382813
0.851666666666667	0.00095367431640625
0.855	-0.00286102294921875
0.858333333333334	-0.00286102294921875
0.861666666666667	-0.00429153442382813
0.865	-0.00619888305664063
0.868333333333334	-0.00619888305664063
0.871666666666667	-0.00143051147460938
0.875	0.003814697265625
0.878333333333334	0.00715255737304688
0.881666666666667	0.0128746032714844
0.885	0.0209808349609375
0.888333333333334	0.0276565551757813
0.891666666666667	0.026702880859375
0.895	0.0209808349609375
0.898333333333334	0.0128746032714844
0.901666666666667	0.00619888305664063
0.905	0.00143051147460938
0.908333333333334	0.000476837158203125
0.911666666666667	0.00095367431640625
0.915	0.00143051147460938
0.918333333333334	0.00333786010742188
0.921666666666667	0.003814697265625
0.925	0.0057220458984375
0.928333333333334	0.003814697265625
0.931666666666667	0.00095367431640625
0.935	-0.00238418579101563
0.938333333333334	-0.00476837158203125
0.941666666666667	-0.00667572021484375
0.945	-0.0100135803222656
0.948333333333334	-0.0119209289550781
0.951666666666667	-0.0133514404296875
0.955	-0.0143051147460938
0.958333333333334	-0.0133514404296875
0.961666666666667	-0.0133514404296875
0.965	-0.0152587890625
0.968333333333334	-0.0200271606445313
0.971666666666667	-0.0209808349609375
0.975	-0.0166893005371094
0.978333333333334	-0.011444091796875
0.981666666666667	-0.00715255737304688
0.985	0.000476837158203125
0.988333333333334	0.0128746032714844
0.991666666666667	0.0238418579101563
0.995	0.0271797180175781
0.998333333333334	0.0281333923339844
1.00166666666667	0.0295639038085938
1.005	0.0281333923339844
1.00833333333334	0.0200271606445313
1.01166666666667	0.0104904174804688
1.015	0.00667572021484375
1.01833333333334	0.00810623168945313
1.02166666666667	0.00905990600585938
1.025	0.00715255737304688
1.02833333333334	0.0057220458984375
1.03166666666667	0.00762939453125
1.035	0.0104904174804688
1.03833333333334	0.0100135803222656
1.04166666666667	0.00715255737304688
1.045	0.003814697265625
1.04833333333334	0.00095367431640625
1.05166666666667	-0.00333786010742188
1.055	-0.0100135803222656
1.05833333333334	-0.0133514404296875
1.06166666666667	-0.0109672546386719
1.065	-0.003814697265625
1.06833333333334	0.00762939453125
1.07166666666667	0.0176429748535156
1.075	0.0247955322265625
1.07833333333334	0.0247955322265625
1.08166666666667	0.0205039978027344
1.085	0.0123977661132813
1.08833333333334	0.00476837158203125
1.09166666666667	0.00095367431640625
1.095	-0.0019073486328125
1.09833333333334	-0.003814697265625
1.10166666666667	-0.0095367431640625
1.105	-0.0152587890625
1.10833333333334	-0.019073486328125
1.11166666666667	-0.0181198120117188
1.115	-0.0128746032714844
1.11833333333334	-0.00619888305664063
1.12166666666667	0.00238418579101563
1.125	0.0109672546386719
1.12833333333334	0.0166893005371094
1.13166666666667	0.0147819519042969
1.135	0.0057220458984375
1.13833333333334	-0.00429153442382813
1.14166666666667	-0.00858306884765625
1.145	-0.0147819519042969
1.14833333333334	-0.019073486328125
1.15166666666667	-0.0214576721191406
1.155	-0.0205039978027344
1.15833333333334	-0.0181198120117188
1.16166666666667	-0.0171661376953125
1.165	-0.0143051147460938
1.16833333333334	-0.0119209289550781
1.17166666666667	-0.0100135803222656
1.175	-0.00858306884765625
1.17833333333334	-0.00667572021484375
1.18166666666667	-0.00429153442382813
1.185	0.000476837158203125
1.18833333333334	0.00143051147460938
1.19166666666667	0.00095367431640625
1.195	0
1.19833333333334	0.00476837158203125
1.20166666666667	0.0128746032714844
1.205	0.0200271606445313
1.20833333333334	0.0295639038085938
1.21166666666667	0.0410079956054688
1.215	0.0476837158203125
1.21833333333334	0.0448226928710938
1.22166666666667	0.0367164611816406
1.225	0.0309944152832031
1.22833333333334	0.0233650207519531
1.23166666666667	0.0143051147460938
1.235	0.00619888305664063
1.23833333333334	0.003814697265625
1.24166666666667	0.0019073486328125
1.245	-0.00095367431640625
1.24833333333334	-0.000476837158203125
1.25166666666667	0.00238418579101563
1.255	0.00762939453125
1.25833333333334	0.0100135803222656
1.26166666666667	0.011444091796875
1.265	0.0109672546386719
1.26833333333334	0.00762939453125
1.27166666666667	0.00429153442382813
1.275	0
1.27833333333334	0
1.28166666666667	0.00429153442382813
1.285	0.0095367431640625
1.28833333333334	0.0152587890625
1.29166666666667	0.0162124633789063
1.295	0.0138282775878906
1.29833333333334	0.00667572021484375
1.30166666666667	-0.00333786010742188
1.305	-0.0095367431640625
1.30833333333334	-0.0095367431640625
1.31166666666667	-0.00286102294921875
1.315	0.0057220458984375
1.31833333333334	0.0128746032714844
1.32166666666667	0.0147819519042969
1.325	0.0100135803222656
1.32833333333334	0.0019073486328125
1.33166666666667	-0.00333786010742188
1.335	-0.00095367431640625
1.33833333333334	0.00762939453125
1.34166666666667	0.0214576721191406
1.345	0.0362396240234375
1.34833333333334	0.0452995300292969
1.35166666666667	0.0443458557128906
1.355	0.0386238098144531
1.35833333333334	0.034332275390625
1.36166666666667	0.0300407409667969
1.365	0.0233650207519531
1.36833333333334	0.019073486328125
1.37166666666667	0.0181198120117188
1.375	0.0181198120117188
1.37833333333334	0.0176429748535156
1.38166666666667	0.019073486328125
1.385	0.0219345092773438
1.38833333333334	0.0238418579101563
1.39166666666667	0.0219345092773438
1.395	0.0171661376953125
1.39833333333334	0.00858306884765625
1.40166666666667	-0.00333786010742188
1.405	-0.011444091796875
1.40833333333334	-0.019073486328125
1.41166666666667	-0.0233650207519531
1.415	-0.0252723693847656
1.41833333333334	-0.0247955322265625
1.42166666666667	-0.026702880859375
1.425	-0.0324249267578125
1.42833333333334	-0.0324249267578125
1.43166666666667	-0.0257492065429688
1.435	-0.0176429748535156
1.43833333333334	-0.0119209289550781
1.44166666666667	-0.00429153442382813
1.445	0.00476837158203125
1.44833333333334	0.00762939453125
1.45166666666667	0.00333786010742188
1.455	-0.000476837158203125
1.45833333333334	-0.00095367431640625
1.46166666666667	0.0019073486328125
1.465	0.00333786010742188
1.46833333333334	0.00619888305664063
1.47166666666667	0.0095367431640625
1.475	0.011444091796875
1.47833333333334	0.0133514404296875
1.48166666666667	0.0143051147460938
1.485	0.0138282775878906
1.48833333333334	0.0109672546386719
1.49166666666667	0.00429153442382813
1.495	-0.00095367431640625
1.49833333333334	-0.0057220458984375
1.50166666666667	-0.0095367431640625
1.505	-0.00858306884765625
1.50833333333334	-0.00667572021484375
1.51166666666667	-0.00238418579101563
1.515	-0.0019073486328125
1.51833333333334	-0.0019073486328125
1.52166666666667	0.000476837158203125
1.525	0.00286102294921875
1.52833333333334	0.0057220458984375
1.53166666666667	0.0095367431640625
1.535	0.0152587890625
1.53833333333334	0.019073486328125
1.54166666666667	0.0181198120117188
1.545	0.0138282775878906
1.54833333333334	0.0104904174804688
1.55166666666667	0.0119209289550781
1.555	0.0185966491699219
1.55833333333334	0.0247955322265625
1.56166666666667	0.0324249267578125
1.565	0.0405311584472656
1.56833333333334	0.0472068786621094
1.57166666666667	0.0457763671875
1.575	0.0376701354980469
1.57833333333334	0.0309944152832031
1.58166666666667	0.0276565551757813
1.585	0.0238418579101563
1.58833333333334	0.0185966491699219
1.59166666666667	0.0162124633789063
1.595	0.0176429748535156
1.59833333333334	0.0176429748535156
1.60166666666667	0.0119209289550781
1.605	0.00524520874023438
1.60833333333334	0.003814697265625
1.61166666666667	0.00619888305664063
1.615	0.00667572021484375
1.61833333333334	0.00715255737304688
1.62166666666667	0.0109672546386719
1.625	0.0176429748535156
1.62833333333334	0.0214576721191406
1.63166666666667	0.0195503234863281
1.635	0.0143051147460938
1.63833333333334	0.00810623168945313
1.64166666666667	0.00095367431640625
1.645	-0.00715255737304688
1.64833333333334	-0.0143051147460938
1.65166666666667	-0.0185966491699219
1.655	-0.019073486328125
1.65833333333334	-0.0147819519042969
1.66166666666667	-0.00715255737304688
1.665	-0.00143051147460938
1.66833333333334	0.00095367431640625
1.67166666666667	0.00238418579101563
1.675	0.00667572021484375
1.67833333333334	0.00762939453125
1.68166666666667	0.00715255737304688
1.685	0.00762939453125
1.68833333333334	0.0123977661132813
1.69166666666667	0.0181198120117188
1.695	0.0181198120117188
1.69833333333334	0.0162124633789063
1.70166666666667	0.0152587890625
1.705	0.0162124633789063
1.70833333333334	0.0176429748535156
1.71166666666667	0.0171661376953125
1.715	0.0157356262207031
1.71833333333334	0.0100135803222656
1.72166666666667	0.00143051147460938
1.725	-0.00715255737304688
1.72833333333334	-0.0147819519042969
1.73166666666667	-0.0209808349609375
1.735	-0.0247955322265625
1.73833333333334	-0.0214576721191406
1.74166666666667	-0.0143051147460938
1.745	-0.00762939453125
1.74833333333334	-0.00238418579101563
1.75166666666667	0.00333786010742188
1.755	0.00810623168945313
1.75833333333334	0.011444091796875
1.76166666666667	0.0147819519042969
1.765	0.0185966491699219
1.76833333333334	0.019073486328125
1.77166666666667	0.019073486328125
1.775	0.0219345092773438
1.77833333333334	0.0238418579101563
1.78166666666667	0.0233650207519531
1.785	0.0200271606445313
1.78833333333334	0.0195503234863281
1.79166666666667	0.0205039978027344
1.795	0.0200271606445313
1.79833333333334	0.0147819519042969
1.80166666666667	0.00524520874023438
1.805	0.00095367431640625
1.80833333333334	-0.000476837158203125
1.81166666666667	-0.000476837158203125
1.815	-0.000476837158203125
1.81833333333334	0.00333786010742188
1.82166666666667	0.0138282775878906
1.825	0.0233650207519531
1.82833333333334	0.0276565551757813
1.83166666666667	0.0286102294921875
1.835	0.0290870666503906
1.83833333333334	0.0319480895996094
1.84166666666667	0.0333786010742188
1.845	0.0352859497070313
1.84833333333334	0.0362396240234375
1.85166666666667	0.0362396240234375
1.855	0.0362396240234375
1.85833333333334	0.0348091125488281
1.86166666666667	0.034332275390625
1.865	0.0329017639160156
1.86833333333334	0.030517578125
1.87166666666667	0.0281333923339844
1.875	0.026702880859375
1.87833333333334	0.0262260437011719
1.88166666666667	0.0233650207519531
1.885	0.0171661376953125
1.88833333333334	0.0100135803222656
1.89166666666667	0.0057220458984375
1.895	0.0019073486328125
1.89833333333334	-0.00333786010742188
1.90166666666667	-0.00667572021484375
1.905	-0.00333786010742188
1.90833333333334	0.00286102294921875
1.91166666666667	0.00524520874023438
1.915	0.003814697265625
1.91833333333334	0.00238418579101563
1.92166666666667	0.00286102294921875
1.925	0.000476837158203125
1.92833333333334	-0.00286102294921875
1.93166666666667	-0.00333786010742188
1.935	0.00095367431640625
1.93833333333334	0.00667572021484375
1.94166666666667	0.0109672546386719
1.945	0.0119209289550781
1.94833333333334	0.0109672546386719
1.95166666666667	0.0100135803222656
1.955	0.0100135803222656
1.95833333333334	0.0128746032714844
1.96166666666667	0.0128746032714844
1.965	0.0138282775878906
1.96833333333334	0.0162124633789063
1.97166666666667	0.0219345092773438
1.975	0.026702880859375
1.97833333333334	0.0238418579101563
1.98166666666667	0.0200271606445313
1.985	0.0171661376953125
1.98833333333334	0.0162124633789063
1.99166666666667	0.0133514404296875
1.995	0.00762939453125
1.99833333333334	0.00524520874023438
2.00166666666667	0.00429153442382813
2.005	0.00476837158203125
2.00833333333334	0.00333786010742188
2.01166666666667	-0.000476837158203125
2.015	-0.00619888305664063
2.01833333333334	-0.00619888305664063
2.02166666666667	-0.00286102294921875
2.025	-0.000476837158203125
2.02833333333334	-0.0019073486328125
2.03166666666667	-0.00238418579101563
2.035	0.000476837158203125
2.03833333333334	0.000476837158203125
2.04166666666667	-0.00286102294921875
2.045	-0.00286102294921875
2.04833333333334	0.00238418579101563
2.05166666666667	0.00715255737304688
2.055	0.00762939453125
2.05833333333334	0.00429153442382813
2.06166666666667	0.000476837158203125
2.065	-0.00524520874023438
2.06833333333334	-0.0095367431640625
2.07166666666667	-0.0109672546386719
2.075	-0.00905990600585938
2.07833333333334	-0.00286102294921875
2.08166666666667	0.00619888305664063
2.085	0.011444091796875
2.08833333333334	0.0123977661132813
2.09166666666667	0.0123977661132813
2.095	0.0152587890625
2.09833333333334	0.0176429748535156
2.10166666666667	0.0162124633789063
2.105	0.0147819519042969
2.10833333333334	0.0171661376953125
2.11166666666667	0.0185966491699219
2.115	0.0166893005371094
2.11833333333334	0.0133514404296875
2.12166666666667	0.00905990600585938
2.125	0.00238418579101563
2.12833333333334	-0.00667572021484375
2.13166666666667	-0.0138282775878906
2.135	-0.019073486328125
2.13833333333334	-0.0238418579101563
2.14166666666667	-0.0271797180175781
2.145	-0.0252723693847656
2.14833333333334	-0.0185966491699219
2.15166666666667	-0.00810623168945313
2.155	-0.00095367431640625
2.15833333333334	0.00429153442382813
2.16166666666667	0.0104904174804688
2.165	0.0157356262207031
2.16833333333334	0.0166893005371094
2.17166666666667	0.0100135803222656
2.175	0.00333786010742188
2.17833333333334	-0.003814697265625
2.18166666666667	-0.011444091796875
2.185	-0.0147819519042969
2.18833333333334	-0.0119209289550781
2.19166666666667	-0.003814697265625
2.195	0.003814697265625
2.19833333333334	0.00858306884765625
2.20166666666667	0.0109672546386719
2.205	0.0095367431640625
2.20833333333334	0.00429153442382813
2.21166666666667	-0.00286102294921875
2.215	-0.00905990600585938
2.21833333333334	-0.0100135803222656
2.22166666666667	-0.0100135803222656
2.225	-0.0109672546386719
2.22833333333334	-0.0152587890625
2.23166666666667	-0.0195503234863281
2.235	-0.0233650207519531
2.23833333333334	-0.0271797180175781
2.24166666666667	-0.030517578125
2.245	-0.0329017639160156
2.24833333333334	-0.0338554382324219
2.25166666666667	-0.0319480895996094
2.255	-0.0300407409667969
2.25833333333334	-0.0252723693847656
2.26166666666667	-0.0200271606445313
2.265	-0.0152587890625
2.26833333333334	-0.0123977661132813
2.27166666666667	-0.0109672546386719
2.275	-0.00905990600585938
2.27833333333334	-0.0109672546386719
2.28166666666667	-0.0143051147460938
2.285	-0.0138282775878906
2.28833333333334	-0.00619888305664063
2.29166666666667	0.00476837158203125
2.295	0.0128746032714844
2.29833333333334	0.0209808349609375
2.30166666666667	0.0290870666503906
2.305	0.0309944152832031
2.30833333333334	0.026702880859375
2.31166666666667	0.019073486328125
2.315	0.011444091796875
2.31833333333334	0.00333786010742188
2.32166666666667	-0.00715255737304688
2.325	-0.0171661376953125
2.32833333333334	-0.0276565551757813
2.33166666666667	-0.0405311584472656
2.335	-0.0486373901367188
2.33833333333334	-0.0524520874023438
2.34166666666667	-0.0505447387695313
2.345	-0.0462532043457031
2.34833333333334	-0.03814697265625
2.35166666666667	-0.026702880859375
2.355	-0.0166893005371094
2.35833333333334	-0.00858306884765625
2.36166666666667	0
2.365	0.00762939453125
2.36833333333334	0.0119209289550781
2.37166666666667	0.0152587890625
2.375	0.0185966491699219
2.37833333333334	0.0214576721191406
2.38166666666667	0.0209808349609375
2.385	0.019073486328125
2.38833333333334	0.0185966491699219
2.39166666666667	0.0138282775878906
2.395	0.00286102294921875
2.39833333333334	-0.0095367431640625
2.40166666666667	-0.019073486328125
2.405	-0.02288818359375
2.40833333333334	-0.0243186950683594
2.41166666666667	-0.0205039978027344
2.415	-0.0123977661132813
2.41833333333334	-0.00429153442382813
2.42166666666667	-0.00095367431640625
2.425	-0.00095367431640625
2.42833333333334	-0.00286102294921875
2.43166666666667	-0.00715255737304688
2.435	-0.0128746032714844
2.43833333333334	-0.0166893005371094
2.44166666666667	-0.0157356262207031
2.445	-0.011444091796875
2.44833333333334	-0.00619888305664063
2.45166666666667	-0.00095367431640625
2.455	0.00333786010742188
2.45833333333334	0.00715255737304688
2.46166666666667	0.0095367431640625
2.465	0.0095367431640625
2.46833333333334	0.00429153442382813
2.47166666666667	0
2.475	-0.00095367431640625
2.47833333333334	-0.000476837158203125
2.48166666666667	-0.00238418579101563
2.485	-0.00524520874023438
2.48833333333334	-0.00476837158203125
2.49166666666667	-0.003814697265625
2.495	-0.00333786010742188
2.49833333333334	-0.003814697265625
2.50166666666667	-0.00286102294921875
2.505	-0.0019073486328125
2.50833333333334	-0.0019073486328125
2.51166666666667	-0.00143051147460938
2.515	-0.00143051147460938
2.51833333333334	-0.00238418579101563
2.52166666666667	-0.000476837158203125
2.525	0.003814697265625
2.52833333333334	0.0104904174804688
2.53166666666667	0.0147819519042969
2.535	0.0195503234863281
2.53833333333334	0.0238418579101563
2.54166666666667	0.0247955322265625
2.545	0.019073486328125
2.54833333333334	0.00762939453125
2.55166666666667	-0.000476837158203125
2.555	-0.0057220458984375
2.55833333333334	-0.00905990600585938
2.56166666666667	-0.00810623168945313
2.565	-0.00095367431640625
2.56833333333334	0.00762939453125
2.57166666666667	0.0147819519042969
2.575	0.0171661376953125
2.57833333333334	0.0176429748535156
2.58166666666667	0.0162124633789063
2.585	0.011444091796875
2.58833333333334	0.0057220458984375
2.59166666666667	-0.00095367431640625
2.595	-0.00333786010742188
2.59833333333334	-0.0019073486328125
2.60166666666667	-0.000476837158203125
2.605	-0.00095367431640625
2.60833333333334	0.00143051147460938
2.61166666666667	0.00667572021484375
2.615	0.0100135803222656
2.61833333333334	0.00858306884765625
2.62166666666667	0.00715255737304688
2.625	0.0104904174804688
2.62833333333334	0.0128746032714844
2.63166666666667	0.0119209289550781
2.635	0.0095367431640625
2.63833333333334	0.00762939453125
2.64166666666667	0.00810623168945313
2.645	0.003814697265625
2.64833333333334	0.00143051147460938
2.65166666666667	0.00143051147460938
2.655	0.0057220458984375
2.65833333333334	0.0095367431640625
2.66166666666667	0.00810623168945313
2.665	0.00810623168945313
2.66833333333334	0.00858306884765625
2.67166666666667	0.0095367431640625
2.675	0.0100135803222656
2.67833333333334	0.011444091796875
2.68166666666667	0.0171661376953125
2.685	0.0185966491699219
2.68833333333334	0.0123977661132813
2.69166666666667	0.00286102294921875
2.695	-0.00619888305664063
2.69833333333334	-0.0152587890625
2.70166666666667	-0.0252723693847656
2.705	-0.0271797180175781
2.70833333333334	-0.019073486328125
2.71166666666667	-0.00715255737304688
2.715	0.00143051147460938
2.71833333333334	0.00762939453125
2.72166666666667	0.0123977661132813
2.725	0.00905990600585938
2.72833333333334	0.0019073486328125
2.73166666666667	-0.00619888305664063
2.735	-0.0109672546386719
2.73833333333334	-0.0162124633789063
2.74166666666667	-0.019073486328125
2.745	-0.0147819519042969
2.74833333333334	-0.00715255737304688
2.75166666666667	0
2.755	0.00619888305664063
2.75833333333334	0.0128746032714844
2.76166666666667	0.0162124633789063
2.765	0.0147819519042969
2.76833333333334	0.0109672546386719
2.77166666666667	0.00667572021484375
2.775	0.00286102294921875
2.77833333333334	-0.00238418579101563
2.78166666666667	-0.003814697265625
2.785	-0.00238418579101563
2.78833333333334	-0.00095367431640625
2.79166666666667	-0.000476837158203125
2.795	-0.000476837158203125
2.79833333333334	0.00286102294921875
2.80166666666667	0.0057220458984375
2.805	0.00476837158203125
2.80833333333334	0
2.81166666666667	-0.00858306884765625
2.815	-0.0171661376953125
2.81833333333334	-0.0238418579101563
2.82166666666667	-0.0262260437011719
2.825	-0.0262260437011719
2.82833333333334	-0.0219345092773438
2.83166666666667	-0.0138282775878906
2.835	-0.00238418579101563
2.83833333333334	0.00667572021484375
2.84166666666667	0.0128746032714844
2.845	0.0195503234863281
2.84833333333334	0.0243186950683594
2.85166666666667	0.0271797180175781
2.855	0.0247955322265625
2.85833333333334	0.0224113464355469
2.86166666666667	0.0171661376953125
2.865	0.0133514404296875
2.86833333333334	0.00905990600585938
2.87166666666667	0.00762939453125
2.875	0.0095367431640625
2.87833333333334	0.0128746032714844
2.88166666666667	0.0181198120117188
2.885	0.0219345092773438
2.88833333333334	0.026702880859375
2.89166666666667	0.0309944152832031
2.895	0.0324249267578125
2.89833333333334	0.0295639038085938
2.90166666666667	0.0252723693847656
2.905	0.0205039978027344
2.90833333333334	0.0157356262207031
2.91166666666667	0.0123977661132813
2.915	0.0128746032714844
2.91833333333334	0.0157356262207031
2.92166666666667	0.0166893005371094
2.925	0.0181198120117188
2.92833333333334	0.0219345092773438
2.93166666666667	0.0257492065429688
2.935	0.0243186950683594
2.93833333333334	0.0195503234863281
2.94166666666667	0.0181198120117188
2.945	0.019073486328125
2.94833333333334	0.0200271606445313
2.95166666666667	0.019073486328125
2.955	0.0219345092773438
2.95833333333334	0.0281333923339844
2.96166666666667	0.0309944152832031
2.965	0.026702880859375
2.96833333333334	0.0171661376953125
2.97166666666667	0.0128746032714844
2.975	0.0095367431640625
2.97833333333334	0.0057220458984375
2.98166666666667	0.00095367431640625
2.985	0
2.98833333333334	0.00286102294921875
2.99166666666667	0.00095367431640625
2.995	-0.0019073486328125
2.99833333333334	-0.0057220458984375
3.00166666666667	-0.00429153442382813
3.005	0.00143051147460938
3.00833333333334	0.0109672546386719
3.01166666666667	0.0209808349609375
3.015	0.026702880859375
3.01833333333334	0.0314712524414063
3.02166666666667	0.0329017639160156
3.025	0.030517578125
3.02833333333334	0.0252723693847656
3.03166666666667	0.0209808349609375
3.035	0.0214576721191406
3.03833333333334	0.0243186950683594
3.04166666666667	0.0276565551757813
3.045	0.034332275390625
3.04833333333334	0.0467300415039063
3.05166666666667	0.0672340393066407
3.055	0.0967979431152344
3.05833333333334	0.1373291015625
3.06166666666667	0.186920166015625
3.065	0.244140625
3.06833333333334	0.305652618408203
3.07166666666667	0.371932983398438
3.075	0.439643859863281
3.07833333333334	0.51116943359375
3.08166666666667	0.588417053222657
3.085	0.669479370117188
3.08833333333334	0.750541687011719
3.09166666666667	0.825881958007813
3.095	0.896930694580078
3.09833333333334	0.957012176513672
3.10166666666667	1.0061264038086
3.105	1.04284286499024
3.10833333333334	1.06859207153321
3.11166666666667	1.08480453491211
3.115	1.09004974365235
3.11833333333334	1.08480453491211
3.12166666666667	1.06334686279297
3.125	1.02949142456055
3.12833333333334	0.986576080322266
3.13166666666667	0.937461853027344
3.135	0.882625579833985
3.13833333333334	0.823974609375
3.14166666666667	0.775337219238282
3.145	0.731945037841797
3.14833333333334	0.692367553710938
3.15166666666667	0.651359558105469
3.155	0.611305236816407
3.15833333333334	0.57220458984375
3.16166666666667	0.529289245605469
3.165	0.485897064208985
3.16833333333334	0.44393539428711
3.17166666666667	0.408172607421875
3.175	0.377655029296875
3.17833333333334	0.349998474121094
3.18166666666667	0.323772430419922
3.185	0.300407409667969
3.18833333333334	0.280857086181641
3.19166666666667	0.261306762695313
3.195	0.239849090576172
3.19833333333334	0.221729278564453
3.20166666666667	0.20742416381836
3.205	0.192642211914063
3.20833333333334	0.17547607421875
3.21166666666667	0.16164779663086
3.215	0.15401840209961
3.21833333333334	0.151157379150391
3.22166666666667	0.149250030517578
3.225	0.14638900756836
3.22833333333334	0.141620635986328
3.23166666666667	0.132560729980469
3.235	0.12350082397461
3.23833333333334	0.11587142944336
3.24166666666667	0.107765197753906
3.245	0.101566314697266
3.24833333333334	0.101089477539063
3.25166666666667	0.1068115234375
3.255	0.110149383544922
3.25833333333334	0.10824203491211
3.26166666666667	0.103473663330078
3.265	0.102043151855469
3.26833333333334	0.101089477539063
3.27166666666667	0.0972747802734375
3.275	0.0905990600585938
3.27833333333334	0.08392333984375
3.28166666666667	0.0796318054199219
3.285	0.0739097595214844
3.28833333333334	0.0667572021484375
3.29166666666667	0.0596046447753907
3.295	0.0553131103515625
3.29833333333334	0.0553131103515625
3.30166666666667	0.0576972961425782
3.305	0.0629425048828125
3.30833333333334	0.0681877136230469
3.31166666666667	0.0720024108886719
3.315	0.0753402709960938
3.31833333333334	0.0739097595214844
3.32166666666667	0.0700950622558594
3.325	0.0615119934082032
3.32833333333334	0.05340576171875
3.33166666666667	0.0457763671875
3.335	0.0405311584472656
3.33833333333334	0.03814697265625
3.34166666666667	0.0357627868652344
3.345	0.034332275390625
3.34833333333334	0.0338554382324219
3.35166666666667	0.0333786010742188
3.355	0.0290870666503906
3.35833333333334	0.0247955322265625
3.36166666666667	0.0214576721191406
3.365	0.0224113464355469
3.36833333333334	0.019073486328125
3.37166666666667	0.0133514404296875
3.375	0.0128746032714844
3.37833333333334	0.0166893005371094
3.38166666666667	0.0233650207519531
3.385	0.0271797180175781
3.38833333333334	0.030517578125
3.39166666666667	0.034332275390625
3.395	0.0352859497070313
3.39833333333334	0.0329017639160156
3.40166666666667	0.0309944152832031
3.405	0.0314712524414063
3.40833333333334	0.0319480895996094
3.41166666666667	0.0329017639160156
3.415	0.0324249267578125
3.41833333333334	0.0319480895996094
3.42166666666667	0.0290870666503906
3.425	0.0247955322265625
3.42833333333334	0.0224113464355469
3.43166666666667	0.0205039978027344
3.435	0.0214576721191406
3.43833333333334	0.0238418579101563
3.44166666666667	0.0243186950683594
3.445	0.0209808349609375
3.44833333333334	0.0143051147460938
3.45166666666667	0.0109672546386719
3.455	0.0095367431640625
3.45833333333334	0.00667572021484375
3.46166666666667	0.0057220458984375
3.465	0.00858306884765625
3.46833333333334	0.0147819519042969
3.47166666666667	0.0185966491699219
3.475	0.019073486328125
3.47833333333334	0.0181198120117188
3.48166666666667	0.0138282775878906
3.485	0.00810623168945313
3.48833333333334	0.000476837158203125
3.49166666666667	-0.00238418579101563
3.495	-0.00238418579101563
3.49833333333334	-0.00286102294921875
3.50166666666667	-0.00238418579101563
3.505	-0.000476837158203125
3.50833333333334	0.00524520874023438
3.51166666666667	0.0095367431640625
3.515	0.0128746032714844
3.51833333333334	0.0147819519042969
3.52166666666667	0.0181198120117188
3.525	0.0214576721191406
3.52833333333334	0.0219345092773438
3.53166666666667	0.0162124633789063
3.535	0.00905990600585938
3.53833333333334	0.00619888305664063
3.54166666666667	0.00476837158203125
3.545	0.003814697265625
3.54833333333334	0.00286102294921875
3.55166666666667	0.00810623168945313
3.555	0.0152587890625
3.55833333333334	0.0214576721191406
3.56166666666667	0.0243186950683594
3.565	0.0257492065429688
3.56833333333334	0.0276565551757813
3.57166666666667	0.0252723693847656
3.575	0.019073486328125
3.57833333333334	0.00905990600585938
3.58166666666667	0.0019073486328125
3.585	-0.00286102294921875
3.58833333333334	-0.0057220458984375
3.59166666666667	-0.00667572021484375
3.595	-0.0057220458984375
3.59833333333334	-0.00333786010742188
3.60166666666667	0.00143051147460938
3.605	0.00762939453125
3.60833333333334	0.0123977661132813
3.61166666666667	0.0157356262207031
3.615	0.0157356262207031
3.61833333333334	0.0147819519042969
3.62166666666667	0.00762939453125
3.625	0.000476837158203125
3.62833333333334	-0.00429153442382813
3.63166666666667	-0.00333786010742188
3.635	0.003814697265625
3.63833333333334	0.0138282775878906
3.64166666666667	0.0257492065429688
3.645	0.0319480895996094
3.64833333333334	0.0348091125488281
3.65166666666667	0.034332275390625
3.655	0.0295639038085938
3.65833333333334	0.0185966491699219
3.66166666666667	0.00762939453125
3.665	0.00238418579101563
3.66833333333334	0.0019073486328125
3.67166666666667	0.00333786010742188
3.675	0.00858306884765625
3.67833333333334	0.0171661376953125
3.68166666666667	0.0247955322265625
3.685	0.0276565551757813
3.68833333333334	0.026702880859375
3.69166666666667	0.0243186950683594
3.695	0.0205039978027344
3.69833333333334	0.0147819519042969
3.70166666666667	0.00715255737304688
3.705	0.00143051147460938
3.70833333333334	-0.00429153442382813
3.71166666666667	-0.0095367431640625
3.715	-0.0152587890625
3.71833333333334	-0.0162124633789063
3.72166666666667	-0.0095367431640625
3.725	-0.00429153442382813
3.72833333333334	-0.0019073486328125
3.73166666666667	-0.00286102294921875
3.735	-0.00143051147460938
3.73833333333334	0.00143051147460938
3.74166666666667	0.0019073486328125
3.745	0.00619888305664063
3.74833333333334	0.0162124633789063
3.75166666666667	0.0333786010742188
3.755	0.0581741333007813
3.75833333333334	0.0858306884765625
3.76166666666667	0.120162963867188
3.765	0.157833099365235
3.76833333333334	0.19979476928711
3.77166666666667	0.241756439208985
3.775	0.280857086181641
3.77833333333334	0.318050384521485
3.78166666666667	0.354290008544922
3.785	0.38909912109375
3.78833333333334	0.422000885009766
3.79166666666667	0.452518463134766
3.795	0.486850738525391
3.79833333333334	0.524997711181641
3.80166666666667	0.562191009521485
3.805	0.594615936279297
3.80833333333334	0.623703002929688
3.81166666666667	0.652313232421875
3.815	0.674247741699219
3.81833333333334	0.691413879394532
3.82166666666667	0.704288482666016
3.825	0.715255737304688
3.82833333333334	0.723361968994141
3.83166666666667	0.725746154785157
3.835	0.723361968994141
3.83833333333334	0.713825225830078
3.84166666666667	0.700473785400391
3.845	0.687122344970703
3.84833333333334	0.672340393066407
3.85166666666667	0.6561279296875
3.855	0.635147094726563
3.85833333333334	0.610828399658203
3.86166666666667	0.583171844482422
3.865	0.553607940673828
3.86833333333334	0.524044036865235
3.87166666666667	0.494003295898438
3.875	0.465869903564453
3.87833333333334	0.441074371337891
3.88166666666667	0.417232513427735
3.885	0.393390655517578
3.88833333333334	0.3662109375
3.89166666666667	0.336170196533203
3.895	0.30517578125
3.89833333333334	0.272274017333985
3.90166666666667	0.245094299316406
3.905	0.22268295288086
3.90833333333334	0.204086303710938
3.91166666666667	0.189304351806641
3.915	0.173568725585938
3.91833333333334	0.16164779663086
3.92166666666667	0.145912170410156
3.925	0.12969970703125
3.92833333333334	0.113964080810547
3.93166666666667	0.101089477539063
3.935	0.091552734375
3.93833333333334	0.0805854797363281
3.94166666666667	0.0681877136230469
3.945	0.0557899475097657
3.94833333333334	0.0476837158203125
3.95166666666667	0.0424385070800781
3.955	0.0414848327636719
3.95833333333334	0.0438690185546875
3.96166666666667	0.049591064453125
3.965	0.0581741333007813
3.96833333333334	0.06866455078125
3.97166666666667	0.0815391540527344
3.975	0.0944137573242188
3.97833333333334	0.107765197753906
3.98166666666667	0.122547149658203
3.985	0.136852264404297
3.98833333333334	0.152587890625
3.99166666666667	0.171661376953125
3.995	0.199317932128906
3.99833333333334	0.241756439208985
4.00166666666667	0.299453735351563
4.005	0.371932983398438
4.00833333333334	0.454902648925781
4.01166666666667	0.547409057617188
4.015	0.644683837890625
4.01833333333334	0.744342803955078
4.02166666666667	0.84829330444336
4.025	0.957489013671875
4.02833333333334	1.07765197753906
4.03166666666667	1.20687484741211
4.035	1.3422966003418
4.03833333333334	1.47390365600586
4.04166666666667	1.59549713134766
4.045	1.70469284057617
4.04833333333334	1.79624557495117
4.05166666666667	1.86681747436524
4.055	1.91640853881836
4.05833333333334	1.94835662841797
4.06166666666667	1.96313858032227
4.065	1.95407867431641
4.06833333333334	1.92403793334961
4.07166666666667	1.87158584594727
4.075	1.79815292358399
4.07833333333334	1.70755386352539
4.08166666666667	1.60551071166992
4.085	1.49869918823242
4.08833333333334	1.38425827026367
4.09166666666667	1.26457214355469
4.095	1.14870071411133
4.09833333333334	1.0371208190918
4.10166666666667	0.932693481445313
4.105	0.833988189697266
4.10833333333334	0.743389129638672
4.11166666666667	0.662326812744141
4.115	0.589847564697266
4.11833333333334	0.529289245605469
4.12166666666667	0.475883483886719
4.125	0.424385070800781
4.12833333333334	0.375747680664063
4.13166666666667	0.329971313476563
4.135	0.288486480712891
4.13833333333334	0.249862670898438
4.14166666666667	0.214576721191406
4.145	0.189304351806641
4.14833333333334	0.174999237060547
4.15166666666667	0.165939331054688
4.155	0.157356262207031
4.15833333333334	0.148296356201172
4.16166666666667	0.13875961303711
4.165	0.129222869873047
4.16833333333334	0.117778778076172
4.17166666666667	0.111579895019531
4.175	0.105381011962891
4.17833333333334	0.09918212890625
4.18166666666667	0.0901222229003906
4.185	0.0810623168945313
4.18833333333334	0.0729560852050782
4.19166666666667	0.0667572021484375
4.195	0.0619888305664063
4.19833333333334	0.0586509704589844
4.20166666666667	0.0543594360351563
4.205	0.0491142272949219
4.20833333333334	0.0457763671875
4.21166666666667	0.0400543212890625
4.215	0.0333786010742188
4.21833333333334	0.0238418579101563
4.22166666666667	0.0171661376953125
4.225	0.0128746032714844
4.22833333333334	0.0100135803222656
4.23166666666667	0.00858306884765625
4.235	0.0095367431640625
4.23833333333334	0.0152587890625
4.24166666666667	0.0214576721191406
4.245	0.0295639038085938
4.24833333333334	0.0329017639160156
4.25166666666667	0.0324249267578125
4.255	0.0290870666503906
4.25833333333334	0.0233650207519531
4.26166666666667	0.0157356262207031
4.265	0.003814697265625
4.26833333333334	-0.00476837158203125
4.27166666666667	-0.0095367431640625
4.275	-0.0133514404296875
4.27833333333334	-0.0152587890625
4.28166666666667	-0.0171661376953125
4.285	-0.0171661376953125
4.28833333333334	-0.0214576721191406
4.29166666666667	-0.0290870666503906
4.295	-0.0371932983398438
4.29833333333334	-0.0467300415039063
4.30166666666667	-0.0553131103515625
4.305	-0.0653266906738282
4.30833333333334	-0.0743865966796875
4.31166666666667	-0.08392333984375
4.315	-0.0939369201660156
4.31833333333334	-0.102996826171875
4.32166666666667	-0.112056732177735
4.325	-0.121116638183594
4.32833333333334	-0.132083892822266
4.33166666666667	-0.139713287353516
4.335	-0.14638900756836
4.33833333333334	-0.150680541992188
4.34166666666667	-0.158786773681641
4.345	-0.169754028320313
4.34833333333334	-0.181198120117188
4.35166666666667	-0.193595886230469
4.355	-0.205039978027344
4.35833333333334	-0.216007232666016
4.36166666666667	-0.222206115722656
4.365	-0.224113464355469
4.36833333333334	-0.219821929931641
4.37166666666667	-0.210762023925781
4.375	-0.19979476928711
4.37833333333334	-0.189781188964844
4.38166666666667	-0.181674957275391
4.385	-0.173568725585938
4.38833333333334	-0.165462493896485
4.39166666666667	-0.157356262207031
4.395	-0.147342681884766
4.39833333333334	-0.1373291015625
4.40166666666667	-0.124454498291016
4.405	-0.113487243652344
4.40833333333334	-0.105381011962891
4.41166666666667	-0.101566314697266
4.415	-0.102519989013672
4.41833333333334	-0.102519989013672
4.42166666666667	-0.0996589660644531
4.425	-0.0896453857421875
4.42833333333334	-0.080108642578125
4.43166666666667	-0.0729560852050782
4.435	-0.0662803649902344
4.43833333333334	-0.0605583190917969
4.44166666666667	-0.0548362731933594
4.445	-0.0510215759277344
4.44833333333334	-0.0443458557128906
4.45166666666667	-0.0367164611816406
4.455	-0.0319480895996094
4.45833333333334	-0.0290870666503906
4.46166666666667	-0.0281333923339844
4.465	-0.0309944152832031
4.46833333333334	-0.03814697265625
4.47166666666667	-0.0448226928710938
4.475	-0.0467300415039063
4.47833333333334	-0.0457763671875
4.48166666666667	-0.0443458557128906
4.485	-0.0400543212890625
4.48833333333334	-0.034332275390625
4.49166666666667	-0.0286102294921875
4.495	-0.026702880859375
4.49833333333334	-0.0290870666503906
4.50166666666667	-0.0324249267578125
4.505	-0.0367164611816406
4.50833333333334	-0.0391006469726563
4.51166666666667	-0.0400543212890625
4.515	-0.0371932983398438
4.51833333333334	-0.0309944152832031
4.52166666666667	-0.0247955322265625
4.525	-0.0195503234863281
4.52833333333334	-0.0171661376953125
4.53166666666667	-0.0147819519042969
4.535	-0.0147819519042969
4.53833333333334	-0.0171661376953125
4.54166666666667	-0.0219345092773438
4.545	-0.0286102294921875
4.54833333333334	-0.0319480895996094
4.55166666666667	-0.0333786010742188
4.555	-0.0309944152832031
4.55833333333334	-0.0300407409667969
4.56166666666667	-0.026702880859375
4.565	-0.0195503234863281
4.56833333333334	-0.0147819519042969
4.57166666666667	-0.0133514404296875
4.575	-0.0138282775878906
4.57833333333334	-0.0119209289550781
4.58166666666667	-0.0109672546386719
4.585	-0.0128746032714844
4.58833333333334	-0.0176429748535156
4.59166666666667	-0.0262260437011719
4.595	-0.0319480895996094
4.59833333333334	-0.0352859497070313
4.60166666666667	-0.0371932983398438
4.605	-0.0386238098144531
4.60833333333334	-0.0352859497070313
4.61166666666667	-0.0257492065429688
4.615	-0.0185966491699219
4.61833333333334	-0.0104904174804688
4.62166666666667	-0.00333786010742188
4.625	0.00476837158203125
4.62833333333334	0.00667572021484375
4.63166666666667	0.00333786010742188
4.635	-0.00143051147460938
4.63833333333334	-0.00667572021484375
4.64166666666667	-0.0109672546386719
4.645	-0.0119209289550781
4.64833333333334	-0.0095367431640625
4.65166666666667	-0.00619888305664063
4.655	-0.00429153442382813
4.65833333333334	-0.00524520874023438
4.66166666666667	-0.0100135803222656
4.665	-0.0176429748535156
4.66833333333334	-0.0252723693847656
4.67166666666667	-0.0300407409667969
4.675	-0.0333786010742188
4.67833333333334	-0.0319480895996094
4.68166666666667	-0.0271797180175781
4.685	-0.0200271606445313
4.68833333333334	-0.0128746032714844
4.69166666666667	-0.00715255737304688
4.695	-0.00238418579101563
4.69833333333334	-0.00095367431640625
4.70166666666667	-0.00333786010742188
4.705	-0.0119209289550781
4.70833333333334	-0.0209808349609375
4.71166666666667	-0.0247955322265625
4.715	-0.0247955322265625
4.71833333333334	-0.0252723693847656
4.72166666666667	-0.0290870666503906
4.725	-0.0319480895996094
4.72833333333334	-0.0338554382324219
4.73166666666667	-0.0357627868652344
4.735	-0.0362396240234375
4.73833333333334	-0.0329017639160156
4.74166666666667	-0.0262260437011719
4.745	-0.0200271606445313
4.74833333333334	-0.0147819519042969
4.75166666666667	-0.011444091796875
4.755	-0.0123977661132813
4.75833333333334	-0.0166893005371094
4.76166666666667	-0.0200271606445313
4.765	-0.0209808349609375
4.76833333333334	-0.0238418579101563
4.77166666666667	-0.0295639038085938
4.775	-0.0333786010742188
4.77833333333334	-0.034332275390625
4.78166666666667	-0.0357627868652344
4.785	-0.0371932983398438
4.78833333333334	-0.0352859497070313
4.79166666666667	-0.0290870666503906
4.795	-0.0214576721191406
4.79833333333334	-0.0171661376953125
4.80166666666667	-0.0128746032714844
4.805	-0.00905990600585938
4.80833333333334	-0.00429153442382813
4.81166666666667	-0.00238418579101563
4.815	-0.00333786010742188
4.81833333333334	-0.00524520874023438
4.82166666666667	-0.0100135803222656
4.825	-0.0133514404296875
4.82833333333334	-0.019073486328125
4.83166666666667	-0.0243186950683594
4.835	-0.0286102294921875
4.83833333333334	-0.0286102294921875
4.84166666666667	-0.0257492065429688
4.845	-0.0224113464355469
4.84833333333334	-0.0185966491699219
4.85166666666667	-0.0104904174804688
4.855	-0.00238418579101563
4.85833333333334	0.00095367431640625
4.86166666666667	0.00095367431640625
4.865	0.00238418579101563
4.86833333333334	0.00619888305664063
4.87166666666667	0.00524520874023438
4.875	0.0019073486328125
4.87833333333334	0.00286102294921875
4.88166666666667	0.00762939453125
4.885	0.00905990600585938
4.88833333333334	0.00619888305664063
4.89166666666667	0.00429153442382813
4.895	0.00524520874023438
4.89833333333334	0.0057220458984375
4.90166666666667	0.00286102294921875
4.905	-0.000476837158203125
4.90833333333334	-0.00286102294921875
4.91166666666667	-0.003814697265625
4.915	-0.00429153442382813
4.91833333333334	-0.00524520874023438
4.92166666666667	-0.00715255737304688
4.925	-0.00762939453125
4.92833333333334	-0.00715255737304688
4.93166666666667	-0.00619888305664063
4.935	-0.00667572021484375
4.93833333333334	-0.00858306884765625
4.94166666666667	-0.00810623168945313
4.945	-0.00905990600585938
4.94833333333334	-0.0133514404296875
4.95166666666667	-0.019073486328125
4.955	-0.0233650207519531
4.95833333333334	-0.0219345092773438
4.96166666666667	-0.0181198120117188
4.965	-0.0109672546386719
4.96833333333334	-0.00333786010742188
4.97166666666667	0.00095367431640625
4.975	0.0019073486328125
4.97833333333334	-0.00286102294921875
4.98166666666667	-0.0100135803222656
4.985	-0.0157356262207031
4.98833333333334	-0.0171661376953125
4.99166666666667	-0.0157356262207031
4.995	-0.0147819519042969
4.99833333333334	-0.0109672546386719
5.00166666666667	-0.003814697265625
5.005	0.00095367431640625
5.00833333333334	0.0019073486328125
5.01166666666667	0.00667572021484375
5.015	0.0123977661132813
5.01833333333334	0.0152587890625
5.02166666666667	0.0119209289550781
5.025	0.0109672546386719
5.02833333333334	0.0147819519042969
5.03166666666667	0.0157356262207031
5.035	0.0162124633789063
5.03833333333334	0.0166893005371094
5.04166666666667	0.0176429748535156
5.045	0.0147819519042969
5.04833333333334	0.00858306884765625
5.05166666666667	0.0057220458984375
5.055	0.0057220458984375
5.05833333333334	0.00619888305664063
5.06166666666667	0.00476837158203125
5.065	0.00333786010742188
5.06833333333334	0.00286102294921875
5.07166666666667	0
5.075	-0.003814697265625
5.07833333333334	-0.00667572021484375
5.08166666666667	-0.00476837158203125
5.085	-0.00143051147460938
5.08833333333334	-0.00095367431640625
5.09166666666667	-0.00524520874023438
5.095	-0.0104904174804688
5.09833333333334	-0.0147819519042969
5.10166666666667	-0.0195503234863281
5.105	-0.02288818359375
5.10833333333334	-0.0214576721191406
5.11166666666667	-0.0143051147460938
5.115	-0.00905990600585938
5.11833333333334	-0.0057220458984375
5.12166666666667	-0.00286102294921875
5.125	0.003814697265625
5.12833333333334	0.0095367431640625
5.13166666666667	0.0104904174804688
5.135	0.0109672546386719
5.13833333333334	0.0119209289550781
5.14166666666667	0.0128746032714844
5.145	0.00905990600585938
5.14833333333334	0.000476837158203125
5.15166666666667	-0.003814697265625
5.155	-0.00619888305664063
5.15833333333334	-0.00476837158203125
5.16166666666667	-0.00524520874023438
5.165	-0.00429153442382813
5.16833333333334	-0.00095367431640625
5.17166666666667	0.00095367431640625
5.175	0.003814697265625
5.17833333333334	0.00429153442382813
5.18166666666667	0.00810623168945313
5.185	0.00905990600585938
5.18833333333334	0.00858306884765625
5.19166666666667	0.003814697265625
5.195	-0.00238418579101563
5.19833333333334	-0.00858306884765625
5.20166666666667	-0.0133514404296875
5.205	-0.0152587890625
5.20833333333334	-0.0152587890625
5.21166666666667	-0.0166893005371094
5.215	-0.0185966491699219
5.21833333333334	-0.0185966491699219
5.22166666666667	-0.0176429748535156
5.225	-0.0166893005371094
5.22833333333334	-0.0181198120117188
5.23166666666667	-0.0152587890625
5.235	-0.0100135803222656
5.23833333333334	-0.00286102294921875
5.24166666666667	0.00238418579101563
5.245	0.00429153442382813
5.24833333333334	0.00476837158203125
5.25166666666667	0.0057220458984375
5.255	0.0057220458984375
5.25833333333334	0.00238418579101563
5.26166666666667	-0.00333786010742188
5.265	-0.00762939453125
5.26833333333334	-0.0095367431640625
5.27166666666667	-0.0128746032714844
5.275	-0.0157356262207031
5.27833333333334	-0.0181198120117188
5.28166666666667	-0.0181198120117188
5.285	-0.0200271606445313
5.28833333333334	-0.02288818359375
5.29166666666667	-0.0252723693847656
5.295	-0.0257492065429688
5.29833333333334	-0.0257492065429688
5.30166666666667	-0.0257492065429688
5.305	-0.0281333923339844
5.30833333333334	-0.0276565551757813
5.31166666666667	-0.0233650207519531
5.315	-0.0205039978027344
5.31833333333334	-0.019073486328125
5.32166666666667	-0.0195503234863281
5.325	-0.0128746032714844
5.32833333333334	-0.00476837158203125
5.33166666666667	-0.0019073486328125
5.335	-0.00429153442382813
5.33833333333334	-0.00810623168945313
5.34166666666667	-0.0104904174804688
5.345	-0.0143051147460938
5.34833333333334	-0.0195503234863281
5.35166666666667	-0.0247955322265625
5.355	-0.026702880859375
5.35833333333334	-0.0276565551757813
5.36166666666667	-0.0271797180175781
5.365	-0.0257492065429688
5.36833333333334	-0.0271797180175781
5.37166666666667	-0.0314712524414063
5.375	-0.034332275390625
5.37833333333334	-0.0352859497070313
5.38166666666667	-0.0357627868652344
5.385	-0.0367164611816406
5.38833333333334	-0.030517578125
5.39166666666667	-0.0176429748535156
5.395	-0.00858306884765625
5.39833333333334	-0.00524520874023438
5.40166666666667	-0.00667572021484375
5.405	-0.0095367431640625
5.40833333333334	-0.0152587890625
5.41166666666667	-0.0224113464355469
5.415	-0.0252723693847656
5.41833333333334	-0.0243186950683594
5.42166666666667	-0.02288818359375
5.425	-0.0200271606445313
5.42833333333334	-0.0181198120117188
5.43166666666667	-0.0166893005371094
5.435	-0.019073486328125
5.43833333333334	-0.0209808349609375
5.44166666666667	-0.0214576721191406
5.445	-0.0209808349609375
5.44833333333334	-0.02288818359375
5.45166666666667	-0.0233650207519531
5.455	-0.02288818359375
5.45833333333334	-0.0219345092773438
5.46166666666667	-0.0271797180175781
5.465	-0.034332275390625
5.46833333333334	-0.03814697265625
5.47166666666667	-0.0386238098144531
5.475	-0.03814697265625
5.47833333333334	-0.0352859497070313
5.48166666666667	-0.0257492065429688
5.485	-0.0147819519042969
5.48833333333334	-0.00905990600585938
5.49166666666667	-0.00858306884765625
5.495	-0.00810623168945313
5.49833333333334	-0.00667572021484375
5.50166666666667	-0.00762939453125
5.505	-0.0104904174804688
5.50833333333334	-0.011444091796875
5.51166666666667	-0.0133514404296875
5.515	-0.0143051147460938
5.51833333333334	-0.0176429748535156
5.52166666666667	-0.0209808349609375
5.525	-0.0224113464355469
5.52833333333334	-0.0224113464355469
5.53166666666667	-0.0157356262207031
5.535	-0.00905990600585938
5.53833333333334	-0.00095367431640625
5.54166666666667	0.00429153442382813
5.545	0.00715255737304688
5.54833333333334	0.00762939453125
5.55166666666667	0.0057220458984375
5.555	0.00286102294921875
5.55833333333334	0
5.56166666666667	-0.00143051147460938
5.565	-0.00143051147460938
5.56833333333334	-0.00238418579101563
5.57166666666667	-0.00429153442382813
5.575	-0.00762939453125
5.57833333333334	-0.0109672546386719
5.58166666666667	-0.0119209289550781
5.585	-0.011444091796875
5.58833333333334	-0.0095367431640625
5.59166666666667	-0.00905990600585938
5.595	-0.0100135803222656
5.59833333333334	-0.0119209289550781
5.60166666666667	-0.0152587890625
5.605	-0.0171661376953125
5.60833333333334	-0.0171661376953125
5.61166666666667	-0.0128746032714844
5.615	-0.00715255737304688
5.61833333333334	-0.00286102294921875
5.62166666666667	0.00143051147460938
5.625	0.00238418579101563
5.62833333333334	0.00095367431640625
5.63166666666667	-0.003814697265625
5.635	-0.00619888305664063
5.63833333333334	-0.00619888305664063
5.64166666666667	-0.00619888305664063
5.645	-0.00619888305664063
5.64833333333334	-0.00524520874023438
5.65166666666667	-0.00286102294921875
5.655	-0.00524520874023438
5.65833333333334	-0.0104904174804688
5.66166666666667	-0.0138282775878906
5.665	-0.0147819519042969
5.66833333333334	-0.0157356262207031
5.67166666666667	-0.0166893005371094
5.675	-0.0171661376953125
5.67833333333334	-0.0157356262207031
5.68166666666667	-0.0171661376953125
5.685	-0.0171661376953125
5.68833333333334	-0.0138282775878906
5.69166666666667	-0.0104904174804688
5.695	-0.0095367431640625
5.69833333333334	-0.0109672546386719
5.70166666666667	-0.011444091796875
5.705	-0.0138282775878906
5.70833333333334	-0.0214576721191406
5.71166666666667	-0.0314712524414063
5.715	-0.0367164611816406
5.71833333333334	-0.0357627868652344
5.72166666666667	-0.0300407409667969
5.725	-0.0257492065429688
5.72833333333334	-0.0195503234863281
5.73166666666667	-0.0133514404296875
5.735	-0.00905990600585938
5.73833333333334	-0.00905990600585938
5.74166666666667	-0.0109672546386719
5.745	-0.00858306884765625
5.74833333333334	-0.00858306884765625
5.75166666666667	-0.00810623168945313
5.755	-0.003814697265625
5.75833333333334	0.00286102294921875
5.76166666666667	0.00715255737304688
5.765	0.0057220458984375
5.76833333333334	0.00524520874023438
5.77166666666667	0.00333786010742188
5.775	0
5.77833333333334	-0.0057220458984375
5.78166666666667	-0.00810623168945313
5.785	-0.0100135803222656
5.78833333333334	-0.0119209289550781
5.79166666666667	-0.0138282775878906
5.795	-0.0162124633789063
5.79833333333334	-0.0195503234863281
5.80166666666667	-0.0276565551757813
5.805	-0.034332275390625
5.80833333333334	-0.0410079956054688
5.81166666666667	-0.0448226928710938
5.815	-0.0448226928710938
5.81833333333334	-0.0405311584472656
5.82166666666667	-0.0348091125488281
5.825	-0.0295639038085938
5.82833333333334	-0.0195503234863281
5.83166666666667	-0.00858306884765625
5.835	-0.0019073486328125
5.83833333333334	-0.0019073486328125
5.84166666666667	-0.003814697265625
5.845	-0.00858306884765625
5.84833333333334	-0.0181198120117188
5.85166666666667	-0.0314712524414063
5.855	-0.0410079956054688
5.85833333333334	-0.0433921813964844
5.86166666666667	-0.0410079956054688
5.865	-0.0357627868652344
5.86833333333334	-0.0262260437011719
5.87166666666667	-0.0138282775878906
5.875	-0.00476837158203125
5.87833333333334	0
5.88166666666667	0.00143051147460938
5.885	0.00333786010742188
5.88833333333334	0.00476837158203125
5.89166666666667	0.0057220458984375
5.895	0.00476837158203125
5.89833333333334	0.00286102294921875
5.90166666666667	-0.00143051147460938
5.905	-0.00667572021484375
5.90833333333334	-0.0138282775878906
5.91166666666667	-0.0195503234863281
5.915	-0.0243186950683594
5.91833333333334	-0.0219345092773438
5.92166666666667	-0.0157356262207031
5.925	-0.0109672546386719
5.92833333333334	-0.0109672546386719
5.93166666666667	-0.0109672546386719
5.935	-0.0095367431640625
5.93833333333334	-0.00905990600585938
5.94166666666667	-0.011444091796875
5.945	-0.0123977661132813
5.94833333333334	-0.0100135803222656
5.95166666666667	-0.00619888305664063
5.955	-0.00476837158203125
5.95833333333334	-0.00667572021484375
5.96166666666667	-0.00905990600585938
5.965	-0.0138282775878906
5.96833333333334	-0.0162124633789063
5.97166666666667	-0.0205039978027344
5.975	-0.0195503234863281
5.97833333333334	-0.0157356262207031
5.98166666666667	-0.0119209289550781
5.985	-0.0109672546386719
5.98833333333334	-0.0166893005371094
5.99166666666667	-0.02288818359375
5.995	-0.0300407409667969
5.99833333333334	-0.0338554382324219
6.00166666666667	-0.034332275390625
6.005	-0.0329017639160156
6.00833333333334	-0.0276565551757813
6.01166666666667	-0.0233650207519531
6.015	-0.0214576721191406
6.01833333333334	-0.0214576721191406
6.02166666666667	-0.0209808349609375
6.025	-0.0166893005371094
6.02833333333334	-0.0138282775878906
6.03166666666667	-0.0123977661132813
6.035	-0.0109672546386719
6.03833333333334	-0.0100135803222656
6.04166666666667	-0.011444091796875
6.045	-0.0162124633789063
6.04833333333334	-0.0209808349609375
6.05166666666667	-0.0205039978027344
6.055	-0.0166893005371094
6.05833333333334	-0.0128746032714844
6.06166666666667	-0.0095367431640625
6.065	-0.00429153442382813
6.06833333333334	0
6.07166666666667	0
6.075	-0.00238418579101563
6.07833333333334	-0.0057220458984375
6.08166666666667	-0.00762939453125
6.085	-0.0095367431640625
6.08833333333334	-0.00810623168945313
6.09166666666667	-0.00619888305664063
6.095	-0.00667572021484375
6.09833333333334	-0.00858306884765625
6.10166666666667	-0.0119209289550781
6.105	-0.0138282775878906
6.10833333333334	-0.0123977661132813
6.11166666666667	-0.0104904174804688
6.115	-0.00810623168945313
6.11833333333334	-0.0057220458984375
6.12166666666667	-0.00286102294921875
6.125	-0.000476837158203125
6.12833333333334	0
6.13166666666667	-0.000476837158203125
6.135	-0.00476837158203125
6.13833333333334	-0.0147819519042969
6.14166666666667	-0.0295639038085938
6.145	-0.0438690185546875
6.14833333333334	-0.0524520874023438
6.15166666666667	-0.05340576171875
6.155	-0.0476837158203125
6.15833333333334	-0.0386238098144531
6.16166666666667	-0.0286102294921875
6.165	-0.0224113464355469
6.16833333333334	-0.0219345092773438
6.17166666666667	-0.0276565551757813
6.175	-0.0357627868652344
6.17833333333334	-0.0395774841308594
6.18166666666667	-0.0405311584472656
6.185	-0.0386238098144531
6.18833333333334	-0.034332275390625
6.19166666666667	-0.0309944152832031
6.195	-0.030517578125
6.19833333333334	-0.0329017639160156
6.20166666666667	-0.0333786010742188
6.205	-0.0333786010742188
6.20833333333334	-0.0348091125488281
6.21166666666667	-0.034332275390625
6.215	-0.0319480895996094
6.21833333333334	-0.0309944152832031
6.22166666666667	-0.0319480895996094
6.225	-0.0324249267578125
6.22833333333334	-0.0295639038085938
6.23166666666667	-0.0271797180175781
6.235	-0.0243186950683594
6.23833333333334	-0.0157356262207031
6.24166666666667	-0.00667572021484375
6.245	-0.000476837158203125
6.24833333333334	-0.00333786010742188
6.25166666666667	-0.00667572021484375
6.255	-0.0104904174804688
6.25833333333334	-0.0157356262207031
6.26166666666667	-0.0238418579101563
6.265	-0.0319480895996094
6.26833333333334	-0.0324249267578125
6.27166666666667	-0.0309944152832031
6.275	-0.0281333923339844
6.27833333333334	-0.0247955322265625
6.28166666666667	-0.0166893005371094
6.285	-0.0104904174804688
6.28833333333334	-0.0104904174804688
6.29166666666667	-0.0166893005371094
6.295	-0.0224113464355469
6.29833333333334	-0.0290870666503906
6.30166666666667	-0.0371932983398438
6.305	-0.0424385070800781
6.30833333333334	-0.0424385070800781
6.31166666666667	-0.0391006469726563
6.315	-0.0400543212890625
6.31833333333334	-0.0405311584472656
6.32166666666667	-0.0414848327636719
6.325	-0.03814697265625
6.32833333333334	-0.0367164611816406
6.33166666666667	-0.0376701354980469
6.335	-0.03814697265625
6.33833333333334	-0.0371932983398438
6.34166666666667	-0.0329017639160156
6.345	-0.0324249267578125
6.34833333333334	-0.0319480895996094
6.35166666666667	-0.0295639038085938
6.355	-0.0224113464355469
6.35833333333334	-0.0166893005371094
6.36166666666667	-0.0152587890625
6.365	-0.0152587890625
6.36833333333334	-0.0166893005371094
6.37166666666667	-0.0181198120117188
6.375	-0.0205039978027344
6.37833333333334	-0.0200271606445313
6.38166666666667	-0.0176429748535156
6.385	-0.0162124633789063
6.38833333333334	-0.0176429748535156
6.39166666666667	-0.0195503234863281
6.395	-0.0219345092773438
6.39833333333334	-0.0276565551757813
6.40166666666667	-0.034332275390625
6.405	-0.0391006469726563
6.40833333333334	-0.0362396240234375
6.41166666666667	-0.0295639038085938
6.415	-0.0214576721191406
6.41833333333334	-0.0162124633789063
6.42166666666667	-0.0100135803222656
6.425	-0.0057220458984375
6.42833333333334	-0.00286102294921875
6.43166666666667	-0.00429153442382813
6.435	-0.0057220458984375
6.43833333333334	-0.00762939453125
6.44166666666667	-0.0104904174804688
6.445	-0.0128746032714844
6.44833333333334	-0.0152587890625
6.45166666666667	-0.0133514404296875
6.455	-0.0109672546386719
6.45833333333334	-0.00667572021484375
6.46166666666667	-0.00619888305664063
6.465	-0.00667572021484375
6.46833333333334	-0.00715255737304688
6.47166666666667	-0.0057220458984375
6.475	-0.00429153442382813
6.47833333333334	-0.00715255737304688
6.48166666666667	-0.00762939453125
6.485	-0.00858306884765625
6.48833333333334	-0.0104904174804688
6.49166666666667	-0.0181198120117188
6.495	-0.0262260437011719
6.49833333333334	-0.0276565551757813
6.50166666666667	-0.0247955322265625
6.505	-0.0181198120117188
6.50833333333334	-0.0147819519042969
6.51166666666667	-0.0143051147460938
6.515	-0.0181198120117188
6.51833333333334	-0.0243186950683594
6.52166666666667	-0.0314712524414063
6.525	-0.0371932983398438
6.52833333333334	-0.0429153442382813
6.53166666666667	-0.0452995300292969
6.535	-0.0429153442382813
6.53833333333334	-0.0376701354980469
6.54166666666667	-0.0295639038085938
6.545	-0.0247955322265625
6.54833333333334	-0.0171661376953125
6.55166666666667	-0.0100135803222656
6.555	-0.0019073486328125
6.55833333333334	0.0019073486328125
6.56166666666667	0.000476837158203125
6.565	0
6.56833333333334	0.000476837158203125
6.57166666666667	0.000476837158203125
6.575	-0.00524520874023438
6.57833333333334	-0.0138282775878906
6.58166666666667	-0.0200271606445313
6.585	-0.0247955322265625
6.58833333333334	-0.0286102294921875
6.59166666666667	-0.030517578125
6.595	-0.0271797180175781
6.59833333333334	-0.0209808349609375
6.60166666666667	-0.0200271606445313
6.605	-0.0243186950683594
6.60833333333334	-0.0300407409667969
6.61166666666667	-0.0319480895996094
6.615	-0.0309944152832031
6.61833333333334	-0.0281333923339844
6.62166666666667	-0.0247955322265625
6.625	-0.0209808349609375
6.62833333333334	-0.0200271606445313
6.63166666666667	-0.0238418579101563
6.635	-0.0314712524414063
6.63833333333334	-0.0391006469726563
6.64166666666667	-0.0438690185546875
6.645	-0.0433921813964844
6.64833333333334	-0.0405311584472656
6.65166666666667	-0.03814697265625
6.655	-0.0371932983398438
6.65833333333334	-0.0362396240234375
6.66166666666667	-0.0333786010742188
6.665	-0.0309944152832031
[truncated: 2,507 more rows]
