# Supplementary material for: Phase-Specific Parameter Estimation in Chiral HPLC Using 1‑Site, 2‑Site Stochastic Models, and Unified Equation Approach
Source: Anal Chem. 2026 Apr 29;98(18):13925–39. doi: 10.1021/acs.analchem.6c01634 (PMC13177292; doi:10.1021/acs.analchem.6c01634)
Supplement: Supplementary file 2 [file ac6c01634_si_002.zip › SupportingInformation/01_isotherm_fit/CELL4_data/LORA_CELL4_05_10_25406.CSV]

0.0025	-0.00619888305664063
0.00583333333333334	-0.00476837158203125
0.00916666666666667	0
0.0125	0.00286102294921875
0.0158333333333334	0.00238418579101563
0.0191666666666667	-0.00143051147460938
0.0225	-0.00476837158203125
0.0258333333333334	-0.00810623168945313
0.0291666666666667	-0.00810623168945313
0.0325	-0.00762939453125
0.0358333333333334	-0.00286102294921875
0.0391666666666667	0.00476837158203125
0.0425	0.0128746032714844
0.0458333333333334	0.0185966491699219
0.0491666666666667	0.0209808349609375
0.0525	0.0219345092773438
0.0558333333333334	0.0224113464355469
0.0591666666666667	0.0219345092773438
0.0625	0.0200271606445313
0.0658333333333334	0.0157356262207031
0.0691666666666667	0.00905990600585938
0.0725	0.0019073486328125
0.0758333333333334	-0.00429153442382813
0.0791666666666667	-0.0100135803222656
0.0825	-0.0147819519042969
0.0858333333333334	-0.0143051147460938
0.0891666666666667	-0.0109672546386719
0.0925	-0.00286102294921875
0.0958333333333334	0.00476837158203125
0.0991666666666667	0.011444091796875
0.1025	0.0162124633789063
0.105833333333334	0.0195503234863281
0.109166666666667	0.0224113464355469
0.1125	0.0205039978027344
0.115833333333334	0.0157356262207031
0.119166666666667	0.0109672546386719
0.1225	0.00715255737304688
0.125833333333334	0.003814697265625
0.129166666666667	-0.00333786010742188
0.1325	-0.0123977661132813
0.135833333333334	-0.019073486328125
0.139166666666667	-0.0205039978027344
0.1425	-0.0143051147460938
0.145833333333334	-0.00667572021484375
0.149166666666667	0.00286102294921875
0.1525	0.011444091796875
0.155833333333334	0.0185966491699219
0.159166666666667	0.0205039978027344
0.1625	0.0209808349609375
0.165833333333334	0.019073486328125
0.169166666666667	0.0133514404296875
0.1725	0.0057220458984375
0.175833333333334	0
0.179166666666667	0
0.1825	0.000476837158203125
0.185833333333334	0.00238418579101563
0.189166666666667	0.00715255737304688
0.1925	0.0138282775878906
0.195833333333334	0.0195503234863281
0.199166666666667	0.0219345092773438
0.2025	0.02288818359375
0.205833333333334	0.0205039978027344
0.209166666666667	0.0171661376953125
0.2125	0.0138282775878906
0.215833333333334	0.011444091796875
0.219166666666667	0.00715255737304688
0.2225	0.0019073486328125
0.225833333333334	-0.00143051147460938
0.229166666666667	-0.00095367431640625
0.2325	-0.000476837158203125
0.235833333333334	-0.00238418579101563
0.239166666666667	-0.00619888305664063
0.2425	-0.0109672546386719
0.245833333333334	-0.0152587890625
0.249166666666667	-0.0185966491699219
0.2525	-0.0166893005371094
0.255833333333334	-0.0109672546386719
0.259166666666667	-0.00476837158203125
0.2625	0
0.265833333333334	0.00476837158203125
0.269166666666667	0.00667572021484375
0.2725	0.00524520874023438
0.275833333333334	0.00143051147460938
0.279166666666667	0
0.2825	0.00143051147460938
0.285833333333334	-0.00095367431640625
0.289166666666667	-0.00619888305664063
0.2925	-0.0100135803222656
0.295833333333334	-0.011444091796875
0.299166666666667	-0.0123977661132813
0.3025	-0.0143051147460938
0.305833333333334	-0.0133514404296875
0.309166666666667	-0.00715255737304688
0.3125	-0.00095367431640625
0.315833333333334	0.0019073486328125
0.319166666666667	0.000476837158203125
0.3225	-0.000476837158203125
0.325833333333334	-0.000476837158203125
0.329166666666667	-0.00095367431640625
0.3325	-0.000476837158203125
0.335833333333334	0.00143051147460938
0.339166666666667	0.0057220458984375
0.3425	0.00762939453125
0.345833333333334	0.00667572021484375
0.349166666666667	0.003814697265625
0.3525	0.00095367431640625
0.355833333333334	0.000476837158203125
0.359166666666667	0.0019073486328125
0.3625	0.00619888305664063
0.365833333333334	0.011444091796875
0.369166666666667	0.0181198120117188
0.3725	0.0205039978027344
0.375833333333334	0.019073486328125
0.379166666666667	0.0157356262207031
0.3825	0.0119209289550781
0.385833333333334	0.00905990600585938
0.389166666666667	0.00524520874023438
0.3925	0.00476837158203125
0.395833333333334	0.003814697265625
0.399166666666667	0.0019073486328125
0.4025	-0.00429153442382813
0.405833333333334	-0.0133514404296875
0.409166666666667	-0.0157356262207031
0.4125	-0.0157356262207031
0.415833333333334	-0.0133514404296875
0.419166666666667	-0.0100135803222656
0.4225	-0.00476837158203125
0.425833333333334	0.00143051147460938
0.429166666666667	-0.000476837158203125
0.4325	-0.0095367431640625
0.435833333333334	-0.0185966491699219
0.439166666666667	-0.0257492065429688
0.4425	-0.0295639038085938
0.445833333333334	-0.0300407409667969
0.449166666666667	-0.0271797180175781
0.4525	-0.0214576721191406
0.455833333333334	-0.0176429748535156
0.459166666666667	-0.0138282775878906
0.4625	-0.0095367431640625
0.465833333333334	-0.00619888305664063
0.469166666666667	-0.00476837158203125
0.4725	-0.00524520874023438
0.475833333333334	-0.00524520874023438
0.479166666666667	-0.00715255737304688
0.4825	-0.0128746032714844
0.485833333333334	-0.0209808349609375
0.489166666666667	-0.0247955322265625
0.4925	-0.0238418579101563
0.495833333333334	-0.0185966491699219
0.499166666666667	-0.0138282775878906
0.5025	-0.0104904174804688
0.505833333333334	-0.0119209289550781
0.509166666666667	-0.0166893005371094
0.5125	-0.0233650207519531
0.515833333333334	-0.0319480895996094
0.519166666666667	-0.0400543212890625
0.5225	-0.0462532043457031
0.525833333333333	-0.0476837158203125
0.529166666666667	-0.0448226928710938
0.5325	-0.0414848327636719
0.535833333333334	-0.0367164611816406
0.539166666666667	-0.030517578125
0.5425	-0.0214576721191406
0.545833333333334	-0.0095367431640625
0.549166666666667	0.00095367431640625
0.5525	0.0104904174804688
0.555833333333334	0.0171661376953125
0.559166666666667	0.0185966491699219
0.5625	0.0133514404296875
0.565833333333334	0.00143051147460938
0.569166666666667	-0.0100135803222656
0.5725	-0.0195503234863281
0.575833333333334	-0.0243186950683594
0.579166666666667	-0.0238418579101563
0.5825	-0.0171661376953125
0.585833333333334	-0.00858306884765625
0.589166666666667	-0.00286102294921875
0.5925	0
0.595833333333334	0.000476837158203125
0.599166666666667	0.00238418579101563
0.6025	0.00476837158203125
0.605833333333334	0.00858306884765625
0.609166666666667	0.011444091796875
0.6125	0.0100135803222656
0.615833333333334	0.00619888305664063
0.619166666666667	-0.0019073486328125
0.6225	-0.0095367431640625
0.625833333333334	-0.0171661376953125
0.629166666666667	-0.0224113464355469
0.6325	-0.0262260437011719
0.635833333333334	-0.0271797180175781
0.639166666666667	-0.0233650207519531
0.6425	-0.0200271606445313
0.645833333333334	-0.0171661376953125
0.649166666666667	-0.0171661376953125
0.6525	-0.0152587890625
0.655833333333334	-0.0123977661132813
0.659166666666667	-0.0123977661132813
0.6625	-0.0138282775878906
0.665833333333334	-0.0128746032714844
0.669166666666667	-0.00619888305664063
0.6725	0.00095367431640625
0.675833333333334	0.00667572021484375
0.679166666666667	0.0109672546386719
0.6825	0.0147819519042969
0.685833333333334	0.0123977661132813
0.689166666666667	0.00476837158203125
0.6925	-0.00476837158203125
0.695833333333334	-0.0109672546386719
0.699166666666667	-0.0185966491699219
0.7025	-0.0262260437011719
0.705833333333334	-0.030517578125
0.709166666666667	-0.0314712524414063
0.7125	-0.0290870666503906
0.715833333333334	-0.030517578125
0.719166666666667	-0.0324249267578125
0.7225	-0.0319480895996094
0.725833333333334	-0.0314712524414063
0.729166666666667	-0.0309944152832031
0.7325	-0.0338554382324219
0.735833333333334	-0.0348091125488281
0.739166666666667	-0.0357627868652344
0.7425	-0.0362396240234375
0.745833333333334	-0.0348091125488281
0.749166666666667	-0.0281333923339844
0.7525	-0.019073486328125
0.755833333333334	-0.0133514404296875
0.759166666666667	-0.0119209289550781
0.7625	-0.0104904174804688
0.765833333333334	-0.0095367431640625
0.769166666666667	-0.0123977661132813
0.7725	-0.019073486328125
0.775833333333334	-0.0247955322265625
0.779166666666667	-0.0243186950683594
0.7825	-0.0176429748535156
0.785833333333334	-0.0104904174804688
0.789166666666667	-0.00476837158203125
0.7925	0.00238418579101563
0.795833333333334	0.0100135803222656
0.799166666666667	0.0133514404296875
0.8025	0.00858306884765625
0.805833333333334	0.00238418579101563
0.809166666666667	-0.0019073486328125
0.8125	-0.0057220458984375
0.815833333333334	-0.0104904174804688
0.819166666666667	-0.0123977661132813
0.8225	-0.0104904174804688
0.825833333333333	-0.0104904174804688
0.829166666666667	-0.0119209289550781
0.8325	-0.0104904174804688
0.835833333333334	-0.00715255737304688
0.839166666666667	-0.00715255737304688
0.8425	-0.0100135803222656
0.845833333333334	-0.0143051147460938
0.849166666666667	-0.0171661376953125
0.8525	-0.026702880859375
0.855833333333334	-0.0367164611816406
0.859166666666667	-0.0376701354980469
0.8625	-0.0290870666503906
0.865833333333334	-0.0185966491699219
0.869166666666667	-0.0104904174804688
0.8725	-0.00095367431640625
0.875833333333334	0.00715255737304688
0.879166666666667	0.00762939453125
0.8825	-0.00143051147460938
0.885833333333334	-0.0138282775878906
0.889166666666667	-0.0219345092773438
0.8925	-0.0233650207519531
0.895833333333334	-0.0185966491699219
0.899166666666667	-0.0123977661132813
0.9025	-0.00667572021484375
0.905833333333334	-0.00333786010742188
0.909166666666667	-0.00429153442382813
0.9125	-0.0100135803222656
0.915833333333334	-0.0195503234863281
0.919166666666667	-0.0324249267578125
0.9225	-0.0429153442382813
0.925833333333333	-0.0457763671875
0.929166666666667	-0.0410079956054688
0.9325	-0.034332275390625
0.935833333333334	-0.0276565551757813
0.939166666666667	-0.0185966491699219
0.9425	-0.00858306884765625
0.945833333333334	-0.003814697265625
0.949166666666667	-0.003814697265625
0.9525	-0.00429153442382813
0.955833333333334	-0.00476837158203125
0.959166666666667	-0.00762939453125
0.9625	-0.0152587890625
0.965833333333334	-0.0224113464355469
0.969166666666667	-0.0252723693847656
0.9725	-0.0243186950683594
0.975833333333334	-0.0238418579101563
0.979166666666667	-0.0200271606445313
0.9825	-0.00762939453125
0.985833333333334	0.00429153442382813
0.989166666666667	0.00810623168945313
0.9925	0.00286102294921875
0.995833333333334	-0.00143051147460938
0.999166666666667	-0.00524520874023438
1.0025	-0.0109672546386719
1.00583333333334	-0.0162124633789063
1.00916666666667	-0.0181198120117188
1.0125	-0.0152587890625
1.01583333333334	-0.0147819519042969
1.01916666666667	-0.0152587890625
1.0225	-0.0166893005371094
1.02583333333334	-0.0171661376953125
1.02916666666667	-0.0176429748535156
1.0325	-0.0166893005371094
1.03583333333334	-0.0123977661132813
1.03916666666667	-0.00762939453125
1.0425	-0.00715255737304688
1.04583333333334	-0.00858306884765625
1.04916666666667	-0.0123977661132813
1.0525	-0.0176429748535156
1.05583333333334	-0.0281333923339844
1.05916666666667	-0.0391006469726563
1.0625	-0.0448226928710938
1.06583333333334	-0.041961669921875
1.06916666666667	-0.0357627868652344
1.0725	-0.0314712524414063
1.07583333333334	-0.026702880859375
1.07916666666667	-0.02288818359375
1.0825	-0.0200271606445313
1.08583333333334	-0.0238418579101563
1.08916666666667	-0.0295639038085938
1.0925	-0.0286102294921875
1.09583333333334	-0.0214576721191406
1.09916666666667	-0.0128746032714844
1.1025	-0.00810623168945313
1.10583333333334	-0.00429153442382813
1.10916666666667	-0.00286102294921875
1.1125	-0.0019073486328125
1.11583333333334	-0.00095367431640625
1.11916666666667	-0.000476837158203125
1.1225	0.0019073486328125
1.12583333333334	0.00524520874023438
1.12916666666667	0.0119209289550781
1.1325	0.0152587890625
1.13583333333334	0.0157356262207031
1.13916666666667	0.0119209289550781
1.1425	0.00619888305664063
1.14583333333334	0.00095367431640625
1.14916666666667	-0.00715255737304688
1.1525	-0.0176429748535156
1.15583333333334	-0.0271797180175781
1.15916666666667	-0.0329017639160156
1.1625	-0.0357627868652344
1.16583333333334	-0.0386238098144531
1.16916666666667	-0.0357627868652344
1.1725	-0.0300407409667969
1.17583333333334	-0.0219345092773438
1.17916666666667	-0.0157356262207031
1.1825	-0.00715255737304688
1.18583333333334	0.00095367431640625
1.18916666666667	0.00715255737304688
1.1925	0.0119209289550781
1.19583333333334	0.0143051147460938
1.19916666666667	0.0176429748535156
1.2025	0.019073486328125
1.20583333333334	0.0209808349609375
1.20916666666667	0.0205039978027344
1.2125	0.0195503234863281
1.21583333333334	0.0152587890625
1.21916666666667	0.0095367431640625
1.2225	0.00429153442382813
1.22583333333334	-0.00095367431640625
1.22916666666667	-0.00715255737304688
1.2325	-0.0123977661132813
1.23583333333334	-0.0119209289550781
1.23916666666667	-0.0095367431640625
1.2425	-0.00667572021484375
1.24583333333334	-0.00524520874023438
1.24916666666667	-0.00143051147460938
1.2525	0.00429153442382813
1.25583333333334	0.00858306884765625
1.25916666666667	0.0138282775878906
1.2625	0.0195503234863281
1.26583333333334	0.0262260437011719
1.26916666666667	0.0295639038085938
1.2725	0.0281333923339844
1.27583333333334	0.0209808349609375
1.27916666666667	0.0119209289550781
1.2825	0.0019073486328125
1.28583333333334	-0.003814697265625
1.28916666666667	-0.00476837158203125
1.2925	-0.0019073486328125
1.29583333333334	0.00429153442382813
1.29916666666667	0.00810623168945313
1.3025	0.0109672546386719
1.30583333333334	0.0104904174804688
1.30916666666667	0.00619888305664063
1.3125	-0.00143051147460938
1.31583333333334	-0.00619888305664063
1.31916666666667	-0.00524520874023438
1.3225	0
1.32583333333334	0.00238418579101563
1.32916666666667	0.00143051147460938
1.3325	-0.00095367431640625
1.33583333333334	-0.00286102294921875
1.33916666666667	-0.00286102294921875
1.3425	-0.00667572021484375
1.34583333333334	-0.0123977661132813
1.34916666666667	-0.0152587890625
1.3525	-0.0152587890625
1.35583333333334	-0.0157356262207031
1.35916666666667	-0.019073486328125
1.3625	-0.0209808349609375
1.36583333333334	-0.0171661376953125
1.36916666666667	-0.0104904174804688
1.3725	-0.00286102294921875
1.37583333333334	0.00238418579101563
1.37916666666667	0.00286102294921875
1.3825	-0.00095367431640625
1.38583333333334	-0.003814697265625
1.38916666666667	-0.00905990600585938
1.3925	-0.0162124633789063
1.39583333333334	-0.0219345092773438
1.39916666666667	-0.0224113464355469
1.4025	-0.0243186950683594
1.40583333333334	-0.0276565551757813
1.40916666666667	-0.0281333923339844
1.4125	-0.0233650207519531
1.41583333333334	-0.0214576721191406
1.41916666666667	-0.0243186950683594
1.4225	-0.026702880859375
1.42583333333334	-0.0271797180175781
1.42916666666667	-0.0262260437011719
1.4325	-0.0276565551757813
1.43583333333334	-0.0290870666503906
1.43916666666667	-0.0314712524414063
1.4425	-0.0338554382324219
1.44583333333334	-0.0386238098144531
1.44916666666667	-0.0433921813964844
1.4525	-0.0457763671875
1.45583333333334	-0.0443458557128906
1.45916666666667	-0.0400543212890625
1.4625	-0.0324249267578125
1.46583333333334	-0.0233650207519531
1.46916666666667	-0.0162124633789063
1.4725	-0.011444091796875
1.47583333333334	-0.00667572021484375
1.47916666666667	0.00095367431640625
1.4825	0.00667572021484375
1.48583333333334	0.0109672546386719
1.48916666666667	0.0152587890625
1.4925	0.0205039978027344
1.49583333333334	0.02288818359375
1.49916666666667	0.0224113464355469
1.5025	0.0233650207519531
1.50583333333334	0.02288818359375
1.50916666666667	0.0219345092773438
1.5125	0.0171661376953125
1.51583333333334	0.0123977661132813
1.51916666666667	0.00524520874023438
1.5225	-0.0019073486328125
1.52583333333334	-0.00858306884765625
1.52916666666667	-0.0143051147460938
1.5325	-0.0195503234863281
1.53583333333334	-0.0205039978027344
1.53916666666667	-0.0152587890625
1.5425	-0.0095367431640625
1.54583333333334	-0.00667572021484375
1.54916666666667	-0.0057220458984375
1.5525	-0.0057220458984375
1.55583333333334	-0.00524520874023438
1.55916666666667	-0.00476837158203125
1.5625	-0.00286102294921875
1.56583333333334	0
1.56916666666667	0.0019073486328125
1.5725	0.00524520874023438
1.57583333333334	0.00524520874023438
1.57916666666667	0
1.5825	-0.0109672546386719
1.58583333333334	-0.019073486328125
1.58916666666667	-0.0233650207519531
1.5925	-0.0262260437011719
1.59583333333334	-0.0262260437011719
1.59916666666667	-0.0238418579101563
1.6025	-0.0152587890625
1.60583333333334	-0.00810623168945313
1.60916666666667	-0.0019073486328125
1.6125	0.00095367431640625
1.61583333333334	0.00333786010742188
1.61916666666667	0.0019073486328125
1.6225	-0.003814697265625
1.62583333333334	-0.0128746032714844
1.62916666666667	-0.0214576721191406
1.6325	-0.0281333923339844
1.63583333333334	-0.0324249267578125
1.63916666666667	-0.0314712524414063
1.6425	-0.0262260437011719
1.64583333333334	-0.0176429748535156
1.64916666666667	-0.00715255737304688
1.6525	0.00143051147460938
1.65583333333334	0.00476837158203125
1.65916666666667	0.000476837158203125
1.6625	-0.00524520874023438
1.66583333333334	-0.0100135803222656
1.66916666666667	-0.0147819519042969
1.6725	-0.0195503234863281
1.67583333333334	-0.0224113464355469
1.67916666666667	-0.0171661376953125
1.6825	-0.011444091796875
1.68583333333334	-0.00667572021484375
1.68916666666667	-0.00524520874023438
1.6925	-0.0057220458984375
1.69583333333334	-0.00715255737304688
1.69916666666667	-0.0109672546386719
1.7025	-0.0138282775878906
1.70583333333334	-0.019073486328125
1.70916666666667	-0.0209808349609375
1.7125	-0.019073486328125
1.71583333333334	-0.0138282775878906
1.71916666666667	-0.0095367431640625
1.7225	-0.00858306884765625
1.72583333333334	-0.00667572021484375
1.72916666666667	-0.00667572021484375
1.7325	-0.00667572021484375
1.73583333333334	-0.00858306884765625
1.73916666666667	-0.0095367431640625
1.7425	-0.00810623168945313
1.74583333333334	-0.003814697265625
1.74916666666667	0.00238418579101563
1.7525	0.00524520874023438
1.75583333333334	0.00476837158203125
1.75916666666667	0.00333786010742188
1.7625	0.0019073486328125
1.76583333333334	-0.00238418579101563
1.76916666666667	-0.00762939453125
1.7725	-0.0109672546386719
1.77583333333334	-0.0119209289550781
1.77916666666667	-0.0104904174804688
1.7825	-0.00810623168945313
1.78583333333334	-0.00333786010742188
1.78916666666667	0.0019073486328125
1.7925	0.00858306884765625
1.79583333333334	0.0133514404296875
1.79916666666667	0.0133514404296875
1.8025	0.00905990600585938
1.80583333333334	0.003814697265625
1.80916666666667	0.00095367431640625
1.8125	-0.00333786010742188
1.81583333333334	-0.00286102294921875
1.81916666666667	0.00095367431640625
1.8225	0.0100135803222656
1.82583333333334	0.0138282775878906
1.82916666666667	0.0138282775878906
1.8325	0.0104904174804688
1.83583333333334	0.0057220458984375
1.83916666666667	0.00476837158203125
1.8425	0.00619888305664063
1.84583333333334	0.0104904174804688
1.84916666666667	0.0138282775878906
1.8525	0.0195503234863281
1.85583333333334	0.0224113464355469
1.85916666666667	0.0205039978027344
1.8625	0.0128746032714844
1.86583333333334	0.0057220458984375
1.86916666666667	0.0057220458984375
1.8725	0.0109672546386719
1.87583333333334	0.0152587890625
1.87916666666667	0.0162124633789063
1.8825	0.019073486328125
1.88583333333334	0.0200271606445313
1.88916666666667	0.0185966491699219
1.8925	0.0128746032714844
1.89583333333334	0.00715255737304688
1.89916666666667	0.003814697265625
1.9025	0.00286102294921875
1.90583333333334	0.00429153442382813
1.90916666666667	0.00286102294921875
1.9125	0.00286102294921875
1.91583333333334	0.003814697265625
1.91916666666667	0.003814697265625
1.9225	-0.00095367431640625
1.92583333333334	-0.0095367431640625
1.92916666666667	-0.0176429748535156
1.9325	-0.0233650207519531
1.93583333333334	-0.0271797180175781
1.93916666666667	-0.0271797180175781
1.9425	-0.02288818359375
1.94583333333334	-0.0162124633789063
1.94916666666667	-0.0100135803222656
1.9525	-0.00858306884765625
1.95583333333334	-0.00905990600585938
1.95916666666667	-0.011444091796875
1.9625	-0.0143051147460938
1.96583333333334	-0.0176429748535156
1.96916666666667	-0.0205039978027344
1.9725	-0.0238418579101563
1.97583333333334	-0.0257492065429688
1.97916666666667	-0.0257492065429688
1.9825	-0.0200271606445313
1.98583333333334	-0.0119209289550781
1.98916666666667	-0.003814697265625
1.9925	0.00286102294921875
1.99583333333334	0.00810623168945313
1.99916666666667	0.0138282775878906
2.0025	0.0166893005371094
2.00583333333334	0.0157356262207031
2.00916666666667	0.0123977661132813
2.0125	0.0119209289550781
2.01583333333334	0.0128746032714844
2.01916666666667	0.00858306884765625
2.0225	0.00238418579101563
2.02583333333334	-0.00238418579101563
2.02916666666667	-0.00238418579101563
2.0325	-0.00143051147460938
2.03583333333334	0.000476837158203125
2.03916666666667	0.003814697265625
2.0425	0.00667572021484375
2.04583333333334	0.00667572021484375
2.04916666666667	0.00476837158203125
2.0525	0.00286102294921875
2.05583333333334	0.00095367431640625
2.05916666666667	0.000476837158203125
2.0625	0.0019073486328125
2.06583333333334	0.0095367431640625
2.06916666666667	0.0171661376953125
2.0725	0.0214576721191406
2.07583333333334	0.0176429748535156
2.07916666666667	0.0104904174804688
2.0825	0.000476837158203125
2.08583333333334	-0.0133514404296875
2.08916666666667	-0.0233650207519531
2.0925	-0.0262260437011719
2.09583333333334	-0.0200271606445313
2.09916666666667	-0.0138282775878906
2.1025	-0.00905990600585938
2.10583333333334	-0.00715255737304688
2.10916666666667	-0.00810623168945313
2.1125	-0.011444091796875
2.11583333333334	-0.0128746032714844
2.11916666666667	-0.0147819519042969
2.1225	-0.0166893005371094
2.12583333333334	-0.0185966491699219
2.12916666666667	-0.0200271606445313
2.1325	-0.0214576721191406
2.13583333333334	-0.0286102294921875
2.13916666666667	-0.0362396240234375
2.1425	-0.0410079956054688
2.14583333333334	-0.0410079956054688
2.14916666666667	-0.0410079956054688
2.1525	-0.0405311584472656
2.15583333333334	-0.0376701354980469
2.15916666666667	-0.0300407409667969
2.1625	-0.0219345092773438
2.16583333333334	-0.0166893005371094
2.16916666666667	-0.0152587890625
2.1725	-0.0152587890625
2.17583333333334	-0.0143051147460938
2.17916666666667	-0.0147819519042969
2.1825	-0.0152587890625
2.18583333333334	-0.0138282775878906
2.18916666666667	-0.00762939453125
2.1925	0.00143051147460938
2.19583333333334	0.0104904174804688
2.19916666666667	0.019073486328125
2.2025	0.0233650207519531
2.20583333333334	0.0276565551757813
2.20916666666667	0.0276565551757813
2.2125	0.0257492065429688
2.21583333333334	0.0214576721191406
2.21916666666667	0.0152587890625
2.2225	0.00905990600585938
2.22583333333334	-0.00095367431640625
2.22916666666667	-0.0100135803222656
2.2325	-0.0157356262207031
2.23583333333334	-0.019073486328125
2.23916666666667	-0.0195503234863281
2.2425	-0.0162124633789063
2.24583333333334	-0.00905990600585938
2.24916666666667	-0.00429153442382813
2.2525	-0.00476837158203125
2.25583333333334	-0.0057220458984375
2.25916666666667	-0.00524520874023438
2.2625	-0.00333786010742188
2.26583333333334	-0.00429153442382813
2.26916666666667	-0.00429153442382813
2.2725	-0.00238418579101563
2.27583333333334	0.00333786010742188
2.27916666666667	0.00715255737304688
2.2825	0.00619888305664063
2.28583333333334	0.00524520874023438
2.28916666666667	0.00762939453125
2.2925	0.011444091796875
2.29583333333334	0.0119209289550781
2.29916666666667	0.0095367431640625
2.3025	0.0057220458984375
2.30583333333334	0.00143051147460938
2.30916666666667	-0.00762939453125
2.3125	-0.0152587890625
2.31583333333334	-0.019073486328125
2.31916666666667	-0.0185966491699219
2.3225	-0.0171661376953125
2.32583333333334	-0.0171661376953125
2.32916666666667	-0.0162124633789063
2.3325	-0.0200271606445313
2.33583333333334	-0.0271797180175781
2.33916666666667	-0.0371932983398438
2.3425	-0.0424385070800781
2.34583333333334	-0.0424385070800781
2.34916666666667	-0.03814697265625
2.3525	-0.0300407409667969
2.35583333333334	-0.0205039978027344
2.35916666666667	-0.00905990600585938
2.3625	-0.00333786010742188
2.36583333333334	-0.000476837158203125
2.36916666666667	-0.000476837158203125
2.3725	-0.00095367431640625
2.37583333333334	-0.0019073486328125
2.37916666666667	-0.00429153442382813
2.3825	-0.00429153442382813
2.38583333333334	-0.000476837158203125
2.38916666666667	0.00429153442382813
2.3925	0.00810623168945313
2.39583333333334	0.00715255737304688
2.39916666666667	0.00524520874023438
2.4025	0.00429153442382813
2.40583333333334	0.000476837158203125
2.40916666666667	-0.00715255737304688
2.4125	-0.0152587890625
2.41583333333334	-0.0181198120117188
2.41916666666667	-0.0143051147460938
2.4225	-0.00905990600585938
2.42583333333334	-0.00333786010742188
2.42916666666667	0.00286102294921875
2.4325	0.0095367431640625
2.43583333333334	0.0128746032714844
2.43916666666667	0.0095367431640625
2.4425	0.00238418579101563
2.44583333333334	-0.00476837158203125
2.44916666666667	-0.00905990600585938
2.4525	-0.0104904174804688
2.45583333333334	-0.0123977661132813
2.45916666666667	-0.0147819519042969
2.4625	-0.0157356262207031
2.46583333333334	-0.0147819519042969
2.46916666666667	-0.0138282775878906
2.4725	-0.0133514404296875
2.47583333333334	-0.0100135803222656
2.47916666666667	-0.00238418579101563
2.4825	0.00619888305664063
2.48583333333334	0.0104904174804688
2.48916666666667	0.0119209289550781
2.4925	0.0138282775878906
2.49583333333334	0.0133514404296875
2.49916666666667	0.011444091796875
2.5025	0.0095367431640625
2.50583333333334	0.0123977661132813
2.50916666666667	0.0128746032714844
2.5125	0.0104904174804688
2.51583333333334	0.00524520874023438
2.51916666666667	0.0019073486328125
2.5225	-0.00238418579101563
2.52583333333334	-0.00858306884765625
2.52916666666667	-0.0123977661132813
2.5325	-0.0138282775878906
2.53583333333334	-0.0143051147460938
2.53916666666667	-0.0195503234863281
2.5425	-0.0271797180175781
2.54583333333334	-0.0319480895996094
2.54916666666667	-0.0333786010742188
2.5525	-0.0319480895996094
2.55583333333334	-0.0271797180175781
2.55916666666667	-0.0200271606445313
2.5625	-0.0100135803222656
2.56583333333334	-0.00286102294921875
2.56916666666667	0.0019073486328125
2.5725	0.00095367431640625
2.57583333333334	-0.00286102294921875
2.57916666666667	-0.00762939453125
2.5825	-0.0104904174804688
2.58583333333334	-0.00858306884765625
2.58916666666667	-0.00524520874023438
2.5925	-0.00238418579101563
2.59583333333334	-0.00333786010742188
2.59916666666667	-0.00524520874023438
2.6025	-0.00715255737304688
2.60583333333334	-0.0119209289550781
2.60916666666667	-0.0171661376953125
2.6125	-0.0224113464355469
2.61583333333334	-0.0247955322265625
2.61916666666667	-0.026702880859375
2.6225	-0.0286102294921875
2.62583333333334	-0.0271797180175781
2.62916666666667	-0.0238418579101563
2.6325	-0.0181198120117188
2.63583333333334	-0.0152587890625
2.63916666666667	-0.0104904174804688
2.6425	-0.00858306884765625
2.64583333333334	-0.0095367431640625
2.64916666666667	-0.0138282775878906
2.6525	-0.0143051147460938
2.65583333333334	-0.0128746032714844
2.65916666666667	-0.0119209289550781
2.6625	-0.0133514404296875
2.66583333333334	-0.0152587890625
2.66916666666667	-0.0147819519042969
2.6725	-0.0171661376953125
2.67583333333334	-0.019073486328125
2.67916666666667	-0.0200271606445313
2.6825	-0.0157356262207031
2.68583333333334	-0.0143051147460938
2.68916666666667	-0.0143051147460938
2.6925	-0.011444091796875
2.69583333333334	-0.00476837158203125
2.69916666666667	-0.000476837158203125
2.7025	-0.00333786010742188
2.70583333333334	-0.0057220458984375
2.70916666666667	-0.00858306884765625
2.7125	-0.0133514404296875
2.71583333333334	-0.0209808349609375
2.71916666666667	-0.0262260437011719
2.7225	-0.0247955322265625
2.72583333333334	-0.0233650207519531
2.72916666666667	-0.0209808349609375
2.7325	-0.0181198120117188
2.73583333333334	-0.011444091796875
2.73916666666667	-0.00238418579101563
2.7425	0.00286102294921875
2.74583333333334	0.00333786010742188
2.74916666666667	-0.0019073486328125
2.7525	-0.0057220458984375
2.75583333333334	-0.0119209289550781
2.75916666666667	-0.0195503234863281
2.7625	-0.0281333923339844
2.76583333333334	-0.0314712524414063
2.76916666666667	-0.0271797180175781
2.7725	-0.0209808349609375
2.77583333333334	-0.0100135803222656
2.77916666666667	0.00095367431640625
2.7825	0.0128746032714844
2.78583333333334	0.0214576721191406
2.78916666666667	0.0281333923339844
2.7925	0.026702880859375
2.79583333333334	0.0162124633789063
2.79916666666667	0.00095367431640625
2.8025	-0.0133514404296875
2.80583333333334	-0.0238418579101563
2.80916666666667	-0.0333786010742188
2.8125	-0.0352859497070313
2.81583333333334	-0.0329017639160156
2.81916666666667	-0.0238418579101563
2.8225	-0.0100135803222656
2.82583333333334	0.00619888305664063
2.82916666666667	0.019073486328125
2.8325	0.0252723693847656
2.83583333333334	0.0319480895996094
2.83916666666667	0.0348091125488281
2.8425	0.0295639038085938
2.84583333333334	0.0166893005371094
2.84916666666667	0.00905990600585938
2.8525	0.00476837158203125
2.85583333333334	0.00095367431640625
2.85916666666667	-0.00238418579101563
2.8625	0.000476837158203125
2.86583333333334	0.00905990600585938
2.86916666666667	0.0119209289550781
2.8725	0.0123977661132813
2.87583333333334	0.0109672546386719
2.87916666666667	0.0100135803222656
2.8825	0.00476837158203125
2.88583333333334	-0.00238418579101563
2.88916666666667	-0.00429153442382813
2.8925	-0.00286102294921875
2.89583333333334	-0.000476837158203125
2.89916666666667	0.00143051147460938
2.9025	0.00619888305664063
2.90583333333334	0.0128746032714844
2.90916666666667	0.0171661376953125
2.9125	0.019073486328125
2.91583333333334	0.0200271606445313
2.91916666666667	0.0219345092773438
2.9225	0.0171661376953125
2.92583333333334	0.0100135803222656
2.92916666666667	0.00524520874023438
2.9325	0.00333786010742188
2.93583333333334	0.00286102294921875
2.93916666666667	-0.00095367431640625
2.9425	-0.0019073486328125
2.94583333333334	-0.00143051147460938
2.94916666666667	0.000476837158203125
2.9525	0.00095367431640625
2.95583333333334	-0.00333786010742188
2.95916666666667	-0.00476837158203125
2.9625	-0.00476837158203125
2.96583333333334	-0.0019073486328125
2.96916666666667	0.00238418579101563
2.9725	0.00715255737304688
2.97583333333334	0.0128746032714844
2.97916666666667	0.0147819519042969
2.9825	0.0157356262207031
2.98583333333334	0.0128746032714844
2.98916666666667	0.00429153442382813
2.9925	-0.00619888305664063
2.99583333333334	-0.0109672546386719
2.99916666666667	-0.0095367431640625
3.0025	-0.00762939453125
3.00583333333334	-0.00905990600585938
3.00916666666667	-0.0138282775878906
3.0125	-0.0133514404296875
3.01583333333334	-0.0147819519042969
3.01916666666667	-0.0133514404296875
3.0225	-0.0119209289550781
3.02583333333334	-0.00429153442382813
3.02916666666667	0.0057220458984375
3.0325	0.011444091796875
3.03583333333334	0.019073486328125
3.03916666666667	0.0252723693847656
3.0425	0.0367164611816406
3.04583333333334	0.0467300415039063
3.04916666666667	0.0591278076171875
3.0525	0.0734329223632813
3.05583333333334	0.0863075256347656
3.05916666666667	0.100135803222656
3.0625	0.113964080810547
3.06583333333334	0.133991241455078
3.06916666666667	0.162124633789063
3.0725	0.201702117919922
3.07583333333334	0.252246856689453
3.07916666666667	0.313758850097656
3.0825	0.386714935302735
3.08583333333334	0.466346740722656
3.08916666666667	0.54931640625
3.0925	0.630378723144532
3.09583333333334	0.709056854248047
3.09916666666667	0.784397125244141
3.1025	0.852584838867188
3.10583333333334	0.909805297851563
3.10916666666667	0.956058502197266
3.1125	0.990867614746094
3.11583333333334	1.01089477539063
3.11916666666667	1.01423263549805
3.1225	1.0061264038086
3.12583333333334	0.991344451904297
3.12916666666667	0.968456268310547
3.1325	0.937461853027344
3.13583333333334	0.899791717529297
3.13916666666667	0.859737396240235
3.1425	0.816822052001953
3.14583333333334	0.772476196289063
3.14916666666667	0.72622299194336
3.1525	0.681400299072266
3.15583333333334	0.635623931884766
3.15916666666667	0.590324401855469
3.1625	0.544071197509766
3.16583333333334	0.49734115600586
3.16916666666667	0.456809997558594
3.1725	0.422954559326172
3.17583333333334	0.395298004150391
3.17916666666667	0.370502471923828
3.1825	0.349044799804688
3.18583333333334	0.333786010742188
3.18916666666667	0.318527221679688
3.1925	0.300884246826172
3.19583333333334	0.281810760498047
3.19916666666667	0.262737274169922
3.2025	0.240802764892578
3.20583333333334	0.214099884033203
3.20916666666667	0.189304351806641
3.2125	0.169754028320313
3.21583333333334	0.156402587890625
3.21916666666667	0.14495849609375
3.2225	0.140666961669922
3.22583333333334	0.139713287353516
3.22916666666667	0.13875961303711
3.2325	0.135421752929688
3.23583333333334	0.13113021850586
3.23916666666667	0.126838684082031
3.2425	0.121116638183594
3.24583333333334	0.112533569335938
3.24916666666667	0.102043151855469
3.2525	0.091552734375
3.25583333333334	0.08392333984375
3.25916666666667	0.0805854797363281
3.2625	0.0767707824707032
3.26583333333334	0.0767707824707032
3.26916666666667	0.0772476196289063
3.2725	0.0772476196289063
3.27583333333334	0.0729560852050782
3.27916666666667	0.0681877136230469
3.2825	0.0653266906738282
3.28583333333334	0.0600814819335938
3.28916666666667	0.0514984130859375
3.2925	0.041961669921875
3.29583333333334	0.0371932983398438
3.29916666666667	0.0338554382324219
3.3025	0.0333786010742188
3.30583333333334	0.0333786010742188
3.30916666666667	0.0357627868652344
3.3125	0.0362396240234375
3.31583333333334	0.0329017639160156
3.31916666666667	0.0281333923339844
3.3225	0.0262260437011719
3.32583333333334	0.0309944152832031
3.32916666666667	0.0386238098144531
3.3325	0.0486373901367188
3.33583333333334	0.057220458984375
3.33916666666667	0.0658035278320313
3.3425	0.0681877136230469
3.34583333333334	0.0624656677246094
3.34916666666667	0.0529289245605469
3.3525	0.0424385070800781
3.35583333333334	0.0352859497070313
3.35916666666667	0.0281333923339844
3.3625	0.0238418579101563
3.36583333333334	0.0233650207519531
3.36916666666667	0.0219345092773438
3.3725	0.0209808349609375
3.37583333333334	0.0185966491699219
3.37916666666667	0.0176429748535156
3.3825	0.0171661376953125
3.38583333333334	0.0157356262207031
3.38916666666667	0.0181198120117188
3.3925	0.0209808349609375
3.39583333333334	0.0214576721191406
3.39916666666667	0.0171661376953125
3.4025	0.0100135803222656
3.40583333333334	0.00810623168945313
3.40916666666667	0.00810623168945313
3.4125	0.011444091796875
3.41583333333334	0.0143051147460938
3.41916666666667	0.0181198120117188
3.4225	0.0214576721191406
3.42583333333334	0.02288818359375
3.42916666666667	0.0209808349609375
3.4325	0.0157356262207031
3.43583333333334	0.0123977661132813
3.43916666666667	0.00905990600585938
3.4425	0.00143051147460938
3.44583333333334	-0.00905990600585938
3.44916666666667	-0.0176429748535156
3.4525	-0.0195503234863281
3.45583333333334	-0.0209808349609375
3.45916666666667	-0.0252723693847656
3.4625	-0.0290870666503906
3.46583333333334	-0.0300407409667969
3.46916666666667	-0.0262260437011719
3.4725	-0.0252723693847656
3.47583333333334	-0.0233650207519531
3.47916666666667	-0.0214576721191406
3.4825	-0.0143051147460938
3.48583333333334	-0.00667572021484375
3.48916666666667	0
3.4925	0.00524520874023438
3.49583333333334	0.0095367431640625
3.49916666666667	0.0181198120117188
3.5025	0.0243186950683594
3.50583333333334	0.0247955322265625
3.50916666666667	0.0200271606445313
3.5125	0.0123977661132813
3.51583333333334	0.00476837158203125
3.51916666666667	-0.0019073486328125
3.5225	-0.00715255737304688
3.52583333333334	-0.0100135803222656
3.52916666666667	-0.011444091796875
3.5325	-0.00810623168945313
3.53583333333334	-0.00238418579101563
3.53916666666667	-0.00286102294921875
3.5425	-0.0057220458984375
3.54583333333334	-0.00715255737304688
3.54916666666667	-0.00905990600585938
3.5525	-0.0095367431640625
3.55583333333334	-0.0100135803222656
3.55916666666667	-0.0057220458984375
3.5625	-0.0019073486328125
3.56583333333334	-0.00095367431640625
3.56916666666667	-0.00143051147460938
3.5725	-0.00524520874023438
3.57583333333334	-0.00762939453125
3.57916666666667	-0.00905990600585938
3.5825	-0.00524520874023438
3.58583333333334	0.00095367431640625
3.58916666666667	0.00667572021484375
3.5925	0.00905990600585938
3.59583333333334	0.00810623168945313
3.59916666666667	0.00333786010742188
3.6025	-0.00333786010742188
3.60583333333334	-0.00810623168945313
3.60916666666667	-0.0104904174804688
3.6125	-0.00858306884765625
3.61583333333334	-0.00524520874023438
3.61916666666667	-0.00143051147460938
3.6225	0.00524520874023438
3.62583333333334	0.00905990600585938
3.62916666666667	0.0133514404296875
3.6325	0.0123977661132813
3.63583333333334	0.0152587890625
3.63916666666667	0.0200271606445313
3.6425	0.0200271606445313
3.64583333333334	0.0171661376953125
3.64916666666667	0.0100135803222656
3.6525	0.0057220458984375
3.65583333333334	-0.00333786010742188
3.65916666666667	-0.0138282775878906
3.6625	-0.0205039978027344
3.66583333333334	-0.0252723693847656
3.66916666666667	-0.0262260437011719
3.6725	-0.0271797180175781
3.67583333333334	-0.0233650207519531
3.67916666666667	-0.0181198120117188
3.6825	-0.0166893005371094
3.68583333333334	-0.0171661376953125
3.68916666666667	-0.019073486328125
3.6925	-0.0195503234863281
3.69583333333334	-0.0209808349609375
3.69916666666667	-0.0224113464355469
3.7025	-0.0219345092773438
3.70583333333334	-0.0205039978027344
3.70916666666667	-0.0205039978027344
3.7125	-0.0219345092773438
3.71583333333334	-0.0247955322265625
3.71916666666667	-0.0286102294921875
3.7225	-0.0295639038085938
3.72583333333334	-0.0295639038085938
3.72916666666667	-0.0281333923339844
3.7325	-0.0257492065429688
3.73583333333334	-0.0233650207519531
3.73916666666667	-0.0200271606445313
3.7425	-0.0133514404296875
3.74583333333334	-0.00286102294921875
3.74916666666667	0.0128746032714844
3.7525	0.0319480895996094
3.75583333333334	0.0553131103515625
3.75916666666667	0.0848770141601563
3.7625	0.11444091796875
3.76583333333334	0.145912170410156
3.76916666666667	0.179290771484375
3.7725	0.214576721191406
3.77583333333334	0.252723693847656
3.77916666666667	0.289440155029297
3.7825	0.32806396484375
3.78583333333334	0.362873077392578
3.78916666666667	0.399589538574219
3.7925	0.439167022705078
3.79583333333334	0.477790832519531
3.79916666666667	0.513076782226563
3.8025	0.547409057617188
3.80583333333334	0.579833984375
3.80916666666667	0.603675842285157
3.8125	0.617504119873047
3.81583333333334	0.624656677246094
3.81916666666667	0.63467025756836
3.8225	0.643730163574219
3.82583333333334	0.6561279296875
3.82916666666667	0.670433044433594
3.8325	0.683784484863282
3.83583333333334	0.691413879394532
3.83916666666667	0.692367553710938
3.8425	0.68807601928711
3.84583333333334	0.674247741699219
3.84916666666667	0.653266906738282
3.8525	0.628948211669922
3.85583333333334	0.606536865234375
3.85916666666667	0.58126449584961
3.8625	0.54931640625
3.86583333333334	0.519275665283203
3.86916666666667	0.491619110107422
3.8725	0.466346740722656
3.87583333333334	0.435829162597656
3.87916666666667	0.402450561523438
3.8825	0.36764144897461
3.88583333333334	0.331401824951172
3.88916666666667	0.296592712402344
3.8925	0.265598297119141
3.89583333333334	0.239849090576172
3.89916666666667	0.22125244140625
3.9025	0.209331512451172
3.90583333333334	0.200748443603516
3.90916666666667	0.187873840332031
3.9125	0.171661376953125
3.91583333333334	0.156879425048828
3.91916666666667	0.14495849609375
3.9225	0.133037567138672
3.92583333333334	0.121593475341797
3.92916666666667	0.116348266601563
3.9325	0.115394592285156
3.93583333333334	0.112056732177735
3.93916666666667	0.102519989013672
3.9425	0.0929832458496094
3.94583333333334	0.0848770141601563
3.94916666666667	0.0796318054199219
3.9525	0.0753402709960938
3.95583333333334	0.0729560852050782
3.95916666666667	0.0739097595214844
3.9625	0.0753402709960938
3.96583333333334	0.0796318054199219
3.96916666666667	0.0829696655273438
3.9725	0.0872611999511719
3.97583333333334	0.0939369201660156
3.97916666666667	0.104427337646485
3.9825	0.124454498291016
3.98583333333334	0.149726867675781
3.98916666666667	0.179767608642578
3.9925	0.212192535400391
3.99583333333334	0.255584716796875
3.99916666666667	0.311374664306641
4.0025	0.37527084350586
4.00583333333334	0.445365905761719
4.00916666666667	0.521659851074219
4.0125	0.610828399658203
4.01583333333334	0.707149505615235
4.01916666666667	0.811100006103516
4.0225	0.919342041015625
4.02583333333334	1.03616714477539
4.02916666666667	1.16395950317383
4.0325	1.29795074462891
4.03583333333334	1.43146514892578
4.03916666666667	1.56211853027344
4.0425	1.68561935424805
4.04583333333334	1.7995834350586
4.04916666666667	1.89399719238281
4.0525	1.96599960327149
4.05583333333334	2.01606750488281
4.05916666666667	2.04324722290039
4.0625	2.04563140869141
4.06583333333334	2.02274322509766
4.06916666666667	1.98030471801758
4.0725	1.92070007324219
4.07583333333334	1.84392929077149
4.07916666666667	1.75189971923828
4.0825	1.65081024169922
4.08583333333334	1.54447555541992
4.08916666666667	1.4333724975586
4.0925	1.31464004516602
4.09583333333334	1.19447708129883
4.09916666666667	1.07526779174805
4.1025	0.959873199462891
4.10583333333334	0.845909118652344
4.10916666666667	0.739574432373047
4.1125	0.646591186523438
4.11583333333334	0.567913055419922
4.11916666666667	0.499248504638672
4.1225	0.438690185546875
4.12583333333334	0.388622283935547
4.12916666666667	0.347137451171875
4.1325	0.307559967041016
4.13583333333334	0.272274017333985
4.13916666666667	0.243663787841797
4.1425	0.219345092773438
4.14583333333334	0.194549560546875
4.14916666666667	0.169754028320313
4.1525	0.152587890625
4.15583333333334	0.137805938720703
4.15916666666667	0.125885009765625
4.1625	0.113487243652344
4.16583333333334	0.103950500488281
4.16916666666667	0.0963211059570313
4.1725	0.0858306884765625
4.17583333333334	0.0720024108886719
4.17916666666667	0.0581741333007813
4.1825	0.049591064453125
4.18583333333334	0.0433921813964844
4.18916666666667	0.0410079956054688
4.1925	0.0410079956054688
4.19583333333334	0.0448226928710938
4.19916666666667	0.0505447387695313
4.2025	0.0514984130859375
4.20583333333334	0.0500679016113282
4.20916666666667	0.0472068786621094
4.2125	0.0462532043457031
4.21583333333334	0.0457763671875
4.21916666666667	0.0405311584472656
4.2225	0.0333786010742188
4.22583333333334	0.0290870666503906
4.22916666666667	0.0243186950683594
4.2325	0.0171661376953125
4.23583333333334	0.00905990600585938
4.23916666666667	0.0057220458984375
4.2425	0.00333786010742188
4.24583333333334	0.00095367431640625
4.24916666666667	0.00143051147460938
4.2525	0.0057220458984375
4.25583333333334	0.00667572021484375
4.25916666666667	0.000476837158203125
4.2625	-0.00715255737304688
4.26583333333334	-0.0152587890625
4.26916666666667	-0.0224113464355469
4.2725	-0.030517578125
4.27583333333334	-0.0348091125488281
4.27916666666667	-0.0362396240234375
4.2825	-0.0391006469726563
4.28583333333334	-0.0457763671875
4.28916666666667	-0.0581741333007813
4.2925	-0.0700950622558594
4.29583333333334	-0.0834465026855469
4.29916666666667	-0.0939369201660156
4.3025	-0.102519989013672
4.30583333333334	-0.109672546386719
4.30916666666667	-0.11587142944336
4.3125	-0.125408172607422
4.31583333333334	-0.136375427246094
4.31916666666667	-0.148296356201172
4.3225	-0.156879425048828
4.32583333333334	-0.162601470947266
4.32916666666667	-0.166893005371094
4.3325	-0.171184539794922
4.33583333333334	-0.174045562744141
4.33916666666667	-0.17690658569336
4.3425	-0.186920166015625
4.34583333333334	-0.19979476928711
4.34916666666667	-0.209808349609375
4.3525	-0.219345092773438
4.35583333333334	-0.23031234741211
4.35916666666667	-0.240802764892578
4.3625	-0.242233276367188
4.36583333333334	-0.237464904785156
4.36916666666667	-0.230789184570313
4.3725	-0.221729278564453
4.37583333333334	-0.207901000976563
4.37916666666667	-0.192642211914063
4.3825	-0.177860260009766
4.38583333333334	-0.164985656738281
4.38916666666667	-0.155925750732422
4.3925	-0.151157379150391
4.39583333333334	-0.148296356201172
4.39916666666667	-0.142097473144531
4.4025	-0.133037567138672
4.40583333333334	-0.123023986816406
4.40916666666667	-0.11444091796875
4.4125	-0.104904174804688
4.41583333333334	-0.095367431640625
4.41916666666667	-0.0863075256347656
4.4225	-0.0805854797363281
4.42583333333334	-0.0748634338378907
4.42916666666667	-0.06866455078125
4.4325	-0.0634193420410157
4.43583333333334	-0.06103515625
4.43916666666667	-0.0624656677246094
4.4425	-0.0638961791992188
4.44583333333334	-0.0667572021484375
4.44916666666667	-0.06866455078125
4.4525	-0.0662803649902344
4.45583333333334	-0.0600814819335938
4.45916666666667	-0.05340576171875
4.4625	-0.0467300415039063
4.46583333333334	-0.0405311584472656
4.46916666666667	-0.0338554382324219
4.4725	-0.0295639038085938
4.47583333333334	-0.0295639038085938
4.47916666666667	-0.0281333923339844
4.4825	-0.026702880859375
4.48583333333334	-0.026702880859375
4.48916666666667	-0.0286102294921875
4.4925	-0.0300407409667969
4.49583333333334	-0.0276565551757813
4.49916666666667	-0.0262260437011719
4.5025	-0.0276565551757813
4.50583333333334	-0.0290870666503906
4.50916666666667	-0.0286102294921875
4.5125	-0.0290870666503906
4.51583333333334	-0.0329017639160156
4.51916666666667	-0.0367164611816406
4.5225	-0.0410079956054688
4.52583333333334	-0.0405311584472656
4.52916666666667	-0.0367164611816406
4.5325	-0.0290870666503906
4.53583333333334	-0.0219345092773438
4.53916666666667	-0.0195503234863281
4.5425	-0.0185966491699219
4.54583333333334	-0.0205039978027344
4.54916666666667	-0.0271797180175781
4.5525	-0.0362396240234375
4.55583333333334	-0.0405311584472656
4.55916666666667	-0.0376701354980469
4.5625	-0.030517578125
4.56583333333334	-0.0257492065429688
4.56916666666667	-0.0205039978027344
4.5725	-0.0181198120117188
4.57583333333334	-0.0181198120117188
4.57916666666667	-0.019073486328125
4.5825	-0.0185966491699219
4.58583333333334	-0.0138282775878906
4.58916666666667	-0.0119209289550781
4.5925	-0.011444091796875
4.59583333333334	-0.0100135803222656
4.59916666666667	-0.00715255737304688
4.6025	-0.00238418579101563
4.60583333333334	-0.00095367431640625
4.60916666666667	0.0019073486328125
4.6125	0.00715255737304688
4.61583333333334	0.0123977661132813
4.61916666666667	0.0162124633789063
4.6225	0.0128746032714844
4.62583333333334	0.00667572021484375
4.62916666666667	0
4.6325	-0.00762939453125
4.63583333333334	-0.0166893005371094
4.63916666666667	-0.0257492065429688
4.6425	-0.0276565551757813
4.64583333333334	-0.0233650207519531
4.64916666666667	-0.019073486328125
4.6525	-0.019073486328125
4.65583333333334	-0.0214576721191406
4.65916666666667	-0.0233650207519531
4.6625	-0.0257492065429688
4.66583333333334	-0.0276565551757813
4.66916666666667	-0.0262260437011719
4.6725	-0.0214576721191406
4.67583333333334	-0.0214576721191406
4.67916666666667	-0.0290870666503906
4.6825	-0.0371932983398438
4.68583333333334	-0.0457763671875
4.68916666666667	-0.05340576171875
4.6925	-0.0586509704589844
4.69583333333334	-0.0567436218261719
4.69916666666667	-0.0500679016113282
4.7025	-0.0467300415039063
4.70583333333334	-0.0424385070800781
4.70916666666667	-0.0357627868652344
4.7125	-0.026702880859375
4.71583333333334	-0.0200271606445313
4.71916666666667	-0.0157356262207031
4.7225	-0.0147819519042969
4.72583333333334	-0.0162124633789063
4.72916666666667	-0.0200271606445313
4.7325	-0.0243186950683594
4.73583333333334	-0.026702880859375
4.73916666666667	-0.0262260437011719
4.7425	-0.0233650207519531
4.74583333333334	-0.0209808349609375
4.74916666666667	-0.0195503234863281
4.7525	-0.0147819519042969
4.75583333333334	-0.00905990600585938
4.75916666666667	-0.00524520874023438
4.7625	-0.00143051147460938
4.76583333333334	0.0019073486328125
4.76916666666667	0.00476837158203125
4.7725	0.00286102294921875
4.77583333333334	-0.0019073486328125
4.77916666666667	-0.00333786010742188
4.7825	-0.0019073486328125
4.78583333333334	0.00095367431640625
4.78916666666667	-0.00095367431640625
4.7925	-0.0057220458984375
4.79583333333334	-0.0100135803222656
4.79916666666667	-0.0143051147460938
4.8025	-0.0205039978027344
4.80583333333334	-0.0281333923339844
4.80916666666667	-0.0314712524414063
4.8125	-0.0324249267578125
4.81583333333334	-0.034332275390625
4.81916666666667	-0.0333786010742188
4.8225	-0.0329017639160156
4.82583333333334	-0.0324249267578125
4.82916666666667	-0.0362396240234375
4.8325	-0.0376701354980469
4.83583333333334	-0.0386238098144531
4.83916666666667	-0.0429153442382813
4.8425	-0.0448226928710938
4.84583333333334	-0.0448226928710938
4.84916666666667	-0.0391006469726563
4.8525	-0.034332275390625
4.85583333333334	-0.0247955322265625
4.85916666666667	-0.0152587890625
4.8625	-0.0100135803222656
4.86583333333334	-0.00667572021484375
4.86916666666667	-0.003814697265625
4.8725	-0.00333786010742188
4.87583333333334	-0.0123977661132813
4.87916666666667	-0.0214576721191406
4.8825	-0.0276565551757813
4.88583333333334	-0.0314712524414063
4.88916666666667	-0.034332275390625
4.8925	-0.034332275390625
4.89583333333334	-0.0309944152832031
4.89916666666667	-0.0262260437011719
4.9025	-0.0262260437011719
4.90583333333334	-0.0271797180175781
4.90916666666667	-0.0290870666503906
4.9125	-0.0309944152832031
4.91583333333334	-0.0329017639160156
4.91916666666667	-0.0357627868652344
4.9225	-0.0357627868652344
4.92583333333334	-0.0367164611816406
4.92916666666667	-0.0367164611816406
4.9325	-0.0348091125488281
4.93583333333334	-0.030517578125
4.93916666666667	-0.0271797180175781
4.9425	-0.0247955322265625
4.94583333333334	-0.0185966491699219
4.94916666666667	-0.0143051147460938
4.9525	-0.0123977661132813
4.95583333333334	-0.0095367431640625
4.95916666666667	-0.00667572021484375
4.9625	-0.00333786010742188
4.96583333333334	-0.00238418579101563
4.96916666666667	-0.00143051147460938
4.9725	-0.00143051147460938
4.97583333333334	-0.00429153442382813
4.97916666666667	-0.00715255737304688
4.9825	-0.00905990600585938
4.98583333333334	-0.0095367431640625
4.98916666666667	-0.00858306884765625
4.9925	-0.011444091796875
4.99583333333334	-0.0171661376953125
4.99916666666667	-0.0214576721191406
5.0025	-0.0252723693847656
5.00583333333334	-0.0300407409667969
5.00916666666667	-0.0376701354980469
5.0125	-0.0424385070800781
5.01583333333334	-0.0400543212890625
5.01916666666667	-0.034332275390625
5.0225	-0.0262260437011719
5.02583333333334	-0.0181198120117188
5.02916666666667	-0.0119209289550781
5.0325	-0.00667572021484375
5.03583333333334	-0.00619888305664063
5.03916666666667	-0.00905990600585938
5.0425	-0.0166893005371094
5.04583333333334	-0.0224113464355469
5.04916666666667	-0.0243186950683594
5.0525	-0.0252723693847656
5.05583333333334	-0.0262260437011719
5.05916666666667	-0.0290870666503906
5.0625	-0.0300407409667969
5.06583333333334	-0.0290870666503906
5.06916666666667	-0.0257492065429688
5.0725	-0.0214576721191406
5.07583333333334	-0.0171661376953125
5.07916666666667	-0.0104904174804688
5.0825	-0.0019073486328125
5.08583333333334	0.00143051147460938
5.08916666666667	-0.00143051147460938
5.0925	-0.00619888305664063
5.09583333333334	-0.0095367431640625
5.09916666666667	-0.0128746032714844
5.1025	-0.019073486328125
5.10583333333334	-0.0224113464355469
5.10916666666667	-0.02288818359375
5.1125	-0.0219345092773438
5.11583333333334	-0.0209808349609375
5.11916666666667	-0.0209808349609375
5.1225	-0.0214576721191406
5.12583333333334	-0.0219345092773438
5.12916666666667	-0.0214576721191406
5.1325	-0.0195503234863281
5.13583333333334	-0.0171661376953125
5.13916666666667	-0.0133514404296875
5.1425	-0.0100135803222656
5.14583333333334	-0.0104904174804688
5.14916666666667	-0.0143051147460938
5.1525	-0.019073486328125
5.15583333333334	-0.0233650207519531
5.15916666666667	-0.0286102294921875
5.1625	-0.0314712524414063
5.16583333333334	-0.030517578125
5.16916666666667	-0.0271797180175781
5.1725	-0.0252723693847656
5.17583333333334	-0.0252723693847656
5.17916666666667	-0.0262260437011719
5.1825	-0.0252723693847656
5.18583333333334	-0.02288818359375
5.18916666666667	-0.0205039978027344
5.1925	-0.0171661376953125
5.19583333333334	-0.0119209289550781
5.19916666666667	-0.00619888305664063
5.2025	-0.00476837158203125
5.20583333333334	-0.00667572021484375
5.20916666666667	-0.00667572021484375
5.2125	-0.00715255737304688
5.21583333333334	-0.00858306884765625
5.21916666666667	-0.00905990600585938
5.2225	-0.00762939453125
5.22583333333334	-0.00858306884765625
5.22916666666667	-0.0128746032714844
5.2325	-0.0157356262207031
5.23583333333334	-0.0143051147460938
5.23916666666667	-0.0123977661132813
5.2425	-0.011444091796875
5.24583333333334	-0.0100135803222656
5.24916666666667	-0.00810623168945313
5.2525	-0.00858306884765625
5.25583333333334	-0.0147819519042969
5.25916666666667	-0.0209808349609375
5.2625	-0.0243186950683594
5.26583333333334	-0.0252723693847656
5.26916666666667	-0.0295639038085938
5.2725	-0.0348091125488281
5.27583333333334	-0.0386238098144531
5.27916666666667	-0.041961669921875
5.2825	-0.0486373901367188
5.28583333333334	-0.0548362731933594
5.28916666666667	-0.0548362731933594
5.2925	-0.0500679016113282
5.29583333333334	-0.0457763671875
5.29916666666667	-0.0448226928710938
5.3025	-0.0448226928710938
5.30583333333334	-0.0462532043457031
5.30916666666667	-0.0505447387695313
5.3125	-0.0548362731933594
5.31583333333334	-0.0548362731933594
5.31916666666667	-0.0538825988769532
5.3225	-0.0524520874023438
5.32583333333334	-0.0519752502441407
5.32916666666667	-0.0467300415039063
5.3325	-0.0462532043457031
5.33583333333334	-0.0486373901367188
5.33916666666667	-0.0529289245605469
5.3425	-0.0529289245605469
5.34583333333334	-0.049591064453125
5.34916666666667	-0.0476837158203125
5.3525	-0.0433921813964844
5.35583333333334	-0.0410079956054688
5.35916666666667	-0.0391006469726563
5.3625	-0.0395774841308594
5.36583333333334	-0.0429153442382813
5.36916666666667	-0.0476837158203125
5.3725	-0.0514984130859375
5.37583333333334	-0.0524520874023438
5.37916666666667	-0.0500679016113282
5.3825	-0.0467300415039063
5.38583333333334	-0.0429153442382813
5.38916666666667	-0.0371932983398438
5.3925	-0.0300407409667969
5.39583333333334	-0.0276565551757813
5.39916666666667	-0.0276565551757813
5.4025	-0.0257492065429688
5.40583333333334	-0.02288818359375
5.40916666666667	-0.0262260437011719
5.4125	-0.0329017639160156
5.41583333333334	-0.0352859497070313
5.41916666666667	-0.0362396240234375
5.4225	-0.0391006469726563
5.42583333333334	-0.0448226928710938
5.42916666666667	-0.0457763671875
5.4325	-0.0438690185546875
5.43583333333334	-0.0448226928710938
5.43916666666667	-0.0462532043457031
5.4425	-0.049591064453125
5.44583333333334	-0.0505447387695313
5.44916666666667	-0.0524520874023438
5.4525	-0.0538825988769532
5.45583333333334	-0.0524520874023438
5.45916666666667	-0.0481605529785156
5.4625	-0.0414848327636719
5.46583333333334	-0.03814697265625
5.46916666666667	-0.0395774841308594
5.4725	-0.0424385070800781
5.47583333333334	-0.0462532043457031
5.47916666666667	-0.0486373901367188
5.4825	-0.0505447387695313
5.48583333333334	-0.0500679016113282
5.48916666666667	-0.0467300415039063
5.4925	-0.0424385070800781
5.49583333333334	-0.0352859497070313
5.49916666666667	-0.0309944152832031
5.5025	-0.0276565551757813
5.50583333333334	-0.0286102294921875
5.50916666666667	-0.030517578125
5.5125	-0.0324249267578125
5.51583333333334	-0.0362396240234375
5.51916666666667	-0.0400543212890625
5.5225	-0.0410079956054688
5.52583333333334	-0.0329017639160156
5.52916666666667	-0.019073486328125
5.5325	-0.00810623168945313
5.53583333333334	-0.00238418579101563
5.53916666666667	-0.00238418579101563
5.5425	-0.00429153442382813
5.54583333333334	-0.00667572021484375
5.54916666666667	-0.0095367431640625
5.5525	-0.0147819519042969
5.55583333333334	-0.0205039978027344
5.55916666666667	-0.0181198120117188
5.5625	-0.0123977661132813
5.56583333333334	-0.0109672546386719
5.56916666666667	-0.0143051147460938
5.5725	-0.0162124633789063
5.57583333333334	-0.0157356262207031
5.57916666666667	-0.0195503234863281
5.5825	-0.0247955322265625
5.58583333333334	-0.0281333923339844
5.58916666666667	-0.0290870666503906
5.5925	-0.0309944152832031
5.59583333333334	-0.0319480895996094
5.59916666666667	-0.0348091125488281
5.6025	-0.0391006469726563
5.60583333333334	-0.0429153442382813
5.60916666666667	-0.0433921813964844
5.6125	-0.0405311584472656
5.61583333333334	-0.0371932983398438
5.61916666666667	-0.0281333923339844
5.6225	-0.0157356262207031
5.62583333333334	-0.00619888305664063
5.62916666666667	-0.00238418579101563
5.6325	-0.0019073486328125
5.63583333333334	-0.00619888305664063
5.63916666666667	-0.0152587890625
5.6425	-0.0276565551757813
5.64583333333334	-0.0386238098144531
5.64916666666667	-0.0472068786621094
5.6525	-0.0519752502441407
5.65583333333334	-0.0505447387695313
5.65916666666667	-0.0452995300292969
5.6625	-0.041961669921875
5.66583333333334	-0.0410079956054688
5.66916666666667	-0.0395774841308594
5.6725	-0.0391006469726563
5.67583333333334	-0.0405311584472656
5.67916666666667	-0.0414848327636719
5.6825	-0.0400543212890625
5.68583333333334	-0.0386238098144531
5.68916666666667	-0.0424385070800781
5.6925	-0.0452995300292969
5.69583333333334	-0.0476837158203125
5.69916666666667	-0.0510215759277344
5.7025	-0.0567436218261719
5.70583333333334	-0.0600814819335938
5.70916666666667	-0.0538825988769532
5.7125	-0.0457763671875
5.71583333333334	-0.041961669921875
5.71916666666667	-0.0433921813964844
5.7225	-0.0462532043457031
5.72583333333334	-0.0476837158203125
5.72916666666667	-0.0538825988769532
5.7325	-0.0600814819335938
5.73583333333334	-0.0605583190917969
5.73916666666667	-0.0581741333007813
5.7425	-0.0557899475097657
5.74583333333334	-0.0510215759277344
5.74916666666667	-0.0433921813964844
5.7525	-0.0391006469726563
5.75583333333334	-0.0405311584472656
5.75916666666667	-0.03814697265625
5.7625	-0.0324249267578125
5.76583333333334	-0.0271797180175781
5.76916666666667	-0.0257492065429688
5.7725	-0.0257492065429688
5.77583333333334	-0.0257492065429688
5.77916666666667	-0.0338554382324219
5.7825	-0.0429153442382813
5.78583333333334	-0.049591064453125
5.78916666666667	-0.0529289245605469
5.7925	-0.0529289245605469
5.79583333333334	-0.049591064453125
5.79916666666667	-0.0391006469726563
5.8025	-0.0309944152832031
5.80583333333334	-0.0281333923339844
5.80916666666667	-0.030517578125
5.8125	-0.0348091125488281
5.81583333333334	-0.0395774841308594
5.81916666666667	-0.0400543212890625
5.8225	-0.0367164611816406
5.82583333333334	-0.0314712524414063
5.82916666666667	-0.030517578125
5.8325	-0.0290870666503906
5.83583333333334	-0.0281333923339844
5.83916666666667	-0.0281333923339844
5.8425	-0.0295639038085938
5.84583333333334	-0.0314712524414063
5.84916666666667	-0.0329017639160156
5.8525	-0.0367164611816406
5.85583333333334	-0.0386238098144531
5.85916666666667	-0.041961669921875
5.8625	-0.0438690185546875
5.86583333333334	-0.0448226928710938
5.86916666666667	-0.0414848327636719
5.8725	-0.03814697265625
5.87583333333334	-0.0357627868652344
5.87916666666667	-0.0333786010742188
5.8825	-0.0314712524414063
5.88583333333334	-0.0333786010742188
5.88916666666667	-0.0371932983398438
5.8925	-0.0367164611816406
5.89583333333334	-0.0338554382324219
5.89916666666667	-0.0290870666503906
5.9025	-0.0286102294921875
5.90583333333334	-0.0281333923339844
5.90916666666667	-0.0286102294921875
5.9125	-0.0309944152832031
5.91583333333334	-0.0338554382324219
5.91916666666667	-0.0391006469726563
5.9225	-0.0433921813964844
5.92583333333334	-0.0462532043457031
5.92916666666667	-0.0443458557128906
5.9325	-0.0395774841308594
5.93583333333334	-0.0338554382324219
5.93916666666667	-0.0290870666503906
5.9425	-0.0214576721191406
5.94583333333334	-0.0123977661132813
5.94916666666667	-0.00619888305664063
5.9525	-0.0057220458984375
5.95583333333334	-0.00858306884765625
5.95916666666667	-0.0143051147460938
5.9625	-0.0243186950683594
5.96583333333334	-0.0362396240234375
5.96916666666667	-0.0443458557128906
5.9725	-0.0476837158203125
5.97583333333334	-0.0514984130859375
5.97916666666667	-0.0519752502441407
5.9825	-0.0481605529785156
5.98583333333334	-0.0400543212890625
5.98916666666667	-0.0362396240234375
5.9925	-0.0338554382324219
5.99583333333334	-0.0314712524414063
5.99916666666667	-0.0271797180175781
6.0025	-0.0252723693847656
6.00583333333334	-0.026702880859375
6.00916666666667	-0.0286102294921875
6.0125	-0.0329017639160156
6.01583333333334	-0.0367164611816406
6.01916666666667	-0.0424385070800781
6.0225	-0.0486373901367188
6.02583333333334	-0.05340576171875
6.02916666666667	-0.0519752502441407
6.0325	-0.0462532043457031
6.03583333333334	-0.0433921813964844
6.03916666666667	-0.0433921813964844
6.0425	-0.0410079956054688
6.04583333333334	-0.03814697265625
6.04916666666667	-0.0410079956054688
6.0525	-0.0462532043457031
6.05583333333334	-0.0462532043457031
6.05916666666667	-0.0424385070800781
6.0625	-0.0414848327636719
6.06583333333334	-0.0405311584472656
6.06916666666667	-0.03814697265625
6.0725	-0.0376701354980469
6.07583333333334	-0.0405311584472656
6.07916666666667	-0.0410079956054688
6.0825	-0.0410079956054688
6.08583333333334	-0.0452995300292969
6.08916666666667	-0.0486373901367188
6.0925	-0.0472068786621094
6.09583333333334	-0.0443458557128906
6.09916666666667	-0.0452995300292969
6.1025	-0.0472068786621094
6.10583333333334	-0.0462532043457031
6.10916666666667	-0.0457763671875
6.1125	-0.0457763671875
6.11583333333334	-0.0448226928710938
6.11916666666667	-0.0433921813964844
6.1225	-0.0414848327636719
6.12583333333334	-0.0414848327636719
6.12916666666667	-0.0400543212890625
6.1325	-0.0405311584472656
6.13583333333334	-0.0443458557128906
6.13916666666667	-0.049591064453125
6.1425	-0.0548362731933594
6.14583333333334	-0.0567436218261719
6.14916666666667	-0.0586509704589844
6.1525	-0.0600814819335938
6.15583333333334	-0.0634193420410157
6.15916666666667	-0.0634193420410157
6.1625	-0.0596046447753907
6.16583333333334	-0.0557899475097657
6.16916666666667	-0.0529289245605469
6.1725	-0.0500679016113282
6.17583333333334	-0.0433921813964844
6.17916666666667	-0.0410079956054688
6.1825	-0.0452995300292969
6.18583333333334	-0.0519752502441407
6.18916666666667	-0.05340576171875
6.1925	-0.0529289245605469
6.19583333333334	-0.0514984130859375
6.19916666666667	-0.0472068786621094
6.2025	-0.0400543212890625
6.20583333333334	-0.034332275390625
6.20916666666667	-0.0362396240234375
6.2125	-0.041961669921875
6.21583333333334	-0.049591064453125
6.21916666666667	-0.0567436218261719
6.2225	-0.0624656677246094
6.22583333333334	-0.0624656677246094
6.22916666666667	-0.0562667846679688
6.2325	-0.0481605529785156
6.23583333333334	-0.0424385070800781
6.23916666666667	-0.0405311584472656
6.2425	-0.0405311584472656
6.24583333333334	-0.0424385070800781
6.24916666666667	-0.0481605529785156
6.2525	-0.0548362731933594
6.25583333333334	-0.0553131103515625
6.25916666666667	-0.0500679016113282
6.2625	-0.041961669921875
6.26583333333334	-0.0357627868652344
6.26916666666667	-0.0300407409667969
6.2725	-0.0257492065429688
6.27583333333334	-0.0262260437011719
6.27916666666667	-0.0295639038085938
6.2825	-0.03814697265625
6.28583333333334	-0.0462532043457031
6.28916666666667	-0.0557899475097657
6.2925	-0.0615119934082032
6.29583333333334	-0.0624656677246094
6.29916666666667	-0.0629425048828125
6.3025	-0.0600814819335938
6.30583333333334	-0.0553131103515625
6.30916666666667	-0.0500679016113282
6.3125	-0.049591064453125
6.31583333333334	-0.0529289245605469
6.31916666666667	-0.05340576171875
6.3225	-0.0524520874023438
6.32583333333334	-0.0538825988769532
6.32916666666667	-0.0567436218261719
6.3325	-0.0548362731933594
6.33583333333334	-0.0505447387695313
6.33916666666667	-0.0514984130859375
6.3425	-0.0586509704589844
6.34583333333334	-0.0629425048828125
6.34916666666667	-0.0615119934082032
6.3525	-0.0605583190917969
6.35583333333334	-0.0586509704589844
6.35916666666667	-0.0524520874023438
6.3625	-0.0433921813964844
6.36583333333334	-0.0391006469726563
6.36916666666667	-0.0448226928710938
6.3725	-0.0500679016113282
6.37583333333334	-0.0519752502441407
6.37916666666667	-0.057220458984375
6.3825	-0.0638961791992188
6.38583333333334	-0.0691413879394532
6.38916666666667	-0.0700950622558594
6.3925	-0.0720024108886719
6.39583333333334	-0.0753402709960938
6.39916666666667	-0.072479248046875
6.4025	-0.064849853515625
6.40583333333334	-0.0553131103515625
6.40916666666667	-0.0467300415039063
6.4125	-0.0405311584472656
6.41583333333334	-0.0352859497070313
6.41916666666667	-0.0371932983398438
6.4225	-0.0414848327636719
6.42583333333334	-0.0438690185546875
6.42916666666667	-0.0424385070800781
6.4325	-0.0395774841308594
6.43583333333334	-0.0376701354980469
6.43916666666667	-0.034332275390625
6.4425	-0.0309944152832031
6.44583333333334	-0.0286102294921875
6.44916666666667	-0.0295639038085938
6.4525	-0.0314712524414063
6.45583333333334	-0.0314712524414063
6.45916666666667	-0.0324249267578125
6.4625	-0.0333786010742188
6.46583333333334	-0.0357627868652344
6.46916666666667	-0.0357627868652344
6.4725	-0.0348091125488281
6.47583333333334	-0.0338554382324219
6.47916666666667	-0.0324249267578125
6.4825	-0.0257492065429688
6.48583333333334	-0.0205039978027344
6.48916666666667	-0.0181198120117188
6.4925	-0.0185966491699219
6.49583333333334	-0.019073486328125
6.49916666666667	-0.019073486328125
6.5025	-0.0224113464355469
6.50583333333334	-0.0262260437011719
6.50916666666667	-0.0295639038085938
6.5125	-0.0338554382324219
6.51583333333334	-0.0424385070800781
6.51916666666667	-0.0519752502441407
6.5225	-0.0576972961425782
6.52583333333334	-0.0576972961425782
6.52916666666667	-0.0548362731933594
6.5325	-0.0452995300292969
6.53583333333334	-0.0309944152832031
6.53916666666667	-0.0162124633789063
6.5425	-0.00762939453125
6.54583333333334	-0.003814697265625
6.54916666666667	0.00286102294921875
6.5525	0.00667572021484375
6.55583333333334	0.00429153442382813
6.55916666666667	-0.00429153442382813
6.5625	-0.0109672546386719
6.56583333333334	-0.0157356262207031
6.56916666666667	-0.026702880859375
6.5725	-0.0414848327636719
6.57583333333334	-0.0514984130859375
6.57916666666667	-0.0524520874023438
6.5825	-0.0529289245605469
6.58583333333334	-0.0538825988769532
6.58916666666667	-0.0505447387695313
6.5925	-0.0433921813964844
6.59583333333334	-0.03814697265625
6.59916666666667	-0.0386238098144531
6.6025	-0.0386238098144531
6.60583333333334	-0.0376701354980469
6.60916666666667	-0.0395774841308594
6.6125	-0.041961669921875
6.61583333333334	-0.0467300415039063
6.61916666666667	-0.0462532043457031
6.6225	-0.0443458557128906
6.62583333333334	-0.0395774841308594
6.62916666666667	-0.034332275390625
6.6325	-0.0295639038085938
6.63583333333334	-0.0219345092773438
6.63916666666667	-0.019073486328125
6.6425	-0.0238418579101563
6.64583333333334	-0.0300407409667969
6.64916666666667	-0.0309944152832031
6.6525	-0.0300407409667969
6.65583333333334	-0.0338554382324219
6.65916666666667	-0.0391006469726563
6.6625	-0.0405311584472656
6.66583333333334	-0.0414848327636719
[truncated: 2,507 more rows]
