# Supplementary material for: Phase-Specific Parameter Estimation in Chiral HPLC Using 1‑Site, 2‑Site Stochastic Models, and Unified Equation Approach
Source: Anal Chem. 2026 Apr 29;98(18):13925–39. doi: 10.1021/acs.analchem.6c01634 (PMC13177292; doi:10.1021/acs.analchem.6c01634)
Supplement: Supplementary file 2 [file ac6c01634_si_002.zip › SupportingInformation/01_isotherm_fit/CELL4_data/LORA_CELL4_05_10_25407.CSV]

0.000666666666666667	0.0181198120117188
0.004	0.0157356262207031
0.00733333333333334	0.00524520874023438
0.0106666666666667	-0.00429153442382813
0.014	-0.00715255737304688
0.0173333333333334	-0.003814697265625
0.0206666666666667	0.003814697265625
0.024	0.0123977661132813
0.0273333333333334	0.0262260437011719
0.0306666666666667	0.0357627868652344
0.034	0.0376701354980469
0.0373333333333334	0.0357627868652344
0.0406666666666667	0.0348091125488281
0.044	0.0357627868652344
0.0473333333333334	0.0348091125488281
0.0506666666666667	0.0314712524414063
0.054	0.0314712524414063
0.0573333333333334	0.0309944152832031
0.0606666666666667	0.0252723693847656
0.064	0.019073486328125
0.0673333333333334	0.0176429748535156
0.0706666666666667	0.0219345092773438
0.074	0.0247955322265625
0.0773333333333334	0.0252723693847656
0.0806666666666667	0.0300407409667969
0.084	0.03814697265625
0.0873333333333334	0.0448226928710938
0.0906666666666667	0.0452995300292969
0.094	0.0433921813964844
0.0973333333333334	0.0410079956054688
0.100666666666667	0.0338554382324219
0.104	0.0219345092773438
0.107333333333334	0.00905990600585938
0.110666666666667	0.003814697265625
0.114	0.00286102294921875
0.117333333333334	0.00858306884765625
0.120666666666667	0.0200271606445313
0.124	0.0309944152832031
0.127333333333334	0.0362396240234375
0.130666666666667	0.034332275390625
0.134	0.0314712524414063
0.137333333333334	0.0243186950683594
0.140666666666667	0.0166893005371094
0.144	0.0123977661132813
0.147333333333334	0.0128746032714844
0.150666666666667	0.0138282775878906
0.154	0.0133514404296875
0.157333333333334	0.011444091796875
0.160666666666667	0.011444091796875
0.164	0.0123977661132813
0.167333333333334	0.0162124633789063
0.170666666666667	0.0243186950683594
0.174	0.0314712524414063
0.177333333333334	0.0376701354980469
0.180666666666667	0.0362396240234375
0.184	0.0324249267578125
0.187333333333334	0.0281333923339844
0.190666666666667	0.0262260437011719
0.194	0.0271797180175781
0.197333333333334	0.0271797180175781
0.200666666666667	0.0276565551757813
0.204	0.0252723693847656
0.207333333333334	0.0205039978027344
0.210666666666667	0.0133514404296875
0.214	0.0100135803222656
0.217333333333334	0.011444091796875
0.220666666666667	0.0176429748535156
0.224	0.0247955322265625
0.227333333333334	0.0319480895996094
0.230666666666667	0.0352859497070313
0.234	0.0314712524414063
0.237333333333334	0.0238418579101563
0.240666666666667	0.0185966491699219
0.244	0.0171661376953125
0.247333333333334	0.019073486328125
0.250666666666667	0.0219345092773438
0.254	0.0224113464355469
0.257333333333334	0.0224113464355469
0.260666666666667	0.0214576721191406
0.264	0.0214576721191406
0.267333333333334	0.0219345092773438
0.270666666666667	0.0243186950683594
0.274	0.0276565551757813
0.277333333333334	0.0290870666503906
0.280666666666667	0.0238418579101563
0.284	0.0157356262207031
0.287333333333334	0.00762939453125
0.290666666666667	0.00476837158203125
0.294	0.00810623168945313
0.297333333333334	0.0152587890625
0.300666666666667	0.0233650207519531
0.304	0.0247955322265625
0.307333333333334	0.0200271606445313
0.310666666666667	0.00810623168945313
0.314	-0.00238418579101563
0.317333333333334	-0.00667572021484375
0.320666666666667	-0.00524520874023438
0.324	0.0019073486328125
0.327333333333334	0.0095367431640625
0.330666666666667	0.0181198120117188
0.334	0.0200271606445313
0.337333333333334	0.0171661376953125
0.340666666666667	0.0119209289550781
0.344	0.00858306884765625
0.347333333333334	0.00905990600585938
0.350666666666667	0.0119209289550781
0.354	0.0166893005371094
0.357333333333334	0.0157356262207031
0.360666666666667	0.0109672546386719
0.364	0.00333786010742188
0.367333333333334	-0.00286102294921875
0.370666666666667	-0.00858306884765625
0.374	-0.011444091796875
0.377333333333334	-0.00619888305664063
0.380666666666667	0.00429153442382813
0.384	0.011444091796875
0.387333333333334	0.0128746032714844
0.390666666666667	0.0104904174804688
0.394	0.0100135803222656
0.397333333333334	0.00858306884765625
0.400666666666667	0.00762939453125
0.404	0.0109672546386719
0.407333333333334	0.0166893005371094
0.410666666666667	0.0205039978027344
0.414	0.0166893005371094
0.417333333333334	0.00810623168945313
0.420666666666667	-0.000476837158203125
0.424	-0.00667572021484375
0.427333333333334	-0.0109672546386719
0.430666666666667	-0.011444091796875
0.434	-0.0104904174804688
0.437333333333334	-0.00667572021484375
0.440666666666667	-0.00429153442382813
0.444	-0.00286102294921875
0.447333333333334	-0.00143051147460938
0.450666666666667	0.003814697265625
0.454	0.0123977661132813
0.457333333333334	0.0152587890625
0.460666666666667	0.0147819519042969
0.464	0.0138282775878906
0.467333333333334	0.0157356262207031
0.470666666666667	0.0181198120117188
0.474	0.0147819519042969
0.477333333333334	0.0100135803222656
0.480666666666667	0.00238418579101563
0.484	-0.003814697265625
0.487333333333334	-0.00762939453125
0.490666666666667	-0.011444091796875
0.494	-0.0128746032714844
0.497333333333334	-0.0104904174804688
0.500666666666667	-0.00524520874023438
0.504	0.00095367431640625
0.507333333333334	0.00286102294921875
0.510666666666667	0.00429153442382813
0.514	0.00524520874023438
0.517333333333334	0.00667572021484375
0.520666666666667	0.00810623168945313
0.524	0.00762939453125
0.527333333333334	0.0057220458984375
0.530666666666667	0.0019073486328125
0.534	0.0019073486328125
0.537333333333334	0.00286102294921875
0.540666666666667	0.00238418579101563
0.544	-0.003814697265625
0.547333333333334	-0.0119209289550781
0.550666666666667	-0.0152587890625
0.554	-0.0143051147460938
0.557333333333334	-0.0104904174804688
0.560666666666667	-0.0057220458984375
0.564	0.00333786010742188
0.567333333333334	0.0162124633789063
0.570666666666667	0.0224113464355469
0.574	0.0243186950683594
0.577333333333334	0.0252723693847656
0.580666666666667	0.0276565551757813
0.584	0.0290870666503906
0.587333333333334	0.0257492065429688
0.590666666666667	0.0219345092773438
0.594	0.0157356262207031
0.597333333333334	0.0109672546386719
0.600666666666667	0.00667572021484375
0.604	0.00429153442382813
0.607333333333334	0.00429153442382813
0.610666666666667	0.0019073486328125
0.614	-0.00095367431640625
0.617333333333334	-0.00476837158203125
0.620666666666667	-0.00715255737304688
0.624	-0.0104904174804688
0.627333333333334	-0.0176429748535156
0.630666666666667	-0.0219345092773438
0.634	-0.026702880859375
0.637333333333334	-0.0257492065429688
0.640666666666667	-0.0243186950683594
0.644	-0.0209808349609375
0.647333333333334	-0.0147819519042969
0.650666666666667	-0.00476837158203125
0.654	0.00429153442382813
0.657333333333334	0.00524520874023438
0.660666666666667	0.0019073486328125
0.664	-0.0019073486328125
0.667333333333334	-0.003814697265625
0.670666666666667	-0.00715255737304688
0.674	-0.0123977661132813
0.677333333333334	-0.0162124633789063
0.680666666666667	-0.0166893005371094
0.684	-0.0119209289550781
0.687333333333334	-0.00858306884765625
0.690666666666667	-0.00762939453125
0.694	-0.00667572021484375
0.697333333333334	-0.00238418579101563
0.700666666666667	0.000476837158203125
0.704	-0.003814697265625
0.707333333333334	-0.0095367431640625
0.710666666666667	-0.00762939453125
0.714	0.00143051147460938
0.717333333333334	0.0104904174804688
0.720666666666667	0.0133514404296875
0.724	0.011444091796875
0.727333333333334	0.00715255737304688
0.730666666666667	0.0019073486328125
0.734	-0.00762939453125
0.737333333333334	-0.0205039978027344
0.740666666666667	-0.030517578125
0.744	-0.0324249267578125
0.747333333333334	-0.0238418579101563
0.750666666666667	-0.0133514404296875
0.754	-0.00619888305664063
0.757333333333334	0
0.760666666666667	0.00286102294921875
0.764	0.003814697265625
0.767333333333334	0.00143051147460938
0.770666666666667	-0.003814697265625
0.774	-0.00476837158203125
0.777333333333334	-0.00238418579101563
0.780666666666667	0.00286102294921875
0.784	0.00286102294921875
0.787333333333334	-0.00143051147460938
0.790666666666667	-0.0057220458984375
0.794	-0.00762939453125
0.797333333333334	-0.00858306884765625
0.800666666666667	-0.00762939453125
0.804	-0.00476837158203125
0.807333333333334	-0.0019073486328125
0.810666666666667	-0.00286102294921875
0.814	-0.0057220458984375
0.817333333333334	-0.00810623168945313
0.820666666666667	-0.011444091796875
0.824	-0.0166893005371094
0.827333333333334	-0.0200271606445313
0.830666666666667	-0.0195503234863281
0.834	-0.0200271606445313
0.837333333333334	-0.0219345092773438
0.840666666666667	-0.0247955322265625
0.844	-0.0233650207519531
0.847333333333334	-0.0205039978027344
0.850666666666667	-0.0181198120117188
0.854	-0.0162124633789063
0.857333333333334	-0.0128746032714844
0.860666666666667	-0.00810623168945313
0.864	-0.00429153442382813
0.867333333333334	-0.000476837158203125
0.870666666666667	-0.000476837158203125
0.874	-0.00286102294921875
0.877333333333334	-0.0123977661132813
0.880666666666667	-0.0224113464355469
0.884	-0.0290870666503906
0.887333333333334	-0.0300407409667969
0.890666666666667	-0.0247955322265625
0.894	-0.0147819519042969
0.897333333333334	-0.00429153442382813
0.900666666666667	0.0019073486328125
0.904	0.00524520874023438
0.907333333333334	0.0057220458984375
0.910666666666667	0.00810623168945313
0.914	0.00905990600585938
0.917333333333334	0.0152587890625
0.920666666666667	0.0224113464355469
0.924	0.0290870666503906
0.927333333333334	0.0290870666503906
0.930666666666667	0.0224113464355469
0.934	0.0128746032714844
0.937333333333334	0.00238418579101563
0.940666666666667	-0.00095367431640625
0.944	-0.003814697265625
0.947333333333334	-0.00810623168945313
0.950666666666667	-0.0128746032714844
0.954	-0.0147819519042969
0.957333333333334	-0.0157356262207031
0.960666666666667	-0.019073486328125
0.964	-0.0224113464355469
0.967333333333334	-0.0200271606445313
0.970666666666667	-0.011444091796875
0.974	-0.00143051147460938
0.977333333333334	0.00524520874023438
0.980666666666667	0.00810623168945313
0.984	0.0104904174804688
0.987333333333334	0.011444091796875
0.990666666666667	0.00905990600585938
0.994	0.00476837158203125
0.997333333333334	0.00238418579101563
1.00066666666667	0.00524520874023438
1.004	0.00905990600585938
1.00733333333334	0.00905990600585938
1.01066666666667	0.0057220458984375
1.014	0.00143051147460938
1.01733333333334	0
1.02066666666667	0.00095367431640625
1.024	0.00238418579101563
1.02733333333334	0.00333786010742188
1.03066666666667	0.00143051147460938
1.034	0.000476837158203125
1.03733333333334	-0.0019073486328125
1.04066666666667	-0.00524520874023438
1.044	-0.00905990600585938
1.04733333333334	-0.0109672546386719
1.05066666666667	-0.0104904174804688
1.054	-0.00810623168945313
1.05733333333334	-0.00667572021484375
1.06066666666667	-0.00286102294921875
1.064	0.00429153442382813
1.06733333333334	0.0157356262207031
1.07066666666667	0.0238418579101563
1.074	0.0271797180175781
1.07733333333334	0.0271797180175781
1.08066666666667	0.02288818359375
1.084	0.0157356262207031
1.08733333333334	0.00762939453125
1.09066666666667	0.00095367431640625
1.094	-0.00286102294921875
1.09733333333334	-0.003814697265625
1.10066666666667	-0.00286102294921875
1.104	0
1.10733333333334	0.00333786010742188
1.11066666666667	0.0095367431640625
1.114	0.0147819519042969
1.11733333333334	0.0166893005371094
1.12066666666667	0.0181198120117188
1.124	0.0200271606445313
1.12733333333334	0.0185966491699219
1.13066666666667	0.0152587890625
1.134	0.0109672546386719
1.13733333333334	0.00858306884765625
1.14066666666667	0.00810623168945313
1.144	0.00667572021484375
1.14733333333334	0.00810623168945313
1.15066666666667	0.00858306884765625
1.154	0.011444091796875
1.15733333333334	0.0147819519042969
1.16066666666667	0.0166893005371094
1.164	0.0181198120117188
1.16733333333334	0.0185966491699219
1.17066666666667	0.0214576721191406
1.174	0.02288818359375
1.17733333333334	0.02288818359375
1.18066666666667	0.02288818359375
1.184	0.0243186950683594
1.18733333333334	0.0271797180175781
1.19066666666667	0.0314712524414063
1.194	0.0348091125488281
1.19733333333334	0.0352859497070313
1.20066666666667	0.0295639038085938
1.204	0.0243186950683594
1.20733333333334	0.0200271606445313
1.21066666666667	0.0143051147460938
1.214	0.0109672546386719
1.21733333333334	0.0119209289550781
1.22066666666667	0.0166893005371094
1.224	0.0185966491699219
1.22733333333334	0.0157356262207031
1.23066666666667	0.00905990600585938
1.234	0.00429153442382813
1.23733333333334	0.00143051147460938
1.24066666666667	0
1.244	-0.00143051147460938
1.24733333333334	-0.00286102294921875
1.25066666666667	-0.000476837158203125
1.254	-0.00095367431640625
1.25733333333334	-0.00524520874023438
1.26066666666667	-0.011444091796875
1.264	-0.0157356262207031
1.26733333333334	-0.0143051147460938
1.27066666666667	-0.0123977661132813
1.274	-0.00810623168945313
1.27733333333334	-0.00286102294921875
1.28066666666667	0.00333786010742188
1.284	0.0095367431640625
1.28733333333334	0.0138282775878906
1.29066666666667	0.0176429748535156
1.294	0.0209808349609375
1.29733333333334	0.0247955322265625
1.30066666666667	0.0257492065429688
1.304	0.0195503234863281
1.30733333333334	0.0157356262207031
1.31066666666667	0.0166893005371094
1.314	0.0209808349609375
1.31733333333334	0.02288818359375
1.32066666666667	0.0214576721191406
1.324	0.0205039978027344
1.32733333333334	0.0176429748535156
1.33066666666667	0.0128746032714844
1.334	0.011444091796875
1.33733333333334	0.0128746032714844
1.34066666666667	0.0176429748535156
1.344	0.0252723693847656
1.34733333333334	0.0333786010742188
1.35066666666667	0.0376701354980469
1.354	0.0352859497070313
1.35733333333334	0.0286102294921875
1.36066666666667	0.019073486328125
1.364	0.0109672546386719
1.36733333333334	0.00762939453125
1.37066666666667	0.00762939453125
1.374	0.00810623168945313
1.37733333333334	0.0100135803222656
1.38066666666667	0.0133514404296875
1.384	0.0176429748535156
1.38733333333334	0.0224113464355469
1.39066666666667	0.0290870666503906
1.394	0.0352859497070313
1.39733333333334	0.03814697265625
1.40066666666667	0.0391006469726563
1.404	0.0400543212890625
1.40733333333334	0.0367164611816406
1.41066666666667	0.0286102294921875
1.414	0.0219345092773438
1.41733333333334	0.02288818359375
1.42066666666667	0.0281333923339844
1.424	0.0324249267578125
1.42733333333334	0.0376701354980469
1.43066666666667	0.0433921813964844
1.434	0.0462532043457031
1.43733333333334	0.0410079956054688
1.44066666666667	0.0314712524414063
1.444	0.0209808349609375
1.44733333333334	0.0100135803222656
1.45066666666667	0.00095367431640625
1.454	-0.00333786010742188
1.45733333333334	-0.00095367431640625
1.46066666666667	0.00429153442382813
1.464	0.0123977661132813
1.46733333333334	0.0195503234863281
1.47066666666667	0.0238418579101563
1.474	0.0209808349609375
1.47733333333334	0.0152587890625
1.48066666666667	0.011444091796875
1.484	0.0095367431640625
1.48733333333334	0.0100135803222656
1.49066666666667	0.011444091796875
1.494	0.0152587890625
1.49733333333334	0.0200271606445313
1.50066666666667	0.019073486328125
1.504	0.0100135803222656
1.50733333333334	-0.00524520874023438
1.51066666666667	-0.0166893005371094
1.514	-0.0224113464355469
1.51733333333334	-0.026702880859375
1.52066666666667	-0.026702880859375
1.524	-0.0209808349609375
1.52733333333334	-0.011444091796875
1.53066666666667	-0.0057220458984375
1.534	-0.00667572021484375
1.53733333333334	-0.00810623168945313
1.54066666666667	-0.0100135803222656
1.544	-0.0100135803222656
1.54733333333334	-0.00858306884765625
1.55066666666667	-0.00762939453125
1.554	-0.00524520874023438
1.55733333333334	-0.00333786010742188
1.56066666666667	-0.000476837158203125
1.564	0.00095367431640625
1.56733333333334	-0.00095367431640625
1.57066666666667	-0.00429153442382813
1.574	-0.003814697265625
1.57733333333334	-0.000476837158203125
1.58066666666667	0.0057220458984375
1.584	0.011444091796875
1.58733333333334	0.0176429748535156
1.59066666666667	0.0205039978027344
1.594	0.0181198120117188
1.59733333333334	0.0128746032714844
1.60066666666667	0.00715255737304688
1.604	0.00476837158203125
1.60733333333334	0.0019073486328125
1.61066666666667	-0.00095367431640625
1.614	-0.0019073486328125
1.61733333333334	0.00143051147460938
1.62066666666667	0.00333786010742188
1.624	0
1.62733333333334	-0.00715255737304688
1.63066666666667	-0.0100135803222656
1.634	-0.00619888305664063
1.63733333333334	0.00143051147460938
1.64066666666667	0.0104904174804688
1.644	0.0181198120117188
1.64733333333334	0.0233650207519531
1.65066666666667	0.0247955322265625
1.654	0.0224113464355469
1.65733333333334	0.0166893005371094
1.66066666666667	0.00667572021484375
1.664	-0.00143051147460938
1.66733333333334	-0.00333786010742188
1.67066666666667	-0.00238418579101563
1.674	-0.000476837158203125
1.67733333333334	0.00524520874023438
1.68066666666667	0.0162124633789063
1.684	0.0271797180175781
1.68733333333334	0.0314712524414063
1.69066666666667	0.0309944152832031
1.694	0.0290870666503906
1.69733333333334	0.0209808349609375
1.70066666666667	0.011444091796875
1.704	0.0057220458984375
1.70733333333334	0.003814697265625
1.71066666666667	0.00238418579101563
1.714	0.00095367431640625
1.71733333333334	0.00143051147460938
1.72066666666667	0.000476837158203125
1.724	-0.00286102294921875
1.72733333333334	-0.0057220458984375
1.73066666666667	-0.00524520874023438
1.734	-0.00715255737304688
1.73733333333334	-0.0104904174804688
1.74066666666667	-0.0128746032714844
1.744	-0.0109672546386719
1.74733333333334	-0.0057220458984375
1.75066666666667	-0.00286102294921875
1.754	-0.000476837158203125
1.75733333333334	0.00143051147460938
1.76066666666667	0.00524520874023438
1.764	0.00762939453125
1.76733333333334	0.0100135803222656
1.77066666666667	0.0147819519042969
1.774	0.0205039978027344
1.77733333333334	0.0262260437011719
1.78066666666667	0.0262260437011719
1.784	0.0233650207519531
1.78733333333334	0.0152587890625
1.79066666666667	0.0057220458984375
1.794	-0.000476837158203125
1.79733333333334	0
1.80066666666667	0.00715255737304688
1.804	0.0157356262207031
1.80733333333334	0.0224113464355469
1.81066666666667	0.0319480895996094
1.814	0.0376701354980469
1.81733333333334	0.0348091125488281
1.82066666666667	0.0247955322265625
1.824	0.0152587890625
1.82733333333334	0.0152587890625
1.83066666666667	0.0147819519042969
1.834	0.0152587890625
1.83733333333334	0.0152587890625
1.84066666666667	0.0185966491699219
1.844	0.0219345092773438
1.84733333333334	0.0238418579101563
1.85066666666667	0.026702880859375
1.854	0.0262260437011719
1.85733333333334	0.0252723693847656
1.86066666666667	0.0238418579101563
1.864	0.0233650207519531
1.86733333333334	0.0200271606445313
1.87066666666667	0.0147819519042969
1.874	0.0123977661132813
1.87733333333334	0.0109672546386719
1.88066666666667	0.00905990600585938
1.884	0.00667572021484375
1.88733333333334	0.00333786010742188
1.89066666666667	-0.00095367431640625
1.894	-0.00667572021484375
1.89733333333334	-0.00905990600585938
1.90066666666667	-0.00858306884765625
1.904	-0.00810623168945313
1.90733333333334	-0.00667572021484375
1.91066666666667	-0.00333786010742188
1.914	0.00524520874023438
1.91733333333334	0.0128746032714844
1.92066666666667	0.0171661376953125
1.924	0.0152587890625
1.92733333333334	0.0109672546386719
1.93066666666667	0.00905990600585938
1.934	0.00810623168945313
1.93733333333334	0.00667572021484375
1.94066666666667	0.00333786010742188
1.944	0.00286102294921875
1.94733333333334	0.00286102294921875
1.95066666666667	0.00286102294921875
1.954	0.00238418579101563
1.95733333333334	0.00238418579101563
1.96066666666667	0.0057220458984375
1.964	0.0095367431640625
1.96733333333334	0.0133514404296875
1.97066666666667	0.0143051147460938
1.974	0.0109672546386719
1.97733333333334	0.00905990600585938
1.98066666666667	0.00715255737304688
1.984	0.00476837158203125
1.98733333333334	-0.00095367431640625
1.99066666666667	-0.00762939453125
1.994	-0.0104904174804688
1.99733333333334	-0.0143051147460938
2.00066666666667	-0.0205039978027344
2.004	-0.0257492065429688
2.00733333333334	-0.0276565551757813
2.01066666666667	-0.0247955322265625
2.014	-0.0209808349609375
2.01733333333334	-0.0176429748535156
2.02066666666667	-0.0176429748535156
2.024	-0.0171661376953125
2.02733333333334	-0.0157356262207031
2.03066666666667	-0.0104904174804688
2.034	-0.00762939453125
2.03733333333334	-0.00619888305664063
2.04066666666667	-0.00715255737304688
2.044	-0.0104904174804688
2.04733333333334	-0.0123977661132813
2.05066666666667	-0.0119209289550781
2.054	-0.0100135803222656
2.05733333333334	-0.00858306884765625
2.06066666666667	-0.00667572021484375
2.064	-0.003814697265625
2.06733333333334	-0.00524520874023438
2.07066666666667	-0.00858306884765625
2.074	-0.0109672546386719
2.07733333333334	-0.0119209289550781
2.08066666666667	-0.0138282775878906
2.084	-0.0176429748535156
2.08733333333334	-0.0166893005371094
2.09066666666667	-0.0152587890625
2.094	-0.0143051147460938
2.09733333333334	-0.0128746032714844
2.10066666666667	-0.00905990600585938
2.104	-0.00095367431640625
2.10733333333334	0.00476837158203125
2.11066666666667	0.00476837158203125
2.114	0.000476837158203125
2.11733333333334	-0.0057220458984375
2.12066666666667	-0.0100135803222656
2.124	-0.0162124633789063
2.12733333333334	-0.019073486328125
2.13066666666667	-0.0200271606445313
2.134	-0.0152587890625
2.13733333333334	-0.00715255737304688
2.14066666666667	0.00333786010742188
2.144	0.0104904174804688
2.14733333333334	0.00810623168945313
2.15066666666667	0.00143051147460938
2.154	-0.00762939453125
2.15733333333334	-0.0157356262207031
2.16066666666667	-0.0219345092773438
2.164	-0.0252723693847656
2.16733333333334	-0.0238418579101563
2.17066666666667	-0.0219345092773438
2.174	-0.0185966491699219
2.17733333333334	-0.0143051147460938
2.18066666666667	-0.0147819519042969
2.184	-0.0157356262207031
2.18733333333334	-0.0176429748535156
2.19066666666667	-0.0181198120117188
2.194	-0.0233650207519531
2.19733333333334	-0.0290870666503906
2.20066666666667	-0.0276565551757813
2.204	-0.0224113464355469
2.20733333333334	-0.0123977661132813
2.21066666666667	-0.00858306884765625
2.214	-0.00762939453125
2.21733333333334	-0.0104904174804688
2.22066666666667	-0.0109672546386719
2.224	-0.00619888305664063
2.22733333333334	-0.00143051147460938
2.23066666666667	0.00524520874023438
2.234	0.0100135803222656
2.23733333333334	0.0162124633789063
2.24066666666667	0.0147819519042969
2.244	0.00476837158203125
2.24733333333334	-0.00715255737304688
2.25066666666667	-0.0143051147460938
2.254	-0.0157356262207031
2.25733333333334	-0.0166893005371094
2.26066666666667	-0.0162124633789063
2.264	-0.011444091796875
2.26733333333334	-0.0057220458984375
2.27066666666667	0.003814697265625
2.274	0.0138282775878906
2.27733333333334	0.0243186950683594
2.28066666666667	0.0295639038085938
2.284	0.0276565551757813
2.28733333333334	0.0247955322265625
2.29066666666667	0.0224113464355469
2.294	0.0185966491699219
2.29733333333334	0.00905990600585938
2.30066666666667	-0.00286102294921875
2.304	-0.00858306884765625
2.30733333333334	-0.0123977661132813
2.31066666666667	-0.0181198120117188
2.314	-0.0214576721191406
2.31733333333334	-0.0166893005371094
2.32066666666667	-0.00619888305664063
2.324	0.000476837158203125
2.32733333333334	0.0019073486328125
2.33066666666667	0.00143051147460938
2.334	0.00143051147460938
2.33733333333334	0.0019073486328125
2.34066666666667	0.00143051147460938
2.344	0.00095367431640625
2.34733333333334	0.00429153442382813
2.35066666666667	0.0123977661132813
2.354	0.0176429748535156
2.35733333333334	0.0152587890625
2.36066666666667	0.0100135803222656
2.364	0.00524520874023438
2.36733333333334	-0.000476837158203125
2.37066666666667	-0.00715255737304688
2.374	-0.00905990600585938
2.37733333333334	-0.00524520874023438
2.38066666666667	0
2.384	0.00286102294921875
2.38733333333334	0.00429153442382813
2.39066666666667	0.00667572021484375
2.394	0.00715255737304688
2.39733333333334	0.00667572021484375
2.40066666666667	0.00476837158203125
2.404	0.00762939453125
2.40733333333334	0.0123977661132813
2.41066666666667	0.0176429748535156
2.414	0.0205039978027344
2.41733333333334	0.0181198120117188
2.42066666666667	0.0162124633789063
2.424	0.0147819519042969
2.42733333333334	0.0119209289550781
2.43066666666667	0.00524520874023438
2.434	-0.00238418579101563
2.43733333333334	-0.00429153442382813
2.44066666666667	-0.00095367431640625
2.444	0.0019073486328125
2.44733333333334	0.00286102294921875
2.45066666666667	0.00095367431640625
2.454	-0.00333786010742188
2.45733333333334	-0.0100135803222656
2.46066666666667	-0.0185966491699219
2.464	-0.0243186950683594
2.46733333333334	-0.0252723693847656
2.47066666666667	-0.0238418579101563
2.474	-0.0205039978027344
2.47733333333334	-0.0152587890625
2.48066666666667	-0.003814697265625
2.484	0.00858306884765625
2.48733333333334	0.0152587890625
2.49066666666667	0.0166893005371094
2.494	0.0181198120117188
2.49733333333334	0.0195503234863281
2.50066666666667	0.0181198120117188
2.504	0.011444091796875
2.50733333333334	0.00524520874023438
2.51066666666667	0.00238418579101563
2.514	0.0019073486328125
2.51733333333334	-0.000476837158203125
2.52066666666667	-0.00429153442382813
2.524	-0.00429153442382813
2.52733333333334	-0.0019073486328125
2.53066666666667	0.00286102294921875
2.534	0.00524520874023438
2.53733333333334	0.00905990600585938
2.54066666666667	0.0109672546386719
2.544	0.0133514404296875
2.54733333333334	0.0133514404296875
2.55066666666667	0.011444091796875
2.554	0.00762939453125
2.55733333333334	0.003814697265625
2.56066666666667	0.003814697265625
2.564	0.00333786010742188
2.56733333333334	0.0019073486328125
2.57066666666667	0.00286102294921875
2.574	0.00667572021484375
2.57733333333334	0.00858306884765625
2.58066666666667	0.0057220458984375
2.584	0.00286102294921875
2.58733333333334	0.00286102294921875
2.59066666666667	0.0019073486328125
2.594	-0.00095367431640625
2.59733333333334	-0.00143051147460938
2.60066666666667	0.00095367431640625
2.604	0.0057220458984375
2.60733333333334	0.00762939453125
2.61066666666667	0.0095367431640625
2.614	0.0123977661132813
2.61733333333334	0.0133514404296875
2.62066666666667	0.0104904174804688
2.624	0.00286102294921875
2.62733333333334	-0.00238418579101563
2.63066666666667	-0.00238418579101563
2.634	0.00095367431640625
2.63733333333334	0.00238418579101563
2.64066666666667	0.000476837158203125
2.644	-0.0019073486328125
2.64733333333334	-0.00286102294921875
2.65066666666667	-0.003814697265625
2.654	-0.00429153442382813
2.65733333333334	-0.00476837158203125
2.66066666666667	-0.0019073486328125
2.664	0.000476837158203125
2.66733333333334	-0.00238418579101563
2.67066666666667	-0.0095367431640625
2.674	-0.0181198120117188
2.67733333333334	-0.0195503234863281
2.68066666666667	-0.0171661376953125
2.684	-0.0119209289550781
2.68733333333334	-0.00762939453125
2.69066666666667	-0.00429153442382813
2.694	-0.00333786010742188
2.69733333333334	-0.00524520874023438
2.70066666666667	-0.00810623168945313
2.704	-0.0109672546386719
2.70733333333334	-0.0109672546386719
2.71066666666667	-0.00858306884765625
2.714	-0.00333786010742188
2.71733333333334	-0.00238418579101563
2.72066666666667	-0.0057220458984375
2.724	-0.00905990600585938
2.72733333333334	-0.00905990600585938
2.73066666666667	-0.00667572021484375
2.734	-0.00858306884765625
2.73733333333334	-0.0095367431640625
2.74066666666667	-0.00858306884765625
2.744	-0.0057220458984375
2.74733333333334	-0.00762939453125
2.75066666666667	-0.0119209289550781
2.754	-0.00905990600585938
2.75733333333334	0.000476837158203125
2.76066666666667	0.0095367431640625
2.764	0.0119209289550781
2.76733333333334	0.00667572021484375
2.77066666666667	-0.000476837158203125
2.774	-0.0104904174804688
2.77733333333334	-0.0209808349609375
2.78066666666667	-0.0257492065429688
2.784	-0.0224113464355469
2.78733333333334	-0.0152587890625
2.79066666666667	-0.011444091796875
2.794	-0.00858306884765625
2.79733333333334	-0.0057220458984375
2.80066666666667	-0.00858306884765625
2.804	-0.0147819519042969
2.80733333333334	-0.0147819519042969
2.81066666666667	-0.00762939453125
2.814	-0.00333786010742188
2.81733333333334	-0.00905990600585938
2.82066666666667	-0.0147819519042969
2.824	-0.0152587890625
2.82733333333334	-0.0133514404296875
2.83066666666667	-0.011444091796875
2.834	-0.0100135803222656
2.83733333333334	-0.00429153442382813
2.84066666666667	0
2.844	0
2.84733333333334	-0.0019073486328125
2.85066666666667	-0.00286102294921875
2.854	-0.000476837158203125
2.85733333333334	0.00143051147460938
2.86066666666667	0.0057220458984375
2.864	0.0100135803222656
2.86733333333334	0.0104904174804688
2.87066666666667	0.00667572021484375
2.874	0.00238418579101563
2.87733333333334	-0.000476837158203125
2.88066666666667	-0.00238418579101563
2.884	-0.00286102294921875
2.88733333333334	0.00143051147460938
2.89066666666667	0.00619888305664063
2.894	0.00905990600585938
2.89733333333334	0.00715255737304688
2.90066666666667	0.003814697265625
2.904	-0.003814697265625
2.90733333333334	-0.0123977661132813
2.91066666666667	-0.0157356262207031
2.914	-0.0123977661132813
2.91733333333334	-0.00667572021484375
2.92066666666667	-0.00333786010742188
2.924	0.00143051147460938
2.92733333333334	0.00333786010742188
2.93066666666667	0.00238418579101563
2.934	-0.00238418579101563
2.93733333333334	-0.003814697265625
2.94066666666667	-0.00524520874023438
2.944	-0.00858306884765625
2.94733333333334	-0.0157356262207031
2.95066666666667	-0.0195503234863281
2.954	-0.0214576721191406
2.95733333333334	-0.02288818359375
2.96066666666667	-0.0224113464355469
2.964	-0.0195503234863281
2.96733333333334	-0.0143051147460938
2.97066666666667	-0.0123977661132813
2.974	-0.0128746032714844
2.97733333333334	-0.0123977661132813
2.98066666666667	-0.00858306884765625
2.984	-0.00476837158203125
2.98733333333334	-0.00143051147460938
2.99066666666667	0.0019073486328125
2.994	0.00619888305664063
2.99733333333334	0.0123977661132813
3.00066666666667	0.0195503234863281
3.004	0.0238418579101563
3.00733333333334	0.0262260437011719
3.01066666666667	0.0243186950683594
3.014	0.019073486328125
3.01733333333334	0.00858306884765625
3.02066666666667	-0.00238418579101563
3.024	-0.00667572021484375
3.02733333333334	-0.00333786010742188
3.03066666666667	0.00429153442382813
3.034	0.00810623168945313
3.03733333333334	0.0104904174804688
3.04066666666667	0.0057220458984375
3.044	0.000476837158203125
3.04733333333334	-0.00667572021484375
3.05066666666667	-0.0109672546386719
3.054	-0.00715255737304688
3.05733333333334	0.0019073486328125
3.06066666666667	0.0152587890625
3.064	0.0238418579101563
3.06733333333334	0.0295639038085938
3.07066666666667	0.0352859497070313
3.074	0.0405311584472656
3.07733333333334	0.0472068786621094
3.08066666666667	0.0500679016113282
3.084	0.0524520874023438
3.08733333333334	0.0524520874023438
3.09066666666667	0.0472068786621094
3.094	0.0410079956054688
3.09733333333334	0.0386238098144531
3.10066666666667	0.0462532043457031
3.104	0.0605583190917969
3.10733333333334	0.0739097595214844
3.11066666666667	0.0844001770019531
3.114	0.0905990600585938
3.11733333333334	0.0944137573242188
3.12066666666667	0.0948905944824219
3.124	0.0948905944824219
3.12733333333334	0.100135803222656
3.13066666666667	0.10824203491211
3.134	0.116348266601563
3.13733333333334	0.122547149658203
3.14066666666667	0.124931335449219
3.144	0.123977661132813
3.14733333333334	0.119209289550781
3.15066666666667	0.114917755126953
3.154	0.111103057861328
3.15733333333334	0.105857849121094
3.16066666666667	0.0996589660644531
3.164	0.095367431640625
3.16733333333334	0.0972747802734375
3.17066666666667	0.100135803222656
3.174	0.100135803222656
3.17733333333334	0.0948905944824219
3.18066666666667	0.0867843627929688
3.184	0.0772476196289063
3.18733333333334	0.0672340393066407
3.19066666666667	0.0586509704589844
3.194	0.0567436218261719
3.19733333333334	0.0600814819335938
3.20066666666667	0.0658035278320313
3.204	0.0681877136230469
3.20733333333334	0.0643730163574219
3.21066666666667	0.0586509704589844
3.214	0.05340576171875
3.21733333333334	0.0510215759277344
3.22066666666667	0.0472068786621094
3.224	0.0414848327636719
3.22733333333334	0.0362396240234375
3.23066666666667	0.0309944152832031
3.234	0.0252723693847656
3.23733333333334	0.019073486328125
3.24066666666667	0.0181198120117188
3.244	0.0200271606445313
3.24733333333334	0.0224113464355469
3.25066666666667	0.02288818359375
3.254	0.0238418579101563
3.25733333333334	0.0257492065429688
3.26066666666667	0.0247955322265625
3.264	0.0252723693847656
3.26733333333334	0.0252723693847656
3.27066666666667	0.0271797180175781
3.274	0.0286102294921875
3.27733333333334	0.0290870666503906
3.28066666666667	0.0324249267578125
3.284	0.0362396240234375
3.28733333333334	0.0405311584472656
3.29066666666667	0.0438690185546875
3.294	0.0438690185546875
3.29733333333334	0.0452995300292969
3.30066666666667	0.0395774841308594
3.304	0.0300407409667969
3.30733333333334	0.0214576721191406
3.31066666666667	0.0214576721191406
3.314	0.0271797180175781
3.31733333333334	0.0276565551757813
3.32066666666667	0.0262260437011719
3.324	0.0247955322265625
3.32733333333334	0.0252723693847656
3.33066666666667	0.0205039978027344
3.334	0.0128746032714844
3.33733333333334	0.0109672546386719
3.34066666666667	0.0138282775878906
3.344	0.0162124633789063
3.34733333333334	0.0166893005371094
3.35066666666667	0.0181198120117188
3.354	0.0195503234863281
3.35733333333334	0.0181198120117188
3.36066666666667	0.0133514404296875
3.364	0.0104904174804688
3.36733333333334	0.00858306884765625
3.37066666666667	0.00810623168945313
3.374	0.00667572021484375
3.37733333333334	0.0057220458984375
3.38066666666667	0.00619888305664063
3.384	0.00715255737304688
3.38733333333334	0.00858306884765625
3.39066666666667	0.00762939453125
3.394	0.00286102294921875
3.39733333333334	-0.00333786010742188
3.40066666666667	-0.0100135803222656
3.404	-0.0100135803222656
3.40733333333334	-0.00715255737304688
3.41066666666667	-0.00286102294921875
3.414	0.000476837158203125
3.41733333333334	0.00238418579101563
3.42066666666667	0.00762939453125
3.424	0.00905990600585938
3.42733333333334	0.00762939453125
3.43066666666667	0.00286102294921875
3.434	-0.00286102294921875
3.43733333333334	-0.0057220458984375
3.44066666666667	-0.00619888305664063
3.444	-0.00333786010742188
3.44733333333334	-0.0019073486328125
3.45066666666667	-0.00333786010742188
3.454	-0.0019073486328125
3.45733333333334	0
3.46066666666667	0
3.464	-0.00238418579101563
3.46733333333334	-0.00476837158203125
3.47066666666667	-0.00619888305664063
3.474	-0.0095367431640625
3.47733333333334	-0.0128746032714844
3.48066666666667	-0.0143051147460938
3.484	-0.0166893005371094
3.48733333333334	-0.0195503234863281
3.49066666666667	-0.0224113464355469
3.494	-0.0205039978027344
3.49733333333334	-0.0162124633789063
3.50066666666667	-0.011444091796875
3.504	-0.00810623168945313
3.50733333333334	-0.00715255737304688
3.51066666666667	-0.00476837158203125
3.514	0
3.51733333333334	0.00715255737304688
3.52066666666667	0.00667572021484375
3.524	0.00143051147460938
3.52733333333334	-0.00286102294921875
3.53066666666667	-0.00143051147460938
3.534	0.000476837158203125
3.53733333333334	-0.00095367431640625
3.54066666666667	-0.00095367431640625
3.544	0.00476837158203125
3.54733333333334	0.0171661376953125
3.55066666666667	0.0247955322265625
3.554	0.0247955322265625
3.55733333333334	0.0195503234863281
3.56066666666667	0.0138282775878906
3.564	0.00810623168945313
3.56733333333334	-0.00238418579101563
3.57066666666667	-0.0138282775878906
3.574	-0.0205039978027344
3.57733333333334	-0.0205039978027344
3.58066666666667	-0.0166893005371094
3.584	-0.0133514404296875
3.58733333333334	-0.00715255737304688
3.59066666666667	0.00095367431640625
3.594	0.0100135803222656
3.59733333333334	0.0195503234863281
3.60066666666667	0.0233650207519531
3.604	0.0233650207519531
3.60733333333334	0.0209808349609375
3.61066666666667	0.0219345092773438
3.614	0.0200271606445313
3.61733333333334	0.0109672546386719
3.62066666666667	0.00238418579101563
3.624	0.00286102294921875
3.62733333333334	0.0100135803222656
3.63066666666667	0.0123977661132813
3.634	0.0095367431640625
3.63733333333334	0.00429153442382813
3.64066666666667	-0.00143051147460938
3.644	-0.0109672546386719
3.64733333333334	-0.0219345092773438
3.65066666666667	-0.0286102294921875
3.654	-0.0300407409667969
3.65733333333334	-0.026702880859375
3.66066666666667	-0.0181198120117188
3.664	-0.0057220458984375
3.66733333333334	0.0057220458984375
3.67066666666667	0.0104904174804688
3.674	0.00810623168945313
3.67733333333334	0.00286102294921875
3.68066666666667	-0.00667572021484375
3.684	-0.0185966491699219
3.68733333333334	-0.034332275390625
3.69066666666667	-0.0524520874023438
3.694	-0.0715255737304688
3.69733333333334	-0.0886917114257813
3.70066666666667	-0.102996826171875
3.704	-0.120639801025391
3.70733333333334	-0.14638900756836
3.71066666666667	-0.177383422851563
3.714	-0.205516815185547
3.71733333333334	-0.230789184570313
3.72066666666667	-0.257492065429688
3.724	-0.284194946289063
3.72733333333334	-0.302314758300781
3.73066666666667	-0.308513641357422
3.734	-0.306129455566406
3.73733333333334	-0.299930572509766
3.74066666666667	-0.288963317871094
3.744	-0.268936157226563
3.74733333333334	-0.236988067626953
3.75066666666667	-0.193119049072266
3.754	-0.138282775878906
3.75733333333334	-0.0743865966796875
3.76066666666667	-0.00476837158203125
3.764	0.0677108764648438
3.76733333333334	0.140666961669922
3.77066666666667	0.216007232666016
3.774	0.287055969238281
3.77733333333334	0.354766845703125
3.78066666666667	0.414848327636719
3.784	0.472068786621094
3.78733333333334	0.524997711181641
3.79066666666667	0.566482543945313
3.794	0.598907470703125
3.79733333333334	0.620365142822266
3.80066666666667	0.644683837890625
3.804	0.668525695800782
3.80733333333334	0.691413879394532
3.81066666666667	0.710010528564453
3.814	0.72479248046875
3.81733333333334	0.736236572265625
3.82066666666667	0.738620758056641
3.824	0.730991363525391
3.82733333333334	0.716209411621094
3.83066666666667	0.697612762451172
3.834	0.677585601806641
3.83733333333334	0.659942626953125
3.84066666666667	0.648975372314453
3.844	0.640869140625
3.84733333333334	0.629901885986328
3.85066666666667	0.613212585449219
3.854	0.594615936279297
3.85733333333334	0.573158264160157
3.86066666666667	0.54311752319336
3.864	0.505924224853516
3.86733333333334	0.46682357788086
3.87066666666667	0.433444976806641
3.874	0.40435791015625
3.87733333333334	0.375747680664063
3.88066666666667	0.348567962646485
3.884	0.323772430419922
3.88733333333334	0.302791595458985
3.89066666666667	0.280380249023438
3.894	0.255584716796875
3.89733333333334	0.23031234741211
3.90066666666667	0.207901000976563
3.904	0.190258026123047
3.90733333333334	0.171661376953125
3.91066666666667	0.151157379150391
3.914	0.130176544189453
3.91733333333334	0.115394592285156
3.92066666666667	0.104427337646485
3.924	0.0944137573242188
3.92733333333334	0.0844001770019531
3.93066666666667	0.0796318054199219
3.934	0.0791549682617188
3.93733333333334	0.0762939453125
3.94066666666667	0.0691413879394532
3.944	0.0600814819335938
3.94733333333334	0.0553131103515625
3.95066666666667	0.0557899475097657
3.954	0.0605583190917969
3.95733333333334	0.064849853515625
3.96066666666667	0.0710487365722657
3.964	0.080108642578125
3.96733333333334	0.0939369201660156
3.97066666666667	0.105381011962891
3.974	0.111103057861328
3.97733333333334	0.115394592285156
3.98066666666667	0.122547149658203
3.984	0.134468078613281
3.98733333333334	0.152111053466797
3.99066666666667	0.178813934326172
3.994	0.218391418457031
3.99733333333334	0.270366668701172
4.00066666666667	0.330924987792969
4.004	0.399112701416016
4.00733333333334	0.471115112304688
4.01066666666667	0.545978546142578
4.014	0.623703002929688
4.01733333333334	0.70953369140625
4.02066666666667	0.809669494628906
4.024	0.918865203857422
4.02733333333334	1.03235244750977
4.03066666666667	1.14917755126953
4.034	1.27124786376953
4.03733333333334	1.39141082763672
4.04066666666667	1.49869918823242
4.044	1.58786773681641
4.04733333333334	1.6632080078125
4.05066666666667	1.72853469848633
4.054	1.77860260009766
4.05733333333334	1.81150436401367
4.06066666666667	1.82008743286133
4.064	1.80864334106446
4.06733333333334	1.77669525146485
4.07066666666667	1.72710418701172
4.074	1.65748596191406
4.07733333333334	1.56927108764649
4.08066666666667	1.47247314453125
4.084	1.36852264404297
4.08733333333334	1.26266479492188
4.09066666666667	1.14870071411133
4.094	1.03759765625
4.09733333333334	0.93221664428711
4.10066666666667	0.831127166748047
4.104	0.738620758056641
4.10733333333334	0.654697418212891
4.11066666666667	0.583171844482422
4.114	0.514507293701172
4.11733333333334	0.450611114501953
4.12066666666667	0.396728515625
4.124	0.355243682861328
4.12733333333334	0.319957733154297
4.13066666666667	0.28371810913086
4.134	0.25320053100586
4.13733333333334	0.231742858886719
4.14066666666667	0.214099884033203
4.144	0.193119049072266
4.14733333333334	0.170230865478516
4.15066666666667	0.153541564941406
4.154	0.1373291015625
4.15733333333334	0.116825103759766
4.16066666666667	0.0958442687988281
4.164	0.080108642578125
4.16733333333334	0.0734329223632813
4.17066666666667	0.0677108764648438
4.174	0.0643730163574219
4.17733333333334	0.0629425048828125
4.18066666666667	0.064849853515625
4.184	0.0634193420410157
4.18733333333334	0.0567436218261719
4.19066666666667	0.0472068786621094
4.194	0.0376701354980469
4.19733333333334	0.0324249267578125
4.20066666666667	0.0271797180175781
4.204	0.0238418579101563
4.20733333333334	0.0214576721191406
4.21066666666667	0.0219345092773438
4.214	0.0243186950683594
4.21733333333334	0.0238418579101563
4.22066666666667	0.0200271606445313
4.224	0.0181198120117188
4.22733333333334	0.0157356262207031
4.23066666666667	0.00810623168945313
4.234	-0.000476837158203125
4.23733333333334	-0.003814697265625
4.24066666666667	0
4.244	0.000476837158203125
4.24733333333334	-0.0019073486328125
4.25066666666667	-0.00238418579101563
4.254	-0.0019073486328125
4.25733333333334	-0.00524520874023438
4.26066666666667	-0.0109672546386719
4.264	-0.011444091796875
4.26733333333334	-0.00858306884765625
4.27066666666667	-0.00905990600585938
4.274	-0.0157356262207031
4.27733333333334	-0.02288818359375
4.28066666666667	-0.0300407409667969
4.284	-0.0414848327636719
4.28733333333334	-0.0543594360351563
4.29066666666667	-0.0615119934082032
4.294	-0.0658035278320313
4.29733333333334	-0.072479248046875
4.30066666666667	-0.0863075256347656
4.304	-0.103473663330078
4.30733333333334	-0.11444091796875
4.31066666666667	-0.123023986816406
4.314	-0.129222869873047
4.31733333333334	-0.137805938720703
4.32066666666667	-0.144481658935547
4.324	-0.149250030517578
4.32733333333334	-0.157833099365235
4.33066666666667	-0.172138214111328
4.334	-0.18453598022461
4.33733333333334	-0.189304351806641
4.34066666666667	-0.19073486328125
4.344	-0.193595886230469
4.34733333333334	-0.195503234863281
4.35066666666667	-0.191688537597656
4.354	-0.186443328857422
4.35733333333334	-0.18310546875
4.36066666666667	-0.176429748535156
4.364	-0.160694122314453
4.36733333333334	-0.143527984619141
4.37066666666667	-0.131607055664063
4.374	-0.129222869873047
4.37733333333334	-0.125408172607422
4.38066666666667	-0.119686126708985
4.384	-0.11587142944336
4.38733333333334	-0.115394592285156
4.39066666666667	-0.11444091796875
4.394	-0.107765197753906
4.39733333333334	-0.09918212890625
4.40066666666667	-0.0948905944824219
4.404	-0.0905990600585938
4.40733333333334	-0.0815391540527344
4.41066666666667	-0.0691413879394532
4.414	-0.0576972961425782
4.41733333333334	-0.0514984130859375
4.42066666666667	-0.0462532043457031
4.424	-0.0424385070800781
4.42733333333334	-0.0433921813964844
4.43066666666667	-0.0443458557128906
4.434	-0.0457763671875
4.43733333333334	-0.0438690185546875
4.44066666666667	-0.0429153442382813
4.444	-0.0448226928710938
4.44733333333334	-0.0462532043457031
4.45066666666667	-0.0448226928710938
4.454	-0.0414848327636719
4.45733333333334	-0.0405311584472656
4.46066666666667	-0.0376701354980469
4.464	-0.0329017639160156
4.46733333333334	-0.0300407409667969
4.47066666666667	-0.0314712524414063
4.474	-0.0324249267578125
4.47733333333334	-0.0276565551757813
4.48066666666667	-0.0243186950683594
4.484	-0.0257492065429688
4.48733333333334	-0.0257492065429688
4.49066666666667	-0.0214576721191406
4.494	-0.0162124633789063
4.49733333333334	-0.0181198120117188
4.50066666666667	-0.0257492065429688
4.504	-0.0295639038085938
4.50733333333334	-0.0324249267578125
4.51066666666667	-0.0357627868652344
4.514	-0.0438690185546875
4.51733333333334	-0.0472068786621094
4.52066666666667	-0.0429153442382813
4.524	-0.0362396240234375
4.52733333333334	-0.0314712524414063
4.53066666666667	-0.0295639038085938
4.534	-0.0262260437011719
4.53733333333334	-0.0243186950683594
4.54066666666667	-0.0233650207519531
4.544	-0.0200271606445313
4.54733333333334	-0.0109672546386719
4.55066666666667	-0.00095367431640625
4.554	0.00524520874023438
4.55733333333334	0.00762939453125
4.56066666666667	0.00762939453125
4.564	0.00238418579101563
4.56733333333334	-0.00858306884765625
4.57066666666667	-0.0195503234863281
4.574	-0.0262260437011719
4.57733333333334	-0.0281333923339844
4.58066666666667	-0.0290870666503906
4.584	-0.026702880859375
4.58733333333334	-0.0247955322265625
4.59066666666667	-0.0214576721191406
4.594	-0.0200271606445313
4.59733333333334	-0.0200271606445313
4.60066666666667	-0.0200271606445313
4.604	-0.0205039978027344
4.60733333333334	-0.0224113464355469
4.61066666666667	-0.0281333923339844
4.614	-0.0319480895996094
4.61733333333334	-0.0329017639160156
4.62066666666667	-0.0348091125488281
4.624	-0.0414848327636719
4.62733333333334	-0.0452995300292969
4.63066666666667	-0.0452995300292969
4.634	-0.0438690185546875
4.63733333333334	-0.0452995300292969
4.64066666666667	-0.0452995300292969
4.644	-0.0424385070800781
4.64733333333334	-0.0400543212890625
4.65066666666667	-0.03814697265625
4.654	-0.0371932983398438
4.65733333333334	-0.0333786010742188
4.66066666666667	-0.030517578125
4.664	-0.0286102294921875
4.66733333333334	-0.0281333923339844
4.67066666666667	-0.0281333923339844
4.674	-0.0281333923339844
4.67733333333334	-0.030517578125
4.68066666666667	-0.0338554382324219
4.684	-0.034332275390625
4.68733333333334	-0.0324249267578125
4.69066666666667	-0.030517578125
4.694	-0.0319480895996094
4.69733333333334	-0.0314712524414063
4.70066666666667	-0.030517578125
4.704	-0.0281333923339844
4.70733333333334	-0.0243186950683594
4.71066666666667	-0.0195503234863281
4.714	-0.0147819519042969
4.71733333333334	-0.00858306884765625
4.72066666666667	0.003814697265625
4.724	0.0104904174804688
4.72733333333334	0.00858306884765625
4.73066666666667	0.00095367431640625
4.734	-0.0019073486328125
4.73733333333334	-0.003814697265625
4.74066666666667	-0.0100135803222656
4.744	-0.0123977661132813
4.74733333333334	-0.0095367431640625
4.75066666666667	-0.0095367431640625
4.754	-0.0147819519042969
4.75733333333334	-0.0195503234863281
4.76066666666667	-0.02288818359375
4.764	-0.0300407409667969
4.76733333333334	-0.0362396240234375
4.77066666666667	-0.034332275390625
4.774	-0.0271797180175781
4.77733333333334	-0.02288818359375
4.78066666666667	-0.0209808349609375
4.784	-0.0157356262207031
4.78733333333334	-0.00905990600585938
4.79066666666667	-0.00238418579101563
4.794	0.00095367431640625
4.79733333333334	0.0057220458984375
4.80066666666667	0.0104904174804688
4.804	0.0128746032714844
4.80733333333334	0.00905990600585938
4.81066666666667	0.00095367431640625
4.814	-0.00715255737304688
4.81733333333334	-0.0166893005371094
4.82066666666667	-0.0238418579101563
4.824	-0.0309944152832031
4.82733333333334	-0.0348091125488281
4.83066666666667	-0.0362396240234375
4.834	-0.0352859497070313
4.83733333333334	-0.0319480895996094
4.84066666666667	-0.0300407409667969
4.844	-0.0290870666503906
4.84733333333334	-0.0271797180175781
4.85066666666667	-0.0247955322265625
4.854	-0.0262260437011719
4.85733333333334	-0.0319480895996094
4.86066666666667	-0.0367164611816406
4.864	-0.0362396240234375
4.86733333333334	-0.0300407409667969
4.87066666666667	-0.02288818359375
4.874	-0.011444091796875
4.87733333333334	-0.00095367431640625
4.88066666666667	0.00429153442382813
4.884	0.00238418579101563
4.88733333333334	-0.00476837158203125
4.89066666666667	-0.0143051147460938
4.894	-0.02288818359375
4.89733333333334	-0.0262260437011719
4.90066666666667	-0.0276565551757813
4.904	-0.0281333923339844
4.90733333333334	-0.0314712524414063
4.91066666666667	-0.034332275390625
4.914	-0.0371932983398438
4.91733333333334	-0.0400543212890625
4.92066666666667	-0.0443458557128906
4.924	-0.0481605529785156
4.92733333333334	-0.0481605529785156
4.93066666666667	-0.0448226928710938
4.934	-0.041961669921875
4.93733333333334	-0.041961669921875
4.94066666666667	-0.0410079956054688
4.944	-0.0391006469726563
4.94733333333334	-0.0371932983398438
4.95066666666667	-0.0376701354980469
4.954	-0.0376701354980469
4.95733333333334	-0.0367164611816406
4.96066666666667	-0.0333786010742188
4.964	-0.0314712524414063
4.96733333333334	-0.0286102294921875
4.97066666666667	-0.0271797180175781
4.974	-0.0252723693847656
4.97733333333334	-0.0247955322265625
4.98066666666667	-0.0286102294921875
4.984	-0.030517578125
4.98733333333334	-0.0324249267578125
4.99066666666667	-0.0329017639160156
4.994	-0.0357627868652344
4.99733333333334	-0.0376701354980469
5.00066666666667	-0.0338554382324219
5.004	-0.026702880859375
5.00733333333334	-0.0209808349609375
5.01066666666667	-0.0209808349609375
5.014	-0.0205039978027344
5.01733333333334	-0.019073486328125
5.02066666666667	-0.0171661376953125
5.024	-0.0152587890625
5.02733333333334	-0.0123977661132813
5.03066666666667	-0.003814697265625
5.034	0.00143051147460938
5.03733333333334	0.00095367431640625
5.04066666666667	-0.00476837158203125
5.044	-0.011444091796875
5.04733333333334	-0.0166893005371094
5.05066666666667	-0.0209808349609375
5.054	-0.0214576721191406
5.05733333333334	-0.019073486328125
5.06066666666667	-0.0171661376953125
5.064	-0.0162124633789063
5.06733333333334	-0.0157356262207031
5.07066666666667	-0.0166893005371094
5.074	-0.0185966491699219
5.07733333333334	-0.0205039978027344
5.08066666666667	-0.0219345092773438
5.084	-0.0271797180175781
5.08733333333334	-0.0333786010742188
5.09066666666667	-0.0352859497070313
5.094	-0.0348091125488281
5.09733333333334	-0.0319480895996094
5.10066666666667	-0.0300407409667969
5.104	-0.0243186950683594
5.10733333333334	-0.0181198120117188
5.11066666666667	-0.0147819519042969
5.114	-0.0138282775878906
5.11733333333334	-0.0123977661132813
5.12066666666667	-0.00715255737304688
5.124	-0.000476837158203125
5.12733333333334	0.00524520874023438
5.13066666666667	0.003814697265625
5.134	0.000476837158203125
5.13733333333334	-0.00619888305664063
5.14066666666667	-0.0128746032714844
5.144	-0.0209808349609375
5.14733333333334	-0.0271797180175781
5.15066666666667	-0.0276565551757813
5.154	-0.0262260437011719
5.15733333333334	-0.0247955322265625
5.16066666666667	-0.0224113464355469
5.164	-0.0195503234863281
5.16733333333334	-0.0205039978027344
5.17066666666667	-0.0219345092773438
5.174	-0.0195503234863281
5.17733333333334	-0.0133514404296875
5.18066666666667	-0.0119209289550781
5.184	-0.0143051147460938
5.18733333333334	-0.0138282775878906
5.19066666666667	-0.0119209289550781
5.194	-0.0104904174804688
5.19733333333334	-0.011444091796875
5.20066666666667	-0.0100135803222656
5.204	-0.0095367431640625
5.20733333333334	-0.0104904174804688
5.21066666666667	-0.0123977661132813
5.214	-0.0157356262207031
5.21733333333334	-0.0195503234863281
5.22066666666667	-0.0214576721191406
5.224	-0.0224113464355469
5.22733333333334	-0.0209808349609375
5.23066666666667	-0.0200271606445313
5.234	-0.0195503234863281
5.23733333333334	-0.0200271606445313
5.24066666666667	-0.0214576721191406
5.244	-0.0200271606445313
5.24733333333334	-0.0205039978027344
5.25066666666667	-0.0209808349609375
5.254	-0.0257492065429688
5.25733333333334	-0.0362396240234375
5.26066666666667	-0.0476837158203125
5.264	-0.0562667846679688
5.26733333333334	-0.0600814819335938
5.27066666666667	-0.0624656677246094
5.274	-0.0605583190917969
5.27733333333334	-0.0529289245605469
5.28066666666667	-0.0467300415039063
5.284	-0.0443458557128906
5.28733333333334	-0.041961669921875
5.29066666666667	-0.0352859497070313
5.294	-0.0300407409667969
5.29733333333334	-0.026702880859375
5.30066666666667	-0.0200271606445313
5.304	-0.0147819519042969
5.30733333333334	-0.0157356262207031
5.31066666666667	-0.0233650207519531
5.314	-0.0300407409667969
5.31733333333334	-0.0333786010742188
5.32066666666667	-0.0333786010742188
5.324	-0.0314712524414063
5.32733333333334	-0.0295639038085938
5.33066666666667	-0.0286102294921875
5.334	-0.030517578125
5.33733333333334	-0.0348091125488281
5.34066666666667	-0.0386238098144531
5.344	-0.0405311584472656
5.34733333333334	-0.0400543212890625
5.35066666666667	-0.0362396240234375
5.354	-0.026702880859375
5.35733333333334	-0.0176429748535156
5.36066666666667	-0.0162124633789063
5.364	-0.0195503234863281
5.36733333333334	-0.0209808349609375
5.37066666666667	-0.0205039978027344
5.374	-0.0224113464355469
5.37733333333334	-0.0262260437011719
5.38066666666667	-0.026702880859375
5.384	-0.0281333923339844
5.38733333333334	-0.0309944152832031
5.39066666666667	-0.0333786010742188
5.394	-0.0338554382324219
5.39733333333334	-0.0329017639160156
5.40066666666667	-0.0314712524414063
5.404	-0.0271797180175781
5.40733333333334	-0.0238418579101563
5.41066666666667	-0.0238418579101563
5.414	-0.0271797180175781
5.41733333333334	-0.0290870666503906
5.42066666666667	-0.0295639038085938
5.424	-0.0281333923339844
5.42733333333334	-0.0271797180175781
5.43066666666667	-0.0252723693847656
5.434	-0.0205039978027344
5.43733333333334	-0.0157356262207031
5.44066666666667	-0.0119209289550781
5.444	-0.0109672546386719
5.44733333333334	-0.0133514404296875
5.45066666666667	-0.0166893005371094
5.454	-0.0205039978027344
5.45733333333334	-0.0205039978027344
5.46066666666667	-0.0209808349609375
5.464	-0.0224113464355469
5.46733333333334	-0.0195503234863281
5.47066666666667	-0.0162124633789063
5.474	-0.0128746032714844
5.47733333333334	-0.0138282775878906
5.48066666666667	-0.0166893005371094
5.484	-0.0181198120117188
5.48733333333334	-0.0200271606445313
5.49066666666667	-0.0224113464355469
5.494	-0.0262260437011719
5.49733333333334	-0.030517578125
5.50066666666667	-0.0309944152832031
5.504	-0.0309944152832031
5.50733333333334	-0.0338554382324219
5.51066666666667	-0.0391006469726563
5.514	-0.0414848327636719
5.51733333333334	-0.0386238098144531
5.52066666666667	-0.0333786010742188
5.524	-0.030517578125
5.52733333333334	-0.0271797180175781
5.53066666666667	-0.0224113464355469
5.534	-0.0157356262207031
5.53733333333334	-0.0128746032714844
5.54066666666667	-0.0119209289550781
5.544	-0.0143051147460938
5.54733333333334	-0.019073486328125
5.55066666666667	-0.0233650207519531
5.554	-0.0281333923339844
5.55733333333334	-0.0286102294921875
5.56066666666667	-0.0324249267578125
5.564	-0.0319480895996094
5.56733333333334	-0.0314712524414063
5.57066666666667	-0.0295639038085938
5.574	-0.030517578125
5.57733333333334	-0.0352859497070313
5.58066666666667	-0.0400543212890625
5.584	-0.0476837158203125
5.58733333333334	-0.0519752502441407
5.59066666666667	-0.0567436218261719
5.594	-0.0586509704589844
5.59733333333334	-0.0586509704589844
5.60066666666667	-0.0553131103515625
5.604	-0.0519752502441407
5.60733333333334	-0.0500679016113282
5.61066666666667	-0.0467300415039063
5.614	-0.041961669921875
5.61733333333334	-0.0371932983398438
5.62066666666667	-0.0314712524414063
5.624	-0.0247955322265625
5.62733333333334	-0.0195503234863281
5.63066666666667	-0.0224113464355469
5.634	-0.0276565551757813
5.63733333333334	-0.0348091125488281
5.64066666666667	-0.0405311584472656
5.644	-0.041961669921875
5.64733333333334	-0.0371932983398438
5.65066666666667	-0.0271797180175781
5.654	-0.0214576721191406
5.65733333333334	-0.0200271606445313
5.66066666666667	-0.0209808349609375
5.664	-0.0238418579101563
5.66733333333334	-0.0271797180175781
5.67066666666667	-0.0329017639160156
5.674	-0.0357627868652344
5.67733333333334	-0.0348091125488281
5.68066666666667	-0.0348091125488281
5.684	-0.0352859497070313
5.68733333333334	-0.0391006469726563
5.69066666666667	-0.0405311584472656
5.694	-0.0433921813964844
5.69733333333334	-0.0462532043457031
5.70066666666667	-0.0448226928710938
5.704	-0.0405311584472656
5.70733333333334	-0.034332275390625
5.71066666666667	-0.0300407409667969
5.714	-0.0271797180175781
5.71733333333334	-0.026702880859375
5.72066666666667	-0.0281333923339844
5.724	-0.0314712524414063
5.72733333333334	-0.0348091125488281
5.73066666666667	-0.0376701354980469
5.734	-0.0395774841308594
5.73733333333334	-0.0386238098144531
5.74066666666667	-0.0367164611816406
5.744	-0.0357627868652344
5.74733333333334	-0.034332275390625
5.75066666666667	-0.0295639038085938
5.754	-0.0233650207519531
5.75733333333334	-0.019073486328125
5.76066666666667	-0.0176429748535156
5.764	-0.0162124633789063
5.76733333333334	-0.0162124633789063
5.77066666666667	-0.0195503234863281
5.774	-0.02288818359375
5.77733333333334	-0.0252723693847656
5.78066666666667	-0.0290870666503906
5.784	-0.0348091125488281
5.78733333333334	-0.041961669921875
5.79066666666667	-0.0472068786621094
5.794	-0.0524520874023438
5.79733333333334	-0.0548362731933594
5.80066666666667	-0.0553131103515625
5.804	-0.05340576171875
5.80733333333334	-0.0467300415039063
5.81066666666667	-0.0376701354980469
5.814	-0.0271797180175781
5.81733333333334	-0.0214576721191406
5.82066666666667	-0.0176429748535156
5.824	-0.0181198120117188
5.82733333333334	-0.0243186950683594
5.83066666666667	-0.0338554382324219
5.834	-0.0443458557128906
5.83733333333334	-0.0514984130859375
5.84066666666667	-0.0557899475097657
5.844	-0.0505447387695313
5.84733333333334	-0.0405311584472656
5.85066666666667	-0.0319480895996094
5.854	-0.0281333923339844
5.85733333333334	-0.0276565551757813
5.86066666666667	-0.0309944152832031
5.864	-0.0376701354980469
5.86733333333334	-0.0457763671875
5.87066666666667	-0.0557899475097657
5.874	-0.0624656677246094
5.87733333333334	-0.0629425048828125
5.88066666666667	-0.057220458984375
5.884	-0.0529289245605469
5.88733333333334	-0.0500679016113282
5.89066666666667	-0.0424385070800781
5.894	-0.0329017639160156
5.89733333333334	-0.0281333923339844
5.90066666666667	-0.0295639038085938
5.904	-0.0324249267578125
5.90733333333334	-0.0329017639160156
5.91066666666667	-0.0352859497070313
5.914	-0.0386238098144531
5.91733333333334	-0.0400543212890625
5.92066666666667	-0.0367164611816406
5.924	-0.0300407409667969
5.92733333333334	-0.026702880859375
5.93066666666667	-0.0262260437011719
5.934	-0.0257492065429688
5.93733333333334	-0.0247955322265625
5.94066666666667	-0.0257492065429688
5.944	-0.0290870666503906
5.94733333333334	-0.0300407409667969
5.95066666666667	-0.0262260437011719
5.954	-0.02288818359375
5.95733333333334	-0.0233650207519531
5.96066666666667	-0.026702880859375
5.964	-0.0333786010742188
5.96733333333334	-0.0395774841308594
5.97066666666667	-0.0438690185546875
5.974	-0.0452995300292969
5.97733333333334	-0.0429153442382813
5.98066666666667	-0.0357627868652344
5.984	-0.026702880859375
5.98733333333334	-0.0214576721191406
5.99066666666667	-0.0171661376953125
5.994	-0.00858306884765625
5.99733333333334	0.003814697265625
6.00066666666667	0.0109672546386719
6.004	0.0123977661132813
6.00733333333334	0.0147819519042969
6.01066666666667	0.0133514404296875
6.014	0.00429153442382813
6.01733333333334	-0.00905990600585938
6.02066666666667	-0.0205039978027344
6.024	-0.0262260437011719
6.02733333333334	-0.0295639038085938
6.03066666666667	-0.0309944152832031
6.034	-0.0319480895996094
6.03733333333334	-0.0324249267578125
6.04066666666667	-0.0295639038085938
6.044	-0.0286102294921875
6.04733333333334	-0.0271797180175781
6.05066666666667	-0.0252723693847656
6.054	-0.0214576721191406
6.05733333333334	-0.0162124633789063
6.06066666666667	-0.0143051147460938
6.064	-0.0147819519042969
6.06733333333334	-0.0214576721191406
6.07066666666667	-0.0290870666503906
6.074	-0.0357627868652344
6.07733333333334	-0.0424385070800781
6.08066666666667	-0.0448226928710938
6.084	-0.0424385070800781
6.08733333333334	-0.0324249267578125
6.09066666666667	-0.0238418579101563
6.094	-0.019073486328125
6.09733333333334	-0.0214576721191406
6.10066666666667	-0.0257492065429688
6.104	-0.0290870666503906
6.10733333333334	-0.0295639038085938
6.11066666666667	-0.0276565551757813
6.114	-0.026702880859375
6.11733333333334	-0.0233650207519531
6.12066666666667	-0.0195503234863281
6.124	-0.0152587890625
6.12733333333334	-0.0152587890625
6.13066666666667	-0.0171661376953125
6.134	-0.0157356262207031
6.13733333333334	-0.0128746032714844
6.14066666666667	-0.0109672546386719
6.144	-0.0109672546386719
6.14733333333334	-0.0123977661132813
6.15066666666667	-0.0143051147460938
6.154	-0.0181198120117188
6.15733333333334	-0.0238418579101563
6.16066666666667	-0.0257492065429688
6.164	-0.0281333923339844
6.16733333333334	-0.0309944152832031
6.17066666666667	-0.0367164611816406
6.174	-0.041961669921875
6.17733333333334	-0.0443458557128906
6.18066666666667	-0.0486373901367188
6.184	-0.0500679016113282
6.18733333333334	-0.049591064453125
6.19066666666667	-0.0472068786621094
6.194	-0.0433921813964844
6.19733333333334	-0.0414848327636719
6.20066666666667	-0.0400543212890625
6.204	-0.0391006469726563
6.20733333333334	-0.0386238098144531
6.21066666666667	-0.0371932983398438
6.214	-0.0357627868652344
6.21733333333334	-0.0300407409667969
6.22066666666667	-0.0262260437011719
6.224	-0.0243186950683594
6.22733333333334	-0.0238418579101563
6.23066666666667	-0.0200271606445313
6.234	-0.0143051147460938
6.23733333333334	-0.0147819519042969
6.24066666666667	-0.0171661376953125
6.244	-0.02288818359375
6.24733333333334	-0.0300407409667969
6.25066666666667	-0.0405311584472656
6.254	-0.0505447387695313
6.25733333333334	-0.0557899475097657
6.26066666666667	-0.057220458984375
6.264	-0.0538825988769532
6.26733333333334	-0.0491142272949219
6.27066666666667	-0.0429153442382813
6.274	-0.03814697265625
6.27733333333334	-0.0352859497070313
6.28066666666667	-0.0333786010742188
6.284	-0.0329017639160156
6.28733333333334	-0.0309944152832031
6.29066666666667	-0.0319480895996094
6.294	-0.0352859497070313
6.29733333333334	-0.0414848327636719
6.30066666666667	-0.0472068786621094
6.304	-0.0519752502441407
6.30733333333334	-0.0562667846679688
6.31066666666667	-0.0557899475097657
6.314	-0.0514984130859375
6.31733333333334	-0.0467300415039063
6.32066666666667	-0.041961669921875
6.324	-0.0391006469726563
6.32733333333334	-0.0367164611816406
6.33066666666667	-0.0357627868652344
6.334	-0.0357627868652344
6.33733333333334	-0.0352859497070313
6.34066666666667	-0.0348091125488281
6.344	-0.0324249267578125
6.34733333333334	-0.0324249267578125
6.35066666666667	-0.0324249267578125
6.354	-0.0319480895996094
6.35733333333334	-0.0262260437011719
6.36066666666667	-0.0185966491699219
6.364	-0.0143051147460938
6.36733333333334	-0.0143051147460938
6.37066666666667	-0.019073486328125
6.374	-0.0224113464355469
6.37733333333334	-0.0281333923339844
6.38066666666667	-0.0371932983398438
6.384	-0.0405311584472656
6.38733333333334	-0.0367164611816406
6.39066666666667	-0.0286102294921875
6.394	-0.0224113464355469
6.39733333333334	-0.0195503234863281
6.40066666666667	-0.0166893005371094
6.404	-0.0162124633789063
6.40733333333334	-0.0181198120117188
6.41066666666667	-0.0205039978027344
6.414	-0.02288818359375
6.41733333333334	-0.0247955322265625
6.42066666666667	-0.026702880859375
6.424	-0.0295639038085938
6.42733333333334	-0.0329017639160156
6.43066666666667	-0.0371932983398438
6.434	-0.0433921813964844
6.43733333333334	-0.0472068786621094
6.44066666666667	-0.0505447387695313
6.444	-0.0505447387695313
6.44733333333334	-0.0500679016113282
6.45066666666667	-0.0486373901367188
6.454	-0.0452995300292969
6.45733333333334	-0.0429153442382813
6.46066666666667	-0.0391006469726563
6.464	-0.0391006469726563
6.46733333333334	-0.0395774841308594
6.47066666666667	-0.0405311584472656
6.474	-0.041961669921875
6.47733333333334	-0.0433921813964844
6.48066666666667	-0.0467300415039063
6.484	-0.0467300415039063
6.48733333333334	-0.0462532043457031
6.49066666666667	-0.0486373901367188
6.494	-0.0486373901367188
6.49733333333334	-0.0448226928710938
6.50066666666667	-0.0386238098144531
6.504	-0.0362396240234375
6.50733333333334	-0.0371932983398438
6.51066666666667	-0.0400543212890625
6.514	-0.0476837158203125
6.51733333333334	-0.0586509704589844
6.52066666666667	-0.06866455078125
6.524	-0.0739097595214844
6.52733333333334	-0.0734329223632813
6.53066666666667	-0.0696182250976563
6.534	-0.0615119934082032
6.53733333333334	-0.0491142272949219
6.54066666666667	-0.0405311584472656
6.544	-0.0352859497070313
6.54733333333334	-0.0329017639160156
6.55066666666667	-0.030517578125
6.554	-0.0300407409667969
6.55733333333334	-0.0329017639160156
6.56066666666667	-0.034332275390625
6.564	-0.0348091125488281
6.56733333333334	-0.0314712524414063
6.57066666666667	-0.0295639038085938
6.574	-0.0281333923339844
6.57733333333334	-0.0300407409667969
6.58066666666667	-0.0333786010742188
6.584	-0.0348091125488281
6.58733333333334	-0.0367164611816406
6.59066666666667	-0.03814697265625
6.594	-0.0414848327636719
6.59733333333334	-0.0405311584472656
6.60066666666667	-0.0348091125488281
6.604	-0.0276565551757813
6.60733333333334	-0.0224113464355469
6.61066666666667	-0.0181198120117188
6.614	-0.0133514404296875
6.61733333333334	-0.00858306884765625
6.62066666666667	-0.00905990600585938
6.624	-0.0133514404296875
6.62733333333334	-0.0214576721191406
6.63066666666667	-0.0286102294921875
6.634	-0.0348091125488281
6.63733333333334	-0.0410079956054688
6.64066666666667	-0.0443458557128906
6.644	-0.0457763671875
6.64733333333334	-0.0424385070800781
6.65066666666667	-0.0400543212890625
6.654	-0.03814697265625
6.65733333333334	-0.03814697265625
6.66066666666667	-0.0395774841308594
6.664	-0.0386238098144531
[truncated: 2,506 more rows]
