# Supplementary material for: Phase-Specific Parameter Estimation in Chiral HPLC Using 1‑Site, 2‑Site Stochastic Models, and Unified Equation Approach
Source: Anal Chem. 2026 Apr 29;98(18):13925–39. doi: 10.1021/acs.analchem.6c01634 (PMC13177292; doi:10.1021/acs.analchem.6c01634)
Supplement: Supplementary file 2 [file ac6c01634_si_002.zip › SupportingInformation/01_isotherm_fit/CELL4_data/LORA_CELL4_05_10_25408.CSV]

0.000333333333333334	0.00905990600585938
0.00366666666666667	0.011444091796875
0.007	0.00810623168945313
0.0103333333333334	0.000476837158203125
0.0136666666666667	-0.0057220458984375
0.017	-0.0123977661132813
0.0203333333333334	-0.019073486328125
0.0236666666666667	-0.0233650207519531
0.027	-0.0233650207519531
0.0303333333333334	-0.0205039978027344
0.0336666666666667	-0.0171661376953125
0.037	-0.0128746032714844
0.0403333333333334	-0.00667572021484375
0.0436666666666667	-0.00143051147460938
0.047	0.00286102294921875
0.0503333333333334	0.00476837158203125
0.0536666666666667	0.00619888305664063
0.057	0.003814697265625
0.0603333333333334	0.00095367431640625
0.0636666666666667	-0.00095367431640625
0.067	-0.00143051147460938
0.0703333333333334	-0.00095367431640625
0.0736666666666667	-0.00238418579101563
0.077	0.000476837158203125
0.0803333333333334	0.0019073486328125
0.0836666666666667	0.003814697265625
0.087	0.00619888305664063
0.0903333333333334	0.0104904174804688
0.0936666666666667	0.0147819519042969
0.097	0.0133514404296875
0.100333333333334	0.0104904174804688
0.103666666666667	0.00476837158203125
0.107	-0.00286102294921875
0.110333333333334	-0.0100135803222656
0.113666666666667	-0.0157356262207031
0.117	-0.0152587890625
0.120333333333334	-0.0162124633789063
0.123666666666667	-0.0185966491699219
0.127	-0.0200271606445313
0.130333333333334	-0.0233650207519531
0.133666666666667	-0.0262260437011719
0.137	-0.030517578125
0.140333333333334	-0.0290870666503906
0.143666666666667	-0.0238418579101563
0.147	-0.0176429748535156
0.150333333333334	-0.0138282775878906
0.153666666666667	-0.0119209289550781
0.157	-0.0123977661132813
0.160333333333334	-0.0152587890625
0.163666666666667	-0.0171661376953125
0.167	-0.0185966491699219
0.170333333333334	-0.0185966491699219
0.173666666666667	-0.0205039978027344
0.177	-0.0238418579101563
0.180333333333334	-0.0233650207519531
0.183666666666667	-0.0209808349609375
0.187	-0.0171661376953125
0.190333333333334	-0.0166893005371094
0.193666666666667	-0.0181198120117188
0.197	-0.0166893005371094
0.200333333333334	-0.0195503234863281
0.203666666666667	-0.0238418579101563
0.207	-0.0319480895996094
0.210333333333334	-0.034332275390625
0.213666666666667	-0.0333786010742188
0.217	-0.0314712524414063
0.220333333333334	-0.0247955322265625
0.223666666666667	-0.0143051147460938
0.227	-0.0019073486328125
0.230333333333334	0.00524520874023438
0.233666666666667	0.0095367431640625
0.237	0.0104904174804688
0.240333333333334	0.00715255737304688
0.243666666666667	-0.003814697265625
0.247	-0.0166893005371094
0.250333333333334	-0.0224113464355469
0.253666666666667	-0.02288818359375
0.257	-0.0219345092773438
0.260333333333334	-0.0224113464355469
0.263666666666667	-0.0166893005371094
0.267	-0.00905990600585938
0.270333333333334	-0.00524520874023438
0.273666666666667	-0.00715255737304688
0.277	-0.0109672546386719
0.280333333333334	-0.0128746032714844
0.283666666666667	-0.0181198120117188
0.287	-0.0238418579101563
0.290333333333334	-0.026702880859375
0.293666666666667	-0.0243186950683594
0.297	-0.0214576721191406
0.300333333333334	-0.0205039978027344
0.303666666666667	-0.0157356262207031
0.307	-0.00762939453125
0.310333333333334	-0.00095367431640625
0.313666666666667	0.000476837158203125
0.317	0.00143051147460938
0.320333333333334	0.00143051147460938
0.323666666666667	-0.00286102294921875
0.327	-0.0119209289550781
0.330333333333334	-0.0166893005371094
0.333666666666667	-0.0176429748535156
0.337	-0.0200271606445313
0.340333333333334	-0.0243186950683594
0.343666666666667	-0.0281333923339844
0.347	-0.0290870666503906
0.350333333333334	-0.0329017639160156
0.353666666666667	-0.0376701354980469
0.357	-0.0433921813964844
0.360333333333334	-0.0429153442382813
0.363666666666667	-0.0414848327636719
0.367	-0.0414848327636719
0.370333333333334	-0.0448226928710938
0.373666666666667	-0.0486373901367188
0.377	-0.0457763671875
0.380333333333334	-0.0400543212890625
0.383666666666667	-0.0357627868652344
0.387	-0.0348091125488281
0.390333333333334	-0.0333786010742188
0.393666666666667	-0.0290870666503906
0.397	-0.0286102294921875
0.400333333333334	-0.0319480895996094
0.403666666666667	-0.0329017639160156
0.407	-0.0300407409667969
0.410333333333334	-0.0276565551757813
0.413666666666667	-0.0300407409667969
0.417	-0.0319480895996094
0.420333333333334	-0.0338554382324219
0.423666666666667	-0.0357627868652344
0.427	-0.0386238098144531
0.430333333333334	-0.0405311584472656
0.433666666666667	-0.0367164611816406
0.437	-0.0300407409667969
0.440333333333334	-0.0243186950683594
0.443666666666667	-0.0252723693847656
0.447	-0.0290870666503906
0.450333333333334	-0.0309944152832031
0.453666666666667	-0.0314712524414063
0.457	-0.0319480895996094
0.460333333333334	-0.0324249267578125
0.463666666666667	-0.0290870666503906
0.467	-0.02288818359375
0.470333333333334	-0.0162124633789063
0.473666666666667	-0.0143051147460938
0.477	-0.0147819519042969
0.480333333333334	-0.0195503234863281
0.483666666666667	-0.0205039978027344
0.487	-0.0214576721191406
0.490333333333334	-0.0243186950683594
0.493666666666667	-0.0300407409667969
0.497	-0.0348091125488281
0.500333333333334	-0.0333786010742188
0.503666666666667	-0.0329017639160156
0.507	-0.0271797180175781
0.510333333333334	-0.0185966491699219
0.513666666666667	-0.011444091796875
0.517	-0.0100135803222656
0.520333333333334	-0.0119209289550781
0.523666666666667	-0.0162124633789063
0.527	-0.0252723693847656
0.530333333333334	-0.0371932983398438
0.533666666666667	-0.0448226928710938
0.537	-0.0438690185546875
0.540333333333334	-0.0410079956054688
0.543666666666667	-0.0386238098144531
0.547	-0.0357627868652344
0.550333333333334	-0.0281333923339844
0.553666666666667	-0.0205039978027344
0.557	-0.0162124633789063
0.560333333333334	-0.0147819519042969
0.563666666666667	-0.0123977661132813
0.567	-0.011444091796875
0.570333333333334	-0.0143051147460938
0.573666666666667	-0.0176429748535156
0.577	-0.0205039978027344
0.580333333333334	-0.0243186950683594
0.583666666666667	-0.0286102294921875
0.587	-0.0324249267578125
0.590333333333334	-0.0333786010742188
0.593666666666667	-0.030517578125
0.597	-0.026702880859375
0.600333333333334	-0.0200271606445313
0.603666666666667	-0.0128746032714844
0.607	-0.00905990600585938
0.610333333333334	-0.0100135803222656
0.613666666666667	-0.0133514404296875
0.617	-0.0119209289550781
0.620333333333334	-0.011444091796875
0.623666666666667	-0.0119209289550781
0.627	-0.00762939453125
0.630333333333334	-0.00143051147460938
0.633666666666667	-0.00238418579101563
0.637	-0.0095367431640625
0.640333333333334	-0.0128746032714844
0.643666666666667	-0.00905990600585938
0.647	-0.00810623168945313
0.650333333333334	-0.0095367431640625
0.653666666666667	-0.00524520874023438
0.657	0.00429153442382813
0.660333333333334	0.011444091796875
0.663666666666667	0.0100135803222656
0.667	0.00905990600585938
0.670333333333334	0.0109672546386719
0.673666666666667	0.0104904174804688
0.677	0.00476837158203125
0.680333333333334	-0.00429153442382813
0.683666666666667	-0.0123977661132813
0.687	-0.0209808349609375
0.690333333333334	-0.0271797180175781
0.693666666666667	-0.030517578125
0.697	-0.030517578125
0.700333333333334	-0.0329017639160156
0.703666666666667	-0.0329017639160156
0.707	-0.030517578125
0.710333333333334	-0.0262260437011719
0.713666666666667	-0.0233650207519531
0.717	-0.0224113464355469
0.720333333333334	-0.019073486328125
0.723666666666667	-0.0152587890625
0.727	-0.0147819519042969
0.730333333333334	-0.019073486328125
0.733666666666667	-0.026702880859375
0.737	-0.0357627868652344
0.740333333333334	-0.0400543212890625
0.743666666666667	-0.0433921813964844
0.747	-0.0462532043457031
0.750333333333334	-0.0476837158203125
0.753666666666667	-0.0405311584472656
0.757	-0.0281333923339844
0.760333333333334	-0.0205039978027344
0.763666666666667	-0.0157356262207031
0.767	-0.0100135803222656
0.770333333333334	-0.00429153442382813
0.773666666666667	-0.00762939453125
0.777	-0.0157356262207031
0.780333333333334	-0.0219345092773438
0.783666666666667	-0.0247955322265625
0.787	-0.0290870666503906
0.790333333333334	-0.0281333923339844
0.793666666666667	-0.0209808349609375
0.797	-0.0147819519042969
0.800333333333334	-0.0133514404296875
0.803666666666667	-0.0162124633789063
0.807	-0.0209808349609375
0.810333333333334	-0.0290870666503906
0.813666666666667	-0.0367164611816406
0.817	-0.0395774841308594
0.820333333333334	-0.0371932983398438
0.823666666666667	-0.0300407409667969
0.827	-0.0233650207519531
0.830333333333334	-0.0205039978027344
0.833666666666667	-0.0247955322265625
0.837	-0.0309944152832031
0.840333333333334	-0.034332275390625
0.843666666666667	-0.03814697265625
0.847	-0.0405311584472656
0.850333333333334	-0.0400543212890625
0.853666666666667	-0.0367164611816406
0.857	-0.0352859497070313
0.860333333333334	-0.0376701354980469
0.863666666666667	-0.0376701354980469
0.867	-0.0362396240234375
0.870333333333334	-0.0338554382324219
0.873666666666667	-0.0276565551757813
0.877	-0.0205039978027344
0.880333333333334	-0.0143051147460938
0.883666666666667	-0.0133514404296875
0.887	-0.0152587890625
0.890333333333334	-0.0205039978027344
0.893666666666667	-0.0276565551757813
0.897	-0.0338554382324219
0.900333333333334	-0.0391006469726563
0.903666666666667	-0.0433921813964844
0.907	-0.0443458557128906
0.910333333333334	-0.0438690185546875
0.913666666666667	-0.041961669921875
0.917	-0.0391006469726563
0.920333333333334	-0.0319480895996094
0.923666666666667	-0.0219345092773438
0.927	-0.0128746032714844
0.930333333333334	-0.00619888305664063
0.933666666666667	-0.00524520874023438
0.937	-0.0109672546386719
0.940333333333334	-0.0209808349609375
0.943666666666667	-0.0276565551757813
0.947	-0.0319480895996094
0.950333333333334	-0.0338554382324219
0.953666666666667	-0.0348091125488281
0.957	-0.0300407409667969
0.960333333333334	-0.02288818359375
0.963666666666667	-0.019073486328125
0.967	-0.0166893005371094
0.970333333333334	-0.0157356262207031
0.973666666666667	-0.0119209289550781
0.977	-0.0095367431640625
0.980333333333334	-0.00715255737304688
0.983666666666667	-0.00667572021484375
0.987	-0.00858306884765625
0.990333333333334	-0.00905990600585938
0.993666666666667	-0.0100135803222656
0.997	-0.0138282775878906
1.00033333333334	-0.019073486328125
1.00366666666667	-0.0238418579101563
1.007	-0.0243186950683594
1.01033333333334	-0.0238418579101563
1.01366666666667	-0.02288818359375
1.017	-0.0219345092773438
1.02033333333334	-0.0224113464355469
1.02366666666667	-0.0224113464355469
1.027	-0.0243186950683594
1.03033333333334	-0.0281333923339844
1.03366666666667	-0.0324249267578125
1.037	-0.0324249267578125
1.04033333333334	-0.0300407409667969
1.04366666666667	-0.0300407409667969
1.047	-0.0281333923339844
1.05033333333334	-0.0233650207519531
1.05366666666667	-0.0157356262207031
1.057	-0.0109672546386719
1.06033333333334	-0.00524520874023438
1.06366666666667	0.00238418579101563
1.067	0.00429153442382813
1.07033333333334	0.00095367431640625
1.07366666666667	-0.00286102294921875
1.077	-0.003814697265625
1.08033333333334	-0.00858306884765625
1.08366666666667	-0.0166893005371094
1.087	-0.0209808349609375
1.09033333333334	-0.0195503234863281
1.09366666666667	-0.019073486328125
1.097	-0.0224113464355469
1.10033333333334	-0.0247955322265625
1.10366666666667	-0.0252723693847656
1.107	-0.026702880859375
1.11033333333334	-0.0314712524414063
1.11366666666667	-0.0329017639160156
1.117	-0.0295639038085938
1.12033333333334	-0.02288818359375
1.12366666666667	-0.0157356262207031
1.127	-0.00810623168945313
1.13033333333334	-0.0019073486328125
1.13366666666667	0
1.137	-0.00238418579101563
1.14033333333334	-0.00619888305664063
1.14366666666667	-0.00905990600585938
1.147	-0.0152587890625
1.15033333333334	-0.0205039978027344
1.15366666666667	-0.02288818359375
1.157	-0.0233650207519531
1.16033333333334	-0.0247955322265625
1.16366666666667	-0.0262260437011719
1.167	-0.0205039978027344
1.17033333333334	-0.0152587890625
1.17366666666667	-0.011444091796875
1.177	-0.0104904174804688
1.18033333333334	-0.00667572021484375
1.18366666666667	-0.00619888305664063
1.187	-0.0119209289550781
1.19033333333334	-0.019073486328125
1.19366666666667	-0.026702880859375
1.197	-0.034332275390625
1.20033333333334	-0.041961669921875
1.20366666666667	-0.0400543212890625
1.207	-0.0348091125488281
1.21033333333334	-0.0319480895996094
1.21366666666667	-0.0309944152832031
1.217	-0.0257492065429688
1.22033333333334	-0.0200271606445313
1.22366666666667	-0.0233650207519531
1.227	-0.0295639038085938
1.23033333333334	-0.0324249267578125
1.23366666666667	-0.0290870666503906
1.237	-0.0286102294921875
1.24033333333334	-0.0281333923339844
1.24366666666667	-0.0233650207519531
1.247	-0.0133514404296875
1.25033333333334	-0.00429153442382813
1.25366666666667	0.00095367431640625
1.257	-0.000476837158203125
1.26033333333334	-0.00762939453125
1.26366666666667	-0.0185966491699219
1.267	-0.0276565551757813
1.27033333333334	-0.0333786010742188
1.27366666666667	-0.03814697265625
1.277	-0.0410079956054688
1.28033333333334	-0.0395774841308594
1.28366666666667	-0.034332275390625
1.287	-0.0319480895996094
1.29033333333334	-0.0352859497070313
1.29366666666667	-0.0367164611816406
1.297	-0.0338554382324219
1.30033333333334	-0.0324249267578125
1.30366666666667	-0.0352859497070313
1.307	-0.0371932983398438
1.31033333333334	-0.0319480895996094
1.31366666666667	-0.0281333923339844
1.317	-0.0300407409667969
1.32033333333334	-0.030517578125
1.32366666666667	-0.0247955322265625
1.327	-0.019073486328125
1.33033333333334	-0.0209808349609375
1.33366666666667	-0.0209808349609375
1.337	-0.011444091796875
1.34033333333334	-0.00286102294921875
1.34366666666667	-0.00429153442382813
1.347	-0.0100135803222656
1.35033333333334	-0.0109672546386719
1.35366666666667	-0.0100135803222656
1.357	-0.0133514404296875
1.36033333333334	-0.0176429748535156
1.36366666666667	-0.0200271606445313
1.367	-0.0214576721191406
1.37033333333334	-0.0252723693847656
1.37366666666667	-0.0295639038085938
1.377	-0.0314712524414063
1.38033333333334	-0.0367164611816406
1.38366666666667	-0.0386238098144531
1.387	-0.0362396240234375
1.39033333333334	-0.0309944152832031
1.39366666666667	-0.0281333923339844
1.397	-0.0276565551757813
1.40033333333334	-0.0219345092773438
1.40366666666667	-0.0171661376953125
1.407	-0.0176429748535156
1.41033333333334	-0.0195503234863281
1.41366666666667	-0.0166893005371094
1.417	-0.0100135803222656
1.42033333333334	-0.00476837158203125
1.42366666666667	0
1.427	0.00715255737304688
1.43033333333334	0.0147819519042969
1.43366666666667	0.0152587890625
1.437	0.00810623168945313
1.44033333333334	0
1.44366666666667	-0.00619888305664063
1.447	-0.0104904174804688
1.45033333333334	-0.0181198120117188
1.45366666666667	-0.0257492065429688
1.457	-0.0262260437011719
1.46033333333334	-0.0247955322265625
1.46366666666667	-0.0262260437011719
1.467	-0.0319480895996094
1.47033333333334	-0.0362396240234375
1.47366666666667	-0.0348091125488281
1.477	-0.0357627868652344
1.48033333333334	-0.0371932983398438
1.48366666666667	-0.0338554382324219
1.487	-0.0243186950683594
1.49033333333334	-0.0147819519042969
1.49366666666667	-0.0152587890625
1.497	-0.0166893005371094
1.50033333333334	-0.0128746032714844
1.50366666666667	-0.0119209289550781
1.507	-0.0157356262207031
1.51033333333334	-0.019073486328125
1.51366666666667	-0.0162124633789063
1.517	-0.0128746032714844
1.52033333333334	-0.0176429748535156
1.52366666666667	-0.0195503234863281
1.527	-0.0181198120117188
1.53033333333334	-0.0157356262207031
1.53366666666667	-0.0171661376953125
1.537	-0.0176429748535156
1.54033333333334	-0.0138282775878906
1.54366666666667	-0.0147819519042969
1.547	-0.019073486328125
1.55033333333334	-0.0252723693847656
1.55366666666667	-0.0286102294921875
1.557	-0.030517578125
1.56033333333334	-0.0333786010742188
1.56366666666667	-0.0324249267578125
1.567	-0.0314712524414063
1.57033333333334	-0.0290870666503906
1.57366666666667	-0.0205039978027344
1.577	-0.0104904174804688
1.58033333333334	-0.00238418579101563
1.58366666666667	-0.00333786010742188
1.587	-0.00095367431640625
1.59033333333334	0.000476837158203125
1.59366666666667	-0.00286102294921875
1.597	-0.00905990600585938
1.60033333333334	-0.0138282775878906
1.60366666666667	-0.0128746032714844
1.607	-0.0128746032714844
1.61033333333334	-0.0138282775878906
1.61366666666667	-0.0195503234863281
1.617	-0.0247955322265625
1.62033333333334	-0.0247955322265625
1.62366666666667	-0.0181198120117188
1.627	-0.0128746032714844
1.63033333333334	-0.00858306884765625
1.63366666666667	-0.000476837158203125
1.637	0.0104904174804688
1.64033333333334	0.0171661376953125
1.64366666666667	0.0147819519042969
1.647	0.0162124633789063
1.65033333333334	0.0205039978027344
1.65366666666667	0.0224113464355469
1.657	0.0147819519042969
1.66033333333334	0.003814697265625
1.66366666666667	-0.0019073486328125
1.667	-0.0123977661132813
1.67033333333334	-0.0247955322265625
1.67366666666667	-0.0357627868652344
1.677	-0.0329017639160156
1.68033333333334	-0.0252723693847656
1.68366666666667	-0.0205039978027344
1.687	-0.0162124633789063
1.69033333333334	-0.0104904174804688
1.69366666666667	-0.00524520874023438
1.697	-0.00762939453125
1.70033333333334	-0.0109672546386719
1.70366666666667	-0.011444091796875
1.707	-0.0119209289550781
1.71033333333334	-0.0143051147460938
1.71366666666667	-0.0176429748535156
1.717	-0.0185966491699219
1.72033333333334	-0.0219345092773438
1.72366666666667	-0.0309944152832031
1.727	-0.0410079956054688
1.73033333333334	-0.0448226928710938
1.73366666666667	-0.0433921813964844
1.737	-0.0414848327636719
1.74033333333334	-0.03814697265625
1.74366666666667	-0.0290870666503906
1.747	-0.0171661376953125
1.75033333333334	-0.0100135803222656
1.75366666666667	-0.0095367431640625
1.757	-0.00905990600585938
1.76033333333334	-0.00858306884765625
1.76366666666667	-0.0123977661132813
1.767	-0.019073486328125
1.77033333333334	-0.0205039978027344
1.77366666666667	-0.0152587890625
1.777	-0.0133514404296875
1.78033333333334	-0.0128746032714844
1.78366666666667	-0.00715255737304688
1.787	0.00143051147460938
1.79033333333334	0.0057220458984375
1.79366666666667	0.00619888305664063
1.797	0.00715255737304688
1.80033333333334	0.00524520874023438
1.80366666666667	-0.00238418579101563
1.807	-0.0109672546386719
1.81033333333334	-0.0119209289550781
1.81366666666667	-0.00810623168945313
1.817	-0.00524520874023438
1.82033333333334	0
1.82366666666667	0.0095367431640625
1.827	0.0209808349609375
1.83033333333334	0.0238418579101563
1.83366666666667	0.0195503234863281
1.837	0.0152587890625
1.84033333333334	0.0133514404296875
1.84366666666667	0.0123977661132813
1.847	0.011444091796875
1.85033333333334	0.0138282775878906
1.85366666666667	0.0157356262207031
1.857	0.0157356262207031
1.86033333333334	0.011444091796875
1.86366666666667	0.00762939453125
1.867	0.00286102294921875
1.87033333333334	-0.0019073486328125
1.87366666666667	-0.00143051147460938
1.877	0.00762939453125
1.88033333333334	0.0143051147460938
1.88366666666667	0.0133514404296875
1.887	0.00905990600585938
1.89033333333334	0.00429153442382813
1.89366666666667	-0.0019073486328125
1.897	-0.0133514404296875
1.90033333333334	-0.0157356262207031
1.90366666666667	-0.0109672546386719
1.907	-0.00715255737304688
1.91033333333334	-0.00524520874023438
1.91366666666667	-0.00095367431640625
1.917	0.0057220458984375
1.92033333333334	0.00715255737304688
1.92366666666667	0.0057220458984375
1.927	0.00619888305664063
1.93033333333334	0.00286102294921875
1.93366666666667	-0.00619888305664063
1.937	-0.0152587890625
1.94033333333334	-0.0209808349609375
1.94366666666667	-0.0238418579101563
1.947	-0.0271797180175781
1.95033333333334	-0.0276565551757813
1.95366666666667	-0.0295639038085938
1.957	-0.034332275390625
1.96033333333334	-0.0405311584472656
1.96366666666667	-0.0443458557128906
1.967	-0.0457763671875
1.97033333333334	-0.0472068786621094
1.97366666666667	-0.0429153442382813
1.977	-0.0357627868652344
1.98033333333334	-0.0300407409667969
1.98366666666667	-0.0271797180175781
1.987	-0.0252723693847656
1.99033333333334	-0.0224113464355469
1.99366666666667	-0.0224113464355469
1.997	-0.02288818359375
2.00033333333334	-0.0224113464355469
2.00366666666667	-0.0247955322265625
2.007	-0.0281333923339844
2.01033333333334	-0.0290870666503906
2.01366666666667	-0.0276565551757813
2.017	-0.0271797180175781
2.02033333333334	-0.0300407409667969
2.02366666666667	-0.030517578125
2.027	-0.0300407409667969
2.03033333333334	-0.0324249267578125
2.03366666666667	-0.0362396240234375
2.037	-0.0362396240234375
2.04033333333334	-0.0348091125488281
2.04366666666667	-0.0333786010742188
2.047	-0.030517578125
2.05033333333334	-0.0238418579101563
2.05366666666667	-0.0147819519042969
2.057	-0.00905990600585938
2.06033333333334	-0.00429153442382813
2.06366666666667	-0.00238418579101563
2.067	-0.003814697265625
2.07033333333334	-0.0109672546386719
2.07366666666667	-0.0195503234863281
2.077	-0.0262260437011719
2.08033333333334	-0.0286102294921875
2.08366666666667	-0.0281333923339844
2.087	-0.0238418579101563
2.09033333333334	-0.0185966491699219
2.09366666666667	-0.0138282775878906
2.097	-0.0119209289550781
2.10033333333334	-0.011444091796875
2.10366666666667	-0.0133514404296875
2.107	-0.019073486328125
2.11033333333334	-0.0238418579101563
2.11366666666667	-0.0252723693847656
2.117	-0.0247955322265625
2.12033333333334	-0.0262260437011719
2.12366666666667	-0.0271797180175781
2.127	-0.0257492065429688
2.13033333333334	-0.0262260437011719
2.13366666666667	-0.0290870666503906
2.137	-0.0319480895996094
2.14033333333334	-0.0338554382324219
2.14366666666667	-0.0338554382324219
2.147	-0.0324249267578125
2.15033333333334	-0.0290870666503906
2.15366666666667	-0.0247955322265625
2.157	-0.0238418579101563
2.16033333333334	-0.0205039978027344
2.16366666666667	-0.0185966491699219
2.167	-0.0157356262207031
2.17033333333334	-0.0119209289550781
2.17366666666667	-0.00762939453125
2.177	-0.00429153442382813
2.18033333333334	-0.00667572021484375
2.18366666666667	-0.00905990600585938
2.187	-0.0109672546386719
2.19033333333334	-0.0166893005371094
2.19366666666667	-0.0233650207519531
2.197	-0.0262260437011719
2.20033333333334	-0.02288818359375
2.20366666666667	-0.0224113464355469
2.207	-0.0219345092773438
2.21033333333334	-0.0205039978027344
2.21366666666667	-0.0162124633789063
2.217	-0.011444091796875
2.22033333333334	-0.0119209289550781
2.22366666666667	-0.0162124633789063
2.227	-0.0271797180175781
2.23033333333334	-0.0391006469726563
2.23366666666667	-0.0505447387695313
2.237	-0.0576972961425782
2.24033333333334	-0.0562667846679688
2.24366666666667	-0.0481605529785156
2.247	-0.0324249267578125
2.25033333333334	-0.0171661376953125
2.25366666666667	-0.00476837158203125
2.257	0.00238418579101563
2.26033333333334	0.00286102294921875
2.26366666666667	0.00238418579101563
2.267	-0.00143051147460938
2.27033333333334	-0.00524520874023438
2.27366666666667	-0.00715255737304688
2.277	-0.00667572021484375
2.28033333333334	-0.0095367431640625
2.28366666666667	-0.0166893005371094
2.287	-0.0219345092773438
2.29033333333334	-0.02288818359375
2.29366666666667	-0.0233650207519531
2.297	-0.0233650207519531
2.30033333333334	-0.0200271606445313
2.30366666666667	-0.0171661376953125
2.307	-0.0147819519042969
2.31033333333334	-0.0138282775878906
2.31366666666667	-0.011444091796875
2.317	-0.0133514404296875
2.32033333333334	-0.0181198120117188
2.32366666666667	-0.0176429748535156
2.327	-0.0181198120117188
2.33033333333334	-0.0214576721191406
2.33366666666667	-0.0276565551757813
2.337	-0.0295639038085938
2.34033333333334	-0.0257492065429688
2.34366666666667	-0.02288818359375
2.347	-0.0195503234863281
2.35033333333334	-0.0166893005371094
2.35366666666667	-0.0138282775878906
2.357	-0.0123977661132813
2.36033333333334	-0.0128746032714844
2.36366666666667	-0.0138282775878906
2.367	-0.0128746032714844
2.37033333333334	-0.0109672546386719
2.37366666666667	-0.0123977661132813
2.377	-0.0171661376953125
2.38033333333334	-0.02288818359375
2.38366666666667	-0.0252723693847656
2.387	-0.0276565551757813
2.39033333333334	-0.030517578125
2.39366666666667	-0.0309944152832031
2.397	-0.0300407409667969
2.40033333333334	-0.0295639038085938
2.40366666666667	-0.0281333923339844
2.407	-0.0286102294921875
2.41033333333334	-0.0300407409667969
2.41366666666667	-0.0314712524414063
2.417	-0.0295639038085938
2.42033333333334	-0.02288818359375
2.42366666666667	-0.0195503234863281
2.427	-0.0143051147460938
2.43033333333334	-0.00810623168945313
2.43366666666667	-0.00333786010742188
2.437	-0.00476837158203125
2.44033333333334	-0.00905990600585938
2.44366666666667	-0.0138282775878906
2.447	-0.0205039978027344
2.45033333333334	-0.026702880859375
2.45366666666667	-0.0271797180175781
2.457	-0.0233650207519531
2.46033333333334	-0.0200271606445313
2.46366666666667	-0.0166893005371094
2.467	-0.0143051147460938
2.47033333333334	-0.0138282775878906
2.47366666666667	-0.0133514404296875
2.477	-0.0133514404296875
2.48033333333334	-0.0128746032714844
2.48366666666667	-0.0143051147460938
2.487	-0.0128746032714844
2.49033333333334	-0.00905990600585938
2.49366666666667	-0.00810623168945313
2.497	-0.00858306884765625
2.50033333333334	-0.0119209289550781
2.50366666666667	-0.0143051147460938
2.507	-0.0171661376953125
2.51033333333334	-0.0233650207519531
2.51366666666667	-0.0295639038085938
2.517	-0.0338554382324219
2.52033333333334	-0.0357627868652344
2.52366666666667	-0.0352859497070313
2.527	-0.0333786010742188
2.53033333333334	-0.0281333923339844
2.53366666666667	-0.0224113464355469
2.537	-0.019073486328125
2.54033333333334	-0.0143051147460938
2.54366666666667	-0.00715255737304688
2.547	-0.0019073486328125
2.55033333333334	-0.00286102294921875
2.55366666666667	-0.00762939453125
2.557	-0.0104904174804688
2.56033333333334	-0.0152587890625
2.56366666666667	-0.0205039978027344
2.567	-0.02288818359375
2.57033333333334	-0.0181198120117188
2.57366666666667	-0.0133514404296875
2.577	-0.0119209289550781
2.58033333333334	-0.0123977661132813
2.58366666666667	-0.0119209289550781
2.587	-0.0128746032714844
2.59033333333334	-0.0128746032714844
2.59366666666667	-0.0095367431640625
2.597	-0.00429153442382813
2.60033333333334	0.00095367431640625
2.60366666666667	0.00095367431640625
2.607	0
2.61033333333334	-0.00762939453125
2.61366666666667	-0.0176429748535156
2.617	-0.0276565551757813
2.62033333333334	-0.0367164611816406
2.62366666666667	-0.0443458557128906
2.627	-0.0476837158203125
2.63033333333334	-0.0433921813964844
2.63366666666667	-0.0371932983398438
2.637	-0.0329017639160156
2.64033333333334	-0.0295639038085938
2.64366666666667	-0.0247955322265625
2.647	-0.0276565551757813
2.65033333333334	-0.0333786010742188
2.65366666666667	-0.0352859497070313
2.657	-0.0348091125488281
2.66033333333334	-0.0348091125488281
2.66366666666667	-0.034332275390625
2.667	-0.0276565551757813
2.67033333333334	-0.0195503234863281
2.67366666666667	-0.0200271606445313
2.677	-0.0219345092773438
2.68033333333334	-0.0195503234863281
2.68366666666667	-0.0181198120117188
2.687	-0.0205039978027344
2.69033333333334	-0.0247955322265625
2.69366666666667	-0.0224113464355469
2.697	-0.0181198120117188
2.70033333333334	-0.0181198120117188
2.70366666666667	-0.0181198120117188
2.707	-0.0195503234863281
2.71033333333334	-0.0195503234863281
2.71366666666667	-0.0233650207519531
2.717	-0.0295639038085938
2.72033333333334	-0.0352859497070313
2.72366666666667	-0.0386238098144531
2.727	-0.03814697265625
2.73033333333334	-0.0362396240234375
2.73366666666667	-0.0333786010742188
2.737	-0.0276565551757813
2.74033333333334	-0.0205039978027344
2.74366666666667	-0.0176429748535156
2.747	-0.0200271606445313
2.75033333333334	-0.0243186950683594
2.75366666666667	-0.0286102294921875
2.757	-0.034332275390625
2.76033333333334	-0.0405311584472656
2.76366666666667	-0.041961669921875
2.767	-0.0410079956054688
2.77033333333334	-0.0400543212890625
2.77366666666667	-0.0400543212890625
2.777	-0.0367164611816406
2.78033333333334	-0.0324249267578125
2.78366666666667	-0.030517578125
2.787	-0.0290870666503906
2.79033333333334	-0.0262260437011719
2.79366666666667	-0.0219345092773438
2.797	-0.0219345092773438
2.80033333333334	-0.0247955322265625
2.80366666666667	-0.030517578125
2.807	-0.0357627868652344
2.81033333333334	-0.0376701354980469
2.81366666666667	-0.0395774841308594
2.817	-0.0405311584472656
2.82033333333334	-0.0429153442382813
2.82366666666667	-0.0414848327636719
2.827	-0.0395774841308594
2.83033333333334	-0.041961669921875
2.83366666666667	-0.0457763671875
2.837	-0.0481605529785156
2.84033333333334	-0.0481605529785156
2.84366666666667	-0.049591064453125
2.847	-0.0514984130859375
2.85033333333334	-0.0529289245605469
2.85366666666667	-0.0538825988769532
2.857	-0.05340576171875
2.86033333333334	-0.0510215759277344
2.86366666666667	-0.0486373901367188
2.867	-0.0476837158203125
2.87033333333334	-0.0452995300292969
2.87366666666667	-0.0414848327636719
2.877	-0.0386238098144531
2.88033333333334	-0.0400543212890625
2.88366666666667	-0.0410079956054688
2.887	-0.0386238098144531
2.89033333333334	-0.0367164611816406
2.89366666666667	-0.0352859497070313
2.897	-0.0338554382324219
2.90033333333334	-0.0300407409667969
2.90366666666667	-0.0262260437011719
2.907	-0.0247955322265625
2.91033333333334	-0.0243186950683594
2.91366666666667	-0.0252723693847656
2.917	-0.026702880859375
2.92033333333334	-0.0295639038085938
2.92366666666667	-0.0348091125488281
2.927	-0.0400543212890625
2.93033333333334	-0.0429153442382813
2.93366666666667	-0.041961669921875
2.937	-0.0395774841308594
2.94033333333334	-0.0371932983398438
2.94366666666667	-0.0362396240234375
2.947	-0.0338554382324219
2.95033333333334	-0.030517578125
2.95366666666667	-0.0286102294921875
2.957	-0.0290870666503906
2.96033333333334	-0.0257492065429688
2.96366666666667	-0.019073486328125
2.967	-0.0128746032714844
2.97033333333334	-0.0138282775878906
2.97366666666667	-0.0195503234863281
2.977	-0.0276565551757813
2.98033333333334	-0.0348091125488281
2.98366666666667	-0.03814697265625
2.987	-0.0386238098144531
2.99033333333334	-0.0333786010742188
2.99366666666667	-0.0233650207519531
2.997	-0.0095367431640625
3.00033333333334	0.000476837158203125
3.00366666666667	0.00667572021484375
3.007	0.0104904174804688
3.01033333333334	0.0119209289550781
3.01366666666667	0.00810623168945313
3.017	0.00238418579101563
3.02033333333334	-0.0019073486328125
3.02366666666667	-0.00715255737304688
3.027	-0.0152587890625
3.03033333333334	-0.02288818359375
3.03366666666667	-0.0238418579101563
3.037	-0.0247955322265625
3.04033333333334	-0.0281333923339844
3.04366666666667	-0.0314712524414063
3.047	-0.0314712524414063
3.05033333333334	-0.030517578125
3.05366666666667	-0.0314712524414063
3.057	-0.0309944152832031
3.06033333333334	-0.0281333923339844
3.06366666666667	-0.0219345092773438
3.067	-0.0123977661132813
3.07033333333334	-0.00429153442382813
3.07366666666667	0.000476837158203125
3.077	0.00143051147460938
3.08033333333334	0.00143051147460938
3.08366666666667	0.000476837158203125
3.087	-0.00238418579101563
3.09033333333334	-0.0057220458984375
3.09366666666667	-0.00619888305664063
3.097	-0.00143051147460938
3.10033333333334	0.0095367431640625
3.10366666666667	0.0200271606445313
3.107	0.0300407409667969
3.11033333333334	0.0433921813964844
3.11366666666667	0.0596046447753907
3.117	0.0753402709960938
3.12033333333334	0.0886917114257813
3.12366666666667	0.102996826171875
3.127	0.114917755126953
3.13033333333334	0.123023986816406
3.13366666666667	0.126361846923828
3.137	0.127315521240235
3.14033333333334	0.128269195556641
3.14366666666667	0.127315521240235
3.147	0.127315521240235
3.15033333333334	0.126361846923828
3.15366666666667	0.125408172607422
3.157	0.120162963867188
3.16033333333334	0.109672546386719
3.16366666666667	0.0972747802734375
3.167	0.0867843627929688
3.17033333333334	0.0786781311035157
3.17366666666667	0.0715255737304688
3.177	0.06866455078125
3.18033333333334	0.0672340393066407
3.18366666666667	0.0662803649902344
3.187	0.0600814819335938
3.19033333333334	0.0514984130859375
3.19366666666667	0.0410079956054688
3.197	0.030517578125
3.20033333333334	0.0214576721191406
3.20366666666667	0.0133514404296875
3.207	0.0104904174804688
3.21033333333334	0.00667572021484375
3.21366666666667	0.0057220458984375
3.217	0.00524520874023438
3.22033333333334	0.00429153442382813
3.22366666666667	0.00333786010742188
3.227	0.00143051147460938
3.23033333333334	0.0057220458984375
3.23366666666667	0.0095367431640625
3.237	0.0109672546386719
3.24033333333334	0.0133514404296875
3.24366666666667	0.0166893005371094
3.247	0.0185966491699219
3.25033333333334	0.0157356262207031
3.25366666666667	0.0138282775878906
3.257	0.0100135803222656
3.26033333333334	0.00333786010742188
3.26366666666667	-0.00429153442382813
3.267	-0.00858306884765625
3.27033333333334	-0.0119209289550781
3.27366666666667	-0.0162124633789063
3.277	-0.0185966491699219
3.28033333333334	-0.0205039978027344
3.28366666666667	-0.0219345092773438
3.287	-0.0247955322265625
3.29033333333334	-0.0281333923339844
3.29366666666667	-0.0290870666503906
3.297	-0.0257492065429688
3.30033333333334	-0.0162124633789063
3.30366666666667	-0.0057220458984375
3.307	0.00333786010742188
3.31033333333334	0.0143051147460938
3.31366666666667	0.0243186950683594
3.317	0.026702880859375
3.32033333333334	0.0219345092773438
3.32366666666667	0.0171661376953125
3.327	0.0133514404296875
3.33033333333334	0.00810623168945313
3.33366666666667	0.00429153442382813
3.337	0.0057220458984375
3.34033333333334	0.00715255737304688
3.34366666666667	0.00619888305664063
3.347	0.00667572021484375
3.35033333333334	0.00762939453125
3.35366666666667	0.00429153442382813
3.357	-0.00095367431640625
3.36033333333334	-0.003814697265625
3.36366666666667	-0.00524520874023438
3.367	-0.011444091796875
3.37033333333334	-0.0185966491699219
3.37366666666667	-0.0219345092773438
3.377	-0.02288818359375
3.38033333333334	-0.0238418579101563
3.38366666666667	-0.0252723693847656
3.387	-0.0262260437011719
3.39033333333334	-0.0276565551757813
3.39366666666667	-0.026702880859375
3.397	-0.0233650207519531
3.40033333333334	-0.0200271606445313
3.40366666666667	-0.0171661376953125
3.407	-0.0123977661132813
3.41033333333334	-0.00619888305664063
3.41366666666667	-0.003814697265625
3.417	-0.00524520874023438
3.42033333333334	-0.00810623168945313
3.42366666666667	-0.0109672546386719
3.427	-0.0147819519042969
3.43033333333334	-0.0200271606445313
3.43366666666667	-0.0219345092773438
3.437	-0.0219345092773438
3.44033333333334	-0.02288818359375
3.44366666666667	-0.0205039978027344
3.447	-0.0143051147460938
3.45033333333334	-0.00858306884765625
3.45366666666667	-0.00667572021484375
3.457	-0.00762939453125
3.46033333333334	-0.0057220458984375
3.46366666666667	-0.00762939453125
3.467	-0.00858306884765625
3.47033333333334	-0.00810623168945313
3.47366666666667	-0.00524520874023438
3.477	-0.000476837158203125
3.48033333333334	0.00333786010742188
3.48366666666667	0.0095367431640625
3.487	0.0138282775878906
3.49033333333334	0.0138282775878906
3.49366666666667	0.0100135803222656
3.497	0.00143051147460938
3.50033333333334	-0.00810623168945313
3.50366666666667	-0.0176429748535156
3.507	-0.0281333923339844
3.51033333333334	-0.0333786010742188
3.51366666666667	-0.034332275390625
3.517	-0.030517578125
3.52033333333334	-0.0247955322265625
3.52366666666667	-0.019073486328125
3.527	-0.0152587890625
3.53033333333334	-0.0143051147460938
3.53366666666667	-0.0143051147460938
3.537	-0.011444091796875
3.54033333333334	-0.011444091796875
3.54366666666667	-0.0133514404296875
3.547	-0.0143051147460938
3.55033333333334	-0.0133514404296875
3.55366666666667	-0.00858306884765625
3.557	-0.00667572021484375
3.56033333333334	-0.0057220458984375
3.56366666666667	-0.00905990600585938
3.567	-0.0133514404296875
3.57033333333334	-0.0185966491699219
3.57366666666667	-0.0271797180175781
3.577	-0.0333786010742188
3.58033333333334	-0.0357627868652344
3.58366666666667	-0.0333786010742188
3.587	-0.0290870666503906
3.59033333333334	-0.0224113464355469
3.59366666666667	-0.0152587890625
3.597	-0.0123977661132813
3.60033333333334	-0.011444091796875
3.60366666666667	-0.0109672546386719
3.607	-0.0123977661132813
3.61033333333334	-0.0176429748535156
3.61366666666667	-0.02288818359375
3.617	-0.0257492065429688
3.62033333333334	-0.0276565551757813
3.62366666666667	-0.026702880859375
3.627	-0.0200271606445313
3.63033333333334	-0.0109672546386719
3.63366666666667	-0.00286102294921875
3.637	0.00143051147460938
3.64033333333334	0.003814697265625
3.64366666666667	0.00333786010742188
3.647	0.00238418579101563
3.65033333333334	0.003814697265625
3.65366666666667	0.00762939453125
3.657	0.0152587890625
3.66033333333334	0.0224113464355469
3.66366666666667	0.0247955322265625
3.667	0.0195503234863281
3.67033333333334	0.00810623168945313
3.67366666666667	-0.00762939453125
3.677	-0.0281333923339844
3.68033333333334	-0.0481605529785156
3.68366666666667	-0.0643730163574219
3.687	-0.0796318054199219
3.69033333333334	-0.0939369201660156
3.69366666666667	-0.10824203491211
3.697	-0.120639801025391
3.70033333333334	-0.136852264404297
3.70366666666667	-0.156879425048828
3.707	-0.179290771484375
3.71033333333334	-0.203609466552735
3.71366666666667	-0.231742858886719
3.717	-0.261783599853516
3.72033333333334	-0.289440155029297
3.72366666666667	-0.310897827148438
3.727	-0.327587127685547
3.73033333333334	-0.339031219482422
3.73366666666667	-0.344276428222656
3.737	-0.339508056640625
3.74033333333334	-0.324249267578125
3.74366666666667	-0.299930572509766
3.747	-0.265598297119141
3.75033333333334	-0.222206115722656
3.75366666666667	-0.170230865478516
3.757	-0.107765197753906
3.76033333333334	-0.0352859497070313
3.76366666666667	0.041961669921875
3.767	0.117301940917969
3.77033333333334	0.189781188964844
3.77366666666667	0.259876251220703
3.777	0.327110290527344
3.78033333333334	0.391006469726563
3.78366666666667	0.449657440185547
3.787	0.500679016113282
3.79033333333334	0.545978546142578
3.79366666666667	0.586509704589844
3.797	0.620841979980469
3.80033333333334	0.645160675048828
3.80366666666667	0.661373138427735
3.807	0.680923461914063
3.81033333333334	0.706195831298828
3.81366666666667	0.728607177734375
3.817	0.745296478271485
3.82033333333334	0.754833221435547
3.82366666666667	0.757694244384766
3.827	0.748634338378907
3.83033333333334	0.728130340576172
3.83366666666667	0.704765319824219
3.837	0.680923461914063
3.84033333333334	0.659465789794922
3.84366666666667	0.638484954833985
3.847	0.61798095703125
3.85033333333334	0.598907470703125
3.85366666666667	0.577449798583985
3.857	0.553131103515625
3.86033333333334	0.52642822265625
3.86366666666667	0.497817993164063
3.867	0.46539306640625
3.87033333333334	0.431060791015625
3.87366666666667	0.397682189941406
3.877	0.365734100341797
3.88033333333334	0.332832336425781
3.88366666666667	0.302791595458985
3.887	0.278472900390625
3.89033333333334	0.258922576904297
3.89366666666667	0.23794174194336
3.897	0.216007232666016
3.90033333333334	0.195026397705078
3.90366666666667	0.174522399902344
3.907	0.154972076416016
3.91033333333334	0.133037567138672
3.91366666666667	0.11587142944336
3.917	0.103473663330078
3.92033333333334	0.0963211059570313
3.92366666666667	0.0901222229003906
3.927	0.0858306884765625
3.93033333333334	0.0834465026855469
3.93366666666667	0.0791549682617188
3.937	0.0734329223632813
3.94033333333334	0.0667572021484375
3.94366666666667	0.06103515625
3.947	0.0557899475097657
3.95033333333334	0.0519752502441407
3.95366666666667	0.049591064453125
3.957	0.0486373901367188
3.96033333333334	0.049591064453125
3.96366666666667	0.0519752502441407
3.967	0.0543594360351563
3.97033333333334	0.0615119934082032
3.97366666666667	0.0705718994140625
3.977	0.0844001770019531
3.98033333333334	0.102043151855469
3.98366666666667	0.128269195556641
3.987	0.159263610839844
3.99033333333334	0.190258026123047
3.99366666666667	0.226497650146485
3.997	0.267505645751953
4.00033333333334	0.315189361572266
4.00366666666667	0.370502471923828
4.007	0.440120697021485
4.01033333333334	0.524997711181641
4.01366666666667	0.621795654296875
4.017	0.729084014892578
4.02033333333334	0.84686279296875
4.02366666666667	0.97036361694336
4.027	1.09720230102539
4.03033333333334	1.22547149658203
4.03366666666667	1.35183334350586
4.037	1.47485733032227
4.04033333333334	1.59263610839844
4.04366666666667	1.69944763183594
4.047	1.78813934326172
4.05033333333334	1.85441970825196
4.05366666666667	1.90305709838867
4.057	1.93166732788086
4.06033333333334	1.93357467651367
4.06366666666667	1.91020965576172
4.067	1.86967849731446
4.07033333333334	1.8153190612793
4.07366666666667	1.74331665039063
4.077	1.65414810180664
4.08033333333334	1.55305862426758
4.08366666666667	1.44577026367188
4.087	1.33085250854492
4.09033333333334	1.21068954467774
4.09366666666667	1.08957290649414
4.097	0.975608825683594
4.10033333333334	0.8697509765625
4.10366666666667	0.77056884765625
4.107	0.678062438964844
4.11033333333334	0.594615936279297
4.11366666666667	0.521659851074219
4.117	0.452518463134766
4.12033333333334	0.39052963256836
4.12366666666667	0.339508056640625
4.127	0.301361083984375
4.13033333333334	0.272274017333985
4.13366666666667	0.247955322265625
4.137	0.2288818359375
4.14033333333334	0.210762023925781
4.14366666666667	0.19216537475586
4.147	0.171661376953125
4.15033333333334	0.149726867675781
4.15366666666667	0.12969970703125
4.157	0.113010406494141
4.16033333333334	0.0967979431152344
4.16366666666667	0.08392333984375
4.167	0.0758171081542969
4.17033333333334	0.0710487365722657
4.17366666666667	0.0672340393066407
4.177	0.0624656677246094
4.18033333333334	0.0591278076171875
4.18366666666667	0.0557899475097657
4.187	0.05340576171875
4.19033333333334	0.0514984130859375
4.19366666666667	0.0472068786621094
4.197	0.0405311584472656
4.20033333333334	0.0333786010742188
4.20366666666667	0.0233650207519531
4.207	0.011444091796875
4.21033333333334	-0.00143051147460938
4.21366666666667	-0.0104904174804688
4.217	-0.0171661376953125
4.22033333333334	-0.0209808349609375
4.22366666666667	-0.0185966491699219
4.227	-0.0133514404296875
4.23033333333334	-0.00810623168945313
4.23366666666667	-0.0057220458984375
4.237	-0.0057220458984375
4.24033333333334	-0.00715255737304688
4.24366666666667	-0.0119209289550781
4.247	-0.0181198120117188
4.25033333333334	-0.0252723693847656
4.25366666666667	-0.0300407409667969
4.257	-0.0329017639160156
4.26033333333334	-0.03814697265625
4.26366666666667	-0.0462532043457031
4.267	-0.057220458984375
4.27033333333334	-0.0667572021484375
4.27366666666667	-0.0762939453125
4.277	-0.08392333984375
4.28033333333334	-0.0886917114257813
4.28366666666667	-0.0929832458496094
4.287	-0.0948905944824219
4.29033333333334	-0.0982284545898438
4.29366666666667	-0.105857849121094
4.297	-0.118732452392578
4.30033333333334	-0.134468078613281
4.30366666666667	-0.150203704833985
4.307	-0.164031982421875
4.31033333333334	-0.17547607421875
4.31366666666667	-0.182628631591797
4.317	-0.186443328857422
4.32033333333334	-0.186920166015625
4.32366666666667	-0.186920166015625
4.327	-0.188827514648438
4.33033333333334	-0.193595886230469
4.33366666666667	-0.197887420654297
4.337	-0.200748443603516
4.34033333333334	-0.202655792236328
4.34366666666667	-0.20599365234375
4.347	-0.211238861083985
4.35033333333334	-0.219345092773438
4.35366666666667	-0.227451324462891
4.357	-0.231266021728516
4.36033333333334	-0.231266021728516
4.36366666666667	-0.226020812988281
4.367	-0.21505355834961
4.37033333333334	-0.195503234863281
4.37366666666667	-0.174045562744141
4.377	-0.157356262207031
4.38033333333334	-0.142574310302735
4.38366666666667	-0.130176544189453
4.387	-0.119209289550781
4.39033333333334	-0.109195709228516
4.39366666666667	-0.09918212890625
4.397	-0.0901222229003906
4.40033333333334	-0.0853538513183594
4.40366666666667	-0.0791549682617188
4.407	-0.0696182250976563
4.41033333333334	-0.0600814819335938
4.41366666666667	-0.0553131103515625
4.417	-0.0505447387695313
4.42033333333334	-0.0448226928710938
4.42366666666667	-0.0410079956054688
4.427	-0.0376701354980469
4.43033333333334	-0.03814697265625
4.43366666666667	-0.0386238098144531
4.437	-0.0424385070800781
4.44033333333334	-0.0443458557128906
4.44366666666667	-0.0467300415039063
4.447	-0.0519752502441407
4.45033333333334	-0.057220458984375
4.45366666666667	-0.06103515625
4.457	-0.0619888305664063
4.46033333333334	-0.0600814819335938
4.46366666666667	-0.0538825988769532
4.467	-0.0476837158203125
4.47033333333334	-0.0405311584472656
4.47366666666667	-0.0376701354980469
4.477	-0.0357627868652344
4.48033333333334	-0.0376701354980469
4.48366666666667	-0.0405311584472656
4.487	-0.0438690185546875
4.49033333333334	-0.0481605529785156
4.49366666666667	-0.0486373901367188
4.497	-0.0476837158203125
4.50033333333334	-0.0467300415039063
4.50366666666667	-0.0486373901367188
4.507	-0.049591064453125
4.51033333333334	-0.0481605529785156
4.51366666666667	-0.0429153442382813
4.517	-0.0352859497070313
4.52033333333334	-0.026702880859375
4.52366666666667	-0.0200271606445313
4.527	-0.0157356262207031
4.53033333333334	-0.0128746032714844
4.53366666666667	-0.0143051147460938
4.537	-0.0176429748535156
4.54033333333334	-0.0205039978027344
4.54366666666667	-0.0243186950683594
4.547	-0.0262260437011719
4.55033333333334	-0.0309944152832031
4.55366666666667	-0.0348091125488281
4.557	-0.03814697265625
4.56033333333334	-0.0400543212890625
4.56366666666667	-0.0386238098144531
4.567	-0.0386238098144531
4.57033333333334	-0.0362396240234375
4.57366666666667	-0.0357627868652344
4.577	-0.0362396240234375
4.58033333333334	-0.0386238098144531
4.58366666666667	-0.0386238098144531
4.587	-0.0376701354980469
4.59033333333334	-0.0376701354980469
4.59366666666667	-0.0371932983398438
4.597	-0.0338554382324219
4.60033333333334	-0.030517578125
4.60366666666667	-0.0300407409667969
4.607	-0.0309944152832031
4.61033333333334	-0.0338554382324219
4.61366666666667	-0.0352859497070313
4.617	-0.0362396240234375
4.62033333333334	-0.0357627868652344
4.62366666666667	-0.0367164611816406
4.627	-0.0376701354980469
4.63033333333334	-0.0362396240234375
4.63366666666667	-0.0333786010742188
4.637	-0.0300407409667969
4.64033333333334	-0.0281333923339844
4.64366666666667	-0.0271797180175781
4.647	-0.0290870666503906
4.65033333333334	-0.030517578125
4.65366666666667	-0.0329017639160156
4.657	-0.0376701354980469
4.66033333333334	-0.0443458557128906
4.66366666666667	-0.0491142272949219
4.667	-0.0481605529785156
4.67033333333334	-0.0438690185546875
4.67366666666667	-0.0391006469726563
4.677	-0.0338554382324219
4.68033333333334	-0.0295639038085938
4.68366666666667	-0.0247955322265625
4.687	-0.0214576721191406
4.69033333333334	-0.0243186950683594
4.69366666666667	-0.0319480895996094
4.697	-0.0362396240234375
4.70033333333334	-0.0362396240234375
4.70366666666667	-0.0357627868652344
4.707	-0.0348091125488281
4.71033333333334	-0.0324249267578125
4.71366666666667	-0.0295639038085938
4.717	-0.0314712524414063
4.72033333333334	-0.0329017639160156
4.72366666666667	-0.0324249267578125
4.727	-0.0295639038085938
4.73033333333334	-0.0247955322265625
4.73366666666667	-0.0209808349609375
4.737	-0.0152587890625
4.74033333333334	-0.0123977661132813
4.74366666666667	-0.0128746032714844
4.747	-0.019073486328125
4.75033333333334	-0.0233650207519531
4.75366666666667	-0.0252723693847656
4.757	-0.0276565551757813
4.76033333333334	-0.0333786010742188
4.76366666666667	-0.0352859497070313
4.767	-0.030517578125
4.77033333333334	-0.0262260437011719
4.77366666666667	-0.0233650207519531
4.777	-0.0214576721191406
4.78033333333334	-0.0185966491699219
4.78366666666667	-0.0157356262207031
4.787	-0.0171661376953125
4.79033333333334	-0.0166893005371094
4.79366666666667	-0.0171661376953125
4.797	-0.0162124633789063
4.80033333333334	-0.0176429748535156
4.80366666666667	-0.0195503234863281
4.807	-0.0214576721191406
4.81033333333334	-0.0209808349609375
4.81366666666667	-0.0162124633789063
4.817	-0.0095367431640625
4.82033333333334	-0.000476837158203125
4.82366666666667	0.003814697265625
4.827	0.00476837158203125
4.83033333333334	-0.00476837158203125
4.83366666666667	-0.0162124633789063
4.837	-0.0290870666503906
4.84033333333334	-0.0376701354980469
4.84366666666667	-0.0400543212890625
4.847	-0.0386238098144531
4.85033333333334	-0.030517578125
4.85366666666667	-0.0200271606445313
4.857	-0.00858306884765625
4.86033333333334	-0.00476837158203125
4.86366666666667	-0.00905990600585938
4.867	-0.0185966491699219
4.87033333333334	-0.0300407409667969
4.87366666666667	-0.041961669921875
4.877	-0.0529289245605469
4.88033333333334	-0.0576972961425782
4.88366666666667	-0.0562667846679688
4.887	-0.0486373901367188
4.89033333333334	-0.0395774841308594
4.89366666666667	-0.0309944152832031
4.897	-0.0233650207519531
4.90033333333334	-0.0195503234863281
4.90366666666667	-0.0181198120117188
4.907	-0.0171661376953125
4.91033333333334	-0.0176429748535156
4.91366666666667	-0.0200271606445313
4.917	-0.0238418579101563
4.92033333333334	-0.0257492065429688
4.92366666666667	-0.0257492065429688
4.927	-0.0271797180175781
4.93033333333334	-0.0333786010742188
4.93366666666667	-0.0405311584472656
4.937	-0.0457763671875
4.94033333333334	-0.0476837158203125
4.94366666666667	-0.0467300415039063
4.947	-0.0433921813964844
4.95033333333334	-0.0367164611816406
4.95366666666667	-0.0319480895996094
4.957	-0.0295639038085938
4.96033333333334	-0.0309944152832031
4.96366666666667	-0.034332275390625
4.967	-0.041961669921875
4.97033333333334	-0.0491142272949219
4.97366666666667	-0.0500679016113282
4.977	-0.0433921813964844
4.98033333333334	-0.0338554382324219
4.98366666666667	-0.0281333923339844
4.987	-0.0224113464355469
4.99033333333334	-0.0181198120117188
4.99366666666667	-0.0152587890625
4.997	-0.0171661376953125
5.00033333333334	-0.0181198120117188
5.00366666666667	-0.0176429748535156
5.007	-0.0157356262207031
5.01033333333334	-0.0123977661132813
5.01366666666667	-0.00762939453125
5.017	-0.00333786010742188
5.02033333333334	-0.00095367431640625
5.02366666666667	0.00095367431640625
5.027	0.00238418579101563
5.03033333333334	0.000476837158203125
5.03366666666667	-0.0057220458984375
5.037	-0.0138282775878906
5.04033333333334	-0.0214576721191406
5.04366666666667	-0.0300407409667969
5.047	-0.0348091125488281
5.05033333333334	-0.0371932983398438
5.05366666666667	-0.0371932983398438
5.057	-0.0348091125488281
5.06033333333334	-0.0357627868652344
5.06366666666667	-0.0352859497070313
5.067	-0.0367164611816406
5.07033333333334	-0.0386238098144531
5.07366666666667	-0.0414848327636719
5.077	-0.0433921813964844
5.08033333333334	-0.0391006469726563
5.08366666666667	-0.0362396240234375
5.087	-0.0362396240234375
5.09033333333334	-0.0391006469726563
5.09366666666667	-0.0414848327636719
5.097	-0.0462532043457031
5.10033333333334	-0.0553131103515625
5.10366666666667	-0.0624656677246094
5.107	-0.0629425048828125
5.11033333333334	-0.057220458984375
5.11366666666667	-0.0524520874023438
5.117	-0.0505447387695313
5.12033333333334	-0.049591064453125
5.12366666666667	-0.0500679016113282
5.127	-0.0514984130859375
5.13033333333334	-0.0557899475097657
5.13366666666667	-0.0581741333007813
5.137	-0.0562667846679688
5.14033333333334	-0.05340576171875
5.14366666666667	-0.0476837158203125
5.147	-0.0438690185546875
5.15033333333334	-0.0424385070800781
5.15366666666667	-0.0472068786621094
5.157	-0.05340576171875
5.16033333333334	-0.0567436218261719
5.16366666666667	-0.0615119934082032
5.167	-0.0681877136230469
5.17033333333334	-0.0729560852050782
5.17366666666667	-0.0748634338378907
5.177	-0.0748634338378907
5.18033333333334	-0.0753402709960938
5.18366666666667	-0.0762939453125
5.187	-0.0743865966796875
5.19033333333334	-0.072479248046875
5.19366666666667	-0.072479248046875
5.197	-0.0748634338378907
5.20033333333334	-0.0762939453125
5.20366666666667	-0.0729560852050782
5.207	-0.0696182250976563
5.21033333333334	-0.0658035278320313
5.21366666666667	-0.057220458984375
5.217	-0.0462532043457031
5.22033333333334	-0.0386238098144531
5.22366666666667	-0.0362396240234375
5.227	-0.034332275390625
5.23033333333334	-0.0295639038085938
5.23366666666667	-0.0262260437011719
5.237	-0.0262260437011719
5.24033333333334	-0.0300407409667969
5.24366666666667	-0.034332275390625
5.247	-0.0371932983398438
5.25033333333334	-0.0367164611816406
5.25366666666667	-0.0309944152832031
5.257	-0.0243186950683594
5.26033333333334	-0.0138282775878906
5.26366666666667	-0.00286102294921875
5.267	0.00429153442382813
5.27033333333334	0.00238418579101563
5.27366666666667	-0.0109672546386719
5.277	-0.0247955322265625
5.28033333333334	-0.0362396240234375
5.28366666666667	-0.0433921813964844
5.287	-0.0448226928710938
5.29033333333334	-0.0424385070800781
5.29366666666667	-0.0357627868652344
5.297	-0.026702880859375
5.30033333333334	-0.0195503234863281
5.30366666666667	-0.0162124633789063
5.307	-0.0181198120117188
5.31033333333334	-0.0200271606445313
5.31366666666667	-0.0205039978027344
5.317	-0.0209808349609375
5.32033333333334	-0.0214576721191406
5.32366666666667	-0.0214576721191406
5.327	-0.0224113464355469
5.33033333333334	-0.0233650207519531
5.33366666666667	-0.0281333923339844
5.337	-0.0348091125488281
5.34033333333334	-0.0443458557128906
5.34366666666667	-0.0505447387695313
5.347	-0.0510215759277344
5.35033333333334	-0.0467300415039063
5.35366666666667	-0.0386238098144531
5.357	-0.0309944152832031
5.36033333333334	-0.0233650207519531
5.36366666666667	-0.02288818359375
5.367	-0.0247955322265625
5.37033333333334	-0.0281333923339844
5.37366666666667	-0.030517578125
5.377	-0.0348091125488281
5.38033333333334	-0.0400543212890625
5.38366666666667	-0.0414848327636719
5.387	-0.0433921813964844
5.39033333333334	-0.0438690185546875
5.39366666666667	-0.0443458557128906
5.397	-0.0386238098144531
5.40033333333334	-0.0324249267578125
5.40366666666667	-0.0286102294921875
5.407	-0.0295639038085938
5.41033333333334	-0.034332275390625
5.41366666666667	-0.0395774841308594
5.417	-0.0457763671875
5.42033333333334	-0.0476837158203125
5.42366666666667	-0.0472068786621094
5.427	-0.0467300415039063
5.43033333333334	-0.0486373901367188
5.43366666666667	-0.0500679016113282
5.437	-0.0505447387695313
5.44033333333334	-0.0500679016113282
5.44366666666667	-0.0486373901367188
5.447	-0.0476837158203125
5.45033333333334	-0.0476837158203125
5.45366666666667	-0.0491142272949219
5.457	-0.0524520874023438
5.46033333333334	-0.0562667846679688
5.46366666666667	-0.0581741333007813
5.467	-0.057220458984375
5.47033333333334	-0.0529289245605469
5.47366666666667	-0.0505447387695313
5.477	-0.0472068786621094
5.48033333333334	-0.0467300415039063
5.48366666666667	-0.0500679016113282
5.487	-0.0505447387695313
5.49033333333334	-0.0462532043457031
5.49366666666667	-0.0371932983398438
5.497	-0.0286102294921875
5.50033333333334	-0.0224113464355469
5.50366666666667	-0.0200271606445313
5.507	-0.0243186950683594
5.51033333333334	-0.0309944152832031
5.51366666666667	-0.0410079956054688
5.517	-0.0486373901367188
5.52033333333334	-0.0543594360351563
5.52366666666667	-0.0543594360351563
5.527	-0.0467300415039063
5.53033333333334	-0.0395774841308594
5.53366666666667	-0.0333786010742188
5.537	-0.0324249267578125
5.54033333333334	-0.0319480895996094
5.54366666666667	-0.0357627868652344
5.547	-0.041961669921875
5.55033333333334	-0.0481605529785156
5.55366666666667	-0.0538825988769532
5.557	-0.057220458984375
5.56033333333334	-0.0615119934082032
5.56366666666667	-0.0624656677246094
5.567	-0.064849853515625
5.57033333333334	-0.0672340393066407
5.57366666666667	-0.0677108764648438
5.577	-0.064849853515625
5.58033333333334	-0.0615119934082032
5.58366666666667	-0.06103515625
5.587	-0.06103515625
5.59033333333334	-0.0596046447753907
5.59366666666667	-0.0605583190917969
5.597	-0.0662803649902344
5.60033333333334	-0.0710487365722657
5.60366666666667	-0.072479248046875
5.607	-0.0705718994140625
5.61033333333334	-0.0691413879394532
5.61366666666667	-0.064849853515625
5.617	-0.0548362731933594
5.62033333333334	-0.0443458557128906
5.62366666666667	-0.0362396240234375
5.627	-0.0333786010742188
5.63033333333334	-0.0314712524414063
5.63366666666667	-0.0290870666503906
5.637	-0.030517578125
5.64033333333334	-0.0348091125488281
5.64366666666667	-0.0348091125488281
5.647	-0.030517578125
5.65033333333334	-0.0286102294921875
5.65366666666667	-0.0333786010742188
5.657	-0.0371932983398438
5.66033333333334	-0.0400543212890625
5.66366666666667	-0.0438690185546875
5.667	-0.0467300415039063
5.67033333333334	-0.0452995300292969
5.67366666666667	-0.041961669921875
5.677	-0.0395774841308594
5.68033333333334	-0.041961669921875
5.68366666666667	-0.0457763671875
5.687	-0.0505447387695313
5.69033333333334	-0.0510215759277344
5.69366666666667	-0.0529289245605469
5.697	-0.05340576171875
5.70033333333334	-0.0510215759277344
5.70366666666667	-0.0448226928710938
5.707	-0.03814697265625
5.71033333333334	-0.0391006469726563
5.71366666666667	-0.0405311584472656
5.717	-0.0424385070800781
5.72033333333334	-0.0395774841308594
5.72366666666667	-0.0414848327636719
5.727	-0.0481605529785156
5.73033333333334	-0.0543594360351563
5.73366666666667	-0.0557899475097657
5.737	-0.0538825988769532
5.74033333333334	-0.0538825988769532
5.74366666666667	-0.0519752502441407
5.747	-0.0472068786621094
5.75033333333334	-0.041961669921875
5.75366666666667	-0.0405311584472656
5.757	-0.0452995300292969
5.76033333333334	-0.0491142272949219
5.76366666666667	-0.0443458557128906
5.767	-0.0348091125488281
5.77033333333334	-0.026702880859375
5.77366666666667	-0.0214576721191406
5.777	-0.0176429748535156
5.78033333333334	-0.0233650207519531
5.78366666666667	-0.03814697265625
5.787	-0.0557899475097657
5.79033333333334	-0.0705718994140625
5.79366666666667	-0.0777244567871094
5.797	-0.0786781311035157
5.80033333333334	-0.0729560852050782
5.80366666666667	-0.0677108764648438
5.807	-0.0672340393066407
5.81033333333334	-0.0710487365722657
5.81366666666667	-0.0748634338378907
5.817	-0.0772476196289063
5.82033333333334	-0.0782012939453125
5.82366666666667	-0.0753402709960938
5.827	-0.06866455078125
5.83033333333334	-0.057220458984375
5.83366666666667	-0.0481605529785156
5.837	-0.0410079956054688
5.84033333333334	-0.0362396240234375
5.84366666666667	-0.0333786010742188
5.847	-0.0329017639160156
5.85033333333334	-0.0357627868652344
5.85366666666667	-0.0405311584472656
5.857	-0.0438690185546875
5.86033333333334	-0.0452995300292969
5.86366666666667	-0.0452995300292969
5.867	-0.0448226928710938
5.87033333333334	-0.0462532043457031
5.87366666666667	-0.0476837158203125
5.877	-0.0500679016113282
5.88033333333334	-0.0524520874023438
5.88366666666667	-0.0548362731933594
5.887	-0.0529289245605469
5.89033333333334	-0.0443458557128906
5.89366666666667	-0.034332275390625
5.897	-0.0257492065429688
5.90033333333334	-0.019073486328125
5.90366666666667	-0.0185966491699219
5.907	-0.0281333923339844
5.91033333333334	-0.041961669921875
5.91366666666667	-0.0491142272949219
5.917	-0.0500679016113282
5.92033333333334	-0.049591064453125
5.92366666666667	-0.0462532043457031
5.927	-0.0400543212890625
5.93033333333334	-0.0362396240234375
5.93366666666667	-0.0395774841308594
5.937	-0.0433921813964844
5.94033333333334	-0.0481605529785156
5.94366666666667	-0.0510215759277344
5.947	-0.05340576171875
5.95033333333334	-0.0505447387695313
5.95366666666667	-0.0452995300292969
5.957	-0.0467300415039063
5.96033333333334	-0.0500679016113282
5.96366666666667	-0.0548362731933594
5.967	-0.0596046447753907
5.97033333333334	-0.0643730163574219
5.97366666666667	-0.0667572021484375
5.977	-0.0638961791992188
5.98033333333334	-0.0591278076171875
5.98366666666667	-0.0543594360351563
5.987	-0.0476837158203125
5.99033333333334	-0.0433921813964844
5.99366666666667	-0.0429153442382813
5.997	-0.0433921813964844
6.00033333333334	-0.0438690185546875
6.00366666666667	-0.0410079956054688
6.007	-0.0400543212890625
6.01033333333334	-0.0376701354980469
6.01366666666667	-0.0348091125488281
6.017	-0.0314712524414063
6.02033333333334	-0.0290870666503906
6.02366666666667	-0.0257492065429688
6.027	-0.0205039978027344
6.03033333333334	-0.0181198120117188
6.03366666666667	-0.0181198120117188
6.037	-0.0171661376953125
6.04033333333334	-0.0162124633789063
6.04366666666667	-0.0171661376953125
6.047	-0.0224113464355469
6.05033333333334	-0.0281333923339844
6.05366666666667	-0.0338554382324219
6.057	-0.0433921813964844
6.06033333333334	-0.0510215759277344
6.06366666666667	-0.0567436218261719
6.067	-0.0548362731933594
6.07033333333334	-0.0510215759277344
6.07366666666667	-0.0476837158203125
6.077	-0.0462532043457031
6.08033333333334	-0.0476837158203125
6.08366666666667	-0.0514984130859375
6.087	-0.0548362731933594
6.09033333333334	-0.0553131103515625
6.09366666666667	-0.05340576171875
6.097	-0.0505447387695313
6.10033333333334	-0.0472068786621094
6.10366666666667	-0.0424385070800781
6.107	-0.0433921813964844
6.11033333333334	-0.0457763671875
6.11366666666667	-0.0481605529785156
6.117	-0.0481605529785156
6.12033333333334	-0.0472068786621094
6.12366666666667	-0.0472068786621094
6.127	-0.0443458557128906
6.13033333333334	-0.0429153442382813
6.13366666666667	-0.041961669921875
6.137	-0.0410079956054688
6.14033333333334	-0.0400543212890625
6.14366666666667	-0.0414848327636719
6.147	-0.0438690185546875
6.15033333333334	-0.0448226928710938
6.15366666666667	-0.041961669921875
6.157	-0.0386238098144531
6.16033333333334	-0.0371932983398438
6.16366666666667	-0.0333786010742188
6.167	-0.0324249267578125
6.17033333333334	-0.0362396240234375
6.17366666666667	-0.0462532043457031
6.177	-0.0562667846679688
6.18033333333334	-0.0629425048828125
6.18366666666667	-0.0667572021484375
6.187	-0.0672340393066407
6.19033333333334	-0.06103515625
6.19366666666667	-0.05340576171875
6.197	-0.049591064453125
6.20033333333334	-0.0500679016113282
6.20366666666667	-0.0524520874023438
6.207	-0.05340576171875
6.21033333333334	-0.0548362731933594
6.21366666666667	-0.0538825988769532
6.217	-0.0510215759277344
6.22033333333334	-0.0462532043457031
6.22366666666667	-0.041961669921875
6.227	-0.0362396240234375
6.23033333333334	-0.0324249267578125
6.23366666666667	-0.0319480895996094
6.237	-0.0300407409667969
6.24033333333334	-0.0276565551757813
6.24366666666667	-0.0257492065429688
6.247	-0.0314712524414063
6.25033333333334	-0.041961669921875
6.25366666666667	-0.0505447387695313
6.257	-0.0567436218261719
6.26033333333334	-0.0615119934082032
6.26366666666667	-0.0658035278320313
6.267	-0.0658035278320313
6.27033333333334	-0.0634193420410157
6.27366666666667	-0.0653266906738282
6.277	-0.0710487365722657
6.28033333333334	-0.0743865966796875
6.28366666666667	-0.0729560852050782
6.287	-0.0677108764648438
6.29033333333334	-0.0638961791992188
6.29366666666667	-0.0600814819335938
6.297	-0.0562667846679688
6.30033333333334	-0.0548362731933594
6.30366666666667	-0.0524520874023438
6.307	-0.0514984130859375
6.31033333333334	-0.0500679016113282
6.31366666666667	-0.0500679016113282
6.317	-0.0510215759277344
6.32033333333334	-0.0557899475097657
6.32366666666667	-0.0619888305664063
6.327	-0.0705718994140625
6.33033333333334	-0.0777244567871094
6.33366666666667	-0.0829696655273438
6.337	-0.0829696655273438
6.34033333333334	-0.0805854797363281
6.34366666666667	-0.0782012939453125
6.347	-0.0767707824707032
6.35033333333334	-0.0743865966796875
6.35366666666667	-0.0677108764648438
6.357	-0.0615119934082032
6.36033333333334	-0.0562667846679688
6.36366666666667	-0.0553131103515625
6.367	-0.0548362731933594
6.37033333333334	-0.0514984130859375
6.37366666666667	-0.0481605529785156
6.377	-0.0472068786621094
6.38033333333334	-0.0486373901367188
6.38366666666667	-0.0472068786621094
6.387	-0.0457763671875
6.39033333333334	-0.0476837158203125
6.39366666666667	-0.0510215759277344
6.397	-0.0543594360351563
6.40033333333334	-0.0600814819335938
6.40366666666667	-0.0672340393066407
6.407	-0.0720024108886719
6.41033333333334	-0.0720024108886719
6.41366666666667	-0.0681877136230469
6.417	-0.0615119934082032
6.42033333333334	-0.05340576171875
6.42366666666667	-0.0514984130859375
6.427	-0.0543594360351563
6.43033333333334	-0.0605583190917969
6.43366666666667	-0.0691413879394532
6.437	-0.0810623168945313
6.44033333333334	-0.0844001770019531
6.44366666666667	-0.0796318054199219
6.447	-0.06866455078125
6.45033333333334	-0.0605583190917969
6.45366666666667	-0.0567436218261719
6.457	-0.0538825988769532
6.46033333333334	-0.0557899475097657
6.46366666666667	-0.057220458984375
6.467	-0.0567436218261719
6.47033333333334	-0.0500679016113282
6.47366666666667	-0.0410079956054688
6.477	-0.0338554382324219
6.48033333333334	-0.0271797180175781
6.48366666666667	-0.0238418579101563
6.487	-0.0257492065429688
6.49033333333334	-0.034332275390625
6.49366666666667	-0.0433921813964844
6.497	-0.0500679016113282
6.50033333333334	-0.0538825988769532
6.50366666666667	-0.0567436218261719
6.507	-0.0596046447753907
6.51033333333334	-0.0605583190917969
6.51366666666667	-0.0581741333007813
6.517	-0.05340576171875
6.52033333333334	-0.0481605529785156
6.52366666666667	-0.0481605529785156
6.527	-0.0476837158203125
6.53033333333334	-0.0438690185546875
6.53366666666667	-0.0405311584472656
6.537	-0.0414848327636719
6.54033333333334	-0.0438690185546875
6.54366666666667	-0.0424385070800781
6.547	-0.0376701354980469
6.55033333333334	-0.0319480895996094
6.55366666666667	-0.0271797180175781
6.557	-0.0195503234863281
6.56033333333334	-0.0152587890625
6.56366666666667	-0.0176429748535156
6.567	-0.0262260437011719
6.57033333333334	-0.0367164611816406
6.57366666666667	-0.0462532043457031
6.577	-0.0524520874023438
6.58033333333334	-0.05340576171875
6.58366666666667	-0.0481605529785156
6.587	-0.0410079956054688
6.59033333333334	-0.0367164611816406
6.59366666666667	-0.034332275390625
6.597	-0.0357627868652344
6.60033333333334	-0.03814697265625
6.60366666666667	-0.0424385070800781
6.607	-0.0476837158203125
6.61033333333334	-0.0500679016113282
6.61366666666667	-0.0500679016113282
6.617	-0.049591064453125
6.62033333333334	-0.0486373901367188
6.62366666666667	-0.0481605529785156
6.627	-0.0438690185546875
6.63033333333334	-0.0405311584472656
6.63366666666667	-0.041961669921875
6.637	-0.0448226928710938
6.64033333333334	-0.0491142272949219
6.64366666666667	-0.05340576171875
6.647	-0.0576972961425782
6.65033333333334	-0.0605583190917969
6.65366666666667	-0.0596046447753907
6.657	-0.0596046447753907
6.66033333333334	-0.0629425048828125
6.66366666666667	-0.0653266906738282
[truncated: 2,506 more rows]
