# Supplementary material for: Phase-Specific Parameter Estimation in Chiral HPLC Using 1‑Site, 2‑Site Stochastic Models, and Unified Equation Approach
Source: Anal Chem. 2026 Apr 29;98(18):13925–39. doi: 10.1021/acs.analchem.6c01634 (PMC13177292; doi:10.1021/acs.analchem.6c01634)
Supplement: Supplementary file 2 [file ac6c01634_si_002.zip › SupportingInformation/01_isotherm_fit/CELL4_data/LORA_CELL4_05_10_25409.CSV]

0.0025	-0.00619888305664063
0.00583333333333334	-0.00524520874023438
0.00916666666666667	-0.00286102294921875
0.0125	-0.00429153442382813
0.0158333333333334	-0.003814697265625
0.0191666666666667	-0.00286102294921875
0.0225	0.00095367431640625
0.0258333333333334	0.003814697265625
0.0291666666666667	0.00858306884765625
0.0325	0.0138282775878906
0.0358333333333334	0.0162124633789063
0.0391666666666667	0.019073486328125
0.0425	0.019073486328125
0.0458333333333334	0.0214576721191406
0.0491666666666667	0.0243186950683594
0.0525	0.0314712524414063
0.0558333333333334	0.0391006469726563
0.0591666666666667	0.0443458557128906
0.0625	0.0491142272949219
0.0658333333333334	0.0500679016113282
0.0691666666666667	0.0500679016113282
0.0725	0.0472068786621094
0.0758333333333334	0.0438690185546875
0.0791666666666667	0.0400543212890625
0.0825	0.0348091125488281
0.0858333333333334	0.0281333923339844
0.0891666666666667	0.0205039978027344
0.0925	0.0133514404296875
0.0958333333333334	0.00667572021484375
0.0991666666666667	0.0019073486328125
0.1025	0
0.105833333333334	0.00238418579101563
0.109166666666667	0.00858306884765625
0.1125	0.0157356262207031
0.115833333333334	0.019073486328125
0.119166666666667	0.0181198120117188
0.1225	0.0152587890625
0.125833333333334	0.0128746032714844
0.129166666666667	0.00810623168945313
0.1325	0.00333786010742188
0.135833333333334	0.000476837158203125
0.139166666666667	0.00143051147460938
0.1425	0.00476837158203125
0.145833333333334	0.0057220458984375
0.149166666666667	0.00429153442382813
0.1525	0.00095367431640625
0.155833333333334	-0.00143051147460938
0.159166666666667	-0.00095367431640625
0.1625	-0.00143051147460938
0.165833333333334	-0.00333786010742188
0.169166666666667	-0.00238418579101563
0.1725	-0.00095367431640625
0.175833333333334	-0.00143051147460938
0.179166666666667	-0.00524520874023438
0.1825	-0.00762939453125
0.185833333333334	-0.00858306884765625
0.189166666666667	-0.0109672546386719
0.1925	-0.0095367431640625
0.195833333333334	-0.00667572021484375
0.199166666666667	-0.00333786010742188
0.2025	-0.003814697265625
0.205833333333334	-0.0057220458984375
0.209166666666667	-0.00905990600585938
0.2125	-0.0138282775878906
0.215833333333334	-0.0205039978027344
0.219166666666667	-0.0257492065429688
0.2225	-0.0262260437011719
0.225833333333334	-0.0233650207519531
0.229166666666667	-0.0181198120117188
0.2325	-0.0138282775878906
0.235833333333334	-0.00762939453125
0.239166666666667	-0.00095367431640625
0.2425	0.003814697265625
0.245833333333334	0.00333786010742188
0.249166666666667	-0.00238418579101563
0.2525	-0.00905990600585938
0.255833333333334	-0.0119209289550781
0.259166666666667	-0.0143051147460938
0.2625	-0.0138282775878906
0.265833333333334	-0.0138282775878906
0.269166666666667	-0.0104904174804688
0.2725	-0.00524520874023438
0.275833333333334	-0.00476837158203125
0.279166666666667	-0.00905990600585938
0.2825	-0.0147819519042969
0.285833333333334	-0.0138282775878906
0.289166666666667	-0.0123977661132813
0.2925	-0.0104904174804688
0.295833333333334	-0.011444091796875
0.299166666666667	-0.0100135803222656
0.3025	-0.0109672546386719
0.305833333333334	-0.0181198120117188
0.309166666666667	-0.0252723693847656
0.3125	-0.0295639038085938
0.315833333333334	-0.0271797180175781
0.319166666666667	-0.0238418579101563
0.3225	-0.0171661376953125
0.325833333333334	-0.0104904174804688
0.329166666666667	-0.00476837158203125
0.3325	-0.00286102294921875
0.335833333333334	-0.003814697265625
0.339166666666667	-0.00524520874023438
0.3425	-0.00762939453125
0.345833333333334	-0.00858306884765625
0.349166666666667	-0.00762939453125
0.3525	-0.00524520874023438
0.355833333333334	-0.00476837158203125
0.359166666666667	-0.0095367431640625
0.3625	-0.0185966491699219
0.365833333333334	-0.030517578125
0.369166666666667	-0.0414848327636719
0.3725	-0.0505447387695313
0.375833333333334	-0.05340576171875
0.379166666666667	-0.049591064453125
0.3825	-0.0386238098144531
0.385833333333334	-0.0238418579101563
0.389166666666667	-0.0104904174804688
0.3925	-0.00143051147460938
0.395833333333334	0.00286102294921875
0.399166666666667	0.00619888305664063
0.4025	0.00810623168945313
0.405833333333334	0.00715255737304688
0.409166666666667	0.00143051147460938
0.4125	-0.003814697265625
0.415833333333334	-0.0104904174804688
0.419166666666667	-0.0171661376953125
0.4225	-0.0243186950683594
0.425833333333334	-0.0314712524414063
0.429166666666667	-0.0348091125488281
0.4325	-0.0348091125488281
0.435833333333334	-0.0300407409667969
0.439166666666667	-0.0252723693847656
0.4425	-0.0205039978027344
0.445833333333334	-0.0133514404296875
0.449166666666667	-0.00429153442382813
0.4525	0.003814697265625
0.455833333333334	0.00715255737304688
0.459166666666667	0.0119209289550781
0.4625	0.0200271606445313
0.465833333333334	0.0276565551757813
0.469166666666667	0.0300407409667969
0.4725	0.0286102294921875
0.475833333333334	0.0276565551757813
0.479166666666667	0.0247955322265625
0.4825	0.0214576721191406
0.485833333333334	0.0171661376953125
0.489166666666667	0.0133514404296875
0.4925	0.00667572021484375
0.495833333333334	0.00143051147460938
0.499166666666667	-0.00143051147460938
0.5025	-0.00524520874023438
0.505833333333334	-0.0095367431640625
0.509166666666667	-0.0152587890625
0.5125	-0.0157356262207031
0.515833333333334	-0.0147819519042969
0.519166666666667	-0.0171661376953125
0.5225	-0.0224113464355469
0.525833333333333	-0.0276565551757813
0.529166666666667	-0.0276565551757813
0.5325	-0.0257492065429688
0.535833333333334	-0.0243186950683594
0.539166666666667	-0.0224113464355469
0.5425	-0.0185966491699219
0.545833333333334	-0.0133514404296875
0.549166666666667	-0.00905990600585938
0.5525	-0.00905990600585938
0.555833333333334	-0.00858306884765625
0.559166666666667	-0.00715255737304688
0.5625	-0.00715255737304688
0.565833333333334	-0.00858306884765625
0.569166666666667	-0.0123977661132813
0.5725	-0.0143051147460938
0.575833333333334	-0.0171661376953125
0.579166666666667	-0.0181198120117188
0.5825	-0.0181198120117188
0.585833333333334	-0.0162124633789063
0.589166666666667	-0.0138282775878906
0.5925	-0.0095367431640625
0.595833333333334	-0.003814697265625
0.599166666666667	0.00095367431640625
0.6025	0.00429153442382813
0.605833333333334	0.00429153442382813
0.609166666666667	0.00238418579101563
0.6125	-0.00238418579101563
0.615833333333334	-0.00810623168945313
0.619166666666667	-0.0152587890625
0.6225	-0.0181198120117188
0.625833333333334	-0.0171661376953125
0.629166666666667	-0.0128746032714844
0.6325	-0.0104904174804688
0.635833333333334	-0.0095367431640625
0.639166666666667	-0.00858306884765625
0.6425	-0.00905990600585938
0.645833333333334	-0.0119209289550781
0.649166666666667	-0.0119209289550781
0.6525	-0.00667572021484375
0.655833333333334	-0.003814697265625
0.659166666666667	-0.00715255737304688
0.6625	-0.0119209289550781
0.665833333333334	-0.0133514404296875
0.669166666666667	-0.0157356262207031
0.6725	-0.0195503234863281
0.675833333333334	-0.0181198120117188
0.679166666666667	-0.0138282775878906
0.6825	-0.0104904174804688
0.685833333333334	-0.011444091796875
0.689166666666667	-0.011444091796875
0.6925	-0.0119209289550781
0.695833333333334	-0.0128746032714844
0.699166666666667	-0.0138282775878906
0.7025	-0.0138282775878906
0.705833333333334	-0.0128746032714844
0.709166666666667	-0.0152587890625
0.7125	-0.0200271606445313
0.715833333333334	-0.0243186950683594
0.719166666666667	-0.0233650207519531
0.7225	-0.0205039978027344
0.725833333333334	-0.0152587890625
0.729166666666667	-0.011444091796875
0.7325	-0.00810623168945313
0.735833333333334	-0.0057220458984375
0.739166666666667	-0.00524520874023438
0.7425	-0.00524520874023438
0.745833333333334	-0.00667572021484375
0.749166666666667	-0.00667572021484375
0.7525	-0.00524520874023438
0.755833333333334	-0.00286102294921875
0.759166666666667	-0.00238418579101563
0.7625	-0.00429153442382813
0.765833333333334	-0.00762939453125
0.769166666666667	-0.0104904174804688
0.7725	-0.0095367431640625
0.775833333333334	-0.0104904174804688
0.779166666666667	-0.00810623168945313
0.7825	-0.00667572021484375
0.785833333333334	-0.00286102294921875
0.789166666666667	-0.00286102294921875
0.7925	-0.003814697265625
0.795833333333334	-0.00333786010742188
0.799166666666667	-0.00476837158203125
0.8025	-0.00238418579101563
0.805833333333334	-0.00095367431640625
0.809166666666667	0.00429153442382813
0.8125	0.00715255737304688
0.815833333333334	0.0109672546386719
0.819166666666667	0.0138282775878906
0.8225	0.0123977661132813
0.825833333333333	0.0095367431640625
0.829166666666667	0.00429153442382813
0.8325	0.00095367431640625
0.835833333333334	-0.00095367431640625
0.839166666666667	-0.000476837158203125
0.8425	0.0057220458984375
0.845833333333334	0.011444091796875
0.849166666666667	0.0138282775878906
0.8525	0.0128746032714844
0.855833333333334	0.0119209289550781
0.859166666666667	0.00858306884765625
0.8625	0.00286102294921875
0.865833333333334	-0.00333786010742188
0.869166666666667	-0.00286102294921875
0.8725	0.00476837158203125
0.875833333333334	0.0143051147460938
0.879166666666667	0.0176429748535156
0.8825	0.0166893005371094
0.885833333333334	0.0162124633789063
0.889166666666667	0.0133514404296875
0.8925	0.00619888305664063
0.895833333333334	-0.00286102294921875
0.899166666666667	-0.00619888305664063
0.9025	-0.00476837158203125
0.905833333333334	0
0.909166666666667	0.00524520874023438
0.9125	0.00858306884765625
0.915833333333334	0.00905990600585938
0.919166666666667	0.00858306884765625
0.9225	0.00810623168945313
0.925833333333333	0.00333786010742188
0.929166666666667	-0.00143051147460938
0.9325	-0.00619888305664063
0.935833333333334	-0.00858306884765625
0.939166666666667	-0.00810623168945313
0.9425	-0.003814697265625
0.945833333333334	0.003814697265625
0.949166666666667	0.00619888305664063
0.9525	0.00524520874023438
0.955833333333334	0.00429153442382813
0.959166666666667	0.00238418579101563
0.9625	-0.0019073486328125
0.965833333333334	-0.0057220458984375
0.969166666666667	-0.00524520874023438
0.9725	-0.00429153442382813
0.975833333333334	-0.00619888305664063
0.979166666666667	-0.0123977661132813
0.9825	-0.0200271606445313
0.985833333333334	-0.0243186950683594
0.989166666666667	-0.0214576721191406
0.9925	-0.0138282775878906
0.995833333333334	-0.00762939453125
0.999166666666667	-0.0019073486328125
1.0025	0.000476837158203125
1.00583333333334	0.0019073486328125
1.00916666666667	-0.003814697265625
1.0125	-0.0109672546386719
1.01583333333334	-0.0157356262207031
1.01916666666667	-0.0157356262207031
1.0225	-0.0138282775878906
1.02583333333334	-0.0166893005371094
1.02916666666667	-0.0200271606445313
1.0325	-0.0252723693847656
1.03583333333334	-0.026702880859375
1.03916666666667	-0.0276565551757813
1.0425	-0.0233650207519531
1.04583333333334	-0.0152587890625
1.04916666666667	-0.0057220458984375
1.0525	-0.000476837158203125
1.05583333333334	0.000476837158203125
1.05916666666667	0.0019073486328125
1.0625	0.00095367431640625
1.06583333333334	-0.00238418579101563
1.06916666666667	-0.00667572021484375
1.0725	-0.00476837158203125
1.07583333333334	-0.00476837158203125
1.07916666666667	-0.00858306884765625
1.0825	-0.0195503234863281
1.08583333333334	-0.0286102294921875
1.08916666666667	-0.0352859497070313
1.0925	-0.0376701354980469
1.09583333333334	-0.0352859497070313
1.09916666666667	-0.026702880859375
1.1025	-0.0128746032714844
1.10583333333334	0.00143051147460938
1.10916666666667	0.0123977661132813
1.1125	0.0152587890625
1.11583333333334	0.011444091796875
1.11916666666667	0.0019073486328125
1.1225	-0.0095367431640625
1.12583333333334	-0.0238418579101563
1.12916666666667	-0.0333786010742188
1.1325	-0.0386238098144531
1.13583333333334	-0.0405311584472656
1.13916666666667	-0.0391006469726563
1.1425	-0.0357627868652344
1.14583333333334	-0.0276565551757813
1.14916666666667	-0.0200271606445313
1.1525	-0.0104904174804688
1.15583333333334	0.0019073486328125
1.15916666666667	0.0133514404296875
1.1625	0.0243186950683594
1.16583333333334	0.0281333923339844
1.16916666666667	0.0271797180175781
1.1725	0.0219345092773438
1.17583333333334	0.0143051147460938
1.17916666666667	0.0019073486328125
1.1825	-0.0100135803222656
1.18583333333334	-0.0166893005371094
1.18916666666667	-0.0166893005371094
1.1925	-0.0138282775878906
1.19583333333334	-0.00858306884765625
1.19916666666667	-0.0019073486328125
1.2025	0.00476837158203125
1.20583333333334	0.00715255737304688
1.20916666666667	0.0057220458984375
1.2125	0.00286102294921875
1.21583333333334	0
1.21916666666667	0.00143051147460938
1.2225	0.003814697265625
1.22583333333334	0.00810623168945313
1.22916666666667	0.0123977661132813
1.2325	0.0171661376953125
1.23583333333334	0.019073486328125
1.23916666666667	0.0166893005371094
1.2425	0.0128746032714844
1.24583333333334	0.00715255737304688
1.24916666666667	0.003814697265625
1.2525	0.00476837158203125
1.25583333333334	0.0100135803222656
1.25916666666667	0.0143051147460938
1.2625	0.0181198120117188
1.26583333333334	0.0200271606445313
1.26916666666667	0.0219345092773438
1.2725	0.0166893005371094
1.27583333333334	0.0104904174804688
1.27916666666667	0.0057220458984375
1.2825	0.00619888305664063
1.28583333333334	0.00715255737304688
1.28916666666667	0.00667572021484375
1.2925	0.00667572021484375
1.29583333333334	0.0057220458984375
1.29916666666667	0.00762939453125
1.3025	0.00810623168945313
1.30583333333334	0.0100135803222656
1.30916666666667	0.0133514404296875
1.3125	0.0166893005371094
1.31583333333334	0.0176429748535156
1.31916666666667	0.0143051147460938
1.3225	0.0095367431640625
1.32583333333334	0.00476837158203125
1.32916666666667	0.00143051147460938
1.3325	0.000476837158203125
1.33583333333334	0.000476837158203125
1.33916666666667	0.00238418579101563
1.3425	0.00667572021484375
1.34583333333334	0.011444091796875
1.34916666666667	0.0138282775878906
1.3525	0.0152587890625
1.35583333333334	0.0181198120117188
1.35916666666667	0.019073486328125
1.3625	0.0152587890625
1.36583333333334	0.00810623168945313
1.36916666666667	0
1.3725	-0.00715255737304688
1.37583333333334	-0.0143051147460938
1.37916666666667	-0.0162124633789063
1.3825	-0.0152587890625
1.38583333333334	-0.0095367431640625
1.38916666666667	-0.003814697265625
1.3925	0.003814697265625
1.39583333333334	0.0100135803222656
1.39916666666667	0.0157356262207031
1.4025	0.0205039978027344
1.40583333333334	0.0262260437011719
1.40916666666667	0.0319480895996094
1.4125	0.0329017639160156
1.41583333333334	0.0319480895996094
1.41916666666667	0.0271797180175781
1.4225	0.0219345092773438
1.42583333333334	0.0152587890625
1.42916666666667	0.011444091796875
1.4325	0.00905990600585938
1.43583333333334	0.0100135803222656
1.43916666666667	0.0152587890625
1.4425	0.0233650207519531
1.44583333333334	0.0309944152832031
1.44916666666667	0.034332275390625
1.4525	0.0338554382324219
1.45583333333334	0.0295639038085938
1.45916666666667	0.0247955322265625
1.4625	0.0181198120117188
1.46583333333334	0.011444091796875
1.46916666666667	0.00858306884765625
1.4725	0.0119209289550781
1.47583333333334	0.0152587890625
1.47916666666667	0.0171661376953125
1.4825	0.0143051147460938
1.48583333333334	0.0100135803222656
1.48916666666667	0.0019073486328125
1.4925	-0.00524520874023438
1.49583333333334	-0.0152587890625
1.49916666666667	-0.026702880859375
1.5025	-0.0348091125488281
1.50583333333334	-0.0338554382324219
1.50916666666667	-0.026702880859375
1.5125	-0.0219345092773438
1.51583333333334	-0.0162124633789063
1.51916666666667	-0.00810623168945313
1.5225	-0.00286102294921875
1.52583333333334	-0.00524520874023438
1.52916666666667	-0.0128746032714844
1.5325	-0.0195503234863281
1.53583333333334	-0.0238418579101563
1.53916666666667	-0.0257492065429688
1.5425	-0.0243186950683594
1.54583333333334	-0.0224113464355469
1.54916666666667	-0.0176429748535156
1.5525	-0.0100135803222656
1.55583333333334	-0.0019073486328125
1.55916666666667	0.0057220458984375
1.5625	0.011444091796875
1.56583333333334	0.019073486328125
1.56916666666667	0.0247955322265625
1.5725	0.0281333923339844
1.57583333333334	0.0281333923339844
1.57916666666667	0.0286102294921875
1.5825	0.026702880859375
1.58583333333334	0.0233650207519531
1.58916666666667	0.0181198120117188
1.5925	0.0147819519042969
1.59583333333334	0.0138282775878906
1.59916666666667	0.0133514404296875
1.6025	0.0133514404296875
1.60583333333334	0.0123977661132813
1.60916666666667	0.00858306884765625
1.6125	0.00095367431640625
1.61583333333334	-0.00762939453125
1.61916666666667	-0.0166893005371094
1.6225	-0.0209808349609375
1.62583333333334	-0.0214576721191406
1.62916666666667	-0.0147819519042969
1.6325	-0.00858306884765625
1.63583333333334	-0.00429153442382813
1.63916666666667	-0.0019073486328125
1.6425	-0.000476837158203125
1.64583333333334	-0.00286102294921875
1.64916666666667	-0.00619888305664063
1.6525	-0.00524520874023438
1.65583333333334	-0.00286102294921875
1.65916666666667	0.00095367431640625
1.6625	0.00333786010742188
1.66583333333334	0.0095367431640625
1.66916666666667	0.0166893005371094
1.6725	0.0176429748535156
1.67583333333334	0.0133514404296875
1.67916666666667	0.00715255737304688
1.6825	0.003814697265625
1.68583333333334	0
1.68916666666667	-0.00715255737304688
1.6925	-0.011444091796875
1.69583333333334	-0.0095367431640625
1.69916666666667	-0.00286102294921875
1.7025	0.00238418579101563
1.70583333333334	0.00095367431640625
1.70916666666667	0.000476837158203125
1.7125	0.00143051147460938
1.71583333333334	0
1.71916666666667	-0.00619888305664063
1.7225	-0.0133514404296875
1.72583333333334	-0.0138282775878906
1.72916666666667	-0.0123977661132813
1.7325	-0.00905990600585938
1.73583333333334	-0.00476837158203125
1.73916666666667	0.0019073486328125
1.7425	0.00858306884765625
1.74583333333334	0.011444091796875
1.74916666666667	0.0104904174804688
1.7525	0.00667572021484375
1.75583333333334	0.00095367431640625
1.75916666666667	-0.0019073486328125
1.7625	-0.00476837158203125
1.76583333333334	-0.00858306884765625
1.76916666666667	-0.0128746032714844
1.7725	-0.0138282775878906
1.77583333333334	-0.0109672546386719
1.77916666666667	-0.0095367431640625
1.7825	-0.00810623168945313
1.78583333333334	-0.0057220458984375
1.78916666666667	-0.00143051147460938
1.7925	0.00143051147460938
1.79583333333334	0.000476837158203125
1.79916666666667	0.000476837158203125
1.8025	0
1.80583333333334	0.000476837158203125
1.80916666666667	-0.00286102294921875
1.8125	-0.00333786010742188
1.81583333333334	-0.00333786010742188
1.81916666666667	-0.00238418579101563
1.8225	-0.000476837158203125
1.82583333333334	0.00333786010742188
1.82916666666667	0.0095367431640625
1.8325	0.0181198120117188
1.83583333333334	0.0281333923339844
1.83916666666667	0.0348091125488281
1.8425	0.0348091125488281
1.84583333333334	0.0281333923339844
1.84916666666667	0.0214576721191406
1.8525	0.0147819519042969
1.85583333333334	0.0104904174804688
1.85916666666667	0.0109672546386719
1.8625	0.0166893005371094
1.86583333333334	0.0233650207519531
1.86916666666667	0.0281333923339844
1.8725	0.0276565551757813
1.87583333333334	0.0238418579101563
1.87916666666667	0.0181198120117188
1.8825	0.0123977661132813
1.88583333333334	0.00905990600585938
1.88916666666667	0.00810623168945313
1.8925	0.011444091796875
1.89583333333334	0.0147819519042969
1.89916666666667	0.0152587890625
1.9025	0.011444091796875
1.90583333333334	0.00762939453125
1.90916666666667	0.00810623168945313
1.9125	0.0095367431640625
1.91583333333334	0.00810623168945313
1.91916666666667	0.00476837158203125
1.9225	0.0019073486328125
1.92583333333334	0.00095367431640625
1.92916666666667	-0.00524520874023438
1.9325	-0.0119209289550781
1.93583333333334	-0.0171661376953125
1.93916666666667	-0.0181198120117188
1.9425	-0.0138282775878906
1.94583333333334	-0.0138282775878906
1.94916666666667	-0.0147819519042969
1.9525	-0.0195503234863281
1.95583333333334	-0.0224113464355469
1.95916666666667	-0.0262260437011719
1.9625	-0.0324249267578125
1.96583333333334	-0.0352859497070313
1.96916666666667	-0.0314712524414063
1.9725	-0.0252723693847656
1.97583333333334	-0.0219345092773438
1.97916666666667	-0.0200271606445313
1.9825	-0.0171661376953125
1.98583333333334	-0.0147819519042969
1.98916666666667	-0.0181198120117188
1.9925	-0.0233650207519531
1.99583333333334	-0.0309944152832031
1.99916666666667	-0.0371932983398438
2.0025	-0.0438690185546875
2.00583333333334	-0.0457763671875
2.00916666666667	-0.0433921813964844
2.0125	-0.0395774841308594
2.01583333333334	-0.0333786010742188
2.01916666666667	-0.0262260437011719
2.0225	-0.019073486328125
2.02583333333334	-0.0171661376953125
2.02916666666667	-0.0200271606445313
2.0325	-0.026702880859375
2.03583333333334	-0.0338554382324219
2.03916666666667	-0.041961669921875
2.0425	-0.0476837158203125
2.04583333333334	-0.0491142272949219
2.04916666666667	-0.0476837158203125
2.0525	-0.0438690185546875
2.05583333333334	-0.0371932983398438
2.05916666666667	-0.0281333923339844
2.0625	-0.0205039978027344
2.06583333333334	-0.0162124633789063
2.06916666666667	-0.0143051147460938
2.0725	-0.0133514404296875
2.07583333333334	-0.0152587890625
2.07916666666667	-0.0185966491699219
2.0825	-0.0233650207519531
2.08583333333334	-0.0271797180175781
2.08916666666667	-0.0276565551757813
2.0925	-0.0276565551757813
2.09583333333334	-0.026702880859375
2.09916666666667	-0.0271797180175781
2.1025	-0.0276565551757813
2.10583333333334	-0.0309944152832031
2.10916666666667	-0.0371932983398438
2.1125	-0.0429153442382813
2.11583333333334	-0.0472068786621094
2.11916666666667	-0.0462532043457031
2.1225	-0.0433921813964844
2.12583333333334	-0.0391006469726563
2.12916666666667	-0.0329017639160156
2.1325	-0.0233650207519531
2.13583333333334	-0.0162124633789063
2.13916666666667	-0.0128746032714844
2.1425	-0.0143051147460938
2.14583333333334	-0.0171661376953125
2.14916666666667	-0.0214576721191406
2.1525	-0.0247955322265625
2.15583333333334	-0.0243186950683594
2.15916666666667	-0.0224113464355469
2.1625	-0.0219345092773438
2.16583333333334	-0.0224113464355469
2.16916666666667	-0.02288818359375
2.1725	-0.02288818359375
2.17583333333334	-0.0247955322265625
2.17916666666667	-0.0262260437011719
2.1825	-0.0252723693847656
2.18583333333334	-0.0205039978027344
2.18916666666667	-0.0143051147460938
2.1925	-0.0138282775878906
2.19583333333334	-0.0143051147460938
2.19916666666667	-0.0162124633789063
2.2025	-0.0143051147460938
2.20583333333334	-0.0147819519042969
2.20916666666667	-0.0143051147460938
2.2125	-0.0128746032714844
2.21583333333334	-0.011444091796875
2.21916666666667	-0.0133514404296875
2.2225	-0.0200271606445313
2.22583333333334	-0.0233650207519531
2.22916666666667	-0.0247955322265625
2.2325	-0.0219345092773438
2.23583333333334	-0.0205039978027344
2.23916666666667	-0.0181198120117188
2.2425	-0.0128746032714844
2.24583333333334	-0.0100135803222656
2.24916666666667	-0.0095367431640625
2.2525	-0.0109672546386719
2.25583333333334	-0.0123977661132813
2.25916666666667	-0.0119209289550781
2.2625	-0.0095367431640625
2.26583333333334	-0.00619888305664063
2.26916666666667	-0.00429153442382813
2.2725	-0.00619888305664063
2.27583333333334	-0.00810623168945313
2.27916666666667	-0.0095367431640625
2.2825	-0.0128746032714844
2.28583333333334	-0.0176429748535156
2.28916666666667	-0.0214576721191406
2.2925	-0.0205039978027344
2.29583333333334	-0.0162124633789063
2.29916666666667	-0.0123977661132813
2.3025	-0.0119209289550781
2.30583333333334	-0.0104904174804688
2.30916666666667	-0.00905990600585938
2.3125	-0.00810623168945313
2.31583333333334	-0.0123977661132813
2.31916666666667	-0.0138282775878906
2.3225	-0.0109672546386719
2.32583333333334	-0.00619888305664063
2.32916666666667	-0.00095367431640625
2.3325	0.0057220458984375
2.33583333333334	0.0152587890625
2.33916666666667	0.0176429748535156
2.3425	0.0128746032714844
2.34583333333334	0.00333786010742188
2.34916666666667	-0.00333786010742188
2.3525	-0.00905990600585938
2.35583333333334	-0.0128746032714844
2.35916666666667	-0.0128746032714844
2.3625	-0.011444091796875
2.36583333333334	-0.00715255737304688
2.36916666666667	-0.00333786010742188
2.3725	-0.00143051147460938
2.37583333333334	-0.00286102294921875
2.37916666666667	-0.00429153442382813
2.3825	-0.0019073486328125
2.38583333333334	0
2.38916666666667	0
2.3925	-0.00238418579101563
2.39583333333334	-0.003814697265625
2.39916666666667	-0.0057220458984375
2.4025	-0.00762939453125
2.40583333333334	-0.0109672546386719
2.40916666666667	-0.0157356262207031
2.4125	-0.0200271606445313
2.41583333333334	-0.0209808349609375
2.41916666666667	-0.0176429748535156
2.4225	-0.0143051147460938
2.42583333333334	-0.0119209289550781
2.42916666666667	-0.00905990600585938
2.4325	-0.003814697265625
2.43583333333334	-0.00095367431640625
2.43916666666667	-0.00238418579101563
2.4425	-0.00619888305664063
2.44583333333334	-0.00905990600585938
2.44916666666667	-0.0128746032714844
2.4525	-0.0205039978027344
2.45583333333334	-0.0290870666503906
2.45916666666667	-0.0362396240234375
2.4625	-0.0371932983398438
2.46583333333334	-0.0338554382324219
2.46916666666667	-0.0281333923339844
2.4725	-0.0214576721191406
2.47583333333334	-0.0157356262207031
2.47916666666667	-0.00858306884765625
2.4825	-0.00429153442382813
2.48583333333334	-0.00238418579101563
2.48916666666667	0
2.4925	0.00333786010742188
2.49583333333334	0.00715255737304688
2.49916666666667	0.003814697265625
2.5025	-0.00095367431640625
2.50583333333334	-0.00476837158203125
2.50916666666667	-0.00715255737304688
2.5125	-0.00810623168945313
2.51583333333334	-0.0057220458984375
2.51916666666667	0.000476837158203125
2.5225	0.00333786010742188
2.52583333333334	0.0019073486328125
2.52916666666667	-0.0019073486328125
2.5325	-0.00476837158203125
2.53583333333334	-0.00810623168945313
2.53916666666667	-0.011444091796875
2.5425	-0.0123977661132813
2.54583333333334	-0.0100135803222656
2.54916666666667	-0.0057220458984375
2.5525	-0.0019073486328125
2.55583333333334	-0.00095367431640625
2.55916666666667	-0.00333786010742188
2.5625	-0.00476837158203125
2.56583333333334	-0.0057220458984375
2.56916666666667	-0.0104904174804688
2.5725	-0.0185966491699219
2.57583333333334	-0.0262260437011719
2.57916666666667	-0.0290870666503906
2.5825	-0.0281333923339844
2.58583333333334	-0.0276565551757813
2.58916666666667	-0.0271797180175781
2.5925	-0.0247955322265625
2.59583333333334	-0.0209808349609375
2.59916666666667	-0.0157356262207031
2.6025	-0.0123977661132813
2.60583333333334	-0.0100135803222656
2.60916666666667	-0.0100135803222656
2.6125	-0.011444091796875
2.61583333333334	-0.0123977661132813
2.61916666666667	-0.0133514404296875
2.6225	-0.0123977661132813
2.62583333333334	-0.00858306884765625
2.62916666666667	-0.00286102294921875
2.6325	0.00429153442382813
2.63583333333334	0.0100135803222656
2.63916666666667	0.0133514404296875
2.6425	0.0162124633789063
2.64583333333334	0.0143051147460938
2.64916666666667	0.00762939453125
2.6525	-0.000476837158203125
2.65583333333334	-0.00762939453125
2.65916666666667	-0.0133514404296875
2.6625	-0.0219345092773438
2.66583333333334	-0.0286102294921875
2.66916666666667	-0.0324249267578125
2.6725	-0.030517578125
2.67583333333334	-0.0281333923339844
2.67916666666667	-0.0252723693847656
2.6825	-0.0238418579101563
2.68583333333334	-0.0185966491699219
2.68916666666667	-0.0109672546386719
2.6925	-0.00238418579101563
2.69583333333334	0.00524520874023438
2.69916666666667	0.0138282775878906
2.7025	0.0195503234863281
2.70583333333334	0.02288818359375
2.70916666666667	0.02288818359375
2.7125	0.0200271606445313
2.71583333333334	0.0143051147460938
2.71916666666667	0.00810623168945313
2.7225	0.00858306884765625
2.72583333333334	0.0123977661132813
2.72916666666667	0.0171661376953125
2.7325	0.0205039978027344
2.73583333333334	0.0252723693847656
2.73916666666667	0.0247955322265625
2.7425	0.0195503234863281
2.74583333333334	0.011444091796875
2.74916666666667	0.00667572021484375
2.7525	0.00238418579101563
2.75583333333334	-0.00476837158203125
2.75916666666667	-0.00905990600585938
2.7625	-0.0100135803222656
2.76583333333334	-0.00858306884765625
2.76916666666667	-0.00858306884765625
2.7725	-0.00905990600585938
2.77583333333334	-0.00905990600585938
2.77916666666667	-0.0095367431640625
2.7825	-0.0123977661132813
2.78583333333334	-0.0123977661132813
2.78916666666667	-0.00905990600585938
2.7925	-0.00238418579101563
2.79583333333334	0.00524520874023438
2.79916666666667	0.0123977661132813
2.8025	0.0171661376953125
2.80583333333334	0.0181198120117188
2.80916666666667	0.0147819519042969
2.8125	0.0104904174804688
2.81583333333334	0.00667572021484375
2.81916666666667	0.00762939453125
2.8225	0.00810623168945313
2.82583333333334	0.011444091796875
2.82916666666667	0.0147819519042969
2.8325	0.0176429748535156
2.83583333333334	0.0205039978027344
2.83916666666667	0.0195503234863281
2.8425	0.0176429748535156
2.84583333333334	0.011444091796875
2.84916666666667	0.00619888305664063
2.8525	0.00095367431640625
2.85583333333334	-0.00333786010742188
2.85916666666667	-0.00762939453125
2.8625	-0.0104904174804688
2.86583333333334	-0.0119209289550781
2.86916666666667	-0.0157356262207031
2.8725	-0.0209808349609375
2.87583333333334	-0.0252723693847656
2.87916666666667	-0.0257492065429688
2.8825	-0.0224113464355469
2.88583333333334	-0.0195503234863281
2.88916666666667	-0.0128746032714844
2.8925	-0.003814697265625
2.89583333333334	0.00667572021484375
2.89916666666667	0.0128746032714844
2.9025	0.0143051147460938
2.90583333333334	0.0162124633789063
2.90916666666667	0.0166893005371094
2.9125	0.0171661376953125
2.91583333333334	0.0123977661132813
2.91916666666667	0.00810623168945313
2.9225	0.00286102294921875
2.92583333333334	0.00286102294921875
2.92916666666667	0.00476837158203125
2.9325	0.00619888305664063
2.93583333333334	0.00619888305664063
2.93916666666667	0.00715255737304688
2.9425	0.00762939453125
2.94583333333334	0.00238418579101563
2.94916666666667	-0.00715255737304688
2.9525	-0.0157356262207031
2.95583333333334	-0.0185966491699219
2.95916666666667	-0.019073486328125
2.9625	-0.0181198120117188
2.96583333333334	-0.0147819519042969
2.96916666666667	-0.011444091796875
2.9725	-0.00762939453125
2.97583333333334	-0.00476837158203125
2.97916666666667	-0.00238418579101563
2.9825	-0.0057220458984375
2.98583333333334	-0.0100135803222656
2.98916666666667	-0.011444091796875
2.9925	-0.0109672546386719
2.99583333333334	-0.0104904174804688
2.99916666666667	-0.0128746032714844
3.0025	-0.0143051147460938
3.00583333333334	-0.0171661376953125
3.00916666666667	-0.0185966491699219
3.0125	-0.0200271606445313
3.01583333333334	-0.0171661376953125
3.01916666666667	-0.0109672546386719
3.0225	-0.00143051147460938
3.02583333333334	0.0109672546386719
3.02916666666667	0.0195503234863281
3.0325	0.0252723693847656
3.03583333333334	0.0252723693847656
3.03916666666667	0.0247955322265625
3.0425	0.0247955322265625
3.04583333333334	0.0276565551757813
3.04916666666667	0.0295639038085938
3.0525	0.0290870666503906
3.05583333333334	0.0281333923339844
3.05916666666667	0.0324249267578125
3.0625	0.0424385070800781
3.06583333333334	0.0519752502441407
3.06916666666667	0.0638961791992188
3.0725	0.0796318054199219
3.07583333333334	0.0987052917480469
3.07916666666667	0.115394592285156
3.0825	0.136375427246094
3.08583333333334	0.165462493896485
3.08916666666667	0.204563140869141
3.0925	0.25320053100586
3.09583333333334	0.315189361572266
3.09916666666667	0.389575958251953
3.1025	0.467777252197266
3.10583333333334	0.545978546142578
3.10916666666667	0.626564025878907
3.1125	0.708580017089844
3.11583333333334	0.785350799560547
3.11916666666667	0.851154327392578
3.1225	0.906944274902344
3.12583333333334	0.95367431640625
3.12916666666667	0.988006591796875
3.1325	1.00898742675781
3.13583333333334	1.01852416992188
3.13916666666667	1.02043151855469
3.1425	1.01041793823242
3.14583333333334	0.988960266113281
3.14916666666667	0.959396362304688
3.1525	0.929832458496094
3.15583333333334	0.895023345947266
3.15916666666667	0.8544921875
3.1625	0.810623168945313
3.16583333333334	0.766754150390625
3.16916666666667	0.720024108886719
3.1725	0.666141510009766
3.17583333333334	0.6103515625
3.17916666666667	0.55694580078125
3.1825	0.509738922119141
3.18583333333334	0.467300415039063
3.18916666666667	0.429153442382813
3.1925	0.396251678466797
3.19583333333334	0.370025634765625
3.19916666666667	0.348091125488281
3.2025	0.326156616210938
3.20583333333334	0.30517578125
3.20916666666667	0.283241271972656
3.2125	0.264167785644531
3.21583333333334	0.242233276367188
3.21916666666667	0.218868255615235
3.2225	0.195980072021485
3.22583333333334	0.177383422851563
3.22916666666667	0.165462493896485
3.2325	0.155925750732422
3.23583333333334	0.153064727783203
3.23916666666667	0.152111053466797
3.2425	0.153541564941406
3.24583333333334	0.150680541992188
3.24916666666667	0.143527984619141
3.2525	0.133514404296875
3.25583333333334	0.1220703125
3.25916666666667	0.113010406494141
3.2625	0.1068115234375
3.26583333333334	0.1068115234375
3.26916666666667	0.108718872070313
3.2725	0.10824203491211
3.27583333333334	0.105857849121094
3.27916666666667	0.0987052917480469
3.2825	0.0910758972167969
3.28583333333334	0.0810623168945313
3.28916666666667	0.0715255737304688
3.2925	0.0662803649902344
3.29583333333334	0.064849853515625
3.29916666666667	0.0638961791992188
3.3025	0.0581741333007813
3.30583333333334	0.0500679016113282
3.30916666666667	0.0424385070800781
3.3125	0.0348091125488281
3.31583333333334	0.0257492065429688
3.31916666666667	0.0195503234863281
3.3225	0.0171661376953125
3.32583333333334	0.019073486328125
3.32916666666667	0.0205039978027344
3.3325	0.0219345092773438
3.33583333333334	0.0224113464355469
3.33916666666667	0.0200271606445313
3.3425	0.0166893005371094
3.34583333333334	0.0123977661132813
3.34916666666667	0.0100135803222656
3.3525	0.00905990600585938
3.35583333333334	0.0123977661132813
3.35916666666667	0.0181198120117188
3.3625	0.0243186950683594
3.36583333333334	0.0290870666503906
3.36916666666667	0.0290870666503906
3.3725	0.0247955322265625
3.37583333333334	0.0185966491699219
3.37916666666667	0.0128746032714844
3.3825	0.0100135803222656
3.38583333333334	0.0100135803222656
3.38916666666667	0.0133514404296875
3.3925	0.019073486328125
3.39583333333334	0.0233650207519531
3.39916666666667	0.0262260437011719
3.4025	0.0262260437011719
3.40583333333334	0.026702880859375
3.40916666666667	0.0233650207519531
3.4125	0.0200271606445313
3.41583333333334	0.0157356262207031
3.41916666666667	0.0143051147460938
3.4225	0.0138282775878906
3.42583333333334	0.0133514404296875
3.42916666666667	0.0109672546386719
3.4325	0.0057220458984375
3.43583333333334	-0.000476837158203125
3.43916666666667	-0.00905990600585938
3.4425	-0.0138282775878906
3.44583333333334	-0.0157356262207031
3.44916666666667	-0.0104904174804688
3.4525	-0.0019073486328125
3.45583333333334	0.011444091796875
3.45916666666667	0.0247955322265625
3.4625	0.0324249267578125
3.46583333333334	0.0329017639160156
3.46916666666667	0.0276565551757813
3.4725	0.0181198120117188
3.47583333333334	0.00619888305664063
3.47916666666667	-0.00762939453125
3.4825	-0.0166893005371094
3.48583333333334	-0.02288818359375
3.48916666666667	-0.0262260437011719
3.4925	-0.0271797180175781
3.49583333333334	-0.026702880859375
3.49916666666667	-0.0252723693847656
3.5025	-0.0243186950683594
3.50583333333334	-0.0214576721191406
3.50916666666667	-0.0138282775878906
3.5125	-0.00619888305664063
3.51583333333334	-0.00238418579101563
3.51916666666667	-0.00476837158203125
3.5225	-0.00858306884765625
3.52583333333334	-0.011444091796875
3.52916666666667	-0.0157356262207031
3.5325	-0.0176429748535156
3.53583333333334	-0.0152587890625
3.53916666666667	-0.00858306884765625
3.5425	-0.00286102294921875
3.54583333333334	0
3.54916666666667	0
3.5525	0.0019073486328125
3.55583333333334	0.00143051147460938
3.55916666666667	0.0019073486328125
3.5625	0.00095367431640625
3.56583333333334	0.00238418579101563
3.56916666666667	0.00429153442382813
3.5725	0.00333786010742188
3.57583333333334	0.000476837158203125
3.57916666666667	-0.00286102294921875
3.5825	-0.0057220458984375
3.58583333333334	-0.011444091796875
3.58916666666667	-0.019073486328125
3.5925	-0.0257492065429688
3.59583333333334	-0.0300407409667969
3.59916666666667	-0.0309944152832031
3.6025	-0.0243186950683594
3.60583333333334	-0.0171661376953125
3.60916666666667	-0.0109672546386719
3.6125	-0.011444091796875
3.61583333333334	-0.0152587890625
3.61916666666667	-0.0219345092773438
3.6225	-0.0290870666503906
3.62583333333334	-0.0309944152832031
3.62916666666667	-0.0286102294921875
3.6325	-0.0195503234863281
3.63583333333334	-0.00810623168945313
3.63916666666667	0.003814697265625
3.6425	0.0119209289550781
3.64583333333334	0.0138282775878906
3.64916666666667	0.0123977661132813
3.6525	0.00762939453125
3.65583333333334	0.00286102294921875
3.65916666666667	-0.003814697265625
3.6625	-0.00905990600585938
3.66583333333334	-0.0104904174804688
3.66916666666667	-0.0104904174804688
3.6725	-0.0138282775878906
3.67583333333334	-0.0176429748535156
3.67916666666667	-0.0214576721191406
3.6825	-0.0238418579101563
3.68583333333334	-0.0295639038085938
3.68916666666667	-0.0314712524414063
3.6925	-0.0262260437011719
3.69583333333334	-0.0214576721191406
3.69916666666667	-0.0209808349609375
3.7025	-0.0252723693847656
3.70583333333334	-0.0281333923339844
3.70916666666667	-0.0348091125488281
3.7125	-0.0424385070800781
3.71583333333334	-0.0500679016113282
3.71916666666667	-0.0553131103515625
3.7225	-0.0605583190917969
3.72583333333334	-0.0667572021484375
3.72916666666667	-0.0710487365722657
3.7325	-0.0729560852050782
3.73583333333334	-0.0715255737304688
3.73916666666667	-0.0629425048828125
3.7425	-0.0514984130859375
3.74583333333334	-0.0362396240234375
3.74916666666667	-0.0166893005371094
3.7525	0.00429153442382813
3.75583333333334	0.0286102294921875
3.75916666666667	0.0548362731933594
3.7625	0.0905990600585938
3.76583333333334	0.128746032714844
3.76916666666667	0.16164779663086
3.7725	0.195503234863281
3.77583333333334	0.235080718994141
3.77916666666667	0.277996063232422
3.7825	0.313282012939453
3.78583333333334	0.345230102539063
3.78916666666667	0.383853912353516
3.7925	0.425815582275391
3.79583333333334	0.462532043457031
3.79916666666667	0.491619110107422
3.8025	0.521183013916016
3.80583333333334	0.552654266357422
3.80916666666667	0.580310821533203
3.8125	0.601291656494141
3.81583333333334	0.61798095703125
3.81916666666667	0.633716583251953
3.8225	0.645160675048828
3.82583333333334	0.651359558105469
3.82916666666667	0.653743743896485
3.8325	0.656604766845703
3.83583333333334	0.658512115478516
3.83916666666667	0.65755844116211
3.8425	0.6561279296875
3.84583333333334	0.651359558105469
3.84916666666667	0.640869140625
3.8525	0.619888305664063
3.85583333333334	0.595569610595703
3.85916666666667	0.570774078369141
3.8625	0.540256500244141
3.86583333333334	0.506877899169922
3.86916666666667	0.472068786621094
3.8725	0.442028045654297
3.87583333333334	0.411033630371094
3.87916666666667	0.380516052246094
3.8825	0.351905822753906
3.88583333333334	0.329017639160156
3.88916666666667	0.305652618408203
3.8925	0.281333923339844
3.89583333333334	0.258445739746094
3.89916666666667	0.23651123046875
3.9025	0.213146209716797
3.90583333333334	0.186920166015625
3.90916666666667	0.164508819580078
3.9125	0.147819519042969
3.91583333333334	0.133037567138672
3.91916666666667	0.120162963867188
3.9225	0.10824203491211
3.92583333333334	0.100135803222656
3.92916666666667	0.0939369201660156
3.9325	0.0886917114257813
3.93583333333334	0.0829696655273438
3.93916666666667	0.0748634338378907
3.9425	0.0705718994140625
3.94583333333334	0.0658035278320313
3.94916666666667	0.0629425048828125
3.9525	0.057220458984375
3.95583333333334	0.0538825988769532
3.95916666666667	0.0510215759277344
3.9625	0.0491142272949219
3.96583333333334	0.049591064453125
3.96916666666667	0.0538825988769532
3.9725	0.0615119934082032
3.97583333333334	0.072479248046875
3.97916666666667	0.0882148742675781
3.9825	0.109195709228516
3.98583333333334	0.134468078613281
3.98916666666667	0.163078308105469
3.9925	0.196456909179688
3.99583333333334	0.23651123046875
3.99916666666667	0.278949737548828
4.0025	0.325679779052735
4.00583333333334	0.379085540771485
4.00916666666667	0.438690185546875
4.0125	0.505447387695313
4.01583333333334	0.580787658691407
4.01916666666667	0.674247741699219
4.0225	0.784397125244141
4.02583333333334	0.905036926269531
4.02916666666667	1.03235244750977
4.0325	1.16491317749024
4.03583333333334	1.29413604736328
4.03916666666667	1.41477584838867
4.0425	1.52254104614258
4.04583333333334	1.62124633789063
4.04916666666667	1.70755386352539
4.0525	1.77812576293946
4.05583333333334	1.83391571044922
4.05916666666667	1.87253952026367
4.0625	1.89256668090821
4.06583333333334	1.88684463500977
4.06916666666667	1.8606185913086
4.0725	1.8157958984375
4.07583333333334	1.75571441650391
4.07916666666667	1.67512893676758
4.0825	1.57976150512696
4.08583333333334	1.47533416748047
4.08916666666667	1.36470794677735
4.0925	1.24788284301758
4.09583333333334	1.12676620483399
4.09916666666667	1.01232528686524
4.1025	0.905513763427735
4.10583333333334	0.808238983154297
4.10916666666667	0.71859359741211
4.1125	0.639915466308594
4.11583333333334	0.570774078369141
4.11916666666667	0.505447387695313
4.1225	0.44393539428711
4.12583333333334	0.386238098144531
4.12916666666667	0.331878662109375
4.1325	0.284194946289063
4.13583333333334	0.240802764892578
4.13916666666667	0.206947326660156
4.1425	0.181674957275391
4.14583333333334	0.165462493896485
4.14916666666667	0.155925750732422
4.1525	0.150203704833985
4.15583333333334	0.146865844726563
4.15916666666667	0.142097473144531
4.1625	0.133991241455078
4.16583333333334	0.1220703125
4.16916666666667	0.111103057861328
4.1725	0.101566314697266
4.17583333333334	0.0929832458496094
4.17916666666667	0.08392333984375
4.1825	0.0762939453125
4.18583333333334	0.0700950622558594
4.18916666666667	0.0653266906738282
4.1925	0.0567436218261719
4.19583333333334	0.0505447387695313
4.19916666666667	0.0472068786621094
4.2025	0.0462532043457031
4.20583333333334	0.0443458557128906
4.20916666666667	0.0386238098144531
4.2125	0.0376701354980469
4.21583333333334	0.0314712524414063
4.21916666666667	0.0252723693847656
4.2225	0.0185966491699219
4.22583333333334	0.0176429748535156
4.22916666666667	0.0157356262207031
4.2325	0.00905990600585938
4.23583333333334	0.00095367431640625
4.23916666666667	-0.00429153442382813
4.2425	-0.00905990600585938
4.24583333333334	-0.0195503234863281
4.24916666666667	-0.0271797180175781
4.2525	-0.0281333923339844
4.25583333333334	-0.0200271606445313
4.25916666666667	-0.0162124633789063
4.2625	-0.0147819519042969
4.26583333333334	-0.0162124633789063
4.26916666666667	-0.0185966491699219
4.2725	-0.026702880859375
4.27583333333334	-0.0405311584472656
4.27916666666667	-0.0538825988769532
4.2825	-0.0672340393066407
4.28583333333334	-0.0810623168945313
4.28916666666667	-0.095367431640625
4.2925	-0.107288360595703
4.29583333333334	-0.119686126708985
4.29916666666667	-0.133514404296875
4.3025	-0.146865844726563
4.30583333333334	-0.157356262207031
4.30916666666667	-0.165462493896485
4.3125	-0.173091888427735
4.31583333333334	-0.18310546875
4.31916666666667	-0.197410583496094
4.3225	-0.211238861083985
4.32583333333334	-0.22125244140625
4.32916666666667	-0.229358673095703
4.3325	-0.240325927734375
4.33583333333334	-0.250339508056641
4.33916666666667	-0.248908996582031
4.3425	-0.244140625
4.34583333333334	-0.239849090576172
4.34916666666667	-0.239849090576172
4.3525	-0.234127044677735
4.35583333333334	-0.227928161621094
4.35916666666667	-0.224590301513672
4.3625	-0.218391418457031
4.36583333333334	-0.208377838134766
4.36916666666667	-0.196456909179688
4.3725	-0.186443328857422
4.37583333333334	-0.174522399902344
4.37916666666667	-0.159263610839844
4.3825	-0.145912170410156
4.38583333333334	-0.132083892822266
4.38916666666667	-0.117301940917969
4.3925	-0.101089477539063
4.39583333333334	-0.0905990600585938
4.39916666666667	-0.0829696655273438
4.4025	-0.0758171081542969
4.40583333333334	-0.0672340393066407
4.40916666666667	-0.0634193420410157
4.4125	-0.06103515625
4.41583333333334	-0.0557899475097657
4.41916666666667	-0.0476837158203125
4.4225	-0.0400543212890625
4.42583333333334	-0.0376701354980469
4.42916666666667	-0.0371932983398438
4.4325	-0.0405311584472656
4.43583333333334	-0.0429153442382813
4.43916666666667	-0.0457763671875
4.4425	-0.0452995300292969
4.44583333333334	-0.0443458557128906
4.44916666666667	-0.0386238098144531
4.4525	-0.0333786010742188
4.45583333333334	-0.0314712524414063
4.45916666666667	-0.0357627868652344
4.4625	-0.0429153442382813
4.46583333333334	-0.0500679016113282
4.46916666666667	-0.0581741333007813
4.4725	-0.0619888305664063
4.47583333333334	-0.0586509704589844
4.47916666666667	-0.0500679016113282
4.4825	-0.0433921813964844
4.48583333333334	-0.0386238098144531
4.48916666666667	-0.0338554382324219
4.4925	-0.0300407409667969
4.49583333333334	-0.030517578125
4.49916666666667	-0.030517578125
4.5025	-0.030517578125
4.50583333333334	-0.0295639038085938
4.50916666666667	-0.030517578125
4.5125	-0.0276565551757813
4.51583333333334	-0.0219345092773438
4.51916666666667	-0.0176429748535156
4.5225	-0.0176429748535156
4.52583333333334	-0.0176429748535156
4.52916666666667	-0.0123977661132813
4.5325	-0.00524520874023438
4.53583333333334	0.00143051147460938
4.53916666666667	0.00429153442382813
4.5425	0.00762939453125
4.54583333333334	0.00524520874023438
4.54916666666667	-0.00143051147460938
4.5525	-0.0100135803222656
4.55583333333334	-0.0166893005371094
4.55916666666667	-0.0205039978027344
4.5625	-0.0214576721191406
4.56583333333334	-0.0152587890625
4.56916666666667	-0.0057220458984375
4.5725	0.00333786010742188
4.57583333333334	0.00619888305664063
4.57916666666667	0.00762939453125
4.5825	0.0095367431640625
4.58583333333334	0.0119209289550781
4.58916666666667	0.0100135803222656
4.5925	0.00333786010742188
4.59583333333334	-0.00238418579101563
4.59916666666667	-0.00858306884765625
4.6025	-0.011444091796875
4.60583333333334	-0.0128746032714844
4.60916666666667	-0.0128746032714844
4.6125	-0.0123977661132813
4.61583333333334	-0.0133514404296875
4.61916666666667	-0.0157356262207031
4.6225	-0.0224113464355469
4.62583333333334	-0.0281333923339844
4.62916666666667	-0.0324249267578125
4.6325	-0.0338554382324219
4.63583333333334	-0.0319480895996094
4.63916666666667	-0.0309944152832031
4.6425	-0.030517578125
4.64583333333334	-0.0286102294921875
4.64916666666667	-0.0257492065429688
4.6525	-0.02288818359375
4.65583333333334	-0.02288818359375
4.65916666666667	-0.0214576721191406
4.6625	-0.0209808349609375
4.66583333333334	-0.0224113464355469
4.66916666666667	-0.0286102294921875
4.6725	-0.0324249267578125
4.67583333333334	-0.0314712524414063
4.67916666666667	-0.0271797180175781
4.6825	-0.0209808349609375
4.68583333333334	-0.0185966491699219
4.68916666666667	-0.0171661376953125
4.6925	-0.0185966491699219
4.69583333333334	-0.0171661376953125
4.69916666666667	-0.0157356262207031
4.7025	-0.0133514404296875
4.70583333333334	-0.0100135803222656
4.70916666666667	-0.0095367431640625
4.7125	-0.0100135803222656
4.71583333333334	-0.011444091796875
4.71916666666667	-0.0143051147460938
4.7225	-0.0162124633789063
4.72583333333334	-0.0181198120117188
4.72916666666667	-0.0209808349609375
4.7325	-0.0219345092773438
4.73583333333334	-0.0271797180175781
4.73916666666667	-0.0300407409667969
4.7425	-0.0338554382324219
4.74583333333334	-0.0348091125488281
4.74916666666667	-0.0295639038085938
4.7525	-0.0243186950683594
4.75583333333334	-0.0162124633789063
4.75916666666667	-0.0143051147460938
4.7625	-0.0123977661132813
4.76583333333334	-0.0100135803222656
4.76916666666667	-0.00762939453125
4.7725	-0.0095367431640625
4.77583333333334	-0.0133514404296875
4.77916666666667	-0.0152587890625
4.7825	-0.0185966491699219
4.78583333333334	-0.0247955322265625
4.78916666666667	-0.034332275390625
4.7925	-0.0391006469726563
4.79583333333334	-0.0424385070800781
4.79916666666667	-0.0424385070800781
4.8025	-0.0400543212890625
4.80583333333334	-0.0338554382324219
4.80916666666667	-0.0276565551757813
4.8125	-0.02288818359375
4.81583333333334	-0.0214576721191406
4.81916666666667	-0.0214576721191406
4.8225	-0.0209808349609375
4.82583333333334	-0.019073486328125
4.82916666666667	-0.0119209289550781
4.8325	-0.0057220458984375
4.83583333333334	0.00333786010742188
4.83916666666667	0.00810623168945313
4.8425	0.00858306884765625
4.84583333333334	0.0019073486328125
4.84916666666667	-0.00810623168945313
4.8525	-0.0157356262207031
4.85583333333334	-0.02288818359375
4.85916666666667	-0.0281333923339844
4.8625	-0.0333786010742188
4.86583333333334	-0.0338554382324219
4.86916666666667	-0.0352859497070313
4.8725	-0.0362396240234375
4.87583333333334	-0.034332275390625
4.87916666666667	-0.0295639038085938
4.8825	-0.0262260437011719
4.88583333333334	-0.0252723693847656
4.88916666666667	-0.02288818359375
4.8925	-0.0195503234863281
4.89583333333334	-0.0152587890625
4.89916666666667	-0.0133514404296875
4.9025	-0.00715255737304688
4.90583333333334	0
4.90916666666667	0.00619888305664063
4.9125	0.00715255737304688
4.91583333333334	0.00429153442382813
4.91916666666667	0.0019073486328125
4.9225	-0.00143051147460938
4.92583333333334	-0.00476837158203125
4.92916666666667	-0.00858306884765625
4.9325	-0.011444091796875
4.93583333333334	-0.0133514404296875
4.93916666666667	-0.0162124633789063
4.9425	-0.0200271606445313
4.94583333333334	-0.0252723693847656
4.94916666666667	-0.0300407409667969
4.9525	-0.0338554382324219
4.95583333333334	-0.0376701354980469
4.95916666666667	-0.0400543212890625
4.9625	-0.041961669921875
4.96583333333334	-0.0386238098144531
4.96916666666667	-0.0329017639160156
4.9725	-0.0243186950683594
4.97583333333334	-0.0162124633789063
4.97916666666667	-0.0109672546386719
4.9825	-0.00715255737304688
4.98583333333334	-0.00715255737304688
4.98916666666667	-0.0104904174804688
4.9925	-0.0181198120117188
4.99583333333334	-0.0224113464355469
4.99916666666667	-0.0224113464355469
5.0025	-0.0205039978027344
5.00583333333334	-0.0181198120117188
5.00916666666667	-0.0147819519042969
5.0125	-0.00762939453125
5.01583333333334	-0.0019073486328125
5.01916666666667	0.00476837158203125
5.0225	0.011444091796875
5.02583333333334	0.0185966491699219
5.02916666666667	0.0238418579101563
5.0325	0.026702880859375
5.03583333333334	0.026702880859375
5.03916666666667	0.0238418579101563
5.0425	0.0157356262207031
5.04583333333334	0.00715255737304688
5.04916666666667	0
5.0525	-0.00667572021484375
5.05583333333334	-0.0123977661132813
5.05916666666667	-0.0166893005371094
5.0625	-0.019073486328125
5.06583333333334	-0.0181198120117188
5.06916666666667	-0.0143051147460938
5.0725	-0.00715255737304688
5.07583333333334	-0.00143051147460938
5.07916666666667	0.00429153442382813
5.0825	0.0095367431640625
5.08583333333334	0.0100135803222656
5.08916666666667	0.003814697265625
5.0925	-0.00619888305664063
5.09583333333334	-0.0138282775878906
5.09916666666667	-0.0205039978027344
5.1025	-0.0233650207519531
5.10583333333334	-0.0224113464355469
5.10916666666667	-0.0181198120117188
5.1125	-0.0171661376953125
5.11583333333334	-0.0185966491699219
5.11916666666667	-0.0200271606445313
5.1225	-0.02288818359375
5.12583333333334	-0.0276565551757813
5.12916666666667	-0.030517578125
5.1325	-0.030517578125
5.13583333333334	-0.0300407409667969
5.13916666666667	-0.030517578125
5.1425	-0.0324249267578125
5.14583333333334	-0.0338554382324219
5.14916666666667	-0.0367164611816406
5.1525	-0.0362396240234375
5.15583333333334	-0.0329017639160156
5.15916666666667	-0.0262260437011719
5.1625	-0.0205039978027344
5.16583333333334	-0.0176429748535156
5.16916666666667	-0.0162124633789063
5.1725	-0.0181198120117188
5.17583333333334	-0.0185966491699219
5.17916666666667	-0.0214576721191406
5.1825	-0.019073486328125
5.18583333333334	-0.0166893005371094
5.18916666666667	-0.0123977661132813
5.1925	-0.0100135803222656
5.19583333333334	-0.0095367431640625
5.19916666666667	-0.00715255737304688
5.2025	-0.00524520874023438
5.20583333333334	-0.00143051147460938
5.20916666666667	0.000476837158203125
5.2125	0.00143051147460938
5.21583333333334	-0.00143051147460938
5.21916666666667	-0.00858306884765625
5.2225	-0.0162124633789063
5.22583333333334	-0.0243186950683594
5.22916666666667	-0.030517578125
5.2325	-0.0352859497070313
5.23583333333334	-0.0348091125488281
5.23916666666667	-0.0300407409667969
5.2425	-0.0243186950683594
5.24583333333334	-0.0162124633789063
5.24916666666667	-0.00858306884765625
5.2525	-0.00286102294921875
5.25583333333334	0
5.25916666666667	0.00286102294921875
5.2625	0.00524520874023438
5.26583333333334	0.0019073486328125
5.26916666666667	-0.0057220458984375
5.2725	-0.0119209289550781
5.27583333333334	-0.0176429748535156
5.27916666666667	-0.0224113464355469
5.2825	-0.0252723693847656
5.28583333333334	-0.0233650207519531
5.28916666666667	-0.0176429748535156
5.2925	-0.00905990600585938
5.29583333333334	0.0019073486328125
5.29916666666667	0.00858306884765625
5.3025	0.0104904174804688
5.30583333333334	0.00858306884765625
5.30916666666667	0.00858306884765625
5.3125	0.00762939453125
5.31583333333334	0.00524520874023438
5.31916666666667	0.00095367431640625
5.3225	-0.0019073486328125
5.32583333333334	-0.00524520874023438
5.32916666666667	-0.0057220458984375
5.3325	-0.00476837158203125
5.33583333333334	0
5.33916666666667	0.0057220458984375
5.3425	0.0095367431640625
5.34583333333334	0.011444091796875
5.34916666666667	0.00715255737304688
5.3525	0.00143051147460938
5.35583333333334	-0.00429153442382813
5.35916666666667	-0.00810623168945313
5.3625	-0.00905990600585938
5.36583333333334	-0.00762939453125
5.36916666666667	-0.003814697265625
5.3725	0.003814697265625
5.37583333333334	0.00810623168945313
5.37916666666667	0.0128746032714844
5.3825	0.0123977661132813
5.38583333333334	0.011444091796875
5.38916666666667	0.0057220458984375
5.3925	-0.00333786010742188
5.39583333333334	-0.0157356262207031
5.39916666666667	-0.0314712524414063
5.4025	-0.0410079956054688
5.40583333333334	-0.0443458557128906
5.40916666666667	-0.0414848327636719
5.4125	-0.0348091125488281
5.41583333333334	-0.0271797180175781
5.41916666666667	-0.019073486328125
5.4225	-0.0152587890625
5.42583333333334	-0.0138282775878906
5.42916666666667	-0.0128746032714844
5.4325	-0.0133514404296875
5.43583333333334	-0.0128746032714844
5.43916666666667	-0.0109672546386719
5.4425	-0.00715255737304688
5.44583333333334	-0.003814697265625
5.44916666666667	-0.00238418579101563
5.4525	-0.000476837158203125
5.45583333333334	-0.000476837158203125
5.45916666666667	-0.00238418579101563
5.4625	-0.00667572021484375
5.46583333333334	-0.0104904174804688
5.46916666666667	-0.0138282775878906
5.4725	-0.0157356262207031
5.47583333333334	-0.0181198120117188
5.47916666666667	-0.0214576721191406
5.4825	-0.0252723693847656
5.48583333333334	-0.0271797180175781
5.48916666666667	-0.0243186950683594
5.4925	-0.0243186950683594
5.49583333333334	-0.0224113464355469
5.49916666666667	-0.0200271606445313
5.5025	-0.0157356262207031
5.50583333333334	-0.0133514404296875
5.50916666666667	-0.0133514404296875
5.5125	-0.00905990600585938
5.51583333333334	-0.00429153442382813
5.51916666666667	-0.00476837158203125
5.5225	-0.00667572021484375
5.52583333333334	-0.00715255737304688
5.52916666666667	-0.0057220458984375
5.5325	-0.00858306884765625
5.53583333333334	-0.0123977661132813
5.53916666666667	-0.0095367431640625
5.5425	-0.003814697265625
5.54583333333334	-0.00286102294921875
5.54916666666667	-0.00858306884765625
5.5525	-0.0176429748535156
5.55583333333334	-0.0209808349609375
5.55916666666667	-0.0233650207519531
5.5625	-0.0247955322265625
5.56583333333334	-0.0262260437011719
5.56916666666667	-0.0276565551757813
5.5725	-0.0257492065429688
5.57583333333334	-0.0257492065429688
5.57916666666667	-0.0247955322265625
5.5825	-0.0252723693847656
5.58583333333334	-0.0224113464355469
5.58916666666667	-0.0176429748535156
5.5925	-0.0109672546386719
5.59583333333334	-0.00858306884765625
5.59916666666667	-0.00810623168945313
5.6025	-0.0104904174804688
5.60583333333334	-0.0123977661132813
5.60916666666667	-0.0138282775878906
5.6125	-0.0138282775878906
5.61583333333334	-0.0143051147460938
5.61916666666667	-0.0185966491699219
5.6225	-0.0224113464355469
5.62583333333334	-0.0247955322265625
5.62916666666667	-0.02288818359375
5.6325	-0.0238418579101563
5.63583333333334	-0.02288818359375
5.63916666666667	-0.0200271606445313
5.6425	-0.00858306884765625
5.64583333333334	0.00143051147460938
5.64916666666667	0.0057220458984375
5.6525	0.003814697265625
5.65583333333334	0.00095367431640625
5.65916666666667	-0.00143051147460938
5.6625	-0.00858306884765625
5.66583333333334	-0.0157356262207031
5.66916666666667	-0.0209808349609375
5.6725	-0.0209808349609375
5.67583333333334	-0.0233650207519531
5.67916666666667	-0.0262260437011719
5.6825	-0.0300407409667969
5.68583333333334	-0.030517578125
5.68916666666667	-0.0319480895996094
5.6925	-0.0348091125488281
5.69583333333334	-0.0348091125488281
5.69916666666667	-0.0281333923339844
5.7025	-0.0171661376953125
5.70583333333334	-0.0104904174804688
5.70916666666667	-0.00667572021484375
5.7125	-0.00667572021484375
5.71583333333334	-0.00762939453125
5.71916666666667	-0.0143051147460938
5.7225	-0.0276565551757813
5.72583333333334	-0.03814697265625
5.72916666666667	-0.0438690185546875
5.7325	-0.0414848327636719
5.73583333333334	-0.0395774841308594
5.73916666666667	-0.0338554382324219
5.7425	-0.0247955322265625
5.74583333333334	-0.0143051147460938
5.74916666666667	-0.0104904174804688
5.7525	-0.0138282775878906
5.75583333333334	-0.019073486328125
5.75916666666667	-0.0224113464355469
5.7625	-0.026702880859375
5.76583333333334	-0.0338554382324219
5.76916666666667	-0.0400543212890625
5.7725	-0.0424385070800781
5.77583333333334	-0.0391006469726563
5.77916666666667	-0.0395774841308594
5.7825	-0.0400543212890625
5.78583333333334	-0.0438690185546875
5.78916666666667	-0.0429153442382813
5.7925	-0.0410079956054688
5.79583333333334	-0.0362396240234375
5.79916666666667	-0.030517578125
5.8025	-0.0200271606445313
5.80583333333334	-0.011444091796875
5.80916666666667	-0.00715255737304688
5.8125	-0.0057220458984375
5.81583333333334	-0.00762939453125
5.81916666666667	-0.011444091796875
5.8225	-0.0219345092773438
5.82583333333334	-0.0286102294921875
5.82916666666667	-0.030517578125
5.8325	-0.0286102294921875
5.83583333333334	-0.0309944152832031
5.83916666666667	-0.0338554382324219
5.8425	-0.0362396240234375
5.84583333333334	-0.0357627868652344
5.84916666666667	-0.03814697265625
5.8525	-0.0414848327636719
5.85583333333334	-0.0433921813964844
5.85916666666667	-0.0433921813964844
5.8625	-0.0376701354980469
5.86583333333334	-0.0314712524414063
5.86916666666667	-0.0233650207519531
5.8725	-0.0205039978027344
5.87583333333334	-0.019073486328125
5.87916666666667	-0.0247955322265625
5.8825	-0.0348091125488281
5.88583333333334	-0.0448226928710938
5.88916666666667	-0.0514984130859375
5.8925	-0.0510215759277344
5.89583333333334	-0.0500679016113282
5.89916666666667	-0.0410079956054688
5.9025	-0.0281333923339844
5.90583333333334	-0.0157356262207031
5.90916666666667	-0.0128746032714844
5.9125	-0.0166893005371094
5.91583333333334	-0.0205039978027344
5.91916666666667	-0.0233650207519531
5.9225	-0.0271797180175781
5.92583333333334	-0.0362396240234375
5.92916666666667	-0.0457763671875
5.9325	-0.0524520874023438
5.93583333333334	-0.0524520874023438
5.93916666666667	-0.0529289245605469
5.9425	-0.0567436218261719
5.94583333333334	-0.0576972961425782
5.94916666666667	-0.049591064453125
5.9525	-0.03814697265625
5.95583333333334	-0.0314712524414063
5.95916666666667	-0.0290870666503906
5.9625	-0.026702880859375
5.96583333333334	-0.0276565551757813
5.96916666666667	-0.0333786010742188
5.9725	-0.0400543212890625
5.97583333333334	-0.0438690185546875
5.97916666666667	-0.0443458557128906
5.9825	-0.0414848327636719
5.98583333333334	-0.0352859497070313
5.98916666666667	-0.026702880859375
5.9925	-0.0224113464355469
5.99583333333334	-0.0238418579101563
5.99916666666667	-0.0271797180175781
6.0025	-0.0290870666503906
6.00583333333334	-0.0309944152832031
6.00916666666667	-0.0300407409667969
6.0125	-0.0286102294921875
6.01583333333334	-0.0257492065429688
6.01916666666667	-0.026702880859375
6.0225	-0.0300407409667969
6.02583333333334	-0.0329017639160156
6.02916666666667	-0.0367164611816406
6.0325	-0.0410079956054688
6.03583333333334	-0.0472068786621094
6.03916666666667	-0.0476837158203125
6.0425	-0.049591064453125
6.04583333333334	-0.0529289245605469
6.04916666666667	-0.0576972961425782
6.0525	-0.0567436218261719
6.05583333333334	-0.0500679016113282
6.05916666666667	-0.0462532043457031
6.0625	-0.0443458557128906
6.06583333333334	-0.0448226928710938
6.06916666666667	-0.0438690185546875
6.0725	-0.0457763671875
6.07583333333334	-0.0505447387695313
6.07916666666667	-0.0562667846679688
6.0825	-0.06103515625
6.08583333333334	-0.0619888305664063
6.08916666666667	-0.0624656677246094
6.0925	-0.0591278076171875
6.09583333333334	-0.05340576171875
6.09916666666667	-0.0524520874023438
6.1025	-0.0486373901367188
6.10583333333334	-0.0452995300292969
6.10916666666667	-0.0376701354980469
6.1125	-0.0319480895996094
6.11583333333334	-0.026702880859375
6.11916666666667	-0.019073486328125
6.1225	-0.0138282775878906
6.12583333333334	-0.00905990600585938
6.12916666666667	-0.0100135803222656
6.1325	-0.0104904174804688
6.13583333333334	-0.0119209289550781
6.13916666666667	-0.0104904174804688
6.1425	-0.00905990600585938
6.14583333333334	-0.00667572021484375
6.14916666666667	-0.00476837158203125
6.1525	-0.0019073486328125
6.15583333333334	-0.00238418579101563
6.15916666666667	-0.00429153442382813
6.1625	-0.00524520874023438
6.16583333333334	-0.00476837158203125
6.16916666666667	-0.003814697265625
6.1725	-0.00429153442382813
6.17583333333334	-0.00476837158203125
6.17916666666667	-0.0057220458984375
6.1825	-0.00858306884765625
6.18583333333334	-0.0138282775878906
6.18916666666667	-0.0200271606445313
6.1925	-0.0257492065429688
6.19583333333334	-0.0295639038085938
6.19916666666667	-0.0329017639160156
6.2025	-0.0309944152832031
6.20583333333334	-0.0262260437011719
6.20916666666667	-0.0185966491699219
6.2125	-0.0128746032714844
6.21583333333334	-0.00619888305664063
6.21916666666667	0
6.2225	0.000476837158203125
6.22583333333334	-0.00476837158203125
6.22916666666667	-0.0133514404296875
6.2325	-0.0181198120117188
6.23583333333334	-0.0224113464355469
6.23916666666667	-0.0257492065429688
6.2425	-0.0286102294921875
6.24583333333334	-0.0271797180175781
6.24916666666667	-0.0290870666503906
6.2525	-0.0319480895996094
6.25583333333334	-0.0391006469726563
6.25916666666667	-0.0448226928710938
6.2625	-0.0476837158203125
6.26583333333334	-0.0510215759277344
6.26916666666667	-0.0481605529785156
6.2725	-0.0467300415039063
6.27583333333334	-0.041961669921875
6.27916666666667	-0.0395774841308594
6.2825	-0.0371932983398438
6.28583333333334	-0.0367164611816406
6.28916666666667	-0.03814697265625
6.2925	-0.0414848327636719
6.29583333333334	-0.0438690185546875
6.29916666666667	-0.0448226928710938
6.3025	-0.0424385070800781
6.30583333333334	-0.0410079956054688
6.30916666666667	-0.041961669921875
6.3125	-0.0371932983398438
6.31583333333334	-0.0309944152832031
6.31916666666667	-0.0238418579101563
6.3225	-0.0209808349609375
6.32583333333334	-0.0181198120117188
6.32916666666667	-0.0133514404296875
6.3325	-0.0128746032714844
6.33583333333334	-0.0171661376953125
6.33916666666667	-0.02288818359375
6.3425	-0.030517578125
6.34583333333334	-0.0391006469726563
6.34916666666667	-0.0476837158203125
6.3525	-0.0557899475097657
6.35583333333334	-0.0591278076171875
6.35916666666667	-0.0615119934082032
6.3625	-0.0567436218261719
6.36583333333334	-0.0491142272949219
6.36916666666667	-0.0410079956054688
6.3725	-0.0348091125488281
6.37583333333334	-0.0319480895996094
6.37916666666667	-0.0300407409667969
6.3825	-0.0309944152832031
6.38583333333334	-0.0324249267578125
6.38916666666667	-0.0338554382324219
6.3925	-0.034332275390625
6.39583333333334	-0.0371932983398438
6.39916666666667	-0.0405311584472656
6.4025	-0.0424385070800781
6.40583333333334	-0.041961669921875
6.40916666666667	-0.0395774841308594
6.4125	-0.0357627868652344
6.41583333333334	-0.0276565551757813
6.41916666666667	-0.0200271606445313
6.4225	-0.0181198120117188
6.42583333333334	-0.0214576721191406
6.42916666666667	-0.0281333923339844
6.4325	-0.0324249267578125
6.43583333333334	-0.0362396240234375
6.43916666666667	-0.0376701354980469
6.4425	-0.0386238098144531
6.44583333333334	-0.0405311584472656
6.44916666666667	-0.041961669921875
6.4525	-0.0448226928710938
6.45583333333334	-0.0467300415039063
6.45916666666667	-0.0452995300292969
6.4625	-0.0391006469726563
6.46583333333334	-0.0319480895996094
6.46916666666667	-0.0276565551757813
6.4725	-0.0252723693847656
6.47583333333334	-0.0233650207519531
6.47916666666667	-0.026702880859375
6.4825	-0.0338554382324219
6.48583333333334	-0.041961669921875
6.48916666666667	-0.0448226928710938
6.4925	-0.0424385070800781
6.49583333333334	-0.0400543212890625
6.49916666666667	-0.0371932983398438
6.5025	-0.0357627868652344
6.50583333333334	-0.0362396240234375
6.50916666666667	-0.0429153442382813
6.5125	-0.0529289245605469
6.51583333333334	-0.0653266906738282
6.51916666666667	-0.0739097595214844
6.5225	-0.0743865966796875
6.52583333333334	-0.06866455078125
6.52916666666667	-0.06103515625
6.5325	-0.0543594360351563
6.53583333333334	-0.0481605529785156
6.53916666666667	-0.0414848327636719
6.5425	-0.0391006469726563
6.54583333333334	-0.0376701354980469
6.54916666666667	-0.0338554382324219
6.5525	-0.0314712524414063
6.55583333333334	-0.0286102294921875
6.55916666666667	-0.0286102294921875
6.5625	-0.0290870666503906
6.56583333333334	-0.0319480895996094
6.56916666666667	-0.0367164611816406
6.5725	-0.0348091125488281
6.57583333333334	-0.0300407409667969
6.57916666666667	-0.0247955322265625
6.5825	-0.0224113464355469
6.58583333333334	-0.0219345092773438
6.58916666666667	-0.0219345092773438
6.5925	-0.0252723693847656
6.59583333333334	-0.030517578125
6.59916666666667	-0.0357627868652344
6.6025	-0.0391006469726563
6.60583333333334	-0.0376701354980469
6.60916666666667	-0.0357627868652344
6.6125	-0.0362396240234375
6.61583333333334	-0.0367164611816406
6.61916666666667	-0.0391006469726563
6.6225	-0.0395774841308594
6.62583333333334	-0.0438690185546875
6.62916666666667	-0.0472068786621094
6.6325	-0.0500679016113282
6.63583333333334	-0.0519752502441407
6.63916666666667	-0.0500679016113282
6.6425	-0.0486373901367188
6.64583333333334	-0.0452995300292969
6.64916666666667	-0.041961669921875
6.6525	-0.0386238098144531
6.65583333333334	-0.0367164611816406
6.65916666666667	-0.0400543212890625
6.6625	-0.041961669921875
6.66583333333334	-0.0414848327636719
[truncated: 2,508 more rows]
