# Supplementary material for: Phase-Specific Parameter Estimation in Chiral HPLC Using 1‑Site, 2‑Site Stochastic Models, and Unified Equation Approach
Source: Anal Chem. 2026 Apr 29;98(18):13925–39. doi: 10.1021/acs.analchem.6c01634 (PMC13177292; doi:10.1021/acs.analchem.6c01634)
Supplement: Supplementary file 2 [file ac6c01634_si_002.zip › SupportingInformation/01_isotherm_fit/CELL4_data/LORA_CELL4_05_10_25410.CSV]

0.00316666666666667	-0.00095367431640625
0.0065	-0.00762939453125
0.00983333333333334	-0.00858306884765625
0.0131666666666667	-0.00667572021484375
0.0165	-0.003814697265625
0.0198333333333334	0.00095367431640625
0.0231666666666667	0.0109672546386719
0.0265	0.0224113464355469
0.0298333333333334	0.0309944152832031
0.0331666666666667	0.0338554382324219
0.0365	0.0324249267578125
0.0398333333333334	0.0324249267578125
0.0431666666666667	0.0309944152832031
0.0465	0.0314712524414063
0.0498333333333334	0.0290870666503906
0.0531666666666667	0.0262260437011719
0.0565	0.02288818359375
0.0598333333333334	0.0205039978027344
0.0631666666666667	0.0181198120117188
0.0665	0.0119209289550781
0.0698333333333334	0.00476837158203125
0.0731666666666667	-0.000476837158203125
0.0765	-0.000476837158203125
0.0798333333333334	0.00238418579101563
0.0831666666666667	0.0057220458984375
0.0865	0.0095367431640625
0.0898333333333334	0.0157356262207031
0.0931666666666667	0.0214576721191406
0.0965	0.0238418579101563
0.0998333333333334	0.0238418579101563
0.103166666666667	0.0257492065429688
0.1065	0.0309944152832031
0.109833333333334	0.0333786010742188
0.113166666666667	0.0314712524414063
0.1165	0.0281333923339844
0.119833333333334	0.0262260437011719
0.123166666666667	0.0238418579101563
0.1265	0.0224113464355469
0.129833333333334	0.0224113464355469
0.133166666666667	0.0252723693847656
0.1365	0.0290870666503906
0.139833333333334	0.034332275390625
0.143166666666667	0.0391006469726563
0.1465	0.0391006469726563
0.149833333333334	0.0338554382324219
0.153166666666667	0.0295639038085938
0.1565	0.0271797180175781
0.159833333333334	0.0257492065429688
0.163166666666667	0.02288818359375
0.1665	0.0219345092773438
0.169833333333334	0.0262260437011719
0.173166666666667	0.0329017639160156
0.1765	0.034332275390625
0.179833333333334	0.0286102294921875
0.183166666666667	0.0171661376953125
0.1865	0.00715255737304688
0.189833333333334	0.00095367431640625
0.193166666666667	-0.0019073486328125
0.1965	-0.00143051147460938
0.199833333333334	0.00286102294921875
0.203166666666667	0.0095367431640625
0.2065	0.0128746032714844
0.209833333333334	0.0119209289550781
0.213166666666667	0.00333786010742188
0.2165	-0.00476837158203125
0.219833333333334	-0.0138282775878906
0.223166666666667	-0.0209808349609375
0.2265	-0.0257492065429688
0.229833333333334	-0.0262260437011719
0.233166666666667	-0.0205039978027344
0.2365	-0.0138282775878906
0.239833333333334	-0.00762939453125
0.243166666666667	-0.00333786010742188
0.2465	0.00286102294921875
0.249833333333334	0.00762939453125
0.253166666666667	0.0095367431640625
0.2565	0.00810623168945313
0.259833333333334	0.00905990600585938
0.263166666666667	0.0123977661132813
0.2665	0.0133514404296875
0.269833333333334	0.0162124633789063
0.273166666666667	0.0171661376953125
0.2765	0.0219345092773438
0.279833333333334	0.0252723693847656
0.283166666666667	0.0314712524414063
0.2865	0.0357627868652344
0.289833333333334	0.0352859497070313
0.293166666666667	0.0324249267578125
0.2965	0.0252723693847656
0.299833333333334	0.0224113464355469
0.303166666666667	0.0185966491699219
0.3065	0.0171661376953125
0.309833333333334	0.0138282775878906
0.313166666666667	0.0133514404296875
0.3165	0.0157356262207031
0.319833333333334	0.0143051147460938
0.323166666666667	0.00715255737304688
0.3265	0.0019073486328125
0.329833333333334	0.00286102294921875
0.333166666666667	0.00619888305664063
0.3365	0.00524520874023438
0.339833333333334	0.00238418579101563
0.343166666666667	0.00238418579101563
0.3465	0.00476837158203125
0.349833333333334	0.003814697265625
0.353166666666667	0
0.3565	-0.0019073486328125
0.359833333333334	0.0019073486328125
0.363166666666667	0.00524520874023438
0.3665	0.0057220458984375
0.369833333333334	0.00619888305664063
0.373166666666667	0.00858306884765625
0.3765	0.0095367431640625
0.379833333333334	0.00667572021484375
0.383166666666667	0.00429153442382813
0.3865	0.00286102294921875
0.389833333333334	0.0019073486328125
0.393166666666667	0.000476837158203125
0.3965	0.0019073486328125
0.399833333333334	0.00619888305664063
0.403166666666667	0.00858306884765625
0.4065	0.00858306884765625
0.409833333333334	0.00667572021484375
0.413166666666667	0.00476837158203125
0.4165	0.00333786010742188
0.419833333333334	0.00238418579101563
0.423166666666667	0.00286102294921875
0.4265	0.0057220458984375
0.429833333333334	0.00810623168945313
0.433166666666667	0.0057220458984375
0.4365	0.000476837158203125
0.439833333333334	-0.00429153442382813
0.443166666666667	-0.00762939453125
0.4465	-0.0104904174804688
0.449833333333334	-0.0109672546386719
0.453166666666667	-0.00524520874023438
0.4565	0.00429153442382813
0.459833333333334	0.0109672546386719
0.463166666666667	0.0119209289550781
0.4665	0.0095367431640625
0.469833333333334	0.00524520874023438
0.473166666666667	-0.00095367431640625
0.4765	-0.00667572021484375
0.479833333333334	-0.00858306884765625
0.483166666666667	-0.00810623168945313
0.4865	-0.00667572021484375
0.489833333333334	-0.00619888305664063
0.493166666666667	-0.00286102294921875
0.4965	0.00095367431640625
0.499833333333334	0.0057220458984375
0.503166666666667	0.00905990600585938
0.5065	0.0109672546386719
0.509833333333334	0.0133514404296875
0.513166666666667	0.0138282775878906
0.5165	0.0128746032714844
0.519833333333334	0.0100135803222656
0.523166666666667	0.00905990600585938
0.5265	0.00905990600585938
0.529833333333334	0.0109672546386719
0.533166666666667	0.0104904174804688
0.5365	0.00762939453125
0.539833333333334	0.000476837158203125
0.543166666666667	-0.00476837158203125
0.5465	-0.00476837158203125
0.549833333333334	-0.00095367431640625
0.553166666666667	0.00286102294921875
0.5565	0.00476837158203125
0.559833333333334	0.0057220458984375
0.563166666666667	0.00667572021484375
0.5665	0.00667572021484375
0.569833333333334	0.0057220458984375
0.573166666666667	0.0057220458984375
0.5765	0.00667572021484375
0.579833333333334	0.0104904174804688
0.583166666666667	0.0104904174804688
0.5865	0.00810623168945313
0.589833333333334	0.00429153442382813
0.593166666666667	0.00333786010742188
0.5965	0.0019073486328125
0.599833333333334	-0.0019073486328125
0.603166666666667	-0.00238418579101563
0.6065	0
0.609833333333334	0.0019073486328125
0.613166666666667	-0.00143051147460938
0.6165	-0.00476837158203125
0.619833333333334	-0.00715255737304688
0.623166666666667	-0.00905990600585938
0.6265	-0.0143051147460938
0.629833333333334	-0.0171661376953125
0.633166666666667	-0.0157356262207031
0.6365	-0.00905990600585938
0.639833333333334	-0.00333786010742188
0.643166666666667	-0.00095367431640625
0.6465	-0.00095367431640625
0.649833333333334	-0.00286102294921875
0.653166666666667	-0.0057220458984375
0.6565	-0.00667572021484375
0.659833333333334	-0.000476837158203125
0.663166666666667	0.00762939453125
0.6665	0.0128746032714844
0.669833333333334	0.0128746032714844
0.673166666666667	0.0119209289550781
0.6765	0.00810623168945313
0.679833333333334	0
0.683166666666667	-0.00715255737304688
0.6865	-0.00905990600585938
0.689833333333334	-0.0057220458984375
0.693166666666667	-0.0019073486328125
0.6965	0.0019073486328125
0.699833333333334	0.00429153442382813
0.703166666666667	0.00476837158203125
0.7065	0.00476837158203125
0.709833333333334	0.00524520874023438
0.713166666666667	0.00333786010742188
0.7165	0.00095367431640625
0.719833333333334	0.0019073486328125
0.723166666666667	0.0057220458984375
0.7265	0.0109672546386719
0.729833333333334	0.0133514404296875
0.733166666666667	0.0185966491699219
0.7365	0.0233650207519531
0.739833333333334	0.0238418579101563
0.743166666666667	0.0209808349609375
0.7465	0.0147819519042969
0.749833333333334	0.00858306884765625
0.753166666666667	-0.00095367431640625
0.7565	-0.00715255737304688
0.759833333333334	-0.00905990600585938
0.763166666666667	-0.00429153442382813
0.7665	0.003814697265625
0.769833333333334	0.0143051147460938
0.773166666666667	0.0224113464355469
0.7765	0.0262260437011719
0.779833333333334	0.0243186950683594
0.783166666666667	0.0185966491699219
0.7865	0.0133514404296875
0.789833333333334	0.00810623168945313
0.793166666666667	0.00762939453125
0.7965	0.0104904174804688
0.799833333333334	0.0166893005371094
0.803166666666667	0.0181198120117188
0.8065	0.0143051147460938
0.809833333333334	0.00715255737304688
0.813166666666667	0.00286102294921875
0.8165	-0.00095367431640625
0.819833333333334	-0.003814697265625
0.823166666666667	-0.00476837158203125
0.8265	-0.003814697265625
0.829833333333334	0.00095367431640625
0.833166666666667	0.00429153442382813
0.8365	0.0095367431640625
0.839833333333334	0.011444091796875
0.843166666666667	0.0119209289550781
0.8465	0.0138282775878906
0.849833333333334	0.0152587890625
0.853166666666667	0.0143051147460938
0.8565	0.0100135803222656
0.859833333333334	0.00524520874023438
0.863166666666667	0.00524520874023438
0.8665	0.00476837158203125
0.869833333333334	0.00429153442382813
0.873166666666667	0.00238418579101563
0.8765	0.00524520874023438
0.879833333333334	0.0119209289550781
0.883166666666667	0.0166893005371094
0.8865	0.0181198120117188
0.889833333333334	0.0162124633789063
0.893166666666667	0.0152587890625
0.8965	0.0119209289550781
0.899833333333334	0.00762939453125
0.903166666666667	0.00333786010742188
0.9065	0.00476837158203125
0.909833333333334	0.00858306884765625
0.913166666666667	0.0104904174804688
0.9165	0.00858306884765625
0.919833333333334	0.00762939453125
0.923166666666667	0.00905990600585938
0.9265	0.0104904174804688
0.929833333333334	0.0109672546386719
0.933166666666667	0.011444091796875
0.9365	0.0147819519042969
0.939833333333334	0.0152587890625
0.943166666666667	0.0147819519042969
0.9465	0.0128746032714844
0.949833333333334	0.0123977661132813
0.953166666666667	0.00905990600585938
0.9565	0.00333786010742188
0.959833333333334	-0.0057220458984375
0.963166666666667	-0.0143051147460938
0.9665	-0.0224113464355469
0.969833333333334	-0.0262260437011719
0.973166666666667	-0.0224113464355469
0.9765	-0.0119209289550781
0.979833333333334	-0.00095367431640625
0.983166666666667	0.00667572021484375
0.9865	0.011444091796875
0.989833333333334	0.0123977661132813
0.993166666666667	0.0119209289550781
0.9965	0.00810623168945313
0.999833333333334	0.00715255737304688
1.00316666666667	0.00762939453125
1.0065	0.011444091796875
1.00983333333334	0.0143051147460938
1.01316666666667	0.0157356262207031
1.0165	0.0147819519042969
1.01983333333334	0.0147819519042969
1.02316666666667	0.0162124633789063
1.0265	0.0166893005371094
1.02983333333334	0.0171661376953125
1.03316666666667	0.0157356262207031
1.0365	0.0143051147460938
1.03983333333334	0.0100135803222656
1.04316666666667	0.00476837158203125
1.0465	-0.000476837158203125
1.04983333333334	-0.00429153442382813
1.05316666666667	-0.00476837158203125
1.0565	-0.00524520874023438
1.05983333333334	-0.00476837158203125
1.06316666666667	-0.00286102294921875
1.0665	0.00143051147460938
1.06983333333334	0.003814697265625
1.07316666666667	0.0019073486328125
1.0765	-0.00143051147460938
1.07983333333334	-0.00429153442382813
1.08316666666667	-0.0057220458984375
1.0865	-0.00810623168945313
1.08983333333334	-0.00524520874023438
1.09316666666667	-0.00143051147460938
1.0965	0.00286102294921875
1.09983333333334	0.00762939453125
1.10316666666667	0.0138282775878906
1.1065	0.0171661376953125
1.10983333333334	0.0123977661132813
1.11316666666667	0.00524520874023438
1.1165	0.000476837158203125
1.11983333333334	-0.00238418579101563
1.12316666666667	-0.00619888305664063
1.1265	-0.00476837158203125
1.12983333333334	0.00143051147460938
1.13316666666667	0.0128746032714844
1.1365	0.0209808349609375
1.13983333333334	0.026702880859375
1.14316666666667	0.026702880859375
1.1465	0.0219345092773438
1.14983333333334	0.0143051147460938
1.15316666666667	0.00333786010742188
1.1565	-0.00524520874023438
1.15983333333334	-0.0109672546386719
1.16316666666667	-0.0109672546386719
1.1665	-0.0100135803222656
1.16983333333334	-0.00905990600585938
1.17316666666667	-0.00667572021484375
1.1765	-0.000476837158203125
1.17983333333334	0.00429153442382813
1.18316666666667	0.003814697265625
1.1865	0.0019073486328125
1.18983333333334	0.0019073486328125
1.19316666666667	0.00143051147460938
1.1965	-0.00095367431640625
1.19983333333334	0
1.20316666666667	0.0057220458984375
1.2065	0.0109672546386719
1.20983333333334	0.0104904174804688
1.21316666666667	0.00667572021484375
1.2165	0.00476837158203125
1.21983333333334	0.00286102294921875
1.22316666666667	-0.0019073486328125
1.2265	-0.00715255737304688
1.22983333333334	-0.0095367431640625
1.23316666666667	-0.00810623168945313
1.2365	-0.0100135803222656
1.23983333333334	-0.0162124633789063
1.24316666666667	-0.0209808349609375
1.2465	-0.0209808349609375
1.24983333333334	-0.0166893005371094
1.25316666666667	-0.0152587890625
1.2565	-0.0143051147460938
1.25983333333334	-0.0123977661132813
1.26316666666667	-0.0104904174804688
1.2665	-0.0109672546386719
1.26983333333334	-0.0109672546386719
1.27316666666667	-0.00619888305664063
1.2765	0.0019073486328125
1.27983333333334	0.0095367431640625
1.28316666666667	0.0152587890625
1.2865	0.0205039978027344
1.28983333333334	0.0209808349609375
1.29316666666667	0.0166893005371094
1.2965	0.00762939453125
1.29983333333334	-0.00143051147460938
1.30316666666667	-0.00905990600585938
1.3065	-0.0147819519042969
1.30983333333334	-0.0181198120117188
1.31316666666667	-0.0224113464355469
1.3165	-0.0271797180175781
1.31983333333334	-0.0314712524414063
1.32316666666667	-0.034332275390625
1.3265	-0.0357627868652344
1.32983333333334	-0.0348091125488281
1.33316666666667	-0.0324249267578125
1.3365	-0.0257492065429688
1.33983333333334	-0.019073486328125
1.34316666666667	-0.0119209289550781
1.3465	-0.00810623168945313
1.34983333333334	-0.00762939453125
1.35316666666667	-0.00476837158203125
1.3565	-0.0019073486328125
1.35983333333334	0.0019073486328125
1.36316666666667	0.00143051147460938
1.3665	0.00429153442382813
1.36983333333334	0.00905990600585938
1.37316666666667	0.0138282775878906
1.3765	0.0123977661132813
1.37983333333334	0.00810623168945313
1.38316666666667	0.00476837158203125
1.3865	0.00095367431640625
1.38983333333334	-0.0019073486328125
1.39316666666667	-0.003814697265625
1.3965	0.00143051147460938
1.39983333333334	0.00667572021484375
1.40316666666667	0.011444091796875
1.4065	0.0138282775878906
1.40983333333334	0.0147819519042969
1.41316666666667	0.0119209289550781
1.4165	0.00476837158203125
1.41983333333334	-0.00286102294921875
1.42316666666667	-0.00762939453125
1.4265	-0.0100135803222656
1.42983333333334	-0.0109672546386719
1.43316666666667	-0.00858306884765625
1.4365	-0.00238418579101563
1.43983333333334	0.003814697265625
1.44316666666667	0.00476837158203125
1.4465	0.00238418579101563
1.44983333333334	-0.00095367431640625
1.45316666666667	-0.003814697265625
1.4565	-0.00762939453125
1.45983333333334	-0.0119209289550781
1.46316666666667	-0.0128746032714844
1.4665	-0.0128746032714844
1.46983333333334	-0.0104904174804688
1.47316666666667	-0.00715255737304688
1.4765	-0.003814697265625
1.47983333333334	0.00143051147460938
1.48316666666667	0.00715255737304688
1.4865	0.0147819519042969
1.48983333333334	0.0181198120117188
1.49316666666667	0.0162124633789063
1.4965	0.0133514404296875
1.49983333333334	0.011444091796875
1.50316666666667	0.0109672546386719
1.5065	0.003814697265625
1.50983333333334	-0.00238418579101563
1.51316666666667	-0.00333786010742188
1.5165	0.00143051147460938
1.51983333333334	0.00333786010742188
1.52316666666667	0.000476837158203125
1.5265	0.0019073486328125
1.52983333333334	0.00238418579101563
1.53316666666667	0.0019073486328125
1.5365	-0.00143051147460938
1.53983333333334	-0.0019073486328125
1.54316666666667	-0.000476837158203125
1.5465	0.0019073486328125
1.54983333333334	0.0057220458984375
1.55316666666667	0.0109672546386719
1.5565	0.0147819519042969
1.55983333333334	0.0176429748535156
1.56316666666667	0.0200271606445313
1.5665	0.0185966491699219
1.56983333333334	0.0162124633789063
1.57316666666667	0.0133514404296875
1.5765	0.0143051147460938
1.57983333333334	0.0162124633789063
1.58316666666667	0.0200271606445313
1.5865	0.0271797180175781
1.58983333333334	0.0324249267578125
1.59316666666667	0.0309944152832031
1.5965	0.0247955322265625
1.59983333333334	0.0200271606445313
1.60316666666667	0.0185966491699219
1.6065	0.0166893005371094
1.60983333333334	0.0162124633789063
1.61316666666667	0.0205039978027344
1.6165	0.0243186950683594
1.61983333333334	0.0252723693847656
1.62316666666667	0.0224113464355469
1.6265	0.0195503234863281
1.62983333333334	0.0162124633789063
1.63316666666667	0.0100135803222656
1.6365	0.00476837158203125
1.63983333333334	0.00095367431640625
1.64316666666667	-0.00238418579101563
1.6465	-0.00476837158203125
1.64983333333334	-0.00429153442382813
1.65316666666667	-0.00095367431640625
1.6565	0.0057220458984375
1.65983333333334	0.0100135803222656
1.66316666666667	0.0119209289550781
1.6665	0.00810623168945313
1.66983333333334	0.0019073486328125
1.67316666666667	-0.00333786010742188
1.6765	-0.0057220458984375
1.67983333333334	-0.003814697265625
1.68316666666667	-0.000476837158203125
1.6865	0.0019073486328125
1.68983333333334	-0.000476837158203125
1.69316666666667	-0.00667572021484375
1.6965	-0.0152587890625
1.69983333333334	-0.0209808349609375
1.70316666666667	-0.0214576721191406
1.7065	-0.0152587890625
1.70983333333334	-0.0057220458984375
1.71316666666667	0.00333786010742188
1.7165	0.00762939453125
1.71983333333334	0.00429153442382813
1.72316666666667	-0.00429153442382813
1.7265	-0.0143051147460938
1.72983333333334	-0.0209808349609375
1.73316666666667	-0.02288818359375
1.7365	-0.0214576721191406
1.73983333333334	-0.0162124633789063
1.74316666666667	-0.00619888305664063
1.7465	0.00476837158203125
1.74983333333334	0.0133514404296875
1.75316666666667	0.0143051147460938
1.7565	0.0143051147460938
1.75983333333334	0.0128746032714844
1.76316666666667	0.00762939453125
1.7665	0.000476837158203125
1.76983333333334	-0.00476837158203125
1.77316666666667	-0.003814697265625
1.7765	-0.00333786010742188
1.77983333333334	-0.00238418579101563
1.78316666666667	-0.00143051147460938
1.7865	0.00095367431640625
1.78983333333334	0.00333786010742188
1.79316666666667	0.00238418579101563
1.7965	0.00095367431640625
1.79983333333334	-0.000476837158203125
1.80316666666667	-0.00095367431640625
1.8065	-0.00238418579101563
1.80983333333334	-0.00762939453125
1.81316666666667	-0.0128746032714844
1.8165	-0.0147819519042969
1.81983333333334	-0.0133514404296875
1.82316666666667	-0.0109672546386719
1.8265	-0.00667572021484375
1.82983333333334	0.00238418579101563
1.83316666666667	0.00715255737304688
1.8365	0.00667572021484375
1.83983333333334	0.00095367431640625
1.84316666666667	-0.003814697265625
1.8465	-0.00858306884765625
1.84983333333334	-0.0157356262207031
1.85316666666667	-0.0176429748535156
1.8565	-0.0147819519042969
1.85983333333334	-0.0100135803222656
1.86316666666667	-0.00667572021484375
1.8665	-0.00286102294921875
1.86983333333334	0.00286102294921875
1.87316666666667	0.0095367431640625
1.8765	0.0162124633789063
1.87983333333334	0.0224113464355469
1.88316666666667	0.0252723693847656
1.8865	0.02288818359375
1.88983333333334	0.019073486328125
1.89316666666667	0.0138282775878906
1.8965	0.00333786010742188
1.89983333333334	-0.00524520874023438
1.90316666666667	-0.00905990600585938
1.9065	-0.00619888305664063
1.90983333333334	-0.003814697265625
1.91316666666667	-0.00286102294921875
1.9165	0.0019073486328125
1.91983333333334	0.0057220458984375
1.92316666666667	0.0095367431640625
1.9265	0.00905990600585938
1.92983333333334	0.011444091796875
1.93316666666667	0.0143051147460938
1.9365	0.0128746032714844
1.93983333333334	0.00619888305664063
1.94316666666667	-0.0019073486328125
1.9465	-0.00667572021484375
1.94983333333334	-0.0128746032714844
1.95316666666667	-0.0185966491699219
1.9565	-0.0219345092773438
1.95983333333334	-0.02288818359375
1.96316666666667	-0.0262260437011719
1.9665	-0.034332275390625
1.96983333333334	-0.0424385070800781
1.97316666666667	-0.0448226928710938
1.9765	-0.0414848327636719
1.97983333333334	-0.0352859497070313
1.98316666666667	-0.0286102294921875
1.9865	-0.0205039978027344
1.98983333333334	-0.0123977661132813
1.99316666666667	-0.00715255737304688
1.9965	-0.0057220458984375
1.99983333333334	-0.00762939453125
2.00316666666667	-0.00762939453125
2.0065	-0.00715255737304688
2.00983333333334	-0.00762939453125
2.01316666666667	-0.0109672546386719
2.0165	-0.0147819519042969
2.01983333333334	-0.0152587890625
2.02316666666667	-0.0133514404296875
2.0265	-0.00810623168945313
2.02983333333334	-0.00143051147460938
2.03316666666667	0.00333786010742188
2.0365	0.0057220458984375
2.03983333333334	0.0019073486328125
2.04316666666667	-0.00619888305664063
2.0465	-0.0176429748535156
2.04983333333334	-0.0243186950683594
2.05316666666667	-0.02288818359375
2.0565	-0.0166893005371094
2.05983333333334	-0.00715255737304688
2.06316666666667	0.0019073486328125
2.0665	0.00858306884765625
2.06983333333334	0.0119209289550781
2.07316666666667	0.0109672546386719
2.0765	0.00715255737304688
2.07983333333334	0.00143051147460938
2.08316666666667	-0.00143051147460938
2.0865	-0.00333786010742188
2.08983333333334	-0.00476837158203125
2.09316666666667	-0.00476837158203125
2.0965	-0.00333786010742188
2.09983333333334	-0.00286102294921875
2.10316666666667	-0.00429153442382813
2.1065	-0.003814697265625
2.10983333333334	-0.0019073486328125
2.11316666666667	-0.00333786010742188
2.1165	-0.00762939453125
2.11983333333334	-0.0095367431640625
2.12316666666667	-0.0109672546386719
2.1265	-0.0100135803222656
2.12983333333334	-0.0123977661132813
2.13316666666667	-0.011444091796875
2.1365	-0.0109672546386719
2.13983333333334	-0.0104904174804688
2.14316666666667	-0.011444091796875
2.1465	-0.0133514404296875
2.14983333333334	-0.0128746032714844
2.15316666666667	-0.0100135803222656
2.1565	-0.003814697265625
2.15983333333334	0.003814697265625
2.16316666666667	0.0133514404296875
2.1665	0.0209808349609375
2.16983333333334	0.0276565551757813
2.17316666666667	0.0271797180175781
2.1765	0.0224113464355469
2.17983333333334	0.0143051147460938
2.18316666666667	0.00476837158203125
2.1865	-0.0019073486328125
2.18983333333334	-0.00476837158203125
2.19316666666667	-0.00238418579101563
2.1965	0.003814697265625
2.19983333333334	0.00619888305664063
2.20316666666667	0.00858306884765625
2.2065	0.00667572021484375
2.20983333333334	0.00238418579101563
2.21316666666667	-0.00238418579101563
2.2165	-0.00524520874023438
2.21983333333334	0.0019073486328125
2.22316666666667	0.0119209289550781
2.2265	0.0247955322265625
2.22983333333334	0.0324249267578125
2.23316666666667	0.034332275390625
2.2365	0.0329017639160156
2.23983333333334	0.0286102294921875
2.24316666666667	0.0243186950683594
2.2465	0.0209808349609375
2.24983333333334	0.0176429748535156
2.25316666666667	0.0143051147460938
2.2565	0.011444091796875
2.25983333333334	0.00762939453125
2.26316666666667	0.00238418579101563
2.2665	-0.00715255737304688
2.26983333333334	-0.0176429748535156
2.27316666666667	-0.0233650207519531
2.2765	-0.0224113464355469
2.27983333333334	-0.0205039978027344
2.28316666666667	-0.0195503234863281
2.2865	-0.019073486328125
2.28983333333334	-0.0147819519042969
2.29316666666667	-0.0100135803222656
2.2965	-0.00762939453125
2.29983333333334	-0.00619888305664063
2.30316666666667	-0.00619888305664063
2.3065	-0.00286102294921875
2.30983333333334	0
2.31316666666667	0.00143051147460938
2.3165	0.000476837158203125
2.31983333333334	-0.0019073486328125
2.32316666666667	-0.00429153442382813
2.3265	-0.00476837158203125
2.32983333333334	-0.00286102294921875
2.33316666666667	-0.003814697265625
2.3365	-0.00810623168945313
2.33983333333334	-0.0133514404296875
2.34316666666667	-0.0162124633789063
2.3465	-0.0157356262207031
2.34983333333334	-0.0152587890625
2.35316666666667	-0.011444091796875
2.3565	-0.00619888305664063
2.35983333333334	-0.000476837158203125
2.36316666666667	0.00286102294921875
2.3665	-0.000476837158203125
2.36983333333334	-0.00619888305664063
2.37316666666667	-0.011444091796875
2.3765	-0.011444091796875
2.37983333333334	-0.00715255737304688
2.38316666666667	-0.00095367431640625
2.3865	0.00762939453125
2.38983333333334	0.0152587890625
2.39316666666667	0.0171661376953125
2.3965	0.0128746032714844
2.39983333333334	0.00715255737304688
2.40316666666667	0.00333786010742188
2.4065	0.000476837158203125
2.40983333333334	-0.000476837158203125
2.41316666666667	-0.00095367431640625
2.4165	0.00143051147460938
2.41983333333334	0.00286102294921875
2.42316666666667	0.00238418579101563
2.4265	-0.00095367431640625
2.42983333333334	-0.00333786010742188
2.43316666666667	-0.00286102294921875
2.4365	0
2.43983333333334	-0.00143051147460938
2.44316666666667	-0.00429153442382813
2.4465	-0.0095367431640625
2.44983333333334	-0.0128746032714844
2.45316666666667	-0.0157356262207031
2.4565	-0.0181198120117188
2.45983333333334	-0.0152587890625
2.46316666666667	-0.0104904174804688
2.4665	-0.00143051147460938
2.46983333333334	0.00429153442382813
2.47316666666667	0.00667572021484375
2.4765	0.0057220458984375
2.47983333333334	0.00238418579101563
2.48316666666667	0.00286102294921875
2.4865	0.00095367431640625
2.48983333333334	-0.00238418579101563
2.49316666666667	-0.00667572021484375
2.4965	-0.00667572021484375
2.49983333333334	-0.00524520874023438
2.50316666666667	-0.0095367431640625
2.5065	-0.0152587890625
2.50983333333334	-0.0171661376953125
2.51316666666667	-0.0152587890625
2.5165	-0.0185966491699219
2.51983333333334	-0.0243186950683594
2.52316666666667	-0.0262260437011719
2.5265	-0.0243186950683594
2.52983333333334	-0.0238418579101563
2.53316666666667	-0.0233650207519531
2.5365	-0.0209808349609375
2.53983333333334	-0.0166893005371094
2.54316666666667	-0.0152587890625
2.5465	-0.0152587890625
2.54983333333334	-0.0152587890625
2.55316666666667	-0.0152587890625
2.5565	-0.0143051147460938
2.55983333333334	-0.0123977661132813
2.56316666666667	-0.0095367431640625
2.5665	-0.00810623168945313
2.56983333333334	-0.0128746032714844
2.57316666666667	-0.0209808349609375
2.5765	-0.0295639038085938
2.57983333333334	-0.0338554382324219
2.58316666666667	-0.0333786010742188
2.5865	-0.0309944152832031
2.58983333333334	-0.02288818359375
2.59316666666667	-0.0143051147460938
2.5965	-0.00858306884765625
2.59983333333334	-0.00762939453125
2.60316666666667	-0.0123977661132813
2.6065	-0.0157356262207031
2.60983333333334	-0.019073486328125
2.61316666666667	-0.0195503234863281
2.6165	-0.0157356262207031
2.61983333333334	-0.0123977661132813
2.62316666666667	-0.011444091796875
2.6265	-0.0166893005371094
2.62983333333334	-0.0205039978027344
2.63316666666667	-0.0185966491699219
2.6365	-0.0143051147460938
2.63983333333334	-0.0057220458984375
2.64316666666667	0.003814697265625
2.6465	0.0171661376953125
2.64983333333334	0.0247955322265625
2.65316666666667	0.02288818359375
2.6565	0.0157356262207031
2.65983333333334	0.00619888305664063
2.66316666666667	0.003814697265625
2.6665	0.003814697265625
2.66983333333334	0.00667572021484375
2.67316666666667	0.00858306884765625
2.6765	0.00858306884765625
2.67983333333334	0.00524520874023438
2.68316666666667	-0.00429153442382813
2.6865	-0.0147819519042969
2.68983333333334	-0.0214576721191406
2.69316666666667	-0.0238418579101563
2.6965	-0.0252723693847656
2.69983333333334	-0.0238418579101563
2.70316666666667	-0.0214576721191406
2.7065	-0.0185966491699219
2.70983333333334	-0.0205039978027344
2.71316666666667	-0.0214576721191406
2.7165	-0.0181198120117188
2.71983333333334	-0.0119209289550781
2.72316666666667	-0.003814697265625
2.7265	0.000476837158203125
2.72983333333334	0.00619888305664063
2.73316666666667	0.00715255737304688
2.7365	0.00762939453125
2.73983333333334	0.00667572021484375
2.74316666666667	0.003814697265625
2.7465	0
2.74983333333334	-0.00762939453125
2.75316666666667	-0.011444091796875
2.7565	-0.0152587890625
2.75983333333334	-0.0176429748535156
2.76316666666667	-0.0214576721191406
2.7665	-0.0205039978027344
2.76983333333334	-0.0143051147460938
2.77316666666667	-0.0100135803222656
2.7765	-0.0104904174804688
2.77983333333334	-0.0143051147460938
2.78316666666667	-0.0128746032714844
2.7865	-0.0095367431640625
2.78983333333334	-0.00715255737304688
2.79316666666667	-0.0057220458984375
2.7965	-0.00429153442382813
2.79983333333334	-0.00143051147460938
2.80316666666667	-0.00524520874023438
2.8065	-0.0147819519042969
2.80983333333334	-0.0252723693847656
2.81316666666667	-0.0324249267578125
2.8165	-0.0324249267578125
2.81983333333334	-0.0319480895996094
2.82316666666667	-0.0271797180175781
2.8265	-0.0219345092773438
2.82983333333334	-0.0171661376953125
2.83316666666667	-0.0138282775878906
2.8365	-0.0147819519042969
2.83983333333334	-0.0195503234863281
2.84316666666667	-0.0262260437011719
2.8465	-0.0290870666503906
2.84983333333334	-0.0281333923339844
2.85316666666667	-0.0262260437011719
2.8565	-0.0238418579101563
2.85983333333334	-0.0157356262207031
2.86316666666667	-0.00715255737304688
2.8665	0.00095367431640625
2.86983333333334	0.0057220458984375
2.87316666666667	0.00810623168945313
2.8765	0.00762939453125
2.87983333333334	0.00476837158203125
2.88316666666667	0.00333786010742188
2.8865	0.00238418579101563
2.88983333333334	0.000476837158203125
2.89316666666667	-0.000476837158203125
2.8965	-0.000476837158203125
2.89983333333334	0.000476837158203125
2.90316666666667	-0.00095367431640625
2.9065	-0.00333786010742188
2.90983333333334	-0.00476837158203125
2.91316666666667	-0.0057220458984375
2.9165	-0.0057220458984375
2.91983333333334	-0.00619888305664063
2.92316666666667	-0.00286102294921875
2.9265	0.00095367431640625
2.92983333333334	0.0057220458984375
2.93316666666667	0.0095367431640625
2.9365	0.0123977661132813
2.93983333333334	0.0157356262207031
2.94316666666667	0.0157356262207031
2.9465	0.0119209289550781
2.94983333333334	0.00619888305664063
2.95316666666667	0.00286102294921875
2.9565	0.00333786010742188
2.95983333333334	0.003814697265625
2.96316666666667	0.0057220458984375
2.9665	0.0100135803222656
2.96983333333334	0.0147819519042969
2.97316666666667	0.0152587890625
2.9765	0.0123977661132813
2.97983333333334	0.00667572021484375
2.98316666666667	-0.000476837158203125
2.9865	-0.00762939453125
2.98983333333334	-0.0138282775878906
2.99316666666667	-0.0195503234863281
2.9965	-0.0238418579101563
2.99983333333334	-0.0262260437011719
3.00316666666667	-0.0276565551757813
3.0065	-0.026702880859375
3.00983333333334	-0.0257492065429688
3.01316666666667	-0.0209808349609375
3.0165	-0.0176429748535156
3.01983333333334	-0.0152587890625
3.02316666666667	-0.0138282775878906
3.0265	-0.0143051147460938
3.02983333333334	-0.0147819519042969
3.03316666666667	-0.0171661376953125
3.0365	-0.0205039978027344
3.03983333333334	-0.0262260437011719
3.04316666666667	-0.0314712524414063
3.0465	-0.0338554382324219
3.04983333333334	-0.0338554382324219
3.05316666666667	-0.030517578125
3.0565	-0.0224113464355469
3.05983333333334	-0.0128746032714844
3.06316666666667	-0.00429153442382813
3.0665	0.000476837158203125
3.06983333333334	0.00476837158203125
3.07316666666667	0.00715255737304688
3.0765	0.00858306884765625
3.07983333333334	0.0138282775878906
3.08316666666667	0.0257492065429688
3.0865	0.0433921813964844
3.08983333333334	0.0638961791992188
3.09316666666667	0.087738037109375
3.0965	0.113010406494141
3.09983333333334	0.142574310302735
3.10316666666667	0.173568725585938
3.1065	0.209331512451172
3.10983333333334	0.249385833740235
3.11316666666667	0.295639038085938
3.1165	0.347137451171875
3.11983333333334	0.401496887207031
3.12316666666667	0.455856323242188
3.1265	0.505447387695313
3.12983333333334	0.549793243408203
3.13316666666667	0.581741333007813
3.1365	0.603675842285157
3.13983333333334	0.618457794189453
3.14316666666667	0.631809234619141
3.1465	0.639915466308594
3.14983333333334	0.641345977783203
3.15316666666667	0.641345977783203
3.1565	0.635623931884766
3.15983333333334	0.620365142822266
3.16316666666667	0.594615936279297
3.1665	0.565052032470703
3.16983333333334	0.537395477294922
3.17316666666667	0.508785247802735
3.1765	0.477790832519531
3.17983333333334	0.443458557128906
3.18316666666667	0.406742095947266
3.1865	0.371932983398438
3.18983333333334	0.337600708007813
3.19316666666667	0.30660629272461
3.1965	0.279426574707031
3.19983333333334	0.2593994140625
3.20316666666667	0.244617462158203
3.2065	0.228404998779297
3.20983333333334	0.211715698242188
3.21316666666667	0.195980072021485
3.2165	0.182151794433594
3.21983333333334	0.169754028320313
3.22316666666667	0.159263610839844
3.2265	0.150680541992188
3.22983333333334	0.144481658935547
3.23316666666667	0.139713287353516
3.2365	0.135898590087891
3.23983333333334	0.12969970703125
3.24316666666667	0.120162963867188
3.2465	0.112533569335938
3.24983333333334	0.108718872070313
3.25316666666667	0.107765197753906
3.2565	0.106334686279297
3.25983333333334	0.107765197753906
3.26316666666667	0.108718872070313
3.2665	0.105381011962891
3.26983333333334	0.0948905944824219
3.27316666666667	0.080108642578125
3.2765	0.0700950622558594
3.27983333333334	0.0615119934082032
3.28316666666667	0.0567436218261719
3.2865	0.0529289245605469
3.28983333333334	0.0519752502441407
3.29316666666667	0.0519752502441407
3.2965	0.0452995300292969
3.29983333333334	0.0367164611816406
3.30316666666667	0.0295639038085938
3.3065	0.0286102294921875
3.30983333333334	0.0300407409667969
3.31316666666667	0.030517578125
3.3165	0.0338554382324219
3.31983333333334	0.0376701354980469
3.32316666666667	0.0424385070800781
3.3265	0.0429153442382813
3.32983333333334	0.041961669921875
3.33316666666667	0.0424385070800781
3.3365	0.0443458557128906
3.33983333333334	0.049591064453125
3.34316666666667	0.05340576171875
3.3465	0.0553131103515625
3.34983333333334	0.0543594360351563
3.35316666666667	0.05340576171875
3.3565	0.0510215759277344
3.35983333333334	0.0472068786621094
3.36316666666667	0.0424385070800781
3.3665	0.0400543212890625
3.36983333333334	0.0400543212890625
3.37316666666667	0.03814697265625
3.3765	0.0333786010742188
3.37983333333334	0.0281333923339844
3.38316666666667	0.0271797180175781
3.3865	0.0257492065429688
3.38983333333334	0.0252723693847656
3.39316666666667	0.0252723693847656
3.3965	0.0276565551757813
3.39983333333334	0.0319480895996094
3.40316666666667	0.034332275390625
3.4065	0.0362396240234375
3.40983333333334	0.0371932983398438
3.41316666666667	0.0362396240234375
3.4165	0.034332275390625
3.41983333333334	0.0290870666503906
3.42316666666667	0.0209808349609375
3.4265	0.0119209289550781
3.42983333333334	0.00333786010742188
3.43316666666667	-0.00143051147460938
3.4365	-0.00286102294921875
3.43983333333334	-0.00095367431640625
3.44316666666667	0.00619888305664063
3.4465	0.0138282775878906
3.44983333333334	0.0214576721191406
3.45316666666667	0.0271797180175781
3.4565	0.0338554382324219
3.45983333333334	0.0376701354980469
3.46316666666667	0.0367164611816406
3.4665	0.034332275390625
3.46983333333334	0.030517578125
3.47316666666667	0.0271797180175781
3.4765	0.0214576721191406
3.47983333333334	0.0162124633789063
3.48316666666667	0.0143051147460938
3.4865	0.0147819519042969
3.48983333333334	0.0162124633789063
3.49316666666667	0.0166893005371094
3.4965	0.0162124633789063
3.49983333333334	0.0166893005371094
3.50316666666667	0.0171661376953125
3.5065	0.0166893005371094
3.50983333333334	0.019073486328125
3.51316666666667	0.0200271606445313
3.5165	0.0219345092773438
3.51983333333334	0.0209808349609375
3.52316666666667	0.0157356262207031
3.5265	0.0109672546386719
3.52983333333334	0.003814697265625
3.53316666666667	-0.000476837158203125
3.5365	-0.00524520874023438
3.53983333333334	-0.00762939453125
3.54316666666667	-0.00524520874023438
3.5465	-0.0019073486328125
3.54983333333334	-0.000476837158203125
3.55316666666667	-0.00143051147460938
3.5565	0.00143051147460938
3.55983333333334	0.00667572021484375
3.56316666666667	0.00810623168945313
3.5665	0.00667572021484375
3.56983333333334	0.00619888305664063
3.57316666666667	0.00858306884765625
3.5765	0.00715255737304688
3.57983333333334	0.00238418579101563
3.58316666666667	0.0019073486328125
3.5865	0.00333786010742188
3.58983333333334	0.00524520874023438
3.59316666666667	0.00429153442382813
3.5965	0.00429153442382813
3.59983333333334	0.00619888305664063
3.60316666666667	0.0057220458984375
3.6065	0.0019073486328125
3.60983333333334	0
3.61316666666667	-0.00095367431640625
3.6165	-0.00429153442382813
3.61983333333334	-0.0152587890625
3.62316666666667	-0.0257492065429688
3.6265	-0.0295639038085938
3.62983333333334	-0.0319480895996094
3.63316666666667	-0.0314712524414063
3.6365	-0.0281333923339844
3.63983333333334	-0.0200271606445313
3.64316666666667	-0.0133514404296875
3.6465	-0.00858306884765625
3.64983333333334	-0.00333786010742188
3.65316666666667	0
3.6565	-0.000476837158203125
3.65983333333334	-0.00095367431640625
3.66316666666667	0
3.6665	-0.00238418579101563
3.66983333333334	-0.0119209289550781
3.67316666666667	-0.0233650207519531
3.6765	-0.0333786010742188
3.67983333333334	-0.0405311584472656
3.68316666666667	-0.0462532043457031
3.6865	-0.0500679016113282
3.68983333333334	-0.0514984130859375
3.69316666666667	-0.0529289245605469
3.6965	-0.0553131103515625
3.69983333333334	-0.0591278076171875
3.70316666666667	-0.0667572021484375
3.7065	-0.0786781311035157
3.70983333333334	-0.0944137573242188
3.71316666666667	-0.110626220703125
3.7165	-0.123023986816406
3.71983333333334	-0.132083892822266
3.72316666666667	-0.139713287353516
3.7265	-0.148296356201172
3.72983333333334	-0.153064727783203
3.73316666666667	-0.152587890625
3.7365	-0.146865844726563
3.73983333333334	-0.13875961303711
3.74316666666667	-0.127792358398438
3.7465	-0.109672546386719
3.74983333333334	-0.0867843627929688
3.75316666666667	-0.0567436218261719
3.7565	-0.0233650207519531
3.75983333333334	0.0143051147460938
3.76316666666667	0.0562667846679688
3.7665	0.105381011962891
3.76983333333334	0.158786773681641
3.77316666666667	0.211715698242188
3.7765	0.263214111328125
3.77983333333334	0.313282012939453
3.78316666666667	0.363349914550781
3.7865	0.408649444580078
3.78983333333334	0.448226928710938
3.79316666666667	0.482559204101563
3.7965	0.51259994506836
3.79983333333334	0.541210174560547
3.80316666666667	0.567436218261719
3.8065	0.593662261962891
3.80983333333334	0.619888305664063
3.81316666666667	0.644683837890625
3.8165	0.66518783569336
3.81983333333334	0.678062438964844
3.82316666666667	0.684261322021485
3.8265	0.685691833496094
3.82983333333334	0.684738159179688
3.83316666666667	0.679969787597657
3.8365	0.67281723022461
3.83983333333334	0.66518783569336
3.84316666666667	0.658035278320313
3.8465	0.649452209472657
3.84983333333334	0.638008117675782
3.85316666666667	0.624179840087891
3.8565	0.604629516601563
3.85983333333334	0.576972961425782
3.86316666666667	0.54311752319336
3.8665	0.506401062011719
3.86983333333334	0.465869903564453
3.87316666666667	0.423431396484375
3.8765	0.382423400878906
3.87983333333334	0.347614288330078
3.88316666666667	0.317573547363281
3.8865	0.293254852294922
3.88983333333334	0.270843505859375
3.89316666666667	0.249385833740235
3.8965	0.227451324462891
3.89983333333334	0.206470489501953
3.90316666666667	0.187873840332031
3.9065	0.166416168212891
3.90983333333334	0.14638900756836
3.91316666666667	0.128269195556641
3.9165	0.116825103759766
3.91983333333334	0.1068115234375
3.92316666666667	0.0972747802734375
3.9265	0.0896453857421875
3.92983333333334	0.0810623168945313
3.93316666666667	0.0743865966796875
3.9365	0.0658035278320313
3.93983333333334	0.0596046447753907
3.94316666666667	0.0553131103515625
3.9465	0.0548362731933594
3.94983333333334	0.0557899475097657
3.95316666666667	0.0576972961425782
3.9565	0.0629425048828125
3.95983333333334	0.0710487365722657
3.96316666666667	0.0767707824707032
3.9665	0.0777244567871094
3.96983333333334	0.0772476196289063
3.97316666666667	0.0834465026855469
3.9765	0.095367431640625
3.97983333333334	0.107288360595703
3.98316666666667	0.119686126708985
3.9865	0.1373291015625
3.98983333333334	0.162601470947266
3.99316666666667	0.19216537475586
3.9965	0.227451324462891
3.99983333333334	0.270366668701172
4.00316666666667	0.326633453369141
4.0065	0.395774841308594
4.00983333333334	0.472068786621094
4.01316666666667	0.552654266357422
4.0165	0.637054443359375
4.01983333333334	0.732898712158203
4.02316666666667	0.8392333984375
4.0265	0.954627990722656
4.02983333333334	1.07669830322266
4.03316666666667	1.2054443359375
4.0365	1.33943557739258
4.03983333333334	1.46579742431641
4.04316666666667	1.57928466796875
4.0465	1.678466796875
4.04983333333334	1.76620483398438
4.05316666666667	1.83916091918946
4.0565	1.89208984375
4.05983333333334	1.92403793334961
4.06316666666667	1.93595886230469
4.0665	1.92689895629883
4.06983333333334	1.89304351806641
4.07316666666667	1.83534622192383
4.0765	1.75523757934571
4.07983333333334	1.65939331054688
4.08316666666667	1.5559196472168
4.0865	1.44720077514649
4.08983333333334	1.33562088012696
4.09316666666667	1.22499465942383
4.0965	1.11770629882813
4.09983333333334	1.01232528686524
4.10316666666667	0.908374786376953
4.1065	0.809669494628906
4.10983333333334	0.7171630859375
4.11316666666667	0.633716583251953
4.1165	0.559806823730469
4.11983333333334	0.496864318847656
4.12316666666667	0.4425048828125
4.1265	0.393867492675781
4.12983333333334	0.35238265991211
4.13316666666667	0.311374664306641
4.1365	0.271797180175781
4.13983333333334	0.234603881835938
4.14316666666667	0.204086303710938
4.1465	0.178813934326172
4.14983333333334	0.157833099365235
4.15316666666667	0.144481658935547
4.1565	0.135898590087891
4.15983333333334	0.129222869873047
4.16316666666667	0.121593475341797
4.1665	0.113487243652344
4.16983333333334	0.1068115234375
4.17316666666667	0.101566314697266
4.1765	0.0972747802734375
4.17983333333334	0.0896453857421875
4.18316666666667	0.0762939453125
4.1865	0.0596046447753907
4.18983333333334	0.0429153442382813
4.19316666666667	0.0252723693847656
4.1965	0.0109672546386719
4.19983333333334	0.00333786010742188
4.20316666666667	0.00524520874023438
4.2065	0.0104904174804688
4.20983333333334	0.0138282775878906
4.21316666666667	0.0147819519042969
4.2165	0.0138282775878906
4.21983333333334	0.011444091796875
4.22316666666667	0.00762939453125
4.2265	0.00333786010742188
4.22983333333334	0.000476837158203125
4.23316666666667	0.00143051147460938
4.2365	0.003814697265625
4.23983333333334	0.00715255737304688
4.24316666666667	0.00667572021484375
4.2465	0.00667572021484375
4.24983333333334	0.00524520874023438
4.25316666666667	0.00095367431640625
4.2565	-0.00810623168945313
4.25983333333334	-0.0209808349609375
4.26316666666667	-0.0319480895996094
4.2665	-0.0424385070800781
4.26983333333334	-0.0524520874023438
4.27316666666667	-0.0615119934082032
4.2765	-0.06866455078125
4.27983333333334	-0.0734329223632813
4.28316666666667	-0.0777244567871094
4.2865	-0.0791549682617188
4.28983333333334	-0.08392333984375
4.29316666666667	-0.0920295715332031
4.2965	-0.104904174804688
4.29983333333334	-0.119686126708985
4.30316666666667	-0.133037567138672
4.3065	-0.147819519042969
4.30983333333334	-0.161170959472656
4.31316666666667	-0.173091888427735
4.3165	-0.181674957275391
4.31983333333334	-0.185966491699219
4.32316666666667	-0.19073486328125
4.3265	-0.196933746337891
4.32983333333334	-0.200748443603516
4.33316666666667	-0.200748443603516
4.3365	-0.198841094970703
4.33983333333334	-0.1983642578125
4.34316666666667	-0.201225280761719
4.3465	-0.204086303710938
4.34983333333334	-0.205516815185547
4.35316666666667	-0.20599365234375
4.3565	-0.205516815185547
4.35983333333334	-0.204563140869141
4.36316666666667	-0.197410583496094
4.3665	-0.184059143066406
4.36983333333334	-0.168323516845703
4.37316666666667	-0.150680541992188
4.3765	-0.132560729980469
4.37983333333334	-0.112533569335938
4.38316666666667	-0.0977516174316406
4.3865	-0.0905990600585938
4.38983333333334	-0.0872611999511719
4.39316666666667	-0.0844001770019531
4.3965	-0.080108642578125
4.39983333333334	-0.0772476196289063
4.40316666666667	-0.0715255737304688
4.4065	-0.0624656677246094
4.40983333333334	-0.05340576171875
4.41316666666667	-0.0472068786621094
4.4165	-0.0443458557128906
4.41983333333334	-0.0429153442382813
4.42316666666667	-0.0414848327636719
4.4265	-0.0429153442382813
4.42983333333334	-0.0443458557128906
4.43316666666667	-0.0472068786621094
4.4365	-0.0476837158203125
4.43983333333334	-0.0472068786621094
4.44316666666667	-0.0443458557128906
4.4465	-0.0376701354980469
4.44983333333334	-0.0333786010742188
4.45316666666667	-0.0281333923339844
4.4565	-0.0262260437011719
4.45983333333334	-0.0252723693847656
4.46316666666667	-0.0257492065429688
4.4665	-0.0271797180175781
4.46983333333334	-0.0252723693847656
4.47316666666667	-0.0233650207519531
4.4765	-0.0219345092773438
4.47983333333334	-0.0209808349609375
4.48316666666667	-0.0166893005371094
4.4865	-0.0119209289550781
4.48983333333334	-0.00762939453125
4.49316666666667	-0.00333786010742188
4.4965	0.0019073486328125
4.49983333333334	0.00667572021484375
4.50316666666667	0.00524520874023438
4.5065	0.0019073486328125
4.50983333333334	-0.00476837158203125
4.51316666666667	-0.0104904174804688
4.5165	-0.0119209289550781
4.51983333333334	-0.0095367431640625
4.52316666666667	-0.00810623168945313
4.5265	-0.0095367431640625
4.52983333333334	-0.0133514404296875
4.53316666666667	-0.0157356262207031
4.5365	-0.02288818359375
4.53983333333334	-0.0324249267578125
4.54316666666667	-0.0371932983398438
4.5465	-0.0333786010742188
4.54983333333334	-0.0238418579101563
4.55316666666667	-0.0166893005371094
4.5565	-0.00619888305664063
4.55983333333334	0.00286102294921875
4.56316666666667	0.00810623168945313
4.5665	0.00762939453125
4.56983333333334	0.00143051147460938
4.57316666666667	-0.00619888305664063
4.5765	-0.0152587890625
4.57983333333334	-0.0238418579101563
4.58316666666667	-0.0286102294921875
4.5865	-0.0281333923339844
4.58983333333334	-0.0224113464355469
4.59316666666667	-0.011444091796875
4.5965	0.0019073486328125
4.59983333333334	0.0138282775878906
4.60316666666667	0.0185966491699219
4.6065	0.0152587890625
4.60983333333334	0.0100135803222656
4.61316666666667	0.003814697265625
4.6165	0
4.61983333333334	-0.00476837158203125
4.62316666666667	-0.00715255737304688
4.6265	-0.00667572021484375
4.62983333333334	-0.00524520874023438
4.63316666666667	-0.00429153442382813
4.6365	-0.00858306884765625
4.63983333333334	-0.0138282775878906
4.64316666666667	-0.0176429748535156
4.6465	-0.0162124633789063
4.64983333333334	-0.0143051147460938
4.65316666666667	-0.0133514404296875
4.6565	-0.0128746032714844
4.65983333333334	-0.0109672546386719
4.66316666666667	-0.00858306884765625
4.6665	-0.00810623168945313
4.66983333333334	-0.00858306884765625
4.67316666666667	-0.0095367431640625
4.6765	-0.0104904174804688
4.67983333333334	-0.0128746032714844
4.68316666666667	-0.0181198120117188
4.6865	-0.0205039978027344
4.68983333333334	-0.0247955322265625
4.69316666666667	-0.0300407409667969
4.6965	-0.0329017639160156
4.69983333333334	-0.0295639038085938
4.70316666666667	-0.0224113464355469
4.7065	-0.0157356262207031
4.70983333333334	-0.00810623168945313
4.71316666666667	-0.00095367431640625
4.7165	0.00095367431640625
4.71983333333334	-0.00238418579101563
4.72316666666667	-0.00905990600585938
4.7265	-0.0176429748535156
4.72983333333334	-0.0257492065429688
4.73316666666667	-0.0338554382324219
4.7365	-0.0386238098144531
4.73983333333334	-0.041961669921875
4.74316666666667	-0.0438690185546875
4.7465	-0.041961669921875
4.74983333333334	-0.0386238098144531
4.75316666666667	-0.0348091125488281
4.7565	-0.0314712524414063
4.75983333333334	-0.0276565551757813
4.76316666666667	-0.02288818359375
4.7665	-0.0181198120117188
4.76983333333334	-0.0147819519042969
4.77316666666667	-0.0128746032714844
4.7765	-0.0119209289550781
4.77983333333334	-0.0123977661132813
4.78316666666667	-0.0143051147460938
4.7865	-0.0209808349609375
4.78983333333334	-0.0257492065429688
4.79316666666667	-0.0262260437011719
4.7965	-0.0214576721191406
4.79983333333334	-0.0147819519042969
4.80316666666667	-0.00762939453125
4.8065	0
4.80983333333334	0.003814697265625
4.81316666666667	0.003814697265625
4.8165	-0.0019073486328125
4.81983333333334	-0.0095367431640625
4.82316666666667	-0.0176429748535156
4.8265	-0.0243186950683594
4.82983333333334	-0.0286102294921875
4.83316666666667	-0.0281333923339844
4.8365	-0.0214576721191406
4.83983333333334	-0.0119209289550781
4.84316666666667	-0.00476837158203125
4.8465	-0.00095367431640625
4.84983333333334	0.00143051147460938
4.85316666666667	0.00143051147460938
4.8565	-0.000476837158203125
4.85983333333334	-0.00333786010742188
4.86316666666667	-0.00619888305664063
4.8665	-0.00858306884765625
4.86983333333334	-0.0109672546386719
4.87316666666667	-0.011444091796875
4.8765	-0.0109672546386719
4.87983333333334	-0.0095367431640625
4.88316666666667	-0.00810623168945313
4.8865	-0.00810623168945313
4.88983333333334	-0.011444091796875
4.89316666666667	-0.0171661376953125
4.8965	-0.0252723693847656
4.89983333333334	-0.0329017639160156
4.90316666666667	-0.0362396240234375
4.9065	-0.0352859497070313
4.90983333333334	-0.0300407409667969
4.91316666666667	-0.0243186950683594
4.9165	-0.0171661376953125
4.91983333333334	-0.0128746032714844
4.92316666666667	-0.0119209289550781
4.9265	-0.0119209289550781
4.92983333333334	-0.0147819519042969
4.93316666666667	-0.0185966491699219
4.9365	-0.0252723693847656
4.93983333333334	-0.0286102294921875
4.94316666666667	-0.0281333923339844
4.9465	-0.0271797180175781
4.94983333333334	-0.0252723693847656
4.95316666666667	-0.0243186950683594
4.9565	-0.0219345092773438
4.95983333333334	-0.0205039978027344
4.96316666666667	-0.019073486328125
4.9665	-0.0157356262207031
4.96983333333334	-0.0128746032714844
4.97316666666667	-0.00858306884765625
4.9765	-0.00619888305664063
4.97983333333334	-0.003814697265625
4.98316666666667	-0.00476837158203125
4.9865	-0.00858306884765625
4.98983333333334	-0.0152587890625
4.99316666666667	-0.0209808349609375
4.9965	-0.0247955322265625
4.99983333333334	-0.0276565551757813
5.00316666666667	-0.0286102294921875
5.0065	-0.0295639038085938
5.00983333333334	-0.0276565551757813
5.01316666666667	-0.0262260437011719
5.0165	-0.0238418579101563
5.01983333333334	-0.0224113464355469
5.02316666666667	-0.0200271606445313
5.0265	-0.0166893005371094
5.02983333333334	-0.0104904174804688
5.03316666666667	-0.003814697265625
5.0365	0.0019073486328125
5.03983333333334	0.00476837158203125
5.04316666666667	0.00619888305664063
5.0465	0.0057220458984375
5.04983333333334	0.00286102294921875
5.05316666666667	-0.00095367431640625
5.0565	-0.00333786010742188
5.05983333333334	-0.00476837158203125
5.06316666666667	-0.0057220458984375
5.0665	-0.00619888305664063
5.06983333333334	-0.00667572021484375
5.07316666666667	-0.00762939453125
5.0765	-0.00905990600585938
5.07983333333334	-0.0123977661132813
5.08316666666667	-0.0171661376953125
5.0865	-0.019073486328125
5.08983333333334	-0.0157356262207031
5.09316666666667	-0.0119209289550781
5.0965	-0.0095367431640625
5.09983333333334	-0.00762939453125
5.10316666666667	-0.0057220458984375
5.1065	-0.00524520874023438
5.10983333333334	-0.0104904174804688
5.11316666666667	-0.0171661376953125
5.1165	-0.0233650207519531
5.11983333333334	-0.0281333923339844
5.12316666666667	-0.0314712524414063
5.1265	-0.0333786010742188
5.12983333333334	-0.0333786010742188
5.13316666666667	-0.0314712524414063
5.1365	-0.0271797180175781
5.13983333333334	-0.0233650207519531
5.14316666666667	-0.019073486328125
5.1465	-0.0162124633789063
5.14983333333334	-0.0162124633789063
5.15316666666667	-0.0185966491699219
5.1565	-0.0224113464355469
5.15983333333334	-0.0219345092773438
5.16316666666667	-0.0247955322265625
5.1665	-0.0281333923339844
5.16983333333334	-0.0286102294921875
5.17316666666667	-0.0271797180175781
5.1765	-0.0271797180175781
5.17983333333334	-0.0309944152832031
5.18316666666667	-0.034332275390625
5.1865	-0.0362396240234375
5.18983333333334	-0.0395774841308594
5.19316666666667	-0.0429153442382813
5.1965	-0.0438690185546875
5.19983333333334	-0.0414848327636719
5.20316666666667	-0.0376701354980469
5.2065	-0.0314712524414063
5.20983333333334	-0.0209808349609375
5.21316666666667	-0.011444091796875
5.2165	-0.00524520874023438
5.21983333333334	-0.00476837158203125
5.22316666666667	-0.0057220458984375
5.2265	-0.00905990600585938
5.22983333333334	-0.011444091796875
5.23316666666667	-0.0133514404296875
5.2365	-0.0138282775878906
5.23983333333334	-0.0143051147460938
5.24316666666667	-0.0162124633789063
5.2465	-0.0205039978027344
5.24983333333334	-0.0281333923339844
5.25316666666667	-0.0357627868652344
5.2565	-0.0424385070800781
5.25983333333334	-0.0443458557128906
5.26316666666667	-0.0410079956054688
5.2665	-0.0348091125488281
5.26983333333334	-0.026702880859375
5.27316666666667	-0.0205039978027344
5.2765	-0.0162124633789063
5.27983333333334	-0.0143051147460938
5.28316666666667	-0.0147819519042969
5.2865	-0.0195503234863281
5.28983333333334	-0.0262260437011719
5.29316666666667	-0.0309944152832031
5.2965	-0.0324249267578125
5.29983333333334	-0.0281333923339844
5.30316666666667	-0.02288818359375
5.3065	-0.0166893005371094
5.30983333333334	-0.0119209289550781
5.31316666666667	-0.0119209289550781
5.3165	-0.0119209289550781
5.31983333333334	-0.0147819519042969
5.32316666666667	-0.0171661376953125
5.3265	-0.0209808349609375
5.32983333333334	-0.0238418579101563
5.33316666666667	-0.0247955322265625
5.3365	-0.0271797180175781
5.33983333333334	-0.0324249267578125
5.34316666666667	-0.0391006469726563
5.3465	-0.0414848327636719
5.34983333333334	-0.0386238098144531
5.35316666666667	-0.0333786010742188
5.3565	-0.0290870666503906
5.35983333333334	-0.02288818359375
5.36316666666667	-0.0147819519042969
5.3665	-0.00619888305664063
5.36983333333334	-0.00238418579101563
5.37316666666667	-0.00238418579101563
5.3765	-0.00429153442382813
5.37983333333334	-0.00762939453125
5.38316666666667	-0.0138282775878906
5.3865	-0.0238418579101563
5.38983333333334	-0.030517578125
5.39316666666667	-0.0324249267578125
5.3965	-0.0290870666503906
5.39983333333334	-0.0243186950683594
5.40316666666667	-0.0200271606445313
5.4065	-0.0104904174804688
5.40983333333334	-0.00143051147460938
5.41316666666667	0.00286102294921875
5.4165	0.000476837158203125
5.41983333333334	-0.00905990600585938
5.42316666666667	-0.0166893005371094
5.4265	-0.0257492065429688
5.42983333333334	-0.0333786010742188
5.43316666666667	-0.0376701354980469
5.4365	-0.0367164611816406
5.43983333333334	-0.0295639038085938
5.44316666666667	-0.0233650207519531
5.4465	-0.0195503234863281
5.44983333333334	-0.0171661376953125
5.45316666666667	-0.0162124633789063
5.4565	-0.0152587890625
5.45983333333334	-0.0162124633789063
5.46316666666667	-0.0166893005371094
5.4665	-0.0166893005371094
5.46983333333334	-0.0185966491699219
5.47316666666667	-0.0224113464355469
5.4765	-0.0281333923339844
5.47983333333334	-0.034332275390625
5.48316666666667	-0.0386238098144531
5.4865	-0.0400543212890625
5.48983333333334	-0.0352859497070313
5.49316666666667	-0.0286102294921875
5.4965	-0.0219345092773438
5.49983333333334	-0.0157356262207031
5.50316666666667	-0.0104904174804688
5.5065	-0.00858306884765625
5.50983333333334	-0.0152587890625
5.51316666666667	-0.0243186950683594
5.5165	-0.0319480895996094
5.51983333333334	-0.0357627868652344
5.52316666666667	-0.0405311584472656
5.5265	-0.0438690185546875
5.52983333333334	-0.0424385070800781
5.53316666666667	-0.0367164611816406
5.5365	-0.0295639038085938
5.53983333333334	-0.0233650207519531
5.54316666666667	-0.0143051147460938
5.5465	-0.00667572021484375
5.54983333333334	-0.00095367431640625
5.55316666666667	0
5.5565	-0.00143051147460938
5.55983333333334	-0.00238418579101563
5.56316666666667	-0.00238418579101563
5.5665	-0.00238418579101563
5.56983333333334	-0.0019073486328125
5.57316666666667	-0.00095367431640625
5.5765	-0.00095367431640625
5.57983333333334	-0.0019073486328125
5.58316666666667	-0.00476837158203125
5.5865	-0.00619888305664063
5.58983333333334	-0.00715255737304688
5.59316666666667	-0.00524520874023438
5.5965	0.000476837158203125
5.59983333333334	0.00476837158203125
5.60316666666667	0.0057220458984375
5.6065	0.00476837158203125
5.60983333333334	0.00762939453125
5.61316666666667	0.011444091796875
5.6165	0.0133514404296875
5.61983333333334	0.0152587890625
5.62316666666667	0.019073486328125
5.6265	0.0205039978027344
5.62983333333334	0.0133514404296875
5.63316666666667	0.000476837158203125
5.6365	-0.0119209289550781
5.63983333333334	-0.0214576721191406
5.64316666666667	-0.0262260437011719
5.6465	-0.026702880859375
5.64983333333334	-0.0257492065429688
5.65316666666667	-0.0224113464355469
5.6565	-0.0200271606445313
5.65983333333334	-0.0195503234863281
5.66316666666667	-0.02288818359375
5.6665	-0.026702880859375
5.66983333333334	-0.0281333923339844
5.67316666666667	-0.0276565551757813
5.6765	-0.0276565551757813
5.67983333333334	-0.0309944152832031
5.68316666666667	-0.0367164611816406
5.6865	-0.041961669921875
5.68983333333334	-0.0405311584472656
5.69316666666667	-0.034332275390625
5.6965	-0.0271797180175781
5.69983333333334	-0.0200271606445313
5.70316666666667	-0.0133514404296875
5.7065	-0.00667572021484375
5.70983333333334	-0.00667572021484375
5.71316666666667	-0.0133514404296875
5.7165	-0.0219345092773438
5.71983333333334	-0.026702880859375
5.72316666666667	-0.0276565551757813
5.7265	-0.0276565551757813
5.72983333333334	-0.0257492065429688
5.73316666666667	-0.0209808349609375
5.7365	-0.0147819519042969
5.73983333333334	-0.0128746032714844
5.74316666666667	-0.0157356262207031
5.7465	-0.0176429748535156
5.74983333333334	-0.0185966491699219
5.75316666666667	-0.0200271606445313
5.7565	-0.0219345092773438
5.75983333333334	-0.0181198120117188
5.76316666666667	-0.0100135803222656
5.7665	-0.00524520874023438
5.76983333333334	-0.00429153442382813
5.77316666666667	-0.00762939453125
5.7765	-0.0133514404296875
5.77983333333334	-0.0238418579101563
5.78316666666667	-0.0333786010742188
5.7865	-0.0391006469726563
5.78983333333334	-0.0433921813964844
5.79316666666667	-0.0452995300292969
5.7965	-0.0448226928710938
5.79983333333334	-0.0376701354980469
5.80316666666667	-0.030517578125
5.8065	-0.0257492065429688
5.80983333333334	-0.0247955322265625
5.81316666666667	-0.0247955322265625
5.8165	-0.0243186950683594
5.81983333333334	-0.0252723693847656
5.82316666666667	-0.026702880859375
5.8265	-0.0262260437011719
5.82983333333334	-0.0238418579101563
5.83316666666667	-0.0195503234863281
5.8365	-0.0123977661132813
5.83983333333334	-0.00810623168945313
5.84316666666667	-0.00762939453125
5.8465	-0.0100135803222656
5.84983333333334	-0.0133514404296875
5.85316666666667	-0.0147819519042969
5.8565	-0.019073486328125
5.85983333333334	-0.0219345092773438
5.86316666666667	-0.0243186950683594
5.8665	-0.0281333923339844
5.86983333333334	-0.0333786010742188
5.87316666666667	-0.0405311584472656
5.8765	-0.0410079956054688
5.87983333333334	-0.0371932983398438
5.88316666666667	-0.0319480895996094
5.8865	-0.0252723693847656
5.88983333333334	-0.0143051147460938
5.89316666666667	-0.000476837158203125
5.8965	0.00667572021484375
5.89983333333334	0.00715255737304688
5.90316666666667	0.00619888305664063
5.9065	0.00286102294921875
5.90983333333334	-0.00238418579101563
5.91316666666667	-0.011444091796875
5.9165	-0.0185966491699219
5.91983333333334	-0.0243186950683594
5.92316666666667	-0.0271797180175781
5.9265	-0.0252723693847656
5.92983333333334	-0.0209808349609375
5.93316666666667	-0.0185966491699219
5.9365	-0.0181198120117188
5.93983333333334	-0.0176429748535156
5.94316666666667	-0.0181198120117188
5.9465	-0.0200271606445313
5.94983333333334	-0.026702880859375
5.95316666666667	-0.034332275390625
5.9565	-0.0405311584472656
5.95983333333334	-0.0462532043457031
5.96316666666667	-0.0491142272949219
5.9665	-0.0510215759277344
5.96983333333334	-0.0491142272949219
5.97316666666667	-0.0462532043457031
5.9765	-0.0457763671875
5.97983333333334	-0.0438690185546875
5.98316666666667	-0.0405311584472656
5.9865	-0.03814697265625
5.98983333333334	-0.0357627868652344
5.99316666666667	-0.0329017639160156
5.9965	-0.0262260437011719
5.99983333333334	-0.0219345092773438
6.00316666666667	-0.0209808349609375
6.0065	-0.0219345092773438
6.00983333333334	-0.0243186950683594
6.01316666666667	-0.0257492065429688
6.0165	-0.026702880859375
6.01983333333334	-0.0243186950683594
6.02316666666667	-0.0200271606445313
6.0265	-0.0119209289550781
6.02983333333334	0
6.03316666666667	0.011444091796875
6.0365	0.0181198120117188
6.03983333333334	0.0205039978027344
6.04316666666667	0.0176429748535156
6.0465	0.0104904174804688
6.04983333333334	-0.00143051147460938
6.05316666666667	-0.011444091796875
6.0565	-0.0176429748535156
6.05983333333334	-0.0252723693847656
6.06316666666667	-0.0319480895996094
6.0665	-0.0352859497070313
6.06983333333334	-0.0357627868652344
6.07316666666667	-0.0348091125488281
6.0765	-0.0348091125488281
6.07983333333334	-0.0333786010742188
6.08316666666667	-0.0314712524414063
6.0865	-0.0319480895996094
6.08983333333334	-0.0329017639160156
6.09316666666667	-0.0357627868652344
6.0965	-0.0386238098144531
6.09983333333334	-0.0424385070800781
6.10316666666667	-0.0462532043457031
6.1065	-0.0500679016113282
6.10983333333334	-0.0543594360351563
6.11316666666667	-0.0567436218261719
6.1165	-0.0600814819335938
6.11983333333334	-0.0605583190917969
6.12316666666667	-0.0596046447753907
6.1265	-0.0548362731933594
6.12983333333334	-0.0467300415039063
6.13316666666667	-0.03814697265625
6.1365	-0.0286102294921875
6.13983333333334	-0.0195503234863281
6.14316666666667	-0.011444091796875
6.1465	-0.00810623168945313
6.14983333333334	-0.0095367431640625
6.15316666666667	-0.0100135803222656
6.1565	-0.0119209289550781
6.15983333333334	-0.0147819519042969
6.16316666666667	-0.0185966491699219
6.1665	-0.0181198120117188
6.16983333333334	-0.0166893005371094
6.17316666666667	-0.0214576721191406
6.1765	-0.0309944152832031
6.17983333333334	-0.0410079956054688
6.18316666666667	-0.0438690185546875
6.1865	-0.0448226928710938
6.18983333333334	-0.0414848327636719
6.19316666666667	-0.0371932983398438
6.1965	-0.0290870666503906
6.19983333333334	-0.0214576721191406
6.20316666666667	-0.0185966491699219
6.2065	-0.0185966491699219
6.20983333333334	-0.0247955322265625
6.21316666666667	-0.0276565551757813
6.2165	-0.0309944152832031
6.21983333333334	-0.0319480895996094
6.22316666666667	-0.0367164611816406
6.2265	-0.0438690185546875
6.22983333333334	-0.0433921813964844
6.23316666666667	-0.0391006469726563
6.2365	-0.0333786010742188
6.23983333333334	-0.030517578125
6.24316666666667	-0.0224113464355469
6.2465	-0.0109672546386719
6.24983333333334	-0.00476837158203125
6.25316666666667	-0.00667572021484375
6.2565	-0.011444091796875
6.25983333333334	-0.0176429748535156
6.26316666666667	-0.0286102294921875
6.2665	-0.0395774841308594
6.26983333333334	-0.0472068786621094
6.27316666666667	-0.0486373901367188
6.2765	-0.0500679016113282
6.27983333333334	-0.0500679016113282
6.28316666666667	-0.0491142272949219
6.2865	-0.0491142272949219
6.28983333333334	-0.0491142272949219
6.29316666666667	-0.0529289245605469
6.2965	-0.0529289245605469
6.29983333333334	-0.0481605529785156
6.30316666666667	-0.0405311584472656
6.3065	-0.0329017639160156
6.30983333333334	-0.0295639038085938
6.31316666666667	-0.0252723693847656
6.3165	-0.0214576721191406
6.31983333333334	-0.019073486328125
6.32316666666667	-0.0200271606445313
6.3265	-0.0238418579101563
6.32983333333334	-0.0252723693847656
6.33316666666667	-0.0257492065429688
6.3365	-0.0262260437011719
6.33983333333334	-0.0247955322265625
6.34316666666667	-0.0205039978027344
6.3465	-0.0138282775878906
6.34983333333334	-0.00905990600585938
6.35316666666667	-0.00858306884765625
6.3565	-0.0123977661132813
6.35983333333334	-0.0209808349609375
6.36316666666667	-0.0286102294921875
6.3665	-0.0338554382324219
6.36983333333334	-0.0348091125488281
6.37316666666667	-0.0324249267578125
6.3765	-0.0271797180175781
6.37983333333334	-0.0195503234863281
6.38316666666667	-0.0171661376953125
6.3865	-0.019073486328125
6.38983333333334	-0.0224113464355469
6.39316666666667	-0.026702880859375
6.3965	-0.0314712524414063
6.39983333333334	-0.0357627868652344
6.40316666666667	-0.0386238098144531
6.4065	-0.0391006469726563
6.40983333333334	-0.041961669921875
6.41316666666667	-0.0405311584472656
6.4165	-0.03814697265625
6.41983333333334	-0.0348091125488281
6.42316666666667	-0.0338554382324219
6.4265	-0.034332275390625
6.42983333333334	-0.034332275390625
6.43316666666667	-0.0371932983398438
6.4365	-0.0400543212890625
6.43983333333334	-0.0410079956054688
6.44316666666667	-0.0386238098144531
6.4465	-0.034332275390625
6.44983333333334	-0.0319480895996094
6.45316666666667	-0.0324249267578125
6.4565	-0.0324249267578125
6.45983333333334	-0.034332275390625
6.46316666666667	-0.0376701354980469
6.4665	-0.0433921813964844
6.46983333333334	-0.0476837158203125
6.47316666666667	-0.0476837158203125
6.4765	-0.0476837158203125
6.47983333333334	-0.0500679016113282
6.48316666666667	-0.0505447387695313
6.4865	-0.0472068786621094
6.48983333333334	-0.0414848327636719
6.49316666666667	-0.0371932983398438
6.4965	-0.0309944152832031
6.49983333333334	-0.0252723693847656
6.50316666666667	-0.0205039978027344
6.5065	-0.0185966491699219
6.50983333333334	-0.0195503234863281
6.51316666666667	-0.0224113464355469
6.5165	-0.0276565551757813
6.51983333333334	-0.0329017639160156
6.52316666666667	-0.0367164611816406
6.5265	-0.0386238098144531
6.52983333333334	-0.0395774841308594
6.53316666666667	-0.041961669921875
6.5365	-0.041961669921875
6.53983333333334	-0.0376701354980469
6.54316666666667	-0.0338554382324219
6.5465	-0.0324249267578125
6.54983333333334	-0.0338554382324219
6.55316666666667	-0.0314712524414063
6.5565	-0.0276565551757813
6.55983333333334	-0.0252723693847656
6.56316666666667	-0.019073486328125
6.5665	-0.011444091796875
6.56983333333334	-0.003814697265625
6.57316666666667	-0.00095367431640625
6.5765	-0.0019073486328125
6.57983333333334	-0.00619888305664063
6.58316666666667	-0.0171661376953125
6.5865	-0.0286102294921875
6.58983333333334	-0.0371932983398438
6.59316666666667	-0.0376701354980469
6.5965	-0.034332275390625
6.59983333333334	-0.0257492065429688
6.60316666666667	-0.0119209289550781
6.6065	0.00286102294921875
6.60983333333334	0.0147819519042969
6.61316666666667	0.0176429748535156
6.6165	0.0152587890625
6.61983333333334	0.00905990600585938
6.62316666666667	0.0019073486328125
6.6265	-0.00810623168945313
6.62983333333334	-0.0152587890625
6.63316666666667	-0.0181198120117188
6.6365	-0.0157356262207031
6.63983333333334	-0.0119209289550781
6.64316666666667	-0.00810623168945313
6.6465	-0.003814697265625
6.64983333333334	-0.00095367431640625
6.65316666666667	0.00286102294921875
6.6565	0.00476837158203125
6.65983333333334	0.00429153442382813
6.66316666666667	0.0019073486328125
6.6665	0.000476837158203125
[truncated: 2,507 more rows]
