# Supplementary material for: Phase-Specific Parameter Estimation in Chiral HPLC Using 1‑Site, 2‑Site Stochastic Models, and Unified Equation Approach
Source: Anal Chem. 2026 Apr 29;98(18):13925–39. doi: 10.1021/acs.analchem.6c01634 (PMC13177292; doi:10.1021/acs.analchem.6c01634)
Supplement: Supplementary file 2 [file ac6c01634_si_002.zip › SupportingInformation/01_isotherm_fit/CELL4_data/LORA_CELL4_05_10_25412.CSV]

0	-0.0538825988769532
0.00333333333333334	-0.0514984130859375
0.00666666666666667	-0.0505447387695313
0.01	-0.0472068786621094
0.0133333333333334	-0.041961669921875
0.0166666666666667	-0.0410079956054688
0.02	-0.0395774841308594
0.0233333333333334	-0.0357627868652344
0.0266666666666667	-0.0257492065429688
0.03	-0.0166893005371094
0.0333333333333334	-0.0119209289550781
0.0366666666666667	-0.0100135803222656
0.04	-0.0123977661132813
0.0433333333333334	-0.0133514404296875
0.0466666666666667	-0.019073486328125
0.05	-0.0262260437011719
0.0533333333333334	-0.0333786010742188
0.0566666666666667	-0.0400543212890625
0.06	-0.0467300415039063
0.0633333333333334	-0.0543594360351563
0.0666666666666667	-0.0586509704589844
0.07	-0.057220458984375
0.0733333333333334	-0.0519752502441407
0.0766666666666667	-0.0448226928710938
0.08	-0.0400543212890625
0.0833333333333334	-0.0376701354980469
0.0866666666666667	-0.0348091125488281
0.09	-0.0314712524414063
0.0933333333333334	-0.0290870666503906
0.0966666666666667	-0.0290870666503906
0.1	-0.0309944152832031
0.103333333333334	-0.0362396240234375
0.106666666666667	-0.0448226928710938
0.11	-0.05340576171875
0.113333333333334	-0.0581741333007813
0.116666666666667	-0.0586509704589844
0.12	-0.0519752502441407
0.123333333333334	-0.0414848327636719
0.126666666666667	-0.0300407409667969
0.13	-0.0205039978027344
0.133333333333334	-0.0104904174804688
0.136666666666667	-0.00429153442382813
0.14	-0.00667572021484375
0.143333333333334	-0.0143051147460938
0.146666666666667	-0.0219345092773438
0.15	-0.0286102294921875
0.153333333333334	-0.0386238098144531
0.156666666666667	-0.0467300415039063
0.16	-0.0476837158203125
0.163333333333334	-0.0400543212890625
0.166666666666667	-0.0309944152832031
0.17	-0.0262260437011719
0.173333333333334	-0.02288818359375
0.176666666666667	-0.0205039978027344
0.18	-0.0181198120117188
0.183333333333334	-0.019073486328125
0.186666666666667	-0.0247955322265625
0.19	-0.030517578125
0.193333333333334	-0.0324249267578125
0.196666666666667	-0.0329017639160156
0.2	-0.0324249267578125
0.203333333333334	-0.0333786010742188
0.206666666666667	-0.0319480895996094
0.21	-0.0319480895996094
0.213333333333334	-0.0338554382324219
0.216666666666667	-0.0338554382324219
0.22	-0.0333786010742188
0.223333333333334	-0.0329017639160156
0.226666666666667	-0.0329017639160156
0.23	-0.0324249267578125
0.233333333333334	-0.0324249267578125
0.236666666666667	-0.0352859497070313
0.24	-0.03814697265625
0.243333333333334	-0.0367164611816406
0.246666666666667	-0.0376701354980469
0.25	-0.0376701354980469
0.253333333333334	-0.0362396240234375
0.256666666666667	-0.0352859497070313
0.26	-0.0367164611816406
0.263333333333334	-0.0410079956054688
0.266666666666667	-0.041961669921875
0.27	-0.0405311584472656
0.273333333333334	-0.0414848327636719
0.276666666666667	-0.0414848327636719
0.28	-0.041961669921875
0.283333333333334	-0.0395774841308594
0.286666666666667	-0.0391006469726563
0.29	-0.0424385070800781
0.293333333333334	-0.0467300415039063
0.296666666666667	-0.0505447387695313
0.3	-0.0500679016113282
0.303333333333334	-0.0514984130859375
0.306666666666667	-0.05340576171875
0.31	-0.0553131103515625
0.313333333333334	-0.0538825988769532
0.316666666666667	-0.0529289245605469
0.32	-0.05340576171875
0.323333333333334	-0.0557899475097657
0.326666666666667	-0.0576972961425782
0.33	-0.0557899475097657
0.333333333333334	-0.0519752502441407
0.336666666666667	-0.0476837158203125
0.34	-0.0467300415039063
0.343333333333334	-0.0448226928710938
0.346666666666667	-0.0414848327636719
0.35	-0.0400543212890625
0.353333333333334	-0.0395774841308594
0.356666666666667	-0.0400543212890625
0.36	-0.0400543212890625
0.363333333333334	-0.0371932983398438
0.366666666666667	-0.0357627868652344
0.37	-0.034332275390625
0.373333333333334	-0.0371932983398438
0.376666666666667	-0.0405311584472656
0.38	-0.0429153442382813
0.383333333333334	-0.0472068786621094
0.386666666666667	-0.0505447387695313
0.39	-0.0529289245605469
0.393333333333334	-0.0514984130859375
0.396666666666667	-0.0524520874023438
0.4	-0.0538825988769532
0.403333333333334	-0.0548362731933594
0.406666666666667	-0.0519752502441407
0.41	-0.049591064453125
0.413333333333334	-0.0486373901367188
0.416666666666667	-0.0443458557128906
0.42	-0.0400543212890625
0.423333333333334	-0.0362396240234375
0.426666666666667	-0.0391006469726563
0.43	-0.0438690185546875
0.433333333333334	-0.049591064453125
0.436666666666667	-0.0581741333007813
0.44	-0.0658035278320313
0.443333333333334	-0.0734329223632813
0.446666666666667	-0.0753402709960938
0.45	-0.0734329223632813
0.453333333333334	-0.06866455078125
0.456666666666667	-0.0605583190917969
0.46	-0.0514984130859375
0.463333333333334	-0.0443458557128906
0.466666666666667	-0.041961669921875
0.47	-0.0438690185546875
0.473333333333334	-0.0481605529785156
0.476666666666667	-0.0519752502441407
0.48	-0.0548362731933594
0.483333333333334	-0.0557899475097657
0.486666666666667	-0.0581741333007813
0.49	-0.0581741333007813
0.493333333333334	-0.0562667846679688
0.496666666666667	-0.0562667846679688
0.5	-0.0591278076171875
0.503333333333334	-0.0624656677246094
0.506666666666667	-0.0596046447753907
0.51	-0.0557899475097657
0.513333333333334	-0.0543594360351563
0.516666666666667	-0.0557899475097657
0.52	-0.0505447387695313
0.523333333333334	-0.0410079956054688
0.526666666666667	-0.0367164611816406
0.53	-0.0405311584472656
0.533333333333334	-0.0476837158203125
0.536666666666667	-0.049591064453125
0.54	-0.0514984130859375
0.543333333333334	-0.0557899475097657
0.546666666666667	-0.0605583190917969
0.55	-0.0596046447753907
0.553333333333334	-0.0529289245605469
0.556666666666667	-0.0486373901367188
0.56	-0.0476837158203125
0.563333333333334	-0.0510215759277344
0.566666666666667	-0.0519752502441407
0.57	-0.05340576171875
0.573333333333334	-0.0553131103515625
0.576666666666667	-0.0576972961425782
0.58	-0.0605583190917969
0.583333333333334	-0.0605583190917969
0.586666666666667	-0.0591278076171875
0.59	-0.0543594360351563
0.593333333333334	-0.0519752502441407
0.596666666666667	-0.049591064453125
0.6	-0.0443458557128906
0.603333333333334	-0.0367164611816406
0.606666666666667	-0.0309944152832031
0.61	-0.0276565551757813
0.613333333333334	-0.0257492065429688
0.616666666666667	-0.0243186950683594
0.62	-0.0271797180175781
0.623333333333334	-0.0367164611816406
0.626666666666667	-0.0472068786621094
0.63	-0.057220458984375
0.633333333333334	-0.0619888305664063
0.636666666666667	-0.0634193420410157
0.64	-0.0615119934082032
0.643333333333334	-0.0562667846679688
0.646666666666667	-0.0500679016113282
0.65	-0.0414848327636719
0.653333333333334	-0.0357627868652344
0.656666666666667	-0.0348091125488281
0.66	-0.0362396240234375
0.663333333333334	-0.0352859497070313
0.666666666666667	-0.0300407409667969
0.67	-0.0252723693847656
0.673333333333334	-0.0224113464355469
0.676666666666667	-0.0214576721191406
0.68	-0.0247955322265625
0.683333333333334	-0.0309944152832031
0.686666666666667	-0.041961669921875
0.69	-0.0505447387695313
0.693333333333334	-0.0553131103515625
0.696666666666667	-0.0567436218261719
0.7	-0.0538825988769532
0.703333333333334	-0.049591064453125
0.706666666666667	-0.0433921813964844
0.71	-0.0395774841308594
0.713333333333334	-0.0376701354980469
0.716666666666667	-0.0357627868652344
0.72	-0.034332275390625
0.723333333333334	-0.0324249267578125
0.726666666666667	-0.034332275390625
0.73	-0.0371932983398438
0.733333333333334	-0.0376701354980469
0.736666666666667	-0.0386238098144531
0.74	-0.0410079956054688
0.743333333333334	-0.0429153442382813
0.746666666666667	-0.0395774841308594
0.75	-0.0338554382324219
0.753333333333334	-0.0309944152832031
0.756666666666667	-0.0309944152832031
0.76	-0.0295639038085938
0.763333333333334	-0.0295639038085938
0.766666666666667	-0.0309944152832031
0.77	-0.0324249267578125
0.773333333333334	-0.0314712524414063
0.776666666666667	-0.0257492065429688
0.78	-0.0214576721191406
0.783333333333334	-0.0200271606445313
0.786666666666667	-0.0238418579101563
0.79	-0.0281333923339844
0.793333333333334	-0.034332275390625
0.796666666666667	-0.0443458557128906
0.8	-0.0524520874023438
0.803333333333334	-0.0567436218261719
0.806666666666667	-0.057220458984375
0.81	-0.06103515625
0.813333333333334	-0.0638961791992188
0.816666666666667	-0.0638961791992188
0.82	-0.0619888305664063
0.823333333333334	-0.0596046447753907
0.826666666666667	-0.0586509704589844
0.83	-0.0543594360351563
0.833333333333334	-0.0481605529785156
0.836666666666667	-0.0410079956054688
0.84	-0.034332275390625
0.843333333333334	-0.0295639038085938
0.846666666666667	-0.0233650207519531
0.85	-0.0195503234863281
0.853333333333334	-0.0205039978027344
0.856666666666667	-0.0271797180175781
0.86	-0.0338554382324219
0.863333333333334	-0.0391006469726563
0.866666666666667	-0.0443458557128906
0.87	-0.0500679016113282
0.873333333333334	-0.0524520874023438
0.876666666666667	-0.0476837158203125
0.88	-0.0448226928710938
0.883333333333334	-0.0438690185546875
0.886666666666667	-0.0448226928710938
0.89	-0.0457763671875
0.893333333333334	-0.0467300415039063
0.896666666666667	-0.0514984130859375
0.9	-0.0553131103515625
0.903333333333334	-0.0553131103515625
0.906666666666667	-0.0524520874023438
0.91	-0.0462532043457031
0.913333333333334	-0.0433921813964844
0.916666666666667	-0.0448226928710938
0.92	-0.0500679016113282
0.923333333333334	-0.0557899475097657
0.926666666666667	-0.0619888305664063
0.93	-0.0677108764648438
0.933333333333334	-0.0696182250976563
0.936666666666667	-0.0691413879394532
0.94	-0.0638961791992188
0.943333333333334	-0.0581741333007813
0.946666666666667	-0.0510215759277344
0.95	-0.0457763671875
0.953333333333334	-0.0429153442382813
0.956666666666667	-0.0395774841308594
0.96	-0.0391006469726563
0.963333333333334	-0.0395774841308594
0.966666666666667	-0.0452995300292969
0.97	-0.0529289245605469
0.973333333333334	-0.0600814819335938
0.976666666666667	-0.0662803649902344
0.98	-0.0705718994140625
0.983333333333334	-0.0743865966796875
0.986666666666667	-0.0748634338378907
0.99	-0.0700950622558594
0.993333333333334	-0.0619888305664063
0.996666666666667	-0.0538825988769532
1	-0.0433921813964844
1.00333333333334	-0.030517578125
1.00666666666667	-0.0205039978027344
1.01	-0.0171661376953125
1.01333333333334	-0.0185966491699219
1.01666666666667	-0.0209808349609375
1.02	-0.0247955322265625
1.02333333333334	-0.030517578125
1.02666666666667	-0.0338554382324219
1.03	-0.0333786010742188
1.03333333333334	-0.0300407409667969
1.03666666666667	-0.0276565551757813
1.04	-0.0238418579101563
1.04333333333334	-0.0214576721191406
1.04666666666667	-0.0224113464355469
1.05	-0.0262260437011719
1.05333333333334	-0.0300407409667969
1.05666666666667	-0.0333786010742188
1.06	-0.0376701354980469
1.06333333333334	-0.0424385070800781
1.06666666666667	-0.0443458557128906
1.07	-0.0462532043457031
1.07333333333334	-0.0462532043457031
1.07666666666667	-0.0472068786621094
1.08	-0.0476837158203125
1.08333333333334	-0.0457763671875
1.08666666666667	-0.0433921813964844
1.09	-0.0395774841308594
1.09333333333334	-0.0386238098144531
1.09666666666667	-0.0371932983398438
1.1	-0.0362396240234375
1.10333333333334	-0.0371932983398438
1.10666666666667	-0.0410079956054688
1.11	-0.0481605529785156
1.11333333333334	-0.0548362731933594
1.11666666666667	-0.0591278076171875
1.12	-0.0615119934082032
1.12333333333334	-0.0634193420410157
1.12666666666667	-0.0615119934082032
1.13	-0.0562667846679688
1.13333333333334	-0.0481605529785156
1.13666666666667	-0.0405311584472656
1.14	-0.0338554382324219
1.14333333333334	-0.0309944152832031
1.14666666666667	-0.0333786010742188
1.15	-0.03814697265625
1.15333333333334	-0.0448226928710938
1.15666666666667	-0.05340576171875
1.16	-0.0643730163574219
1.16333333333334	-0.0696182250976563
1.16666666666667	-0.0677108764648438
1.17	-0.0624656677246094
1.17333333333334	-0.0596046447753907
1.17666666666667	-0.0581741333007813
1.18	-0.0562667846679688
1.18333333333334	-0.0557899475097657
1.18666666666667	-0.0615119934082032
1.19	-0.0672340393066407
1.19333333333334	-0.0705718994140625
1.19666666666667	-0.0672340393066407
1.2	-0.0600814819335938
1.20333333333334	-0.0543594360351563
1.20666666666667	-0.049591064453125
1.21	-0.0486373901367188
1.21333333333334	-0.0514984130859375
1.21666666666667	-0.0596046447753907
1.22	-0.0672340393066407
1.22333333333334	-0.0700950622558594
1.22666666666667	-0.0677108764648438
1.23	-0.0634193420410157
1.23333333333334	-0.0562667846679688
1.23666666666667	-0.0476837158203125
1.24	-0.0414848327636719
1.24333333333334	-0.0410079956054688
1.24666666666667	-0.041961669921875
1.25	-0.041961669921875
1.25333333333334	-0.0386238098144531
1.25666666666667	-0.0348091125488281
1.26	-0.0348091125488281
1.26333333333334	-0.0376701354980469
1.26666666666667	-0.0448226928710938
1.27	-0.049591064453125
1.27333333333334	-0.0524520874023438
1.27666666666667	-0.0553131103515625
1.28	-0.0557899475097657
1.28333333333334	-0.0529289245605469
1.28666666666667	-0.0467300415039063
1.29	-0.0414848327636719
1.29333333333334	-0.0376701354980469
1.29666666666667	-0.0329017639160156
1.3	-0.0300407409667969
1.30333333333334	-0.0243186950683594
1.30666666666667	-0.0171661376953125
1.31	-0.0143051147460938
1.31333333333334	-0.0181198120117188
1.31666666666667	-0.0281333923339844
1.32	-0.0352859497070313
1.32333333333334	-0.041961669921875
1.32666666666667	-0.0481605529785156
1.33	-0.0514984130859375
1.33333333333334	-0.0472068786621094
1.33666666666667	-0.0386238098144531
1.34	-0.0352859497070313
1.34333333333334	-0.0371932983398438
1.34666666666667	-0.0405311584472656
1.35	-0.0438690185546875
1.35333333333334	-0.0491142272949219
1.35666666666667	-0.0543594360351563
1.36	-0.0562667846679688
1.36333333333334	-0.0557899475097657
1.36666666666667	-0.0548362731933594
1.37	-0.05340576171875
1.37333333333334	-0.0524520874023438
1.37666666666667	-0.0529289245605469
1.38	-0.05340576171875
1.38333333333334	-0.0510215759277344
1.38666666666667	-0.0486373901367188
1.39	-0.0462532043457031
1.39333333333334	-0.0438690185546875
1.39666666666667	-0.0371932983398438
1.4	-0.030517578125
1.40333333333334	-0.0257492065429688
1.40666666666667	-0.0224113464355469
1.41	-0.0205039978027344
1.41333333333334	-0.0219345092773438
1.41666666666667	-0.030517578125
1.42	-0.0386238098144531
1.42333333333334	-0.0443458557128906
1.42666666666667	-0.0462532043457031
1.43	-0.0481605529785156
1.43333333333334	-0.0457763671875
1.43666666666667	-0.03814697265625
1.44	-0.0295639038085938
1.44333333333334	-0.0219345092773438
1.44666666666667	-0.0209808349609375
1.45	-0.0181198120117188
1.45333333333334	-0.0195503234863281
1.45666666666667	-0.0219345092773438
1.46	-0.0271797180175781
1.46333333333334	-0.0348091125488281
1.46666666666667	-0.0371932983398438
1.47	-0.0395774841308594
1.47333333333334	-0.0414848327636719
1.47666666666667	-0.0443458557128906
1.48	-0.0457763671875
1.48333333333334	-0.0443458557128906
1.48666666666667	-0.0443458557128906
1.49	-0.0457763671875
1.49333333333334	-0.0443458557128906
1.49666666666667	-0.0391006469726563
1.5	-0.0314712524414063
1.50333333333334	-0.0257492065429688
1.50666666666667	-0.0214576721191406
1.51	-0.0162124633789063
1.51333333333334	-0.0147819519042969
1.51666666666667	-0.0200271606445313
1.52	-0.0314712524414063
1.52333333333334	-0.0452995300292969
1.52666666666667	-0.0557899475097657
1.53	-0.0629425048828125
1.53333333333334	-0.0667572021484375
1.53666666666667	-0.0677108764648438
1.54	-0.0653266906738282
1.54333333333334	-0.0586509704589844
1.54666666666667	-0.0548362731933594
1.55	-0.057220458984375
1.55333333333334	-0.06103515625
1.55666666666667	-0.06103515625
1.56	-0.0586509704589844
1.56333333333334	-0.0581741333007813
1.56666666666667	-0.0600814819335938
1.57	-0.0600814819335938
1.57333333333334	-0.0600814819335938
1.57666666666667	-0.0600814819335938
1.58	-0.06103515625
1.58333333333334	-0.0600814819335938
1.58666666666667	-0.0591278076171875
1.59	-0.0600814819335938
1.59333333333334	-0.0629425048828125
1.59666666666667	-0.0638961791992188
1.6	-0.0638961791992188
1.60333333333334	-0.064849853515625
1.60666666666667	-0.064849853515625
1.61	-0.0596046447753907
1.61333333333334	-0.0524520874023438
1.61666666666667	-0.0472068786621094
1.62	-0.0438690185546875
1.62333333333334	-0.041961669921875
1.62666666666667	-0.0386238098144531
1.63	-0.0376701354980469
1.63333333333334	-0.0386238098144531
1.63666666666667	-0.0395774841308594
1.64	-0.0400543212890625
1.64333333333334	-0.0414848327636719
1.64666666666667	-0.0433921813964844
1.65	-0.0438690185546875
1.65333333333334	-0.0414848327636719
1.65666666666667	-0.0405311584472656
1.66	-0.0405311584472656
1.66333333333334	-0.0405311584472656
1.66666666666667	-0.0429153442382813
1.67	-0.0472068786621094
1.67333333333334	-0.0519752502441407
1.67666666666667	-0.0567436218261719
1.68	-0.0596046447753907
1.68333333333334	-0.0619888305664063
1.68666666666667	-0.0591278076171875
1.69	-0.0548362731933594
1.69333333333334	-0.0519752502441407
1.69666666666667	-0.0476837158203125
1.7	-0.0438690185546875
1.70333333333334	-0.0405311584472656
1.70666666666667	-0.0395774841308594
1.71	-0.0391006469726563
1.71333333333334	-0.0405311584472656
1.71666666666667	-0.0433921813964844
1.72	-0.0457763671875
1.72333333333334	-0.0467300415039063
1.72666666666667	-0.0486373901367188
1.73	-0.0510215759277344
1.73333333333334	-0.0500679016113282
1.73666666666667	-0.0467300415039063
1.74	-0.0433921813964844
1.74333333333334	-0.041961669921875
1.74666666666667	-0.0410079956054688
1.75	-0.0405311584472656
1.75333333333334	-0.0452995300292969
1.75666666666667	-0.0491142272949219
1.76	-0.0529289245605469
1.76333333333334	-0.0543594360351563
1.76666666666667	-0.05340576171875
1.77	-0.0500679016113282
1.77333333333334	-0.041961669921875
1.77666666666667	-0.034332275390625
1.78	-0.0276565551757813
1.78333333333334	-0.026702880859375
1.78666666666667	-0.0271797180175781
1.79	-0.0281333923339844
1.79333333333334	-0.0333786010742188
1.79666666666667	-0.0424385070800781
1.8	-0.05340576171875
1.80333333333334	-0.0581741333007813
1.80666666666667	-0.0605583190917969
1.81	-0.0634193420410157
1.81333333333334	-0.0643730163574219
1.81666666666667	-0.06103515625
1.82	-0.0519752502441407
1.82333333333334	-0.0424385070800781
1.82666666666667	-0.034332275390625
1.83	-0.0252723693847656
1.83333333333334	-0.0181198120117188
1.83666666666667	-0.0162124633789063
1.84	-0.0181198120117188
1.84333333333334	-0.0219345092773438
1.84666666666667	-0.0252723693847656
1.85	-0.0286102294921875
1.85333333333334	-0.0333786010742188
1.85666666666667	-0.0376701354980469
1.86	-0.0429153442382813
1.86333333333334	-0.0476837158203125
1.86666666666667	-0.0519752502441407
1.87	-0.05340576171875
1.87333333333334	-0.0491142272949219
1.87666666666667	-0.0443458557128906
1.88	-0.0414848327636719
1.88333333333334	-0.0433921813964844
1.88666666666667	-0.0481605529785156
1.89	-0.0524520874023438
1.89333333333334	-0.0591278076171875
1.89666666666667	-0.0634193420410157
1.9	-0.0615119934082032
1.90333333333334	-0.05340576171875
1.90666666666667	-0.0457763671875
1.91	-0.0438690185546875
1.91333333333334	-0.0438690185546875
1.91666666666667	-0.0448226928710938
1.92	-0.0486373901367188
1.92333333333334	-0.0553131103515625
1.92666666666667	-0.0591278076171875
1.93	-0.0581741333007813
1.93333333333334	-0.0538825988769532
1.93666666666667	-0.0491142272949219
1.94	-0.0424385070800781
1.94333333333334	-0.0362396240234375
1.94666666666667	-0.0286102294921875
1.95	-0.02288818359375
1.95333333333334	-0.0233650207519531
1.95666666666667	-0.0271797180175781
1.96	-0.0281333923339844
1.96333333333334	-0.0281333923339844
1.96666666666667	-0.0333786010742188
1.97	-0.0414848327636719
1.97333333333334	-0.0457763671875
1.97666666666667	-0.0448226928710938
1.98	-0.0443458557128906
1.98333333333334	-0.0429153442382813
1.98666666666667	-0.0391006469726563
1.99	-0.0338554382324219
1.99333333333334	-0.0286102294921875
1.99666666666667	-0.0257492065429688
2	-0.0271797180175781
2.00333333333334	-0.0295639038085938
2.00666666666667	-0.0295639038085938
2.01	-0.0271797180175781
2.01333333333334	-0.0252723693847656
2.01666666666667	-0.0238418579101563
2.02	-0.0219345092773438
2.02333333333334	-0.0214576721191406
2.02666666666667	-0.0257492065429688
2.03	-0.0329017639160156
2.03333333333334	-0.0405311584472656
2.03666666666667	-0.0443458557128906
2.04	-0.0476837158203125
2.04333333333334	-0.0514984130859375
2.04666666666667	-0.0548362731933594
2.05	-0.0557899475097657
2.05333333333334	-0.0557899475097657
2.05666666666667	-0.0562667846679688
2.06	-0.0557899475097657
2.06333333333334	-0.0529289245605469
2.06666666666667	-0.0472068786621094
2.07	-0.0429153442382813
2.07333333333334	-0.041961669921875
2.07666666666667	-0.041961669921875
2.08	-0.0414848327636719
2.08333333333334	-0.0424385070800781
2.08666666666667	-0.0433921813964844
2.09	-0.0414848327636719
2.09333333333334	-0.0395774841308594
2.09666666666667	-0.041961669921875
2.1	-0.0486373901367188
2.10333333333334	-0.0514984130859375
2.10666666666667	-0.0529289245605469
2.11	-0.0524520874023438
2.11333333333334	-0.0524520874023438
2.11666666666667	-0.0524520874023438
2.12	-0.0510215759277344
2.12333333333334	-0.0529289245605469
2.12666666666667	-0.0567436218261719
2.13	-0.0638961791992188
2.13333333333334	-0.0677108764648438
2.13666666666667	-0.0667572021484375
2.14	-0.0619888305664063
2.14333333333334	-0.0557899475097657
2.14666666666667	-0.0510215759277344
2.15	-0.0481605529785156
2.15333333333334	-0.0472068786621094
2.15666666666667	-0.0462532043457031
2.16	-0.0491142272949219
2.16333333333334	-0.05340576171875
2.16666666666667	-0.0567436218261719
2.17	-0.0557899475097657
2.17333333333334	-0.0529289245605469
2.17666666666667	-0.0514984130859375
2.18	-0.0500679016113282
2.18333333333334	-0.0505447387695313
2.18666666666667	-0.0514984130859375
2.19	-0.0524520874023438
2.19333333333334	-0.0538825988769532
2.19666666666667	-0.0538825988769532
2.2	-0.0529289245605469
2.20333333333334	-0.0524520874023438
2.20666666666667	-0.0543594360351563
2.21	-0.0596046447753907
2.21333333333334	-0.0634193420410157
2.21666666666667	-0.0638961791992188
2.22	-0.0643730163574219
2.22333333333334	-0.0667572021484375
2.22666666666667	-0.0691413879394532
2.23	-0.0715255737304688
2.23333333333334	-0.0777244567871094
2.23666666666667	-0.0886917114257813
2.24	-0.095367431640625
2.24333333333334	-0.0958442687988281
2.24666666666667	-0.0886917114257813
2.25	-0.0782012939453125
2.25333333333334	-0.0653266906738282
2.25666666666667	-0.0543594360351563
2.26	-0.0472068786621094
2.26333333333334	-0.0433921813964844
2.26666666666667	-0.0472068786621094
2.27	-0.057220458984375
2.27333333333334	-0.0691413879394532
2.27666666666667	-0.0753402709960938
2.28	-0.0777244567871094
2.28333333333334	-0.0782012939453125
2.28666666666667	-0.0758171081542969
2.29	-0.0710487365722657
2.29333333333334	-0.064849853515625
2.29666666666667	-0.0596046447753907
2.3	-0.0562667846679688
2.30333333333334	-0.0538825988769532
2.30666666666667	-0.0529289245605469
2.31	-0.0505447387695313
2.31333333333334	-0.0476837158203125
2.31666666666667	-0.0476837158203125
2.32	-0.0510215759277344
2.32333333333334	-0.0596046447753907
2.32666666666667	-0.064849853515625
2.33	-0.0696182250976563
2.33333333333334	-0.0743865966796875
2.33666666666667	-0.0782012939453125
2.34	-0.080108642578125
2.34333333333334	-0.0739097595214844
2.34666666666667	-0.0705718994140625
2.35	-0.0662803649902344
2.35333333333334	-0.06103515625
2.35666666666667	-0.0548362731933594
2.36	-0.0514984130859375
2.36333333333334	-0.0548362731933594
2.36666666666667	-0.0548362731933594
2.37	-0.057220458984375
2.37333333333334	-0.06103515625
2.37666666666667	-0.0662803649902344
2.38	-0.0658035278320313
2.38333333333334	-0.06103515625
2.38666666666667	-0.0586509704589844
2.39	-0.0576972961425782
2.39333333333334	-0.0562667846679688
2.39666666666667	-0.0543594360351563
2.4	-0.0567436218261719
2.40333333333334	-0.0619888305664063
2.40666666666667	-0.0658035278320313
2.41	-0.0653266906738282
2.41333333333334	-0.06103515625
2.41666666666667	-0.0562667846679688
2.42	-0.0514984130859375
2.42333333333334	-0.0472068786621094
2.42666666666667	-0.0414848327636719
2.43	-0.0376701354980469
2.43333333333334	-0.0376701354980469
2.43666666666667	-0.0395774841308594
2.44	-0.0386238098144531
2.44333333333334	-0.0362396240234375
2.44666666666667	-0.0371932983398438
2.45	-0.0414848327636719
2.45333333333334	-0.0429153442382813
2.45666666666667	-0.0429153442382813
2.46	-0.0467300415039063
2.46333333333334	-0.0538825988769532
2.46666666666667	-0.0581741333007813
2.47	-0.0624656677246094
2.47333333333334	-0.0643730163574219
2.47666666666667	-0.0629425048828125
2.48	-0.0557899475097657
2.48333333333334	-0.0448226928710938
2.48666666666667	-0.0348091125488281
2.49	-0.026702880859375
2.49333333333334	-0.0238418579101563
2.49666666666667	-0.026702880859375
2.5	-0.0338554382324219
2.50333333333334	-0.0424385070800781
2.50666666666667	-0.0519752502441407
2.51	-0.0567436218261719
2.51333333333334	-0.0605583190917969
2.51666666666667	-0.0643730163574219
2.52	-0.0662803649902344
2.52333333333334	-0.0634193420410157
2.52666666666667	-0.0567436218261719
2.53	-0.0553131103515625
2.53333333333334	-0.0553131103515625
2.53666666666667	-0.0524520874023438
2.54	-0.0486373901367188
2.54333333333334	-0.0481605529785156
2.54666666666667	-0.0514984130859375
2.55	-0.0538825988769532
2.55333333333334	-0.0543594360351563
2.55666666666667	-0.0600814819335938
2.56	-0.0662803649902344
2.56333333333334	-0.0691413879394532
2.56666666666667	-0.0677108764648438
2.57	-0.064849853515625
2.57333333333334	-0.0638961791992188
2.57666666666667	-0.0586509704589844
2.58	-0.0514984130859375
2.58333333333334	-0.0462532043457031
2.58666666666667	-0.0448226928710938
2.59	-0.0457763671875
2.59333333333334	-0.0448226928710938
2.59666666666667	-0.0467300415039063
2.6	-0.0514984130859375
2.60333333333334	-0.057220458984375
2.60666666666667	-0.0619888305664063
2.61	-0.0629425048828125
2.61333333333334	-0.06103515625
2.61666666666667	-0.0567436218261719
2.62	-0.0514984130859375
2.62333333333334	-0.0481605529785156
2.62666666666667	-0.0462532043457031
2.63	-0.0457763671875
2.63333333333334	-0.0486373901367188
2.63666666666667	-0.0543594360351563
2.64	-0.0600814819335938
2.64333333333334	-0.0581741333007813
2.64666666666667	-0.0538825988769532
2.65	-0.0505447387695313
2.65333333333334	-0.05340576171875
2.65666666666667	-0.0567436218261719
2.66	-0.0629425048828125
2.66333333333334	-0.0705718994140625
2.66666666666667	-0.0762939453125
2.67	-0.0777244567871094
2.67333333333334	-0.06866455078125
2.67666666666667	-0.0591278076171875
2.68	-0.0519752502441407
2.68333333333334	-0.05340576171875
2.68666666666667	-0.0567436218261719
2.69	-0.0591278076171875
2.69333333333334	-0.0596046447753907
2.69666666666667	-0.0576972961425782
2.7	-0.0505447387695313
2.70333333333334	-0.0391006469726563
2.70666666666667	-0.0314712524414063
2.71	-0.0290870666503906
2.71333333333334	-0.0309944152832031
2.71666666666667	-0.034332275390625
2.72	-0.0376701354980469
2.72333333333334	-0.0405311584472656
2.72666666666667	-0.0405311584472656
2.73	-0.0400543212890625
2.73333333333334	-0.0400543212890625
2.73666666666667	-0.0405311584472656
2.74	-0.0433921813964844
2.74333333333334	-0.0452995300292969
2.74666666666667	-0.0462532043457031
2.75	-0.0443458557128906
2.75333333333334	-0.041961669921875
2.75666666666667	-0.0410079956054688
2.76	-0.0424385070800781
2.76333333333334	-0.0457763671875
2.76666666666667	-0.05340576171875
2.77	-0.0591278076171875
2.77333333333334	-0.0629425048828125
2.77666666666667	-0.0634193420410157
2.78	-0.0634193420410157
2.78333333333334	-0.0629425048828125
2.78666666666667	-0.0600814819335938
2.79	-0.0553131103515625
2.79333333333334	-0.05340576171875
2.79666666666667	-0.0514984130859375
2.8	-0.0481605529785156
2.80333333333334	-0.0405311584472656
2.80666666666667	-0.0324249267578125
2.81	-0.0262260437011719
2.81333333333334	-0.0214576721191406
2.81666666666667	-0.0200271606445313
2.82	-0.0205039978027344
2.82333333333334	-0.0247955322265625
2.82666666666667	-0.0324249267578125
2.83	-0.0433921813964844
2.83333333333334	-0.0519752502441407
2.83666666666667	-0.0596046447753907
2.84	-0.0658035278320313
2.84333333333334	-0.072479248046875
2.84666666666667	-0.0767707824707032
2.85	-0.0777244567871094
2.85333333333334	-0.0767707824707032
2.85666666666667	-0.0729560852050782
2.86	-0.0696182250976563
2.86333333333334	-0.0681877136230469
2.86666666666667	-0.0691413879394532
2.87	-0.0715255737304688
2.87333333333334	-0.0767707824707032
2.87666666666667	-0.0810623168945313
2.88	-0.0834465026855469
2.88333333333334	-0.080108642578125
2.88666666666667	-0.0729560852050782
2.89	-0.0643730163574219
2.89333333333334	-0.0562667846679688
2.89666666666667	-0.0538825988769532
2.9	-0.05340576171875
2.90333333333334	-0.0538825988769532
2.90666666666667	-0.0567436218261719
2.91	-0.0619888305664063
2.91333333333334	-0.0677108764648438
2.91666666666667	-0.0681877136230469
2.92	-0.0677108764648438
2.92333333333334	-0.0667572021484375
2.92666666666667	-0.0653266906738282
2.93	-0.06103515625
2.93333333333334	-0.0548362731933594
2.93666666666667	-0.0514984130859375
2.94	-0.0481605529785156
2.94333333333334	-0.0472068786621094
2.94666666666667	-0.0462532043457031
2.95	-0.0472068786621094
2.95333333333334	-0.0505447387695313
2.95666666666667	-0.0557899475097657
2.96	-0.0605583190917969
2.96333333333334	-0.0624656677246094
2.96666666666667	-0.0619888305664063
2.97	-0.0581741333007813
2.97333333333334	-0.0529289245605469
2.97666666666667	-0.0462532043457031
2.98	-0.0386238098144531
2.98333333333334	-0.0333786010742188
2.98666666666667	-0.0348091125488281
2.99	-0.0438690185546875
2.99333333333334	-0.0543594360351563
2.99666666666667	-0.0624656677246094
3	-0.0653266906738282
3.00333333333334	-0.0662803649902344
3.00666666666667	-0.0643730163574219
3.01	-0.0615119934082032
3.01333333333334	-0.0596046447753907
3.01666666666667	-0.057220458984375
3.02	-0.0581741333007813
3.02333333333334	-0.0605583190917969
3.02666666666667	-0.0638961791992188
3.03	-0.064849853515625
3.03333333333334	-0.064849853515625
3.03666666666667	-0.0643730163574219
3.04	-0.0643730163574219
3.04333333333334	-0.0615119934082032
3.04666666666667	-0.0562667846679688
3.05	-0.0486373901367188
3.05333333333334	-0.0414848327636719
3.05666666666667	-0.0386238098144531
3.06	-0.0391006469726563
3.06333333333334	-0.0400543212890625
3.06666666666667	-0.0405311584472656
3.07	-0.0410079956054688
3.07333333333334	-0.03814697265625
3.07666666666667	-0.0271797180175781
3.08	-0.00810623168945313
3.08333333333334	0.0123977661132813
3.08666666666667	0.0314712524414063
3.09	0.0514984130859375
3.09333333333334	0.0758171081542969
3.09666666666667	0.105857849121094
3.1	0.139236450195313
3.10333333333334	0.177860260009766
3.10666666666667	0.226020812988281
3.11	0.288963317871094
3.11333333333334	0.361442565917969
3.11666666666667	0.43630599975586
3.12	0.508308410644532
3.12333333333334	0.580787658691407
3.12666666666667	0.650405883789063
3.13	0.713825225830078
3.13333333333334	0.768661499023438
3.13666666666667	0.816822052001953
3.14	0.857353210449219
3.14333333333334	0.887870788574219
3.14666666666667	0.90789794921875
3.15	0.915050506591797
3.15333333333334	0.90789794921875
3.15666666666667	0.885486602783203
3.16	0.854969024658203
3.16333333333334	0.819683074951172
3.16666666666667	0.782012939453125
3.17	0.739574432373047
3.17333333333334	0.694751739501953
3.17666666666667	0.650405883789063
3.18	0.608444213867188
3.18333333333334	0.572681427001953
3.18666666666667	0.537395477294922
3.19	0.501632690429688
3.19333333333334	0.464439392089844
3.19666666666667	0.430583953857422
3.2	0.398635864257813
3.20333333333334	0.360488891601563
3.20666666666667	0.324726104736328
3.21	0.29134750366211
3.21333333333334	0.265121459960938
3.21666666666667	0.242233276367188
3.22	0.22125244140625
3.22333333333334	0.204563140869141
3.22666666666667	0.188350677490235
3.23	0.174522399902344
3.23333333333334	0.162601470947266
3.23666666666667	0.153064727783203
3.24	0.141620635986328
3.24333333333334	0.129222869873047
3.24666666666667	0.118732452392578
3.25	0.111579895019531
3.25333333333334	0.106334686279297
3.25666666666667	0.102996826171875
3.26	0.104904174804688
3.26333333333334	0.111579895019531
3.26666666666667	0.120162963867188
3.27	0.123977661132813
3.27333333333334	0.123023986816406
3.27666666666667	0.116348266601563
3.28	0.1068115234375
3.28333333333334	0.095367431640625
3.28666666666667	0.0815391540527344
3.29	0.0710487365722657
3.29333333333334	0.0638961791992188
3.29666666666667	0.0605583190917969
3.3	0.0553131103515625
3.30333333333334	0.0462532043457031
3.30666666666667	0.0362396240234375
3.31	0.0262260437011719
3.31333333333334	0.0171661376953125
3.31666666666667	0.00905990600585938
3.32	0.00619888305664063
3.32333333333334	0.00667572021484375
3.32666666666667	0.00762939453125
3.33	0.011444091796875
3.33333333333334	0.0157356262207031
3.33666666666667	0.0209808349609375
3.34	0.0214576721191406
3.34333333333334	0.0157356262207031
3.34666666666667	0.0104904174804688
3.35	0.0057220458984375
3.35333333333334	0.0019073486328125
3.35666666666667	-0.00429153442382813
3.36	-0.00858306884765625
3.36333333333334	-0.00858306884765625
3.36666666666667	-0.0104904174804688
3.37	-0.0152587890625
3.37333333333334	-0.0224113464355469
3.37666666666667	-0.0276565551757813
3.38	-0.0281333923339844
3.38333333333334	-0.0247955322265625
3.38666666666667	-0.0162124633789063
3.39	-0.00905990600585938
3.39333333333334	-0.00286102294921875
3.39666666666667	0.000476837158203125
3.4	0.00095367431640625
3.40333333333334	-0.00143051147460938
3.40666666666667	-0.00476837158203125
3.41	-0.00715255737304688
3.41333333333334	-0.0119209289550781
3.41666666666667	-0.0176429748535156
3.42	-0.02288818359375
3.42333333333334	-0.0262260437011719
3.42666666666667	-0.0300407409667969
3.43	-0.0324249267578125
3.43333333333334	-0.0309944152832031
3.43666666666667	-0.0271797180175781
3.44	-0.0252723693847656
3.44333333333334	-0.0276565551757813
3.44666666666667	-0.0348091125488281
3.45	-0.041961669921875
3.45333333333334	-0.0472068786621094
3.45666666666667	-0.0476837158203125
3.46	-0.0448226928710938
3.46333333333334	-0.0400543212890625
3.46666666666667	-0.0352859497070313
3.47	-0.0338554382324219
3.47333333333334	-0.0357627868652344
3.47666666666667	-0.0433921813964844
3.48	-0.0524520874023438
3.48333333333334	-0.0576972961425782
3.48666666666667	-0.0543594360351563
3.49	-0.041961669921875
3.49333333333334	-0.0281333923339844
3.49666666666667	-0.0181198120117188
3.5	-0.0128746032714844
3.50333333333334	-0.0138282775878906
3.50666666666667	-0.019073486328125
3.51	-0.0309944152832031
3.51333333333334	-0.0438690185546875
3.51666666666667	-0.0562667846679688
3.52	-0.0615119934082032
3.52333333333334	-0.0619888305664063
3.52666666666667	-0.06103515625
3.53	-0.0581741333007813
3.53333333333334	-0.0553131103515625
3.53666666666667	-0.0510215759277344
3.54	-0.0476837158203125
3.54333333333334	-0.0443458557128906
3.54666666666667	-0.0433921813964844
3.55	-0.0438690185546875
3.55333333333334	-0.0443458557128906
3.55666666666667	-0.041961669921875
3.56	-0.0386238098144531
3.56333333333334	-0.0376701354980469
3.56666666666667	-0.0405311584472656
3.57	-0.0438690185546875
3.57333333333334	-0.0410079956054688
3.57666666666667	-0.0352859497070313
3.58	-0.0324249267578125
3.58333333333334	-0.0352859497070313
3.58666666666667	-0.0362396240234375
3.59	-0.0338554382324219
3.59333333333334	-0.0338554382324219
3.59666666666667	-0.0414848327636719
3.6	-0.0481605529785156
3.60333333333334	-0.0467300415039063
3.60666666666667	-0.0395774841308594
3.61	-0.030517578125
3.61333333333334	-0.0238418579101563
3.61666666666667	-0.0181198120117188
3.62	-0.0181198120117188
3.62333333333334	-0.0195503234863281
3.62666666666667	-0.0233650207519531
3.63	-0.0276565551757813
3.63333333333334	-0.0314712524414063
3.63666666666667	-0.030517578125
3.64	-0.0233650207519531
3.64333333333334	-0.0138282775878906
3.64666666666667	-0.00858306884765625
3.65	-0.00524520874023438
3.65333333333334	-0.0057220458984375
3.65666666666667	-0.0104904174804688
3.66	-0.0181198120117188
3.66333333333334	-0.0286102294921875
3.66666666666667	-0.034332275390625
3.67	-0.0395774841308594
3.67333333333334	-0.0410079956054688
3.67666666666667	-0.0400543212890625
3.68	-0.0424385070800781
3.68333333333334	-0.0462532043457031
3.68666666666667	-0.0514984130859375
3.69	-0.0562667846679688
3.69333333333334	-0.0624656677246094
3.69666666666667	-0.0691413879394532
3.7	-0.0715255737304688
3.70333333333334	-0.072479248046875
3.70666666666667	-0.0753402709960938
3.71	-0.0820159912109375
3.71333333333334	-0.0886917114257813
3.71666666666667	-0.0948905944824219
3.72	-0.0972747802734375
3.72333333333334	-0.0977516174316406
3.72666666666667	-0.0987052917480469
3.73	-0.0977516174316406
3.73333333333334	-0.0948905944824219
3.73666666666667	-0.0853538513183594
3.74	-0.0715255737304688
3.74333333333334	-0.05340576171875
3.74666666666667	-0.0324249267578125
3.75	-0.00905990600585938
3.75333333333334	0.0152587890625
3.75666666666667	0.0391006469726563
3.76	0.0638961791992188
3.76333333333334	0.095367431640625
3.76666666666667	0.134468078613281
3.77	0.179767608642578
3.77333333333334	0.227451324462891
3.77666666666667	0.274181365966797
3.78	0.315666198730469
3.78333333333334	0.349044799804688
3.78666666666667	0.378131866455078
3.79	0.40578842163086
3.79333333333334	0.435352325439453
3.79666666666667	0.464439392089844
3.8	0.491619110107422
3.80333333333334	0.517845153808594
3.80666666666667	0.542163848876953
3.81	0.565052032470703
3.81333333333334	0.583171844482422
3.81666666666667	0.597953796386719
3.82	0.612735748291016
3.82333333333334	0.62704086303711
3.82666666666667	0.635623931884766
3.83	0.63323974609375
3.83333333333334	0.625133514404297
3.83666666666667	0.616073608398438
3.84	0.603675842285157
3.84333333333334	0.586032867431641
3.84666666666667	0.5645751953125
3.85	0.544548034667969
3.85333333333334	0.524044036865235
3.85666666666667	0.501155853271485
3.86	0.476360321044922
3.86333333333334	0.450611114501953
3.86666666666667	0.426769256591797
3.87	0.398635864257813
3.87333333333334	0.368595123291016
3.87666666666667	0.336647033691406
3.88	0.302314758300781
3.88333333333334	0.267982482910156
3.88666666666667	0.236034393310547
3.89	0.214576721191406
3.89333333333334	0.199317932128906
3.89666666666667	0.188350677490235
3.9	0.179767608642578
3.90333333333334	0.173091888427735
3.90666666666667	0.164985656738281
3.91	0.15401840209961
3.91333333333334	0.141143798828125
3.91666666666667	0.127315521240235
3.92	0.113964080810547
3.92333333333334	0.0977516174316406
3.92666666666667	0.0820159912109375
3.93	0.0677108764648438
3.93333333333334	0.0596046447753907
3.93666666666667	0.0562667846679688
3.94	0.0529289245605469
3.94333333333334	0.0486373901367188
3.94666666666667	0.0448226928710938
3.95	0.0410079956054688
3.95333333333334	0.0329017639160156
3.95666666666667	0.0243186950683594
3.96	0.02288818359375
3.96333333333334	0.0309944152832031
3.96666666666667	0.0414848327636719
3.97	0.0472068786621094
3.97333333333334	0.0529289245605469
3.97666666666667	0.0634193420410157
3.98	0.0767707824707032
3.98333333333334	0.0925064086914063
3.98666666666667	0.11444091796875
3.99	0.150203704833985
3.99333333333334	0.197887420654297
3.99666666666667	0.248432159423828
4	0.302791595458985
4.00333333333334	0.364780426025391
4.00666666666667	0.438213348388672
4.01	0.516414642333985
4.01333333333334	0.598430633544922
4.01666666666667	0.694751739501953
4.02	0.809192657470703
4.02333333333334	0.934123992919922
4.02666666666667	1.05953216552735
4.03	1.18827819824219
4.03333333333334	1.32179260253906
4.03666666666667	1.45006179809571
4.04	1.56450271606446
4.04333333333334	1.66606903076172
4.04666666666667	1.76191329956055
4.05	1.84297561645508
4.05333333333334	1.90019607543946
4.05666666666667	1.93071365356446
4.06	1.94025039672852
4.06333333333334	1.92689895629883
4.06666666666667	1.88684463500977
4.07	1.82294845581055
4.07333333333334	1.74379348754883
4.07666666666667	1.65605545043946
4.08	1.55735015869141
4.08333333333334	1.45101547241211
4.08666666666667	1.33991241455078
4.09	1.22880935668946
4.09333333333334	1.11579895019531
4.09666666666667	1.00183486938477
4.1	0.887870788574219
4.10333333333334	0.777244567871094
4.10666666666667	0.674247741699219
4.11	0.582218170166016
4.11333333333334	0.505447387695313
4.11666666666667	0.439643859863281
4.12	0.383853912353516
4.12333333333334	0.336170196533203
4.12666666666667	0.295639038085938
4.13	0.258922576904297
4.13333333333334	0.226020812988281
4.13666666666667	0.197410583496094
4.14	0.173568725585938
4.14333333333334	0.153541564941406
4.14666666666667	0.135421752929688
4.15	0.118255615234375
4.15333333333334	0.102043151855469
4.15666666666667	0.0834465026855469
4.16	0.0624656677246094
4.16333333333334	0.0448226928710938
4.16666666666667	0.0329017639160156
4.17	0.0252723693847656
4.17333333333334	0.0181198120117188
4.17666666666667	0.0162124633789063
4.18	0.0176429748535156
4.18333333333334	0.0181198120117188
4.18666666666667	0.0138282775878906
4.19	0.00667572021484375
4.19333333333334	-0.00143051147460938
4.19666666666667	-0.0119209289550781
4.2	-0.0219345092773438
4.20333333333334	-0.0300407409667969
4.20666666666667	-0.0348091125488281
4.21	-0.0386238098144531
4.21333333333334	-0.0429153442382813
4.21666666666667	-0.0481605529785156
4.22	-0.0519752502441407
4.22333333333334	-0.057220458984375
4.22666666666667	-0.0643730163574219
4.23	-0.0720024108886719
4.23333333333334	-0.0777244567871094
4.23666666666667	-0.0834465026855469
4.24	-0.0901222229003906
4.24333333333334	-0.095367431640625
4.24666666666667	-0.0972747802734375
4.25	-0.0977516174316406
4.25333333333334	-0.10061264038086
4.25666666666667	-0.102043151855469
4.26	-0.103473663330078
4.26333333333334	-0.1068115234375
4.26666666666667	-0.112056732177735
4.27	-0.116348266601563
4.27333333333334	-0.120639801025391
4.27666666666667	-0.130653381347656
4.28	-0.144481658935547
4.28333333333334	-0.16021728515625
4.28666666666667	-0.17547607421875
4.29	-0.19216537475586
4.29333333333334	-0.208377838134766
4.29666666666667	-0.22125244140625
4.3	-0.2288818359375
4.30333333333334	-0.233173370361328
4.30666666666667	-0.242233276367188
4.31	-0.254631042480469
4.31333333333334	-0.265121459960938
4.31666666666667	-0.272274017333985
4.32	-0.278949737548828
4.32333333333334	-0.285625457763672
4.32666666666667	-0.287055969238281
4.33	-0.285625457763672
4.33333333333334	-0.28371810913086
4.33666666666667	-0.279903411865235
4.34	-0.273227691650391
4.34333333333334	-0.263214111328125
4.34666666666667	-0.252723693847656
4.35	-0.239849090576172
4.35333333333334	-0.225543975830078
4.35666666666667	-0.214576721191406
4.36	-0.206470489501953
4.36333333333334	-0.198841094970703
4.36666666666667	-0.191211700439453
4.37	-0.184059143066406
4.37333333333334	-0.178813934326172
4.37666666666667	-0.172615051269531
4.38	-0.165939331054688
4.38333333333334	-0.159263610839844
4.38666666666667	-0.154495239257813
4.39	-0.148296356201172
4.39333333333334	-0.141143798828125
4.39666666666667	-0.131607055664063
4.4	-0.122547149658203
4.40333333333334	-0.11587142944336
4.40666666666667	-0.112533569335938
4.41	-0.109195709228516
4.41333333333334	-0.104904174804688
4.41666666666667	-0.10061264038086
4.42	-0.0977516174316406
4.42333333333334	-0.095367431640625
4.42666666666667	-0.0872611999511719
4.43	-0.080108642578125
4.43333333333334	-0.0734329223632813
4.43666666666667	-0.0715255737304688
4.44	-0.0715255737304688
4.44333333333334	-0.0743865966796875
4.44666666666667	-0.08392333984375
4.45	-0.0939369201660156
4.45333333333334	-0.10061264038086
4.45666666666667	-0.0982284545898438
4.46	-0.0910758972167969
4.46333333333334	-0.0848770141601563
4.46666666666667	-0.0810623168945313
4.47	-0.0791549682617188
4.47333333333334	-0.080108642578125
4.47666666666667	-0.0858306884765625
4.48	-0.0963211059570313
4.48333333333334	-0.101089477539063
4.48666666666667	-0.0967979431152344
4.49	-0.0853538513183594
4.49333333333334	-0.0748634338378907
4.49666666666667	-0.0691413879394532
4.5	-0.0638961791992188
4.50333333333334	-0.057220458984375
4.50666666666667	-0.0514984130859375
4.51	-0.0524520874023438
4.51333333333334	-0.057220458984375
4.51666666666667	-0.0605583190917969
4.52	-0.0619888305664063
4.52333333333334	-0.0638961791992188
4.52666666666667	-0.0677108764648438
4.53	-0.0700950622558594
4.53333333333334	-0.0691413879394532
4.53666666666667	-0.0653266906738282
4.54	-0.0629425048828125
4.54333333333334	-0.0600814819335938
4.54666666666667	-0.0586509704589844
4.55	-0.0586509704589844
4.55333333333334	-0.0600814819335938
4.55666666666667	-0.06103515625
4.56	-0.06103515625
4.56333333333334	-0.0634193420410157
4.56666666666667	-0.0696182250976563
4.57	-0.0772476196289063
4.57333333333334	-0.0810623168945313
4.57666666666667	-0.08392333984375
4.58	-0.0867843627929688
4.58333333333334	-0.0896453857421875
4.58666666666667	-0.087738037109375
4.59	-0.0820159912109375
4.59333333333334	-0.0782012939453125
4.59666666666667	-0.0772476196289063
4.6	-0.0729560852050782
4.60333333333334	-0.0643730163574219
4.60666666666667	-0.0576972961425782
4.61	-0.0548362731933594
4.61333333333334	-0.0538825988769532
4.61666666666667	-0.0524520874023438
4.62	-0.0557899475097657
4.62333333333334	-0.0624656677246094
4.62666666666667	-0.0677108764648438
4.63	-0.0681877136230469
4.63333333333334	-0.0667572021484375
4.63666666666667	-0.0638961791992188
4.64	-0.0629425048828125
4.64333333333334	-0.06103515625
4.64666666666667	-0.0629425048828125
4.65	-0.0710487365722657
4.65333333333334	-0.0791549682617188
4.65666666666667	-0.0853538513183594
4.66	-0.0853538513183594
4.66333333333334	-0.087738037109375
4.66666666666667	-0.091552734375
4.67	-0.091552734375
4.67333333333334	-0.0901222229003906
4.67666666666667	-0.0882148742675781
4.68	-0.087738037109375
4.68333333333334	-0.0844001770019531
4.68666666666667	-0.0810623168945313
4.69	-0.0791549682617188
4.69333333333334	-0.0805854797363281
4.69666666666667	-0.0848770141601563
4.7	-0.0925064086914063
4.70333333333334	-0.0996589660644531
4.70666666666667	-0.10061264038086
4.71	-0.0972747802734375
4.71333333333334	-0.0925064086914063
4.71666666666667	-0.0867843627929688
4.72	-0.0805854797363281
4.72333333333334	-0.0758171081542969
4.72666666666667	-0.0743865966796875
4.73	-0.0734329223632813
4.73333333333334	-0.0710487365722657
4.73666666666667	-0.0672340393066407
4.74	-0.06103515625
4.74333333333334	-0.0519752502441407
4.74666666666667	-0.0438690185546875
4.75	-0.0410079956054688
4.75333333333334	-0.0433921813964844
4.75666666666667	-0.0500679016113282
4.76	-0.0605583190917969
4.76333333333334	-0.0715255737304688
4.76666666666667	-0.0796318054199219
4.77	-0.08392333984375
4.77333333333334	-0.0867843627929688
4.77666666666667	-0.0858306884765625
4.78	-0.0829696655273438
4.78333333333334	-0.0767707824707032
4.78666666666667	-0.0720024108886719
4.79	-0.0643730163574219
4.79333333333334	-0.0553131103515625
4.79666666666667	-0.0486373901367188
4.8	-0.0462532043457031
4.80333333333334	-0.0481605529785156
4.80666666666667	-0.0486373901367188
4.81	-0.0500679016113282
4.81333333333334	-0.0514984130859375
4.81666666666667	-0.0548362731933594
4.82	-0.0557899475097657
4.82333333333334	-0.0538825988769532
4.82666666666667	-0.0510215759277344
4.83	-0.0505447387695313
4.83333333333334	-0.0514984130859375
4.83666666666667	-0.0519752502441407
4.84	-0.0519752502441407
4.84333333333334	-0.0519752502441407
4.84666666666667	-0.0538825988769532
4.85	-0.0562667846679688
4.85333333333334	-0.0600814819335938
4.85666666666667	-0.0638961791992188
4.86	-0.0705718994140625
4.86333333333334	-0.0805854797363281
4.86666666666667	-0.0891685485839844
4.87	-0.0948905944824219
4.87333333333334	-0.0972747802734375
4.87666666666667	-0.0963211059570313
4.88	-0.091552734375
4.88333333333334	-0.0834465026855469
4.88666666666667	-0.0739097595214844
4.89	-0.0653266906738282
4.89333333333334	-0.0586509704589844
4.89666666666667	-0.0557899475097657
4.9	-0.0553131103515625
4.90333333333334	-0.0548362731933594
4.90666666666667	-0.0562667846679688
4.91	-0.0581741333007813
4.91333333333334	-0.0586509704589844
4.91666666666667	-0.0586509704589844
4.92	-0.0586509704589844
4.92333333333334	-0.0619888305664063
4.92666666666667	-0.0638961791992188
4.93	-0.0662803649902344
4.93333333333334	-0.0677108764648438
4.93666666666667	-0.0677108764648438
4.94	-0.06866455078125
4.94333333333334	-0.0653266906738282
4.94666666666667	-0.0634193420410157
4.95	-0.0600814819335938
4.95333333333334	-0.0567436218261719
4.95666666666667	-0.0505447387695313
4.96	-0.0429153442382813
4.96333333333334	-0.0424385070800781
4.96666666666667	-0.0443458557128906
4.97	-0.0462532043457031
4.97333333333334	-0.0457763671875
4.97666666666667	-0.0481605529785156
4.98	-0.0505447387695313
4.98333333333334	-0.0505447387695313
4.98666666666667	-0.049591064453125
4.99	-0.0519752502441407
4.99333333333334	-0.0562667846679688
4.99666666666667	-0.0586509704589844
5	-0.0576972961425782
5.00333333333334	-0.0567436218261719
5.00666666666667	-0.0553131103515625
5.01	-0.0529289245605469
5.01333333333334	-0.0519752502441407
5.01666666666667	-0.0505447387695313
5.02	-0.0500679016113282
5.02333333333334	-0.0467300415039063
5.02666666666667	-0.0457763671875
5.03	-0.0476837158203125
5.03333333333334	-0.0529289245605469
5.03666666666667	-0.0591278076171875
5.04	-0.0658035278320313
5.04333333333334	-0.0715255737304688
5.04666666666667	-0.0743865966796875
5.05	-0.0715255737304688
5.05333333333334	-0.0662803649902344
5.05666666666667	-0.0600814819335938
5.06	-0.0567436218261719
5.06333333333334	-0.057220458984375
5.06666666666667	-0.0576972961425782
5.07	-0.0600814819335938
5.07333333333334	-0.0591278076171875
5.07666666666667	-0.0605583190917969
5.08	-0.0619888305664063
5.08333333333334	-0.0662803649902344
5.08666666666667	-0.0715255737304688
5.09	-0.0753402709960938
5.09333333333334	-0.0796318054199219
5.09666666666667	-0.0820159912109375
5.1	-0.0829696655273438
5.10333333333334	-0.0805854797363281
5.10666666666667	-0.0767707824707032
5.11	-0.0743865966796875
5.11333333333334	-0.0705718994140625
5.11666666666667	-0.0658035278320313
5.12	-0.0600814819335938
5.12333333333334	-0.0543594360351563
5.12666666666667	-0.0491142272949219
5.13	-0.0429153442382813
5.13333333333334	-0.0371932983398438
5.13666666666667	-0.0324249267578125
5.14	-0.0319480895996094
5.14333333333334	-0.03814697265625
5.14666666666667	-0.0476837158203125
5.15	-0.0576972961425782
5.15333333333334	-0.0662803649902344
5.15666666666667	-0.0739097595214844
5.16	-0.0782012939453125
5.16333333333334	-0.0777244567871094
5.16666666666667	-0.0734329223632813
5.17	-0.0700950622558594
5.17333333333334	-0.0677108764648438
5.17666666666667	-0.0662803649902344
5.18	-0.0638961791992188
5.18333333333334	-0.06103515625
5.18666666666667	-0.0591278076171875
5.19	-0.0557899475097657
5.19333333333334	-0.0557899475097657
5.19666666666667	-0.057220458984375
5.2	-0.0629425048828125
5.20333333333334	-0.0658035278320313
5.20666666666667	-0.0681877136230469
5.21	-0.0700950622558594
5.21333333333334	-0.0705718994140625
5.21666666666667	-0.0696182250976563
5.22	-0.0662803649902344
5.22333333333334	-0.0667572021484375
5.22666666666667	-0.0691413879394532
5.23	-0.0710487365722657
5.23333333333334	-0.0739097595214844
5.23666666666667	-0.0758171081542969
5.24	-0.0720024108886719
5.24333333333334	-0.0619888305664063
5.24666666666667	-0.0491142272949219
5.25	-0.0376701354980469
5.25333333333334	-0.0276565551757813
5.25666666666667	-0.0233650207519531
5.26	-0.0243186950683594
5.26333333333334	-0.0276565551757813
5.26666666666667	-0.0324249267578125
5.27	-0.0362396240234375
5.27333333333334	-0.0395774841308594
5.27666666666667	-0.0386238098144531
5.28	-0.0367164611816406
5.28333333333334	-0.03814697265625
5.28666666666667	-0.0400543212890625
5.29	-0.0448226928710938
5.29333333333334	-0.0457763671875
5.29666666666667	-0.0443458557128906
5.3	-0.0405311584472656
5.30333333333334	-0.0391006469726563
5.30666666666667	-0.0429153442382813
5.31	-0.0443458557128906
5.31333333333334	-0.0472068786621094
5.31666666666667	-0.0553131103515625
5.32	-0.0658035278320313
5.32333333333334	-0.0715255737304688
5.32666666666667	-0.0691413879394532
5.33	-0.0681877136230469
5.33333333333334	-0.0677108764648438
5.33666666666667	-0.0653266906738282
5.34	-0.0596046447753907
5.34333333333334	-0.0548362731933594
5.34666666666667	-0.0519752502441407
5.35	-0.0510215759277344
5.35333333333334	-0.0548362731933594
5.35666666666667	-0.0586509704589844
5.36	-0.0634193420410157
5.36333333333334	-0.0615119934082032
5.36666666666667	-0.0600814819335938
5.37	-0.0562667846679688
5.37333333333334	-0.049591064453125
5.37666666666667	-0.0386238098144531
5.38	-0.0309944152832031
5.38333333333334	-0.0329017639160156
5.38666666666667	-0.03814697265625
5.39	-0.0424385070800781
5.39333333333334	-0.0448226928710938
5.39666666666667	-0.0500679016113282
5.4	-0.0524520874023438
5.40333333333334	-0.0510215759277344
5.40666666666667	-0.049591064453125
5.41	-0.0519752502441407
5.41333333333334	-0.0548362731933594
5.41666666666667	-0.0553131103515625
5.42	-0.0553131103515625
5.42333333333334	-0.0553131103515625
5.42666666666667	-0.0529289245605469
5.43	-0.0467300415039063
5.43333333333334	-0.0424385070800781
5.43666666666667	-0.0438690185546875
5.44	-0.0491142272949219
5.44333333333334	-0.05340576171875
5.44666666666667	-0.0548362731933594
5.45	-0.0562667846679688
5.45333333333334	-0.0581741333007813
5.45666666666667	-0.0567436218261719
5.46	-0.0500679016113282
5.46333333333334	-0.0424385070800781
5.46666666666667	-0.0357627868652344
5.47	-0.030517578125
5.47333333333334	-0.0262260437011719
5.47666666666667	-0.02288818359375
5.48	-0.02288818359375
5.48333333333334	-0.0238418579101563
5.48666666666667	-0.030517578125
5.49	-0.0410079956054688
5.49333333333334	-0.0500679016113282
5.49666666666667	-0.0576972961425782
5.5	-0.064849853515625
5.50333333333334	-0.0734329223632813
5.50666666666667	-0.0772476196289063
5.51	-0.0720024108886719
5.51333333333334	-0.0638961791992188
5.51666666666667	-0.0548362731933594
5.52	-0.0481605529785156
5.52333333333334	-0.0438690185546875
5.52666666666667	-0.041961669921875
5.53	-0.0443458557128906
5.53333333333334	-0.0462532043457031
5.53666666666667	-0.0486373901367188
5.54	-0.0481605529785156
5.54333333333334	-0.0452995300292969
5.54666666666667	-0.0410079956054688
5.55	-0.03814697265625
5.55333333333334	-0.041961669921875
5.55666666666667	-0.0457763671875
5.56	-0.0505447387695313
5.56333333333334	-0.0529289245605469
5.56666666666667	-0.0576972961425782
5.57	-0.0615119934082032
5.57333333333334	-0.0596046447753907
5.57666666666667	-0.0557899475097657
5.58	-0.0505447387695313
5.58333333333334	-0.0462532043457031
5.58666666666667	-0.0414848327636719
5.59	-0.0362396240234375
5.59333333333334	-0.0324249267578125
5.59666666666667	-0.0324249267578125
5.6	-0.0352859497070313
5.60333333333334	-0.0410079956054688
5.60666666666667	-0.0452995300292969
5.61	-0.0514984130859375
5.61333333333334	-0.0591278076171875
5.61666666666667	-0.0681877136230469
5.62	-0.0753402709960938
5.62333333333334	-0.0786781311035157
5.62666666666667	-0.080108642578125
5.63	-0.0786781311035157
5.63333333333334	-0.0729560852050782
5.63666666666667	-0.0653266906738282
5.64	-0.057220458984375
5.64333333333334	-0.0500679016113282
5.64666666666667	-0.0443458557128906
5.65	-0.0414848327636719
5.65333333333334	-0.0424385070800781
5.65666666666667	-0.0443458557128906
5.66	-0.0462532043457031
5.66333333333334	-0.0457763671875
5.66666666666667	-0.0457763671875
5.67	-0.0438690185546875
5.67333333333334	-0.0429153442382813
5.67666666666667	-0.041961669921875
5.68	-0.0429153442382813
5.68333333333334	-0.0433921813964844
5.68666666666667	-0.0448226928710938
5.69	-0.0467300415039063
5.69333333333334	-0.0476837158203125
5.69666666666667	-0.0481605529785156
5.7	-0.0472068786621094
5.70333333333334	-0.0486373901367188
5.70666666666667	-0.0491142272949219
5.71	-0.049591064453125
5.71333333333334	-0.0452995300292969
5.71666666666667	-0.0400543212890625
5.72	-0.0376701354980469
5.72333333333334	-0.0367164611816406
5.72666666666667	-0.0362396240234375
5.73	-0.0324249267578125
5.73333333333334	-0.0324249267578125
5.73666666666667	-0.0338554382324219
5.74	-0.0367164611816406
5.74333333333334	-0.03814697265625
5.74666666666667	-0.0410079956054688
5.75	-0.0462532043457031
5.75333333333334	-0.0476837158203125
5.75666666666667	-0.0486373901367188
5.76	-0.0491142272949219
5.76333333333334	-0.0510215759277344
5.76666666666667	-0.0514984130859375
5.77	-0.049591064453125
5.77333333333334	-0.0491142272949219
5.77666666666667	-0.0476837158203125
5.78	-0.0462532043457031
5.78333333333334	-0.0438690185546875
5.78666666666667	-0.0438690185546875
5.79	-0.049591064453125
5.79333333333334	-0.0586509704589844
5.79666666666667	-0.0672340393066407
5.8	-0.0700950622558594
5.80333333333334	-0.0691413879394532
5.80666666666667	-0.0672340393066407
5.81	-0.064849853515625
5.81333333333334	-0.0624656677246094
5.81666666666667	-0.0605583190917969
5.82	-0.0591278076171875
5.82333333333334	-0.0600814819335938
5.82666666666667	-0.0615119934082032
5.83	-0.0600814819335938
5.83333333333334	-0.0548362731933594
5.83666666666667	-0.0486373901367188
5.84	-0.0467300415039063
5.84333333333334	-0.0467300415039063
5.84666666666667	-0.0462532043457031
5.85	-0.0443458557128906
5.85333333333334	-0.0433921813964844
5.85666666666667	-0.0486373901367188
5.86	-0.0576972961425782
5.86333333333334	-0.0653266906738282
5.86666666666667	-0.0691413879394532
5.87	-0.0739097595214844
5.87333333333334	-0.0820159912109375
5.87666666666667	-0.0867843627929688
5.88	-0.0844001770019531
5.88333333333334	-0.0786781311035157
5.88666666666667	-0.0743865966796875
5.89	-0.06866455078125
5.89333333333334	-0.0596046447753907
5.89666666666667	-0.0476837158203125
5.9	-0.0391006469726563
5.90333333333334	-0.0367164611816406
5.90666666666667	-0.0391006469726563
5.91	-0.041961669921875
5.91333333333334	-0.0452995300292969
5.91666666666667	-0.049591064453125
5.92	-0.0562667846679688
5.92333333333334	-0.0634193420410157
5.92666666666667	-0.0700950622558594
5.93	-0.0772476196289063
5.93333333333334	-0.0824928283691406
5.93666666666667	-0.0863075256347656
5.94	-0.0858306884765625
5.94333333333334	-0.0796318054199219
5.94666666666667	-0.0700950622558594
5.95	-0.06103515625
5.95333333333334	-0.0576972961425782
5.95666666666667	-0.057220458984375
5.96	-0.0596046447753907
5.96333333333334	-0.0638961791992188
5.96666666666667	-0.0700950622558594
5.97	-0.0753402709960938
5.97333333333334	-0.0767707824707032
5.97666666666667	-0.0748634338378907
5.98	-0.0729560852050782
5.98333333333334	-0.0729560852050782
5.98666666666667	-0.0743865966796875
5.99	-0.0758171081542969
5.99333333333334	-0.0767707824707032
5.99666666666667	-0.0758171081542969
6	-0.072479248046875
6.00333333333334	-0.06866455078125
6.00666666666667	-0.064849853515625
6.01	-0.0615119934082032
6.01333333333334	-0.0600814819335938
6.01666666666667	-0.0638961791992188
6.02	-0.0734329223632813
6.02333333333334	-0.0829696655273438
6.02666666666667	-0.0872611999511719
6.03	-0.0896453857421875
6.03333333333334	-0.0896453857421875
6.03666666666667	-0.0863075256347656
6.04	-0.0777244567871094
6.04333333333334	-0.0662803649902344
6.04666666666667	-0.0576972961425782
6.05	-0.05340576171875
6.05333333333334	-0.0529289245605469
6.05666666666667	-0.0553131103515625
6.06	-0.0581741333007813
6.06333333333334	-0.064849853515625
6.06666666666667	-0.072479248046875
6.07	-0.080108642578125
6.07333333333334	-0.0853538513183594
6.07666666666667	-0.0901222229003906
6.08	-0.0963211059570313
6.08333333333334	-0.0987052917480469
6.08666666666667	-0.0977516174316406
6.09	-0.0929832458496094
6.09333333333334	-0.0896453857421875
6.09666666666667	-0.0848770141601563
6.1	-0.0762939453125
6.10333333333334	-0.06866455078125
6.10666666666667	-0.0653266906738282
6.11	-0.064849853515625
6.11333333333334	-0.064849853515625
6.11666666666667	-0.064849853515625
6.12	-0.0677108764648438
6.12333333333334	-0.0705718994140625
6.12666666666667	-0.0700950622558594
6.13	-0.0696182250976563
6.13333333333334	-0.0705718994140625
6.13666666666667	-0.0710487365722657
6.14	-0.0720024108886719
6.14333333333334	-0.072479248046875
6.14666666666667	-0.0743865966796875
6.15	-0.0729560852050782
6.15333333333334	-0.0691413879394532
6.15666666666667	-0.0662803649902344
6.16	-0.0615119934082032
6.16333333333334	-0.0562667846679688
6.16666666666667	-0.049591064453125
6.17	-0.0472068786621094
6.17333333333334	-0.0472068786621094
6.17666666666667	-0.0462532043457031
6.18	-0.0481605529785156
6.18333333333334	-0.0543594360351563
6.18666666666667	-0.0634193420410157
6.19	-0.0705718994140625
6.19333333333334	-0.0753402709960938
6.19666666666667	-0.0796318054199219
6.2	-0.0810623168945313
6.20333333333334	-0.0791549682617188
6.20666666666667	-0.0753402709960938
6.21	-0.0720024108886719
6.21333333333334	-0.0705718994140625
6.21666666666667	-0.0700950622558594
6.22	-0.072479248046875
6.22333333333334	-0.0791549682617188
6.22666666666667	-0.0901222229003906
6.23	-0.0996589660644531
6.23333333333334	-0.102043151855469
6.23666666666667	-0.101089477539063
6.24	-0.101089477539063
6.24333333333334	-0.102996826171875
6.24666666666667	-0.103950500488281
6.25	-0.103950500488281
6.25333333333334	-0.102519989013672
6.25666666666667	-0.102519989013672
6.26	-0.101089477539063
6.26333333333334	-0.095367431640625
6.26666666666667	-0.0848770141601563
6.27	-0.0767707824707032
6.27333333333334	-0.0777244567871094
6.27666666666667	-0.0844001770019531
6.28	-0.0882148742675781
6.28333333333334	-0.0896453857421875
6.28666666666667	-0.0920295715332031
6.29	-0.0929832458496094
6.29333333333334	-0.0934600830078125
6.29666666666667	-0.091552734375
6.3	-0.0939369201660156
6.30333333333334	-0.0948905944824219
6.30666666666667	-0.0972747802734375
6.31	-0.101566314697266
6.31333333333334	-0.102996826171875
6.31666666666667	-0.0982284545898438
6.32	-0.0896453857421875
6.32333333333334	-0.08392333984375
6.32666666666667	-0.0782012939453125
6.33	-0.0734329223632813
6.33333333333334	-0.0729560852050782
6.33666666666667	-0.0796318054199219
6.34	-0.0872611999511719
6.34333333333334	-0.0925064086914063
6.34666666666667	-0.0987052917480469
6.35	-0.102996826171875
6.35333333333334	-0.105857849121094
6.35666666666667	-0.106334686279297
6.36	-0.105381011962891
6.36333333333334	-0.103950500488281
6.36666666666667	-0.101566314697266
6.37	-0.101089477539063
6.37333333333334	-0.10061264038086
6.37666666666667	-0.0996589660644531
6.38	-0.0977516174316406
6.38333333333334	-0.0939369201660156
6.38666666666667	-0.0863075256347656
6.39	-0.0767707824707032
6.39333333333334	-0.0681877136230469
6.39666666666667	-0.0629425048828125
6.4	-0.0615119934082032
6.40333333333334	-0.064849853515625
6.40666666666667	-0.0729560852050782
6.41	-0.0805854797363281
6.41333333333334	-0.0834465026855469
6.41666666666667	-0.0820159912109375
6.42	-0.0805854797363281
6.42333333333334	-0.0796318054199219
6.42666666666667	-0.0772476196289063
6.43	-0.0734329223632813
6.43333333333334	-0.072479248046875
6.43666666666667	-0.0729560852050782
6.44	-0.0700950622558594
6.44333333333334	-0.0653266906738282
6.44666666666667	-0.0643730163574219
6.45	-0.0696182250976563
6.45333333333334	-0.0767707824707032
6.45666666666667	-0.08392333984375
6.46	-0.091552734375
6.46333333333334	-0.0982284545898438
6.46666666666667	-0.102043151855469
6.47	-0.102996826171875
6.47333333333334	-0.102043151855469
6.47666666666667	-0.101089477539063
6.48	-0.0996589660644531
6.48333333333334	-0.0972747802734375
6.48666666666667	-0.0939369201660156
6.49	-0.0896453857421875
6.49333333333334	-0.0834465026855469
6.49666666666667	-0.0734329223632813
6.5	-0.0653266906738282
6.50333333333334	-0.0605583190917969
6.50666666666667	-0.0619888305664063
6.51	-0.0615119934082032
6.51333333333334	-0.0615119934082032
6.51666666666667	-0.0643730163574219
6.52	-0.0677108764648438
6.52333333333334	-0.0700950622558594
6.52666666666667	-0.06866455078125
6.53	-0.06866455078125
6.53333333333334	-0.0691413879394532
6.53666666666667	-0.0691413879394532
6.54	-0.0710487365722657
6.54333333333334	-0.0753402709960938
6.54666666666667	-0.0796318054199219
6.55	-0.0829696655273438
6.55333333333334	-0.0824928283691406
6.55666666666667	-0.0853538513183594
6.56	-0.087738037109375
6.56333333333334	-0.087738037109375
6.56666666666667	-0.08392333984375
6.57	-0.0805854797363281
6.57333333333334	-0.0805854797363281
6.57666666666667	-0.0777244567871094
6.58	-0.0739097595214844
6.58333333333334	-0.0700950622558594
6.58666666666667	-0.0739097595214844
6.59	-0.0805854797363281
6.59333333333334	-0.0858306884765625
6.59666666666667	-0.087738037109375
6.6	-0.0863075256347656
6.60333333333334	-0.0853538513183594
6.60666666666667	-0.0820159912109375
6.61	-0.0777244567871094
6.61333333333334	-0.0753402709960938
6.61666666666667	-0.0767707824707032
6.62	-0.0824928283691406
6.62333333333334	-0.0891685485839844
6.62666666666667	-0.0948905944824219
6.63	-0.100135803222656
6.63333333333334	-0.102996826171875
6.63666666666667	-0.104904174804688
6.64	-0.104904174804688
6.64333333333334	-0.101089477539063
6.64666666666667	-0.0958442687988281
6.65	-0.0891685485839844
6.65333333333334	-0.0853538513183594
6.65666666666667	-0.0829696655273438
6.66	-0.0829696655273438
6.66333333333334	-0.0829696655273438
[truncated: 2,506 more rows]
