# Supplementary material for: Phase-Specific Parameter Estimation in Chiral HPLC Using 1‑Site, 2‑Site Stochastic Models, and Unified Equation Approach
Source: Anal Chem. 2026 Apr 29;98(18):13925–39. doi: 10.1021/acs.analchem.6c01634 (PMC13177292; doi:10.1021/acs.analchem.6c01634)
Supplement: Supplementary file 2 [file ac6c01634_si_002.zip › SupportingInformation/01_isotherm_fit/CELL4_overload_data.csv]

file	column	wavelength	conc	t_M	s_M	t_A	t_B	w_A	w_B
LORA_CELL4_05_10_25401.CSV	CELL4	225	5	4.058	0.032557336	8.238	11.948	0.17	0.246666667
LORA_CELL4_05_10_25402.CSV	CELL4	225	10	4.0625	0.031141799	8.2525	11.98916667	0.196666667	0.34
LORA_CELL4_05_10_25403.CSV	CELL4	225	20	4.062666667	0.031141799	8.249333333	11.98933333	0.186666667	0.356666667
LORA_CELL4_05_10_25404.CSV	CELL4	225	50	4.063	0.031141799	8.246333333	11.99966667	0.2	0.396666667
LORA_CELL4_05_10_25405.CSV	CELL4	225	100	4.061666667	0.031141799	8.245	11.97166667	0.203333333	0.41
LORA_CELL4_05_10_25406.CSV	CELL4	225	200	4.0625	0.031141799	8.2425	11.96916667	0.203333333	0.41
LORA_CELL4_05_10_25407.CSV	CELL4	225	300	4.060666667	0.031141799	8.240666667	11.96066667	0.203333333	0.406666667
LORA_CELL4_05_10_25408.CSV	CELL4	225	400	4.060333333	0.031141799	8.240333333	11.95366667	0.2	0.406666667
LORA_CELL4_05_10_25409.CSV	CELL4	225	500	4.0625	0.032557336	8.2425	11.9425	0.203333333	0.406666667
LORA_CELL4_05_10_25410.CSV	CELL4	225	1000	4.063166667	0.031141799	8.239833333	11.90983333	0.203333333	0.403333333
LORA_CELL4_05_10_25411.CSV	CELL4	225	1500	4.061833333	0.032557336	8.241833333	11.8885	0.203333333	0.406666667
LORA_CELL4_05_10_25412.CSV	CELL4	225	2000	4.06	0.031141799	8.236666667	11.85333333	0.203333333	0.41
LORA_CELL4_05_10_22501.CSV	CELL4	254	5	4.058	0.032557336	8.211333333	11.99133333	0.173333333	0.32
LORA_CELL4_05_10_22502.CSV	CELL4	254	10	4.0625	0.031141799	8.249166667	11.9925	0.19	0.36
LORA_CELL4_05_10_22503.CSV	CELL4	254	20	4.062666667	0.032557336	8.249333333	11.97266667	0.193333333	0.37
LORA_CELL4_05_10_22504.CSV	CELL4	254	50	4.063	0.031141799	8.243	11.96966667	0.2	0.403333333
LORA_CELL4_05_10_22505.CSV	CELL4	254	100	4.061666667	0.032557336	8.241666667	11.97166667	0.2	0.406666667
LORA_CELL4_05_10_22506.CSV	CELL4	254	200	4.0625	0.032557336	8.245833333	11.97583333	0.203333333	0.41
LORA_CELL4_05_10_22507.CSV	CELL4	254	300	4.060666667	0.031141799	8.240666667	11.964	0.203333333	0.406666667
LORA_CELL4_05_10_22508.CSV	CELL4	254	400	4.060333333	0.031141799	8.240333333	11.95033333	0.203333333	0.406666667
LORA_CELL4_05_10_22509.CSV	CELL4	254	500	4.0625	0.032557336	8.2425	11.94583333	0.203333333	0.406666667
LORA_CELL4_05_10_22510.CSV	CELL4	254	1000	4.063166667	0.032557336	8.239833333	11.90983333	0.203333333	0.406666667
LORA_CELL4_05_10_22511.CSV	CELL4	254	1500	4.065166667	0.032557336	8.241833333	11.8885	0.203333333	0.406666667
LORA_CELL4_05_10_22512.CSV	CELL4	254	2000	4.06	0.032557336	8.236666667	11.85333333	0.203333333	0.41
LORA_CELL4_05_10_01.CSV	CELL4	orig	100	4.075	0.031141799	8.288333333	12.07833333	0.2	0.403333333
LORA_CELL4_05_10_02.CSV	CELL4	orig	200	4.0775	0.031141799	8.280833333	12.04083333	0.2	0.416666667
LORA_CELL4_05_10_03.CSV	CELL4	orig	500	4.076	0.032557336	8.272666667	12.00266667	0.203333333	0.413333333
LORA_CELL4_05_10_04.CSV	CELL4	orig	1000	4.073833333	0.032557336	8.267166667	11.96383333	0.203333333	0.413333333
LORA_CELL4_05_10_05.CSV	CELL4	orig	2000	4.0745	0.031141799	8.2645	11.9145	0.203333333	0.413333333
LORA_CELL4_05_10_06.CSV	CELL4	orig	5000	4.078	0.032557336	8.261333333	11.79466667	0.203333333	0.423333333
LORA_CELL4_05_10_07.CSV	CELL4	orig	10000	4.078166667	0.032557336	8.258166667	11.67483333	0.203333333	0.446666667
LORA_CELL4_05_10_08.CSV	CELL4	orig	20000	4.0775	0.032557336	8.240833333	11.47416667	0.203333333	0.483333333
LORA_CELL4_05_10_09.CSV	CELL4	orig	50000	4.078166667	0.032557336	8.2115	11.16816667	0.25	0.546666667
LORA_CELL4_05_10_10.CSV	CELL4	orig	100000	4.082333333	0.032557336	8.255666667	10.869	0.35	0.68
