# Supplementary material for: Phase-Specific Parameter Estimation in Chiral HPLC Using 1‑Site, 2‑Site Stochastic Models, and Unified Equation Approach
Source: Anal Chem. 2026 Apr 29;98(18):13925–39. doi: 10.1021/acs.analchem.6c01634 (PMC13177292; doi:10.1021/acs.analchem.6c01634)
Supplement: Supplementary file 2 [file ac6c01634_si_002.zip › SupportingInformation/01_isotherm_fit/isotherm_analysis.R]

# isotherm_analysis.R
# binary competitive bi-Langmuir isotherm analysis

# load libraries ---------------------------------------------------------------

library(data.table)
library(readr)
library(fs)
library(ggplot2)
library(stringr)
library(tools)
library(dplyr)
library(pracma)
library(minpack.lm)
library(gridExtra)
library(Rcpp)

# helper functions -------------------------------------------------------------

smart_fread <- function(file, encoding) {
  # Description
  # Helper function required for reading files in batch.eval functions.
  
  # Arguments
  # file      The .csv file to be read.
  # encoding  The recognized encoding of the file.
  
  # Value
  # list      The recognized separator and decimal of the file.
  
  raw_lines <- readLines(con <- file(file, encoding = encoding), n = 10, warn = FALSE)
  sep_counts <- sapply(c("," = ",", ";" = ";", "\t" = "\t", "|" = "|"), function(sep) {
    length(strsplit(raw_lines[1], sep, fixed = TRUE)[[1]]) - 1
  })
  guessed_sep <- names(which.max(sep_counts))
  all_fields <- unlist(strsplit(paste(raw_lines, collapse = guessed_sep), split = guessed_sep, fixed = TRUE))
  number_like <- grep("^[0-9]+[.,][0-9]+$", all_fields, value = TRUE)
  dot_count <- sum(grepl("\\.", number_like))
  comma_count <- sum(grepl(",", number_like))
  guessed_dec <- if (comma_count > dot_count) "," else "."
  list(sep = guessed_sep, dec = guessed_dec)
}

cppFunction(code = '
#include <Rcpp.h>
using namespace Rcpp;

// inline isotherm q1,q2 (without phase ratio scaling)
inline void isotherm_q(double c1, double c2,
                       double Qns, double bns,
                       double Qs,  double bs1, double bs2,
                       double &q1, double &q2) {
  const double den_ns = 1.0 + bns * (c1 + c2);
  const double den_s  = 1.0 + bs1 * c1 + bs2 * c2;

  q1 = Qns * (bns * c1) / den_ns + Qs * (bs1 * c1) / den_s;
  q2 = Qns * (bns * c2) / den_ns + Qs * (bs2 * c2) / den_s;
}

// [[Rcpp::export]]
NumericVector simulate_outlet_edm_cpp(NumericVector theta,
                                      NumericVector t_out,
                                      double load_rel,
                                      double L, double ID, double Fv,
                                      double eps,
                                      double Nplates,
                                      int Nz = 250,
                                      double sigma_inj_s = 0.08,
                                      double t0_inj = 0.0,
                                      double m_ref = 1.0,
                                      double cmax = 1e6) {

  // theta parameterization (unconstrained):
  // theta[0] = logQtot
  // theta[1] = logbns
  // theta[2] = logrho   (rho = Qs/Qns)
  // theta[3] = logbs1
  // theta[4] = logbs2

  const double Qtot = std::exp(theta[0]);
  const double bns  = std::exp(theta[1]);
  const double rho  = std::exp(theta[2]);
  const double bs1  = std::exp(theta[3]);
  const double bs2  = std::exp(theta[4]);

  const double Qns = Qtot / (1.0 + rho);
  const double Qs  = Qtot * rho / (1.0 + rho);

  // geometry and velocity
  const double S = M_PI * ID * ID / 4.0;     // cm^2
  const double u = (Fv / S) / eps;           // cm/min (interstitial)
  const double Fphase = (1.0 - eps) / eps;

  // plates -> dispersion
  const double Dax = (u * L) / (2.0 * Nplates);  // cm^2/min

  // grid
  if (Nz < 5) stop("Nz too small");
  const double dz = L / (Nz - 1);

  // explicit stability dt
  const double dt_conv = 0.8 * dz / std::max(u, 1e-12);
  const double dt_disp = 0.4 * dz * dz / std::max(Dax, 1e-12);
  const double dt = std::min(dt_conv, dt_disp);

  const double tmax = t_out[t_out.size() - 1];
  const int nt = (int)std::ceil(tmax / dt) + 2;

  // injection Gaussian normalized: sum g * dt = 1
  const double sigma = sigma_inj_s / 60.0;
  NumericVector g(nt);
  double sumg = 0.0;
  for (int it = 0; it < nt; ++it) {
    const double tt = it * dt;
    const double x = (tt - t0_inj) / std::max(sigma, 1e-12);
    const double val = std::exp(-0.5 * x * x);
    g[it] = val;
    sumg += val;
  }
  // normalize
  const double norm = sumg * dt;
  for (int it = 0; it < nt; ++it) g[it] /= std::max(norm, 1e-30);

  const double m_tot = m_ref * load_rel;
  const double m1 = 0.5 * m_tot;
  const double m2 = 0.5 * m_tot;

  // cin(t) so integral cin dt = mass
  NumericVector cin1(nt), cin2(nt);
  for (int it = 0; it < nt; ++it) {
    cin1[it] = m1 * g[it];
    cin2[it] = m2 * g[it];
  }

  // states
  NumericVector c1(Nz), c2(Nz), c1_old(Nz), c2_old(Nz);
  NumericVector q1_old(Nz), q2_old(Nz);

  NumericVector out_sum(nt);

  for (int it = 0; it < nt; ++it) {
    // copy old
    for (int k = 0; k < Nz; ++k) {
      c1_old[k] = c1[k];
      c2_old[k] = c2[k];
    }

    // q_old at previous step
    for (int k = 0; k < Nz; ++k) {
      double q1, q2v;
      isotherm_q(c1_old[k], c2_old[k], Qns, bns, Qs, bs1, bs2, q1, q2v);
      q1_old[k] = Fphase * q1;
      q2_old[k] = Fphase * q2v;
    }

    // Danckwerts inlet: (D/dz + u)c0 - (D/dz)c1 = u*cin
    const double a = (Dax / dz + u);
    const double b = (Dax / dz);
    c1[0] = (u * cin1[it] + b * c1_old[1]) / std::max(a, 1e-30);
    c2[0] = (u * cin2[it] + b * c2_old[1]) / std::max(a, 1e-30);

    // interior
    for (int k = 1; k < Nz - 1; ++k) {
      const double c1k = c1_old[k];
      const double c2k = c2_old[k];
      const double h = 1e-6 * (1.0 + c1k + c2k);

      // base q (unscaled)
      double q1b, q2b;
      isotherm_q(c1k, c2k, Qns, bns, Qs, bs1, bs2, q1b, q2b);

      // perturbed for diagonal sensitivity
      double q1c1p, tmp;
      isotherm_q(c1k + h, c2k, Qns, bns, Qs, bs1, bs2, q1c1p, tmp);
      double dq1_dc1 = (q1c1p - q1b) / std::max(h, 1e-30);

      double tmp2, q2c2p;
      isotherm_q(c1k, c2k + h, Qns, bns, Qs, bs1, bs2, tmp2, q2c2p);
      double dq2_dc2 = (q2c2p - q2b) / std::max(h, 1e-30);

      // effective accumulation factors (avoid negative slopes)
      const double A1 = eps + (1.0 - eps) * Fphase * std::max(dq1_dc1, 0.0);
      const double A2 = eps + (1.0 - eps) * Fphase * std::max(dq2_dc2, 0.0);

      // upwind convection
      const double dcdz1 = (c1_old[k] - c1_old[k-1]) / dz;
      const double dcdz2 = (c2_old[k] - c2_old[k-1]) / dz;

      // central dispersion
      const double d2cdz2_1 = (c1_old[k+1] - 2.0*c1_old[k] + c1_old[k-1]) / (dz*dz);
      const double d2cdz2_2 = (c2_old[k+1] - 2.0*c2_old[k] + c2_old[k-1]) / (dz*dz);

      double new1 = c1_old[k] + (dt / std::max(A1, 1e-30)) * (-u * dcdz1 + Dax * d2cdz2_1);
      double new2 = c2_old[k] + (dt / std::max(A2, 1e-30)) * (-u * dcdz2 + Dax * d2cdz2_2);

      if (!R_finite(new1)) new1 = cmax;
      if (!R_finite(new2)) new2 = cmax;
      if (new1 < 0) new1 = 0;
      if (new2 < 0) new2 = 0;
      if (new1 > cmax) new1 = cmax;
      if (new2 > cmax) new2 = cmax;

      c1[k] = new1;
      c2[k] = new2;
    }

    // outlet Neumann (zero gradient)
    c1[Nz-1] = c1[Nz-2];
    c2[Nz-1] = c2[Nz-2];

    out_sum[it] = c1[Nz-1] + c2[Nz-1];
  }

  // interpolate out_sum(tgrid) onto t_out (linear)
  NumericVector yout(t_out.size());
  for (int i = 0; i < t_out.size(); ++i) {
    const double t = t_out[i];
    if (t <= 0) { yout[i] = out_sum[0]; continue; }
    int idx = (int)std::floor(t / dt);
    if (idx < 0) idx = 0;
    if (idx >= nt-1) { yout[i] = out_sum[nt-1]; continue; }
    const double t0 = idx * dt;
    const double w = (t - t0) / dt;
    yout[i] = (1.0 - w) * out_sum[idx] + w * out_sum[idx+1];
  }
  return yout;
}
')

make_residuals_lm <- function(chroms, col,
                              sigma_inj_s = 0.08,
                              weights = c("none", "sqrt")) {
  weights <- match.arg(weights)
  
  function(theta) {
    res <- numeric(0)
    
    for (ch in chroms) {
      t <- ch$t
      y <- ch$y
      load_rel <- ch$rel_load
      
      ysim <- simulate_outlet_edm_cpp(
        theta = theta,
        t_out = t,
        load_rel = load_rel,
        L = col$L, ID = col$ID, Fv = col$Fv, eps = col$eps,
        Nplates = col$Nplates, Nz = col$Nz,
        sigma_inj_s = sigma_inj_s,
        t0_inj = 0.0,
        m_ref = col$m_ref
      )
      
      # Area normalization (shape fit)
      Ay <- trapz(t, y)
      As <- trapz(t, pmax(ysim, 0))
      
      if (Ay <= 0 || As <= 0 || any(!is.finite(ysim))) {
        # penalize hard if simulator misbehaves
        return(rep(1e3, length(res) + length(t)))
      }
      
      yN <- y / Ay
      sN <- pmax(ysim, 0) / As
      
      r <- (yN - sN)
      
      if (weights == "sqrt") {
        # optional: downweight tail a bit less aggressively than 1/y
        w <- sqrt(pmax(yN, 1e-12))
        r <- r * w
      }
      
      res <- c(res, r)
    }
    res
  }
}

# CELL1 ------------------------------------------------------------------------

lookup <- read.csv("CELL1_overload_data.csv")
folder <- "CELL1_data/"
CELL1_chroms <- list()

for (i in 1:nrow(lookup)) {
  file <- lookup$file[i]
  base_name <- tools::file_path_sans_ext(basename(file))
  base_name_parts <- str_split(base_name, "_", simplify = TRUE)[1:4]
  comp_name <- base_name_parts[1]
  col_name <- base_name_parts[2]
  flow <- as.numeric(str_replace(base_name_parts[3], "^(\\d)(\\d+)$", "\\1.\\2"))
  Temp <- as.numeric(base_name_parts[4]) + 273.15
  
  # read chromatograghy files
  encoding <- readr::guess_encoding(paste0(folder, file))$encoding
  sep <- smart_fread(paste0(folder, file), encoding = encoding)$sep
  dec <- smart_fread(paste0(folder, file), encoding = encoding)$dec
  df <- read.csv(paste0(folder, file), header = FALSE, sep = sep, dec = dec, fileEncoding = encoding)
  if (!is.numeric(df[, 1])) {
    df <- read.csv(paste0(folder, file), header = TRUE, sep = sep, dec = dec, fileEncoding = encoding)
  }
  colnames(df) <- c("t", "f")
  
  # filter
  smoothed_intensity <- signal::sgolayfilt(df$f, p = 3, n = 101)
  df$f_smooth <- smoothed_intensity
  
  # baseline correction
  all_peaks <- findpeaks(df$f_smooth, threshold = 0.3)
  first_peak_start <- min(min(all_peaks[, 3]), round(0.02*nrow(df), 0))
  last_peak_ends <- max(max(all_peaks[, 4]), round(0.98*nrow(df), 0))
  baseline_sample <- df[c(1:first_peak_start, last_peak_ends:nrow(df)), ]
  baseline_sd <- sd(baseline_sample$f_smooth)
  baseline <- df[abs(df$f_smooth - mean(baseline_sample$f_smooth)) < 3*baseline_sd, ]
  fit <- lm(f_smooth ~ stats::poly(t, 3, raw = TRUE), data = baseline)
  baseline_pred <- predict(fit, newdata = df, type = "response")
  df$f_bc <- df$f_smooth - baseline_pred
  area <- trapz(df$t, pmax(df$f_bc, 0))
  
  CELL1_chroms[[i]] <- list(
    file = base_name,
    t = df$t,
    y = df$f_bc,
    area = area
  )
  
  plot(df$t, df$f_bc, type = "l", main = base_name)
}

chroms <- CELL1_chroms[34]

areas <- vapply(chroms, `[[`, numeric(1), "area")
rel_load <- areas / areas[1]  # load_1 = 1
for (i in seq_along(chroms)) chroms[[i]]$rel_load <- rel_load[i]

# column parameters
col <- list(
  L       = 15,     # length of column (cm)
  ID      = 0.46,   # internal diameter of column (cm)
  Fv      = 0.5,    # flow rate (mL/min)
  eps     = 0.75,   # phase ratio, from column geometries and packing
  Nplates = 5000,   # rough value of plate number, from low overload chromatograms
  Nz      = 500,
  m_ref   = 1
)

sigma_inj <- 0.08

# inspect starting values
theta <- c(
  logQtot = log(3),
  logbns  = log(5),
  logrho  = log(0.1),
  logbs1  = log(2),
  logbs2  = log(70)
)

t_out <- chroms[[1]]$t
ysim <- simulate_outlet_edm_cpp(theta, t_out, load_rel = chroms[[1]]$rel_load,
                                L = col$L, ID = col$ID, Fv = col$Fv, eps = col$eps,
                                Nplates = col$Nplates, Nz = col$Nz,
                                sigma_inj_s = sigma_inj, m_ref = col$m_ref)

plot(t_out, ysim, type = "l")
plot(t_out, chroms[[1]]$y, type="l")

# fit
theta0 <- c(
  logQtot = log(10),
  logbns  = log(1),
  logrho  = log(0.05),
  logbs1  = log(10),
  logbs2  = log(50)
)

resfun <- make_residuals_lm(chroms, col, sigma_inj_s = sigma_inj, weights = "none")

fit <- nls.lm(
  par = theta0,
  lower = c(-Inf, -Inf, log(1/30), -Inf, -Inf),
  upper = c(Inf, Inf, log(1/15), Inf, Inf),
  fn = resfun,
  control = nls.lm.control(maxiter = 500, ftol = 1e-30, ptol = 1e-30)
)

theta_hat <- fit$par

# plot
chrom_df <- data.frame(t = chroms[[1]]$t,
                       y = chroms[[1]]$y)

ysim <- simulate_outlet_edm_cpp(
  theta = theta_hat,
  t_out = chrom_df$t,
  load_rel = chroms[[1]]$rel_load,
  L = col$L, ID = col$ID, Fv = col$Fv, eps = col$eps,
  Nplates = col$Nplates, Nz = col$Nz,
  sigma_inj_s = sigma_inj,
  t0_inj = 0.0,
  m_ref = col$m_ref
)

chrom_df$yN <- chrom_df$y / trapz(chrom_df$t, chrom_df$y)
chrom_df$sN <- pmax(ysim, 0) / trapz(chrom_df$t, pmax(ysim, 0))

ggplot(data = chrom_df) +
  geom_line(aes(x = t, y = yN), color = "#D55E00") +
  geom_line(aes(x = t, y = sN), color = "#0072B2", linetype = "dashed") +
  theme_bw()

# CELL2 ------------------------------------------------------------------------

lookup <- read.csv("CELL2_overload_data.csv")
folder <- "CELL2_data/"
CELL2_chroms <- list()

for (i in 1:nrow(lookup)) {
  file <- lookup$file[i]
  base_name <- tools::file_path_sans_ext(basename(file))
  base_name_parts <- str_split(base_name, "_", simplify = TRUE)[1:4]
  comp_name <- base_name_parts[1]
  col_name <- base_name_parts[2]
  flow <- as.numeric(str_replace(base_name_parts[3], "^(\\d)(\\d+)$", "\\1.\\2"))
  Temp <- as.numeric(base_name_parts[4]) + 273.15
  
  # read chromatograghy files
  encoding <- readr::guess_encoding(paste0(folder, file))$encoding
  sep <- smart_fread(paste0(folder, file), encoding = encoding)$sep
  dec <- smart_fread(paste0(folder, file), encoding = encoding)$dec
  df <- read.csv(paste0(folder, file), header = FALSE, sep = sep, dec = dec, fileEncoding = encoding)
  if (!is.numeric(df[, 1])) {
    df <- read.csv(paste0(folder, file), header = TRUE, sep = sep, dec = dec, fileEncoding = encoding)
  }
  colnames(df) <- c("t", "f")
  
  # filter
  smoothed_intensity <- signal::sgolayfilt(df$f, p = 3, n = 101)
  df$f_smooth <- smoothed_intensity
  
  # baseline correction
  all_peaks <- findpeaks(df$f_smooth, threshold = 0.3)
  first_peak_start <- min(min(all_peaks[, 3]), round(0.02*nrow(df), 0))
  last_peak_ends <- max(max(all_peaks[, 4]), round(0.98*nrow(df), 0))
  baseline_sample <- df[c(1:first_peak_start, last_peak_ends:nrow(df)), ]
  baseline_sd <- sd(baseline_sample$f_smooth)
  baseline <- df[abs(df$f_smooth - mean(baseline_sample$f_smooth)) < 3*baseline_sd, ]
  fit <- lm(f_smooth ~ stats::poly(t, 3, raw = TRUE), data = baseline)
  baseline_pred <- predict(fit, newdata = df, type = "response")
  df$f_bc <- df$f_smooth - baseline_pred
  area <- trapz(df$t, pmax(df$f_bc, 0))
  
  CELL2_chroms[[i]] <- list(
    file = base_name,
    t = df$t,
    y = df$f_bc,
    area = area
  )
  
  plot(df$t, df$f_bc, type = "l", main = base_name)
}

chroms <- CELL2_chroms[34]

areas <- vapply(chroms, `[[`, numeric(1), "area")
rel_load <- areas / areas[1]  # load_1 = 1
for (i in seq_along(chroms)) chroms[[i]]$rel_load <- rel_load[i]

# inspect starting values
theta <- c(
  logQtot = log(1),
  logbns  = log(20),
  logrho  = log(0.05),
  logbs1  = log(50),
  logbs2  = log(900)
)

t_out <- chroms[[1]]$t
ysim <- simulate_outlet_edm_cpp(theta, t_out, load_rel = chroms[[1]]$rel_load,
                                L = col$L, ID = col$ID, Fv = col$Fv, eps = col$eps,
                                Nplates = col$Nplates, Nz = col$Nz,
                                sigma_inj_s = sigma_inj, m_ref = col$m_ref)

plot(t_out, ysim, type = "l")
plot(t_out, chroms[[1]]$y, type="l")

# fit
theta0 <- c(
  logQtot = log(1),
  logbns  = log(20),
  logrho  = log(0.05),
  logbs1  = log(50),
  logbs2  = log(900)
)

resfun <- make_residuals_lm(chroms, col, sigma_inj_s = sigma_inj, weights = "none")

fit <- nls.lm(
  par = theta0,
  lower = c(-Inf, -Inf, -Inf, -Inf, -Inf),
  upper = c(Inf, Inf, Inf, Inf, Inf),
  fn = resfun,
  control = nls.lm.control(maxiter = 500, ftol = 1e-30, ptol = 1e-30)
)

theta_hat <- fit$par

# plot
chrom_df <- data.frame(t = chroms[[1]]$t,
                       y = chroms[[1]]$y)

ysim <- simulate_outlet_edm_cpp(
  theta = theta_hat,
  t_out = chrom_df$t,
  load_rel = chroms[[1]]$rel_load,
  L = col$L, ID = col$ID, Fv = col$Fv, eps = col$eps,
  Nplates = col$Nplates, Nz = col$Nz,
  sigma_inj_s = sigma_inj,
  t0_inj = 0.0,
  m_ref = col$m_ref
)

chrom_df$yN <- chrom_df$y / trapz(chrom_df$t, chrom_df$y)
chrom_df$sN <- pmax(ysim, 0) / trapz(chrom_df$t, pmax(ysim, 0))

plot_overload <- ggplot(data = chrom_df) +
  geom_line(aes(x = t, y = yN), color = "#D55E00") +
  geom_line(aes(x = t, y = sN), color = "#0072B2", linetype = "dashed") +
  labs(
    title = "Two−site competitive bi−Langmuir isotherm model",
    subtitle = "Best fit of overloaded peaks",
    y = "normalized intensity",
    x = "time (min)"
  ) +
  theme_bw()

plot1_ToC <- ggplot(data = chrom_df) +
  geom_line(aes(x = t, y = yN), color = "#D55E00") +
  geom_line(aes(x = t, y = sN), color = "#0072B2", linetype = "dashed") +
  labs(
    title = "Two−site competitive bi−Langmuir",
    y = "normalized intensity",
    x = "time (min)"
  ) +
  theme_bw(base_size = 14) +
  theme(
    plot.title = element_text(hjust = 0.5)
  )

ggsave("plot1_ToC.svg", plot1_ToC, width = 5, height = 5, dpi = 1200)
save(plot_overload, file = "plot_overload_ggplot.rdata")
