# Supplementary material for: Phase-Specific Parameter Estimation in Chiral HPLC Using 1‑Site, 2‑Site Stochastic Models, and Unified Equation Approach
Source: Anal Chem. 2026 Apr 29;98(18):13925–39. doi: 10.1021/acs.analchem.6c01634 (PMC13177292; doi:10.1021/acs.analchem.6c01634)
Supplement: Supplementary file 2 [file ac6c01634_si_002.zip › SupportingInformation/02_Batman_fitting/ACN_2_summary_data.csv]

comp_name	col_name	Temp	file	flow	t_M	s_M	t_A	t_B	h_A	h_B	h_p	w_A	w_B	A	B	K	N	kue_f	kue_r	Gue_f	Gue_r	dHue_f	dHue_f_se	dSue_f	dSue_f_se	EPue_f_r2	dHue_r	dHue_r_se	dSue_r	dSue_r_se	EPue_r_r2	n_A	n_B	tau_A1	tau_A2	tau_B1	tau_B2	a	b	kstoch_f_tA	kstoch_f_tA_se	kstoch_f_tA_intcpt	kstoch_f_tA_intcpt_se	kstoch_f_tA_r2	kstoch_r_tB	kstoch_r_tB_se	kstoch_r_tB_intcpt	kstoch_r_tB_intcpt_se	kstoch_r_tB_r2
LORA	CELL2	283.15	LORA_CELL2_12_10.CSV	1.2	1.70516666666667	0.0212330450072005	5.48183333333334	8.0585	93.1761596480357	56.3002973285386	10.8522709597015	0.24666666666667	0.453333333333331	41867.7711516434	37003.0607186939	1.13146778505519	2245.39339523143	0.00135896581157412	0.0015376260367875	83136.7132908854	82845.9294838424	84692.2777055505	4291.83959655955	0.335838125695807	14.774549490859	0.994890193148179	78210.3375938394	2430.64281405704	-21.4113453289105	8.36742654121424	0.998072005299547	5116.68711105774	4343.12582542322	0.00063646007552698	0.00497430729129124	0.00126351301609243	0.0101097635038477	0.489862606805556	0.434909238458136	0.00157982460441046	5.85066285940725e-05	-0.0322653453198721	0.0319360602935246	0.994543974629667	0.00108720282668472	3.39019855918513e-05	-0.0825606207453589	0.0271306723245342	0.996125611011335
LORA	CELL2	283.15	LORA_CELL2_1_10.CSV	1	2.0375	0.0240641176748244	6.54416666666667	9.62083333333334	92.5369694642758	56.646716917054	13.2198719367699	0.27666666666666	0.506666666666671	42747.436709708	36191.1587444695	1.18115689557026	2550.85556351265	0.00141098766725343	0.00166659781274098	83048.274574232	82656.3093149373	84692.2777055505	4291.83959655955	0.335838125695807	14.774549490859	0.994890193148179	78210.3375938394	2430.64281405704	-21.4113453289105	8.36742654121424	0.998072005299547	5885.35464158773	4968.79484263921	0.000660687540601158	0.00515092540791528	0.0013204448909366	0.0104390198294492	0.601951025339925	0.545483971802772	0.00157982460441046	5.85066285940725e-05	-0.0322653453198721	0.0319360602935246	0.994543974629667	0.00108720282668472	3.39019855918513e-05	-0.0825606207453589	0.0271306723245342	0.996125611011335
LORA	CELL2	283.15	LORA_CELL2_09_10.CSV	0.9	2.26516666666667	0.0226485813410125	7.2785	10.7018333333334	89.960468267814	55.3732942428612	14.5153515902635	0.3	0.543333333333401	44932.8212321187	37398.3553342992	1.20146516686282	2707.58339868345	0.00139616879468656	0.00167744817387674	83073.1305362385	82641.0318437134	84692.2777055505	4291.83959655955	0.335838125695807	14.774549490859	0.994890193148179	78210.3375938394	2430.64281405704	-21.4113453289105	8.36742654121424	0.998072005299547	6194.21239617376	5347.91530692272	0.000701895135933854	0.00529423623882456	0.001369211447926	0.0105939368537907	0.656183031483911	0.605111370776797	0.00157982460441046	5.85066285940725e-05	-0.0322653453198721	0.0319360602935246	0.994543974629667	0.00108720282668472	3.39019855918513e-05	-0.0825606207453589	0.0271306723245342	0.996125611011335
LORA	CELL2	283.15	LORA_CELL2_07_10.CSV	0.7	2.90283333333334	0.0268951903424525	9.31616666666667	13.6828333333334	83.4483971962833	52.4464491086852	20.1730768987207	0.356666666666671	0.653333333333299	47503.1035194208	39415.3081439619	1.20519426984863	3107.62103781089	0.0014840959521032	0.00178862393738032	82929.3488452068	82489.9544339083	84692.2777055505	4291.83959655955	0.335838125695807	14.774549490859	0.994890193148179	78210.3375938394	2430.64281405704	-21.4113453289105	8.36742654121424	0.998072005299547	3807.96590467126	5190.57207048493	0.00168360795519445	0.00178852818814299	0.00188362581401215	0.0106155318842197	0.842136636751974	0.834255690051326	0.00157982460441046	5.85066285940725e-05	-0.0322653453198721	0.0319360602935246	0.994543974629667	0.00108720282668472	3.39019855918513e-05	-0.0825606207453589	0.0271306723245342	0.996125611011335
LORA	CELL2	283.15	LORA_CELL2_06_10.CSV	0.6	3.38483333333334	0.0268951903424525	10.8081666666667	15.8548333333334	76.7288365228738	49.6156987710379	24.9324482607954	0.399999999999999	0.736666666666601	48437.7387928876	41710.3507220075	1.16128821634028	3308.47010906646	0.00152668291787831	0.00177291888262008	82862.7441563245	82510.7170511599	84692.2777055505	4291.83959655955	0.335838125695807	14.774549490859	0.994890193148179	78210.3375938394	2430.64281405704	-21.4113453289105	8.36742654121424	0.998072005299547	6258.75228140227	3919.62550098515	0.000950267670621777	0.0104503537293985	8.99637524125056e-05	0.0205253835603033	0.960284195167616	0.96610873375586	0.00157982460441046	5.85066285940725e-05	-0.0322653453198721	0.0319360602935246	0.994543974629667	0.00108720282668472	3.39019855918513e-05	-0.0825606207453589	0.0271306723245342	0.996125611011335
LORA	CELL2	283.15	LORA_CELL2_05_10.CSV	0.5	4.06133333333334	0.0268951903424525	12.928	18.888	69.1206465582085	45.848872497837	31.237721434336	0.460000000000001	0.853333333333399	48772.141068837	43692.1963571927	1.11626663649762	3548.20370004395	0.00152291668393972	0.00169998108444749	82868.5590622012	82609.6184054301	84692.2777055505	4291.83959655955	0.335838125695807	14.774549490859	0.994890193148179	78210.3375938394	2430.64281405704	-21.4113453289105	8.36742654121424	0.998072005299547	5955.34669039291	4011.86336337766	0.0013671321767903	0.004092719767503	0.00368770047481909	0.00442841643246561	1.21886724307286	1.12904364920512	0.00157982460441046	5.85066285940725e-05	-0.0322653453198721	0.0319360602935246	0.994543974629667	0.00108720282668472	3.39019855918513e-05	-0.0825606207453589	0.0271306723245342	0.996125611011335
LORA	CELL2	288.15	LORA_CELL2_12_15.CSV	1.2	1.68333333333334	0.0198175086733886	5.01666666666667	7.14333333333334	89.8020354267678	59.7139147097253	20.6455942509928	0.20666666666666	0.363333333333331	49581.9728444098	44349.4499703479	1.1179839406703	2705.33262972904	0.00248817033180055	0.00278173447260531	83197.6837986176	82930.4876950075	84692.2777055505	4291.83959655955	0.335838125695807	14.774549490859	0.994890193148179	78210.3375938394	2430.64281405704	-21.4113453289105	8.36742654121424	0.998072005299547	3873.27082341488	2520.02849867437	0.000794283536501633	0.00227194927176937	0.00218007984595054	0.00218007984595054	0.79919623749903	0.673208870341091	-0.0157853739580466	0.0224824641378223	12.0710372439897	11.3497864481903	0.10972062031072	-0.0109290256624498	0.0158826176727249	11.9299726209725	11.4008474815122	0.105845261279466
LORA	CELL2	288.15	LORA_CELL2_1_15.CSV	1	2.01733333333334	0.0226485813410125	5.994	8.52733333333334	82.0215763352543	55.9607510671724	26.3236502835115	0.23666666666667	0.426666666666661	48480.4743949634	46167.0484854367	1.0501098940786	2885.84672678266	0.00257831964954888	0.00270751897408854	83112.4167656521	82995.2746914431	84692.2777055505	4291.83959655955	0.335838125695807	14.774549490859	0.994890193148179	78210.3375938394	2430.64281405704	-21.4113453289105	8.36742654121424	0.998072005299547	2675.82719102258	4717.77648391783	0.000654981363997424	0.0169535055378789	0.00252145369836194	0.0101807305294893	20	20	-0.0157853739580466	0.0224824641378223	12.0710372439897	11.3497864481903	0.10972062031072	-0.0109290256624498	0.0158826176727249	11.9299726209725	11.4008474815122	0.105845261279466
LORA	CELL2	288.15	LORA_CELL2_09_15.CSV	0.9	2.24166666666667	0.0226485813410168	6.66833333333334	9.47833333333334	77.4448385548827	53.5910101453015	29.8208408816709	0.25666666666667	0.46666666666666	48025.7807319641	45959.819211076	1.04495147188025	3015.12842641596	0.00257952442916205	0.00269547784900395	83111.2975353372	83005.9532622313	84692.2777055505	4291.83959655955	0.335838125695807	14.774549490859	0.994890193148179	78210.3375938394	2430.64281405704	-21.4113453289105	8.36742654121424	0.998072005299547	5168.30830292488	3578.11651229987	0.00078675048007694	0.00297721994637316	0.00201524300834571	0.00271349827282194	1.08276770112575	0.989010193039779	-0.0157853739580466	0.0224824641378223	12.0710372439897	11.3497864481903	0.10972062031072	-0.0109290256624498	0.0158826176727249	11.9299726209725	11.4008474815122	0.105845261279466
LORA	CELL2	288.15	LORA_CELL2_07_15.CSV	0.7	2.87033333333334	0.0254796540086406	8.56366666666667	12.1736666666667	64.4606600529642	46.6450107448506	42.557926282953	0.323333333333329	0.513333333333399	55157.6653619088	48279.9857462587	1.14245405232298	3504.11674033907	0.00262138884762442	0.00299481631168278	83072.7270692492	82753.6580839908	84692.2777055505	4291.83959655955	0.335838125695807	14.774549490859	0.994890193148179	78210.3375938394	2430.64281405704	-21.4113453289105	8.36742654121424	0.998072005299547	3439.41711191179	6672.59298468535	0.00165572765902175	0.00165572765902175	0.00129158085430361	0.00423404091637566	1.2903673679651	1.40050807298351	-0.0157853739580466	0.0224824641378223	12.0710372439897	11.3497864481903	0.10972062031072	-0.0109290256624498	0.0158826176727249	11.9299726209725	11.4008474815122	0.105845261279466
LORA	CELL2	288.15	LORA_CELL2_06_15.CSV	0.6	3.34366666666667	0.0297262630100806	10.0036666666667	14.2103333333334	56.7279688851413	42.2228747313915	53.2769255589705	0.300000000000058	0.599999999999998	55595.6879523111	50444.3001930711	1.10212031368308	4637.98402261075	0.00292975502117689	0.00322894252295406	82806.2795878637	82573.3221291735	84692.2777055505	4291.83959655955	0.335838125695807	14.774549490859	0.994890193148179	78210.3375938394	2430.64281405704	-21.4113453289105	8.36742654121424	0.998072005299547	8808.60946521748	7275.54664308051	0.000666490488860237	0.00442809880774006	0.0013591339396996	0.00767883254612705	1.59290991781091	1.56700400494683	-0.0157853739580466	0.0224824641378223	12.0710372439897	11.3497864481903	0.10972062031072	-0.0109290256624498	0.0158826176727249	11.9299726209725	11.4008474815122	0.105845261279466
LORA	CELL2	288.15	LORA_CELL2_05_15.CSV	0.5	4.014	0.033972872011521	12.074	17.1773333333334	47.3511229364909	36.9300521133873	70.6904568940625	0.3533333333332	0.6933333333332	56326.6501139083	52095.1161827312	1.08122707541978	4939.22421206979	0.002948237086751	0.00318771376295193	82791.2134132822	82604.1098492588	84692.2777055505	4291.83959655955	0.335838125695807	14.774549490859	0.994890193148179	78210.3375938394	2430.64281405704	-21.4113453289105	8.36742654121424	0.998072005299547	7296.89839371911	4622.30624828371	0.00103473203681239	0.00314837440060448	0.000138102418258203	0.0141545277331473	1.89571035288966	1.89388480799493	-0.0157853739580466	0.0224824641378223	12.0710372439897	11.3497864481903	0.10972062031072	-0.0109290256624498	0.0158826176727249	11.9299726209725	11.4008474815122	0.105845261279466
LORA	CELL2	293.15	LORA_CELL2_12_20.CSV	1.2	1.6655	0.0212330450072005	4.61216666666667	6.3655	74.7808419657369	55.2538746847051	42.2153867852812	0.196666666666671	0.28666666666668	54408.7383852675	53595.4315668629	1.01517492806061	2891.86817805326	0.00425895058826321	0.00432357985705381	83373.2413529093	83336.5322788841	84692.2777055505	4291.83959655955	0.335838125695807	14.774549490859	0.994890193148179	78210.3375938394	2430.64281405704	-21.4113453289105	8.36742654121424	0.998072005299547	2680.66205455042	5962.34033389334	0.00109622134536336	0.00118354577614411	0.00066281677372129	0.00376215971409833	1.16145445532205	1.22004784284174	0.00444728262356566	0.000295677351104502	-0.0124768057538021	0.138467961003253	0.982626193254056	0.00327035016296199	0.000220161116630854	-0.0482154948963389	0.141489141976959	0.982194659376728
LORA	CELL2	293.15	LORA_CELL2_1_20.CSV	1	1.99483333333334	0.0240641176748287	5.55816666666667	7.6715	65.4645834145218	49.8188204103622	53.4636717091552	0.18666666666666	0.333333333333339	57211.8869634212	58123.8048454503	0.984310767602812	3926.61136327578	0.00476458750127356	0.00468983478068934	83099.7973384797	83138.3409484557	84692.2777055505	4291.83959655955	0.335838125695807	14.774549490859	0.994890193148179	78210.3375938394	2430.64281405704	-21.4113453289105	8.36742654121424	0.998072005299547	4003.18344454711	3247.05730707426	0.000864740131360091	0.00157425713170126	0.00176489410952365	0.00176489410952365	1.45485362767876	1.3913090727044	0.00444728262356566	0.000295677351104502	-0.0124768057538021	0.138467961003253	0.982626193254056	0.00327035016296199	0.000220161116630854	-0.0482154948963389	0.141489141976959	0.982194659376728
LORA	CELL2	293.15	LORA_CELL2_09_20.CSV	0.9	2.2165	0.0283107266762687	6.16983333333334	8.50983333333334	58.4169616210908	45.8760251545596	64.7166772144299	0.19333333333334	0.359999999999999	65547.8726143245	56513.7729595006	1.15985660099703	4372.81568835245	0.00504422924619606	0.00585058258814279	82960.7846584878	82599.3316215713	84692.2777055505	4291.83959655955	0.335838125695807	14.774549490859	0.994890193148179	78210.3375938394	2430.64281405704	-21.4113453289105	8.36742654121424	0.998072005299547	5833.14789613606	3427.50082913413	0.000596613979438144	0.00219139658781127	0.00185685855368652	0.00185685855368652	1.65806971762106	1.59270444681328	0.00444728262356566	0.000295677351104502	-0.0124768057538021	0.138467961003253	0.982626193254056	0.00327035016296199	0.000220161116630854	-0.0482154948963389	0.141489141976959	0.982194659376728
LORA	CELL2	293.15	LORA_CELL2_07_20.CSV	0.7	2.841	0.0339728720115206	7.93433333333334	10.9176666666667	42.7200647865384	36.3658729259041	103.24207580958	0.24666666666668	0.446666666666602	66756.6101045523	61568.7307448587	1.08426159345711	4525.00583362394	0.00543246496430727	0.00589021311859973	82780.0583138802	82582.8770971571	84692.2777055505	4291.83959655955	0.335838125695807	14.774549490859	0.994890193148179	78210.3375938394	2430.64281405704	-21.4113453289105	8.36742654121424	0.998072005299547	4717.8295862004	6152.47876996249	0.00107714305790642	0.00107714305790642	0.00125674023276798	0.00423525062956551	2.12253065554129	2.12844817561212	0.00444728262356566	0.000295677351104502	-0.0124768057538021	0.138467961003253	0.982626193254056	0.00327035016296199	0.000220161116630854	-0.0482154948963389	0.141489141976959	0.982194659376728
LORA	CELL2	293.15	LORA_CELL2_06_20.CSV	0.6	3.31816666666667	0.0368039446791446	9.28816666666667	12.7648333333334	34.4956472316445	30.9987722731541	136.538323162131	0.280000000000001	0.5266666666666	67282.1991797801	62732.8038894318	1.07252019690315	4679.47141207399	0.0058968582883524	0.00632449961253369	82580.1288768658	82409.4857199934	84692.2777055505	4291.83959655955	0.335838125695807	14.774549490859	0.994890193148179	78210.3375938394	2430.64281405704	-21.4113453289105	8.36742654121424	0.998072005299547	5063.15608282431	1914.37862681159	0.00100560085616126	0.00484274964582233	0.000462879028277825	0.0155799079661192	2.61232006941141	2.60419448872703	0.00444728262356566	0.000295677351104502	-0.0124768057538021	0.138467961003253	0.982626193254056	0.00327035016296199	0.000220161116630854	-0.0482154948963389	0.141489141976959	0.982194659376728
LORA	CELL2	293.15	LORA_CELL2_05_20.CSV	0.5	3.97783333333334	0.0396350173467727	11.2278333333334	15.3111666666667	26.9339110419596	26.4490371657727	188.969458100421	0.359999999999999	0.84	66764.2990012667	83018.6069983512	0.804208856486747	3618.00870105801	0.00811826177604283	0.00652877801957147	81800.9108139858	82332.004495575	84692.2777055505	4291.83959655955	0.335838125695807	14.774549490859	0.994890193148179	78210.3375938394	2430.64281405704	-21.4113453289105	8.36742654121424	0.998072005299547	7136.97456687474	2545.97434883307	0.000550145144793844	0.0136232534136193	0.00384559980043824	0.0237890986441499	2.86767138095171	2.84954205614918	0.00444728262356566	0.000295677351104502	-0.0124768057538021	0.138467961003253	0.982626193254056	0.00327035016296199	0.000220161116630854	-0.0482154948963389	0.141489141976959	0.982194659376728
LORA	CELL2	298.15	LORA_CELL2_12_25.CSV	1.2	1.64	0.0254796540086405	4.28	5.71	50.6232068789713	44.3017546756533	98.7734806829295	0.166666666666661	0.26666666666668	65465.9536969295	66725.2061937145	0.981127784107115	3099.53732470313	0.00854602824562245	0.00838474575554437	83110.7460339211	83157.9762345574	84692.2777055505	4291.83959655955	0.335838125695807	14.774549490859	0.994890193148179	78210.3375938394	2430.64281405704	-21.4113453289105	8.36742654121424	0.998072005299547	2364.21651989409	2283.60386821117	0.000528316381573389	0.0221392064121876	5.95949035598167e-05	0.0149608949672575	2.02073820621499	2.02079550428577	0.00738617297846866	0.00187729891273572	0.109329034725333	0.728723063611474	0.794661617395165	0.00535077044614885	0.00180314619327562	0.273184489546221	0.888977122413443	0.687642498503969
LORA	CELL2	298.15	LORA_CELL2_1_25.CSV	1	1.97416666666667	0.0268951903424526	5.16083333333334	6.88083333333334	43.0043831168778	38.7195354509978	125.770440308396	0.18666666666668	0.326666666666661	68665.2248896666	68670.3457737896	0.999925428013136	3349.33809049773	0.00895746551298802	0.00895679753698745	82994.1845318812	82994.3693983554	84692.2777055505	4291.83959655955	0.335838125695807	14.774549490859	0.994890193148179	78210.3375938394	2430.64281405704	-21.4113453289105	8.36742654121424	0.998072005299547	3214.28775535028	4895.1043299046	0.000985942217623002	0.000985942217623002	0.000914848705841821	0.00315917803128968	2.20989957085348	2.18840958734861	0.00738617297846866	0.00187729891273572	0.109329034725333	0.728723063611474	0.794661617395165	0.00535077044614885	0.00180314619327562	0.273184489546221	0.888977122413443	0.687642498503969
LORA	CELL2	298.15	LORA_CELL2_09_25.CSV	0.9	2.1985	0.0212330450072006	5.76516666666667	7.68183333333334	38.3586972382057	35.7468015948386	145.938892772791	0.200000000000001	0.373333333333321	77076.2178292292	70114.0814493856	1.09929726291672	3477.58668997504	0.00944381599885034	0.0103815610790253	82863.1159236386	82628.4317611096	84692.2777055505	4291.83959655955	0.335838125695807	14.774549490859	0.994890193148179	78210.3375938394	2430.64281405704	-21.4113453289105	8.36742654121424	0.998072005299547	3929.93123620636	3458.30701691651	0.000892734857305164	0.0012947873701143	0.00159937035880376	0.002291941057866	2.42223123825974	2.37819932945346	0.00738617297846866	0.00187729891273572	0.109329034725333	0.728723063611474	0.794661617395165	0.00535077044614885	0.00180314619327562	0.273184489546221	0.888977122413443	0.687642498503969
LORA	CELL2	298.15	LORA_CELL2_07_25.CSV	0.7	2.81316666666667		6.33603520420587	7.63810288809415				0.15781794565959	0.161397993680773									84692.2777055505	4291.83959655955	0.335838125695807	14.774549490859	0.994890193148179	78210.3375938394	2430.64281405704	-21.4113453289105	8.36742654121424	0.998072005299547	5526.18660756283	9911.33907938917	0.000637486351387049	0.00474450867373683	0.00048680972195382	0.00529154217094994	2.73369875918658	2.71212402939806	0.00738617297846866	0.00187729891273572	0.109329034725333	0.728723063611474	0.794661617395165	0.00535077044614885	0.00180314619327562	0.273184489546221	0.888977122413443	0.687642498503969
LORA	CELL2	298.15	LORA_CELL2_06_25.CSV	0.6	3.285		6.65958516240264	7.96561716325205				0.105953520652705	0.192622725040375									84692.2777055505	4291.83959655955	0.335838125695807	14.774549490859	0.994890193148179	78210.3375938394	2430.64281405704	-21.4113453289105	8.36742654121424	0.998072005299547	11250.0756988018	6548.421718178	0.000299961107173888	0.00487533095738355	0.000714770270561372	0.0156366970873536	3.8478616079858	3.73714605341748	0.00738617297846866	0.00187729891273572	0.109329034725333	0.728723063611474	0.794661617395165	0.00535077044614885	0.00180314619327562	0.273184489546221	0.888977122413443	0.687642498503969
LORA	CELL2	298.15	LORA_CELL2_05_25.CSV	0.5	3.94566666666667		9.40476741912316	12.0147078269005				0.213531838862012	0.27773291787431									84692.2777055505	4291.83959655955	0.335838125695807	14.774549490859	0.994890193148179	78210.3375938394	2430.64281405704	-21.4113453289105	8.36742654121424	0.998072005299547	7248.7376676658	9361.2661217681	0.000753110541826851	0.00477004269893173	0.000861960450143659	0.00710130966853334	4.08758194269854	3.9776876328525	0.00738617297846866	0.00187729891273572	0.109329034725333	0.728723063611474	0.794661617395165	0.00535077044614885	0.00180314619327562	0.273184489546221	0.888977122413443	0.687642498503969
LORA	CELL2	303.15	LORA_CELL2_12_30.CSV	1.2	1.73683333333334		2.11481948945605	3.74858313413385				0.102333668566383	0.0268729779586629									84692.2777055505	4291.83959655955	0.335838125695807	14.774549490859	0.994890193148179	78210.3375938394	2430.64281405704	-21.4113453289105	8.36742654121424	0.998072005299547	4286.04070016763	2194.14659251621	0.000469372537858036	0.00267176823043819	0.000172270238192808	0.0118572804965788	2.66704644302513	2.66614015225198	0.00653773977868867	0.0137326712344647	3.63965909033225	3.22305125620618	0.0536228005381253	0.00479642646830794	0.0095909478190001	3.56845105161625	3.30875583632331	0.0588455254963756
LORA	CELL2	303.15	LORA_CELL2_1_30.CSV	1	1.95583333333334		2.6898266932388	4.09087339116283				0.0930752107143418	0.0657720898897075									84692.2777055505	4291.83959655955	0.335838125695807	14.774549490859	0.994890193148179	78210.3375938394	2430.64281405704	-21.4113453289105	8.36742654121424	0.998072005299547	5835.65277145532	1381.1677290722	0.000365861393993983	0.00373343198704526	0.000531429560983533	0.00679783906148566	4.20559782495482	4.20606490634036	0.00653773977868867	0.0137326712344647	3.63965909033225	3.22305125620618	0.0536228005381253	0.00479642646830794	0.0095909478190001	3.56845105161625	3.30875583632331	0.0588455254963756
LORA	CELL2	303.15	LORA_CELL2_09_30.CSV	0.9	2.166		3.19923087313803	3.35256232864291				0.0589489830184096	0.0971752840861379									84692.2777055505	4291.83959655955	0.335838125695807	14.774549490859	0.994890193148179	78210.3375938394	2430.64281405704	-21.4113453289105	8.36742654121424	0.998072005299547	4493.38800587593	1253.80083525057	0.000264068521812775	0.0127633092419388	0.000824078947859003	0.0152780982579966	3.40653972286099	3.45232638395843	0.00653773977868867	0.0137326712344647	3.63965909033225	3.22305125620618	0.0536228005381253	0.00479642646830794	0.0095909478190001	3.56845105161625	3.30875583632331	0.0588455254963756
LORA	CELL2	303.15	LORA_CELL2_07_30.CSV	0.7	2.81283333333334		2.89985632318765	5.26933950228531				0.087508746643388	0.0310663136046529									84692.2777055505	4291.83959655955	0.335838125695807	14.774549490859	0.994890193148179	78210.3375938394	2430.64281405704	-21.4113453289105	8.36742654121424	0.998072005299547	8739.33192910323	87.0229898543148	0.000281086264817503	0.00239945952261697	0.001	0.0477314769885845	8.91367565874401	9.11381604785012	0.00653773977868867	0.0137326712344647	3.63965909033225	3.22305125620618	0.0536228005381253	0.00479642646830794	0.0095909478190001	3.56845105161625	3.30875583632331	0.0588455254963756
LORA	CELL2	303.15	LORA_CELL2_06_30.CSV	0.6	3.27366666666667		5.57605369517331	8.98361554167635				0.0755980937822791	0.211028363644673									84692.2777055505	4291.83959655955	0.335838125695807	14.774549490859	0.994890193148179	78210.3375938394	2430.64281405704	-21.4113453289105	8.36742654121424	0.998072005299547	10286.8027822511	8119.48007639273	0.000223819497393222	0.0107923127365415	0.000703240702765104	0.0076234319357297	3.70222313810469	3.72503241604941	0.00653773977868867	0.0137326712344647	3.63965909033225	3.22305125620618	0.0536228005381253	0.00479642646830794	0.0095909478190001	3.56845105161625	3.30875583632331	0.0588455254963756
LORA	CELL2	303.15	LORA_CELL2_05_30.CSV	0.5	3.93616666666667		5.51018939539473	6.91826500553789				0.0967872014744655	0.0873254792758291									84692.2777055505	4291.83959655955	0.335838125695807	14.774549490859	0.994890193148179	78210.3375938394	2430.64281405704	-21.4113453289105	8.36742654121424	0.998072005299547	10528.1848090348	3603.17608537832	0.000283249049381439	0.0111037302289376	0.000436843132678262	0.00899531241913149	7.56875638816327	7.5610001438449	0.00653773977868867	0.0137326712344647	3.63965909033225	3.22305125620618	0.0536228005381253	0.00479642646830794	0.0095909478190001	3.56845105161625	3.30875583632331	0.0588455254963756
LORA	CELL2	308.15	LORA_CELL2_12_35.CSV	1.2	1.61866666666667		3.43011999129278	3.68818182289117				0.119348039228856	0.103449451180883									84692.2777055505	4291.83959655955	0.335838125695807	14.774549490859	0.994890193148179	78210.3375938394	2430.64281405704	-21.4113453289105	8.36742654121424	0.998072005299547	2554.87209717181	4438.39841578365	0.000709019182068391	0.00473187845104314	0.000466275210640167	0.0090116039092893	5.48488342111398	5.05394601634231	0.0196703947770924	0.0157485891282537	3.00161754606806	4.28126775970407	0.2805840212949	0.0250964992617186	0.0114045270266134	-0.191055324077607	3.86959052629726	0.547640442522349
LORA	CELL2	308.15	LORA_CELL2_1_35.CSV	1	2.05016666666667		4.08350056826704	4.16964698056891				0.15195213152168	0.0868307426365956									84692.2777055505	4291.83959655955	0.335838125695807	14.774549490859	0.994890193148179	78210.3375938394	2430.64281405704	-21.4113453289105	8.36742654121424	0.998072005299547	2157.69783009898	6081.57148805807	0.000982287827487419	0.00471910472705859	0.000334343500786446	0.00605670446302079	4.58727523583206	4.57559588554027	0.0196703947770924	0.0157485891282537	3.00161754606806	4.28126775970407	0.2805840212949	0.0250964992617186	0.0114045270266134	-0.191055324077607	3.86959052629726	0.547640442522349
LORA	CELL2	308.15	LORA_CELL2_09_35.CSV	0.9	2.15766666666667		2.25333644185285	4.47619971498278				0.159712083456781	0.00347520719965043									84692.2777055505	4291.83959655955	0.335838125695807	14.774549490859	0.994890193148179	78210.3375938394	2430.64281405704	-21.4113453289105	8.36742654121424	0.998072005299547	2337.20321396175	8404.91922276928	0.000992011749113592	0.00647625569360566	1.13825930565761e-05	0.00374542531502031	6.43450769230858	6.4687682542668	0.0196703947770924	0.0157485891282537	3.00161754606806	4.28126775970407	0.2805840212949	0.0250964992617186	0.0114045270266134	-0.191055324077607	3.86959052629726	0.547640442522349
LORA	CELL2	308.15	LORA_CELL2_07_35.CSV	0.7	2.7825		5.30674024580349	6.590130211888				0.149283651296275	0.147519304413251									84692.2777055505	4291.83959655955	0.335838125695807	14.774549490859	0.994890193148179	78210.3375938394	2430.64281405704	-21.4113453289105	8.36742654121424	0.998072005299547	3170.8983460973	7388.51671334266	0.000796064701635828	0.010493344856983	0.000515344332240859	0.00883292320174118	11.3066889804479	11.200774585385	0.0196703947770924	0.0157485891282537	3.00161754606806	4.28126775970407	0.2805840212949	0.0250964992617186	0.0114045270266134	-0.191055324077607	3.86959052629726	0.547640442522349
LORA	CELL2	308.15	LORA_CELL2_06_35.CSV	0.6	3.24183333333334		4.63923912025886	6.1447729723922				0.0580979096984656	0.0915237664895772									84692.2777055505	4291.83959655955	0.335838125695807	14.774549490859	0.994890193148179	78210.3375938394	2430.64281405704	-21.4113453289105	8.36742654121424	0.998072005299547	6416.07606617612	11157.1606423941	0.000217797571679719	0.00962400772137051	0.000260186236633405	0.00748639810255801	12.366111522832	12.3638249777757	0.0196703947770924	0.0157485891282537	3.00161754606806	4.28126775970407	0.2805840212949	0.0250964992617186	0.0114045270266134	-0.191055324077607	3.86959052629726	0.547640442522349
LORA	CELL2	308.15	LORA_CELL2_05_35.CSV	0.5	3.89133333333334		6.32212319517394	7.72428093415869				0.172057687392212	0.0937037631110908									84692.2777055505	4291.83959655955	0.335838125695807	14.774549490859	0.994890193148179	78210.3375938394	2430.64281405704	-21.4113453289105	8.36742654121424	0.998072005299547	5503.8050889073	7463.21944674062	0.000696417758061692	0.0106721963438612	0.000325702584412441	0.00135327752456968	8.55743240241908	8.57044854007731	0.0196703947770924	0.0157485891282537	3.00161754606806	4.28126775970407	0.2805840212949	0.0250964992617186	0.0114045270266134	-0.191055324077607	3.86959052629726	0.547640442522349
LORA	CELL2	313.15	LORA_CELL2_12_40.CSV	1.2	1.60066666666667		2.89572845494251	3.71909026936144				0.0680475718345821	0.124012562052124									84692.2777055505	4291.83959655955	0.335838125695807	14.774549490859	0.994890193148179	78210.3375938394	2430.64281405704	-21.4113453289105	8.36742654121424	0.998072005299547	4016.99375932569	3236.23236498689	0.000322395768046508	0.00448103032449711	0.000654595642023177	0.00504928004281067	4.54659580451247	4.53967553793712	-0.0146672772597756	0.0113694877204391	12.0010857138801	3.46361736208254	0.293815832615955	-0.0118559455389695	0.00939788081517914	12.1096287894318	3.60138127077298	0.284631211863857
LORA	CELL2	313.15	LORA_CELL2_1_40.CSV	1	1.911		2.48794671902756	3.69848684702952				0.0673804237393295	0.0370659629186638									84692.2777055505	4291.83959655955	0.335838125695807	14.774549490859	0.994890193148179	78210.3375938394	2430.64281405704	-21.4113453289105	8.36742654121424	0.998072005299547	7804.83412727702	2686.99145767217	0.000229023041089682	0.00247071460083805	0.000214718479055899	0.0094845715035072	6.38170847100657	6.25176347683527	-0.0146672772597756	0.0113694877204391	12.0010857138801	3.46361736208254	0.293815832615955	-0.0118559455389695	0.00939788081517914	12.1096287894318	3.60138127077298	0.284631211863857
LORA	CELL2	313.15	LORA_CELL2_09_40.CSV	0.9	2.13333333333334		2.93014798618347	2.93290432150522				0.0298368741133147	0.0694275538070499									84692.2777055505	4291.83959655955	0.335838125695807	14.774549490859	0.994890193148179	78210.3375938394	2430.64281405704	-21.4113453289105	8.36742654121424	0.998072005299547	7964.39617657692	1460.81876845997	0.000100393171113637	0.00801930072972485	0.000545457568080231	0.0215770266323435	12.4633021293676	12.5340756141694	-0.0146672772597756	0.0113694877204391	12.0010857138801	3.46361736208254	0.293815832615955	-0.0118559455389695	0.00939788081517914	12.1096287894318	3.60138127077298	0.284631211863857
LORA	CELL2	313.15	LORA_CELL2_07_40.CSV	0.7	2.75233333333334		3.99101417544062	4.9611929402407				0.0627912737852229	0.0711073785315061									84692.2777055505	4291.83959655955	0.335838125695807	14.774549490859	0.994890193148179	78210.3375938394	2430.64281405704	-21.4113453289105	8.36742654121424	0.998072005299547	13724.0750386821	3365.38650498358	0.000160947794345452	0.00264090223119949	0.000368064957850457	0.00287498231741041	10.5238304937597	10.5237268061503	-0.0146672772597756	0.0113694877204391	12.0010857138801	3.46361736208254	0.293815832615955	-0.0118559455389695	0.00939788081517914	12.1096287894318	3.60138127077298	0.284631211863857
LORA	CELL2	313.15	LORA_CELL2_06_40.CSV	0.6	3.36166666666667		4.13872031443302	6.01873957786117				0.0913575855030659	0.061459565344408									84692.2777055505	4291.83959655955	0.335838125695807	14.774549490859	0.994890193148179	78210.3375938394	2430.64281405704	-21.4113453289105	8.36742654121424	0.998072005299547	9381.30295761923	1772.83567183968	0.000283230690150189	0.00345897662104329	0.000438311153204628	0.0148802377857719	12.9649567566745	12.992893127339	-0.0146672772597756	0.0113694877204391	12.0010857138801	3.46361736208254	0.293815832615955	-0.0118559455389695	0.00939788081517914	12.1096287894318	3.60138127077298	0.284631211863857
LORA	CELL2	313.15	LORA_CELL2_05_40.CSV	0.5	9.82416666666667		9.92266486263783	12.1573617796644				0.00330511716772999	0.153469727906026									84692.2777055505	4291.83959655955	0.335838125695807	14.774549490859	0.994890193148179	78210.3375938394	2430.64281405704	-21.4113453289105	8.36742654121424	0.998072005299547	9849.81959711549	2563.31579507486	1e-05	0.00286154541739292	0.000910225387554965	0.0149687349998089	1.92287887478804	1.99388345356538	-0.0146672772597756	0.0113694877204391	12.0010857138801	3.46361736208254	0.293815832615955	-0.0118559455389695	0.00939788081517914	12.1096287894318	3.60138127077298	0.284631211863857
LORA	CELL4	283.15	LORA_CELL4_12_10.CSV	1.2	1.73366666666667	0.0141553633381364	3.88366666666667	5.047	184.140530940622	124.114185439778	13.1944153492427	0.13333333333333	0.21333333333333	90295.0380513655	59541.70121519	1.51650080882019	3903.9665338139	0.00196156837849097	0.00297472003253766	82272.6646934279	81292.3521835959	75853.0000815192	1691.30481811363	-28.6494740240667	5.82227415008227	0.999006662964687	74159.7462793094	8341.4623729915	-33.0605696555843	28.7152736916577	0.975321114583554	5767.33111584931	4684.92112697683	0.000317020709551692	0.00243549510938677	0.000622361758308894	0.00394286382923168	0.454638099331793	0.438926953621957	0.00210401017353548	0.00050405350447431	-0.0573041202058734	0.195414482842726	0.813291590538467	0.00144677623478558	0.000364951741138309	-0.00771345254668703	0.183518339024045	0.797115304956742
LORA	CELL4	283.15	LORA_CELL4_1_10.CSV	1	2.07133333333334	0.0169864360057604	4.64466666666667	6.028	181.864851531832	124.477254112581	15.5990893265169	0.15333333333333	0.24	90862.2894325783	68853.4193229187	1.31964817907502	4292.96690115665	0.00194124133779252	0.00256175559656305	82297.1879817634	81644.2079111427	75853.0000815192	1691.30481811363	-28.6494740240667	5.82227415008227	0.999006662964687	74159.7462793094	8341.4623729915	-33.0605696555843	28.7152736916577	0.975321114583554	4875.13714303498	3523.15803025118	0.000402854075070801	0.00344111894328037	0.000117210596197926	0.00497406795025149	0.657308838891898	0.658378332383763	0.00210401017353548	0.00050405350447431	-0.0573041202058734	0.195414482842726	0.813291590538467	0.00144677623478558	0.000364951741138309	-0.00771345254668703	0.183518339024045	0.797115304956742
LORA	CELL4	283.15	LORA_CELL4_09_10.CSV	0.9	2.3005	0.0169864360057604	5.1405	6.66716666666667	176.066558127238	121.829143796432	17.6198482423853	0.166666666666671	0.260000000000001	91848.9644251329	70608.0258115785	1.30082895491565	4460.54069489498	0.0019634339872473	0.00255409178167677	82270.4267006559	81651.2614286662	75853.0000815192	1691.30481811363	-28.6494740240667	5.82227415008227	0.999006662964687	74159.7462793094	8341.4623729915	-33.0605696555843	28.7152736916577	0.975321114583554	3826.72148392299	2065.98232924753	0.000396769729962381	0.00808174940576858	5.34597680031893e-05	0.0137167689292483	0.364879109341588	0.36517415875669	0.00210401017353548	0.00050405350447431	-0.0573041202058734	0.195414482842726	0.813291590538467	0.00144677623478558	0.000364951741138309	-0.00771345254668703	0.183518339024045	0.797115304956742
LORA	CELL4	283.15	LORA_CELL4_07_10.CSV	0.7	2.94833333333334	0.0198175086733885	6.58833333333334	8.54166666666667	163.053514683952	115.781211710591	22.9174383906048	0.2	0.31666666666667	94199.1319719421	80266.2858273479	1.17358279383406	5025.80236079415	0.00198207532606441	0.00232612949875223	82248.180530381	81871.3602169885	75853.0000815192	1691.30481811363	-28.6494740240667	5.82227415008227	0.999006662964687	74159.7462793094	8341.4623729915	-33.0605696555843	28.7152736916577	0.975321114583554	6460.18166986815	4196.6710730415	0.000486179801218218	0.00247246482848831	0.00128624203052614	0.00268222440616527	0.849217741444813	0.784244123826042	0.00210401017353548	0.00050405350447431	-0.0573041202058734	0.195414482842726	0.813291590538467	0.00144677623478558	0.000364951741138309	-0.00771345254668703	0.183518339024045	0.797115304956742
LORA	CELL4	283.15	LORA_CELL4_06_10.CSV	0.6	3.42683333333334	0.0212330450072004	7.6935	9.98683333333334	154.571067100857	111.043452544858	26.2921281490127	0.233333333333341	0.36666666666666	98115.4609862025	79633.6933210448	1.23208477334648	5070.92043602673	0.00189647798205187	0.00233662164467296	82352.1100802656	81860.7652205282	75853.0000815192	1691.30481811363	-28.6494740240667	5.82227415008227	0.999006662964687	74159.7462793094	8341.4623729915	-33.0605696555843	28.7152736916577	0.975321114583554	3949.72402711643	6058.93708736608	0.00102376887135445	0.00198313024135728	4.42532441518511e-05	0.0052991421026812	0.930865346853557	0.864736981944432	0.00210401017353548	0.00050405350447431	-0.0573041202058734	0.195414482842726	0.813291590538467	0.00144677623478558	0.000364951741138309	-0.00771345254668703	0.183518339024045	0.797115304956742
LORA	CELL4	283.15	LORA_CELL4_05_10.CSV	0.5	4.11	0.0254796540086404	9.21	11.9366666666667	136.861151985827	101.203021675105	34.0582566055172	0.27333333333333	0.446666666666701	103571.234197247	84445.2965769723	1.2264890810448	5127.81371138832	0.00194401176421795	0.00238430920223596	82293.8305640528	81813.2021141591	75853.0000815192	1691.30481811363	-28.6494740240667	5.82227415008227	0.999006662964687	74159.7462793094	8341.4623729915	-33.0605696555843	28.7152736916577	0.975321114583554	4282.80137035228	4050.21433793833	0.00118709159532827	0.00132089889092282	0.00193440219678704	0.00229850157529512	1.09045138622276	1.02697218673021	0.00210401017353548	0.00050405350447431	-0.0573041202058734	0.195414482842726	0.813291590538467	0.00144677623478558	0.000364951741138309	-0.00771345254668703	0.183518339024045	0.797115304956742
LORA	CELL4	288.15	LORA_CELL4_12_15.CSV	1.2	1.7145	0.0141553633381323	3.64783333333334	4.6445	173.363647837252	125.198764718572	22.5233155479086	0.12333333333334	0.180000000000001	86465.5903477153	85117.0142454205	1.01584379003716	4271.26877626677	0.0030861390183841	0.00313503515701688	82681.6933588878	82644.0324148241	75853.0000815192	1691.30481811363	-28.6494740240667	5.82227415008227	0.999006662964687	74159.7462793094	8341.4623729915	-33.0605696555843	28.7152736916577	0.975321114583554	3446.89472882942	1946.65356810243	0.000326898136572144	0.0060319840437152	0.000265033338782308	0.00604017943803741	0.567688077555497	0.577959827281415	0.00280164380578226	0.00123248133267221	0.180469800538112	0.45154480892595	0.56366733831964	0.00208329678874469	0.00102813039888483	0.26538803490583	0.478474239290082	0.506530851962077
LORA	CELL4	288.15	LORA_CELL4_1_15.CSV	1	2.05483333333334	0.0169864360057604	4.37483333333334	5.56483333333334	163.041606820957	119.895142030728	27.6052256384942	0.143333333333341	0.21666666666667	71365.9777839797	82708.5680323605	0.862860758948905	4411.7631259851	0.00309162246321619	0.00266763970499421	82677.4402890689	83030.8250450885	75853.0000815192	1691.30481811363	-28.6494740240667	5.82227415008227	0.999006662964687	74159.7462793094	8341.4623729915	-33.0605696555843	28.7152736916577	0.975321114583554	2986.84104311518	4943.70638610455	0.000775900723413984	0.00079847435662236	0.00064318183922568	0.00225323697177283	0.787421549386289	0.856254156964862	0.00280164380578226	0.00123248133267221	0.180469800538112	0.45154480892595	0.56366733831964	0.00208329678874469	0.00102813039888483	0.26538803490583	0.478474239290082	0.506530851962077
LORA	CELL4	288.15	LORA_CELL4_09_15.CSV	0.9	2.277	0.0169864360057604	4.84366666666667	6.15033333333334	152.242162099912	113.880737423844	32.3530452051705	0.15333333333334	0.243333333333339	87319.5592002997	78324.2754428637	1.11484668969581	4537.79538277717	0.00321898825600333	0.00358867840137502	82580.7193625078	82320.2557195461	75853.0000815192	1691.30481811363	-28.6494740240667	5.82227415008227	0.999006662964687	74159.7462793094	8341.4623729915	-33.0605696555843	28.7152736916577	0.975321114583554	4333.54820518346	3428.03662351082	0.000566781787640352	0.00121010352978456	0.000336047487768521	0.0196819290519689	1.54660471695972	1.61204562564905	0.00280164380578226	0.00123248133267221	0.180469800538112	0.45154480892595	0.56366733831964	0.00208329678874469	0.00102813039888483	0.26538803490583	0.478474239290082	0.506530851962077
LORA	CELL4	288.15	LORA_CELL4_07_15.CSV	0.7	2.9225	0.0198175086733885	6.21916666666667	7.89583333333334	130.080663411407	100.898145798476	44.9346319413761	0.206666666666671	0.26666666666666	107356.721911314	97121.4899363843	1.10538586240424	4941.39404860167	0.00313035817061782	0.00346025366606252	82647.6092415638	82407.563604902	75853.0000815192	1691.30481811363	-28.6494740240667	5.82227415008227	0.999006662964687	74159.7462793094	8341.4623729915	-33.0605696555843	28.7152736916577	0.975321114583554	5015.6594225475	3561.03214996528	0.000539020506698383	0.00345592799909154	0.000133816441098132	0.0080011700983962	1.14383204523069	1.18245045106601	0.00280164380578226	0.00123248133267221	0.180469800538112	0.45154480892595	0.56366733831964	0.00208329678874469	0.00102813039888483	0.26538803490583	0.478474239290082	0.506530851962077
LORA	CELL4	288.15	LORA_CELL4_06_15.CSV	0.6	3.4	0.0226485813410123	7.26	9.22	115.682384170363	91.9911406714492	55.0215657175323	0.18	0.299999999999997	96110.8841585987	93495.5681443926	1.0279726201585	7128.97237777784	0.00364660098667255	0.00374860597094235	82281.8954220871	82215.798891808	75853.0000815192	1691.30481811363	-28.6494740240667	5.82227415008227	0.999006662964687	74159.7462793094	8341.4623729915	-33.0605696555843	28.7152736916577	0.975321114583554	5105.26005854073	2649.28927940325	0.000507891677543896	0.00668872495026483	0.000316570226025718	0.0102646587815634	1.24405701559207	1.24411930675672	0.00280164380578226	0.00123248133267221	0.180469800538112	0.45154480892595	0.56366733831964	0.00208329678874469	0.00102813039888483	0.26538803490583	0.478474239290082	0.506530851962077
LORA	CELL4	288.15	LORA_CELL4_05_15.CSV	0.5	4.08183333333334	0.0268951903424566	8.74183333333334	11.1018333333334	97.7790490102326	80.538070792795	72.0569137242916	0.219999999999999	0.3533333333332	115011.031760591	100085.771497262	1.14912469614863	7114.65801138785	0.00362816838820395	0.00416921789667091	82294.0362504194	81961.0191909545	75853.0000815192	1691.30481811363	-28.6494740240667	5.82227415008227	0.999006662964687	74159.7462793094	8341.4623729915	-33.0605696555843	28.7152736916577	0.975321114583554	4120.4300431532	3232.26800083705	0.000726329785266946	0.00830595008189023	0.000117136293374075	0.0105517564666701	1.69134800418945	1.69156776476504	0.00280164380578226	0.00123248133267221	0.180469800538112	0.45154480892595	0.56366733831964	0.00208329678874469	0.00102813039888483	0.26538803490583	0.478474239290082	0.506530851962077
LORA	CELL4	293.15	LORA_CELL4_12_20.CSV	1.2	1.69933333333334	0.0141553633381322	3.43933333333334	4.28266666666667	143.447923420638	113.408096179155	43.80168039493	0.12333333333333	0.15333333333334	120391.954899513	87755.9984808827	1.37189430903393	4318.90433779637	0.00500242330706356	0.00686279606633921	82981.0694448556	82210.391574397	75853.0000815192	1691.30481811363	-28.6494740240667	5.82227415008227	0.999006662964687	74159.7462793094	8341.4623729915	-33.0605696555843	28.7152736916577	0.975321114583554	2229.68716395689	3060.76859086463	0.000493473331433414	0.00739973293402161	0.000133482776304965	0.004219455850142	0.59280683173047	1.0892319955361	0.00772292272293735	0.00266418945276134	-0.615304269530549	0.818944373356922	0.677496778770265	0.00548191417665777	0.000934276075515914	-0.340730220454631	0.367815759878228	0.895909708315146
LORA	CELL4	293.15	LORA_CELL4_1_20.CSV	1	2.03183333333334	0.0155708996719444	4.12183333333334	5.13183333333334	127.515873341983	103.063915464166	55.2612088753804	0.11333333333334	0.17333333333332	122464.996192206	101114.936609985	1.21114644678631	6097.4794720536	0.0058113945598924	0.00703844987208695	82615.7123870206	82148.7919189419	75853.0000815192	1691.30481811363	-28.6494740240667	5.82227415008227	0.999006662964687	74159.7462793094	8341.4623729915	-33.0605696555843	28.7152736916577	0.975321114583554	5017.81278703235	7094.71001735372	0.000379621317717367	0.0013475263733864	0.000377413993203266	0.00207004159193369	1.35266910175025	1.32376948045857	0.00772292272293735	0.00266418945276134	-0.615304269530549	0.818944373356922	0.677496778770265	0.00548191417665777	0.000934276075515914	-0.340730220454631	0.367815759878228	0.895909708315146
LORA	CELL4	293.15	LORA_CELL4_09_20.CSV	0.9	2.2535	0.0155708996719485	4.57683333333334	5.6935	116.311226256585	95.6960392267862	64.5037253050594	0.126666666666681	0.18666666666668	123951.106760871	98348.4997161574	1.26032534424628	6199.00654196282	0.00583284588616293	0.00735128349941378	82606.7320051221	82042.7981223382	75853.0000815192	1691.30481811363	-28.6494740240667	5.82227415008227	0.999006662964687	74159.7462793094	8341.4623729915	-33.0605696555843	28.7152736916577	0.975321114583554	4135.97423264674	4101.11306171896	0.000553677624501472	0.000794573250997101	0.000844512903019238	0.000913334069813557	1.50084796570574	1.44857432963705	0.00772292272293735	0.00266418945276134	-0.615304269530549	0.818944373356922	0.677496778770265	0.00548191417665777	0.000934276075515914	-0.340730220454631	0.367815759878228	0.895909708315146
LORA	CELL4	293.15	LORA_CELL4_07_20.CSV	0.7	2.89033333333334	0.0198175086733885	5.887	7.31033333333334	90.8348016848268	78.9677238323579	96.1543853784301	0.15333333333332	0.246666666666661	128198.213509678	110901.350545317	1.15596620671714	6521.97494798283	0.00626707517137889	0.00724452711307	82431.7173379158	82078.45347371	75853.0000815192	1691.30481811363	-28.6494740240667	5.82227415008227	0.999006662964687	74159.7462793094	8341.4623729915	-33.0605696555843	28.7152736916577	0.975321114583554	5587.2860079061	4846.82672735297	0.00048057925546859	0.00225690221121752	0.000145880725789622	0.00532784245558583	1.95503553602952	1.93619125643634	0.00772292272293735	0.00266418945276134	-0.615304269530549	0.818944373356922	0.677496778770265	0.00548191417665777	0.000934276075515914	-0.340730220454631	0.367815759878228	0.895909708315146
LORA	CELL4	293.15	LORA_CELL4_06_20.CSV	0.6	3.36666666666667	0.0226485813410168	6.87666666666667	8.52	75.3635170894042	68.4142392028858	125.855144801894	0.186666666666659	0.29333333333334	129879.253807899	108930.209791883	1.19231620003341	6101.63871118808	0.00660916529934979	0.0078802148551134	82302.1770062005	81873.449105285	75853.0000815192	1691.30481811363	-28.6494740240667	5.82227415008227	0.999006662964687	74159.7462793094	8341.4623729915	-33.0605696555843	28.7152736916577	0.975321114583554	3113.65471272994	4014.66481313712	0.000778489777390973	0.00912518074154124	0.00119721329483445	0.00379426892308707	2.32096801836917	2.32715795772973	0.00772292272293735	0.00266418945276134	-0.615304269530549	0.818944373356922	0.677496778770265	0.00548191417665777	0.000934276075515914	-0.340730220454631	0.367815759878228	0.895909708315146
LORA	CELL4	293.15	LORA_CELL4_05_20.CSV	0.5	4.04216666666667		5.07636318795084	7.42942056174736				0.170236828903649	0.0559519624259529									75853.0000815192	1691.30481811363	-28.6494740240667	5.82227415008227	0.999006662964687	74159.7462793094	8341.4623729915	-33.0605696555843	28.7152736916577	0.975321114583554	4390.70140835775	3788.9680423305	0.000771460771309343	0.00782247552325422	0.00027294939142534	0.0117615596699677	2.47692740641875	2.45041769771196	0.00772292272293735	0.00266418945276134	-0.615304269530549	0.818944373356922	0.677496778770265	0.00548191417665777	0.000934276075515914	-0.340730220454631	0.367815759878228	0.895909708315146
LORA	CELL4	298.15	LORA_CELL4_12_25.CSV	1.2	1.6855	0.0141553633381365	3.26216666666667	3.96216666666667	102.889814258864	90.779715553356	92.6278169005132	0.0999999999999996	0.146666666666659	129314.002054019	113479.318411797	1.13953805736443	4973.78482378422	0.00974004451699075	0.0110991514075347	82786.5524506045	82462.74577645	75853.0000815192	1691.30481811363	-28.6494740240667	5.82227415008227	0.999006662964687	74159.7462793094	8341.4623729915	-33.0605696555843	28.7152736916577	0.975321114583554	4631.24065947565	1665.34201075861	0.000292197526948635	0.00103105999495438	0.000239800044045178	0.00438537684880718	1.75750790693346	1.61955700473389	0.0103149060076445	0.00912105380036044	0.224037866708948	2.57308412385941	0.242268041442237	0.00895131993616595	0.00671228333064549	0.00707793879692388	2.35541925871523	0.307768891605227
LORA	CELL4	298.15	LORA_CELL4_1_25.CSV	1	2.01066666666667	0.0155708996719485	3.914	4.754	88.6080169445729	81.0385385686118	118.433974949011	0.11333333333332	0.173333333333341	140622.889733323	116176.639647165	1.21042311225736	5392.29804507351	0.0103148448492936	0.0124853266049338	82644.4138783398	82171.0105047997	75853.0000815192	1691.30481811363	-28.6494740240667	5.82227415008227	0.999006662964687	74159.7462793094	8341.4623729915	-33.0605696555843	28.7152736916577	0.975321114583554	4686.83252083541	5547.53493323882	0.000379283238343961	0.00127055445582763	0.000466773285983751	0.00181379204516272	2.05360185309497	2.01962361845892	0.0103149060076445	0.00912105380036044	0.224037866708948	2.57308412385941	0.242268041442237	0.00895131993616595	0.00671228333064549	0.00707793879692388	2.35541925871523	0.307768891605227
LORA	CELL4	298.15	LORA_CELL4_09_25.CSV	0.9	2.231	0.0169864360057604	4.35766666666667	5.281	79.0429580392894	74.4599949772275	139.084847069296	0.12666666666666	0.206666666666681	138614.305931361	116374.619565131	1.19110426697278	5091.71956304403	0.010846322034707	0.0129191004565003	82519.8670700714	82086.3477451009	75853.0000815192	1691.30481811363	-28.6494740240667	5.82227415008227	0.999006662964687	74159.7462793094	8341.4623729915	-33.0605696555843	28.7152736916577	0.975321114583554	4462.81469356118	1898.59101321854	0.000276365043992178	0.00502621030518748	0.000187780007389765	0.00607899779929627	3.50400126420481	3.50740441682179	0.0103149060076445	0.00912105380036044	0.224037866708948	2.57308412385941	0.242268041442237	0.00895131993616595	0.00671228333064549	0.00707793879692388	2.35541925871523	0.307768891605227
LORA	CELL4	298.15	LORA_CELL4_07_25.CSV	0.7	3.11233333333334		5.57840220038214	6.61281490333547				0.155109811780775	0.16268814551709									75853.0000815192	1691.30481811363	-28.6494740240667	5.82227415008227	0.999006662964687	74159.7462793094	8341.4623729915	-33.0605696555843	28.7152736916577	0.975321114583554	2803.34986999896	5134.39429580398	0.000879686439941125	0.001	0.000681771085026105	0.00193994818862235	2.80521071142367	2.79331445559564	0.0103149060076445	0.00912105380036044	0.224037866708948	2.57308412385941	0.242268041442237	0.00895131993616595	0.00671228333064549	0.00707793879692388	2.35541925871523	0.307768891605227
LORA	CELL4	298.15	LORA_CELL4_06_25.CSV	0.6	3.627		5.72458109670557	7.55986779225381				0.138337004214588	0.172501657342672									75853.0000815192	1691.30481811363	-28.6494740240667	5.82227415008227	0.999006662964687	74159.7462793094	8341.4623729915	-33.0605696555843	28.7152736916577	0.975321114583554	2549.80067506637	5764.71172432232	0.000822645125643388	0.00924813837100403	0.000682231476668704	0.00273877963913661	3.24385321164699	3.3558803505638	0.0103149060076445	0.00912105380036044	0.224037866708948	2.57308412385941	0.242268041442237	0.00895131993616595	0.00671228333064549	0.00707793879692388	2.35541925871523	0.307768891605227
LORA	CELL4	298.15	LORA_CELL4_05_25.CSV	0.5	4.00966666666667		4.87830126500412	6.17759064646232				0.138340100842345	0.0311629228746384									75853.0000815192	1691.30481811363	-28.6494740240667	5.82227415008227	0.999006662964687	74159.7462793094	8341.4623729915	-33.0605696555843	28.7152736916577	0.975321114583554	2723.56262800672	8616.74659630911	0.000795988297644648	0.0117447180567548	0.000100807722337978	0.00194497607950591	5.13278241787558	5.19398325698571	0.0103149060076445	0.00912105380036044	0.224037866708948	2.57308412385941	0.242268041442237	0.00895131993616595	0.00671228333064549	0.00707793879692388	2.35541925871523	0.307768891605227
LORA	CELL4	303.15	LORA_CELL4_12_30.CSV	1.2	1.66683333333334		2.79365661467971	3.49782144233359				0.049639058320176	0.111970530466308									75853.0000815192	1691.30481811363	-28.6494740240667	5.82227415008227	0.999006662964687	74159.7462793094	8341.4623729915	-33.0605696555843	28.7152736916577	0.975321114583554	5714.91793319428	2965.57573830457	0.000197172259430249	0.00188065495270661	0.000617414043873664	0.00369749198158317	3.39285942778822	3.36610543105889	0.0593498492946933	0.0293705713721587	-6.28712810452488	6.22256952511132	0.505154418362512	0.0427299785310975	0.0115997286225679	-5.67225713284746	3.274203815102	0.772335102576141
LORA	CELL4	303.15	LORA_CELL4_1_30.CSV	1	1.99616666666667		3.04494761682001	4.19511876726679				0.0488561290588856	0.142257598896748									75853.0000815192	1691.30481811363	-28.6494740240667	5.82227415008227	0.999006662964687	74159.7462793094	8341.4623729915	-33.0605696555843	28.7152736916577	0.975321114583554	5110.6591355201	2649.87894234825	0.000205214419968669	0.00397319438561867	0.000829831153966401	0.00583264045987821	5.30679236492504	5.27458959210196	0.0593498492946933	0.0293705713721587	-6.28712810452488	6.22256952511132	0.505154418362512	0.0427299785310975	0.0115997286225679	-5.67225713284746	3.274203815102	0.772335102576141
LORA	CELL4	303.15	LORA_CELL4_09_30.CSV	0.9	2.21583333333334		2.80281647160934	3.87912884087324				0.0603127555245857	0.0429176462788433									75853.0000815192	1691.30481811363	-28.6494740240667	5.82227415008227	0.999006662964687	74159.7462793094	8341.4623729915	-33.0605696555843	28.7152736916577	0.975321114583554	8434.6279645231	2074.5547616074	0.000197198443670057	0.00101440952250878	0.000282944152229175	0.00661738120735946	3.72080855276652	3.68869798093951	0.0593498492946933	0.0293705713721587	-6.28712810452488	6.22256952511132	0.505154418362512	0.0427299785310975	0.0115997286225679	-5.67225713284746	3.274203815102	0.772335102576141
LORA	CELL4	303.15	LORA_CELL4_07_30.CSV	0.7	3.0735		3.88170293933778	3.89988091923082				0.0282656857017695	0.0691144466615381									75853.0000815192	1691.30481811363	-28.6494740240667	5.82227415008227	0.999006662964687	74159.7462793094	8341.4623729915	-33.0605696555843	28.7152736916577	0.975321114583554	9479.53325684549	1516.52168297149	8.71752750731754e-05	0.00271876393584948	0.000532932003816901	0.00291626458088347	5.43557479483902	5.43502436105935	0.0593498492946933	0.0293705713721587	-6.28712810452488	6.22256952511132	0.505154418362512	0.0427299785310975	0.0115997286225679	-5.67225713284746	3.274203815102	0.772335102576141
LORA	CELL4	303.15	LORA_CELL4_06_30.CSV	0.6	3.31266666666667		4.18657832050072	5.67189077429268				0.0952592635564169	0.0941827582726846									75853.0000815192	1691.30481811363	-28.6494740240667	5.82227415008227	0.999006662964687	74159.7462793094	8341.4623729915	-33.0605696555843	28.7152736916577	0.975321114583554	6802.51329271825	954.855589964036	0.000346816537668724	0.00282594111389476	0.000915229133095363	0.0242673957067549	6.13812913187037	6.13363188489503	0.0593498492946933	0.0293705713721587	-6.28712810452488	6.22256952511132	0.505154418362512	0.0427299785310975	0.0115997286225679	-5.67225713284746	3.274203815102	0.772335102576141
LORA	CELL4	303.15	LORA_CELL4_05_30.CSV	0.5	3.97583333333334		4.1573547806043	6.36623156962454				0.0775363118580065	0.0397543817917295									75853.0000815192	1691.30481811363	-28.6494740240667	5.82227415008227	0.999006662964687	74159.7462793094	8341.4623729915	-33.0605696555843	28.7152736916577	0.975321114583554	10540.8512480963	231.223156836834	0.00022677468641092	0.00126909542374014	0.000785048737134304	0.0417333404273424	12.5904674778785	12.59869591386	0.0593498492946933	0.0293705713721587	-6.28712810452488	6.22256952511132	0.505154418362512	0.0427299785310975	0.0115997286225679	-5.67225713284746	3.274203815102	0.772335102576141
LORA	CELL4	308.15	LORA_CELL4_12_35.CSV	1.2	1.65466666666667		1.89559889272817	2.45884742299362				0.0429468450484508	0.016596244495856									75853.0000815192	1691.30481811363	-28.6494740240667	5.82227415008227	0.999006662964687	74159.7462793094	8341.4623729915	-33.0605696555843	28.7152736916577	0.975321114583554	3888.57308599801	2337.30604205778	0.000206806131334563	0.00401051347868253	0.000103081163410411	0.00607913829153419	6.2083269252662	6.18751615526425	0.29695755221423	0.108790110268544	-33.8000878522716	23.7081675041479	0.650683097118636	0.189043700241952	0.038722728034628	-29.3568211643085	12.6123086199026	0.856289618214912
LORA	CELL4	308.15	LORA_CELL4_1_35.CSV	1	1.97833333333334		2.10144906557695	3.1072148380244				0.0592404084515269	0.00841262909527296									75853.0000815192	1691.30481811363	-28.6494740240667	5.82227415008227	0.999006662964687	74159.7462793094	8341.4623729915	-33.0605696555843	28.7152736916577	0.975321114583554	4027.22663644877	2375.24856926744	0.000280312385320961	0.00247902682125281	5.18327781928006e-05	0.0051387809398576	8.84650743505296	8.90264455493266	0.29695755221423	0.108790110268544	-33.8000878522716	23.7081675041479	0.650683097118636	0.189043700241952	0.038722728034628	-29.3568211643085	12.6123086199026	0.856289618214912
LORA	CELL4	308.15	LORA_CELL4_09_35.CSV	0.9	2.1935		3.3726363385652	4.57730739372383				0.0702027977838674	0.138929838840179									75853.0000815192	1691.30481811363	-28.6494740240667	5.82227415008227	0.999006662964687	74159.7462793094	8341.4623729915	-33.0605696555843	28.7152736916577	0.975321114583554	3128.70524514912	3265.10163789279	0.000376876773672874	0.00232444862802769	0.000730086734838146	0.00187730408952465	10.472556942607	10.4103490293402	0.29695755221423	0.108790110268544	-33.8000878522716	23.7081675041479	0.650683097118636	0.189043700241952	0.038722728034628	-29.3568211643085	12.6123086199026	0.856289618214912
LORA	CELL4	308.15	LORA_CELL4_07_35.CSV	0.7	2.81466666666667		3.96789142587067	5.91584642475511				0.0791425013864331	0.179539760238963									75853.0000815192	1691.30481811363	-28.6494740240667	5.82227415008227	0.999006662964687	74159.7462793094	8341.4623729915	-33.0605696555843	28.7152736916577	0.975321114583554	2354.79884718995	3308.85733991043	0.000489733872844459	0.010214728091753	0.00093723586105782	0.00453262291839529	23.6827255577968	23.6879138203272	0.29695755221423	0.108790110268544	-33.8000878522716	23.7081675041479	0.650683097118636	0.189043700241952	0.038722728034628	-29.3568211643085	12.6123086199026	0.856289618214912
LORA	CELL4	308.15	LORA_CELL4_06_35.CSV	0.6	3.28366666666667		4.67841859613377	5.48387120481228				0.121908470849932	0.102976572790789									75853.0000815192	1691.30481811363	-28.6494740240667	5.82227415008227	0.999006662964687	74159.7462793094	8341.4623729915	-33.0605696555843	28.7152736916577	0.975321114583554	1451.6824213849	5062.84566213489	0.000960783094787708	0.0134873177267156	0.000434578631262845	0.00728911954599818	40.3499070449943	40.4056123986046	0.29695755221423	0.108790110268544	-33.8000878522716	23.7081675041479	0.650683097118636	0.189043700241952	0.038722728034628	-29.3568211643085	12.6123086199026	0.856289618214912
LORA	CELL4	308.15	LORA_CELL4_05_35.CSV	0.5	3.9455		4.704987382698	8.66528356361749				0.0917768195559618	0.208584106920731									75853.0000815192	1691.30481811363	-28.6494740240667	5.82227415008227	0.999006662964687	74159.7462793094	8341.4623729915	-33.0605696555843	28.7152736916577	0.975321114583554	759.487382698004	5678.41569329649	0.001	0.0331600416003348	0.000831179649138635	0.00263956102389237	76.8345693151474	76.9071692580706	0.29695755221423	0.108790110268544	-33.8000878522716	23.7081675041479	0.650683097118636	0.189043700241952	0.038722728034628	-29.3568211643085	12.6123086199026	0.856289618214912
LORA	CELL4	313.15	LORA_CELL4_12_40.CSV	1.2	1.76566666666667		2.39650037559308	3.03906361543569				0.041888010858463	0.0928815250876693									75853.0000815192	1691.30481811363	-28.6494740240667	5.82227415008227	0.999006662964687	74159.7462793094	8341.4623729915	-33.0605696555843	28.7152736916577	0.975321114583554	2515.33453054516	2084.55989432119	0.000250795153195663	0.00691947401632748	0.00061087088561861	0.00365521968783752	4.75871262723835	4.94864910240603	0.0199797198474524	0.0140342730485079	1.91510728703705	3.33948840554633	0.336291727619524	0.0161638056006902	0.0129848466742069	2.49157275926784	3.45623899382475	0.279224540954929
LORA	CELL4	313.15	LORA_CELL4_1_40.CSV	1	1.95783333333334		2.28644907138638	2.92014187580857				0.0149140230770815	0.0811695916712689									75853.0000815192	1691.30481811363	-28.6494740240667	5.82227415008227	0.999006662964687	74159.7462793094	8341.4623729915	-33.0605696555843	28.7152736916577	0.975321114583554	5384.34079016805	1558.78925473098	6.10317494489029e-05	0.00586076098094792	0.00061734358224153	0.00898563479517594	7.56107554858098	7.60534716534921	0.0199797198474524	0.0140342730485079	1.91510728703705	3.33948840554633	0.336291727619524	0.0161638056006902	0.0129848466742069	2.49157275926784	3.45623899382475	0.279224540954929
LORA	CELL4	313.15	LORA_CELL4_09_40.CSV	0.9	2.34816666666667		3.11202187456717	3.26556563981313				0.0480017094538023	0.0803151197815419									75853.0000815192	1691.30481811363	-28.6494740240667	5.82227415008227	0.999006662964687	74159.7462793094	8341.4623729915	-33.0605696555843	28.7152736916577	0.975321114583554	4050.87213776997	1003.16624135313	0.000226469496430834	0.00507052338332019	0.000761444291496663	0.0175442734472723	2.19612652810629	3.91052368065959	0.0199797198474524	0.0140342730485079	1.91510728703705	3.33948840554633	0.336291727619524	0.0161638056006902	0.0129848466742069	2.49157275926784	3.45623899382475	0.279224540954929
LORA	CELL4	313.15	LORA_CELL4_07_40.CSV	0.7	3.00683333333334		4.08622443619521	5.2496948911272				0.0392708170731456	0.149671500342483									75853.0000815192	1691.30481811363	-28.6494740240667	5.82227415008227	0.999006662964687	74159.7462793094	8341.4623729915	-33.0605696555843	28.7152736916577	0.975321114583554	8378.44140880993	2490.41746852409	0.000128829581803471	0.00338864928861184	0.000900596621305851	0.00439558585453783	6.07239417745104	5.40580316308368	0.0199797198474524	0.0140342730485079	1.91510728703705	3.33948840554633	0.336291727619524	0.0161638056006902	0.0129848466742069	2.49157275926784	3.45623899382475	0.279224540954929
LORA	CELL4	313.15	LORA_CELL4_06_40.CSV	0.6	3.25333333333334		5.2867384257311	5.54945444142905				0.0908094036439344	0.132594040464273									75853.0000815192	1691.30481811363	-28.6494740240667	5.82227415008227	0.999006662964687	74159.7462793094	8341.4623729915	-33.0605696555843	28.7152736916577	0.975321114583554	5560.72746032989	3325.73021510851	0.00036567249643217	0.00408155108190986	0.000690411115629472	0.0107902291563607	7.2779815323429	7.26739606904454	0.0199797198474524	0.0140342730485079	1.91510728703705	3.33948840554633	0.336291727619524	0.0161638056006902	0.0129848466742069	2.49157275926784	3.45623899382475	0.279224540954929
LORA	CELL4	313.15	LORA_CELL4_05_40.CSV	0.5	3.91		5.39131708322447	5.5945431056265				0.0436517705214018	0.11463213436479									75853.0000815192	1691.30481811363	-28.6494740240667	5.82227415008227	0.999006662964687	74159.7462793094	8341.4623729915	-33.0605696555843	28.7152736916577	0.975321114583554	16516.0418243969	1851.94783279429	0.00010199435939537	0.00303475081474589	0.000799869767923966	0.0163227876949097	10.6680045251167	10.6572292703577	0.0199797198474524	0.0140342730485079	1.91510728703705	3.33948840554633	0.336291727619524	0.0161638056006902	0.0129848466742069	2.49157275926784	3.45623899382475	0.279224540954929
[truncated: 10 more columns]
