# Supplementary material for: Phase-Specific Parameter Estimation in Chiral HPLC Using 1‑Site, 2‑Site Stochastic Models, and Unified Equation Approach
Source: Anal Chem. 2026 Apr 29;98(18):13925–39. doi: 10.1021/acs.analchem.6c01634 (PMC13177292; doi:10.1021/acs.analchem.6c01634)
Supplement: Supplementary file 2 [file ac6c01634_si_002.zip › SupportingInformation/02_Batman_fitting/ACN_summary_data.csv]

comp_name	col_name	Temp	file	flow	t_M	s_M	t_A	t_B	h_A	h_B	h_p	w_A	w_B	A	B	K	N	kue_f	kue_r	Gue_f	Gue_r	dHue_f	dHue_f_se	dSue_f	dSue_f_se	EPue_f_r2	dHue_r	dHue_r_se	dSue_r	dSue_r_se	EPue_r_r2	n_A	n_B	tau_A	tau_B	a	b	kstoch_f_tA	kstoch_f_tA_se	kstoch_f_tA_intcpt	kstoch_f_tA_intcpt_se	kstoch_f_tA_r2	kstoch_r_tB	kstoch_r_tB_se	kstoch_r_tB_intcpt	kstoch_r_tB_intcpt_se	kstoch_r_tB_r2	dH_f	dH_f_se
LORA	CELL2	283.15	LORA_CELL2_12_10.CSV	1.2	1.70516666666667	0.0212330450072005	5.48183333333334	8.0585	93.1761596480357	56.3002973285386	10.8522709597015	0.24666666666667	0.453333333333331	41867.7711516434	37003.0607186939	1.13146778505519	2245.39339523143	0.00135896581157412	0.0015376260367875	83136.7132908854	82845.9294838424	84692.2777055505	4291.83959655955	0.335838125695807	14.774549490859	0.994890193148179	78210.3375938394	2430.64281405704	-21.4113453289105	8.36742654121424	0.998072005299547	2872.62664206831	2381.09517836827	0.00131638728658907	0.00268608253478832	0.492945943939831	0.434913012994986	0.00167924623289635	7.68742046506733e-05	-0.0750625938449444	0.0419620698327058	0.99168682276787	0.00120313381393921	0.000135328429644212	-0.187895338201843	0.108299004225682	0.951830743974128	48245.3354298898	7590.76371492885
LORA	CELL2	283.15	LORA_CELL2_1_10.CSV	1	2.0375	0.0240641176748244	6.54416666666667	9.62083333333334	92.5369694642758	56.646716917054	13.2198719367699	0.27666666666666	0.506666666666671	42747.436709708	36191.1587444695	1.18115689557026	2550.85556351265	0.00141098766725343	0.00166659781274098	83048.274574232	82656.3093149373	84692.2777055505	4291.83959655955	0.335838125695807	14.774549490859	0.994890193148179	78210.3375938394	2430.64281405704	-21.4113453289105	8.36742654121424	0.998072005299547	3308.04722931579	2754.91053511611	0.00136442698554419	0.00277049380602827	0.604258009450589	0.544276448392263	0.00167924623289635	7.68742046506733e-05	-0.0750625938449444	0.0419620698327058	0.99168682276787	0.00120313381393921	0.000135328429644212	-0.187895338201843	0.108299004225682	0.951830743974128	48245.3354298898	7590.76371492885
LORA	CELL2	283.15	LORA_CELL2_09_10.CSV	0.9	2.26516666666667	0.0226485813410125	7.2785	10.7018333333334	89.960468267814	55.3732942428612	14.5153515902635	0.3	0.543333333333401	44932.8212321187	37398.3553342992	1.20146516686282	2707.58339868345	0.00139616879468656	0.00167744817387674	83073.1305362385	82641.0318437134	84692.2777055505	4291.83959655955	0.335838125695807	14.774549490859	0.994890193148179	78210.3375938394	2430.64281405704	-21.4113453289105	8.36742654121424	0.998072005299547	4812.82561216708	3047.14924149044	0.00299051320500416	0.00164861775192888	0.619330723437028	0.45444447737398	0.00167924623289635	7.68742046506733e-05	-0.0750625938449444	0.0419620698327058	0.99168682276787	0.00120313381393921	0.000135328429644212	-0.187895338201843	0.108299004225682	0.951830743974128	48245.3354298898	7590.76371492885
LORA	CELL2	283.15	LORA_CELL2_07_10.CSV	0.7	2.90283333333334	0.0268951903424525	9.31616666666667	13.6828333333334	83.4483971962833	52.4464491086852	20.1730768987207	0.356666666666671	0.653333333333299	47503.1035194208	39415.3081439619	1.20519426984863	3107.62103781089	0.0014840959521032	0.00178862393738032	82929.3488452068	82489.9544339083	84692.2777055505	4291.83959655955	0.335838125695807	14.774549490859	0.994890193148179	78210.3375938394	2430.64281405704	-21.4113453289105	8.36742654121424	0.998072005299547	3026.47044813402	5864.77993829755	0.00211689286516333	0.0023942801472249	0.841183323905543	0.841620763225856	0.00167924623289635	7.68742046506733e-05	-0.0750625938449444	0.0419620698327058	0.99168682276787	0.00120313381393921	0.000135328429644212	-0.187895338201843	0.108299004225682	0.951830743974128	48245.3354298898	7590.76371492885
LORA	CELL2	283.15	LORA_CELL2_06_10.CSV	0.6	3.38483333333334	0.0268951903424525	10.8081666666667	15.8548333333334	76.7288365228738	49.6156987710379	24.9324482607954	0.399999999999999	0.736666666666601	48437.7387928876	41710.3507220075	1.16128821634028	3308.47010906646	0.00152668291787831	0.00177291888262008	82862.7441563245	82510.7170511599	84692.2777055505	4291.83959655955	0.335838125695807	14.774549490859	0.994890193148179	78210.3375938394	2430.64281405704	-21.4113453289105	8.36742654121424	0.998072005299547	4804.942036699	4092.74068760424	0.00154516263911483	0.00306685734028117	1.0406591280233	0.974599031303551	0.00167924623289635	7.68742046506733e-05	-0.0750625938449444	0.0419620698327058	0.99168682276787	0.00120313381393921	0.000135328429644212	-0.187895338201843	0.108299004225682	0.951830743974128	48245.3354298898	7590.76371492885
LORA	CELL2	283.15	LORA_CELL2_05_10.CSV	0.5	4.06133333333334	0.0268951903424525	12.928	18.888	69.1206465582085	45.848872497837	31.237721434336	0.460000000000001	0.853333333333399	48772.141068837	43692.1963571927	1.11626663649762	3548.20370004395	0.00152291668393972	0.00169998108444749	82868.5590622012	82609.6184054301	84692.2777055505	4291.83959655955	0.335838125695807	14.774549490859	0.994890193148179	78210.3375938394	2430.64281405704	-21.4113453289105	8.36742654121424	0.998072005299547	5467.16304443718	4776.77333511572	0.00162147436991013	0.0031249415614544	1.22644821665698	1.1673081369939	0.00167924623289635	7.68742046506733e-05	-0.0750625938449444	0.0419620698327058	0.99168682276787	0.00120313381393921	0.000135328429644212	-0.187895338201843	0.108299004225682	0.951830743974128	48245.3354298898	7590.76371492885
LORA	CELL2	288.15	LORA_CELL2_12_15.CSV	1.2	1.68333333333334	0.0198175086733886	5.01666666666667	7.14333333333334	89.8020354267678	59.7139147097253	20.6455942509928	0.20666666666666	0.363333333333331	49581.9728444098	44349.4499703479	1.1179839406703	2705.33262972904	0.00248817033180055	0.00278173447260531	83197.6837986176	82930.4876950075	84692.2777055505	4291.83959655955	0.335838125695807	14.774549490859	0.994890193148179	78210.3375938394	2430.64281405704	-21.4113453289105	8.36742654121424	0.998072005299547	3534.28041202224	3120.79132575298	0.000943201296386651	0.00176041350272194	0.799133714403333	0.726020205362389	0.00249020541651496	7.85845507317412e-05	0.0842979963517094	0.0396717131834212	0.996032312844021	0.00188296407124685	4.72477491708407e-05	-0.0591552433651178	0.0339153402317644	0.997487848732521	48245.3354298898	7590.76371492885
LORA	CELL2	288.15	LORA_CELL2_1_15.CSV	1	2.01733333333334	0.0226485813410125	5.994	8.52733333333334	82.0215763352543	55.9607510671724	26.3236502835115	0.23666666666667	0.426666666666661	48480.4743949634	46167.0484854367	1.0501098940786	2885.84672678266	0.00257831964954888	0.00270751897408854	83112.4167656521	82995.2746914431	84692.2777055505	4291.83959655955	0.335838125695807	14.774549490859	0.994890193148179	78210.3375938394	2430.64281405704	-21.4113453289105	8.36742654121424	0.998072005299547	4066.99000345834	3536.02857821509	0.000978073365328567	0.00185430521114832	0.99350675849143	0.906762341190773	0.00249020541651496	7.85845507317412e-05	0.0842979963517094	0.0396717131834212	0.996032312844021	0.00188296407124685	4.72477491708407e-05	-0.0591552433651178	0.0339153402317644	0.997487848732521	48245.3354298898	7590.76371492885
LORA	CELL2	288.15	LORA_CELL2_09_15.CSV	0.9	2.24166666666667	0.0226485813410168	6.66833333333334	9.47833333333334	77.4448385548827	53.5910101453015	29.8208408816709	0.25666666666667	0.46666666666666	48025.7807319641	45959.819211076	1.04495147188025	3015.12842641596	0.00257952442916205	0.00269547784900395	83111.2975353372	83005.9532622313	84692.2777055505	4291.83959655955	0.335838125695807	14.774549490859	0.994890193148179	78210.3375938394	2430.64281405704	-21.4113453289105	8.36742654121424	0.998072005299547	4436.02902135352	3941.62755884459	0.000997564157348267	0.0018495435535495	1.08745210777491	1.0130648148814	0.00249020541651496	7.85845507317412e-05	0.0842979963517094	0.0396717131834212	0.996032312844021	0.00188296407124685	4.72477491708407e-05	-0.0591552433651178	0.0339153402317644	0.997487848732521	48245.3354298898	7590.76371492885
LORA	CELL2	288.15	LORA_CELL2_07_15.CSV	0.7	2.87033333333334	0.0254796540086406	8.56366666666667	12.1736666666667	64.4606600529642	46.6450107448506	42.557926282953	0.323333333333329	0.513333333333399	55157.6653619088	48279.9857462587	1.14245405232298	3504.11674033907	0.00262138884762442	0.00299481631168278	83072.7270692492	82753.6580839908	84692.2777055505	4291.83959655955	0.335838125695807	14.774549490859	0.994890193148179	78210.3375938394	2430.64281405704	-21.4113453289105	8.36742654121424	0.998072005299547	5268.957970875	4812.73352927512	0.00108002982407635	0.00194863475428284	1.39001593003544	1.34141303599653	0.00249020541651496	7.85845507317412e-05	0.0842979963517094	0.0396717131834212	0.996032312844021	0.00188296407124685	4.72477491708407e-05	-0.0591552433651178	0.0339153402317644	0.997487848732521	48245.3354298898	7590.76371492885
LORA	CELL2	288.15	LORA_CELL2_06_15.CSV	0.6	3.34366666666667	0.0297262630100806	10.0036666666667	14.2103333333334	56.7279688851413	42.2228747313915	53.2769255589705	0.300000000000058	0.599999999999998	55595.6879523111	50444.3001930711	1.10212031368308	4637.98402261075	0.00292975502117689	0.00322894252295406	82806.2795878637	82573.3221291735	84692.2777055505	4291.83959655955	0.335838125695807	14.774549490859	0.994890193148179	78210.3375938394	2430.64281405704	-21.4113453289105	8.36742654121424	0.998072005299547	5636.79630215537	5206.6909485532	0.00118073013259977	0.00210834104716848	1.59503882750265	1.56679656877575	0.00249020541651496	7.85845507317412e-05	0.0842979963517094	0.0396717131834212	0.996032312844021	0.00188296407124685	4.72477491708407e-05	-0.0591552433651178	0.0339153402317644	0.997487848732521	48245.3354298898	7590.76371492885
LORA	CELL2	288.15	LORA_CELL2_05_15.CSV	0.5	4.014	0.033972872011521	12.074	17.1773333333334	47.3511229364909	36.9300521133873	70.6904568940625	0.3533333333332	0.6933333333332	56326.6501139083	52095.1161827312	1.08122707541978	4939.22421206979	0.002948237086751	0.00318771376295193	82791.2134132822	82604.1098492588	84692.2777055505	4291.83959655955	0.335838125695807	14.774549490859	0.994890193148179	78210.3375938394	2430.64281405704	-21.4113453289105	8.36742654121424	0.998072005299547	6222.05352965715	5861.37075269483	0.0012939584896759	0.002270436792568	1.860293987571	1.85375691300616	0.00249020541651496	7.85845507317412e-05	0.0842979963517094	0.0396717131834212	0.996032312844021	0.00188296407124685	4.72477491708407e-05	-0.0591552433651178	0.0339153402317644	0.997487848732521	48245.3354298898	7590.76371492885
LORA	CELL2	293.15	LORA_CELL2_12_20.CSV	1.2	1.6655	0.0212330450072005	4.61216666666667	6.3655	74.7808419657369	55.2538746847051	42.2153867852812	0.196666666666671	0.28666666666668	54408.7383852675	53595.4315668629	1.01517492806061	2891.86817805326	0.00425895058826321	0.00432357985705381	83373.2413529093	83336.5322788841	84692.2777055505	4291.83959655955	0.335838125695807	14.774549490859	0.994890193148179	78210.3375938394	2430.64281405704	-21.4113453289105	8.36742654121424	0.998072005299547	4009.05685517513	3889.42616682984	0.00073459275409826	0.00121886532885707	1.25974016153522	1.21137009847179	0.00418406475490356	0.000255148235276163	0.101591342995909	0.119487866623175	0.985343309849502	0.00303406500306176	0.000179069015717581	0.081612236202812	0.115080817976686	0.986258258490645	48245.3354298898	7590.76371492885
LORA	CELL2	293.15	LORA_CELL2_1_20.CSV	1	1.99483333333334	0.0240641176748287	5.55816666666667	7.6715	65.4645834145218	49.8188204103622	53.4636717091552	0.18666666666666	0.333333333333339	57211.8869634212	58123.8048454503	0.984310767602812	3926.61136327578	0.00476458750127356	0.00468983478068934	83099.7973384797	83138.3409484557	84692.2777055505	4291.83959655955	0.335838125695807	14.774549490859	0.994890193148179	78210.3375938394	2430.64281405704	-21.4113453289105	8.36742654121424	0.998072005299547	7520.02077344738	3414.00615406618	0.00124603429354425	0.00104451104294061	1.38132245242634	1.39274178971186	0.00418406475490356	0.000255148235276163	0.101591342995909	0.119487866623175	0.985343309849502	0.00303406500306176	0.000179069015717581	0.081612236202812	0.115080817976686	0.986258258490645	48245.3354298898	7590.76371492885
LORA	CELL2	293.15	LORA_CELL2_09_20.CSV	0.9	2.2165	0.0283107266762687	6.16983333333334	8.50983333333334	58.4169616210908	45.8760251545596	64.7166772144299	0.19333333333334	0.359999999999999	65547.8726143245	56513.7729595006	1.15985660099703	4372.81568835245	0.00504422924619606	0.00585058258814279	82960.7846584878	82599.3316215713	84692.2777055505	4291.83959655955	0.335838125695807	14.774549490859	0.994890193148179	78210.3375938394	2430.64281405704	-21.4113453289105	8.36742654121424	0.998072005299547	7682.0226299456	4615.9249000661	0.000513628225629801	0.00201289126733132	1.71534190829671	1.70251759089079	0.00418406475490356	0.000255148235276163	0.101591342995909	0.119487866623175	0.985343309849502	0.00303406500306176	0.000179069015717581	0.081612236202812	0.115080817976686	0.986258258490645	48245.3354298898	7590.76371492885
LORA	CELL2	293.15	LORA_CELL2_07_20.CSV	0.7	2.841	0.0339728720115206	7.93433333333334	10.9176666666667	42.7200647865384	36.3658729259041	103.24207580958	0.24666666666668	0.446666666666602	66756.6101045523	61568.7307448587	1.08426159345711	4525.00583362394	0.00543246496430727	0.00589021311859973	82780.0583138802	82582.8770971571	84692.2777055505	4291.83959655955	0.335838125695807	14.774549490859	0.994890193148179	78210.3375938394	2430.64281405704	-21.4113453289105	8.36742654121424	0.998072005299547	6573.38777982611	2716.03615794505	0.000773920097343061	0.00301893232345617	2.16677182432178	2.13409156378883	0.00418406475490356	0.000255148235276163	0.101591342995909	0.119487866623175	0.985343309849502	0.00303406500306176	0.000179069015717581	0.081612236202812	0.115080817976686	0.986258258490645	48245.3354298898	7590.76371492885
LORA	CELL2	293.15	LORA_CELL2_06_20.CSV	0.6	3.31816666666667	0.0368039446791446	9.28816666666667	12.7648333333334	34.4956472316445	30.9987722731541	136.538323162131	0.280000000000001	0.5266666666666	67282.1991797801	62732.8038894318	1.07252019690315	4679.47141207399	0.0058968582883524	0.00632449961253369	82580.1288768658	82409.4857199934	84692.2777055505	4291.83959655955	0.335838125695807	14.774549490859	0.994890193148179	78210.3375938394	2430.64281405704	-21.4113453289105	8.36742654121424	0.998072005299547	6545.38046015584	6304.06798484593	0.000909098780680192	0.00152261624899898	2.47667041983202	2.45993507507201	0.00418406475490356	0.000255148235276163	0.101591342995909	0.119487866623175	0.985343309849502	0.00303406500306176	0.000179069015717581	0.081612236202812	0.115080817976686	0.986258258490645	48245.3354298898	7590.76371492885
LORA	CELL2	293.15	LORA_CELL2_05_20.CSV	0.5	3.97783333333334	0.0396350173467727	11.2278333333334	15.3111666666667	26.9339110419596	26.4490371657727	188.969458100421	0.359999999999999	0.84	66764.2990012667	83018.6069983512	0.804208856486747	3618.00870105801	0.00811826177604283	0.00652877801957147	81800.9108139858	82332.004495575	84692.2777055505	4291.83959655955	0.335838125695807	14.774549490859	0.994890193148179	78210.3375938394	2430.64281405704	-21.4113453289105	8.36742654121424	0.998072005299547	6986.42573098989	4037.68274490955	0.00103383126401489	0.00288697588931979	2.85408243583385	2.79208993853694	0.00418406475490356	0.000255148235276163	0.101591342995909	0.119487866623175	0.985343309849502	0.00303406500306176	0.000179069015717581	0.081612236202812	0.115080817976686	0.986258258490645	48245.3354298898	7590.76371492885
LORA	CELL2	298.15	LORA_CELL2_12_25.CSV	1.2	1.64	0.0254796540086405	4.28	5.71	50.6232068789713	44.3017546756533	98.7734806829295	0.166666666666661	0.26666666666668	65465.9536969295	66725.2061937145	0.981127784107115	3099.53732470313	0.00854602824562245	0.00838474575554437	83110.7460339211	83157.9762345574	84692.2777055505	4291.83959655955	0.335838125695807	14.774549490859	0.994890193148179	78210.3375938394	2430.64281405704	-21.4113453289105	8.36742654121424	0.998072005299547	3033.88350605565	3139.78096638777	0.000860535275470758	0.00133140834156699	2.39725280219888	2.41053494004221	0.00589800578265625	0.000703022730111832	0.565871039246079	0.306292001106944	0.946224726284847	0.00405020229352365	0.000502069078561812	0.697574700365348	0.297278008215065	0.942093474634231	48245.3354298898	7590.76371492885
LORA	CELL2	298.15	LORA_CELL2_1_25.CSV	1	1.97416666666667	0.0268951903424526	5.16083333333334	6.88083333333334	43.0043831168778	38.7195354509978	125.770440308396	0.18666666666668	0.326666666666661	68665.2248896666	68670.3457737896	0.999925428013136	3349.33809049773	0.00895746551298802	0.00895679753698745	82994.1845318812	82994.3693983554	84692.2777055505	4291.83959655955	0.335838125695807	14.774549490859	0.994890193148179	78210.3375938394	2430.64281405704	-21.4113453289105	8.36742654121424	0.998072005299547	4276.32015950048	4335.22544374905	0.000740624654537286	0.00115335712536372	2.24014103792659	2.20216205156787	0.00589800578265625	0.000703022730111832	0.565871039246079	0.306292001106944	0.946224726284847	0.00405020229352365	0.000502069078561812	0.697574700365348	0.297278008215065	0.942093474634231	48245.3354298898	7590.76371492885
LORA	CELL2	298.15	LORA_CELL2_09_25.CSV	0.9	2.1985	0.0212330450072006	5.76516666666667	7.68183333333334	38.3586972382057	35.7468015948386	145.938892772791	0.200000000000001	0.373333333333321	77076.2178292292	70114.0814493856	1.09929726291672	3477.58668997504	0.00944381599885034	0.0103815610790253	82863.1159236386	82628.4317611096	84692.2777055505	4291.83959655955	0.335838125695807	14.774549490859	0.994890193148179	78210.3375938394	2430.64281405704	-21.4113453289105	8.36742654121424	0.998072005299547	5081.73922732954	4784.8816308032	0.000697613272574716	0.00117052987631244	2.45657188290742	2.42020198285246	0.00589800578265625	0.000703022730111832	0.565871039246079	0.306292001106944	0.946224726284847	0.00405020229352365	0.000502069078561812	0.697574700365348	0.297278008215065	0.942093474634231	48245.3354298898	7590.76371492885
LORA	CELL2	298.15	LORA_CELL2_07_25.CSV	0.7	2.81316666666667		7.41676640956115	10.0898477225224				0.202369244496327	0.300738941406019									84692.2777055505	4291.83959655955	0.335838125695807	14.774549490859	0.994890193148179	78210.3375938394	2430.64281405704	-21.4113453289105	8.36742654121424	0.998072005299547	5739.2023517869	6492.81143000873	0.000802132327929011	0.0011207288451693	3.08277964300743	3.03691217287397	0.00589800578265625	0.000703022730111832	0.565871039246079	0.306292001106944	0.946224726284847	0.00405020229352365	0.000502069078561812	0.697574700365348	0.297278008215065	0.942093474634231	48245.3354298898	7590.76371492885
LORA	CELL2	298.15	LORA_CELL2_06_25.CSV	0.6	3.285		8.66339010015883	11.8180321171108				0.293601515744106	0.221052550801171									84692.2777055505	4291.83959655955	0.335838125695807	14.774549490859	0.994890193148179	78210.3375938394	2430.64281405704	-21.4113453289105	8.36742654121424	0.998072005299547	9367.757020605	6565.36657705983	0.000910893834921407	0.00081920636677799	3.55781988385904	3.51838003866254	0.00589800578265625	0.000703022730111832	0.565871039246079	0.306292001106944	0.946224726284847	0.00405020229352365	0.000502069078561812	0.697574700365348	0.297278008215065	0.942093474634231	48245.3354298898	7590.76371492885
LORA	CELL2	298.15	LORA_CELL2_05_25.CSV	0.5	3.94566666666667		10.397467261463	14.2787955595933				0.238071006536877	0.334254381338917									84692.2777055505	4291.83959655955	0.335838125695807	14.774549490859	0.994890193148179	78210.3375938394	2430.64281405704	-21.4113453289105	8.36742654121424	0.998072005299547	8145.06022692262	10598.7566285015	0.000792112079597723	0.000974937839891465	4.41167622824742	4.31756241976007	0.00589800578265625	0.000703022730111832	0.565871039246079	0.306292001106944	0.946224726284847	0.00405020229352365	0.000502069078561812	0.697574700365348	0.297278008215065	0.942093474634231	48245.3354298898	7590.76371492885
LORA	CELL2	303.15	LORA_CELL2_12_30.CSV	1.2	1.73683333333334		3.98050812141904	5.23304806755262				0.177221262943007	0.14703734166078									84692.2777055505	4291.83959655955	0.335838125695807	14.774549490859	0.994890193148179	78210.3375938394	2430.64281405704	-21.4113453289105	8.36742654121424	0.998072005299547	4316.28374621785	2582.31949964781	0.000810005768801192	0.00086886025853567	2.88248786197123	2.86473270718321	0.00507026606399078	0.00238114689584428	2.08484107301638	0.978871630955943	0.531290979918546	0.00407247774950572	0.0017975523207645	1.9380789063964	0.959243083643333	0.562018230159109	48245.3354298898	7590.76371492885
LORA	CELL2	303.15	LORA_CELL2_1_30.CSV	1	1.95583333333334		4.80623488562085	6.34642576078769				0.240305431740583	0.208784329810353									84692.2777055505	4291.83959655955	0.335838125695807	14.774549490859	0.994890193148179	78210.3375938394	2430.64281405704	-21.4113453289105	8.36742654121424	0.998072005299547	3702.23955712606	2067.10118408732	0.00118592877627363	0.00137893663562775	3.47056727897705	3.4510389066652	0.00507026606399078	0.00238114689584428	2.08484107301638	0.978871630955943	0.531290979918546	0.00407247774950572	0.0017975523207645	1.9380789063964	0.959243083643333	0.562018230159109	48245.3354298898	7590.76371492885
LORA	CELL2	303.15	LORA_CELL2_09_30.CSV	0.9	2.166		5.37620647531721	7.04570550675561				0.222561119025915	0.196781872622502									84692.2777055505	4291.83959655955	0.335838125695807	14.774549490859	0.994890193148179	78210.3375938394	2430.64281405704	-21.4113453289105	8.36742654121424	0.998072005299547	5331.31172687501	2951.4891996264	0.000915291724953379	0.00108765652123123	3.43716463406391	3.44980981796995	0.00507026606399078	0.00238114689584428	2.08484107301638	0.978871630955943	0.531290979918546	0.00407247774950572	0.0017975523207645	1.9380789063964	0.959243083643333	0.562018230159109	48245.3354298898	7590.76371492885
LORA	CELL2	303.15	LORA_CELL2_07_30.CSV	0.7	2.81283333333334		6.81585031618695	9.23649654080842				0.363234097297927	0.199913070079546									84692.2777055505	4291.83959655955	0.335838125695807	14.774549490859	0.994890193148179	78210.3375938394	2430.64281405704	-21.4113453289105	8.36742654121424	0.998072005299547	3468.46846379552	4446.70103495395	0.00185201718698798	0.000900221748974647	5.32707613650948	5.3229636209169	0.00507026606399078	0.00238114689584428	2.08484107301638	0.978871630955943	0.531290979918546	0.00407247774950572	0.0017975523207645	1.9380789063964	0.959243083643333	0.562018230159109	48245.3354298898	7590.76371492885
LORA	CELL2	303.15	LORA_CELL2_06_30.CSV	0.6	3.27366666666667		8.18110712716663	10.608400007586				0.418484734352253	0.297564288182081									84692.2777055505	4291.83959655955	0.335838125695807	14.774549490859	0.994890193148179	78210.3375938394	2430.64281405704	-21.4113453289105	8.36742654121424	0.998072005299547	3406.86450880209	3016.43453811715	0.00215292780853745	0.00162690103116349	4.82590781454264	4.62273831925606	0.00507026606399078	0.00238114689584428	2.08484107301638	0.978871630955943	0.531290979918546	0.00407247774950572	0.0017975523207645	1.9380789063964	0.959243083643333	0.562018230159109	48245.3354298898	7590.76371492885
LORA	CELL2	303.15	LORA_CELL2_05_30.CSV	0.5	3.93616666666667		10.0213509840221	12.6278189159278				0.397881814977374	0.366801509671414									84692.2777055505	4291.83959655955	0.335838125695807	14.774549490859	0.994890193148179	78210.3375938394	2430.64281405704	-21.4113453289105	8.36742654121424	0.998072005299547	2594.08819700399	6227.12951880665	0.0023457892928943	0.00139577187579146	4.48540685148523	4.40289244341991	0.00507026606399078	0.00238114689584428	2.08484107301638	0.978871630955943	0.531290979918546	0.00407247774950572	0.0017975523207645	1.9380789063964	0.959243083643333	0.562018230159109	48245.3354298898	7590.76371492885
LORA	CELL2	308.15	LORA_CELL2_12_35.CSV	1.2	1.61866666666667		3.72156215646193	4.75680080154388				0.170994111428622	0.138244938221923									84692.2777055505	4291.83959655955	0.335838125695807	14.774549490859	0.994890193148179	78210.3375938394	2430.64281405704	-21.4113453289105	8.36742654121424	0.998072005299547	3735.30560979383	2566.15181125585	0.000840127813544664	0.000819474311913809	4.53853767609467	4.53543883044633	0.011795746115001	0.00315502266226936	1.80465401671135	1.21173733858099	0.7775061713273	0.00904665574870528	0.0025289482077961	1.77514747527469	1.25143388585383	0.76185726123975	48245.3354298898	7590.76371492885
LORA	CELL2	308.15	LORA_CELL2_1_35.CSV	1	2.05016666666667		4.48964575276947	5.75350602459776				0.143761734623361	0.269315541206607									84692.2777055505	4291.83959655955	0.335838125695807	14.774549490859	0.994890193148179	78210.3375938394	2430.64281405704	-21.4113453289105	8.36742654121424	0.998072005299547	3193.39788635978	2097.05409638579	0.000763913290142373	0.0017659722580899	5.05906561338778	5.05798251627108	0.011795746115001	0.00315502266226936	1.80465401671135	1.21173733858099	0.7775061713273	0.00904665574870528	0.0025289482077961	1.77514747527469	1.25143388585383	0.76185726123975	48245.3354298898	7590.76371492885
LORA	CELL2	308.15	LORA_CELL2_09_35.CSV	0.9	2.15766666666667		5.05120767121672	6.41524878636212				0.138300412197801	0.285129049720761									84692.2777055505	4291.83959655955	0.335838125695807	14.774549490859	0.994890193148179	78210.3375938394	2430.64281405704	-21.4113453289105	8.36742654121424	0.998072005299547	4854.64835067042	2472.79763696104	0.000596035139012788	0.00172176730358244	5.0718143517452	4.88788068238804	0.011795746115001	0.00315502266226936	1.80465401671135	1.21173733858099	0.7775061713273	0.00904665574870528	0.0025289482077961	1.77514747527469	1.25143388585383	0.76185726123975	48245.3354298898	7590.76371492885
LORA	CELL2	308.15	LORA_CELL2_07_35.CSV	0.7	2.7825		6.45160743726496	8.45619265950607				0.144902693524797	0.314561336465245									84692.2777055505	4291.83959655955	0.335838125695807	14.774549490859	0.994890193148179	78210.3375938394	2430.64281405704	-21.4113453289105	8.36742654121424	0.998072005299547	7110.71683488039	3607.99871590084	0.000515996842859328	0.00157253178458781	7.20125240299349	7.20133876304766	0.011795746115001	0.00315502266226936	1.80465401671135	1.21173733858099	0.7775061713273	0.00904665574870528	0.0025289482077961	1.77514747527469	1.25143388585383	0.76185726123975	48245.3354298898	7590.76371492885
LORA	CELL2	308.15	LORA_CELL2_06_35.CSV	0.6	3.24183333333334		7.78478927730019	9.80194117189336				0.150745504346034	0.29338339441227									84692.2777055505	4291.83959655955	0.335838125695807	14.774549490859	0.994890193148179	78210.3375938394	2430.64281405704	-21.4113453289105	8.36742654121424	0.998072005299547	10072.4183566538	5544.93351066643	0.000451029314222815	0.00118308142486123	5.94692472310338	5.64007974054624	0.011795746115001	0.00315502266226936	1.80465401671135	1.21173733858099	0.7775061713273	0.00904665574870528	0.0025289482077961	1.77514747527469	1.25143388585383	0.76185726123975	48245.3354298898	7590.76371492885
LORA	CELL2	308.15	LORA_CELL2_05_35.CSV	0.5	3.89133333333334		9.17043216440027	11.9852562024852				0.137429611945436	0.367481806422947									84692.2777055505	4291.83959655955	0.335838125695807	14.774549490859	0.994890193148179	78210.3375938394	2430.64281405704	-21.4113453289105	8.36742654121424	0.998072005299547	16364.5620997454	5380.11899788314	0.000322593345235255	0.00150441335448834	8.96279520527249	8.93143711648474	0.011795746115001	0.00315502266226936	1.80465401671135	1.21173733858099	0.7775061713273	0.00904665574870528	0.0025289482077961	1.77514747527469	1.25143388585383	0.76185726123975	48245.3354298898	7590.76371492885
LORA	CELL2	313.15	LORA_CELL2_12_40.CSV	1.2	1.60066666666667		3.43727425578665	4.48066305513557				0.188190761962541	0.100304421394041									84692.2777055505	4291.83959655955	0.335838125695807	14.774549490859	0.994890193148179	78210.3375938394	2430.64281405704	-21.4113453289105	8.36742654121424	0.998072005299547	2597.36347274836	3718.24530927577	0.00110881531163656	0.000493944706805186	8.49044090050053	8.27287506130313	-0.00267542835038761	0.000859713472143587	7.07645500940382	0.81484107828982	0.707699434710144	-0.00224073560980641	0.000800247967851952	6.99527747638318	0.818077619928983	0.662170408509128	48245.3354298898	7590.76371492885
LORA	CELL2	313.15	LORA_CELL2_1_40.CSV	1	1.911		4.30595864549209	5.27327458884848				0.158802912237099	0.122952379186413									84692.2777055505	4291.83959655955	0.335838125695807	14.774549490859	0.994890193148179	78210.3375938394	2430.64281405704	-21.4113453289105	8.36742654121424	0.998072005299547	2522.46155599936	8293.50147914944	0.000949452981670216	0.000405410742049245	5.41529243828614	5.29191666730176	-0.00267542835038761	0.000859713472143587	7.07645500940382	0.81484107828982	0.707699434710144	-0.00224073560980641	0.000800247967851952	6.99527747638318	0.818077619928983	0.662170408509128	48245.3354298898	7590.76371492885
LORA	CELL2	313.15	LORA_CELL2_09_40.CSV	0.9	2.13333333333334		4.84269082927746	5.86218129560278				0.143254297627731	0.114419154335971									84692.2777055505	4291.83959655955	0.335838125695807	14.774549490859	0.994890193148179	78210.3375938394	2430.64281405704	-21.4113453289105	8.36742654121424	0.998072005299547	3967.00502962162	11778.6991338767	0.00068297304281526	0.000316575533502244	5.16963534909157	5.1489487236498	-0.00267542835038761	0.000859713472143587	7.07645500940382	0.81484107828982	0.707699434710144	-0.00224073560980641	0.000800247967851952	6.99527747638318	0.818077619928983	0.662170408509128	48245.3354298898	7590.76371492885
LORA	CELL2	313.15	LORA_CELL2_07_40.CSV	0.7	2.75233333333334		6.35134402144733	7.57334562553876				0.134267162694777	0.0961100922832092									84692.2777055505	4291.83959655955	0.335838125695807	14.774549490859	0.994890193148179	78210.3375938394	2430.64281405704	-21.4113453289105	8.36742654121424	0.998072005299547	7968.4177333035	27905.1224654528	0.000451659389425851	0.000172764419800485	4.92721214056157	4.92101970759929	-0.00267542835038761	0.000859713472143587	7.07645500940382	0.81484107828982	0.707699434710144	-0.00224073560980641	0.000800247967851952	6.99527747638318	0.818077619928983	0.662170408509128	48245.3354298898	7590.76371492885
LORA	CELL2	313.15	LORA_CELL2_06_40.CSV	0.6	3.36166666666667		7.36342103841753	9.00567106084938				0.137572119438234	0.0510267016654031									84692.2777055505	4291.83959655955	0.335838125695807	14.774549490859	0.994890193148179	78210.3375938394	2430.64281405704	-21.4113453289105	8.36742654121424	0.998072005299547	18666.3443792876	68210.511523768	0.000302362598669581	5.86677079874477e-05	7.13180962834009	7.01463172590263	-0.00267542835038761	0.000859713472143587	7.07645500940382	0.81484107828982	0.707699434710144	-0.00224073560980641	0.000800247967851952	6.99527747638318	0.818077619928983	0.662170408509128	48245.3354298898	7590.76371492885
LORA	CELL2	313.15	LORA_CELL2_05_40.CSV	0.5	9.82416666666667		36.7267998022531	39.000699932535				0.672022928831187	0.438293007691336									84692.2777055505	4291.83959655955	0.335838125695807	14.774549490859	0.994890193148179	78210.3375938394	2430.64281405704	-21.4113453289105	8.36742654121424	0.998072005299547	20904.7336127116	41783.6079511171	0.00139569026835754	0.000643856154477132	1.20680780956871	1.75041033218995	-0.00267542835038761	0.000859713472143587	7.07645500940382	0.81484107828982	0.707699434710144	-0.00224073560980641	0.000800247967851952	6.99527747638318	0.818077619928983	0.662170408509128	48245.3354298898	7590.76371492885
LORA	CELL4	283.15	LORA_CELL4_12_10.CSV	1.2	1.73366666666667	0.0141553633381364	3.88366666666667	5.047	184.140530940622	124.114185439778	13.1944153492427	0.13333333333333	0.21333333333333	90295.0380513655	59541.70121519	1.51650080882019	3903.9665338139	0.00196156837849097	0.00297472003253766	82272.6646934279	81292.3521835959	75853.0000815192	1691.30481811363	-28.6494740240667	5.82227415008227	0.999006662964687	74159.7462793094	8341.4623729915	-33.0605696555843	28.7152736916577	0.975321114583554	3166.83552106176	3006.40614334453	0.000680069744084317	0.00110770436187344	0.457546881327564	0.43917644028047	0.00212056946321909	7.41762083746062e-05	-0.0174344220250334	0.0287570769176087	0.995129608273397	0.0014996018565915	4.35504208503233e-05	-0.00325136950360479	0.0218996102698975	0.996637749262098	46686.9404387487	10443.806862573
LORA	CELL4	283.15	LORA_CELL4_1_10.CSV	1	2.07133333333334	0.0169864360057604	4.64466666666667	6.028	181.864851531832	124.477254112581	15.5990893265169	0.15333333333333	0.24	90862.2894325783	68853.4193229187	1.31964817907502	4292.96690115665	0.00194124133779252	0.00256175559656305	82297.1879817634	81644.2079111427	75853.0000815192	1691.30481811363	-28.6494740240667	5.82227415008227	0.999006662964687	74159.7462793094	8341.4623729915	-33.0605696555843	28.7152736916577	0.975321114583554	3596.65790919569	3366.76155008221	0.000715900658858738	0.00118223551873431	0.569146158524577	0.535064977522117	0.00212056946321909	7.41762083746062e-05	-0.0174344220250334	0.0287570769176087	0.995129608273397	0.0014996018565915	4.35504208503233e-05	-0.00325136950360479	0.0218996102698975	0.996637749262098	46686.9404387487	10443.806862573
LORA	CELL4	283.15	LORA_CELL4_09_10.CSV	0.9	2.3005	0.0169864360057604	5.1405	6.66716666666667	176.066558127238	121.829143796432	17.6198482423853	0.166666666666671	0.260000000000001	91848.9644251329	70608.0258115785	1.30082895491565	4460.54069489498	0.0019634339872473	0.00255409178167677	82270.4267006559	81651.2614286662	75853.0000815192	1691.30481811363	-28.6494740240667	5.82227415008227	0.999006662964687	74159.7462793094	8341.4623729915	-33.0605696555843	28.7152736916577	0.975321114583554	3576.0297469794	3818.51837425527	0.00122820284828814	0.000744520140055901	0.653047331483914	0.611601413761074	0.00212056946321909	7.41762083746062e-05	-0.0174344220250334	0.0287570769176087	0.995129608273397	0.0014996018565915	4.35504208503233e-05	-0.00325136950360479	0.0218996102698975	0.996637749262098	46686.9404387487	10443.806862573
LORA	CELL4	283.15	LORA_CELL4_07_10.CSV	0.7	2.94833333333334	0.0198175086733885	6.58833333333334	8.54166666666667	163.053514683952	115.781211710591	22.9174383906048	0.2	0.31666666666667	94199.1319719421	80266.2858273479	1.17358279383406	5025.80236079415	0.00198207532606441	0.00232612949875223	82248.180530381	81871.3602169885	75853.0000815192	1691.30481811363	-28.6494740240667	5.82227415008227	0.999006662964687	74159.7462793094	8341.4623729915	-33.0605696555843	28.7152736916577	0.975321114583554	4414.27182798478	4053.82532142596	0.00082497740250108	0.00138803836248523	0.848198184318307	0.782234371189836	0.00212056946321909	7.41762083746062e-05	-0.0174344220250334	0.0287570769176087	0.995129608273397	0.0014996018565915	4.35504208503233e-05	-0.00325136950360479	0.0218996102698975	0.996637749262098	46686.9404387487	10443.806862573
LORA	CELL4	283.15	LORA_CELL4_06_10.CSV	0.6	3.42683333333334	0.0212330450072004	7.6935	9.98683333333334	154.571067100857	111.043452544858	26.2921281490127	0.233333333333341	0.36666666666666	98115.4609862025	79633.6933210448	1.23208477334648	5070.92043602673	0.00189647798205187	0.00233662164467296	82352.1100802656	81860.7652205282	75853.0000815192	1691.30481811363	-28.6494740240667	5.82227415008227	0.999006662964687	74159.7462793094	8341.4623729915	-33.0605696555843	28.7152736916577	0.975321114583554	4816.40336081505	4429.89553131307	0.000886092621316416	0.00148960989792177	0.950479009419978	0.878959641674765	0.00212056946321909	7.41762083746062e-05	-0.0174344220250334	0.0287570769176087	0.995129608273397	0.0014996018565915	4.35504208503233e-05	-0.00325136950360479	0.0218996102698975	0.996637749262098	46686.9404387487	10443.806862573
LORA	CELL4	283.15	LORA_CELL4_05_10.CSV	0.5	4.11	0.0254796540086404	9.21	11.9366666666667	136.861151985827	101.203021675105	34.0582566055172	0.27333333333333	0.446666666666701	103571.234197247	84445.2965769723	1.2264890810448	5127.81371138832	0.00194401176421795	0.00238430920223596	82293.8305640528	81813.2021141591	75853.0000815192	1691.30481811363	-28.6494740240667	5.82227415008227	0.999006662964687	74159.7462793094	8341.4623729915	-33.0605696555843	28.7152736916577	0.975321114583554	5358.41340041314	5021.60705121882	0.000951022579483949	0.00156822686126601	1.14508240074727	1.07096333262964	0.00212056946321909	7.41762083746062e-05	-0.0174344220250334	0.0287570769176087	0.995129608273397	0.0014996018565915	4.35504208503233e-05	-0.00325136950360479	0.0218996102698975	0.996637749262098	46686.9404387487	10443.806862573
LORA	CELL4	288.15	LORA_CELL4_12_15.CSV	1.2	1.7145	0.0141553633381323	3.64783333333334	4.6445	173.363647837252	125.198764718572	22.5233155479086	0.12333333333334	0.180000000000001	86465.5903477153	85117.0142454205	1.01584379003716	4271.26877626677	0.0030861390183841	0.00313503515701688	82681.6933588878	82644.0324148241	75853.0000815192	1691.30481811363	-28.6494740240667	5.82227415008227	0.999006662964687	74159.7462793094	8341.4623729915	-33.0605696555843	28.7152736916577	0.975321114583554	3459.71320519957	3616.61137233982	0.000559233827072088	0.000814371163487809	0.704493349039752	0.694479571243566	0.00336179900036211	0.000124385978280606	-0.00701975123347333	0.0455713537453809	0.994553874189038	0.00255537606664222	4.47626305157922e-05	-0.00262543272640651	0.0208317598700492	0.998774117555966	46686.9404387487	10443.806862573
LORA	CELL4	288.15	LORA_CELL4_1_15.CSV	1	2.05483333333334	0.0169864360057604	4.37483333333334	5.56483333333334	163.041606820957	119.895142030728	27.6052256384942	0.143333333333341	0.21666666666667	71365.9777839797	82708.5680323605	0.862860758948905	4411.7631259851	0.00309162246321619	0.00266763970499421	82677.4402890689	83030.8250450885	75853.0000815192	1691.30481811363	-28.6494740240667	5.82227415008227	0.999006662964687	74159.7462793094	8341.4623729915	-33.0605696555843	28.7152736916577	0.975321114583554	4174.73368030059	3845.66462863937	0.000845417227480755	0.00060297825140037	0.854842434354841	0.846311793572508	0.00336179900036211	0.000124385978280606	-0.00701975123347333	0.0455713537453809	0.994553874189038	0.00255537606664222	4.47626305157922e-05	-0.00262543272640651	0.0208317598700492	0.998774117555966	46686.9404387487	10443.806862573
LORA	CELL4	288.15	LORA_CELL4_09_15.CSV	0.9	2.277	0.0169864360057604	4.84366666666667	6.15033333333334	152.242162099912	113.880737423844	32.3530452051705	0.15333333333334	0.243333333333339	87319.5592002997	78324.2754428637	1.11484668969581	4537.79538277717	0.00321898825600333	0.00358867840137502	82580.7193625078	82320.2557195461	75853.0000815192	1691.30481811363	-28.6494740240667	5.82227415008227	0.999006662964687	74159.7462793094	8341.4623729915	-33.0605696555843	28.7152736916577	0.975321114583554	4178.41806661135	4245.45858465139	0.000613462992013515	0.000918418991557697	0.996492996256898	0.952597610733005	0.00336179900036211	0.000124385978280606	-0.00701975123347333	0.0455713537453809	0.994553874189038	0.00255537606664222	4.47626305157922e-05	-0.00262543272640651	0.0208317598700492	0.998774117555966	46686.9404387487	10443.806862573
LORA	CELL4	288.15	LORA_CELL4_07_15.CSV	0.7	2.9225	0.0198175086733885	6.21916666666667	7.89583333333334	130.080663411407	100.898145798476	44.9346319413761	0.206666666666671	0.26666666666666	107356.721911314	97121.4899363843	1.10538586240424	4941.39404860167	0.00313035817061782	0.00346025366606252	82647.6092415638	82407.563604902	75853.0000815192	1691.30481811363	-28.6494740240667	5.82227415008227	0.999006662964687	74159.7462793094	8341.4623729915	-33.0605696555843	28.7152736916577	0.975321114583554	4843.58876489003	4869.95691345843	0.000679689827460093	0.00102858316494417	1.28353282625161	1.22541055919491	0.00336179900036211	0.000124385978280606	-0.00701975123347333	0.0455713537453809	0.994553874189038	0.00255537606664222	4.47626305157922e-05	-0.00262543272640651	0.0208317598700492	0.998774117555966	46686.9404387487	10443.806862573
LORA	CELL4	288.15	LORA_CELL4_06_15.CSV	0.6	3.4	0.0226485813410123	7.26	9.22	115.682384170363	91.9911406714492	55.0215657175323	0.18	0.299999999999997	96110.8841585987	93495.5681443926	1.0279726201585	7128.97237777784	0.00364660098667255	0.00374860597094235	82281.8954220871	82215.798891808	75853.0000815192	1691.30481811363	-28.6494740240667	5.82227415008227	0.999006662964687	74159.7462793094	8341.4623729915	-33.0605696555843	28.7152736916577	0.975321114583554	5076.40224829947	5074.27973101717	0.00115589451078462	0.000759502304007157	1.47031669044877	1.41318045957837	0.00336179900036211	0.000124385978280606	-0.00701975123347333	0.0455713537453809	0.994553874189038	0.00255537606664222	4.47626305157922e-05	-0.00262543272640651	0.0208317598700492	0.998774117555966	46686.9404387487	10443.806862573
LORA	CELL4	288.15	LORA_CELL4_05_15.CSV	0.5	4.08183333333334	0.0268951903424566	8.74183333333334	11.1018333333334	97.7790490102326	80.538070792795	72.0569137242916	0.219999999999999	0.3533333333332	115011.031760591	100085.771497262	1.14912469614863	7114.65801138785	0.00362816838820395	0.00416921789667091	82294.0362504194	81961.0191909545	75853.0000815192	1691.30481811363	-28.6494740240667	5.82227415008227	0.999006662964687	74159.7462793094	8341.4623729915	-33.0605696555843	28.7152736916577	0.975321114583554	5906.32585538379	5673.61593147351	0.00119904577201836	0.000819505754188678	1.72559692376963	1.68697845220316	0.00336179900036211	0.000124385978280606	-0.00701975123347333	0.0455713537453809	0.994553874189038	0.00255537606664222	4.47626305157922e-05	-0.00262543272640651	0.0208317598700492	0.998774117555966	46686.9404387487	10443.806862573
LORA	CELL4	293.15	LORA_CELL4_12_20.CSV	1.2	1.69933333333334	0.0141553633381322	3.43933333333334	4.28266666666667	143.447923420638	113.408096179155	43.80168039493	0.12333333333333	0.15333333333334	120391.954899513	87755.9984808827	1.37189430903393	4318.90433779637	0.00500242330706356	0.00686279606633921	82981.0694448556	82210.391574397	75853.0000815192	1691.30481811363	-28.6494740240667	5.82227415008227	0.999006662964687	74159.7462793094	8341.4623729915	-33.0605696555843	28.7152736916577	0.975321114583554	3770.58387895861	4078.06736195731	0.000460950785133513	0.000638353076489517	1.14283748992047	1.11054336959475	0.00527916124550723	3.23378196275642e-05	0.0586672023599178	0.0111919223246404	0.999849932576152	0.00424131260259523	2.24485853757832e-05	0.0275646512906055	0.00968152281023845	0.999887955970346	46686.9404387487	10443.806862573
LORA	CELL4	293.15	LORA_CELL4_1_20.CSV	1	2.03183333333334	0.0155708996719444	4.12183333333334	5.13183333333334	127.515873341983	103.063915464166	55.2612088753804	0.11333333333334	0.17333333333332	122464.996192206	101114.936609985	1.21114644678631	6097.4794720536	0.0058113945598924	0.00703844987208695	82615.7123870206	82148.7919189419	75853.0000815192	1691.30481811363	-28.6494740240667	5.82227415008227	0.999006662964687	74159.7462793094	8341.4623729915	-33.0605696555843	28.7152736916577	0.975321114583554	4285.33704850166	4657.85995362637	0.000486610628459895	0.000670684130636824	1.36627869363301	1.33326826220406	0.00527916124550723	3.23378196275642e-05	0.0586672023599178	0.0111919223246404	0.999849932576152	0.00424131260259523	2.24485853757832e-05	0.0275646512906055	0.00968152281023845	0.999887955970346	46686.9404387487	10443.806862573
LORA	CELL4	293.15	LORA_CELL4_09_20.CSV	0.9	2.2535	0.0155708996719485	4.57683333333334	5.6935	116.311226256585	95.6960392267862	64.5037253050594	0.126666666666681	0.18666666666668	123951.106760871	98348.4997161574	1.26032534424628	6199.00654196282	0.00583284588616293	0.00735128349941378	82606.7320051221	82042.7981223382	75853.0000815192	1691.30481811363	-28.6494740240667	5.82227415008227	0.999006662964687	74159.7462793094	8341.4623729915	-33.0605696555843	28.7152736916577	0.975321114583554	4410.61624230331	4728.31501989653	0.000524989351858606	0.000734190110904897	1.51949346601945	1.48260673177437	0.00527916124550723	3.23378196275642e-05	0.0586672023599178	0.0111919223246404	0.999849932576152	0.00424131260259523	2.24485853757832e-05	0.0275646512906055	0.00968152281023845	0.999887955970346	46686.9404387487	10443.806862573
LORA	CELL4	293.15	LORA_CELL4_07_20.CSV	0.7	2.89033333333334	0.0198175086733885	5.887	7.31033333333334	90.8348016848268	78.9677238323579	96.1543853784301	0.15333333333332	0.246666666666661	128198.213509678	110901.350545317	1.15596620671714	6521.97494798283	0.00626707517137889	0.00724452711307	82431.7173379158	82078.45347371	75853.0000815192	1691.30481811363	-28.6494740240667	5.82227415008227	0.999006662964687	74159.7462793094	8341.4623729915	-33.0605696555843	28.7152736916577	0.975321114583554	4902.71726505072	5398.51115528785	0.00060848238551222	0.000828544979493204	1.91579048852948	1.88801660439223	0.00527916124550723	3.23378196275642e-05	0.0586672023599178	0.0111919223246404	0.999849932576152	0.00424131260259523	2.24485853757832e-05	0.0275646512906055	0.00968152281023845	0.999887955970346	46686.9404387487	10443.806862573
LORA	CELL4	293.15	LORA_CELL4_06_20.CSV	0.6	3.36666666666667	0.0226485813410168	6.87666666666667	8.52	75.3635170894042	68.4142392028858	125.855144801894	0.186666666666659	0.29333333333334	129879.253807899	108930.209791883	1.19231620003341	6101.63871118808	0.00660916529934979	0.0078802148551134	82302.1770062005	81873.449105285	75853.0000815192	1691.30481811363	-28.6494740240667	5.82227415008227	0.999006662964687	74159.7462793094	8341.4623729915	-33.0605696555843	28.7152736916577	0.975321114583554	5277.54741579642	5752.64616678961	0.000660941638598264	0.00090935510329346	2.2324069290489	2.20331910738305	0.00527916124550723	3.23378196275642e-05	0.0586672023599178	0.0111919223246404	0.999849932576152	0.00424131260259523	2.24485853757832e-05	0.0275646512906055	0.00968152281023845	0.999887955970346	46686.9404387487	10443.806862573
LORA	CELL4	293.15	LORA_CELL4_05_20.CSV	0.5	4.04216666666667		8.24158639598822	10.3379494732722				0.25004823978595	0.183675366008969									75853.0000815192	1691.30481811363	-28.6494740240667	5.82227415008227	0.999006662964687	74159.7462793094	8341.4623729915	-33.0605696555843	28.7152736916577	0.975321114583554	7030.67972829986	5797.25207060095	0.000895472848985542	0.000724381082309267	2.6733107741126	2.65157093975165	0.00527916124550723	3.23378196275642e-05	0.0586672023599178	0.0111919223246404	0.999849932576152	0.00424131260259523	2.24485853757832e-05	0.0275646512906055	0.00968152281023845	0.999887955970346	46686.9404387487	10443.806862573
LORA	CELL4	298.15	LORA_CELL4_12_25.CSV	1.2	1.6855	0.0141553633381365	3.26216666666667	3.96216666666667	102.889814258864	90.779715553356	92.6278169005132	0.0999999999999996	0.146666666666659	129314.002054019	113479.318411797	1.13953805736443	4973.78482378422	0.00974004451699075	0.0110991514075347	82786.5524506045	82462.74577645	75853.0000815192	1691.30481811363	-28.6494740240667	5.82227415008227	0.999006662964687	74159.7462793094	8341.4623729915	-33.0605696555843	28.7152736916577	0.975321114583554	4356.74510389659	3675.51094859844	0.00052999769685805	0.000425978770003773	1.75115444327852	1.72553812485581	0.0084940825110562	0.00109630909814783	0.219453020945697	0.359737009220366	0.937529090415769	0.00666391481775097	0.000853514928854884	0.280867285970436	0.345039083954039	0.938422537255419	46686.9404387487	10443.806862573
LORA	CELL4	298.15	LORA_CELL4_1_25.CSV	1	2.01066666666667	0.0155708996719485	3.914	4.754	88.6080169445729	81.0385385686118	118.433974949011	0.11333333333332	0.173333333333341	140622.889733323	116176.639647165	1.21042311225736	5392.29804507351	0.0103148448492936	0.0124853266049338	82644.4138783398	82171.0105047997	75853.0000815192	1691.30481811363	-28.6494740240667	5.82227415008227	0.999006662964687	74159.7462793094	8341.4623729915	-33.0605696555843	28.7152736916577	0.975321114583554	3004.45085612728	4893.89727137352	0.000626143602336049	0.00057129456047534	2.3500987630089	2.34573392837555	0.0084940825110562	0.00109630909814783	0.219453020945697	0.359737009220366	0.937529090415769	0.00666391481775097	0.000853514928854884	0.280867285970436	0.345039083954039	0.938422537255419	46686.9404387487	10443.806862573
LORA	CELL4	298.15	LORA_CELL4_09_25.CSV	0.9	2.231	0.0169864360057604	4.35766666666667	5.281	79.0429580392894	74.4599949772275	139.084847069296	0.12666666666666	0.206666666666681	138614.305931361	116374.619565131	1.19110426697278	5091.71956304403	0.010846322034707	0.0129191004565003	82519.8670700714	82086.3477451009	75853.0000815192	1691.30481811363	-28.6494740240667	5.82227415008227	0.999006662964687	74159.7462793094	8341.4623729915	-33.0605696555843	28.7152736916577	0.975321114583554	4518.94260458728	4830.96897601848	0.000466468665696694	0.000644221875831999	2.27138928117698	2.23077007978587	0.0084940825110562	0.00109630909814783	0.219453020945697	0.359737009220366	0.937529090415769	0.00666391481775097	0.000853514928854884	0.280867285970436	0.345039083954039	0.938422537255419	46686.9404387487	10443.806862573
LORA	CELL4	298.15	LORA_CELL4_07_25.CSV	0.7	3.11233333333334		5.57484703046293	6.89291099978932				0.124207195412394	0.180223235090408									75853.0000815192	1691.30481811363	-28.6494740240667	5.82227415008227	0.999006662964687	74159.7462793094	8341.4623729915	-33.0605696555843	28.7152736916577	0.975321114583554	4359.22456514646	4880.22909918688	0.000564897187637054	0.000774672170018798	3.1364082009635	3.10184444607891	0.0084940825110562	0.00109630909814783	0.219453020945697	0.359737009220366	0.937529090415769	0.00666391481775097	0.000853514928854884	0.280867285970436	0.345039083954039	0.938422537255419	46686.9404387487	10443.806862573
LORA	CELL4	298.15	LORA_CELL4_06_25.CSV	0.6	3.627		6.46145431305814	8.07661454457973				0.151324264753021	0.205271414197629									75853.0000815192	1691.30481811363	-28.6494740240667	5.82227415008227	0.999006662964687	74159.7462793094	8341.4623729915	-33.0605696555843	28.7152736916577	0.975321114583554	3891.05367101047	5211.14643564985	0.000728454180464196	0.000853864806818626	3.85972382889865	3.83646862165501	0.0084940825110562	0.00109630909814783	0.219453020945697	0.359737009220366	0.937529090415769	0.00666391481775097	0.000853514928854884	0.280867285970436	0.345039083954039	0.938422537255419	46686.9404387487	10443.806862573
LORA	CELL4	298.15	LORA_CELL4_05_25.CSV	0.5	4.00966666666667		7.85329381964498	9.66644863361466				0.186465294295426	0.272944948623948									75853.0000815192	1691.30481811363	-28.6494740240667	5.82227415008227	0.999006662964687	74159.7462793094	8341.4623729915	-33.0605696555843	28.7152736916577	0.975321114583554	4712.2891071109	4763.58808963466	0.000815660301312631	0.00118750443163986	3.96273527412007	3.89172609892701	0.0084940825110562	0.00109630909814783	0.219453020945697	0.359737009220366	0.937529090415769	0.00666391481775097	0.000853514928854884	0.280867285970436	0.345039083954039	0.938422537255419	46686.9404387487	10443.806862573
LORA	CELL4	303.15	LORA_CELL4_12_30.CSV	1.2	1.66683333333334		3.08554246561659	3.73285233929509				0.0910249017653626	0.0628539726554281									75853.0000815192	1691.30481811363	-28.6494740240667	5.82227415008227	0.999006662964687	74159.7462793094	8341.4623729915	-33.0605696555843	28.7152736916577	0.975321114583554	5713.38684774072	5650.23756011079	0.000361610207923997	0.000251088404193651	2.84107982370194	2.78970494851303	0.0130478749887102	0.00529428967929157	0.952666838535193	1.64550373339854	0.60293240602986	0.0109819319655006	0.00431551079556925	0.76294475671506	1.63593543087412	0.618167399047	46686.9404387487	10443.806862573
LORA	CELL4	303.15	LORA_CELL4_1_30.CSV	1	1.99616666666667		3.70506960394227	4.47874464088278				0.084865483675431	0.113872832333911									75853.0000815192	1691.30481811363	-28.6494740240667	5.82227415008227	0.999006662964687	74159.7462793094	8341.4623729915	-33.0605696555843	28.7152736916577	0.975321114583554	4496.94995727961	5271.21819723377	0.000380013776784251	0.00047096854679985	3.2837668219865	3.22485834515594	0.0130478749887102	0.00529428967929157	0.952666838535193	1.64550373339854	0.60293240602986	0.0109819319655006	0.00431551079556925	0.76294475671506	1.63593543087412	0.618167399047	46686.9404387487	10443.806862573
LORA	CELL4	303.15	LORA_CELL4_09_30.CSV	0.9	2.21583333333334		4.08477313668223	5.01004021551788				0.0915828954536442	0.122532534030171									75853.0000815192	1691.30481811363	-28.6494740240667	5.82227415008227	0.999006662964687	74159.7462793094	8341.4623729915	-33.0605696555843	28.7152736916577	0.975321114583554	4618.56787781082	5767.12984680883	0.000404657862089225	0.000484505630427357	4.34384935541292	4.24975342848596	0.0130478749887102	0.00529428967929157	0.952666838535193	1.64550373339854	0.60293240602986	0.0109819319655006	0.00431551079556925	0.76294475671506	1.63593543087412	0.618167399047	46686.9404387487	10443.806862573
LORA	CELL4	303.15	LORA_CELL4_07_30.CSV	0.7	2.84016666666667		5.23681200274018	6.45944217237418				0.139337265693448	0.158787166431731									75853.0000815192	1691.30481811363	-28.6494740240667	5.82227415008227	0.999006662964687	74159.7462793094	8341.4623729915	-33.0605696555843	28.7152736916577	0.975321114583554	3281.09206686585	5761.79673895858	0.000730441355265847	0.000628150500560991	5.68183633257932	5.64829707821678	0.0130478749887102	0.00529428967929157	0.952666838535193	1.64550373339854	0.60293240602986	0.0109819319655006	0.00431551079556925	0.76294475671506	1.63593543087412	0.618167399047	46686.9404387487	10443.806862573
LORA	CELL4	303.15	LORA_CELL4_06_30.CSV	0.6	3.31266666666667		6.06533224396792	7.60933500809298				0.277249125300957	0.142571857246933									75853.0000815192	1691.30481811363	-28.6494740240667	5.82227415008227	0.999006662964687	74159.7462793094	8341.4623729915	-33.0605696555843	28.7152736916577	0.975321114583554	2663.59835625246	4134.13575239831	0.00161310669506174	0.000665838216779494	7.33817232042069	7.33741268907192	0.0130478749887102	0.00529428967929157	0.952666838535193	1.64550373339854	0.60293240602986	0.0109819319655006	0.00431551079556925	0.76294475671506	1.63593543087412	0.618167399047	46686.9404387487	10443.806862573
LORA	CELL4	303.15	LORA_CELL4_05_30.CSV	0.5	3.97583333333334		7.54029138951246	8.98809905093553				0.381738195657971	0.22887128826273									75853.0000815192	1691.30481811363	-28.6494740240667	5.82227415008227	0.999006662964687	74159.7462793094	8341.4623729915	-33.0605696555843	28.7152736916577	0.975321114583554	1911.97576727569	2689.98484119502	0.00262151111085681	0.00132508481148006	5.49256105446933	5.23213202680041	0.0130478749887102	0.00529428967929157	0.952666838535193	1.64550373339854	0.60293240602986	0.0109819319655006	0.00431551079556925	0.76294475671506	1.63593543087412	0.618167399047	46686.9404387487	10443.806862573
LORA	CELL4	308.15	LORA_CELL4_12_35.CSV	1.2	1.65466666666667		2.94931678325859	3.49339764127672				0.0666228993979877	0.0735701272353367									75853.0000815192	1691.30481811363	-28.6494740240667	5.82227415008227	0.999006662964687	74159.7462793094	8341.4623729915	-33.0605696555843	28.7152736916577	0.975321114583554	4187.96665503386	6927.53635587874	0.00030913572700866	0.000265423504136458	3.76947422688061	3.72832854306122	0.0210732603286757	0.00276108889319732	2.67345147325141	2.37621950151971	0.935743907369368	0.011928724137525	0.00127541991321333	3.69244818132167	1.84531458129028	0.956271979502634	46686.9404387487	10443.806862573
LORA	CELL4	308.15	LORA_CELL4_1_35.CSV	1	1.97833333333334		3.53062344209726	4.21178881386868				0.0846253747845327	0.068911611545183									75853.0000815192	1691.30481811363	-28.6494740240667	5.82227415008227	0.999006662964687	74159.7462793094	8341.4623729915	-33.0605696555843	28.7152736916577	0.975321114583554	3731.55643247511	11649.71313388	0.000415989986176975	0.000191717637581988	4.93621420610826	4.93171961685524	0.0210732603286757	0.00276108889319732	2.67345147325141	2.37621950151971	0.935743907369368	0.011928724137525	0.00127541991321333	3.69244818132167	1.84531458129028	0.956271979502634	46686.9404387487	10443.806862573
LORA	CELL4	308.15	LORA_CELL4_09_35.CSV	0.9	2.1935		3.89894921447317	4.71585786885698				0.113567320899151	0.0532428822465005									75853.0000815192	1691.30481811363	-28.6494740240667	5.82227415008227	0.999006662964687	74159.7462793094	8341.4623729915	-33.0605696555843	28.7152736916577	0.975321114583554	5470.81576528447	11378.8903215929	0.000461056993522396	0.000149878341936108	6.04709306275421	5.94670678977547	0.0210732603286757	0.00276108889319732	2.67345147325141	2.37621950151971	0.935743907369368	0.011928724137525	0.00127541991321333	3.69244818132167	1.84531458129028	0.956271979502634	46686.9404387487	10443.806862573
LORA	CELL4	308.15	LORA_CELL4_07_35.CSV	0.7	2.81466666666667		3.900664065287	7.08692379378573				0.13697357102028	0.0192851497914589									75853.0000815192	1691.30481811363	-28.6494740240667	5.82227415008227	0.999006662964687	74159.7462793094	8341.4623729915	-33.0605696555843	28.7152736916577	0.975321114583554	10789.1356370764	35168.7539016081	0.000395977701164274	3.08796098280489e-05	14.7150955937345	14.5363623762951	0.0210732603286757	0.00276108889319732	2.67345147325141	2.37621950151971	0.935743907369368	0.011928724137525	0.00127541991321333	3.69244818132167	1.84531458129028	0.956271979502634	46686.9404387487	10443.806862573
LORA	CELL4	308.15	LORA_CELL4_06_35.CSV	0.6	3.28366666666667		17.47494702253	27.7462357165832				0.324423748925535	0.403800165234185									75853.0000815192	1691.30481811363	-28.6494740240667	5.82227415008227	0.999006662964687	74159.7462793094	8341.4623729915	-33.0605696555843	28.7152736916577	0.975321114583554	21220.8769109857	40702.078555001	0.000668741466970985	0.000601015228666028	23.5195767379274	23.4872603907325	0.0210732603286757	0.00276108889319732	2.67345147325141	2.37621950151971	0.935743907369368	0.011928724137525	0.00127541991321333	3.69244818132167	1.84531458129028	0.956271979502634	46686.9404387487	10443.806862573
LORA	CELL4	308.15	LORA_CELL4_05_35.CSV	0.5	3.9455		29.6219541135972	51.1526809986397				0.525219070407369	0.564993772515291									75853.0000815192	1691.30481811363	-28.6494740240667	5.82227415008227	0.999006662964687	74159.7462793094	8341.4623729915	-33.0605696555843	28.7152736916577	0.975321114583554	26505.4124304086	77423.7595410783	0.000968724941783572	0.000609724731509495	40.6573754144678	39.9564263155813	0.0210732603286757	0.00276108889319732	2.67345147325141	2.37621950151971	0.935743907369368	0.011928724137525	0.00127541991321333	3.69244818132167	1.84531458129028	0.956271979502634	46686.9404387487	10443.806862573
LORA	CELL4	313.15	LORA_CELL4_12_40.CSV	1.2	1.76566666666667		2.82434849968023	3.28025389547629				0.0744807316127159	0.0522778885702345									75853.0000815192	1691.30481811363	-28.6494740240667	5.82227415008227	0.999006662964687	74159.7462793094	8341.4623729915	-33.0605696555843	28.7152736916577	0.975321114583554	4586.12783971333	4548.2076836541	0.000330254036028854	0.000232769017302877	5.71549313884848	5.546557752458	0.0100407407000377	0.0180269525222676	7.12664739324052	5.13966796743382	0.0719757512239742	0.0105128067859632	0.0156714920828303	6.24818439434135	5.24390698699825	0.101124465407501	46686.9404387487	10443.806862573
LORA	CELL4	313.15	LORA_CELL4_1_40.CSV	1	1.95783333333334		3.37853092311775	3.96660549418451				0.0807613588951086	0.0663379310512105									75853.0000815192	1691.30481811363	-28.6494740240667	5.82227415008227	0.999006662964687	74159.7462793094	8341.4623729915	-33.0605696555843	28.7152736916577	0.975321114583554	6861.19195964247	5086.568364097	0.000292773059355688	0.000279303744310653	7.4409204832751	7.0820989302513	0.0100407407000377	0.0180269525222676	7.12664739324052	5.13966796743382	0.0719757512239742	0.0105128067859632	0.0156714920828303	6.24818439434135	5.24390698699825	0.101124465407501	46686.9404387487	10443.806862573
LORA	CELL4	313.15	LORA_CELL4_09_40.CSV	0.9	2.34816666666667		3.6537562071826	4.51020403555444				0.0869740302944515	0.075468405970946									75853.0000815192	1691.30481811363	-28.6494740240667	5.82227415008227	0.999006662964687	74159.7462793094	8341.4623729915	-33.0605696555843	28.7152736916577	0.975321114583554	6853.18799080677	3319.16172677089	0.000315479069272292	0.000393349179097127	13.2090918596832	13.1907549157249	0.0100407407000377	0.0180269525222676	7.12664739324052	5.13966796743382	0.0719757512239742	0.0105128067859632	0.0156714920828303	6.24818439434135	5.24390698699825	0.101124465407501	46686.9404387487	10443.806862573
LORA	CELL4	313.15	LORA_CELL4_07_40.CSV	0.7	3.00683333333334		4.74657908029802	5.7789817936447				0.0994128715855044	0.0957666578134429									75853.0000815192	1691.30481811363	-28.6494740240667	5.82227415008227	0.999006662964687	74159.7462793094	8341.4623729915	-33.0605696555843	28.7152736916577	0.975321114583554	8623.6907859909	3660.06120930913	0.000321457312084367	0.000475332418632712	14.4249194950902	14.1604527223334	0.0100407407000377	0.0180269525222676	7.12664739324052	5.13966796743382	0.0719757512239742	0.0105128067859632	0.0156714920828303	6.24818439434135	5.24390698699825	0.101124465407501	46686.9404387487	10443.806862573
LORA	CELL4	313.15	LORA_CELL4_06_40.CSV	0.6	3.25333333333334		5.73436350754265	6.55893248402844				0.121022143724104	0.111601263163053									75853.0000815192	1691.30481811363	-28.6494740240667	5.82227415008227	0.999006662964687	74159.7462793094	8341.4623729915	-33.0605696555843	28.7152736916577	0.975321114583554	8274.01182317422	5481.14530862008	0.000399515884354507	0.000452648130000758	7.66509393298233	7.66246379173323	0.0100407407000377	0.0180269525222676	7.12664739324052	5.13966796743382	0.0719757512239742	0.0105128067859632	0.0156714920828303	6.24818439434135	5.24390698699825	0.101124465407501	46686.9404387487	10443.806862573
LORA	CELL4	313.15	LORA_CELL4_05_40.CSV	0.5	3.91		6.87934725076498	7.95984556654421				0.132682760240551	0.149212692918584									75853.0000815192	1691.30481811363	-28.6494740240667	5.82227415008227	0.999006662964687	74159.7462793094	8341.4623729915	-33.0605696555843	28.7152736916577	0.975321114583554	10332.2135392782	4391.93481140291	0.000391963014619142	0.000676090920806833	10.7010509265034	10.0659480689317	0.0100407407000377	0.0180269525222676	7.12664739324052	5.13966796743382	0.0719757512239742	0.0105128067859632	0.0156714920828303	6.24818439434135	5.24390698699825	0.101124465407501	46686.9404387487	10443.806862573
[truncated: 8 more columns]
