# Supplementary material for: Phase-Specific Parameter Estimation in Chiral HPLC Using 1‑Site, 2‑Site Stochastic Models, and Unified Equation Approach
Source: Anal Chem. 2026 Apr 29;98(18):13925–39. doi: 10.1021/acs.analchem.6c01634 (PMC13177292; doi:10.1021/acs.analchem.6c01634)
Supplement: Supplementary file 2 [file ac6c01634_si_002.zip › SupportingInformation/02_Batman_fitting/Batman_analysis.R]

library(dplyr)

# Set paths
out_path  <- getwd()
data_path <- normalizePath("../03_data_allEluents", winslash = "/", mustWork = TRUE)
# Snapshot before analysis
before <- list.files(data_path, recursive = TRUE, full.names = TRUE, all.files = TRUE, no.. = TRUE)
before <- before[file.exists(before) & !dir.exists(before)]
before_mtime <- setNames(file.info(before)$mtime, before)

# Run analysis -----------------------------------------------------------------
plot.runs(path = data_path)
batch.eval.kue(path = data_path, threshold = 0, minSNR = 5, peak_table = TRUE)

log_ratio_df <- expand.grid(
  column = c("CELL1", "CELL2", "CELL3", "CELL4"),
  temp   = seq(10, 40, by = 5)
)
r_values <- tribble(
  ~column, ~r,
  "CELL1", 14.97635752, # experimental values from isotherm analysis
  "CELL2", 24.9664423,
  "CELL3", 17.75049606,
  "CELL4", 22.12005619
)
log_ratio_df <- log_ratio_df %>%
  left_join(r_values, by = "column")
log_ratio_df <- log_ratio_df %>% 
  mutate(
    log_ratio = log(r)
  ) %>% 
  select(-r)

batch.eval.stoch(path = data_path, threshold = 0, minSNR = 5,
                 two_site = TRUE, log_ratio = log_ratio_df, max_conv = 10)

# ------------------------------------------------------------------------------

# Snapshot after analysis
after <- list.files(data_path, recursive = TRUE, full.names = TRUE, all.files = TRUE, no.. = TRUE)
after <- after[file.exists(after) & !dir.exists(after)]
after_info <- file.info(after)

old_mtime <- before_mtime[after]
is_changed <- is.na(old_mtime) | (after_info$mtime > old_mtime)

exported_files <- after[is_changed]

# Recreate relative folder structure in destination and copy files
src_root <- normalizePath(data_path, winslash = "/", mustWork = TRUE)
src_files <- normalizePath(exported_files, winslash = "/", mustWork = FALSE)
rel_paths <- substring(src_files, nchar(src_root) + 2L)
dest_files <- file.path(out_path, rel_paths)

for (d in unique(dirname(dest_files))) {
  dir.create(d, recursive = TRUE, showWarnings = FALSE)
}

ok <- file.copy(src_files, dest_files, overwrite = TRUE)

# Optional: remove originals after successful copy
# file.remove(src_files[ok])

cat(sum(ok), "files copied to", out_path, "\n")
