# Supplementary material for: Phase-Specific Parameter Estimation in Chiral HPLC Using 1‑Site, 2‑Site Stochastic Models, and Unified Equation Approach
Source: Anal Chem. 2026 Apr 29;98(18):13925–39. doi: 10.1021/acs.analchem.6c01634 (PMC13177292; doi:10.1021/acs.analchem.6c01634)
Supplement: Supplementary file 2 [file ac6c01634_si_002.zip › SupportingInformation/02_Batman_fitting/ET_2_summary_data.csv]

comp_name	col_name	Temp	file	flow	t_M	s_M	t_A	t_B	h_A	h_B	h_p	w_A	w_B	A	B	K	N	kue_f	kue_r	Gue_f	Gue_r	dHue_f	dHue_f_se	dSue_f	dSue_f_se	EPue_f_r2	dHue_r	dHue_r_se	dSue_r	dSue_r_se	EPue_r_r2	n_A	n_B	tau_A1	tau_A2	tau_B1	tau_B2	a	b	kstoch_f_tA	kstoch_f_tA_se	kstoch_f_tA_intcpt	kstoch_f_tA_intcpt_se	kstoch_f_tA_r2	kstoch_r_tB	kstoch_r_tB_se	kstoch_r_tB_intcpt	kstoch_r_tB_intcpt_se	kstoch_r_tB_r2
LORA	CELL1	283.15	LORA_CELL1_12_10.CSV	1.2	1.686	0.0240641176748244	2.43266666666667	2.856	237.642703818047	195.058905949387	14.2697888871277	0.11666666666667	0.14666666666667	169815.030296862	144609.913684084	1.17429729380685	2256.72955406566	0.00156978926137453	0.00184339928147915	82797.1930450519	82418.9398698229	51451.3334614816	246.276546768921	-117.260495274937	0.847800796561011	0.999954179171599	69474.9787115767	7616.8191890403	-52.7501078545541	26.2207078199315	0.97652509455516	573.235484221534	388.215831394377	0.00113627476725561	0.00536562676425945	0.000234587060914258	0.0130734216565204	0.376246492465315	0.0886525172790923	0.000812293411350064	0.000248589423592436	0.196871670078066	0.0609906738143835	0.727469910156336	0.00140888373788457	0.000264691266526453	-0.0719508948374	0.076361228408097	0.876282024237626
LORA	CELL1	283.15	LORA_CELL1_1_10.CSV	1	2.01933333333334	0.0268951903424526	2.92266666666667	3.43266666666667	239.814512327569	198.297183659331	15.5679397974138	0.13333333333334	0.17	167560.014970831	145873.860553256	1.14866374506938	2462.56111258888	0.00149904852370903	0.00172190269128433	82905.7482346156	82579.4542569859	51451.3334614816	246.276546768921	-117.260495274937	0.847800796561011	0.999954179171599	69474.9787115767	7616.8191890403	-52.7501078545541	26.2207078199315	0.97652509455516	1018.10844174995	1533.08699770666	0.000732473842749667	0.00486194067641462	0.000760701138957242	0.00521100939576629	0.300395419510997	0.264568926541242	0.000812293411350064	0.000248589423592436	0.196871670078066	0.0609906738143835	0.727469910156336	0.00140888373788457	0.000264691266526453	-0.0719508948374	0.076361228408097	0.876282024237626
LORA	CELL1	283.15	LORA_CELL1_09_10.CSV	0.9	2.23816666666667	0.0297262630100808	3.24816666666667	3.81816666666667	244.058412235006	202.512815520057	16.67635995952	0.14666666666666	0.18333333333333	169123.217028156	145403.219228253	1.16313254909898	2562.36920632623	0.00146550343460213	0.00170457474560209	82959.0285047576	82603.2654361067	51451.3334614816	246.276546768921	-117.260495274937	0.847800796561011	0.999954179171599	69474.9787115767	7616.8191890403	-52.7501078545541	26.2207078199315	0.97652509455516	563.750776603263	1421.17888521237	0.00179151931423053	0.00192041914133717	0.000911455971241689	0.00497050904265561	0.325975952828102	0.297268065243681	0.000812293411350064	0.000248589423592436	0.196871670078066	0.0609906738143835	0.727469910156336	0.00140888373788457	0.000264691266526453	-0.0719508948374	0.076361228408097	0.876282024237626
LORA	CELL1	283.15	LORA_CELL1_07_10.CSV	0.7	2.86966666666667	0.0368039446791489	4.17966666666667	4.913	243.02724422709	204.700005006414	20.0118987035587	0.183333333333341	0.22333333333333	178965.873205344	145822.424417963	1.2272863650407	2782.73447526001	0.00139123990919079	0.00170744977105032	83081.4563468583	82599.2980209224	51451.3334614816	246.276546768921	-117.260495274937	0.847800796561011	0.999954179171599	69474.9787115767	7616.8191890403	-52.7501078545541	26.2207078199315	0.97652509455516	619.567497142981	694.521780801877	0.00198936118979406	0.0054543128893473	0.000322388354299987	0.0132835435935447	0.375049418097049	0.361493113040308	0.000812293411350064	0.000248589423592436	0.196871670078066	0.0609906738143835	0.727469910156336	0.00140888373788457	0.000264691266526453	-0.0719508948374	0.076361228408097	0.876282024237626
LORA	CELL1	283.15	LORA_CELL1_06_10.CSV	0.6	3.33733333333334	0.042466090014401	4.86733333333334	5.72733333333334	234.657594879066	201.418870372261	22.953873481476	0.21666666666667	0.26	181705.582307532	147306.692745191	1.23351885051037	2744.49987248451	0.00135043321283443	0.00166578482438655	83151.5414687433	82657.4580171788	51451.3334614816	246.276546768921	-117.260495274937	0.847800796561011	0.999954179171599	69474.9787115767	7616.8191890403	-52.7501078545541	26.2207078199315	0.97652509455516	681.244359212817	1232.16933163778	0.00223551747114744	0.00276660609466052	0.00176496842764092	0.00604726066238023	0.459224965044231	0.401492237375768	0.000812293411350064	0.000248589423592436	0.196871670078066	0.0609906738143835	0.727469910156336	0.00140888373788457	0.000264691266526453	-0.0719508948374	0.076361228408097	0.876282024237626
LORA	CELL1	283.15	LORA_CELL1_05_10.CSV	0.5	4.00083333333334	0.0523748443510974	5.84416666666667	6.87416666666667	221.655649540932	195.936971649531	27.8614837655353	0.27333333333333	0.31333333333334	190027.500270622	146786.948210194	1.29458036009107	2601.89029036951	0.00129242090330452	0.00167314271838919	83254.9115194647	82647.08213017	51451.3334614816	246.276546768921	-117.260495274937	0.847800796561011	0.999954179171599	69474.9787115767	7616.8191890403	-52.7501078545541	26.2207078199315	0.97652509455516	672.188558366972	486.030120778494	0.00243447659838904	0.00979440253816177	0.000672143239340767	0.0204660914659199	0.489411548634659	0.489734612616843	0.000812293411350064	0.000248589423592436	0.196871670078066	0.0609906738143835	0.727469910156336	0.00140888373788457	0.000264691266526453	-0.0719508948374	0.076361228408097	0.876282024237626
LORA	CELL1	288.15	LORA_CELL1_12_15.CSV	1.2	1.67333333333334	0.0226485813410124	2.35333333333334	2.72333333333334	231.309188737759	199.67230461162	24.3839416191379	0.11666666666667	0.14	180669.888890815	159625.174395075	1.13183831795638	2177.19338939904	0.00239244064480175	0.00270785599522289	83291.6795461362	82994.9764907424	51451.3334614816	246.276546768921	-117.260495274937	0.847800796561011	0.999954179171599	69474.9787115767	7616.8191890403	-52.7501078545541	26.2207078199315	0.97652509455516	658.244585990653	450.6685775953	0.000922464647356119	0.00377229513319048	0.000307949279210911	0.00960053342945881	0.446717612321834	0.411902466911664	0.00170539668721068	0.00140553951383671	0.080960688691734	0.33407129536058	0.269031612708957	0.00271155041969092	0.00109767230024202	-0.233979997871988	0.302284520013094	0.604048582483919
LORA	CELL1	288.15	LORA_CELL1_1_15.CSV	1	2.005	0.0254796540086406	2.82833333333334	3.275	235.467481851569	205.165871856764	26.9186980449375	0.13333333333334	0.16	187726.954247375	164213.651106525	1.14318726234031	2409.13582509754	0.00232249469914578	0.00265504635691634	83362.7679434334	83042.161864331	51451.3334614816	246.276546768921	-117.260495274937	0.847800796561011	0.999954179171599	69474.9787115767	7616.8191890403	-52.7501078545541	26.2207078199315	0.97652509455516	635.807778051548	489.449830482151	0.00117996487475495	0.00328006024888577	0.000144397095924489	0.00952207743577192	0.479124960053776	0.399092376275983	0.00170539668721068	0.00140553951383671	0.080960688691734	0.33407129536058	0.269031612708957	0.00271155041969092	0.00109767230024202	-0.233979997871988	0.302284520013094	0.604048582483919
LORA	CELL1	288.15	LORA_CELL1_09_15.CSV	0.9	2.2225	0.0283107266762687	3.14583333333334	3.6425	232.925628245459	204.119490190585	28.6455123425961	0.14333333333333	0.17666666666667	195481.0026204	164639.506542918	1.18732743267451	2514.10084920494	0.00228318258386598	0.00271088531562874	83403.6679626689	82992.2977733756	51451.3334614816	246.276546768921	-117.260495274937	0.847800796561011	0.999954179171599	69474.9787115767	7616.8191890403	-52.7501078545541	26.2207078199315	0.97652509455516	549.705290632251	422.470694812436	0.00111278256191971	0.0156340818466375	0.000300498102960001	0.0191398253770742	1.50827794122114e-09	0.013126707945128	0.00170539668721068	0.00140553951383671	0.080960688691734	0.33407129536058	0.269031612708957	0.00271155041969092	0.00109767230024202	-0.233979997871988	0.302284520013094	0.604048582483919
LORA	CELL1	288.15	LORA_CELL1_07_15.CSV	0.7	2.84433333333334	0.0353884083453327	4.041	4.68433333333334	226.348393249939	202.347688202758	34.8984184520446	0.19	0.22333333333333	201622.540091566	171040.58492512	1.17879940705204	2473.84825801212	0.00211197759328681	0.00248959793467368	83590.4097759188	83196.30958956	51451.3334614816	246.276546768921	-117.260495274937	0.847800796561011	0.999954179171599	69474.9787115767	7616.8191890403	-52.7501078545541	26.2207078199315	0.97652509455516	879.86212892824	763.891208008102	0.00115503459047983	0.00377448279747557	0.0024442398998152	0.0024442398998152	0.678367261025476	0.489903994178772	0.00170539668721068	0.00140553951383671	0.080960688691734	0.33407129536058	0.269031612708957	0.00271155041969092	0.00109767230024202	-0.233979997871988	0.302284520013094	0.604048582483919
LORA	CELL1	288.15	LORA_CELL1_06_15.CSV	0.6	3.31333333333334	0.039635017346777	4.71333333333334	5.46333333333334	214.892457251232	196.611733939813	40.2163437280641	0.23666666666666	0.266666666666669	198580.092712222	170079.928639667	1.1675692381841	2263.37062061018	0.00196630961716241	0.00229580262174438	83761.6284477997	83390.4619237174	51451.3334614816	246.276546768921	-117.260495274937	0.847800796561011	0.999954179171599	69474.9787115767	7616.8191890403	-52.7501078545541	26.2207078199315	0.97652509455516	383.985326587526	673.70880251938	0.00360745322476233	0.00572018498925714	0.000368222926405112	0.0156219367229963	0.556728181029344	0.630728006100877	0.00170539668721068	0.00140553951383671	0.080960688691734	0.33407129536058	0.269031612708957	0.00271155041969092	0.00109767230024202	-0.233979997871988	0.302284520013094	0.604048582483919
LORA	CELL1	288.15	LORA_CELL1_05_15.CSV	0.5	3.979	0.0481282353496572	5.67233333333334	6.57233333333334	198.131348767814	188.00309459822	49.0073655438562	0.37333333333333	0.293333333333321	201932.724595092	171579.012200966	1.17690807287417	2031.86715007842	0.00157570237100388	0.00185445684088143	84292.1954098267	83901.942266633	51451.3334614816	246.276546768921	-117.260495274937	0.847800796561011	0.999954179171599	69474.9787115767	7616.8191890403	-52.7501078545541	26.2207078199315	0.97652509455516	390.827672212148	1366.04189486158	0.00417661168050461	0.00760887539517531	0.000164874325700918	0.00743571655172034	0.653118943426078	0.940090182659796	0.00170539668721068	0.00140553951383671	0.080960688691734	0.33407129536058	0.269031612708957	0.00271155041969092	0.00109767230024202	-0.233979997871988	0.302284520013094	0.604048582483919
LORA	CELL1	293.15	LORA_CELL1_12_20.CSV	1.2	1.66066666666667	0.0212330450072005	2.29066666666667	2.604	216.746025074783	201.012090283317	42.8581591334268	0.13666666666667	0.15333333333334	203435.907278269	111252.954069616	1.82858881347968	1578.49321340997	0.00288505619815339	0.00527558149020351	84322.5440690274	82851.4831675104	51451.3334614816	246.276546768921	-117.260495274937	0.847800796561011	0.999954179171599	69474.9787115767	7616.8191890403	-52.7501078545541	26.2207078199315	0.97652509455516	343.542968439171	451.928288711763	0.00181292773474288	0.00267324775543923	0.00210809202474478	0.00224730764614349	0.513409195741381	0.385451181723492	-0.000975777799095121	0.000618458586161862	0.506645523058381	0.143091109646711	0.383602536748832	0.00135204820468096	0.00116134101014415	-0.0790394522946217	0.305006076490061	0.253089183276242
LORA	CELL1	293.15	LORA_CELL1_1_20.CSV	1	1.98733333333334	0.0254796540086406	2.75066666666667	3.12733333333334	210.771558424358	199.762400225131	49.1055921477985	0.2	0.146666666666659	217573.641285279	115883.683003454	1.87751748689929	1784.97119905638	0.00230029862948376	0.00431885090194622	84874.6214381984	83339.1996328802	51451.3334614816	246.276546768921	-117.260495274937	0.847800796561011	0.999954179171599	69474.9787115767	7616.8191890403	-52.7501078545541	26.2207078199315	0.97652509455516	301.850625371958	967.500080290962	0.00220974621235733	0.00630619883232217	0.00052636095448947	0.00694706462687396	0.246293456334519	1.72672078779367e-08	-0.000975777799095121	0.000618458586161862	0.506645523058381	0.143091109646711	0.383602536748832	0.00135204820468096	0.00116134101014415	-0.0790394522946217	0.305006076490061	0.253089183276242
LORA	CELL1	293.15	LORA_CELL1_09_20.CSV	0.9	2.20983333333334	0.0268951903424525	3.05983333333334	3.4765	203.43093036418	195.70963914749	53.2934573435965	0.12	0.166666666666679	214610.828445033	189228.321741962	1.13413693293588	3008.93062000384	0.00421880516349763	0.00478470274878327	83396.3252821421	83089.528856152	51451.3334614816	246.276546768921	-117.260495274937	0.847800796561011	0.999954179171599	69474.9787115767	7616.8191890403	-52.7501078545541	26.2207078199315	0.97652509455516	662.577755388149	1004.15471723704	0.000793370412182685	0.00618248829225309	0.000511988734389441	0.00788648377161758	0.310553623302591	1.62698922843159e-08	-0.000975777799095121	0.000618458586161862	0.506645523058381	0.143091109646711	0.383602536748832	0.00135204820468096	0.00116134101014415	-0.0790394522946217	0.305006076490061	0.253089183276242
LORA	CELL1	293.15	LORA_CELL1_07_20.CSV	0.7	2.8325	0.0339728720115208	3.93583333333334	4.46916666666667	189.941207702304	189.944150382339	66.0455697734228	0.15333333333334	0.20666666666666	220977.439523898	193714.010333089	1.1407406162514	3123.25285990659	0.00327798867029821	0.0037393348158211	84011.3269993504	83690.3797808125	51451.3334614816	246.276546768921	-117.260495274937	0.847800796561011	0.999954179171599	69474.9787115767	7616.8191890403	-52.7501078545541	26.2207078199315	0.97652509455516	446.344741031517	626.951310985325	0.00192141409020726	0.0198771743502502	0.00235307185046538	0.00914024458371463	0.199914645889459	0.457676308416301	-0.000975777799095121	0.000618458586161862	0.506645523058381	0.143091109646711	0.383602536748832	0.00135204820468096	0.00116134101014415	-0.0790394522946217	0.305006076490061	0.253089183276242
LORA	CELL1	293.15	LORA_CELL1_06_20.CSV	0.6	3.29333333333334	0.0382194810129608	4.59	5.21333333333334	180.855574374243	185.122473532776	72.4751597727806	0.166666666666659	0.246666666666659	223870.46450233	197859.003063124	1.13146463409051	3341.266001833	0.00305020621280696	0.00345120045647422	84186.8683464091	83885.8217241434	51451.3334614816	246.276546768921	-117.260495274937	0.847800796561011	0.999954179171599	69474.9787115767	7616.8191890403	-52.7501078545541	26.2207078199315	0.97652509455516	688.984428066805	1341.45855943083	0.00137731403539213	0.0180792028622293	0.000137238664567786	0.0139786506276163	0.219360486205751	0.223722393753925	-0.000975777799095121	0.000618458586161862	0.506645523058381	0.143091109646711	0.383602536748832	0.00135204820468096	0.00116134101014415	-0.0790394522946217	0.305006076490061	0.253089183276242
LORA	CELL1	293.15	LORA_CELL1_05_20.CSV	0.5	3.94783333333334	0.0467126990158412	5.52116666666667	6.25783333333334	166.772838493458	179.061156986442	83.933778299565	0.220000000000001	0.293333333333319	220571.412960985	206105.285096226	1.07018804907407	3007.99352939967	0.00295531919726315	0.0031627472861102	84263.8953939898	84098.5579596834	51451.3334614816	246.276546768921	-117.260495274937	0.847800796561011	0.999954179171599	69474.9787115767	7616.8191890403	-52.7501078545541	26.2207078199315	0.97652509455516	438.371698309282	1375.55057982135	0.00277382574069227	0.030876414815457	0.00114009373860531	0.0149498737304987	0.253640371437069	0.499005384362503	-0.000975777799095121	0.000618458586161862	0.506645523058381	0.143091109646711	0.383602536748832	0.00135204820468096	0.00116134101014415	-0.0790394522946217	0.305006076490061	0.253089183276242
LORA	CELL1	298.15	LORA_CELL1_12_25.CSV	1.2	1.65283333333334	0.0212330450072005	2.23616666666667	2.49283333333334	196.54991243897	202.200458565235	72.5984811809742	0.0933333333333408	0.12666666666666	225253.970182693	132291.588636932	1.70270818049432	2665.32351256632	0.00508610742748548	0.00866015672365245	84397.2021953757	83077.8599581078	51451.3334614816	246.276546768921	-117.260495274937	0.847800796561011	0.999954179171599	69474.9787115767	7616.8191890403	-52.7501078545541	26.2207078199315	0.97652509455516	501.359548461219	599.862292992449	0.00113927195449896	0.00134651537149659	0.00136736407318655	0.0033054052631913	1.13661284061176	0.739914460553173	0.00381692581581626	0.00195182735656475	0.409699565011405	0.398220721131003	0.488767948993078	0.00406870311613564	0.00237091368684389	0.144220608876575	0.529553063679668	0.424043386215692
LORA	CELL1	298.15	LORA_CELL1_1_25.CSV	1	1.978	0.0240641176748244	2.688	2.988	186.038367368207	198.331029141103	80.7107935597665	0.12	0.16	228951.328085694	128744.198099523	1.7783428804202	2358.0545703125	0.00437607231078578	0.00778215703808988	84769.9387891881	83342.8569675111	51451.3334614816	246.276546768921	-117.260495274937	0.847800796561011	0.999954179171599	69474.9787115767	7616.8191890403	-52.7501078545541	26.2207078199315	0.97652509455516	530.141204428447	242.347762724299	0.000691033887968211	0.0098331311726816	0.000923327041231463	0.0113114731719724	0.713732250505258	0.786819783714909	0.00381692581581626	0.00195182735656475	0.409699565011405	0.398220721131003	0.488767948993078	0.00406870311613564	0.00237091368684389	0.144220608876575	0.529553063679668	0.424043386215692
LORA	CELL1	298.15	LORA_CELL1_09_25.CSV	0.9	2.19	0.0268951903424566	2.98666666666667	3.31333333333334	180.070943451941	196.393495456209	85.6979063496099	0.14	0.18	233990.80259818	125436.196095108	1.8654169201748	2201.20907064473	0.00405584763810067	0.00756584680976402	84958.3182228953	83412.7365271896	51451.3334614816	246.276546768921	-117.260495274937	0.847800796561011	0.999954179171599	69474.9787115767	7616.8191890403	-52.7501078545541	26.2207078199315	0.97652509455516	356.403532602422	234.101688204087	0.00176158314891098	0.00804237324722867	0.000668138354382956	0.0135460152371332	1.37657278130291	1.37410932388145	0.00381692581581626	0.00195182735656475	0.409699565011405	0.398220721131003	0.488767948993078	0.00406870311613564	0.00237091368684389	0.144220608876575	0.529553063679668	0.424043386215692
LORA	CELL1	298.15	LORA_CELL1_07_25.CSV	0.7	2.81066666666667		2.86340356331582	3.2005942170089				0.0608725711737409	0.00624950328654272									51451.3334614816	246.276546768921	-117.260495274937	0.847800796561011	0.999954179171599	69474.9787115767	7616.8191890403	-52.7501078545541	26.2207078199315	0.97652509455516	455.061395329365	789.738993005774	0.000856868005821514	0.0176648631092752	6.67776279456928e-05	0.00894312315754331	0.865309713164672	0.85823483440723	0.00381692581581626	0.00195182735656475	0.409699565011405	0.398220721131003	0.488767948993078	0.00406870311613564	0.00237091368684389	0.144220608876575	0.529553063679668	0.424043386215692
LORA	CELL1	298.15	LORA_CELL1_06_25.CSV	0.6	3.27083333333334		4.01936141913935	4.29065314221502				0.0896777014364774	0.106349252951247									51451.3334614816	246.276546768921	-117.260495274937	0.847800796561011	0.999954179171599	69474.9787115767	7616.8191890403	-52.7501078545541	26.2207078199315	0.97652509455516	772.667611556117	1019.81980888168	0.000968758201600436	0.00912745585455249	0.001	0.00993502964843446	1.31080500502968	0.742776439448873	0.00381692581581626	0.00195182735656475	0.409699565011405	0.398220721131003	0.488767948993078	0.00406870311613564	0.00237091368684389	0.144220608876575	0.529553063679668	0.424043386215692
LORA	CELL1	298.15	LORA_CELL1_05_25.CSV	0.5	3.92266666666667		4.88634768574929	5.32644069956442				0.10026311943948	0.102060891017404									51451.3334614816	246.276546768921	-117.260495274937	0.847800796561011	0.999954179171599	69474.9787115767	7616.8191890403	-52.7501078545541	26.2207078199315	0.97652509455516	1024.54167530305	2098.07564193019	0.000940597188296482	0.0111175597429916	0.000669076941194696	0.0078792481140002	1.56217843628252	1.63940205126959	0.00381692581581626	0.00195182735656475	0.409699565011405	0.398220721131003	0.488767948993078	0.00406870311613564	0.00237091368684389	0.144220608876575	0.529553063679668	0.424043386215692
LORA	CELL1	303.15	LORA_CELL1_12_30.CSV	1.2	1.64216666666667		2.18638802578045	2.30290898443059				0.0695196329693509	0.0702759913909852									51451.3334614816	246.276546768921	-117.260495274937	0.847800796561011	0.999954179171599	69474.9787115767	7616.8191890403	-52.7501078545541	26.2207078199315	0.97652509455516	1001.83164896179	665.093413427689	0.000659534282480145	0.00104710789386686	0.000818263041140381	0.00674740653134885	1.30756995731278	1.53730825326583	0.0150265499215039	0.00375677720503101	-0.56700779094751	0.65941130815159	0.799988097851835	0.0112814376863945	0.00206396399025482	-0.180216096247828	0.410984874743697	0.881922836024881
LORA	CELL1	303.15	LORA_CELL1_1_30.CSV	1	1.96183333333334		2.10989944919012	2.43643651051089				0.0631411832958306	0.0229542127897516									51451.3334614816	246.276546768921	-117.260495274937	0.847800796561011	0.999954179171599	69474.9787115767	7616.8191890403	-52.7501078545541	26.2207078199315	0.97652509455516	626.586874371415	461.457814501778	0.000757441939162341	0.00742246855989131	0.000320865984286443	0.0108094573672758	1.51696380090781	1.52019553436289	0.0150265499215039	0.00375677720503101	-0.56700779094751	0.65941130815159	0.799988097851835	0.0112814376863945	0.00206396399025482	-0.180216096247828	0.410984874743697	0.881922836024881
LORA	CELL1	303.15	LORA_CELL1_09_30.CSV	0.9	2.17633333333334		2.32400799756375	2.663834291799				0.0713552299392491	0.027044204798512									51451.3334614816	246.276546768921	-117.260495274937	0.847800796561011	0.999954179171599	69474.9787115767	7616.8191890403	-52.7501078545541	26.2207078199315	0.97652509455516	517.66019493407	330.680812238505	0.000941739317097288	0.00748139965997838	0.000446577662703645	0.0109618517507278	1.6903025003575	1.69035346417997	0.0150265499215039	0.00375677720503101	-0.56700779094751	0.65941130815159	0.799988097851835	0.0112814376863945	0.00206396399025482	-0.180216096247828	0.410984874743697	0.881922836024881
LORA	CELL1	303.15	LORA_CELL1_07_30.CSV	0.7	2.79483333333334		3.00627949028273	3.16223967852266				0.0299580168689491	0.0276315923378585									51451.3334614816	246.276546768921	-117.260495274937	0.847800796561011	0.999954179171599	69474.9787115767	7616.8191890403	-52.7501078545541	26.2207078199315	0.97652509455516	1668.06368108329	649.43129139939	0.000220259183960363	0.00602854864342319	0.000325586647501646	0.0104973735595543	1.48660847830564	1.49169965225928	0.0150265499215039	0.00375677720503101	-0.56700779094751	0.65941130815159	0.799988097851835	0.0112814376863945	0.00206396399025482	-0.180216096247828	0.410984874743697	0.881922836024881
LORA	CELL1	303.15	LORA_CELL1_06_30.CSV	0.6	3.2505		3.32695438250704	4.03278035854934				0.0786452836190693	0.00834653063275404									51451.3334614816	246.276546768921	-117.260495274937	0.847800796561011	0.999954179171599	69474.9787115767	7616.8191890403	-52.7501078545541	26.2207078199315	0.97652509455516	1097.29886514524	930.546822491654	0.000712914579061189	0.00822401605609105	8.21607045009527e-05	0.0144531607679616	2.75849506908248	2.67300908229407	0.0150265499215039	0.00375677720503101	-0.56700779094751	0.65941130815159	0.799988097851835	0.0112814376863945	0.00206396399025482	-0.180216096247828	0.410984874743697	0.881922836024881
LORA	CELL1	303.15	LORA_CELL1_05_30.CSV	0.5	3.89733333333334		4.07547767682657	4.63522143249313				0.0566021047298338	0.0180178023682872									51451.3334614816	246.276546768921	-117.260495274937	0.847800796561011	0.999954179171599	69474.9787115767	7616.8191890403	-52.7501078545541	26.2207078199315	0.97652509455516	1884.78273339747	1084.14127696952	0.000391497696835159	0.00716926956417582	0.000164318384769176	0.0112061262056969	3.191246896268	3.02497604010221	0.0150265499215039	0.00375677720503101	-0.56700779094751	0.65941130815159	0.799988097851835	0.0112814376863945	0.00206396399025482	-0.180216096247828	0.410984874743697	0.881922836024881
LORA	CELL1	308.15	LORA_CELL1_12_35.CSV	1.2	1.6295		1.92054936341757	2.1295270429865				0.0296968060771987	0.0681701107191868									51451.3334614816	246.276546768921	-117.260495274937	0.847800796561011	0.999954179171599	69474.9787115767	7616.8191890403	-52.7501078545541	26.2207078199315	0.97652509455516	1065.26894164309	596.684052762775	0.000273216792530019	0.0054206205516887	0.000838009731735368	0.0072697941546428	0.778795813897445	0.468498071027568	0.0619878946821408	0.0191358123488837	-5.99144990499719	3.30529717111488	0.724014028818227	0.053949309173457	0.0194416308721975	-5.89292294513524	3.68150073010572	0.658127773368492
LORA	CELL1	308.15	LORA_CELL1_1_35.CSV	1	1.94716666666667		2.14737904064155	2.31185174419978				0.0458078866974078	0.0284372266053474									51451.3334614816	246.276546768921	-117.260495274937	0.847800796561011	0.999954179171599	69474.9787115767	7616.8191890403	-52.7501078545541	26.2207078199315	0.97652509455516	702.911933494934	549.734251385564	0.000518820438457864	0.00753148681848612	0.000364198471298193	0.00887525090418389	1.127305000618	0.78083011837928	0.0619878946821408	0.0191358123488837	-5.99144990499719	3.30529717111488	0.724014028818227	0.053949309173457	0.0194416308721975	-5.89292294513524	3.68150073010572	0.658127773368492
LORA	CELL1	308.15	LORA_CELL1_09_35.CSV	0.9	2.16133333333334		2.34275210042685	2.62778290455647				0.0714890871612527	0.0307825253834573									51451.3334614816	246.276546768921	-117.260495274937	0.847800796561011	0.999954179171599	69474.9787115767	7616.8191890403	-52.7501078545541	26.2207078199315	0.97652509455516	472.144936889586	385.213388914759	0.000987937251421182	0.00756278534220037	0.000470956545940961	0.00993415576822026	2.43243135292832	1.87399228411027	0.0619878946821408	0.0191358123488837	-5.99144990499719	3.30529717111488	0.724014028818227	0.053949309173457	0.0194416308721975	-5.89292294513524	3.68150073010572	0.658127773368492
LORA	CELL1	308.15	LORA_CELL1_07_35.CSV	0.7	2.77466666666667		2.99118970594346	3.15677182645865				0.0405584759871509	0.0440745139265932									51451.3334614816	246.276546768921	-117.260495274937	0.847800796561011	0.999954179171599	69474.9787115767	7616.8191890403	-52.7501078545541	26.2207078199315	0.97652509455516	984.346480434936	267.657002497769	0.000388181567554492	0.0108846155218194	0.000808957125187093	0.0114558431882942	6.06867320585003	4.90807502981261	0.0619878946821408	0.0191358123488837	-5.99144990499719	3.30529717111488	0.724014028818227	0.053949309173457	0.0194416308721975	-5.89292294513524	3.68150073010572	0.658127773368492
LORA	CELL1	308.15	LORA_CELL1_06_35.CSV	0.6	3.23283333333334		3.34028825398172	3.55457093928061				0.0310296137229495	0.034191275173032									51451.3334614816	246.276546768921	-117.260495274937	0.847800796561011	0.999954179171599	69474.9787115767	7616.8191890403	-52.7501078545541	26.2207078199315	0.97652509455516	1192.3296863102	109.538669829266	0.000269839466081667	0.00901645429131243	0.000980977045055109	0.0133039043003956	9.41794161352143	9.4212856723823	0.0619878946821408	0.0191358123488837	-5.99144990499719	3.30529717111488	0.724014028818227	0.053949309173457	0.0194416308721975	-5.89292294513524	3.68150073010572	0.658127773368492
LORA	CELL1	308.15	LORA_CELL1_05_35.CSV	0.5	3.86766666666667		3.97896456490235	4.51421466703679				0.0709103537853535	0.00928217128987202									51451.3334614816	246.276546768921	-117.260495274937	0.847800796561011	0.999954179171599	69474.9787115767	7616.8191890403	-52.7501078545541	26.2207078199315	0.97652509455516	921.993130200998	1594.48417402465	0.000701250344706117	0.0146764921779169	6.98018205817349e-05	0.00925812140021548	6.41658638169389	6.40902865088984	0.0619878946821408	0.0191358123488837	-5.99144990499719	3.30529717111488	0.724014028818227	0.053949309173457	0.0194416308721975	-5.89292294513524	3.68150073010572	0.658127773368492
LORA	CELL1	313.15	LORA_CELL1_12_40.CSV	1.2	1.61966666666667		1.89914800704602	2.09755321274741				0.0371268352140863	0.0546359533982781									51451.3334614816	246.276546768921	-117.260495274937	0.847800796561011	0.999954179171599	69474.9787115767	7616.8191890403	-52.7501078545541	26.2207078199315	0.97652509455516	628.456493197987	848.472947407608	0.000444710721273904	0.00805973754184174	0.000563231329343921	0.00427835759350147	2.24507950066033	2.24934344624759	0.00138441432651622	0.0194546892130856	3.14819383657634	3.47555199572483	0.00126436983922732	0.00255694411861157	0.0156621670198353	2.61950009798507	3.15543566622108	0.0066190340398884
LORA	CELL1	313.15	LORA_CELL1_1_40.CSV	1	1.93416666666667		2.13948494594744	2.29899220615673				0.0460716479123135	0.0160220031589337									51451.3334614816	246.276546768921	-117.260495274937	0.847800796561011	0.999954179171599	69474.9787115767	7616.8191890403	-52.7501078545541	26.2207078199315	0.97652509455516	695.421986534343	1821.23945173606	0.000524610303605992	0.00845185275579707	0.000112735466544529	0.00542044141136623	2.36873244456989	1.86388181179608	0.00138441432651622	0.0194546892130856	3.14819383657634	3.47555199572483	0.00126436983922732	0.00255694411861157	0.0156621670198353	2.61950009798507	3.15543566622108	0.0066190340398884
LORA	CELL1	313.15	LORA_CELL1_09_40.CSV	0.9	2.14866666666667		2.47696807830124	2.94997503366941				0.0342130004510917	0.0723420428030843									51451.3334614816	246.276546768921	-117.260495274937	0.847800796561011	0.999954179171599	69474.9787115767	7616.8191890403	-52.7501078545541	26.2207078199315	0.97652509455516	1021.19485416286	1360.70274917687	0.000321487530314382	0.00503712368039624	0.00058889303155114	0.00167750201069859	3.80668497421138	3.34230198914064	0.00138441432651622	0.0194546892130856	3.14819383657634	3.47555199572483	0.00126436983922732	0.00255694411861157	0.0156621670198353	2.61950009798507	3.15543566622108	0.0066190340398884
LORA	CELL1	313.15	LORA_CELL1_07_40.CSV	0.7	2.75033333333334		3.07034608474371	3.43727671391171				0.0341882264167458	0.0486758180553126									51451.3334614816	246.276546768921	-117.260495274937	0.847800796561011	0.999954179171599	69474.9787115767	7616.8191890403	-52.7501078545541	26.2207078199315	0.97652509455516	971.688064848073	2208.82246931451	0.000329336916843172	0.00982114051730638	0.000310999815567593	0.00387033229173423	6.30859983400674	6.14405036621721	0.00138441432651622	0.0194546892130856	3.14819383657634	3.47555199572483	0.00126436983922732	0.00255694411861157	0.0156621670198353	2.61950009798507	3.15543566622108	0.0066190340398884
LORA	CELL1	313.15	LORA_CELL1_06_40.CSV	0.6	3.20466666666667		3.6209473188979	4.07933580172978				0.0486281814188407	0.0591897310437898									51451.3334614816	246.276546768921	-117.260495274937	0.847800796561011	0.999954179171599	69474.9787115767	7616.8191890403	-52.7501078545541	26.2207078199315	0.97652509455516	812.721670270784	2421.81136996541	0.000512205675643584	0.0122830243032444	0.000361163196238361	0.00324622193524868	4.78819490452581	4.09115757119987	0.00138441432651622	0.0194546892130856	3.14819383657634	3.47555199572483	0.00126436983922732	0.00255694411861157	0.0156621670198353	2.61950009798507	3.15543566622108	0.0066190340398884
LORA	CELL1	313.15	LORA_CELL1_05_40.CSV	0.5	3.84483333333334		4.04157876502326	4.56136638582723				0.0531835127404944	0.0110654135697702									51451.3334614816	246.276546768921	-117.260495274937	0.847800796561011	0.999954179171599	69474.9787115767	7616.8191890403	-52.7501078545541	26.2207078199315	0.97652509455516	2013.09311257472	3506.06091421987	0.000355936368774048	0.00737818869049265	5.6115805316433e-05	0.00856352010596702	0.804613365997198	1.00630696612659	0.00138441432651622	0.0194546892130856	3.14819383657634	3.47555199572483	0.00126436983922732	0.00255694411861157	0.0156621670198353	2.61950009798507	3.15543566622108	0.0066190340398884
LORA	CELL2	283.15	LORA_CELL2_12_10.CSV	1.2	1.5595	0.0169864360057603	2.87616666666667	5.4295	143.839828014708	33.5265414241181	2.01841355920067	0.17333333333333	0.68666666666666	39879.5394647599	21818.5156070399	1.82778426282549	936.710880536446	0.000764358487120892	0.00139708241391667	84491.4341762051	83071.5904918078	73938.2185311833	1020.34563132549	-39.8198130267223	3.48366775201646	0.999429008216156	65603.9132659572	796.081745935146	-65.4183867469114	2.71798518182567	0.999558444511738	1279.86140647184	704.539648047929	0.000871813500378653	0.00782129610001972	0.00476562068919156	0.0403471204790891	0.0586269117587743	0.2270601654411	0.00125911337164398	0.000410999688194924	-0.0404018006719569	0.120046784856525	0.701164000388153	0.000633549473434258	7.56792957204217e-05	0.0650919025078887	0.0422884660290741	0.946005826510654
LORA	CELL2	283.15	LORA_CELL2_1_10.CSV	1	1.86566666666667	0.0212330450072005	3.469	6.58233333333334	151.283486391073	37.2037044782199	4.13202600624459	0.19666666666667	0.83333333333333	45014.6982712456	28142.5884488436	1.59952231661531	1035.59740959864	0.0013111993985885	0.00209729269957489	83220.9514422435	82115.1600220288	73938.2185311833	1020.34563132549	-39.8198130267223	3.48366775201646	0.999429008216156	65603.9132659572	796.081745935146	-65.4183867469114	2.71798518182567	0.999558444511738	1474.21752224325	710.572346161484	0.000918330203286061	0.00829442516888495	0.0056932986065828	0.0549715122109428	0.306554269383999	0.346606367821046	0.00125911337164398	0.000410999688194924	-0.0404018006719569	0.120046784856525	0.701164000388153	0.000633549473434258	7.56792957204217e-05	0.0650919025078887	0.0422884660290741	0.946005826510654
LORA	CELL2	283.15	LORA_CELL2_09_10.CSV	0.9	2.0675	0.0240641176748244	3.86083333333334	7.37083333333334	153.218428051326	37.6663958428607	4.38339177469645	0.21	0.9	44239.2598464457	28571.9995845362	1.54834315027741	1123.07979039925	0.00130186897666922	0.00201573991258446	83237.7638669711	82208.5309286516	73938.2185311833	1020.34563132549	-39.8198130267223	3.48366775201646	0.999429008216156	65603.9132659572	796.081745935146	-65.4183867469114	2.71798518182567	0.999558444511738	1617.55438673717	770.17296608174	0.000935730253901112	0.00843555941739127	0.00587756878350101	0.0566808725781328	0.334455814044076	0.371108966592728	0.00125911337164398	0.000410999688194924	-0.0404018006719569	0.120046784856525	0.701164000388153	0.000633549473434258	7.56792957204217e-05	0.0650919025078887	0.0422884660290741	0.946005826510654
LORA	CELL2	283.15	LORA_CELL2_07_10.CSV	0.7	2.6545	0.0283107266762687	4.97783333333333	9.53783333333334	154.971002285137	36.9696675321039	4.28439158410899	0.24666666666667	1.04	42613.4561253274	26328.9131480385	1.6185041853314	1362.28419324083	0.00107925028725378	0.00174677110694036	83679.2618043998	82545.6967708995	73938.2185311833	1020.34563132549	-39.8198130267223	3.48366775201646	0.999429008216156	65603.9132659572	796.081745935146	-65.4183867469114	2.71798518182567	0.999558444511738	1967.78459395551	965.83482986262	0.00100156078411513	0.00878729239771342	0.00619399123906833	0.0528103967452276	0.311219528885999	0.428734671173485	0.00125911337164398	0.000410999688194924	-0.0404018006719569	0.120046784856525	0.701164000388153	0.000633549473434258	7.56792957204217e-05	0.0650919025078887	0.0422884660290741	0.946005826510654
LORA	CELL2	283.15	LORA_CELL2_06_10.CSV	0.6	3.09016666666667	0.0325573356777089	5.79683333333334	11.0935	151.58792694638	37.1597982147233	4.93928268167129	0.27	1.1433333333334	41295.8173682743	26885.9661556381	1.53596181477058	1538.9982176972	0.00110161073741342	0.00169203202740828	83630.984193655	82620.6525046338	73938.2185311833	1020.34563132549	-39.8198130267223	3.48366775201646	0.999429008216156	65603.9132659572	796.081745935146	-65.4183867469114	2.71798518182567	0.999558444511738	2229.03793748084	1086.85477911787	0.00103387774346859	0.00884580318614	0.00640509265965878	0.0536776132286328	0.377915735058729	0.478480743790085	0.00125911337164398	0.000410999688194924	-0.0404018006719569	0.120046784856525	0.701164000388153	0.000633549473434258	7.56792957204217e-05	0.0650919025078887	0.0422884660290741	0.946005826510654
LORA	CELL2	283.15	LORA_CELL2_05_10.CSV	0.5	3.701	0.038219481012961	6.971	13.3876666666667	148.189437253615	36.937500792844	5.978100579199	0.30333333333333	1.3166666666666	41587.1138845392	28600.7450757288	1.45405701055777	1750.90623241781	0.00114256568446162	0.00166135564351416	83545.0481033316	82663.7260394927	73938.2185311833	1020.34563132549	-39.8198130267223	3.48366775201646	0.999429008216156	65603.9132659572	796.081745935146	-65.4183867469114	2.71798518182567	0.999558444511738	2577.68989766787	1200.52848221847	0.00108115157333073	0.00916468392158836	0.00705379468083892	0.0576806688063661	0.480475972420798	0.568516368059595	0.00125911337164398	0.000410999688194924	-0.0404018006719569	0.120046784856525	0.701164000388153	0.000633549473434258	7.56792957204217e-05	0.0650919025078887	0.0422884660290741	0.946005826510654
LORA	CELL2	288.15	LORA_CELL2_12_15.CSV	1.2	1.5475	0.0169864360057603	2.7475	4.8375	153.877906259167	44.451454794463	5.43066239774496	0.14666666666667	0.52666666666667	50187.95546745	29405.1528030129	1.70677417674591	1206.84190298748	0.00192670961138952	0.00328845821080779	83810.3704916681	82529.5649657681	73938.2185311833	1020.34563132549	-39.8198130267223	3.48366775201646	0.999429008216156	65603.9132659572	796.081745935146	-65.4183867469114	2.71798518182567	0.999558444511738	1484.82437356305	865.556796332502	0.000686224577934025	0.00599706931438156	0.00331773895351722	0.0274910304379875	0.293485639541239	0.387724098169832	0.00219888505450037	0.000212292377855194	-0.0294756238607009	0.0593239505337666	0.96405603224968	0.00109788067647419	5.64291055946398e-05	0.0770655597123298	0.028151272651337	0.989543390619959
LORA	CELL2	288.15	LORA_CELL2_1_15.CSV	1	1.8585	0.0212330450072004	3.3185	5.8785	154.576864743491	45.2932443679928	6.77983816397301	0.16666666666667	0.62	51097.3113101989	32465.6156073274	1.57389010971553	1348.39385716946	0.0020587455176376	0.00324023920863101	83651.569523228	82564.9548898485	73938.2185311833	1020.34563132549	-39.8198130267223	3.48366775201646	0.999429008216156	65603.9132659572	796.081745935146	-65.4183867469114	2.71798518182567	0.999558444511738	1702.09443465391	932.489964347217	0.000727180133948187	0.00634998718245465	0.00374922110163427	0.0323552542358226	0.425829158700818	0.478771058672893	0.00219888505450037	0.000212292377855194	-0.0294756238607009	0.0593239505337666	0.96405603224968	0.00109788067647419	5.64291055946398e-05	0.0770655597123298	0.028151272651337	0.989543390619959
LORA	CELL2	288.15	LORA_CELL2_09_15.CSV	0.9	2.05733333333334	0.0226485813410125	3.69066666666667	6.57066666666667	155.819323933488	46.2557429412984	7.55662004178869	0.18	0.676666666666669	52157.169182777	34150.7235816778	1.5272639555655	1426.98540606014	0.00209616369500242	0.00320139525634218	83608.4163349384	82593.849221642	73938.2185311833	1020.34563132549	-39.8198130267223	3.48366775201646	0.999429008216156	65603.9132659572	796.081745935146	-65.4183867469114	2.71798518182567	0.999558444511738	973.502084286374	745.23624263934	0.00163094760923438	0.00370891353464132	0.0054857046513196	0.0359262627932899	0.510696957354417	0.522006955682816	0.00219888505450037	0.000212292377855194	-0.0294756238607009	0.0593239505337666	0.96405603224968	0.00109788067647419	5.64291055946398e-05	0.0770655597123298	0.028151272651337	0.989543390619959
LORA	CELL2	288.15	LORA_CELL2_07_15.CSV	0.7	2.64566666666667	0.0283107266762644	4.76233333333334	8.50566666666667	147.980403850577	43.9165284194584	8.36855845194446	0.21	0.793333333333329	49642.0591024541	34678.3008784909	1.43150205877718	1744.54193706382	0.00192209823955775	0.00275148758709891	83816.1114471164	82956.6807976473	73938.2185311833	1020.34563132549	-39.8198130267223	3.48366775201646	0.999429008216156	65603.9132659572	796.081745935146	-65.4183867469114	2.71798518182567	0.999558444511738	1220.99115716515	617.921948216161	0.00166337485005813	0.00380561350282267	0.00968430246209158	0.00968430246209158	0.554317501114298	0.603902719268491	0.00219888505450037	0.000212292377855194	-0.0294756238607009	0.0593239505337666	0.96405603224968	0.00109788067647419	5.64291055946398e-05	0.0770655597123298	0.028151272651337	0.989543390619959
LORA	CELL2	288.15	LORA_CELL2_06_15.CSV	0.6	3.07416666666667	0.0325573356777089	5.54416666666667	9.90416666666667	143.235853841273	44.4660559766424	10.6403404600313	0.233333333333331	0.900000000000059	51134.1528587373	37866.1173620757	1.35039334426059	1901.02954766952	0.00206471149165016	0.00278817265614272	83644.6368577371	82924.949150514	73938.2185311833	1020.34563132549	-39.8198130267223	3.48366775201646	0.999429008216156	65603.9132659572	796.081745935146	-65.4183867469114	2.71798518182567	0.999558444511738	1894.31104185319	689.91823774442	0.00116859395315576	0.00665400303344849	0.010089641294048	0.0106934753213782	0.722123170514332	0.738871977561454	0.00219888505450037	0.000212292377855194	-0.0294756238607009	0.0593239505337666	0.96405603224968	0.00109788067647419	5.64291055946398e-05	0.0770655597123298	0.028151272651337	0.989543390619959
LORA	CELL2	288.15	LORA_CELL2_05_15.CSV	0.5	3.6845	0.0382194810129608	6.6745	11.9678333333334	135.06629345497	42.6538354894304	12.5618295428984	0.26333333333333	1.05	52191.1335890717	38409.1524877918	1.35882023446522	2141.32079952577	0.00204377920236265	0.00277712853494957	83669.049693788	82934.457893676	73938.2185311833	1020.34563132549	-39.8198130267223	3.48366775201646	0.999429008216156	65603.9132659572	796.081745935146	-65.4183867469114	2.71798518182567	0.999558444511738	1825.82077917266	1361.09045022942	0.00152916932068866	0.00618582678989412	0.00542596098053274	0.0390311199059821	0.844277167143454	0.870901580339972	0.00219888505450037	0.000212292377855194	-0.0294756238607009	0.0593239505337666	0.96405603224968	0.00109788067647419	5.64291055946398e-05	0.0770655597123298	0.028151272651337	0.989543390619959
LORA	CELL2	293.15	LORA_CELL2_12_20.CSV	1.2	1.546	0.0169864360057604	2.636	4.326	149.066742858811	53.4931156072885	11.0578200596873	0.13	0.40333333333333	59896.7356156963	40816.9177566957	1.46744876653188	1458.86879027394	0.00341280192037757	0.0050081119684757	83913.0922243308	82978.2992892651	73938.2185311833	1020.34563132549	-39.8198130267223	3.48366775201646	0.999429008216156	65603.9132659572	796.081745935146	-65.4183867469114	2.71798518182567	0.999558444511738	1559.34327142868	1053.74808894816	0.000602904604770148	0.00470824259665768	0.00234674562714433	0.0171351499080285	0.546324515042484	0.623580086601102	0.00324361952674654	0.000192248532298271	0.0498322116885372	0.0514816312984096	0.986143096784963	0.00173791634861743	0.000106841472381433	0.169586886783044	0.0478222854984051	0.985107567575286
LORA	CELL2	293.15	LORA_CELL2_1_20.CSV	1	1.847	0.0198175086733885	3.17033333333334	5.25033333333334	145.196830859525	52.7585741797071	12.7684360252412	0.14333333333333	0.47333333333333	62001.4603957787	41586.0104836557	1.49092109761639	1697.52068179895	0.00345914944669296	0.0051573188898826	83880.2142994906	82906.7433477047	73938.2185311833	1020.34563132549	-39.8198130267223	3.48366775201646	0.999429008216156	65603.9132659572	796.081745935146	-65.4183867469114	2.71798518182567	0.999558444511738	1890.68658052359	1146.70111493768	0.000599380275508503	0.0049509490202491	0.00263374565519392	0.0195816222455705	0.674031325505084	0.722249927602771	0.00324361952674654	0.000192248532298271	0.0498322116885372	0.0514816312984096	0.986143096784963	0.00173791634861743	0.000106841472381433	0.169586886783044	0.0478222854984051	0.985107567575286
LORA	CELL2	293.15	LORA_CELL2_09_20.CSV	0.9	2.051	0.0212330450072004	3.531	5.86433333333334	141.1439575738	51.5622955634851	13.744184015633	0.15666666666667	0.51666666666667	59790.6366305905	41487.9326704476	1.44115729037471	1765.54101319183	0.00335109568591116	0.0048294559784941	83957.5651192252	83066.8371285115	73938.2185311833	1020.34563132549	-39.8198130267223	3.48366775201646	0.999429008216156	65603.9132659572	796.081745935146	-65.4183867469114	2.71798518182567	0.999558444511738	1702.29944203302	1195.35384681329	0.000769299190211836	0.00506321618529789	0.00285485344494089	0.0199290348513783	0.730349733892729	0.778588537230263	0.00324361952674654	0.000192248532298271	0.0498322116885372	0.0514816312984096	0.986143096784963	0.00173791634861743	0.000106841472381433	0.169586886783044	0.0478222854984051	0.985107567575286
LORA	CELL2	293.15	LORA_CELL2_07_20.CSV	0.7	2.62666666666667	0.0283107266762646	4.55333333333334	7.61	131.215030281993	49.4563067676775	17.3964581690647	0.18666666666667	0.66666666666666	60814.5606094436	46083.9959491962	1.31964599329639	2010.93224598082	0.00330682055144598	0.00436383249126584	83989.9826024351	83313.9452914796	73938.2185311833	1020.34563132549	-39.8198130267223	3.48366775201646	0.999429008216156	65603.9132659572	796.081745935146	-65.4183867469114	2.71798518182567	0.999558444511738	1715.94079682694	764.386030519836	0.00099995125771633	0.00413766699382636	0.00660158099984212	0.00804177837730733	0.933186057036543	0.921019187690167	0.00324361952674654	0.000192248532298271	0.0498322116885372	0.0514816312984096	0.986143096784963	0.00173791634861743	0.000106841472381433	0.169586886783044	0.0478222854984051	0.985107567575286
LORA	CELL2	293.15	LORA_CELL2_06_20.CSV	0.6	3.06283333333334	0.0311417993438927	5.32283333333334	8.91283333333334	121.512473592562	47.0085684045487	20.5528715324039	0.21	0.713333333333321	62555.0455085435	45492.3529594881	1.37506726821209	2214.05540006487	0.0032716180467659	0.00449869489019975	84016.0685258979	83239.7599420231	73938.2185311833	1020.34563132549	-39.8198130267223	3.48366775201646	0.999429008216156	65603.9132659572	796.081745935146	-65.4183867469114	2.71798518182567	0.999558444511738	2018.25966742214	539.872790929846	0.00107602095214106	0.00284537994044211	0.00768375574030521	0.154928428972317	1.14440559771614	1.15178676154924	0.00324361952674654	0.000192248532298271	0.0498322116885372	0.0514816312984096	0.986143096784963	0.00173791634861743	0.000106841472381433	0.169586886783044	0.0478222854984051	0.985107567575286
LORA	CELL2	293.15	LORA_CELL2_05_20.CSV	0.5	3.67183333333334	0.0382194810129608	6.40183333333334	10.7651666666667	106.609865456003	42.5695552922407	25.8202903345702	0.24	0.793333333333401	60926.2948212128	47194.3577409741	1.29096565219949	2483.19221281615	0.00328949203751685	0.00424662123361798	84002.7885707114	83380.3075942094	73938.2185311833	1020.34563132549	-39.8198130267223	3.48366775201646	0.999429008216156	65603.9132659572	796.081745935146	-65.4183867469114	2.71798518182567	0.999558444511738	1587.77011604511	1046.97926103467	0.00171467355720918	0.00190245499897446	0.00688569301683061	0.00813253295465405	1.25587976398554	1.2758277213022	0.00324361952674654	0.000192248532298271	0.0498322116885372	0.0514816312984096	0.986143096784963	0.00173791634861743	0.000106841472381433	0.169586886783044	0.0478222854984051	0.985107567575286
LORA	CELL2	298.15	LORA_CELL2_12_25.CSV	1.2	1.53833333333334	0.0169864360057604	2.52833333333334	3.90833333333334	134.276893173954	59.9021822447674	22.3616231489061	0.11666666666667	0.313333333333321	76912.8985889944	50063.3617483799	1.536311104627	1733.46855679459	0.00577713325011314	0.00887547396505866	84081.3979758564	83016.9798394404	73938.2185311833	1020.34563132549	-39.8198130267223	3.48366775201646	0.999429008216156	65603.9132659572	796.081745935146	-65.4183867469114	2.71798518182567	0.999558444511738	749.423969943547	614.425159665432	0.00123718142334294	0.00515081911810201	0.00307358235668795	0.0468201866016439	0.772493108801695	1.56882107240017	0.00546745146001828	0.000269280155473486	0.0140848108023312	0.0691444380125022	0.990390401545958	0.00167315454376579	0.00081852906434564	0.816028623429512	0.328932944525379	0.510903264216369
LORA	CELL2	298.15	LORA_CELL2_1_25.CSV	1	1.84033333333334	0.0198175086733885	3.04366666666667	4.72033333333334	122.936179083962	55.8359195192888	26.0379353219981	0.13	0.353333333333321	74833.8765272648	53086.3743990047	1.40966259938573	2014.5945398371	0.00567383387467561	0.00799819140825801	84126.1243358529	83274.9788729978	73938.2185311833	1020.34563132549	-39.8198130267223	3.48366775201646	0.999429008216156	65603.9132659572	796.081745935146	-65.4183867469114	2.71798518182567	0.999558444511738	1052.26253907823	753.756613911729	0.00112559746169545	0.00187578519739878	0.00390869055734647	0.00390869055734647	1.0346207305292	1.05903177509241	0.00546745146001828	0.000269280155473486	0.0140848108023312	0.0691444380125022	0.990390401545958	0.00167315454376579	0.00081852906434564	0.816028623429512	0.328932944525379	0.510903264216369
LORA	CELL2	298.15	LORA_CELL2_09_25.CSV	0.9	2.04083333333334	0.0212330450072004	3.38416666666667	5.26416666666667	115.612489879095	53.5328612050187	29.1332009066341	0.14333333333333	0.38666666666666	75486.4387466276	56441.4123039962	1.33743001220547	2059.41622132586	0.00558351625581318	0.00746756221416166	84165.902237528	83445.1503620326	73938.2185311833	1020.34563132549	-39.8198130267223	3.48366775201646	0.999429008216156	65603.9132659572	796.081745935146	-65.4183867469114	2.71798518182567	0.999558444511738	1948.26765512281	1541.38954559486	0.000609444253464638	0.00402362642940525	0.00187460467063468	0.0131733094173729	1.17200963302041	1.186079846685	0.00546745146001828	0.000269280155473486	0.0140848108023312	0.0691444380125022	0.990390401545958	0.00167315454376579	0.00081852906434564	0.816028623429512	0.328932944525379	0.510903264216369
LORA	CELL2	298.15	LORA_CELL2_07_25.CSV	0.7	2.61383333333334	0.0268951903424527	4.36383333333334	6.82716666666667	98.2748835201537	47.8352934317281	38.9777279967874	0.176666666666669	0.47333333333334	76030.2641395318	56092.9679931636	1.35543307583222	2268.39461752381	0.00546612372560993	0.00740896489428292	84218.577283308	83464.6791228691	73938.2185311833	1020.34563132549	-39.8198130267223	3.48366775201646	0.999429008216156	65603.9132659572	796.081745935146	-65.4183867469114	2.71798518182567	0.999558444511738	2176.41798951177	1113.86223187289	0.00072281518760166	0.00418261155111056	0.00372001054408036	0.0103339512921612	1.47546574387355	1.42245348476286	0.00546745146001828	0.000269280155473486	0.0140848108023312	0.0691444380125022	0.990390401545958	0.00167315454376579	0.00081852906434564	0.816028623429512	0.328932944525379	0.510903264216369
LORA	CELL2	298.15	LORA_CELL2_06_25.CSV	0.6	3.04883333333334	0.0311417993438927	5.1055	8.01216666666667	86.1149609745269	43.5373258393634	47.7513729081685	0.20333333333333	0.539999999999999	75114.0404101407	58031.5598982774	1.29436535122969	2358.31492482143	0.00540312156982884	0.00699361334846823	84247.3153223255	83607.6976410089	73938.2185311833	1020.34563132549	-39.8198130267223	3.48366775201646	0.999429008216156	65603.9132659572	796.081745935146	-65.4183867469114	2.71798518182567	0.999558444511738	2269.26961156843	1133.24953132205	0.00082723052160177	0.00417455256682273	0.00447455861130439	0.00529747154873095	1.69237956574897	1.61179025637725	0.00546745146001828	0.000269280155473486	0.0140848108023312	0.0691444380125022	0.990390401545958	0.00167315454376579	0.00081852906434564	0.816028623429512	0.328932944525379	0.510903264216369
LORA	CELL2	298.15	LORA_CELL2_05_25.CSV	0.5	3.64766666666667	0.0353884083453327	6.13766666666667	9.64766666666667	70.5368919181053	37.2138390507292	62.5853831897174	0.199999999999999	0.666666666666661	73696.8145028887	61480.5571732985	1.19870114864372	3191.69677391455	0.00582965021603009	0.00698800841014637	84058.964996598	83609.6851520869	73938.2185311833	1020.34563132549	-39.8198130267223	3.48366775201646	0.999429008216156	65603.9132659572	796.081745935146	-65.4183867469114	2.71798518182567	0.999558444511738	2126.89027361651	1290.09471993873	0.00112970346057718	0.00278235624127799	0.00474829137624303	0.00667914370781916	1.99541537010051	1.9009188570978	0.00546745146001828	0.000269280155473486	0.0140848108023312	0.0691444380125022	0.990390401545958	0.00167315454376579	0.00081852906434564	0.816028623429512	0.328932944525379	0.510903264216369
LORA	CELL2	303.15	LORA_CELL2_12_30.CSV	1.2	1.52716666666667	0.0169864360057603	2.4305	3.53716666666667	104.168989331403	58.7017099505944	47.3886841340473	0.11666666666666	0.25333333333334	90084.2098549853	69183.768904011	1.30210035217903	1743.78977842517	0.00912487303070378	0.0118815003868683	84381.2510257095	83715.8893884509	73938.2185311833	1020.34563132549	-39.8198130267223	3.48366775201646	0.999429008216156	65603.9132659572	796.081745935146	-65.4183867469114	2.71798518182567	0.999558444511738	695.732774869214	1281.42300958214	0.00129950288053464	0.00135862655680257	0.00146877148023225	0.00640832126300803	1.32925452581609	1.43338068567765	0.00931175253050787	0.00039867801187229	-0.00461649713882065	0.0947499057358507	0.992721046630538	0.00594902463614939	0.00186124632198596	0.241828086052399	0.581431870915943	0.718628270659734
LORA	CELL2	303.15	LORA_CELL2_1_30.CSV	1	1.835	0.0184019723395723	2.93166666666667	4.27166666666667	89.7110805514507	52.58008585521	58.7956430429531	0.11333333333334	0.29333333333334	90234.5944676214	69645.7509398416	1.29562239260747	2443.13135451559	0.00985087904436051	0.0127630194767411	84188.2888145684	83535.4980474905	73938.2185311833	1020.34563132549	-39.8198130267223	3.48366775201646	0.999429008216156	65603.9132659572	796.081745935146	-65.4183867469114	2.71798518182567	0.999558444511738	1093.85687615315	928.678581141466	0.000998545220969078	0.00105607615708449	0.0026914537098381	0.00318406019056219	1.64715949978913	1.59411705427475	0.00931175253050787	0.00039867801187229	-0.00461649713882065	0.0947499057358507	0.992721046630538	0.00594902463614939	0.00186124632198596	0.241828086052399	0.581431870915943	0.718628270659734
LORA	CELL2	303.15	LORA_CELL2_09_30.CSV	0.9	2.03266666666667	0.0212330450072006	3.25933333333334	4.766	82.08826530093	49.3290321593181	66.6389402597384	0.12	0.32	92925.629106488	75097.7157449039	1.23739621351657	2660.3516703764	0.00990629392019598	0.0122580105868328	84174.1497165152	83637.2568122515	73938.2185311833	1020.34563132549	-39.8198130267223	3.48366775201646	0.999429008216156	65603.9132659572	796.081745935146	-65.4183867469114	2.71798518182567	0.999558444511738	1605.56525407392	560.776268729291	0.000699663576578338	0.00255153613515458	0.00249890447303526	0.0689119162236765	1.86603401739235	1.88119279405591	0.00931175253050787	0.00039867801187229	-0.00461649713882065	0.0947499057358507	0.992721046630538	0.00594902463614939	0.00186124632198596	0.241828086052399	0.581431870915943	0.718628270659734
LORA	CELL2	303.15	LORA_CELL2_07_30.CSV	0.7	2.605	0.0268951903424525	4.205	6.15833333333334	64.3378762705114	42.1956633176634	94.6923977013427	0.146666666666659	0.44	91518.6448682266	81111.5740670158	1.12830562001685	2822.09702400448	0.00998039227529906	0.0112609326941926	84155.3666212519	83851.0976647453	73938.2185311833	1020.34563132549	-39.8198130267223	3.48366775201646	0.999429008216156	65603.9132659572	796.081745935146	-65.4183867469114	2.71798518182567	0.999558444511738	1886.80761769355	1116.95907206899	0.00080653265560284	0.00226625682602756	0.00326487150632039	0.00491274202479074	2.2554515523684	2.12750254334792	0.00931175253050787	0.00039867801187229	-0.00461649713882065	0.0947499057358507	0.992721046630538	0.00594902463614939	0.00186124632198596	0.241828086052399	0.581431870915943	0.718628270659734
LORA	CELL2	303.15	LORA_CELL2_06_30.CSV	0.6	3.02783333333334		4.75062585153134	4.75865266664705				0.121851586361659	0.138547467155198									73938.2185311833	1020.34563132549	-39.8198130267223	3.48366775201646	0.999429008216156	65603.9132659572	796.081745935146	-65.4183867469114	2.71798518182567	0.999558444511738	2216.91490172655	1730.81933331371	0.000777112606738435	0.00195160939722541	0.001	0.0256971612849429	2.70816548302999	2.43743304653922	0.00931175253050787	0.00039867801187229	-0.00461649713882065	0.0947499057358507	0.992721046630538	0.00594902463614939	0.00186124632198596	0.241828086052399	0.581431870915943	0.718628270659734
LORA	CELL2	303.15	LORA_CELL2_05_30.CSV	0.5	3.62716666666667		5.36298231010998	6.97143919109787				0.0854490336153813	0.192585485282088									73938.2185311833	1020.34563132549	-39.8198130267223	3.48366775201646	0.999429008216156	65603.9132659572	796.081745935146	-65.4183867469114	2.71798518182567	0.999558444511738	4576.55123589397	3344.2725244312	0.000379284652126098	0.00228892350859356	0.001	0.0106160201833194	2.98299255222839	2.8509429199657	0.00931175253050787	0.00039867801187229	-0.00461649713882065	0.0947499057358507	0.992721046630538	0.00594902463614939	0.00186124632198596	0.241828086052399	0.581431870915943	0.718628270659734
LORA	CELL2	308.15	LORA_CELL2_12_35.CSV	1.2	1.52283333333334		2.30539624256536	3.0218946806466				0.0705427662600932	0.128938444003429									73938.2185311833	1020.34563132549	-39.8198130267223	3.48366775201646	0.999429008216156	65603.9132659572	796.081745935146	-65.4183867469114	2.71798518182567	0.999558444511738	1364.83135611321	1499.06134731326	0.000573377000555308	0.00113759697364995	0.001	0.00475908072371534	2.22912160058218	2.08848857445363	0.0226691174870011	0.0087652123670904	-0.964214216747898	1.7882468347508	0.625774427229379	0.0138871006767666	0.00901410978503674	-0.0728685066119726	2.36502999345003	0.372395023678292
LORA	CELL2	308.15	LORA_CELL2_1_35.CSV	1	1.81716666666667		2.80997717583459	3.51192267932313				0.094857934339683	0.107119781716598									73938.2185311833	1020.34563132549	-39.8198130267223	3.48366775201646	0.999429008216156	65603.9132659572	796.081745935146	-65.4183867469114	2.71798518182567	0.999558444511738	1214.87291237404	2776.00633205962	0.000817213470689555	0.001	0.000610501493848921	0.00689872401534754	2.49897940726141	2.36401806068066	0.0226691174870011	0.0087652123670904	-0.964214216747898	1.7882468347508	0.625774427229379	0.0138871006767666	0.00901410978503674	-0.0728685066119726	2.36502999345003	0.372395023678292
LORA	CELL2	308.15	LORA_CELL2_09_35.CSV	0.9	2.0195		2.78868074511768	3.34889283227954				0.0602573701090561	0.0706661210633325									73938.2185311833	1020.34563132549	-39.8198130267223	3.48366775201646	0.999429008216156	65603.9132659572	796.081745935146	-65.4183867469114	2.71798518182567	0.999558444511738	1807.09883199531	3924.90910155132	0.000425643983327903	0.00569527643331711	0.000338706654825227	0.00897038803191601	3.19548537120158	3.14504713856217	0.0226691174870011	0.0087652123670904	-0.964214216747898	1.7882468347508	0.625774427229379	0.0138871006767666	0.00901410978503674	-0.0728685066119726	2.36502999345003	0.372395023678292
LORA	CELL2	308.15	LORA_CELL2_07_35.CSV	0.7	2.58633333333334		3.00117040140016	4.26047474801646				0.023787123780299	0.0679169011954337									73938.2185311833	1020.34563132549	-39.8198130267223	3.48366775201646	0.999429008216156	65603.9132659572	796.081745935146	-65.4183867469114	2.71798518182567	0.999558444511738	3373.00271682175	6738.66705198246	0.000122987469294926	0.0075976768689206	0.000248438066722795	0.00548631863437714	3.04341581774092	3.0510282042472	0.0226691174870011	0.0087652123670904	-0.964214216747898	1.7882468347508	0.625774427229379	0.0138871006767666	0.00901410978503674	-0.0728685066119726	2.36502999345003	0.372395023678292
LORA	CELL2	308.15	LORA_CELL2_06_35.CSV	0.6	3.01466666666667		4.42465970861032	6.05419941698793				0.0599671527957066	0.14857724372962									73938.2185311833	1020.34563132549	-39.8198130267223	3.48366775201646	0.999429008216156	65603.9132659572	796.081745935146	-65.4183867469114	2.71798518182567	0.999558444511738	6131.29940373479	4641.45883603729	0.000229966431109983	0.00239394008272271	0.000654865820789289	0.00772569224483457	3.58574162753933	3.50013820664501	0.0226691174870011	0.0087652123670904	-0.964214216747898	1.7882468347508	0.625774427229379	0.0138871006767666	0.00901410978503674	-0.0728685066119726	2.36502999345003	0.372395023678292
LORA	CELL2	308.15	LORA_CELL2_05_35.CSV	0.5	3.61233333333334		4.44959917690457	5.21960992631224				0.0273302928737611	0.0512522320130032									73938.2185311833	1020.34563132549	-39.8198130267223	3.48366775201646	0.999429008216156	65603.9132659572	796.081745935146	-65.4183867469114	2.71798518182567	0.999558444511738	10408.3915457251	10906.8946137065	8.0441424584484e-05	0.00160591820305321	0.000147363355923423	0.00609112853853568	6.56497692539036	6.59217028674036	0.0226691174870011	0.0087652123670904	-0.964214216747898	1.7882468347508	0.625774427229379	0.0138871006767666	0.00901410978503674	-0.0728685066119726	2.36502999345003	0.372395023678292
LORA	CELL2	313.15	LORA_CELL2_12_40.CSV	1.2	1.5135		1.86579916928818	2.57731229823723				0.0300829012093783	0.0966207775975612									73938.2185311833	1020.34563132549	-39.8198130267223	3.48366775201646	0.999429008216156	65603.9132659572	796.081745935146	-65.4183867469114	2.71798518182567	0.999558444511738	1521.0001151889	1344.41825363385	0.000231623367920933	0.00696212990351992	0.000791280760553371	0.00882379128438866	3.29484279332526	3.29085766940749	0.0128247571989245	0.0238233719985773	4.19799467009664	4.3332636047205	0.0675546480954515	0.0069312198081984	0.0189952317789196	4.60069117390017	4.62759771878422	0.0322143473600998
LORA	CELL2	313.15	LORA_CELL2_1_40.CSV	1	1.8115		2.18917926493011	3.12257072147787				0.022201209014056	0.0950125687660845									73938.2185311833	1020.34563132549	-39.8198130267223	3.48366775201646	0.999429008216156	65603.9132659572	796.081745935146	-65.4183867469114	2.71798518182567	0.999558444511738	3209.50810672162	2111.71624971369	0.000117675124153493	0.00578717657950982	0.000620855534760235	0.0115643907615084	5.25512417469729	5.15926118769448	0.0128247571989245	0.0238233719985773	4.19799467009664	4.3332636047205	0.0675546480954515	0.0069312198081984	0.0189952317789196	4.60069117390017	4.62759771878422	0.0322143473600998
LORA	CELL2	313.15	LORA_CELL2_09_40.CSV	0.9	2.00716666666667		2.41897781834316	3.8093459452396				0.0238894825704767	0.0905108332620537									73938.2185311833	1020.34563132549	-39.8198130267223	3.48366775201646	0.999429008216156	65603.9132659572	796.081745935146	-65.4183867469114	2.71798518182567	0.999558444511738	3295.55195634893	4396.83634694786	0.000124959690252532	0.0050099961405205	0.000409880908991289	0.00359993813658229	6.04690336911711	5.94041828076154	0.0128247571989245	0.0238233719985773	4.19799467009664	4.3332636047205	0.0675546480954515	0.0069312198081984	0.0189952317789196	4.60069117390017	4.62759771878422	0.0322143473600998
LORA	CELL2	313.15	LORA_CELL2_07_40.CSV	0.7	2.57816666666667		2.65984272352157	2.99391118748494				0.00335123808438119	0.0186373739696585									73938.2185311833	1020.34563132549	-39.8198130267223	3.48366775201646	0.999429008216156	65603.9132659572	796.081745935146	-65.4183867469114	2.71798518182567	0.999558444511738	6587.55726644576	5518.60198615693	1.23985346238921e-05	0.00551311506439446	7.53351160060349e-05	0.0158329100144333	10.3358055905748	10.2969718730954	0.0128247571989245	0.0238233719985773	4.19799467009664	4.3332636047205	0.0675546480954515	0.0069312198081984	0.0189952317789196	4.60069117390017	4.62759771878422	0.0322143473600998
LORA	CELL2	313.15	LORA_CELL2_06_40.CSV	0.6	3.00216666666667		4.02547155661653	5.77345110042647				0.0363579866566015	0.0909325541086488									73938.2185311833	1020.34563132549	-39.8198130267223	3.48366775201646	0.999429008216156	65603.9132659572	796.081745935146	-65.4183867469114	2.71798518182567	0.999558444511738	8785.28572645048	10300.750523423	0.000116479409072482	0.00113625986523932	0.000269037137387042	0.00347923803568211	9.60474822166813	9.21762432469529	0.0128247571989245	0.0238233719985773	4.19799467009664	4.3332636047205	0.0675546480954515	0.0069312198081984	0.0189952317789196	4.60069117390017	4.62759771878422	0.0322143473600998
LORA	CELL2	313.15	LORA_CELL2_05_40.CSV	0.5	3.5905		4.21145798502722	5.07115500131438				0.0577041933045599	0.0178843792777335									73938.2185311833	1020.34563132549	-39.8198130267223	3.48366775201646	0.999429008216156	65603.9132659572	796.081745935146	-65.4183867469114	2.71798518182567	0.999558444511738	7301.94321842798	13369.7144910062	0.000202775474558284	0.00357660604965061	4.64451193363136e-05	0.00765601873401886	4.01706640769402	3.40871538657272	0.0128247571989245	0.0238233719985773	4.19799467009664	4.3332636047205	0.0675546480954515	0.0069312198081984	0.0189952317789196	4.60069117390017	4.62759771878422	0.0322143473600998
LORA	CELL3	283.15	LORA_CELL3_12_10.CSV	1.2	1.68433333333334	0.0297262630100807	2.03433333333334	2.48766666666667	183.961245623973	74.7754657568993	24.0148886099305	0.15666666666667	0.49333333333334	149506.295337771	68918.1885173359	2.1693300209155	537.977218187211	0.000817399583385581	0.00177320945532216	84333.4864810858	82510.3312368229	79263.7036497738	648.398615412165	-21.7735827931985	2.23209586884163	0.999866184225653	62730.4546500575	3030.2368613832	-75.1991574360817	10.4315139161819	0.995354802375898	78.4144221489916	40.4623112959736	0.00375812347498476	0.013131584987198	0.0189767052417177	0.0481865178142996	0.233137530556118	0.0933790146367516	-0.0324453640359291	0.0311783059900617	9.64879863730985	6.38129716437482	0.213052270936966	-0.0249272379930149	0.0247864907896677	9.35432839341096	6.30188641283196	0.201818100532038
LORA	CELL3	283.15	LORA_CELL3_1_10.CSV	1	2.0125	0.141553633381339	2.4425	3.0025	198.703153801708	78.7652932999991	21.4032150727393	0.16333333333333	0.55333333333334	142573.236905819	76599.2605996727	1.86128737783702	701.631740361095	0.000839213753506163	0.00156201796670825	84271.4823474174	82808.876660225	79263.7036497738	648.398615412165	-21.7735827931985	2.23209586884163	0.999866184225653	62730.4546500575	3030.2368613832	-75.1991574360817	10.4315139161819	0.995354802375898	126.728225760917	18.7069380595583	0.00063697136469824	0.125461323855116	0.00534122967219546	0.533849163585903	7.95306016021538	7.94966703972781	-0.0324453640359291	0.0311783059900617	9.64879863730985	6.38129716437482	0.213052270936966	-0.0249272379930149	0.0247864907896677	9.35432839341096	6.30188641283196	0.201818100532038
LORA	CELL3	283.15	LORA_CELL3_09_10.CSV	0.9	2.22833333333334	0.164202214722348	2.71166666666667	3.35166666666667	208.227194962146	81.5325185805407	20.6217071382168	0.17	0.57333333333334	161353.83765324	77334.5110067216	2.08644026519048	800.167553530485	0.000935248129635832	0.00195133935561628	84016.4104581674	82284.9734314966	79263.7036497738	648.398615412165	-21.7735827931985	2.23209586884163	0.999866184225653	62730.4546500575	3030.2368613832	-75.1991574360817	10.4315139161819	0.995354802375898	130.35514117432	21.5758638135128	0.000651413436833043	0.143894113689477	0.00425146882629824	0.557678928049175	10.1675131593327	10.1675001491453	-0.0324453640359291	0.0311783059900617	9.64879863730985	6.38129716437482	0.213052270936966	-0.0249272379930149	0.0247864907896677	9.35432839341096	6.30188641283196	0.201818100532038
LORA	CELL3	283.15	LORA_CELL3_07_10.CSV	0.7	2.84716666666667	0.219408131741069	3.4805	4.3305	214.314821807248	87.3951545790031	21.4327595123129	0.20333333333334	0.646666666666681	161304.357271697	82256.2288938599	1.96099869202414	936.672764850749	0.00112423103432462	0.00220461558784351	83583.1325386853	81997.6704485587	79263.7036497738	648.398615412165	-21.7735827931985	2.23209586884163	0.999866184225653	62730.4546500575	3030.2368613832	-75.1991574360817	10.4315139161819	0.995354802375898	210.723530634581	70.476495590369	0.00249511089172451	0.0155309200756757	0.0227585004942416	0.0254200704863762	0.400063635612647	0.430675372338273	-0.0324453640359291	0.0311783059900617	9.64879863730985	6.38129716437482	0.213052270936966	-0.0249272379930149	0.0247864907896677	9.35432839341096	6.30188641283196	0.201818100532038
LORA	CELL3	283.15	LORA_CELL3_06_10.CSV	0.6	3.32283333333334	0.0452971626820291	4.06616666666667	5.06616666666667	217.001999560842	91.1912490677687	22.5974055995866	0.23	0.719999999999999	162595.522788258	84178.4879195947	1.93155670536118	1003.80205005288	0.00116575658278065	0.0022517249442889	83497.7423741215	81947.8941065031	79263.7036497738	648.398615412165	-21.7735827931985	2.23209586884163	0.999866184225653	62730.4546500575	3030.2368613832	-75.1991574360817	10.4315139161819	0.995354802375898	231.679167516506	97.8858269439356	0.00276092286545939	0.0182739690452803	0.0187440612569252	0.0417349335125592	0.447752982249278	0.582637219689283	-0.0324453640359291	0.0311783059900617	9.64879863730985	6.38129716437482	0.213052270936966	-0.0249272379930149	0.0247864907896677	9.35432839341096	6.30188641283196	0.201818100532038
LORA	CELL3	283.15	LORA_CELL3_05_10.CSV	0.5	3.96616666666667	0.0580369896863453	4.8695	6.07283333333334	217.54837958087	96.3951033911873	24.9868618620345	0.26666666666667	0.81333333333332	165370.313986319	143519.467848924	1.15225004987056	1079.05843191298	0.00123143350938265	0.00141891932259844	83368.7104883162	83035.0777081959	79263.7036497738	648.398615412165	-21.7735827931985	2.23209586884163	0.999866184225653	62730.4546500575	3030.2368613832	-75.1991574360817	10.4315139161819	0.995354802375898	244.285872810538	89.9604858160013	0.00308389519874553	0.0167415306115479	0.0252523099447686	0.0283136510925509	0.526431547710254	0.541248049277336	-0.0324453640359291	0.0311783059900617	9.64879863730985	6.38129716437482	0.213052270936966	-0.0249272379930149	0.0247864907896677	9.35432839341096	6.30188641283196	0.201818100532038
LORA	CELL3	288.15	LORA_CELL3_12_15.CSV	1.2	1.66616666666667	0.0240641176748286	1.99283333333334	2.3795	220.609876090401	102.732530174148	26.1908115776341	0.12	0.333333333333339	161060.897692127	92442.3143069096	1.74228543389127	905.911009270572	0.00161433236745304	0.00281262776927265	84234.1683531907	82904.0271891979	79263.7036497738	648.398615412165	-21.7735827931985	2.23209586884163	0.999866184225653	62730.4546500575	3030.2368613832	-75.1991574360817	10.4315139161819	0.995354802375898	152.689064047303	29.3099823550974	0.00079710349789907	0.0820944104275141	0.00251232562621448	0.300191052056034	6.62021386184244	6.60998212877821	-0.0822921715566932	0.0406339931617831	22.4118359332365	8.14610078663956	0.506261580382391	-0.0664138187988645	0.0331905432601734	22.0560145021282	8.02155264932472	0.500246487442048
LORA	CELL3	288.15	LORA_CELL3_1_15.CSV	1	1.99483333333334	0.0268951903424568	2.3915	2.8715	223.784981918265	106.635432675279	26.9554706667491	0.13666666666666	0.36666666666668	156568.095643015	96510.1283977102	1.62229704013874	1018.99792659148	0.00182711166782421	0.00296411785071418	83937.5329094997	82778.3430148035	79263.7036497738	648.398615412165	-21.7735827931985	2.23209586884163	0.999866184225653	62730.4546500575	3030.2368613832	-75.1991574360817	10.4315139161819	0.995354802375898	130.733069243582	37.3890681459625	0.000966780109591775	0.107236937450147	0.00332947183427913	0.235446997598274	15.6987011754845	15.6944318072131	-0.0822921715566932	0.0406339931617831	22.4118359332365	8.14610078663956	0.506261580382391	-0.0664138187988645	0.0331905432601734	22.0560145021282	8.02155264932472	0.500246487442048
LORA	CELL3	288.15	LORA_CELL3_09_15.CSV	0.9	2.208	0.155708996719467	2.65466666666667	3.19133333333334	225.949281013967	109.078136608524	27.5838725927844	0.15	0.4	154270.540811081	98913.330488254	1.55965368924061	1044.85860355942	0.00179137845982881	0.00279393002369817	83984.8522615717	82920.0071094983	79263.7036497738	648.398615412165	-21.7735827931985	2.23209586884163	0.999866184225653	62730.4546500575	3030.2368613832	-75.1991574360817	10.4315139161819	0.995354802375898	96.962779141643	37.3924783610377	0.00222744585643614	0.140615959016812	0.00145669916303239	0.279777924240961	15.3928927801827	15.3950400900724	-0.0822921715566932	0.0406339931617831	22.4118359332365	8.14610078663956	0.506261580382391	-0.0664138187988645	0.0331905432601734	22.0560145021282	8.02155264932472	0.500246487442048
LORA	CELL3	288.15	LORA_CELL3_07_15.CSV	0.7	2.83	0.206668304736753	3.41	4.11666666666667	227.261791484051	115.641119924744	31.3349326170778	0.18333333333333	0.46666666666666	182751.049428675	105460.828133317	1.73288084934866	1174.92340165821	0.00199216751489398	0.0034521889352543	83730.3279455273	82413.1539496483	79263.7036497738	648.398615412165	-21.7735827931985	2.23209586884163	0.999866184225653	62730.4546500575	3030.2368613832	-75.1991574360817	10.4315139161819	0.995354802375898	220.322608815476	115.045402666185	0.00231156551134632	0.0131275120948623	0.0121053338828814	0.0152616703375555	0.602831940631508	0.735616564352708	-0.0822921715566932	0.0406339931617831	22.4118359332365	8.14610078663956	0.506261580382391	-0.0664138187988645	0.0331905432601734	22.0560145021282	8.02155264932472	0.500246487442048
LORA	CELL3	288.15	LORA_CELL3_06_15.CSV	0.6	3.29933333333334	0.042466090014401	3.98266666666667	4.80933333333334	222.713435321678	117.986250930095	34.7233967589213	0.21	0.513333333333319	184180.572947612	109884.192616471	1.67613346890083	1240.55299792089	0.00204063567235815	0.00342037774827245	83672.7374983972	82435.3330573461	79263.7036497738	648.398615412165	-21.7735827931985	2.23209586884163	0.999866184225653	62730.4546500575	3030.2368613832	-75.1991574360817	10.4315139161819	0.995354802375898	119.368541457003	104.027694243776	0.00581916322895155	0.00581916322895155	0.0157353548517847	0.0157353548517847	0.581043252444248	0.797892590691252	-0.0822921715566932	0.0406339931617831	22.4118359332365	8.14610078663956	0.506261580382391	-0.0664138187988645	0.0331905432601734	22.0560145021282	8.02155264932472	0.500246487442048
LORA	CELL3	288.15	LORA_CELL3_05_15.CSV	0.5	3.947	0.0523748443510929	4.77033333333334	5.76033333333334	212.997779102252	120.092710900691	40.1995093303907	0.26	0.57333333333332	183614.37728107	117354.453362253	1.56461363007915	1213.16970697847	0.00200636402008192	0.00313918449272058	83713.3156545975	82640.8635845831	79263.7036497738	648.398615412165	-21.7735827931985	2.23209586884163	0.999866184225653	62730.4546500575	3030.2368613832	-75.1991574360817	10.4315139161819	0.995354802375898	176.510624801626	157.472416317462	0.00456181694262018	0.00778240928153567	0.0122957418491244	0.0163452397708552	0.76487589493577	0.939339208100869	-0.0822921715566932	0.0406339931617831	22.4118359332365	8.14610078663956	0.506261580382391	-0.0664138187988645	0.0331905432601734	22.0560145021282	8.02155264932472	0.500246487442048
LORA	CELL3	293.15	LORA_CELL3_12_20.CSV	1.2	1.6595	0.0254796540086405	1.96283333333334	2.2795	230.202868438196	136.324106731474	39.3828389283924	0.11666666666667	0.246666666666679	184152.17005651	118764.629721516	1.55056409040569	1021.54610912096	0.00274369780496618	0.00425427929130547	84444.9921516855	83375.916172469	79263.7036497738	648.398615412165	-21.7735827931985	2.23209586884163	0.999866184225653	62730.4546500575	3030.2368613832	-75.1991574360817	10.4315139161819	0.995354802375898	126.710615855342	101.707161894877	0.00222198541478805	0.00753660423729904	0.00668115831532472	0.00884878813161823	0.601161793670542	0.786961944667626	0.104215769630256	0.0978601530137742	-2.75565180101699	19.3098935613462	0.220897066111361	0.0873383575239559	0.0850850256371222	-2.23207813200114	19.5051532533406	0.208495683792981
LORA	CELL3	293.15	LORA_CELL3_1_20.CSV	1	1.98083333333334	0.130229342710831	2.35083333333334	2.7375	227.829801492626	139.831197438817	42.8810913620401	0.14333333333334	0.28	177605.566447016	120948.413223561	1.46844064930997	1010.80825221778	0.0027124830773916	0.00398312041140723	84472.8807610017	83536.4409078314	79263.7036497738	648.398615412165	-21.7735827931985	2.23209586884163	0.999866184225653	62730.4546500575	3030.2368613832	-75.1991574360817	10.4315139161819	0.995354802375898	88.1325662193778	41.1187868968797	0.00217890724060236	0.0927424083698399	0.00193070957630967	0.153883747409016	19.9328550261126	19.8396501614339	0.104215769630256	0.0978601530137742	-2.75565180101699	19.3098935613462	0.220897066111361	0.0873383575239559	0.0850850256371222	-2.23207813200114	19.5051532533406	0.208495683792981
LORA	CELL3	293.15	LORA_CELL3_09_20.CSV	0.9	2.20016666666667	0.0311417993438925	2.6135	3.0435	222.793174392024	141.009974205171	46.045769156471	0.16666666666666	0.29333333333334	174546.109770911	123279.08532079	1.41586149278052	980.206773224976	0.002638963448093	0.00373640672701018	84539.8554606192	83692.2891122346	79263.7036497738	648.398615412165	-21.7735827931985	2.23209586884163	0.999866184225653	62730.4546500575	3030.2368613832	-75.1991574360817	10.4315139161819	0.995354802375898	79.3158718640226	49.4983462751461	0.00329136323492003	0.124340609450079	0.00151749609891591	0.176930691233081	17.271963252918	18.1814669900882	0.104215769630256	0.0978601530137742	-2.75565180101699	19.3098935613462	0.220897066111361	0.0873383575239559	0.0850850256371222	-2.23207813200114	19.5051532533406	0.208495683792981
LORA	CELL3	293.15	LORA_CELL3_07_20.CSV	0.7	2.821	0.198175086733873	3.35766666666667	3.911	212.928760527569	145.662294436106	55.3811031344991	0.14	0.36	169728.68906644	153474.424504043	1.10590862037713	1921.96453690202	0.00399669730156807	0.00441998199884216	83528.1470023129	83282.7836703389	79263.7036497738	648.398615412165	-21.7735827931985	2.23209586884163	0.999866184225653	62730.4546500575	3030.2368613832	-75.1991574360817	10.4315139161819	0.995354802375898	221.097573636499	51.5252445078126	0.00131902555523127	0.0774022138011754	0.00388806353864521	0.255073810044903	28.6973894034079	28.1512833920894	0.104215769630256	0.0978601530137742	-2.75565180101699	19.3098935613462	0.220897066111361	0.0873383575239559	0.0850850256371222	-2.23207813200114	19.5051532533406	0.208495683792981
LORA	CELL3	293.15	LORA_CELL3_06_20.CSV	0.6	3.285	0.236394567746829	3.915	4.55166666666667	201.336921355019	147.33409114094	63.8405669336314	0.15333333333332	0.42	211789.183412369	150839.443244485	1.40407030718812	2133.05396165496	0.00411746229318474	0.0057812065468274	83455.5897361337	82628.4066049374	79263.7036497738	648.398615412165	-21.7735827931985	2.23209586884163	0.999866184225653	62730.4546500575	3030.2368613832	-75.1991574360817	10.4315139161819	0.995354802375898	206.470183998639	125.691534995987	0.00297466785369473	0.00527625073590932	0.010855774582388	0.0125571417045796	1.22211637939386	0.828985991008856	0.104215769630256	0.0978601530137742	-2.75565180101699	19.3098935613462	0.220897066111361	0.0873383575239559	0.0850850256371222	-2.23207813200114	19.5051532533406	0.208495683792981
LORA	CELL3	293.15	LORA_CELL3_05_20.CSV	0.5	3.93583333333334	0.0552059170187214	4.69916666666667	5.4425	181.966370535123	147.897569875543	77.525769157148	0.18666666666666	0.5	204632.230335229	166825.450494863	1.22662477294812	2085.52688760766	0.00406638135788142	0.00498792410983179	83486.0166908158	82988.1442584575	79263.7036497738	648.398615412165	-21.7735827931985	2.23209586884163	0.999866184225653	62730.4546500575	3030.2368613832	-75.1991574360817	10.4315139161819	0.995354802375898	242.975884966842	55.2178351237628	0.00176374016996553	0.0858026551604993	0.00458069375593323	0.296988299681008	33.9150331529276	33.9258976438276	0.104215769630256	0.0978601530137742	-2.75565180101699	19.3098935613462	0.220897066111361	0.0873383575239559	0.0850850256371222	-2.23207813200114	19.5051532533406	0.208495683792981
LORA	CELL3	298.15	LORA_CELL3_12_25.CSV	1.2	1.64616666666667	0.0240641176748286	1.9295	2.17283333333334	226.211317890909	175.029453508761	65.1783700951914	0.0866666666666598	0.20666666666666	208758.48516193	140533.845652741	1.48546767643271	1680.68897559744	0.00587262609010144	0.00872359623262106	84040.7574022673	83059.7667972122	79263.7036497738	648.398615412165	-21.7735827931985	2.23209586884163	0.999866184225653	62730.4546500575	3030.2368613832	-75.1991574360817	10.4315139161819	0.995354802375898	128.960940839589	38.4122949681693	0.00131137529941355	0.0446670638485056	0.000815060458945096	0.128349677057588	7.52782764752713	7.52380668989359	-0.020000685160928	0.0216896154592233	6.00329631159182	3.93388401300036	0.175313358854555	-0.022797382840836	0.0194098952039268	6.89222790527958	3.91364590488185	0.256437305530721
LORA	CELL3	298.15	LORA_CELL3_1_25.CSV	1	1.96716666666667	0.0283107266762687	2.3105	2.6005	216.044227192411	176.032052971021	72.3972846701584	0.100000000000001	0.24666666666668	200227.903785237	159352.908514242	1.25650611370762	1788.22578077908	0.00579865490120106	0.0072860453346398	84072.1802929836	83506.1513614499	79263.7036497738	648.398615412165	-21.7735827931985	2.23209586884163	0.999866184225653	62730.4546500575	3030.2368613832	-75.1991574360817	10.4315139161819	0.995354802375898	226.969403758388	96.6032066878955	0.00123055653989562	0.0119705238740898	0.00613237380384011	0.0456725380931435	0.710052437536181	1.44904284516636	-0.020000685160928	0.0216896154592233	6.00329631159182	3.93388401300036	0.175313358854555	-0.022797382840836	0.0194098952039268	6.89222790527958	3.91364590488185	0.256437305530721
LORA	CELL3	298.15	LORA_CELL3_09_25.CSV	0.9	2.18466666666667	0.0297262630100806	2.57133333333334	2.89133333333334	215.435673187147	181.063879864258	77.0583823864975	0.106666666666681	0.27333333333332	196916.439152735	160938.871731729	1.22354802810459	1921.360258042	0.00580285657397571	0.00710007371846174	84070.3847164638	83570.2462585824	79263.7036497738	648.398615412165	-21.7735827931985	2.23209586884163	0.999866184225653	62730.4546500575	3030.2368613832	-75.1991574360817	10.4315139161819	0.995354802375898	243.799618068084	132.127618559392	0.00132213879522954	0.00627807583954839	0.00577651404789625	0.00953290237316863	1.26337021218939	0.921824656776055	-0.020000685160928	0.0216896154592233	6.00329631159182	3.93388401300036	0.175313358854555	-0.022797382840836	0.0194098952039268	6.89222790527958	3.91364590488185	0.256437305530721
LORA	CELL3	298.15	LORA_CELL3_07_25.CSV	0.7	2.79666666666667		2.80985926149345	3.24888064342808				0.0646590907811816	0.00294056834414794									79263.7036497738	648.398615412165	-21.7735827931985	2.23209586884163	0.999866184225653	62730.4546500575	3030.2368613832	-75.1991574360817	10.4315139161819	0.995354802375898	542.468118413939	223.225259979788	0.000833623140994145	0.0100804559644275	5.90999191936163e-05	0.0248210374352951	1.78193261250674	1.57204204087718	-0.020000685160928	0.0216896154592233	6.00329631159182	3.93388401300036	0.175313358854555	-0.022797382840836	0.0194098952039268	6.89222790527958	3.91364590488185	0.256437305530721
LORA	CELL3	298.15	LORA_CELL3_06_25.CSV	0.6	3.2615		3.57494008653518	3.85992073208313				0.0417910400933588	0.0814659333200859									79263.7036497738	648.398615412165	-21.7735827931985	2.23209586884163	0.999866184225653	62730.4546500575	3030.2368613832	-75.1991574360817	10.4315139161819	0.995354802375898	623.861465168617	598.420732083133	0.000502419373587147	0.00576268439607846	0.001	0.0133134122569724	1.76230827429677	1.40304780329764	-0.020000685160928	0.0216896154592233	6.00329631159182	3.93388401300036	0.175313358854555	-0.022797382840836	0.0194098952039268	6.89222790527958	3.91364590488185	0.256437305530721
LORA	CELL3	298.15	LORA_CELL3_05_25.CSV	0.5	3.905		4.29855310620113	4.73929632075181				0.0522040080113727	0.0745579759092311									79263.7036497738	648.398615412165	-21.7735827931985	2.23209586884163	0.999866184225653	62730.4546500575	3030.2368613832	-75.1991574360817	10.4315139161819	0.995354802375898	630.295835158449	1388.66625367727	0.000624394267339861	0.0121795011834815	0.000600789655932476	0.0111660124944614	1.97994453991003	1.79320582778287	-0.020000685160928	0.0216896154592233	6.00329631159182	3.93388401300036	0.175313358854555	-0.022797382840836	0.0194098952039268	6.89222790527958	3.91364590488185	0.256437305530721
LORA	CELL3	303.15	LORA_CELL3_12_30.CSV	1.2	1.63833333333334		1.66848928769883	1.84877062728644				0.0469110762720244	0.0156261643027888									79263.7036497738	648.398615412165	-21.7735827931985	2.23209586884163	0.999866184225653	62730.4546500575	3030.2368613832	-75.1991574360817	10.4315139161819	0.995354802375898	223.172185631617	41.303497241084	0.000942936922706248	0.0117280897454605	0.000730106561908703	0.00647407964691729	3.23967879150167	3.14364731407412	-0.0119021427765094	0.00824987683230295	3.1098941706404	1.37959490130933	0.342256629962517	-0.0137184553702095	0.00739812661137757	3.39338270418737	1.30651068103511	0.462255963049229
LORA	CELL3	303.15	LORA_CELL3_1_30.CSV	1	1.9595		1.96121420230109	2.11823326574034				0.0373033434640552	0.000678444175830177									79263.7036497738	648.398615412165	-21.7735827931985	2.23209586884163	0.999866184225653	62730.4546500575	3030.2368613832	-75.1991574360817	10.4315139161819	0.995354802375898	200.810227702783	70.8013199059305	0.000790464049347519	0.0141397766990156	2.42114455404309e-05	0.0233462157304581	0.87707741576372	0.888178773813247	-0.0119021427765094	0.00824987683230295	3.1098941706404	1.37959490130933	0.342256629962517	-0.0137184553702095	0.00739812661137757	3.39338270418737	1.30651068103511	0.462255963049229
LORA	CELL3	303.15	LORA_CELL3_09_30.CSV	0.9	2.17566666666667		2.18169145430952	2.36626051845072				0.0427258682505016	0.00197862345191735									79263.7036497738	648.398615412165	-21.7735827931985	2.23209586884163	0.999866184225653	62730.4546500575	3030.2368613832	-75.1991574360817	10.4315139161819	0.995354802375898	220.689374477022	102.825925409859	0.00086362948934766	0.0131218823884126	5.85921071834285e-05	0.022008448748162	0.454497958196556	0.51640650888008	-0.0119021427765094	0.00824987683230295	3.1098941706404	1.37959490130933	0.342256629962517	-0.0137184553702095	0.00739812661137757	3.39338270418737	1.30651068103511	0.462255963049229
LORA	CELL3	303.15	LORA_CELL3_07_30.CSV	0.7	2.78683333333334		2.79900525406519	2.97131886302981				0.0358152010438318	0.00412852655080327									79263.7036497738	648.398615412165	-21.7735827931985	2.23209586884163	0.999866184225653	62730.4546500575	3030.2368613832	-75.1991574360817	10.4315139161819	0.995354802375898	294.262738291158	96.3992179566357	0.000626941524325543	0.0191413631509425	0.000126265762211081	0.0299192652709082	1.67007272608469	1.10448840264547	-0.0119021427765094	0.00824987683230295	3.1098941706404	1.37959490130933	0.342256629962517	-0.0137184553702095	0.00739812661137757	3.39338270418737	1.30651068103511	0.462255963049229
LORA	CELL3	303.15	LORA_CELL3_06_30.CSV	0.6	3.25283333333334		3.3330877143918	3.49058586079244				0.0323754669471198	0.0184714969742896									79263.7036497738	648.398615412165	-21.7735827931985	2.23209586884163	0.999866184225653	62730.4546500575	3030.2368613832	-75.1991574360817	10.4315139161819	0.995354802375898	598.086014100807	209.35279185095	0.000397522299224042	0.0158143806544438	0.000383345167498861	0.0298119554766211	0.646685047714447	0.666563173673175	-0.0119021427765094	0.00824987683230295	3.1098941706404	1.37959490130933	0.342256629962517	-0.0137184553702095	0.00739812661137757	3.39338270418737	1.30651068103511	0.462255963049229
LORA	CELL3	303.15	LORA_CELL3_05_30.CSV	0.5	3.88683333333334		4.03407071402364	4.17880466764859				0.0434564272192501	0.0324415807772836									79263.7036497738	648.398615412165	-21.7735827931985	2.23209586884163	0.999866184225653	62730.4546500575	3030.2368613832	-75.1991574360817	10.4315139161819	0.995354802375898	500.631113919735	228.442862632085	0.000583206529113286	0.0170807006115006	0.000644526070956444	0.0264984071202144	0.361322044814978	0.0696099277869804	-0.0119021427765094	0.00824987683230295	3.1098941706404	1.37959490130933	0.342256629962517	-0.0137184553702095	0.00739812661137757	3.39338270418737	1.30651068103511	0.462255963049229
LORA	CELL3	308.15	LORA_CELL3_12_35.CSV	1.2	1.63166666666667		1.66007973164689	1.83729097352896				0.0467398882022097	0.0110980717712452									79263.7036497738	648.398615412165	-21.7735827931985	2.23209586884163	0.999866184225653	62730.4546500575	3030.2368613832	-75.1991574360817	10.4315139161819	0.995354802375898	214.644125936552	72.6919894149093	0.000957977796807146	0.0106242910874869	0.000390869271964034	0.0256441856732616	17.7434122201883	17.7074260341344	-0.0562665793720402	0.0539424133883693	14.6823105526612	9.17832704276203	0.213840885549907	-0.0576081454669434	0.0541689594175379	15.2581526730187	9.58935210140841	0.220426529633881
LORA	CELL3	308.15	LORA_CELL3_1_35.CSV	1	1.952		1.99399022613171	2.04770288312055				0.0162194930441391	0.0160264891237335									79263.7036497738	648.398615412165	-21.7735827931985	2.23209586884163	0.999866184225653	62730.4546500575	3030.2368613832	-75.1991574360817	10.4315139161819	0.995354802375898	386.118788575033	76.1316223011005	0.000247858653741608	0.00757256826856311	0.00055154776507504	0.0194407848285066	0.808463059670377	1.35005535818947	-0.0562665793720402	0.0539424133883693	14.6823105526612	9.17832704276203	0.213840885549907	-0.0576081454669434	0.0541689594175379	15.2581526730187	9.58935210140841	0.220426529633881
LORA	CELL3	308.15	LORA_CELL3_09_35.CSV	0.9	2.16533333333334		2.17305018508101	2.28067089394684				0.016127835696945	0.002153163424558									79263.7036497738	648.398615412165	-21.7735827931985	2.23209586884163	0.999866184225653	62730.4546500575	3030.2368613832	-75.1991574360817	10.4315139161819	0.995354802375898	567.198125135516	142.453055728895	0.000203346159837793	0.0091596066119316	5.41711914018857e-05	0.0181287896060461	2.03562463693505	1.86853003508553	-0.0562665793720402	0.0539424133883693	14.6823105526612	9.17832704276203	0.213840885549907	-0.0576081454669434	0.0541689594175379	15.2581526730187	9.58935210140841	0.220426529633881
LORA	CELL3	308.15	LORA_CELL3_07_35.CSV	0.7	2.77516666666667		2.93380175755609	3.08444274079614				0.039824468422104	0.0374682920485205									79263.7036497738	648.398615412165	-21.7735827931985	2.23209586884163	0.999866184225653	62730.4546500575	3030.2368613832	-75.1991574360817	10.4315139161819	0.995354802375898	668.864453863614	198.799905589391	0.000462389759753224	0.0107432421305256	0.000797963612805093	0.0184292914577161	9.05739478160551	9.0232606766132	-0.0562665793720402	0.0539424133883693	14.6823105526612	9.17832704276203	0.213840885549907	-0.0576081454669434	0.0541689594175379	15.2581526730187	9.58935210140841	0.220426529633881
LORA	CELL3	308.15	LORA_CELL3_06_35.CSV	0.6	3.23033333333334		3.50541824552641	3.74289826843714				0.0547038625846405	0.0460267542787601									79263.7036497738	648.398615412165	-21.7735827931985	2.23209586884163	0.999866184225653	62730.4546500575	3030.2368613832	-75.1991574360817	10.4315139161819	0.995354802375898	973.659809513964	396.148745449284	0.000526431234087463	0.00610903524949643	0.00069439803950683	0.0204204760964025	1.18074428625767	1.21740134982212	-0.0562665793720402	0.0539424133883693	14.6823105526612	9.17832704276203	0.213840885549907	-0.0576081454669434	0.0541689594175379	15.2581526730187	9.58935210140841	0.220426529633881
LORA	CELL3	308.15	LORA_CELL3_05_35.CSV	0.5	3.86866666666667		3.98783307161328	3.99217916464093				0.0149762639913824	0.0146729790524396									79263.7036497738	648.398615412165	-21.7735827931985	2.23209586884163	0.999866184225653	62730.4546500575	3030.2368613832	-75.1991574360817	10.4315139161819	0.995354802375898	754.32808961364	731.503694394847	0.000163738431161334	0.0134652655053836	0.000162906087638002	0.0148052054459729	2.39422068296221	1.67314234955719	-0.0562665793720402	0.0539424133883693	14.6823105526612	9.17832704276203	0.213840885549907	-0.0576081454669434	0.0541689594175379	15.2581526730187	9.58935210140841	0.220426529633881
LORA	CELL3	313.15	LORA_CELL3_12_40.CSV	1.2	1.6225		1.62529954990286	1.62933963847454				0.000980181700655225	0.00337069045452924									79263.7036497738	648.398615412165	-21.7735827931985	2.23209586884163	0.999866184225653	62730.4546500575	3030.2368613832	-75.1991574360817	10.4315139161819	0.995354802375898	90.4708539979484	45.6640045474316	3.09442188190608e-05	0.00490156392714659	0.000149781836751518	0.0101229718898868	44.9356056576362	31.4990114395791	-0.202828382487261	0.11374752217224	44.9063030427998	19.0677220550914	0.442866509314896	-0.137638566147209	0.0678162312673965	33.761039578616	12.1819161472265	0.507340681213693
LORA	CELL3	313.15	LORA_CELL3_1_40.CSV	1	1.94		1.96974501969936	2.10829441640926				0.040683045792897	0.0102335042539058									79263.7036497738	648.398615412165	-21.7735827931985	2.23209586884163	0.999866184225653	62730.4546500575	3030.2368613832	-75.1991574360817	10.4315139161819	0.995354802375898	189.783276166651	93.6968987686615	0.000886771583927532	0.0123549911232629	0.000317460023653549	0.0127402853933703	3.37748445380537	3.49914985016438	-0.202828382487261	0.11374752217224	44.9063030427998	19.0677220550914	0.442866509314896	-0.137638566147209	0.0678162312673965	33.761039578616	12.1819161472265	0.507340681213693
LORA	CELL3	313.15	LORA_CELL3_09_40.CSV	0.9	2.15316666666667		2.21009100216655	2.41327238284006				0.051152439349075	0.0210648856269133									79263.7036497738	648.398615412165	-21.7735827931985	2.23209586884163	0.999866184225653	62730.4546500575	3030.2368613832	-75.1991574360817	10.4315139161819	0.995354802375898	286.75601636349	80.9884658111454	0.000907062803675183	0.0110092845354175	0.000702869660880096	0.0202110283783683	16.8864351520563	16.8994503375906	-0.202828382487261	0.11374752217224	44.9063030427998	19.0677220550914	0.442866509314896	-0.137638566147209	0.0678162312673965	33.761039578616	12.1819161472265	0.507340681213693
LORA	CELL3	313.15	LORA_CELL3_07_40.CSV	0.7	2.75733333333334		2.80174233950755	3.01725527589352				0.044948627020952	0.0108728537077141									79263.7036497738	648.398615412165	-21.7735827931985	2.23209586884163	0.999866184225653	62730.4546500575	3030.2368613832	-75.1991574360817	10.4315139161819	0.995354802375898	370.850160124465	185.012240609358	0.000700881300611942	0.00929495886317454	0.000240032800143102	0.017266462893493	3.77618072915427	3.7089119031532	-0.202828382487261	0.11374752217224	44.9063030427998	19.0677220550914	0.442866509314896	-0.137638566147209	0.0678162312673965	33.761039578616	12.1819161472265	0.507340681213693
LORA	CELL3	313.15	LORA_CELL3_06_40.CSV	0.6	3.20716666666667		3.26790853538164	3.45974554472543				0.0398652002173893	0.0178474438649497									79263.7036497738	648.398615412165	-21.7735827931985	2.23209586884163	0.999866184225653	62730.4546500575	3030.2368613832	-75.1991574360817	10.4315139161819	0.995354802375898	445.196359245034	128.460524820536	0.000567342640643062	0.01386569260925	0.000472844625225009	0.014743018318857	4.78213702501518	4.80396456090271	-0.202828382487261	0.11374752217224	44.9063030427998	19.0677220550914	0.442866509314896	-0.137638566147209	0.0678162312673965	33.761039578616	12.1819161472265	0.507340681213693
LORA	CELL3	313.15	LORA_CELL3_05_40.CSV	0.5	3.84316666666667		4.11085762151688	4.44767207489866				0.0696716023511772	0.0458478162577525									79263.7036497738	648.398615412165	-21.7735827931985	2.23209586884163	0.999866184225653	62730.4546500575	3030.2368613832	-75.1991574360817	10.4315139161819	0.995354802375898	834.899550708686	378.072881638321	0.00072404567437947	0.0059138521224077	0.000708040612937405	0.0250368896264442	1.13943547723275	1.14025404668916	-0.202828382487261	0.11374752217224	44.9063030427998	19.0677220550914	0.442866509314896	-0.137638566147209	0.0678162312673965	33.761039578616	12.1819161472265	0.507340681213693
LORA	CELL4	283.15	LORA_CELL4_12_10.CSV	1.2	1.62516666666667	0.0169864360057604	2.67183333333334	3.20183333333334	225.943059235792	147.543571370413	12.3528235895398	0.12	0.18666666666666	145830.916638191	92169.2756760777	1.58220747172521	2190.1557178907	0.00148171653191115	0.00234438296776859	82933.1263545331	81852.9583839161	65114.8720117993	2204.44525675285	-69.5861648176746	7.52642498410992	0.996573357621974	54195.7439634811	3303.02855861411	-104.922323655153	11.2772120743885	0.988979461404354	1032.60402774271	793.94705704761	0.000892268541092945	0.00410641659513026	0.000265468677969471	0.00985835942157474	0.225065280347326	0.322429621245969	0.00118467645521386	8.8587894586511e-05	0.0527911495333767	0.0240506694601458	0.97812226378228	0.000845780591026715	0.000123673076786584	0.137451895968268	0.040541567630667	0.921212935356458
LORA	CELL4	283.15	LORA_CELL4_1_10.CSV	1	1.94416666666667	0.0198175086733885	3.21416666666667	3.86083333333334	232.539184700993	151.975358147012	13.2084703455396	0.13666666666667	0.21666666666667	138749.864267445	94896.7493701496	1.4621139837598	2413.83574800727	0.00140635948476979	0.00205625786887514	83056.0093637394	82161.6784759461	65114.8720117993	2204.44525675285	-69.5861648176746	7.52642498410992	0.996573357621974	54195.7439634811	3303.02855861411	-104.922323655153	11.2772120743885	0.988979461404354	813.667719828919	536.60758709486	0.00108000352802513	0.0149486347745429	0.000650145845838371	0.0131960604382293	0.29766704010046	0.310567697210498	0.00118467645521386	8.8587894586511e-05	0.0527911495333767	0.0240506694601458	0.97812226378228	0.000845780591026715	0.000123673076786584	0.137451895968268	0.040541567630667	0.921212935356458
LORA	CELL4	283.15	LORA_CELL4_09_10.CSV	0.9	2.1575	0.0226485813410166	3.5775	4.30416666666667	235.4183122012	153.84739963599	13.7787040421534	0.15	0.23333333333333	143721.780634922	98845.6921938142	1.45400145868892	2520.46097197069	0.00134689687042068	0.00195839001429521	83157.7144997846	82276.4823802232	65114.8720117993	2204.44525675285	-69.5861648176746	7.52642498410992	0.996573357621974	54195.7439634811	3303.02855861411	-104.922323655153	11.2772120743885	0.988979461404354	1183.79767254271	1030.60289197005	0.00112486431680837	0.00281610321491109	0.000245277609340674	0.00986125556063562	0.307084544600047	0.372534403640625	0.00118467645521386	8.8587894586511e-05	0.0527911495333767	0.0240506694601458	0.97812226378228	0.000845780591026715	0.000123673076786584	0.137451895968268	0.040541567630667	0.921212935356458
LORA	CELL4	283.15	LORA_CELL4_07_10.CSV	0.7	2.76333333333334	0.0268951903424525	4.61	5.56666666666667	240.762575054871	158.6285908277	15.8068396948819	0.176666666666669	0.279999999999999	149811.072237966	94786.6548641476	1.58050806258204	2983.67253039555	0.00130969623761708	0.00206998546308715	83223.6518777473	82146.0138799698	65114.8720117993	2204.44525675285	-69.5861648176746	7.52642498410992	0.996573357621974	54195.7439634811	3303.02855861411	-104.922323655153	11.2772120743885	0.988979461404354	1390.87208372683	759.832798832133	0.00130284634185662	0.00202815224616194	0.000606727103752489	0.013817687921503	0.376192497920801	0.37801796904134	0.00118467645521386	8.8587894586511e-05	0.0527911495333767	0.0240506694601458	0.97812226378228	0.000845780591026715	0.000123673076786584	0.137451895968268	0.040541567630667	0.921212935356458
LORA	CELL4	283.15	LORA_CELL4_06_10.CSV	0.6	3.21716666666667	0.0297262630100806	5.39383333333334	6.5205	241.502882125029	160.17664290881	17.486177890737	0.19666666666666	0.31666666666666	147526.059068731	103620.849851215	1.42371018265685	3260.9917645815	0.0012857118044757	0.00183048098799416	83267.1643915388	82435.4960420792	65114.8720117993	2204.44525675285	-69.5861648176746	7.52642498410992	0.996573357621974	54195.7439634811	3303.02855861411	-104.922323655153	11.2772120743885	0.988979461404354	2169.10596730945	2413.65691295386	0.000895291612066689	0.00495958242788113	0.00119087495200532	0.00841904821964962	0.455817226999261	0.48582369937708	0.00118467645521386	8.8587894586511e-05	0.0527911495333767	0.0240506694601458	0.97812226378228	0.000845780591026715	0.000123673076786584	0.137451895968268	0.040541567630667	0.921212935356458
LORA	CELL4	283.15	LORA_CELL4_05_10.CSV	0.5	3.86183333333334	0.0353884083453327	6.4985	7.8685	234.282703602877	157.832278605316	20.5859935333585	0.22666666666667	0.366666666666671	146627.082202229	115028.558235195	1.27470155630766	3555.65516922962	0.00128803466405491	0.00164185979084901	83262.9149162394	82691.5160285738	65114.8720117993	2204.44525675285	-69.5861648176746	7.52642498410992	0.996573357621974	54195.7439634811	3303.02855861411	-104.922323655153	11.2772120743885	0.988979461404354	1501.13481129459	1488.66649833306	0.00175701165957406	0.00175701165957406	0.00270613748755231	0.00302561875949059	0.500586990632799	0.544855739040158	0.00118467645521386	8.8587894586511e-05	0.0527911495333767	0.0240506694601458	0.97812226378228	0.000845780591026715	0.000123673076786584	0.137451895968268	0.040541567630667	0.921212935356458
LORA	CELL4	288.15	LORA_CELL4_12_15.CSV	1.2	1.61466666666667	0.0169864360057604	2.57466666666667	3.038	237.622148338964	164.654035578984	19.4084497886542	0.11	0.16666666666666	157340.110932495	107635.639366307	1.46178451541532	2440.08738929481	0.00226611364273691	0.00331256983312423	83421.6460902431	82512.0625965118	65114.8720117993	2204.44525675285	-69.5861648176746	7.52642498410992	0.996573357621974	54195.7439634811	3303.02855861411	-104.922323655153	11.2772120743885	0.988979461404354	1360.83287479877	1617.67465323934	0.000629351952514962	0.0034689744443672	0.000772121043116116	0.00523499709526062	0.378732462342083	0.43045926403967	0.00197052043806119	0.000898854243970665	-0.0366230411219571	0.234712926415964	0.545764008651799	0.00120759734154394	0.000862805884162692	0.137269720035156	0.267024797342162	0.328738133466243
LORA	CELL4	288.15	LORA_CELL4_1_15.CSV	1	1.9335	0.0184019723395724	3.10016666666667	3.6635	239.60192149487	166.988179759398	21.3377170115081	0.12666666666667	0.19333333333334	159289.643795802	110581.663830478	1.44047067369138	2656.31964435552	0.00216414004854694	0.00311738027369291	83531.9563486812	82657.5624285129	65114.8720117993	2204.44525675285	-69.5861648176746	7.52642498410992	0.996573357621974	54195.7439634811	3303.02855861411	-104.922323655153	11.2772120743885	0.988979461404354	1395.01922198449	794.213083471626	0.000769121388805991	0.00308402850356461	0.000436123321326885	0.0101354390388937	0.470329800273516	0.613413779998622	0.00197052043806119	0.000898854243970665	-0.0366230411219571	0.234712926415964	0.545764008651799	0.00120759734154394	0.000862805884162692	0.137269720035156	0.267024797342162	0.328738133466243
LORA	CELL4	288.15	LORA_CELL4_09_15.CSV	0.9	2.14666666666667	0.0212330450072004	3.44333333333334	4.07333333333334	239.091963813234	168.030269477286	23.3169889745063	0.13333333333333	0.20666666666666	155376.595547259	119699.430229441	1.29805626684631	2926.10206988343	0.00222736712280844	0.00289124785232892	83462.9642180887	82837.9774642173	65114.8720117993	2204.44525675285	-69.5861648176746	7.52642498410992	0.996573357621974	54195.7439634811	3303.02855861411	-104.922323655153	11.2772120743885	0.988979461404354	789.118720761752	728.166530834769	0.00121391218005561	0.0136469076879067	0.000437298468065967	0.0160202176034839	0.187525138287305	0.242162084237875	0.00197052043806119	0.000898854243970665	-0.0366230411219571	0.234712926415964	0.545764008651799	0.00120759734154394	0.000862805884162692	0.137269720035156	0.267024797342162	0.328738133466243
LORA	CELL4	288.15	LORA_CELL4_07_15.CSV	0.7	2.75366666666667	0.0254796540086406	4.437	5.257	234.339587973873	167.430947249205	28.1497825568325	0.166666666666671	0.260000000000001	163803.962670322	120290.537790795	1.36173605737139	3098.40232045351	0.00211737180737876	0.00288330153696929	83584.298457593	82844.571146651	65114.8720117993	2204.44525675285	-69.5861648176746	7.52642498410992	0.996573357621974	54195.7439634811	3303.02855861411	-104.922323655153	11.2772120743885	0.988979461404354	1868.68814547995	669.901743938986	0.000661556013876365	0.00491278676575222	0.000437546734963434	0.0161870777671859	0.332742713522414	0.332498347977186	0.00197052043806119	0.000898854243970665	-0.0366230411219571	0.234712926415964	0.545764008651799	0.00120759734154394	0.000862805884162692	0.137269720035156	0.267024797342162	0.328738133466243
LORA	CELL4	288.15	LORA_CELL4_06_15.CSV	0.6	3.209	0.0297262630100806	5.18566666666667	6.149	225.879577098027	163.335018649777	32.0139567219941	0.18666666666667	0.31	169507.897588943	132036.13018557	1.28379934606315	3230.5022042213	0.00210368731667134	0.00270071240146401	83599.8326536259	83001.3051939847	65114.8720117993	2204.44525675285	-69.5861648176746	7.52642498410992	0.996573357621974	54195.7439634811	3303.02855861411	-104.922323655153	11.2772120743885	0.988979461404354	2483.70236779115	527.654739631004	0.000454384551721326	0.00740404761705031	0.00113755386528846	0.0175189410692806	0.523705281759947	0.524163635816991	0.00197052043806119	0.000898854243970665	-0.0366230411219571	0.234712926415964	0.545764008651799	0.00120759734154394	0.000862805884162692	0.137269720035156	0.267024797342162	0.328738133466243
LORA	CELL4	288.15	LORA_CELL4_05_15.CSV	0.5	3.8425	0.0339728720115208	6.2425	7.4125	213.273837598054	157.085496240359	37.8441163763144	0.22333333333333	0.306666666666681	167462.765796399	137484.031235015	1.2180524842928	3785.93922864978	0.00204616566620749	0.00249233717299866	83666.253820333	83193.6750067554	65114.8720117993	2204.44525675285	-69.5861648176746	7.52642498410992	0.996573357621974	54195.7439634811	3303.02855861411	-104.922323655153	11.2772120743885	0.988979461404354	1681.33073592953	2457.59480459129	0.00140265184537054	0.00187391725652499	0.001278671230455	0.00536063579883215	0.841036493736723	0.825131047786019	0.00197052043806119	0.000898854243970665	-0.0366230411219571	0.234712926415964	0.545764008651799	0.00120759734154394	0.000862805884162692	0.137269720035156	0.267024797342162	0.328738133466243
LORA	CELL4	293.15	LORA_CELL4_12_20.CSV	1.2	1.60933333333334	0.0169864360057604	2.486	2.88266666666667	231.274969535293	173.281686972389	33.7444992611312	0.10666666666666	0.16666666666667	177359.011918962	135076.275306345	1.31302859452352	2335.36797928594	0.00349686461253994	0.00459148322744235	83853.7834478305	83189.9991351005	65114.8720117993	2204.44525675285	-69.5861648176746	7.52642498410992	0.996573357621974	54195.7439634811	3303.02855861411	-104.922323655153	11.2772120743885	0.988979461404354	1082.66128526947	910.186514004593	0.000695760757197455	0.00289809292915064	0.00064298236911755	0.0157182182231449	0.335984365008539	2.71544674585361	0.00554223162953863	0.00126512956067084	-0.417202215765955	0.319369120824547	0.827519865734924	-0.00370549734369436	0.00436829113107556	2.08140565107684	1.28552648185835	0.152464213132664
LORA	CELL4	293.15	LORA_CELL4_1_20.CSV	1	1.92466666666667	0.0198175086733886	2.988	3.47133333333334	229.851084356301	173.389514569404	37.4852930571877	0.12333333333333	0.21	187589.621492339	140902.530043783	1.33134317342669	2384.89059927436	0.00333526700160943	0.00444038495414801	83969.1051516509	83271.5584863528	65114.8720117993	2204.44525675285	-69.5861648176746	7.52642498410992	0.996573357621974	54195.7439634811	3303.02855861411	-104.922323655153	11.2772120743885	0.988979461404354	1539.34261066937	645.694088970197	0.000537807977215865	0.00369984824166531	0.000225640735611294	0.0148694680346819	0.508318544061201	0.401421060415168	0.00554223162953863	0.00126512956067084	-0.417202215765955	0.319369120824547	0.827519865734924	-0.00370549734369436	0.00436829113107556	2.08140565107684	1.28552648185835	0.152464213132664
LORA	CELL4	293.15	LORA_CELL4_09_20.CSV	0.9	2.1345	0.0198175086733844	3.3245	3.8645	226.259496587976	171.746022993774	40.0693984213107	0.13666666666666	0.17333333333334	183273.362254734	140045.079249272	1.30867405864735	3018.72819264408	0.00329930608355876	0.00431771628309073	83995.5276191089	83339.8400459315	65114.8720117993	2204.44525675285	-69.5861648176746	7.52642498410992	0.996573357621974	54195.7439634811	3303.02855861411	-104.922323655153	11.2772120743885	0.988979461404354	1604.35156699221	642.032688939306	0.000567949924470102	0.00555553198317864	0.000654675619191584	0.0109441968851834	0.816723886638682	0.820853246057665	0.00554223162953863	0.00126512956067084	-0.417202215765955	0.319369120824547	0.827519865734924	-0.00370549734369436	0.00436829113107556	2.08140565107684	1.28552648185835	0.152464213132664
LORA	CELL4	293.15	LORA_CELL4_07_20.CSV	0.7	2.73433333333334	0.0254796540086406	4.28766666666667	4.99766666666667	212.562832091759	164.390401381834	48.2835402633638	0.18666666666667	0.20666666666666	186920.156429034	141825.792627084	1.31795601467584	3084.0904569367	0.00296041376769646	0.00390169513106471	84259.697316534	83586.7833748694	65114.8720117993	2204.44525675285	-69.5861648176746	7.52642498410992	0.996573357621974	54195.7439634811	3303.02855861411	-104.922323655153	11.2772120743885	0.988979461404354	1148.35988763233	1401.06871779606	0.00132580147568987	0.00202266257520921	0.0015820644652003	0.0032658123855932	0.871519833762624	0.944904545354749	0.00554223162953863	0.00126512956067084	-0.417202215765955	0.319369120824547	0.827519865734924	-0.00370549734369436	0.00436829113107556	2.08140565107684	1.28552648185835	0.152464213132664
LORA	CELL4	293.15	LORA_CELL4_06_20.CSV	0.6	3.1845	0.0297262630100808	5.0145	5.8545	202.49698988932	158.803931210796	54.444515632646	0.15333333333332	0.23333333333334	187546.353790221	153417.909554045	1.22245410809846	4710.608403228	0.00357653753949085	0.00437215300791897	83798.8733622815	83309.3023858993	65114.8720117993	2204.44525675285	-69.5861648176746	7.52642498410992	0.996573357621974	54195.7439634811	3303.02855861411	-104.922323655153	11.2772120743885	0.988979461404354	1731.64840091628	772.590839294601	0.00101906977290852	0.00192967113994798	0.000657979476758144	0.0191187306753123	1.60119073566781	0.170814655842033	0.00554223162953863	0.00126512956067084	-0.417202215765955	0.319369120824547	0.827519865734924	-0.00370549734369436	0.00436829113107556	2.08140565107684	1.28552648185835	0.152464213132664
LORA	CELL4	293.15	LORA_CELL4_05_20.CSV	0.5	3.81983333333334	0.0339728720115208	6.04316666666667	7.0565	184.034132473848	148.391073625062	66.0392234496249	0.18	0.280000000000001	190580.540397215	168957.73653544	1.12797758957453	4885.93871065201	0.00354926847159159	0.00400349529533877	83817.5281258413	83524.0047957228	65114.8720117993	2204.44525675285	-69.5861648176746	7.52642498410992	0.996573357621974	54195.7439634811	3303.02855861411	-104.922323655153	11.2772120743885	0.988979461404354	3075.91519368865	1527.12072722826	0.000640288203836801	0.00319832608889444	0.00215298650591916	0.00218410062832832	1.39169234576396	1.18148517079887	0.00554223162953863	0.00126512956067084	-0.417202215765955	0.319369120824547	0.827519865734924	-0.00370549734369436	0.00436829113107556	2.08140565107684	1.28552648185835	0.152464213132664
LORA	CELL4	298.15	LORA_CELL4_12_25.CSV	1.2	1.59683333333334	0.0169864360057604	2.40016666666667	2.73683333333334	221.17946033955	179.958572525692	57.0660620730342	0.0866666666666598	0.12666666666666	210068.724969641	169147.976465543	1.24192277885414	3420.75117731168	0.00622743929447209	0.00773399871373622	83895.3344940927	83358.2450631754	65114.8720117993	2204.44525675285	-69.5861648176746	7.52642498410992	0.996573357621974	54195.7439634811	3303.02855861411	-104.922323655153	11.2772120743885	0.988979461404354	1019.48441298017	612.183967889505	0.000735104443008089	0.00189824052986897	0.000466372655600335	0.00628108587660337	0.877684389202226	1.0349419677853	0.00918158129281123	0.00349560749326524	-0.750189882911052	0.788231886003559	0.63299572449875	0.00663871173264844	0.00252423566802767	-0.495609158235171	0.663191434491712	0.633593654321402
LORA	CELL4	298.15	LORA_CELL4_1_25.CSV	1	1.91533333333334	0.0184019723395766	2.89533333333334	3.302	212.221996624724	175.045137914715	64.431035842833	0.0999999999999996	0.14666666666668	208158.773130318	172131.432398248	1.20930134740712	3729.45425192103	0.00596301627670497	0.00721108361802989	84002.8927355227	83531.7877967906	65114.8720117993	2204.44525675285	-69.5861648176746	7.52642498410992	0.996573357621974	54195.7439634811	3303.02855861411	-104.922323655153	11.2772120743885	0.988979461404354	1739.60864364386	716.828471784508	0.000224186995949793	0.00693989731663091	0.000266352970280576	0.0128527407384206	0.219559537717114	0.222308588213056	0.00918158129281123	0.00349560749326524	-0.750189882911052	0.788231886003559	0.63299572449875	0.00663871173264844	0.00252423566802767	-0.495609158235171	0.663191434491712	0.633593654321402
LORA	CELL4	298.15	LORA_CELL4_09_25.CSV	0.9	2.1245	0.0198175086733842	3.21783333333334	3.6745	207.652074774111	173.301880717418	70.0349100760642	0.106666666666681	0.16	218288.586159693	184266.936096252	1.18463241851305	3985.41089707576	0.00598364613199518	0.0070884211888717	83994.3313063585	83574.3180003728	65114.8720117993	2204.44525675285	-69.5861648176746	7.52642498410992	0.996573357621974	54195.7439634811	3303.02855861411	-104.922323655153	11.2772120743885	0.988979461404354	1898.96924672303	1256.10665120806	0.000501839654198312	0.00147956341576271	0.00124102257483831	0.00148923359059506	1.31972347595746	1.07913702322168	0.00918158129281123	0.00349560749326524	-0.750189882911052	0.788231886003559	0.63299572449875	0.00663871173264844	0.00252423566802767	-0.495609158235171	0.663191434491712	0.633593654321402
LORA	CELL4	298.15	LORA_CELL4_07_25.CSV	0.7	2.7245	0.0240641176748287	4.15116666666667	4.73783333333334	180.909625277803	157.237827717995	88.2984069398124	0.13333333333334	0.20666666666666	218928.895909901	177531.32384895	1.23318460744524	4144.51602398812	0.00584761369517355	0.00721118719917401	84051.3381335672	83531.7521891413	65114.8720117993	2204.44525675285	-69.5861648176746	7.52642498410992	0.996573357621974	54195.7439634811	3303.02855861411	-104.922323655153	11.2772120743885	0.988979461404354	2170.67069585246	642.211192312081	0.000509902032410671	0.00361962496225584	0.000776153284853543	0.0107545489488265	1.27285569850768	1.25480450146729	0.00918158129281123	0.00349560749326524	-0.750189882911052	0.788231886003559	0.63299572449875	0.00663871173264844	0.00252423566802767	-0.495609158235171	0.663191434491712	0.633593654321402
LORA	CELL4	298.15	LORA_CELL4_06_25.CSV	0.6	3.176	0.0283107266762644	4.85266666666667	5.506	159.120102749627	146.205496932229	109.071073743706	0.159999999999998	0.273333333333339	220293.522512224	181375.834294197	1.21456931332374	3675.32347047406	0.00593363620383973	0.00720681244961051	84015.1367891213	83533.2565237437	65114.8720117993	2204.44525675285	-69.5861648176746	7.52642498410992	0.996573357621974	54195.7439634811	3303.02855861411	-104.922323655153	11.2772120743885	0.988979461404354	1596.19719784288	1537.54480288989	0.00102205056206139	0.00137672687798546	0.00152137525387001	0.00289123791575399	1.81573638623072	1.65244956987275	0.00918158129281123	0.00349560749326524	-0.750189882911052	0.788231886003559	0.63299572449875	0.00663871173264844	0.00252423566802767	-0.495609158235171	0.663191434491712	0.633593654321402
LORA	CELL4	298.15	LORA_CELL4_05_25.CSV	0.5	3.79666666666667		4.41199684042672	5.51237051488462				0.115749853159515	0.0504208902874894									65114.8720117993	2204.44525675285	-69.5861648176746	7.52642498410992	0.996573357621974	54195.7439634811	3303.02855861411	-104.922323655153	11.2772120743885	0.988979461404354	2436.62781167636	1651.73681244698	0.000704130454391217	0.00402878996861833	0.000372535242372219	0.00862920947510671	2.07396506034214	1.92779831876631	0.00918158129281123	0.00349560749326524	-0.750189882911052	0.788231886003559	0.63299572449875	0.00663871173264844	0.00252423566802767	-0.495609158235171	0.663191434491712	0.633593654321402
LORA	CELL4	303.15	LORA_CELL4_12_30.CSV	1.2	1.59283333333334	0.0155708996719442	2.33616666666667	2.5895	192.656586682007	177.786642899819	99.3012301044461	0.0933333333333399	0.14	216680.703215858	206214.443795913	1.0507542499317	2685.54510823478	0.00864779377030217	0.00908670605667789	84516.6019696779	84391.8157888777	65114.8720117993	2204.44525675285	-69.5861648176746	7.52642498410992	0.996573357621974	54195.7439634811	3303.02855861411	-104.922323655153	11.2772120743885	0.988979461404354	607.30703765432	534.923259090072	0.000595577074933037	0.021017950498944	0.000579572486605167	0.00356939474877374	2.33114058680988	2.33179912930563	0.0102975423299227	0.00247548637233385	0.460343728682442	0.475473670351752	0.812241687000788	0.00907478136417054	0.00343393773613737	0.380996557712896	0.746466095673706	0.635825024552568
LORA	CELL4	303.15	LORA_CELL4_1_30.CSV	1	1.90833333333334		2.24264089793196	2.60058594750407				0.0727499684101073	0.0413790672370335									65114.8720117993	2204.44525675285	-69.5861648176746	7.52642498410992	0.996573357621974	54195.7439634811	3303.02855861411	-104.922323655153	11.2772120743885	0.988979461404354	1004.17414335901	723.896468616478	0.000689375063826194	0.00568573171937141	0.000461816819244272	0.00652751924154576	1.68378945384019	1.67893145301382	0.0102975423299227	0.00247548637233385	0.460343728682442	0.475473670351752	0.812241687000788	0.00907478136417054	0.00343393773613737	0.380996557712896	0.746466095673706	0.635825024552568
LORA	CELL4	303.15	LORA_CELL4_09_30.CSV	0.9	2.11633333333334		2.46762890679728	2.99137166408907				0.0808569975894944	0.0446186736784767									65114.8720117993	2204.44525675285	-69.5861648176746	7.52642498410992	0.996573357621974	54195.7439634811	3303.02855861411	-104.922323655153	11.2772120743885	0.988979461404354	1298.86608499127	687.475911887049	0.000673694032715937	0.00218187757025685	0.000510993283385989	0.00610685528232798	1.92403703299436	1.69056608562248	0.0102975423299227	0.00247548637233385	0.460343728682442	0.475473670351752	0.812241687000788	0.00907478136417054	0.00343393773613737	0.380996557712896	0.746466095673706	0.635825024552568
LORA	CELL4	303.15	LORA_CELL4_07_30.CSV	0.7	2.70916666666667		3.34929787512968	3.61831241460159				0.0844173113430425	0.0715797122660016									65114.8720117993	2204.44525675285	-69.5861648176746	7.52642498410992	0.996573357621974	54195.7439634811	3303.02855861411	-104.922323655153	11.2772120743885	0.988979461404354	1286.32122439385	886.959008532094	0.000706779714657462	0.00894697266342004	0.000721714535063377	0.0036508395598866	2.2598149536171	2.26857880194966	0.0102975423299227	0.00247548637233385	0.460343728682442	0.475473670351752	0.812241687000788	0.00907478136417054	0.00343393773613737	0.380996557712896	0.746466095673706	0.635825024552568
LORA	CELL4	303.15	LORA_CELL4_06_30.CSV	0.6	3.1555		3.67784044724322	4.34525287357013				0.0841614823262158	0.0663641337748913									65114.8720117993	2204.44525675285	-69.5861648176746	7.52642498410992	0.996573357621974	54195.7439634811	3303.02855861411	-104.922323655153	11.2772120743885	0.988979461404354	2216.31872865968	687.046128434895	0.000536814880542761	0.00374604675829375	0.000760269835786902	0.0123286744181167	2.57904043968861	2.30026138208628	0.0102975423299227	0.00247548637233385	0.460343728682442	0.475473670351752	0.812241687000788	0.00907478136417054	0.00343393773613737	0.380996557712896	0.746466095673706	0.635825024552568
LORA	CELL4	303.15	LORA_CELL4_05_30.CSV	0.5	3.77916666666667		4.49065779023282	4.9361736882919				0.0637604303520588	0.0702436616198886									65114.8720117993	2204.44525675285	-69.5861648176746	7.52642498410992	0.996573357621974	54195.7439634811	3303.02855861411	-104.922323655153	11.2772120743885	0.988979461404354	3651.86701079769	1137.81101024479	0.000316826165411895	0.00304123108663858	0.000625315730960525	0.00321893175797515	3.4541981565217	3.49427749020229	0.0102975423299227	0.00247548637233385	0.460343728682442	0.475473670351752	0.812241687000788	0.00907478136417054	0.00343393773613737	0.380996557712896	0.746466095673706	0.635825024552568
LORA	CELL4	308.15	LORA_CELL4_12_35.CSV	1.2	1.581		1.78246720335059	2.21131086644076				0.0654958669835213	0.0169048757219609									65114.8720117993	2204.44525675285	-69.5861648176746	7.52642498410992	0.996573357621974	54195.7439634811	3303.02855861411	-104.922323655153	11.2772120743885	0.988979461404354	1027.13432227155	1575.18002092086	0.000613659628320865	0.00123430574667756	0.000127901065703469	0.00281194310840528	2.48767547073223	2.34757637173841	-0.00421458948314711	0.0050935314834384	3.29728928307796	0.934025229296237	0.146148661040826	-0.005240053565651	0.00578603496139116	2.90785785628165	1.24752347763703	0.170155527033178
LORA	CELL4	308.15	LORA_CELL4_1_35.CSV	1	1.89516666666667		2.06625527297393	2.42505248897289				0.0368470917262216	0.0128998002940644									65114.8720117993	2204.44525675285	-69.5861648176746	7.52642498410992	0.996573357621974	54195.7439634811	3303.02855861411	-104.922323655153	11.2772120743885	0.988979461404354	2293.52570552889	1950.83997848327	0.000231035484376239	0.00391956884195133	8.76999693436043e-05	0.0041966760327601	3.11354961822406	3.11451248689846	-0.00421458948314711	0.0050935314834384	3.29728928307796	0.934025229296237	0.146148661040826	-0.005240053565651	0.00578603496139116	2.90785785628165	1.24752347763703	0.170155527033178
LORA	CELL4	308.15	LORA_CELL4_09_35.CSV	0.9	2.10233333333334		2.54634108988425	2.88028359147801				0.0369536282548797	0.0641490665739259									65114.8720117993	2204.44525675285	-69.5861648176746	7.52642498410992	0.996573357621974	54195.7439634811	3303.02855861411	-104.922323655153	11.2772120743885	0.988979461404354	1601.0776187113	1631.05429960052	0.000277318070880466	0.00946085881194818	0.00047696159369753	0.00739431521678038	2.15743519134076	0.714192579432238	-0.00421458948314711	0.0050935314834384	3.29728928307796	0.934025229296237	0.146148661040826	-0.005240053565651	0.00578603496139116	2.90785785628165	1.24752347763703	0.170155527033178
LORA	CELL4	308.15	LORA_CELL4_07_35.CSV	0.7	2.69		3.20274926223833	3.9644964593921				0.024726663330758	0.0923049662530018									65114.8720117993	2204.44525675285	-69.5861648176746	7.52642498410992	0.996573357621974	54195.7439634811	3303.02855861411	-104.922323655153	11.2772120743885	0.988979461404354	4768.96901415614	2114.32903913666	0.000107517843105354	0.00558294943114096	0.000602790027380277	0.00699462528093763	2.79651400943607	1.37152140915815	-0.00421458948314711	0.0050935314834384	3.29728928307796	0.934025229296237	0.146148661040826	-0.005240053565651	0.00578603496139116	2.90785785628165	1.24752347763703	0.170155527033178
LORA	CELL4	308.15	LORA_CELL4_06_35.CSV	0.6	3.134		3.57368517634801	4.69366734006431				0.0151030598608197	0.109841737539083									65114.8720117993	2204.44525675285	-69.5861648176746	7.52642498410992	0.996573357621974	54195.7439634811	3303.02855861411	-104.922323655153	11.2772120743885	0.988979461404354	9399.37992374417	2236.01447811714	4.67781045042458e-05	0.00267452576862735	0.000697521127581266	0.0052063652195673	3.26349383435081	1.81374130659161	-0.00421458948314711	0.0050935314834384	3.29728928307796	0.934025229296237	0.146148661040826	-0.005240053565651	0.00578603496139116	2.90785785628165	1.24752347763703	0.170155527033178
LORA	CELL4	308.15	LORA_CELL4_05_35.CSV	0.5	3.75833333333334		4.36858900393538	4.54581808453574				0.0209250048717488	0.0435052806604756									65114.8720117993	2204.44525675285	-69.5861648176746	7.52642498410992	0.996573357621974	54195.7439634811	3303.02855861411	-104.922323655153	11.2772120743885	0.988979461404354	9432.7419883317	3633.67265014416	6.46954693934091e-05	0.00423822855949001	0.000216718683002762	0.0125006844401001	1.529611599955	1.57097068460284	-0.00421458948314711	0.0050935314834384	3.29728928307796	0.934025229296237	0.146148661040826	-0.005240053565651	0.00578603496139116	2.90785785628165	1.24752347763703	0.170155527033178
LORA	CELL4	313.15	LORA_CELL4_12_40.CSV	1.2	1.57533333333334		1.69515724718835	1.94005590194945				0.0389890995383355	0.0154755266637226									65114.8720117993	2204.44525675285	-69.5861648176746	7.52642498410992	0.996573357621974	54195.7439634811	3303.02855861411	-104.922323655153	11.2772120743885	0.988979461404354	970.474903323502	664.87739845678	0.000375818650608143	0.00507756792355494	0.000180219562483442	0.0050598893028914	7.86351557842203	7.81451417241813	0.0784894342114179	0.0336022479109264	-2.50273690293073	5.62620712782987	0.57699454674328	0.0664109863983202	0.0287129082103688	-1.96401480038585	5.45057566571529	0.572176570269191
LORA	CELL4	313.15	LORA_CELL4_1_40.CSV	1	1.88		2.11434171967861	2.33958501694812				0.0360333600678114	0.0342027805076905									65114.8720117993	2204.44525675285	-69.5861648176746	7.52642498410992	0.996573357621974	54195.7439634811	3303.02855861411	-104.922323655153	11.2772120743885	0.988979461404354	1804.12923542043	520.621191969627	0.000254740629398993	0.00436093267651533	0.000450119440570673	0.00497542448295328	7.19517545746856	7.19175889666989	0.0784894342114179	0.0336022479109264	-2.50273690293073	5.62620712782987	0.57699454674328	0.0664109863983202	0.0287129082103688	-1.96401480038585	5.45057566571529	0.572176570269191
LORA	CELL4	313.15	LORA_CELL4_09_40.CSV	0.9	2.091		2.26759213026099	2.44050396545604				0.0192441470208868	0.0247959622436537									65114.8720117993	2204.44525675285	-69.5861648176746	7.52642498410992	0.996573357621974	54195.7439634811	3303.02855861411	-104.922323655153	11.2772120743885	0.988979461404354	3658.07265158865	562.504760231025	9.55431995874265e-05	0.00207865491569974	0.000313938908158691	0.00370512402922373	8.00651868424306	8.02196717886453	0.0784894342114179	0.0336022479109264	-2.50273690293073	5.62620712782987	0.57699454674328	0.0664109863983202	0.0287129082103688	-1.96401480038585	5.45057566571529	0.572176570269191
LORA	CELL4	313.15	LORA_CELL4_07_40.CSV	0.7	2.681		3.03949368529121	3.46733483416318				0.0361021995295043	0.0630193997990448									65114.8720117993	2204.44525675285	-69.5861648176746	7.52642498410992	0.996573357621974	54195.7439634811	3303.02855861411	-104.922323655153	11.2772120743885	0.988979461404354	5261.30101216798	358.888827673163	0.000149456347839555	0.00114627578553945	0.00099889898388725	0.0109484914050566	6.87512173649857	6.78525554184484	0.0784894342114179	0.0336022479109264	-2.50273690293073	5.62620712782987	0.57699454674328	0.0664109863983202	0.0287129082103688	-1.96401480038585	5.45057566571529	0.572176570269191
LORA	CELL4	313.15	LORA_CELL4_06_40.CSV	0.6	3.125		3.28712868992464	3.78990726196153				0.0251193086822464	0.0378604249179172									65114.8720117993	2204.44525675285	-69.5861648176746	7.52642498410992	0.996573357621974	54195.7439634811	3303.02855861411	-104.922323655153	11.2772120743885	0.988979461404354	7770.55843088601	203.373434453797	8.55675004409842e-05	0.00136953053497163	0.000797196990649607	0.0192912718610073	11.6003412054551	11.6104538707145	0.0784894342114179	0.0336022479109264	-2.50273690293073	5.62620712782987	0.57699454674328	0.0664109863983202	0.0287129082103688	-1.96401480038585	5.45057566571529	0.572176570269191
LORA	CELL4	313.15	LORA_CELL4_05_40.CSV	0.5	3.7415		3.76758106173693	4.29881384405727				0.0246956602721034	0.0103630389899627									65114.8720117993	2204.44525675285	-69.5861648176746	7.52642498410992	0.996573357621974	54195.7439634811	3303.02855861411	-104.922323655153	11.2772120743885	0.988979461404354	5648.11879110632	70.2460184985659	9.86724721397212e-05	0.00257338336812383	0.000371281708122205	0.0195664017935453	19.5994514270998	19.6163929994452	0.0784894342114179	0.0336022479109264	-2.50273690293073	5.62620712782987	0.57699454674328	0.0664109863983202	0.0287129082103688	-1.96401480038585	5.45057566571529	0.572176570269191
[truncated: 10 more columns]
