# Supplementary material for: Phase-Specific Parameter Estimation in Chiral HPLC Using 1‑Site, 2‑Site Stochastic Models, and Unified Equation Approach
Source: Anal Chem. 2026 Apr 29;98(18):13925–39. doi: 10.1021/acs.analchem.6c01634 (PMC13177292; doi:10.1021/acs.analchem.6c01634)
Supplement: Supplementary file 2 [file ac6c01634_si_002.zip › SupportingInformation/02_Batman_fitting/ET_summary_data.csv]

comp_name	col_name	Temp	file	flow	t_M	s_M	t_A	t_B	h_A	h_B	h_p	w_A	w_B	A	B	K	N	kue_f	kue_r	Gue_f	Gue_r	dHue_f	dHue_f_se	dSue_f	dSue_f_se	EPue_f_r2	dHue_r	dHue_r_se	dSue_r	dSue_r_se	EPue_r_r2	n_A	n_B	tau_A	tau_B	a	b	kstoch_f_tA	kstoch_f_tA_se	kstoch_f_tA_intcpt	kstoch_f_tA_intcpt_se	kstoch_f_tA_r2	kstoch_r_tB	kstoch_r_tB_se	kstoch_r_tB_intcpt	kstoch_r_tB_intcpt_se	kstoch_r_tB_r2	dH_f	dH_f_se
LORA	CELL1	283.15	LORA_CELL1_12_10.CSV	1.2	1.686	0.0240641176748244	2.43266666666667	2.856	237.642703818047	195.058905949387	14.2697888871277	0.11666666666667	0.14666666666667	169815.030296862	144609.913684084	1.17429729380685	2256.72955406566	0.00156978926137453	0.00184339928147915	82797.1930450519	82418.9398698229	51451.3334614816	246.276546768921	-117.260495274937	0.847800796561011	0.999954179171599	69474.9787115767	7616.8191890403	-52.7501078545541	26.2207078199315	0.97652509455516	515.499880356204	750.639031823891	0.00145551450466951	0.00157444881112285	0.275023745768223	0.240069476920186	0.00163099262215231	4.43398452553792e-05	0.0293757730893789	0.0108786488172756	0.997052442091621	0.000997464215173742	2.13573551555451e-05	0.0673527836304306	0.00616141928907368	0.998169521687888	67901.3073539368	17835.0649824232
LORA	CELL1	283.15	LORA_CELL1_1_10.CSV	1	2.01933333333334	0.0268951903424526	2.92266666666667	3.43266666666667	239.814512327569	198.297183659331	15.5679397974138	0.13333333333334	0.17	167560.014970831	145873.860553256	1.14866374506938	2462.56111258888	0.00149904852370903	0.00172190269128433	82905.7482346156	82579.4542569859	51451.3334614816	246.276546768921	-117.260495274937	0.847800796561011	0.999954179171599	69474.9787115767	7616.8191890403	-52.7501078545541	26.2207078199315	0.97652509455516	575.810187673984	838.733073151469	0.00157665054065614	0.00170542001355111	0.307258571312017	0.266577188301957	0.00163099262215231	4.43398452553792e-05	0.0293757730893789	0.0108786488172756	0.997052442091621	0.000997464215173742	2.13573551555451e-05	0.0673527836304306	0.00616141928907368	0.998169521687888	67901.3073539368	17835.0649824232
LORA	CELL1	283.15	LORA_CELL1_09_10.CSV	0.9	2.23816666666667	0.0297262630100808	3.24816666666667	3.81816666666667	244.058412235006	202.512815520057	16.67635995952	0.14666666666666	0.18333333333333	169123.217028156	145403.219228253	1.16313254909898	2562.36920632623	0.00146550343460213	0.00170457474560209	82959.0285047576	82603.2654361067	51451.3334614816	246.276546768921	-117.260495274937	0.847800796561011	0.999954179171599	69474.9787115767	7616.8191890403	-52.7501078545541	26.2207078199315	0.97652509455516	870.700161011984	609.507760994892	0.00183443993538895	0.00166203177212568	0.349311753273633	0.298247706076269	0.00163099262215231	4.43398452553792e-05	0.0293757730893789	0.0108786488172756	0.997052442091621	0.000997464215173742	2.13573551555451e-05	0.0673527836304306	0.00616141928907368	0.998169521687888	67901.3073539368	17835.0649824232
LORA	CELL1	283.15	LORA_CELL1_07_10.CSV	0.7	2.86966666666667	0.0368039446791489	4.17966666666667	4.913	243.02724422709	204.700005006414	20.0118987035587	0.183333333333341	0.22333333333333	178965.873205344	145822.424417963	1.2272863650407	2782.73447526001	0.00139123990919079	0.00170744977105032	83081.4563468583	82599.2980209224	51451.3334614816	246.276546768921	-117.260495274937	0.847800796561011	0.999954179171599	69474.9787115767	7616.8191890403	-52.7501078545541	26.2207078199315	0.97652509455516	712.230698461898	985.5832926156	0.00184383899428032	0.00210025898613701	0.438685580064871	0.366198238993999	0.00163099262215231	4.43398452553792e-05	0.0293757730893789	0.0108786488172756	0.997052442091621	0.000997464215173742	2.13573551555451e-05	0.0673527836304306	0.00616141928907368	0.998169521687888	67901.3073539368	17835.0649824232
LORA	CELL1	283.15	LORA_CELL1_06_10.CSV	0.6	3.33733333333334	0.042466090014401	4.86733333333334	5.72733333333334	234.657594879066	201.418870372261	22.953873481476	0.21666666666667	0.26	181705.582307532	147306.692745191	1.23351885051037	2744.49987248451	0.00135043321283443	0.00166578482438655	83151.5414687433	82657.4580171788	51451.3334614816	246.276546768921	-117.260495274937	0.847800796561011	0.999954179171599	69474.9787115767	7616.8191890403	-52.7501078545541	26.2207078199315	0.97652509455516	1042.44060328761	761.945221901629	0.00232385560025112	0.0020185530450699	0.497499492258508	0.407902727336865	0.00163099262215231	4.43398452553792e-05	0.0293757730893789	0.0108786488172756	0.997052442091621	0.000997464215173742	2.13573551555451e-05	0.0673527836304306	0.00616141928907368	0.998169521687888	67901.3073539368	17835.0649824232
LORA	CELL1	283.15	LORA_CELL1_05_10.CSV	0.5	4.00083333333334	0.0523748443510974	5.84416666666667	6.87416666666667	221.655649540932	195.936971649531	27.8614837655353	0.27333333333333	0.31333333333334	190027.500270622	146786.948210194	1.29458036009107	2601.89029036951	0.00129242090330452	0.00167314271838919	83254.9115194647	82647.08213017	51451.3334614816	246.276546768921	-117.260495274937	0.847800796561011	0.999954179171599	69474.9787115767	7616.8191890403	-52.7501078545541	26.2207078199315	0.97652509455516	786.119854134402	1035.19044425122	0.0023553469808798	0.00281964610213996	0.607653175454692	0.478198858676447	0.00163099262215231	4.43398452553792e-05	0.0293757730893789	0.0108786488172756	0.997052442091621	0.000997464215173742	2.13573551555451e-05	0.0673527836304306	0.00616141928907368	0.998169521687888	67901.3073539368	17835.0649824232
LORA	CELL1	288.15	LORA_CELL1_12_15.CSV	1.2	1.67333333333334	0.0226485813410124	2.35333333333334	2.72333333333334	231.309188737759	199.67230461162	24.3839416191379	0.11666666666667	0.14	180669.888890815	159625.174395075	1.13183831795638	2177.19338939904	0.00239244064480175	0.00270785599522289	83291.6795461362	82994.9764907424	51451.3334614816	246.276546768921	-117.260495274937	0.847800796561011	0.999954179171599	69474.9787115767	7616.8191890403	-52.7501078545541	26.2207078199315	0.97652509455516	518.791836137897	726.678008508112	0.00131598721264032	0.0014641877543032	0.439949058519345	0.367045018791082	0.0016420358207083	0.000427435017698195	0.247428631329111	0.101593565061094	0.786756703612878	0.00172548416737503	0.000120852528729759	0.0722912844344546	0.0332811975226022	0.980755341875427	67901.3073539368	17835.0649824232
LORA	CELL1	288.15	LORA_CELL1_1_15.CSV	1	2.005	0.0254796540086406	2.82833333333334	3.275	235.467481851569	205.165871856764	26.9186980449375	0.13333333333334	0.16	187726.954247375	164213.651106525	1.14318726234031	2409.13582509754	0.00232249469914578	0.00265504635691634	83362.7679434334	83042.161864331	51451.3334614816	246.276546768921	-117.260495274937	0.847800796561011	0.999954179171599	69474.9787115767	7616.8191890403	-52.7501078545541	26.2207078199315	0.97652509455516	608.226071461598	824.329902906431	0.00135795499731809	0.00156220808270371	0.516713074788179	0.420930319035355	0.0016420358207083	0.000427435017698195	0.247428631329111	0.101593565061094	0.786756703612878	0.00172548416737503	0.000120852528729759	0.0722912844344546	0.0332811975226022	0.980755341875427	67901.3073539368	17835.0649824232
LORA	CELL1	288.15	LORA_CELL1_09_15.CSV	0.9	2.2225	0.0283107266762687	3.14583333333334	3.6425	232.925628245459	204.119490190585	28.6455123425961	0.14333333333333	0.17666666666667	195481.0026204	164639.506542918	1.18732743267451	2514.10084920494	0.00228318258386598	0.00271088531562874	83403.6679626689	82992.2977733756	51451.3334614816	246.276546768921	-117.260495274937	0.847800796561011	0.999954179171599	69474.9787115767	7616.8191890403	-52.7501078545541	26.2207078199315	0.97652509455516	655.838882462271	888.25613081247	0.00140893605138004	0.00162101458407674	0.549034718237461	0.447231128814443	0.0016420358207083	0.000427435017698195	0.247428631329111	0.101593565061094	0.786756703612878	0.00172548416737503	0.000120852528729759	0.0722912844344546	0.0332811975226022	0.980755341875427	67901.3073539368	17835.0649824232
LORA	CELL1	288.15	LORA_CELL1_07_15.CSV	0.7	2.84433333333334	0.0353884083453327	4.041	4.68433333333334	226.348393249939	202.347688202758	34.8984184520446	0.19	0.22333333333333	201622.540091566	171040.58492512	1.17879940705204	2473.84825801212	0.00211197759328681	0.00248959793467368	83590.4097759188	83196.30958956	51451.3334614816	246.276546768921	-117.260495274937	0.847800796561011	0.999954179171599	69474.9787115767	7616.8191890403	-52.7501078545541	26.2207078199315	0.97652509455516	879.86212892824	740.196876343395	0.0021230892036938	0.0016174935062901	0.702775394785193	0.530216790121133	0.0016420358207083	0.000427435017698195	0.247428631329111	0.101593565061094	0.786756703612878	0.00172548416737503	0.000120852528729759	0.0722912844344546	0.0332811975226022	0.980755341875427	67901.3073539368	17835.0649824232
LORA	CELL1	288.15	LORA_CELL1_06_15.CSV	0.6	3.31333333333334	0.039635017346777	4.71333333333334	5.46333333333334	214.892457251232	196.611733939813	40.2163437280641	0.23666666666666	0.266666666666669	198580.092712222	170079.928639667	1.1675692381841	2263.37062061018	0.00196630961716241	0.00229580262174438	83761.6284477997	83390.4619237174	51451.3334614816	246.276546768921	-117.260495274937	0.847800796561011	0.999954179171599	69474.9787115767	7616.8191890403	-52.7501078545541	26.2207078199315	0.97652509455516	776.170840076374	964.332389685321	0.00180372661238116	0.00226710257016848	0.80032270942969	0.616710002783305	0.0016420358207083	0.000427435017698195	0.247428631329111	0.101593565061094	0.786756703612878	0.00172548416737503	0.000120852528729759	0.0722912844344546	0.0332811975226022	0.980755341875427	67901.3073539368	17835.0649824232
LORA	CELL1	288.15	LORA_CELL1_05_15.CSV	0.5	3.979	0.0481282353496572	5.67233333333334	6.57233333333334	198.131348767814	188.00309459822	49.0073655438562	0.37333333333333	0.293333333333321	201932.724595092	171579.012200966	1.17690807287417	2031.86715007842	0.00157570237100388	0.00185445684088143	84292.1954098267	83901.942266633	51451.3334614816	246.276546768921	-117.260495274937	0.847800796561011	0.999954179171599	69474.9787115767	7616.8191890403	-52.7501078545541	26.2207078199315	0.97652509455516	456.3171785817	1087.89346831969	0.0037278311965449	0.00242388078551375	0.717566236436805	0.780726480390122	0.0016420358207083	0.000427435017698195	0.247428631329111	0.101593565061094	0.786756703612878	0.00172548416737503	0.000120852528729759	0.0722912844344546	0.0332811975226022	0.980755341875427	67901.3073539368	17835.0649824232
LORA	CELL1	293.15	LORA_CELL1_12_20.CSV	1.2	1.66066666666667	0.0212330450072005	2.29066666666667	2.604	216.746025074783	201.012090283317	42.8581591334268	0.13666666666667	0.15333333333334	203435.907278269	111252.954069616	1.82858881347968	1578.49321340997	0.00288505619815339	0.00527558149020351	84322.5440690274	82851.4831675104	51451.3334614816	246.276546768921	-117.260495274937	0.847800796561011	0.999954179171599	69474.9787115767	7616.8191890403	-52.7501078545541	26.2207078199315	0.97652509455516	471.336784043414	682.525311049197	0.00133662387771961	0.00140739971027686	0.652425174024728	0.548711691234296	0.00389445951791825	0.000806069712423198	0.12517212889711	0.186498194356144	0.853708119688143	0.00352880874659545	0.000439206559568541	-0.0654192716047061	0.115349986207817	0.941651260767731	67901.3073539368	17835.0649824232
LORA	CELL1	293.15	LORA_CELL1_1_20.CSV	1	1.98733333333334	0.0254796540086406	2.75066666666667	3.12733333333334	210.771558424358	199.762400225131	49.1055921477985	0.2	0.146666666666659	217573.641285279	115883.683003454	1.87751748689929	1784.97119905638	0.00230029862948376	0.00431885090194622	84874.6214381984	83339.1996328802	51451.3334614816	246.276546768921	-117.260495274937	0.847800796561011	0.999954179171599	69474.9787115767	7616.8191890403	-52.7501078545541	26.2207078199315	0.97652509455516	323.105167073278	719.817007153457	0.00236864928780708	0.00161020806967512	0.594468945346011	0.625447537501069	0.00389445951791825	0.000806069712423198	0.12517212889711	0.186498194356144	0.853708119688143	0.00352880874659545	0.000439206559568541	-0.0654192716047061	0.115349986207817	0.941651260767731	67901.3073539368	17835.0649824232
LORA	CELL1	293.15	LORA_CELL1_09_20.CSV	0.9	2.20983333333334	0.0268951903424525	3.05983333333334	3.4765	203.43093036418	195.70963914749	53.2934573435965	0.12	0.166666666666679	214610.828445033	189228.321741962	1.13413693293588	3008.93062000384	0.00421880516349763	0.00478470274878327	83396.3252821421	83089.528856152	51451.3334614816	246.276546768921	-117.260495274937	0.847800796561011	0.999954179171599	69474.9787115767	7616.8191890403	-52.7501078545541	26.2207078199315	0.97652509455516	731.573089634865	673.056323987756	0.00176828599935754	0.00125169735258925	0.953806859577027	0.640592457207507	0.00389445951791825	0.000806069712423198	0.12517212889711	0.186498194356144	0.853708119688143	0.00352880874659545	0.000439206559568541	-0.0654192716047061	0.115349986207817	0.941651260767731	67901.3073539368	17835.0649824232
LORA	CELL1	293.15	LORA_CELL1_07_20.CSV	0.7	2.8325	0.0339728720115208	3.93583333333334	4.46916666666667	189.941207702304	189.944150382339	66.0455697734228	0.15333333333334	0.20666666666666	220977.439523898	193714.010333089	1.1407406162514	3123.25285990659	0.00327798867029821	0.0037393348158211	84011.3269993504	83690.3797808125	51451.3334614816	246.276546768921	-117.260495274937	0.847800796561011	0.999954179171599	69474.9787115767	7616.8191890403	-52.7501078545541	26.2207078199315	0.97652509455516	753.484494161873	785.590172861792	0.00222030796249364	0.00138637293238204	1.1911806930953	0.763842767667854	0.00389445951791825	0.000806069712423198	0.12517212889711	0.186498194356144	0.853708119688143	0.00352880874659545	0.000439206559568541	-0.0654192716047061	0.115349986207817	0.941651260767731	67901.3073539368	17835.0649824232
LORA	CELL1	293.15	LORA_CELL1_06_20.CSV	0.6	3.29333333333334	0.0382194810129608	4.59	5.21333333333334	180.855574374243	185.122473532776	72.4751597727806	0.166666666666659	0.246666666666659	223870.46450233	197859.003063124	1.13146463409051	3341.266001833	0.00305020621280696	0.00345120045647422	84186.8683464091	83885.8217241434	51451.3334614816	246.276546768921	-117.260495274937	0.847800796561011	0.999954179171599	69474.9787115767	7616.8191890403	-52.7501078545541	26.2207078199315	0.97652509455516	763.230708983009	916.442249577447	0.00168257225496573	0.00215591503075627	1.19197136423192	1.01305088233476	0.00389445951791825	0.000806069712423198	0.12517212889711	0.186498194356144	0.853708119688143	0.00352880874659545	0.000439206559568541	-0.0654192716047061	0.115349986207817	0.941651260767731	67901.3073539368	17835.0649824232
LORA	CELL1	293.15	LORA_CELL1_05_20.CSV	0.5	3.94783333333334	0.0467126990158412	5.52116666666667	6.25783333333334	166.772838493458	179.061156986442	83.933778299565	0.220000000000001	0.293333333333319	220571.412960985	206105.285096226	1.07018804907407	3007.99352939967	0.00295531919726315	0.0031627472861102	84263.8953939898	84098.5579596834	51451.3334614816	246.276546768921	-117.260495274937	0.847800796561011	0.999954179171599	69474.9787115767	7616.8191890403	-52.7501078545541	26.2207078199315	0.97652509455516	797.119141759308	870.773778710498	0.00194650202136539	0.002759009073719	1.34248804587407	1.34042326407669	0.00389445951791825	0.000806069712423198	0.12517212889711	0.186498194356144	0.853708119688143	0.00352880874659545	0.000439206559568541	-0.0654192716047061	0.115349986207817	0.941651260767731	67901.3073539368	17835.0649824232
LORA	CELL1	298.15	LORA_CELL1_12_25.CSV	1.2	1.65283333333334	0.0212330450072005	2.23616666666667	2.49283333333334	196.54991243897	202.200458565235	72.5984811809742	0.0933333333333408	0.12666666666666	225253.970182693	132291.588636932	1.70270818049432	2665.32351256632	0.00508610742748548	0.00866015672365245	84397.2021953757	83077.8599581078	51451.3334614816	246.276546768921	-117.260495274937	0.847800796561011	0.999954179171599	69474.9787115767	7616.8191890403	-52.7501078545541	26.2207078199315	0.97652509455516	583.948883610033	573.664562303134	0.000981487132671548	0.00150750052901048	1.22033067968255	0.70949042814918	0.00532797743489536	0.000598439936726479	0.37585256490116	0.134633215443516	0.951960834412814	0.00539341430357441	0.000696795982954786	0.080221592640478	0.177335492285402	0.937414277981701	67901.3073539368	17835.0649824232
LORA	CELL1	298.15	LORA_CELL1_1_25.CSV	1	1.978	0.0240641176748244	2.688	2.988	186.038367368207	198.331029141103	80.7107935597665	0.12	0.16	228951.328085694	128744.198099523	1.7783428804202	2358.0545703125	0.00437607231078578	0.00778215703808988	84769.9387891881	83342.8569675111	51451.3334614816	246.276546768921	-117.260495274937	0.847800796561011	0.999954179171599	69474.9787115767	7616.8191890403	-52.7501078545541	26.2207078199315	0.97652509455516	541.210200753965	605.207461624828	0.00128646248820433	0.00174201418556728	1.18200074707395	1.0781071609189	0.00532797743489536	0.000598439936726479	0.37585256490116	0.134633215443516	0.951960834412814	0.00539341430357441	0.000696795982954786	0.080221592640478	0.177335492285402	0.937414277981701	67901.3073539368	17835.0649824232
LORA	CELL1	298.15	LORA_CELL1_09_25.CSV	0.9	2.19	0.0268951903424566	2.98666666666667	3.31333333333334	180.070943451941	196.393495456209	85.6979063496099	0.14	0.18	233990.80259818	125436.196095108	1.8654169201748	2201.20907064473	0.00405584763810067	0.00756584680976402	84958.3182228953	83412.7365271896	51451.3334614816	246.276546768921	-117.260495274937	0.847800796561011	0.999954179171599	69474.9787115767	7616.8191890403	-52.7501078545541	26.2207078199315	0.97652509455516	573.615260794093	644.137003768762	0.0013564805421201	0.00183474770809292	1.25941104433949	1.29584131657404	0.00532797743489536	0.000598439936726479	0.37585256490116	0.134633215443516	0.951960834412814	0.00539341430357441	0.000696795982954786	0.080221592640478	0.177335492285402	0.937414277981701	67901.3073539368	17835.0649824232
LORA	CELL1	298.15	LORA_CELL1_07_25.CSV	0.7	2.81066666666667		3.82100976452239	4.3459694698709				0.206254838724054	0.130491675483614									51451.3334614816	246.276546768921	-117.260495274937	0.847800796561011	0.999954179171599	69474.9787115767	7616.8191890403	-52.7501078545541	26.2207078199315	0.97652509455516	614.504740768026	664.840682650566	0.00249843931437431	0.00151967700566656	1.5728976223842	1.56729426387382	0.00532797743489536	0.000598439936726479	0.37585256490116	0.134633215443516	0.951960834412814	0.00539341430357441	0.000696795982954786	0.080221592640478	0.177335492285402	0.937414277981701	67901.3073539368	17835.0649824232
LORA	CELL1	298.15	LORA_CELL1_06_25.CSV	0.6	3.27083333333334		4.45854047409688	5.0732993792802				0.234647527508633	0.152438878834065									51451.3334614816	246.276546768921	-117.260495274937	0.847800796561011	0.999954179171599	69474.9787115767	7616.8191890403	-52.7501078545541	26.2207078199315	0.97652509455516	654.406589467699	673.2443027539	0.00275435191967275	0.00176415475913459	1.73874592289293	1.72442484053787	0.00532797743489536	0.000598439936726479	0.37585256490116	0.134633215443516	0.951960834412814	0.00539341430357441	0.000696795982954786	0.080221592640478	0.177335492285402	0.937414277981701	67901.3073539368	17835.0649824232
LORA	CELL1	298.15	LORA_CELL1_05_25.CSV	0.5	3.92266666666667		5.36009094602187	6.09960434556372				0.343112951790197	0.160508457642515									51451.3334614816	246.276546768921	-117.260495274937	0.847800796561011	0.999954179171599	69474.9787115767	7616.8191890403	-52.7501078545541	26.2207078199315	0.97652509455516	446.440115838331	889.445931705323	0.00487621430437355	0.00161608955431303	2.17095588961716	1.97398936289404	0.00532797743489536	0.000598439936726479	0.37585256490116	0.134633215443516	0.951960834412814	0.00539341430357441	0.000696795982954786	0.080221592640478	0.177335492285402	0.937414277981701	67901.3073539368	17835.0649824232
LORA	CELL1	303.15	LORA_CELL1_12_30.CSV	1.2	1.64216666666667		2.30896812236349	2.45561746897354				0.103595256848308	0.0757583805296244									51451.3334614816	246.276546768921	-117.260495274937	0.847800796561011	0.999954179171599	69474.9787115767	7616.8191890403	-52.7501078545541	26.2207078199315	0.97652509455516	683.798721326295	859.166149235403	0.00118960562068484	0.000776103034657764	1.90588150785568	1.79179349063662	0.00432324284083891	0.00220082417711506	1.13775578454142	0.487083199262339	0.491014308321121	0.00402751167195561	0.00165422673403303	0.978328881788829	0.404308633358048	0.597085459017308	67901.3073539368	17835.0649824232
LORA	CELL1	303.15	LORA_CELL1_1_30.CSV	1	1.96183333333334		2.60480956509392	2.92958579330674				0.0888298403131299	0.14032145356365									51451.3334614816	246.276546768921	-117.260495274937	0.847800796561011	0.999954179171599	69474.9787115767	7616.8191890403	-52.7501078545541	26.2207078199315	0.97652509455516	581.055369896893	527.504127249586	0.00110656619845829	0.00183458746573088	1.82698113581725	1.73720475237352	0.00432324284083891	0.00220082417711506	1.13775578454142	0.487083199262339	0.491014308321121	0.00402751167195561	0.00165422673403303	0.978328881788829	0.404308633358048	0.597085459017308	67901.3073539368	17835.0649824232
LORA	CELL1	303.15	LORA_CELL1_09_30.CSV	0.9	2.17633333333334		2.91025980695794	3.24546369087984				0.110731604770169	0.206775228521319									51451.3334614816	246.276546768921	-117.260495274937	0.847800796561011	0.999954179171599	69474.9787115767	7616.8191890403	-52.7501078545541	26.2207078199315	0.97652509455516	487.200093355621	296.489793402106	0.00150641693963897	0.00360596007464082	1.85666658699661	1.66664682840324	0.00432324284083891	0.00220082417711506	1.13775578454142	0.487083199262339	0.491014308321121	0.00402751167195561	0.00165422673403303	0.978328881788829	0.404308633358048	0.597085459017308	67901.3073539368	17835.0649824232
LORA	CELL1	303.15	LORA_CELL1_07_30.CSV	0.7	2.79483333333334		3.7568957300873	4.16713219821551				0.151100134798156	0.27202065343924									51451.3334614816	246.276546768921	-117.260495274937	0.847800796561011	0.999954179171599	69474.9787115767	7616.8191890403	-52.7501078545541	26.2207078199315	0.97652509455516	449.595773961231	282.253342000733	0.00213983861164345	0.00486194018166348	2.10989376748306	1.79302562496052	0.00432324284083891	0.00220082417711506	1.13775578454142	0.487083199262339	0.491014308321121	0.00402751167195561	0.00165422673403303	0.978328881788829	0.404308633358048	0.597085459017308	67901.3073539368	17835.0649824232
LORA	CELL1	303.15	LORA_CELL1_06_30.CSV	0.6	3.2505		4.40274045702108	4.81741063775289				0.246423527071598	0.251570573550047									51451.3334614816	246.276546768921	-117.260495274937	0.847800796561011	0.999954179171599	69474.9787115767	7616.8191890403	-52.7501078545541	26.2207078199315	0.97652509455516	448.404087646507	232.654792871327	0.00349441648932546	0.00495257562846919	1.75333942189944	1.81965840598381	0.00432324284083891	0.00220082417711506	1.13775578454142	0.487083199262339	0.491014308321121	0.00402751167195561	0.00165422673403303	0.978328881788829	0.404308633358048	0.597085459017308	67901.3073539368	17835.0649824232
LORA	CELL1	303.15	LORA_CELL1_05_30.CSV	0.5	3.89733333333334		5.24901205838396	5.81738415594374				0.267724548953599	0.244719420063577									51451.3334614816	246.276546768921	-117.260495274937	0.847800796561011	0.999954179171599	69474.9787115767	7616.8191890403	-52.7501078545541	26.2207078199315	0.97652509455516	570.419680864729	338.3417026838	0.00336603186569526	0.00399501070760362	2.88141568420678	2.72414692545375	0.00432324284083891	0.00220082417711506	1.13775578454142	0.487083199262339	0.491014308321121	0.00402751167195561	0.00165422673403303	0.978328881788829	0.404308633358048	0.597085459017308	67901.3073539368	17835.0649824232
LORA	CELL1	308.15	LORA_CELL1_12_35.CSV	1.2	1.6295		2.10989698854315	2.36709054097827				0.118847043463949	0.0693816707499227									51451.3334614816	246.276546768921	-117.260495274937	0.847800796561011	0.999954179171599	69474.9787115767	7616.8191890403	-52.7501078545541	26.2207078199315	0.97652509455516	427.168634259311	531.687547431602	0.00172669639534095	0.000903532518043315	2.8081396808268	2.48806544937607	0.0260959206962971	0.0470602991472954	3.98333301702259	9.54727488019066	0.0713857052105784	0.0563748230501617	0.0259166150180937	-4.81669239361794	6.47130453561273	0.541897129350245	67901.3073539368	17835.0649824232
LORA	CELL1	308.15	LORA_CELL1_1_35.CSV	1	1.94716666666667		2.52599089393678	2.84460389602491				0.105426643482382	0.127159421935228									51451.3334614816	246.276546768921	-117.260495274937	0.847800796561011	0.999954179171599	69474.9787115767	7616.8191890403	-52.7501078545541	26.2207078199315	0.97652509455516	334.301315225365	552.403622072144	0.00173144466057487	0.00162460417256467	3.7070513900881	3.38618557994549	0.0260959206962971	0.0470602991472954	3.98333301702259	9.54727488019066	0.0713857052105784	0.0563748230501617	0.0259166150180937	-4.81669239361794	6.47130453561273	0.541897129350245	67901.3073539368	17835.0649824232
LORA	CELL1	308.15	LORA_CELL1_09_35.CSV	0.9	2.16133333333334		2.74359470754769	3.23105325341857				0.129990364769466	0.134843314447003									51451.3334614816	246.276546768921	-117.260495274937	0.847800796561011	0.999954179171599	69474.9787115767	7616.8191890403	-52.7501078545541	26.2207078199315	0.97652509455516	222.514891524889	697.953954534504	0.00261672991962079	0.00153265113426956	8.3130144894375	7.6704912904604	0.0260959206962971	0.0470602991472954	3.98333301702259	9.54727488019066	0.0713857052105784	0.0563748230501617	0.0259166150180937	-4.81669239361794	6.47130453561273	0.541897129350245	67901.3073539368	17835.0649824232
LORA	CELL1	308.15	LORA_CELL1_07_35.CSV	0.7	2.77466666666667		2.84073640608598	4.89489762757754				0.0700185203178952	0.172610130568249									51451.3334614816	246.276546768921	-117.260495274937	0.847800796561011	0.999954179171599	69474.9787115767	7616.8191890403	-52.7501078545541	26.2207078199315	0.97652509455516	9.87471964156975	1673.32086217669	0.00669079648005095	0.00126707973876142	20.4565276701554	19.3287917821912	0.0260959206962971	0.0470602991472954	3.98333301702259	9.54727488019066	0.0713857052105784	0.0563748230501617	0.0259166150180937	-4.81669239361794	6.47130453561273	0.541897129350245	67901.3073539368	17835.0649824232
LORA	CELL1	308.15	LORA_CELL1_06_35.CSV	0.6	3.23283333333334		4.19071273290346	4.75940619601183				0.259912776518875	0.133245474212059									51451.3334614816	246.276546768921	-117.260495274937	0.847800796561011	0.999954179171599	69474.9787115767	7616.8191890403	-52.7501078545541	26.2207078199315	0.97652509455516	150.630130747003	1455.71241456552	0.0063591486963453	0.00104867750484502	7.30072596923042	7.29979055965669	0.0260959206962971	0.0470602991472954	3.98333301702259	9.54727488019066	0.0713857052105784	0.0563748230501617	0.0259166150180937	-4.81669239361794	6.47130453561273	0.541897129350245	67901.3073539368	17835.0649824232
LORA	CELL1	308.15	LORA_CELL1_05_35.CSV	0.5	3.86766666666667		4.96028713689677	5.7591551791539				0.297231616229518	0.157661802906467									51451.3334614816	246.276546768921	-117.260495274937	0.847800796561011	0.999954179171599	69474.9787115767	7616.8191890403	-52.7501078545541	26.2207078199315	0.97652509455516	149.862889923496	1596.2462232981	0.00729080074985793	0.00118496036819377	11.6451263813274	11.6198868351782	0.0260959206962971	0.0470602991472954	3.98333301702259	9.54727488019066	0.0713857052105784	0.0563748230501617	0.0259166150180937	-4.81669239361794	6.47130453561273	0.541897129350245	67901.3073539368	17835.0649824232
LORA	CELL1	313.15	LORA_CELL1_12_40.CSV	1.2	1.61966666666667		2.01941599670107	2.34818360801021				0.0647159516443873	0.0708588996840462									51451.3334614816	246.276546768921	-117.260495274937	0.847800796561011	0.999954179171599	69474.9787115767	7616.8191890403	-52.7501078545541	26.2207078199315	0.97652509455516	423.15380377723	1172.29239172522	0.000944690385543237	0.000621446446710629	8.63166980835672	7.20036201917944	-0.00281225485815303	0.0347352031717129	11.7859803178821	7.38851329337589	0.00163605749024486	0.00657434066406312	0.0421570784899811	9.12505353035377	9.46913415658112	0.00604325457907277	67901.3073539368	17835.0649824232
LORA	CELL1	313.15	LORA_CELL1_1_40.CSV	1	1.93416666666667		2.3900441947671	2.85052673085494				0.0883159626367064	0.0959834350850493									51451.3334614816	246.276546768921	-117.260495274937	0.847800796561011	0.999954179171599	69474.9787115767	7616.8191890403	-52.7501078545541	26.2207078199315	0.97652509455516	295.504023871706	1010.84641356975	0.00154271174425142	0.000906527492096644	14.3127687715474	12.0006033652991	-0.00281225485815303	0.0347352031717129	11.7859803178821	7.38851329337589	0.00163605749024486	0.00657434066406312	0.0421570784899811	9.12505353035377	9.46913415658112	0.00604325457907277	67901.3073539368	17835.0649824232
LORA	CELL1	313.15	LORA_CELL1_09_40.CSV	0.9	2.14866666666667		2.70383781598329	3.08226734378125				0.135379961847096	0.115541992370279									51451.3334614816	246.276546768921	-117.260495274937	0.847800796561011	0.999954179171599	69474.9787115767	7616.8191890403	-52.7501078545541	26.2207078199315	0.97652509455516	186.504986100349	724.082506947056	0.00297670942168757	0.00128935676274091	9.91456616954934	9.76157685799831	-0.00281225485815303	0.0347352031717129	11.7859803178821	7.38851329337589	0.00163605749024486	0.00657434066406312	0.0421570784899811	9.12505353035377	9.46913415658112	0.00604325457907277	67901.3073539368	17835.0649824232
LORA	CELL1	313.15	LORA_CELL1_07_40.CSV	0.7	2.75033333333334		3.60228614956887	3.83851332454593				0.254296108677154	0.178033518389039									51451.3334614816	246.276546768921	-117.260495274937	0.847800796561011	0.999954179171599	69474.9787115767	7616.8191890403	-52.7501078545541	26.2207078199315	0.97652509455516	124.479289392739	414.327125108356	0.00684413303121913	0.00262637883273513	8.8199780068173	8.80337570488055	-0.00281225485815303	0.0347352031717129	11.7859803178821	7.38851329337589	0.00163605749024486	0.00657434066406312	0.0421570784899811	9.12505353035377	9.46913415658112	0.00604325457907277	67901.3073539368	17835.0649824232
LORA	CELL1	313.15	LORA_CELL1_06_40.CSV	0.6	3.20466666666667		4.28835635506472	4.38737040557047				0.249554218935703	0.284021868081684									51451.3334614816	246.276546768921	-117.260495274937	0.847800796561011	0.999954179171599	69474.9787115767	7616.8191890403	-52.7501078545541	26.2207078199315	0.97652509455516	249.096456990917	161.455099460978	0.00474797495392289	0.00671201895769148	19.9088517139867	20.4380471832338	-0.00281225485815303	0.0347352031717129	11.7859803178821	7.38851329337589	0.00163605749024486	0.00657434066406312	0.0421570784899811	9.12505353035377	9.46913415658112	0.00604325457907277	67901.3073539368	17835.0649824232
LORA	CELL1	313.15	LORA_CELL1_05_40.CSV	0.5	3.84483333333334		5.19051471024268	5.19267202539916				0.359518014867923	0.247919162908476									51451.3334614816	246.276546768921	-117.260495274937	0.847800796561011	0.999954179171599	69474.9787115767	7616.8191890403	-52.7501078545541	26.2207078199315	0.97652509455516	155.377673343063	327.79406709063	0.00866071262335211	0.0041118459038283	5.72053014863074	5.10596355595378	-0.00281225485815303	0.0347352031717129	11.7859803178821	7.38851329337589	0.00163605749024486	0.00657434066406312	0.0421570784899811	9.12505353035377	9.46913415658112	0.00604325457907277	67901.3073539368	17835.0649824232
LORA	CELL2	283.15	LORA_CELL2_12_10.CSV	1.2	1.5595	0.0169864360057603	2.87616666666667	5.4295	143.839828014708	33.5265414241181	2.01841355920067	0.17333333333333	0.68666666666666	39879.5394647599	21818.5156070399	1.82778426282549	936.710880536446	0.000764358487120892	0.00139708241391667	84491.4341762051	83071.5904918078	73938.2185311833	1020.34563132549	-39.8198130267223	3.48366775201646	0.999429008216156	65603.9132659572	796.081745935146	-65.4183867469114	2.71798518182567	0.999558444511738	636.266101401142	378.13895628466	0.0020811501665375	0.0104208037750397	0.0610201254649582	0.232305037458126	0.00125770488518924	0.000407327957669587	-0.0388876836715253	0.118974327973742	0.704445136557527	0.000620902855233772	7.60103133635105e-05	0.0746314068954359	0.0424734337698747	0.943444594098471	58319.9097907928	1992.45584635976
LORA	CELL2	283.15	LORA_CELL2_1_10.CSV	1	1.86566666666667	0.0212330450072005	3.469	6.58233333333334	151.283486391073	37.2037044782199	4.13202600624459	0.19666666666667	0.83333333333333	45014.6982712456	28142.5884488436	1.59952231661531	1035.59740959864	0.0013111993985885	0.00209729269957489	83220.9514422435	82115.1600220288	73938.2185311833	1020.34563132549	-39.8198130267223	3.48366775201646	0.999429008216156	65603.9132659572	796.081745935146	-65.4183867469114	2.71798518182567	0.999558444511738	724.412864642173	343.17116504939	0.00222101467516229	0.0141517299884697	0.306651172541908	0.35133851401383	0.00125770488518924	0.000407327957669587	-0.0388876836715253	0.118974327973742	0.704445136557527	0.000620902855233772	7.60103133635105e-05	0.0746314068954359	0.0424734337698747	0.943444594098471	58319.9097907928	1992.45584635976
LORA	CELL2	283.15	LORA_CELL2_09_10.CSV	0.9	2.0675	0.0240641176748244	3.86083333333334	7.37083333333334	153.218428051326	37.6663958428607	4.38339177469645	0.21	0.9	44239.2598464457	28571.9995845362	1.54834315027741	1123.07979039925	0.00130186897666922	0.00201573991258446	83237.7638669711	82208.5309286516	73938.2185311833	1020.34563132549	-39.8198130267223	3.48366775201646	0.999429008216156	65603.9132659572	796.081745935146	-65.4183867469114	2.71798518182567	0.999558444511738	797.640817457542	371.191048736083	0.00225462706574539	0.0146406978375493	0.335320330036245	0.375058689762329	0.00125770488518924	0.000407327957669587	-0.0388876836715253	0.118974327973742	0.704445136557527	0.000620902855233772	7.60103133635105e-05	0.0746314068954359	0.0424734337698747	0.943444594098471	58319.9097907928	1992.45584635976
LORA	CELL2	283.15	LORA_CELL2_07_10.CSV	0.7	2.6545	0.0283107266762687	4.97783333333333	9.53783333333334	154.971002285137	36.9696675321039	4.28439158410899	0.24666666666667	1.04	42613.4561253274	26328.9131480385	1.6185041853314	1362.28419324083	0.00107925028725378	0.00174677110694036	83679.2618043998	82545.6967708995	73938.2185311833	1020.34563132549	-39.8198130267223	3.48366775201646	0.999429008216156	65603.9132659572	796.081745935146	-65.4183867469114	2.71798518182567	0.999558444511738	994.488181911306	516.018067361001	0.0023442682608789	0.0136318300403208	0.312441129429255	0.43125958169572	0.00125770488518924	0.000407327957669587	-0.0388876836715253	0.118974327973742	0.704445136557527	0.000620902855233772	7.60103133635105e-05	0.0746314068954359	0.0424734337698747	0.943444594098471	58319.9097907928	1992.45584635976
LORA	CELL2	283.15	LORA_CELL2_06_10.CSV	0.6	3.09016666666667	0.0325573356777089	5.79683333333334	11.0935	151.58792694638	37.1597982147233	4.93928268167129	0.27	1.1433333333334	41295.8173682743	26885.9661556381	1.53596181477058	1538.9982176972	0.00110161073741342	0.00169203202740828	83630.984193655	82620.6525046338	73938.2185311833	1020.34563132549	-39.8198130267223	3.48366775201646	0.999429008216156	65603.9132659572	796.081745935146	-65.4183867469114	2.71798518182567	0.999558444511738	1152.85323009569	588.161465752075	0.00235478243388025	0.0138797312626533	0.379017920962483	0.479271059566864	0.00125770488518924	0.000407327957669587	-0.0388876836715253	0.118974327973742	0.704445136557527	0.000620902855233772	7.60103133635105e-05	0.0746314068954359	0.0424734337698747	0.943444594098471	58319.9097907928	1992.45584635976
LORA	CELL2	283.15	LORA_CELL2_05_10.CSV	0.5	3.701	0.038219481012961	6.971	13.3876666666667	148.189437253615	36.937500792844	5.978100579199	0.30333333333333	1.3166666666666	41587.1138845392	28600.7450757288	1.45405701055777	1750.90623241781	0.00114256568446162	0.00166135564351416	83545.0481033316	82663.7260394927	73938.2185311833	1020.34563132549	-39.8198130267223	3.48366775201646	0.999429008216156	65603.9132659572	796.081745935146	-65.4183867469114	2.71798518182567	0.999558444511738	1343.88203928707	662.745738197773	0.0024393235408774	0.0149261343352065	0.481520082486869	0.567990397330279	0.00125770488518924	0.000407327957669587	-0.0388876836715253	0.118974327973742	0.704445136557527	0.000620902855233772	7.60103133635105e-05	0.0746314068954359	0.0424734337698747	0.943444594098471	58319.9097907928	1992.45584635976
LORA	CELL2	288.15	LORA_CELL2_12_15.CSV	1.2	1.5475	0.0169864360057603	2.7475	4.8375	153.877906259167	44.451454794463	5.43066239774496	0.14666666666667	0.52666666666667	50187.95546745	29405.1528030129	1.70677417674591	1206.84190298748	0.00192670961138952	0.00328845821080779	83810.3704916681	82529.5649657681	73938.2185311833	1020.34563132549	-39.8198130267223	3.48366775201646	0.999429008216156	65603.9132659572	796.081745935146	-65.4183867469114	2.71798518182567	0.999558444511738	754.495926432354	473.009879201161	0.00159578435100391	0.00710300940643624	0.294965531644109	0.390269134133977	0.00219665167838566	0.000207031098986818	-0.0287433233036796	0.0578537147651288	0.965688032451362	0.0010960699209105	3.59689288922884e-05	0.0829890658680612	0.0179441285406364	0.995710845207073	58319.9097907928	1992.45584635976
LORA	CELL2	288.15	LORA_CELL2_1_15.CSV	1	1.8585	0.0212330450072004	3.3185	5.8785	154.576864743491	45.2932443679928	6.77983816397301	0.16666666666667	0.62	51097.3113101989	32465.6156073274	1.57389010971553	1348.39385716946	0.0020587455176376	0.00324023920863101	83651.569523228	82564.9548898485	73938.2185311833	1020.34563132549	-39.8198130267223	3.48366775201646	0.999429008216156	65603.9132659572	796.081745935146	-65.4183867469114	2.71798518182567	0.999558444511738	863.37787622516	494.685462493475	0.00169410226968803	0.00832520368867041	0.426224142032852	0.479689327307414	0.00219665167838566	0.000207031098986818	-0.0287433233036796	0.0578537147651288	0.965688032451362	0.0010960699209105	3.59689288922884e-05	0.0829890658680612	0.0179441285406364	0.995710845207073	58319.9097907928	1992.45584635976
LORA	CELL2	288.15	LORA_CELL2_09_15.CSV	0.9	2.05733333333334	0.0226485813410125	3.69066666666667	6.57066666666667	155.819323933488	46.2557429412984	7.55662004178869	0.18	0.676666666666669	52157.169182777	34150.7235816778	1.5272639555655	1426.98540606014	0.00209616369500242	0.00320139525634218	83608.4163349384	82593.849221642	73938.2185311833	1020.34563132549	-39.8198130267223	3.48366775201646	0.999429008216156	65603.9132659572	796.081745935146	-65.4183867469114	2.71798518182567	0.999558444511738	940.261888234168	501.332678832001	0.00173947586439905	0.00920921297162054	0.508819977502372	0.523453381480548	0.00219665167838566	0.000207031098986818	-0.0287433233036796	0.0578537147651288	0.965688032451362	0.0010960699209105	3.59689288922884e-05	0.0829890658680612	0.0179441285406364	0.995710845207073	58319.9097907928	1992.45584635976
LORA	CELL2	288.15	LORA_CELL2_07_15.CSV	0.7	2.64566666666667	0.0283107266762644	4.76233333333334	8.50566666666667	147.980403850577	43.9165284194584	8.36855845194446	0.21	0.793333333333329	49642.0591024541	34678.3008784909	1.43150205877718	1744.54193706382	0.00192209823955775	0.00275148758709891	83816.1114471164	82956.6807976473	73938.2185311833	1020.34563132549	-39.8198130267223	3.48366775201646	0.999429008216156	65603.9132659572	796.081745935146	-65.4183867469114	2.71798518182567	0.999558444511738	1173.11417086493	685.287800170402	0.00180785946897508	0.00873256175717713	0.555063526977698	0.627022753952258	0.00219665167838566	0.000207031098986818	-0.0287433233036796	0.0578537147651288	0.965688032451362	0.0010960699209105	3.59689288922884e-05	0.0829890658680612	0.0179441285406364	0.995710845207073	58319.9097907928	1992.45584635976
LORA	CELL2	288.15	LORA_CELL2_06_15.CSV	0.6	3.07416666666667	0.0325573356777089	5.54416666666667	9.90416666666667	143.235853841273	44.4660559766424	10.6403404600313	0.233333333333331	0.900000000000059	51134.1528587373	37866.1173620757	1.35039334426059	1901.02954766952	0.00206471149165016	0.00278817265614272	83644.6368577371	82924.949150514	73938.2185311833	1020.34563132549	-39.8198130267223	3.48366775201646	0.999429008216156	65603.9132659572	796.081745935146	-65.4183867469114	2.71798518182567	0.999558444511738	1330.78992676789	722.139891040429	0.00185871316460328	0.00965325678171646	0.722396981809854	0.745902747174734	0.00219665167838566	0.000207031098986818	-0.0287433233036796	0.0578537147651288	0.965688032451362	0.0010960699209105	3.59689288922884e-05	0.0829890658680612	0.0179441285406364	0.995710845207073	58319.9097907928	1992.45584635976
LORA	CELL2	288.15	LORA_CELL2_05_15.CSV	0.5	3.6845	0.0382194810129608	6.6745	11.9678333333334	135.06629345497	42.6538354894304	12.5618295428984	0.26333333333333	1.05	52191.1335890717	38409.1524877918	1.35882023446522	2141.32079952577	0.00204377920236265	0.00277712853494957	83669.049693788	82934.457893676	73938.2185311833	1020.34563132549	-39.8198130267223	3.48366775201646	0.999429008216156	65603.9132659572	796.081745935146	-65.4183867469114	2.71798518182567	0.999558444511738	1546.99005485027	836.752948922364	0.00193468620284983	0.0101098368261159	0.844070321778025	0.866203575174558	0.00219665167838566	0.000207031098986818	-0.0287433233036796	0.0578537147651288	0.965688032451362	0.0010960699209105	3.59689288922884e-05	0.0829890658680612	0.0179441285406364	0.995710845207073	58319.9097907928	1992.45584635976
LORA	CELL2	293.15	LORA_CELL2_12_20.CSV	1.2	1.546	0.0169864360057604	2.636	4.326	149.066742858811	53.4931156072885	11.0578200596873	0.13	0.40333333333333	59896.7356156963	40816.9177566957	1.46744876653188	1458.86879027394	0.00341280192037757	0.0050081119684757	83913.0922243308	82978.2992892651	73938.2185311833	1020.34563132549	-39.8198130267223	3.48366775201646	0.999429008216156	65603.9132659572	796.081745935146	-65.4183867469114	2.71798518182567	0.999558444511738	876.450362652645	642.218306901329	0.0012443130992895	0.00441868248883284	0.546763956865505	0.619435133745503	0.00321142876257978	4.86715639203544e-05	0.0514910753103884	0.0130336053987508	0.999082058154322	0.00165275667431859	1.48681325433801e-05	0.192619947778584	0.00665498203524584	0.999676395585347	58319.9097907928	1992.45584635976
LORA	CELL2	293.15	LORA_CELL2_1_20.CSV	1	1.847	0.0198175086733885	3.17033333333334	5.25033333333334	145.196830859525	52.7585741797071	12.7684360252412	0.14333333333333	0.47333333333333	62001.4603957787	41586.0104836557	1.49092109761639	1697.52068179895	0.00345914944669296	0.0051573188898826	83880.2142994906	82906.7433477047	73938.2185311833	1020.34563132549	-39.8198130267223	3.48366775201646	0.999429008216156	65603.9132659572	796.081745935146	-65.4183867469114	2.71798518182567	0.999558444511738	1010.01413500059	689.376667621892	0.00131366972347638	0.00504135265879916	0.674508530036176	0.717832773187257	0.00321142876257978	4.86715639203544e-05	0.0514910753103884	0.0130336053987508	0.999082058154322	0.00165275667431859	1.48681325433801e-05	0.192619947778584	0.00665498203524584	0.999676395585347	58319.9097907928	1992.45584635976
LORA	CELL2	293.15	LORA_CELL2_09_20.CSV	0.9	2.051	0.0212330450072004	3.531	5.86433333333334	141.1439575738	51.5622955634851	13.744184015633	0.15666666666667	0.51666666666667	59790.6366305905	41487.9326704476	1.44115729037471	1765.54101319183	0.00335109568591116	0.0048294559784941	83957.5651192252	83066.8371285115	73938.2185311833	1020.34563132549	-39.8198130267223	3.48366775201646	0.999429008216156	65603.9132659572	796.081745935146	-65.4183867469114	2.71798518182567	0.999558444511738	1100.00465484564	750.162093571087	0.0013469810626842	0.00518751743379137	0.7318494807891	0.775136293086231	0.00321142876257978	4.86715639203544e-05	0.0514910753103884	0.0130336053987508	0.999082058154322	0.00165275667431859	1.48681325433801e-05	0.192619947778584	0.00665498203524584	0.999676395585347	58319.9097907928	1992.45584635976
LORA	CELL2	293.15	LORA_CELL2_07_20.CSV	0.7	2.62666666666667	0.0283107266762646	4.55333333333334	7.61	131.215030281993	49.4563067676775	17.3964581690647	0.18666666666667	0.66666666666666	60814.5606094436	46083.9959491962	1.31964599329639	2010.93224598082	0.00330682055144598	0.00436383249126584	83989.9826024351	83313.9452914796	73938.2185311833	1020.34563132549	-39.8198130267223	3.48366775201646	0.999429008216156	65603.9132659572	796.081745935146	-65.4183867469114	2.71798518182567	0.999558444511738	1333.00625862777	853.077593668355	0.00144689184105664	0.00596783282901295	0.932263979668174	0.946215065103128	0.00321142876257978	4.86715639203544e-05	0.0514910753103884	0.0130336053987508	0.999082058154322	0.00165275667431859	1.48681325433801e-05	0.192619947778584	0.00665498203524584	0.999676395585347	58319.9097907928	1992.45584635976
LORA	CELL2	293.15	LORA_CELL2_06_20.CSV	0.6	3.06283333333334	0.0311417993438927	5.32283333333334	8.91283333333334	121.512473592562	47.0085684045487	20.5528715324039	0.21	0.713333333333321	62555.0455085435	45492.3529594881	1.37506726821209	2214.05540006487	0.0032716180467659	0.00449869489019975	84016.0685258979	83239.7599420231	73938.2185311833	1020.34563132549	-39.8198130267223	3.48366775201646	0.999429008216156	65603.9132659572	796.081745935146	-65.4183867469114	2.71798518182567	0.999558444511738	1504.95919462295	933.348492802532	0.00150286410439872	0.00641301181731421	1.07910370601589	1.06965143887455	0.00321142876257978	4.86715639203544e-05	0.0514910753103884	0.0130336053987508	0.999082058154322	0.00165275667431859	1.48681325433801e-05	0.192619947778584	0.00665498203524584	0.999676395585347	58319.9097907928	1992.45584635976
LORA	CELL2	293.15	LORA_CELL2_05_20.CSV	0.5	3.67183333333334	0.0382194810129608	6.40183333333334	10.7651666666667	106.609865456003	42.5695552922407	25.8202903345702	0.24	0.793333333333401	60926.2948212128	47194.3577409741	1.29096565219949	2483.19221281615	0.00328949203751685	0.00424662123361798	84002.7885707114	83380.3075942094	73938.2185311833	1020.34563132549	-39.8198130267223	3.48366775201646	0.999429008216156	65603.9132659572	796.081745935146	-65.4183867469114	2.71798518182567	0.999558444511738	1756.79863203433	1077.32589927222	0.00155567694352649	0.00673329768205737	1.28016589227161	1.2646543237589	0.00321142876257978	4.86715639203544e-05	0.0514910753103884	0.0130336053987508	0.999082058154322	0.00165275667431859	1.48681325433801e-05	0.192619947778584	0.00665498203524584	0.999676395585347	58319.9097907928	1992.45584635976
LORA	CELL2	298.15	LORA_CELL2_12_25.CSV	1.2	1.53833333333334	0.0169864360057604	2.52833333333334	3.90833333333334	134.276893173954	59.9021822447674	22.3616231489061	0.11666666666667	0.313333333333321	76912.8985889944	50063.3617483799	1.536311104627	1733.46855679459	0.00577713325011314	0.00887547396505866	84081.3979758564	83016.9798394404	73938.2185311833	1020.34563132549	-39.8198130267223	3.48366775201646	0.999429008216156	65603.9132659572	796.081745935146	-65.4183867469114	2.71798518182567	0.999558444511738	964.736302118802	753.759002881306	0.00102793832809618	0.00321776864326637	0.919225128416956	0.939031915532952	0.00499718936388291	5.08349085856962e-05	0.156102121902305	0.0130531385775324	0.999586235964785	0.0027314804978905	3.62599727936057e-05	0.306085734068071	0.014571381932474	0.999295610763963	58319.9097907928	1992.45584635976
LORA	CELL2	298.15	LORA_CELL2_1_25.CSV	1	1.84033333333334	0.0198175086733885	3.04366666666667	4.72033333333334	122.936179083962	55.8359195192888	26.0379353219981	0.13	0.353333333333321	74833.8765272648	53086.3743990047	1.40966259938573	2014.5945398371	0.00567383387467561	0.00799819140825801	84126.1243358529	83274.9788729978	73938.2185311833	1020.34563132549	-39.8198130267223	3.48366775201646	0.999429008216156	65603.9132659572	796.081745935146	-65.4183867469114	2.71798518182567	0.999558444511738	1153.41103338674	926.638336302894	0.00104246447851557	0.00317823967428155	1.05584636138586	1.09114335030987	0.00499718936388291	5.08349085856962e-05	0.156102121902305	0.0130531385775324	0.999586235964785	0.0027314804978905	3.62599727936057e-05	0.306085734068071	0.014571381932474	0.999295610763963	58319.9097907928	1992.45584635976
LORA	CELL2	298.15	LORA_CELL2_09_25.CSV	0.9	2.04083333333334	0.0212330450072004	3.38416666666667	5.26416666666667	115.612489879095	53.5328612050187	29.1332009066341	0.14333333333333	0.38666666666666	75486.4387466276	56441.4123039962	1.33743001220547	2059.41622132586	0.00558351625581318	0.00746756221416166	84165.902237528	83445.1503620326	73938.2185311833	1020.34563132549	-39.8198130267223	3.48366775201646	0.999429008216156	65603.9132659572	796.081745935146	-65.4183867469114	2.71798518182567	0.999558444511738	1253.50115280474	962.746597761648	0.00107227045067276	0.00342634108839482	1.17126079133462	1.17529100161624	0.00499718936388291	5.08349085856962e-05	0.156102121902305	0.0130531385775324	0.999586235964785	0.0027314804978905	3.62599727936057e-05	0.306085734068071	0.014571381932474	0.999295610763963	58319.9097907928	1992.45584635976
LORA	CELL2	298.15	LORA_CELL2_07_25.CSV	0.7	2.61383333333334	0.0268951903424527	4.36383333333334	6.82716666666667	98.2748835201537	47.8352934317281	38.9777279967874	0.176666666666669	0.47333333333334	76030.2641395318	56092.9679931636	1.35543307583222	2268.39461752381	0.00546612372560993	0.00740896489428292	84218.577283308	83464.6791228691	73938.2185311833	1020.34563132549	-39.8198130267223	3.48366775201646	0.999429008216156	65603.9132659572	796.081745935146	-65.4183867469114	2.71798518182567	0.999558444511738	1527.56336880899	1067.62109311752	0.00114616964922566	0.00404412401754741	1.47157203084456	1.41474373363853	0.00499718936388291	5.08349085856962e-05	0.156102121902305	0.0130531385775324	0.999586235964785	0.0027314804978905	3.62599727936057e-05	0.306085734068071	0.014571381932474	0.999295610763963	58319.9097907928	1992.45584635976
LORA	CELL2	298.15	LORA_CELL2_06_25.CSV	0.6	3.04883333333334	0.0311417993438927	5.1055	8.01216666666667	86.1149609745269	43.5373258393634	47.7513729081685	0.20333333333333	0.539999999999999	75114.0404101407	58031.5598982774	1.29436535122969	2358.31492482143	0.00540312156982884	0.00699361334846823	84247.3153223255	83607.6976410089	73938.2185311833	1020.34563132549	-39.8198130267223	3.48366775201646	0.999429008216156	65603.9132659572	796.081745935146	-65.4183867469114	2.71798518182567	0.999558444511738	1738.99540141907	1138.0448805686	0.00118266543101415	0.00447504627207033	1.69432594345284	1.61164550369897	0.00499718936388291	5.08349085856962e-05	0.156102121902305	0.0130531385775324	0.999586235964785	0.0027314804978905	3.62599727936057e-05	0.306085734068071	0.014571381932474	0.999295610763963	58319.9097907928	1992.45584635976
LORA	CELL2	298.15	LORA_CELL2_05_25.CSV	0.5	3.64766666666667	0.0353884083453327	6.13766666666667	9.64766666666667	70.5368919181053	37.2138390507292	62.5853831897174	0.199999999999999	0.666666666666661	73696.8145028887	61480.5571732985	1.19870114864372	3191.69677391455	0.00582965021603009	0.00698800841014637	84058.964996598	83609.6851520869	73938.2185311833	1020.34563132549	-39.8198130267223	3.48366775201646	0.999429008216156	65603.9132659572	796.081745935146	-65.4183867469114	2.71798518182567	0.999558444511738	2026.45123542566	1314.30714036051	0.00122671761481957	0.0047036619040305	1.989190188576	1.89468487534912	0.00499718936388291	5.08349085856962e-05	0.156102121902305	0.0130531385775324	0.999586235964785	0.0027314804978905	3.62599727936057e-05	0.306085734068071	0.014571381932474	0.999295610763963	58319.9097907928	1992.45584635976
LORA	CELL2	303.15	LORA_CELL2_12_30.CSV	1.2	1.52716666666667	0.0169864360057603	2.4305	3.53716666666667	104.168989331403	58.7017099505944	47.3886841340473	0.11666666666666	0.25333333333334	90084.2098549853	69183.768904011	1.30210035217903	1743.78977842517	0.00912487303070378	0.0118815003868683	84381.2510257095	83715.8893884509	73938.2185311833	1020.34563132549	-39.8198130267223	3.48366775201646	0.999429008216156	65603.9132659572	796.081745935146	-65.4183867469114	2.71798518182567	0.999558444511738	1098.6979138611	865.516449261604	0.000822019269370994	0.00239047562451825	1.43634408469893	1.36228902695573	0.00723266991207591	0.000145696435105258	0.405854370608794	0.0359767656929126	0.998379473281738	0.0044741162838367	9.14500175190388e-05	0.449469090360592	0.033681433053926	0.99833164725158	58319.9097907928	1992.45584635976
LORA	CELL2	303.15	LORA_CELL2_1_30.CSV	1	1.835	0.0184019723395723	2.93166666666667	4.27166666666667	89.7110805514507	52.58008585521	58.7956430429531	0.11333333333334	0.29333333333334	90234.5944676214	69645.7509398416	1.29562239260747	2443.13135451559	0.00985087904436051	0.0127630194767411	84188.2888145684	83535.4980474905	73938.2185311833	1020.34563132549	-39.8198130267223	3.48366775201646	0.999429008216156	65603.9132659572	796.081745935146	-65.4183867469114	2.71798518182567	0.999558444511738	1344.1019549757	1067.98702644547	0.000812738020775189	0.00234976849098705	1.68721614733339	1.60866272267786	0.00723266991207591	0.000145696435105258	0.405854370608794	0.0359767656929126	0.998379473281738	0.0044741162838367	9.14500175190388e-05	0.449469090360592	0.033681433053926	0.99833164725158	58319.9097907928	1992.45584635976
LORA	CELL2	303.15	LORA_CELL2_09_30.CSV	0.9	2.03266666666667	0.0212330450072006	3.25933333333334	4.766	82.08826530093	49.3290321593181	66.6389402597384	0.12	0.32	92925.629106488	75097.7157449039	1.23739621351657	2660.3516703764	0.00990629392019598	0.0122580105868328	84174.1497165152	83637.2568122515	73938.2185311833	1020.34563132549	-39.8198130267223	3.48366775201646	0.999429008216156	65603.9132659572	796.081745935146	-65.4183867469114	2.71798518182567	0.999558444511738	1420.31701785224	1234.95725437083	0.000861167055319164	0.00227950086762361	1.82497535407245	1.75006740471809	0.00723266991207591	0.000145696435105258	0.405854370608794	0.0359767656929126	0.998379473281738	0.0044741162838367	9.14500175190388e-05	0.449469090360592	0.033681433053926	0.99833164725158	58319.9097907928	1992.45584635976
LORA	CELL2	303.15	LORA_CELL2_07_30.CSV	0.7	2.605	0.0268951903424525	4.205	6.15833333333334	64.3378762705114	42.1956633176634	94.6923977013427	0.146666666666659	0.44	91518.6448682266	81111.5740670158	1.12830562001685	2822.09702400448	0.00998039227529906	0.0112609326941926	84155.3666212519	83851.0976647453	73938.2185311833	1020.34563132549	-39.8198130267223	3.48366775201646	0.999429008216156	65603.9132659572	796.081745935146	-65.4183867469114	2.71798518182567	0.999558444511738	1743.29156490244	1245.33042518071	0.000914062196357755	0.00296530207727708	2.23813637317568	2.11854511098045	0.00723266991207591	0.000145696435105258	0.405854370608794	0.0359767656929126	0.998379473281738	0.0044741162838367	9.14500175190388e-05	0.449469090360592	0.033681433053926	0.99833164725158	58319.9097907928	1992.45584635976
LORA	CELL2	303.15	LORA_CELL2_06_30.CSV	0.6	3.02783333333334		4.90204979057744	7.39101426285424				0.137919934860761	0.395441830820907									73938.2185311833	1020.34563132549	-39.8198130267223	3.48366775201646	0.999429008216156	65603.9132659572	796.081745935146	-65.4183867469114	2.71798518182567	0.999558444511738	2048.00423824171	1350.16446058813	0.000915142860667701	0.00323159219256913	2.56520518270296	2.4383526365397	0.00723266991207591	0.000145696435105258	0.405854370608794	0.0359767656929126	0.998379473281738	0.0044741162838367	9.14500175190388e-05	0.449469090360592	0.033681433053926	0.99833164725158	58319.9097907928	1992.45584635976
LORA	CELL2	303.15	LORA_CELL2_05_30.CSV	0.5	3.62716666666667		5.89799627031604	8.94731648703615				0.153852070567691	0.450069201016409									73938.2185311833	1020.34563132549	-39.8198130267223	3.48366775201646	0.999429008216156	65603.9132659572	796.081745935146	-65.4183867469114	2.71798518182567	0.999558444511738	2416.06073486281	1549.6534232802	0.000939889287914907	0.00343312236171372	2.93622961092335	2.833735101689	0.00723266991207591	0.000145696435105258	0.405854370608794	0.0359767656929126	0.998379473281738	0.0044741162838367	9.14500175190388e-05	0.449469090360592	0.033681433053926	0.99833164725158	58319.9097907928	1992.45584635976
LORA	CELL2	308.15	LORA_CELL2_12_35.CSV	1.2	1.52283333333334		2.3410135201382	3.28561524137065				0.0749631174956695	0.175860483228746									73938.2185311833	1020.34563132549	-39.8198130267223	3.48366775201646	0.999429008216156	65603.9132659572	796.081745935146	-65.4183867469114	2.71798518182567	0.999558444511738	1321.1376879397	1114.31015526517	0.000619299709843872	0.00158194906481654	2.22607152260392	2.09448235027244	0.00956489687674417	0.000157025945829813	0.869515517368301	0.0373357937200707	0.998923102668927	0.0067563308379555	0.000126136156949876	0.761005451137306	0.0432103981032626	0.99860776577644	58319.9097907928	1992.45584635976
LORA	CELL2	308.15	LORA_CELL2_1_35.CSV	1	1.81716666666667		2.81347718975733	3.9781029252358				0.0851967298354025	0.203935443513613									73938.2185311833	1020.34563132549	-39.8198130267223	3.48366775201646	0.999429008216156	65603.9132659572	796.081745935146	-65.4183867469114	2.71798518182567	0.999558444511738	1516.66277633452	1245.21382417141	0.000656909722211653	0.00173539372646064	2.50346501008711	2.37466725243008	0.00956489687674417	0.000157025945829813	0.869515517368301	0.0373357937200707	0.998923102668927	0.0067563308379555	0.000126136156949876	0.761005451137306	0.0432103981032626	0.99860776577644	58319.9097907928	1992.45584635976
LORA	CELL2	308.15	LORA_CELL2_09_35.CSV	0.9	2.0195		3.13585215856669	4.44522838462462				0.105656457801374	0.223178836522678									73938.2185311833	1020.34563132549	-39.8198130267223	3.48366775201646	0.999429008216156	65603.9132659572	796.081745935146	-65.4183867469114	2.71798518182567	0.999558444511738	1238.10017055278	1310.15827912745	0.000901665458997775	0.00185147735450721	2.62246359830932	2.53150596624086	0.00956489687674417	0.000157025945829813	0.869515517368301	0.0373357937200707	0.998923102668927	0.0067563308379555	0.000126136156949876	0.761005451137306	0.0432103981032626	0.99860776577644	58319.9097907928	1992.45584635976
LORA	CELL2	308.15	LORA_CELL2_07_35.CSV	0.7	2.58633333333334		4.04440337411318	5.78959686821457				0.256487803023754	0.131998984182324									73938.2185311833	1020.34563132549	-39.8198130267223	3.48366775201646	0.999429008216156	65603.9132659572	796.081745935146	-65.4183867469114	2.71798518182567	0.999558444511738	1729.80579731926	1353.19703856806	0.0018518052950484	0.00107750017124096	3.20098385160611	3.12667416516923	0.00956489687674417	0.000157025945829813	0.869515517368301	0.0373357937200707	0.998923102668927	0.0067563308379555	0.000126136156949876	0.761005451137306	0.0432103981032626	0.99860776577644	58319.9097907928	1992.45584635976
LORA	CELL2	308.15	LORA_CELL2_06_35.CSV	0.6	3.01466666666667		4.72741928011634	6.82827312216849				0.233843843901855	0.156924023420716									73938.2185311833	1020.34563132549	-39.8198130267223	3.48366775201646	0.999429008216156	65603.9132659572	796.081745935146	-65.4183867469114	2.71798518182567	0.999558444511738	2949.61483757295	1321.16132605794	0.00129291675879953	0.00129639929633737	3.58549795105048	3.57118428064459	0.00956489687674417	0.000157025945829813	0.869515517368301	0.0373357937200707	0.998923102668927	0.0067563308379555	0.000126136156949876	0.761005451137306	0.0432103981032626	0.99860776577644	58319.9097907928	1992.45584635976
LORA	CELL2	308.15	LORA_CELL2_05_35.CSV	0.5	3.61233333333334		5.68222578218328	8.31049817320174				0.331541908239507	0.186975262296539									73938.2185311833	1020.34563132549	-39.8198130267223	3.48366775201646	0.999429008216156	65603.9132659572	796.081745935146	-65.4183867469114	2.71798518182567	0.999558444511738	2227.02493088164	1359.16662542473	0.002109614838487	0.00152291294542575	4.13147661187965	4.0980284446128	0.00956489687674417	0.000157025945829813	0.869515517368301	0.0373357937200707	0.998923102668927	0.0067563308379555	0.000126136156949876	0.761005451137306	0.0432103981032626	0.99860776577644	58319.9097907928	1992.45584635976
LORA	CELL2	313.15	LORA_CELL2_12_40.CSV	1.2	1.5135		2.25299790540899	3.03831714240487				0.0798182276961048	0.146326302641886									73938.2185311833	1020.34563132549	-39.8198130267223	3.48366775201646	0.999429008216156	65603.9132659572	796.081745935146	-65.4183867469114	2.71798518182567	0.999558444511738	951.952282236073	1204.30413413494	0.000776822451301824	0.00126613958981396	3.31037006427118	3.23758332026704	0.0168425066730315	0.00765829022746336	1.15119049804287	1.7477925377337	0.547342712310396	0.0130004184792288	0.00454482822147492	0.846388270794945	1.43773640822539	0.671656971465527	58319.9097907928	1992.45584635976
LORA	CELL2	313.15	LORA_CELL2_1_40.CSV	1	1.8115		2.72409876132542	3.66468125958357				0.0793290667961603	0.159229576928675									73938.2185311833	1020.34563132549	-39.8198130267223	3.48366775201646	0.999429008216156	65603.9132659572	796.081745935146	-65.4183867469114	2.71798518182567	0.999558444511738	1467.71084350504	1502.22076460096	0.000621783756224111	0.00123362777512654	3.52279036287683	3.4553888462134	0.0168425066730315	0.00765829022746336	1.15119049804287	1.7477925377337	0.547342712310396	0.0130004184792288	0.00454482822147492	0.846388270794945	1.43773640822539	0.671656971465527	58319.9097907928	1992.45584635976
LORA	CELL2	313.15	LORA_CELL2_09_40.CSV	0.9	2.00716666666667		3.02503316351456	4.09431592734215				0.0871707184648657	0.182122337551726									73938.2185311833	1020.34563132549	-39.8198130267223	3.48366775201646	0.999429008216156	65603.9132659572	796.081745935146	-65.4183867469114	2.71798518182567	0.999558444511738	1512.11851908521	1456.55211679569	0.000673139363086217	0.00143293826331945	3.95878441881893	3.87819752156015	0.0168425066730315	0.00765829022746336	1.15119049804287	1.7477925377337	0.547342712310396	0.0130004184792288	0.00454482822147492	0.846388270794945	1.43773640822539	0.671656971465527	58319.9097907928	1992.45584635976
LORA	CELL2	313.15	LORA_CELL2_07_40.CSV	0.7	2.57816666666667		3.90618649305312	5.33670518082889				0.0934470638358215	0.26862328147761									73938.2185311833	1020.34563132549	-39.8198130267223	3.48366775201646	0.999429008216156	65603.9132659572	796.081745935146	-65.4183867469114	2.71798518182567	0.999558444511738	2239.8722074196	1169.54314356161	0.000592899819010821	0.00235864621955001	4.85571281234247	4.80830018837531	0.0168425066730315	0.00765829022746336	1.15119049804287	1.7477925377337	0.547342712310396	0.0130004184792288	0.00454482822147492	0.846388270794945	1.43773640822539	0.671656971465527	58319.9097907928	1992.45584635976
LORA	CELL2	313.15	LORA_CELL2_06_40.CSV	0.6	3.00216666666667		4.38314497241387	6.47469536410519				0.0768665693640426	0.328192206380065									73938.2185311833	1020.34563132549	-39.8198130267223	3.48366775201646	0.999429008216156	65603.9132659572	796.081745935146	-65.4183867469114	2.71798518182567	0.999558444511738	3579.67961883066	1241.59685402011	0.000385782654537758	0.00279682465866032	7.72779422340113	7.64570373764285	0.0168425066730315	0.00765829022746336	1.15119049804287	1.7477925377337	0.547342712310396	0.0130004184792288	0.00454482822147492	0.846388270794945	1.43773640822539	0.671656971465527	58319.9097907928	1992.45584635976
LORA	CELL2	313.15	LORA_CELL2_05_40.CSV	0.5	3.5905		5.53996671236948	7.54745733520195				0.0772661532295176	0.393398012507679									73938.2185311833	1020.34563132549	-39.8198130267223	3.48366775201646	0.999429008216156	65603.9132659572	796.081745935146	-65.4183867469114	2.71798518182567	0.999558444511738	7059.89934899161	1122.02841648183	0.000276132366199799	0.00352661062507595	5.5934494210259	5.57572751799629	0.0168425066730315	0.00765829022746336	1.15119049804287	1.7477925377337	0.547342712310396	0.0130004184792288	0.00454482822147492	0.846388270794945	1.43773640822539	0.671656971465527	58319.9097907928	1992.45584635976
LORA	CELL3	283.15	LORA_CELL3_12_10.CSV	1.2	1.68433333333334	0.0297262630100807	2.03433333333334	2.48766666666667	183.961245623973	74.7754657568993	24.0148886099305	0.15666666666667	0.49333333333334	149506.295337771	68918.1885173359	2.1693300209155	537.977218187211	0.000817399583385581	0.00177320945532216	84333.4864810858	82510.3312368229	79263.7036497738	648.398615412165	-21.7735827931985	2.23209586884163	0.999866184225653	62730.4546500575	3030.2368613832	-75.1991574360817	10.4315139161819	0.995354802375898	62.2649225548887	40.3883613040967	0.00566739909440009	0.0220771482194547	0.276394866391062	0.247237831685032	0.00142755619154544	5.8499511086071e-05	0.113578267752803	0.0119731573719833	0.993327775971169	0.00174839670535539	0.000346331557375732	0.0755689286830038	0.0880536964381764	0.864340819929352
LORA	CELL3	283.15	LORA_CELL3_1_10.CSV	1	2.0125	0.141553633381339	2.4425	3.0025	198.703153801708	78.7652932999991	21.4032150727393	0.16333333333333	0.55333333333334	142573.236905819	76599.2605996727	1.86128737783702	701.631740361095	0.000839213753506163	0.00156201796670825	84271.4823474174	82808.876660225	79263.7036497738	648.398615412165	-21.7735827931985	2.23209586884163	0.999866184225653	62730.4546500575	3030.2368613832	-75.1991574360817	10.4315139161819	0.995354802375898	85.9383946549726	54.9871436342902	0.00505236493607569	0.0202919686450828	0.330866964762878	0.414923397299869	0.00142755619154544	5.8499511086071e-05	0.113578267752803	0.0119731573719833	0.993327775971169	0.00174839670535539	0.000346331557375732	0.0755689286830038	0.0880536964381764	0.864340819929352
LORA	CELL3	283.15	LORA_CELL3_09_10.CSV	0.9	2.22833333333334	0.164202214722348	2.71166666666667	3.35166666666667	208.227194962146	81.5325185805407	20.6217071382168	0.17	0.57333333333334	161353.83765324	77334.5110067216	2.08644026519048	800.167553530485	0.000935248129635832	0.00195133935561628	84016.4104581674	82284.9734314966	79263.7036497738	648.398615412165	-21.7735827931985	2.23209586884163	0.999866184225653	62730.4546500575	3030.2368613832	-75.1991574360817	10.4315139161819	0.995354802375898	102.803862260229	65.6955254002913	0.00474811488211361	0.0191469031769747	0.352815584773875	0.493002652273824	0.00142755619154544	5.8499511086071e-05	0.113578267752803	0.0119731573719833	0.993327775971169	0.00174839670535539	0.000346331557375732	0.0755689286830038	0.0880536964381764	0.864340819929352
LORA	CELL3	283.15	LORA_CELL3_07_10.CSV	0.7	2.84716666666667	0.219408131741069	3.4805	4.3305	214.314821807248	87.3951545790031	21.4327595123129	0.20333333333334	0.646666666666681	161304.357271697	82256.2288938599	1.96099869202414	936.672764850749	0.00112423103432462	0.00220461558784351	83583.1325386853	81997.6704485587	79263.7036497738	648.398615412165	-21.7735827931985	2.23209586884163	0.999866184225653	62730.4546500575	3030.2368613832	-75.1991574360817	10.4315139161819	0.995354802375898	125.141881038265	85.8303413213661	0.00511052573146147	0.0190728203751914	0.413526628350842	0.56089144389115	0.00142755619154544	5.8499511086071e-05	0.113578267752803	0.0119731573719833	0.993327775971169	0.00174839670535539	0.000346331557375732	0.0755689286830038	0.0880536964381764	0.864340819929352
LORA	CELL3	283.15	LORA_CELL3_06_10.CSV	0.6	3.32283333333334	0.0452971626820291	4.06616666666667	5.06616666666667	217.001999560842	91.1912490677687	22.5974055995866	0.23	0.719999999999999	162595.522788258	84178.4879195947	1.93155670536118	1003.80205005288	0.00116575658278065	0.0022517249442889	83497.7423741215	81947.8941065031	79263.7036497738	648.398615412165	-21.7735827931985	2.23209586884163	0.999866184225653	62730.4546500575	3030.2368613832	-75.1991574360817	10.4315139161819	0.995354802375898	140.226021778453	100.99510776632	0.0053680759098406	0.0190020711965362	0.45588979688264	0.619022181909213	0.00142755619154544	5.8499511086071e-05	0.113578267752803	0.0119731573719833	0.993327775971169	0.00174839670535539	0.000346331557375732	0.0755689286830038	0.0880536964381764	0.864340819929352
LORA	CELL3	283.15	LORA_CELL3_05_10.CSV	0.5	3.96616666666667	0.0580369896863453	4.8695	6.07283333333334	217.54837958087	96.3951033911873	24.9868618620345	0.26666666666667	0.81333333333332	165370.313986319	143519.467848924	1.15225004987056	1079.05843191298	0.00123143350938265	0.00141891932259844	83368.7104883162	83035.0777081959	79263.7036497738	648.398615412165	-21.7735827931985	2.23209586884163	0.999866184225653	62730.4546500575	3030.2368613832	-75.1991574360817	10.4315139161819	0.995354802375898	155.174132032206	115.547871409191	0.00588151403466113	0.0200067902294935	0.531181562346585	0.668687371206737	0.00142755619154544	5.8499511086071e-05	0.113578267752803	0.0119731573719833	0.993327775971169	0.00174839670535539	0.000346331557375732	0.0755689286830038	0.0880536964381764	0.864340819929352
LORA	CELL3	288.15	LORA_CELL3_12_15.CSV	1.2	1.66616666666667	0.0240641176748286	1.99283333333334	2.3795	220.609876090401	102.732530174148	26.1908115776341	0.12	0.333333333333339	161060.897692127	92442.3143069096	1.74228543389127	905.911009270572	0.00161433236745304	0.00281262776927265	84234.1683531907	82904.0271891979	79263.7036497738	648.398615412165	-21.7735827931985	2.23209586884163	0.999866184225653	62730.4546500575	3030.2368613832	-75.1991574360817	10.4315139161819	0.995354802375898	101.866887564911	79.7521895264868	0.00322748104391456	0.0099556050566605	0.415656434106525	0.580925468417398	0.00228263569358581	4.26879966564677e-05	0.138051955968395	0.00855787718816604	0.998603016731335	0.00171392208964293	9.13618982825744e-05	0.347745006506668	0.022080514665613	0.988761723473184
LORA	CELL3	288.15	LORA_CELL3_1_15.CSV	1	1.99483333333334	0.0268951903424568	2.3915	2.8715	223.784981918265	106.635432675279	26.9554706667491	0.13666666666666	0.36666666666668	156568.095643015	96510.1283977102	1.62229704013874	1018.99792659148	0.00182711166782421	0.00296411785071418	83937.5329094997	82778.3430148035	79263.7036497738	648.398615412165	-21.7735827931985	2.23209586884163	0.999866184225653	62730.4546500575	3030.2368613832	-75.1991574360817	10.4315139161819	0.995354802375898	116.835186293542	97.5239570166833	0.00342496625331926	0.00991111564307557	0.461146744801753	0.646130448228454	0.00228263569358581	4.26879966564677e-05	0.138051955968395	0.00855787718816604	0.998603016731335	0.00171392208964293	9.13618982825744e-05	0.347745006506668	0.022080514665613	0.988761723473184
LORA	CELL3	288.15	LORA_CELL3_09_15.CSV	0.9	2.208	0.155708996719467	2.65466666666667	3.19133333333334	225.949281013967	109.078136608524	27.5838725927844	0.15	0.4	154270.540811081	98913.330488254	1.55965368924061	1044.85860355942	0.00179137845982881	0.00279393002369817	83984.8522615717	82920.0071094983	79263.7036497738	648.398615412165	-21.7735827931985	2.23209586884163	0.999866184225653	62730.4546500575	3030.2368613832	-75.1991574360817	10.4315139161819	0.995354802375898	127.898931906841	105.896975478236	0.00351779408399567	0.0102374633369962	0.495187370423541	0.696589153762912	0.00228263569358581	4.26879966564677e-05	0.138051955968395	0.00855787718816604	0.998603016731335	0.00171392208964293	9.13618982825744e-05	0.347745006506668	0.022080514665613	0.988761723473184
LORA	CELL3	288.15	LORA_CELL3_07_15.CSV	0.7	2.83	0.206668304736753	3.41	4.11666666666667	227.261791484051	115.641119924744	31.3349326170778	0.18333333333333	0.46666666666666	182751.049428675	105460.828133317	1.73288084934866	1174.92340165821	0.00199216751489398	0.0034521889352543	83730.3279455273	82413.1539496483	79263.7036497738	648.398615412165	-21.7735827931985	2.23209586884163	0.999866184225653	62730.4546500575	3030.2368613832	-75.1991574360817	10.4315139161819	0.995354802375898	149.632888147512	122.698048147693	0.00391173837354542	0.0114828712407802	0.611749077433378	0.752400650798451	0.00228263569358581	4.26879966564677e-05	0.138051955968395	0.00855787718816604	0.998603016731335	0.00171392208964293	9.13618982825744e-05	0.347745006506668	0.022080514665613	0.988761723473184
LORA	CELL3	288.15	LORA_CELL3_06_15.CSV	0.6	3.29933333333334	0.042466090014401	3.98266666666667	4.80933333333334	222.713435321678	117.986250930095	34.7233967589213	0.21	0.513333333333319	184180.572947612	109884.192616471	1.67613346890083	1240.55299792089	0.00204063567235815	0.00342037774827245	83672.7374983972	82435.3330573461	79263.7036497738	648.398615412165	-21.7735827931985	2.23209586884163	0.999866184225653	62730.4546500575	3030.2368613832	-75.1991574360817	10.4315139161819	0.995354802375898	167.950814490047	144.968072002587	0.00409104953180671	0.0113625254118257	0.686241275911013	0.850331284925041	0.00228263569358581	4.26879966564677e-05	0.138051955968395	0.00855787718816604	0.998603016731335	0.00171392208964293	9.13618982825744e-05	0.347745006506668	0.022080514665613	0.988761723473184
LORA	CELL3	288.15	LORA_CELL3_05_15.CSV	0.5	3.947	0.0523748443510929	4.77033333333334	5.76033333333334	212.997779102252	120.092710900691	40.1995093303907	0.26	0.57333333333332	183614.37728107	117354.453362253	1.56461363007915	1213.16970697847	0.00200636402008192	0.00313918449272058	83713.3156545975	82640.8635845831	79263.7036497738	648.398615412165	-21.7735827931985	2.23209586884163	0.999866184225653	62730.4546500575	3030.2368613832	-75.1991574360817	10.4315139161819	0.995354802375898	187.887389688594	182.115263171012	0.00440989937011474	0.0108057787259031	0.788201068428242	0.938536995147045	0.00228263569358581	4.26879966564677e-05	0.138051955968395	0.00855787718816604	0.998603016731335	0.00171392208964293	9.13618982825744e-05	0.347745006506668	0.022080514665613	0.988761723473184
LORA	CELL3	293.15	LORA_CELL3_12_20.CSV	1.2	1.6595	0.0254796540086405	1.96283333333334	2.2795	230.202868438196	136.324106731474	39.3828389283924	0.11666666666667	0.246666666666679	184152.17005651	118764.629721516	1.55056409040569	1021.54610912096	0.00274369780496618	0.00425427929130547	84444.9921516855	83375.916172469	79263.7036497738	648.398615412165	-21.7735827931985	2.23209586884163	0.999866184225653	62730.4546500575	3030.2368613832	-75.1991574360817	10.4315139161819	0.995354802375898	111.642551593301	108.905363444912	0.00271129003333251	0.00634821167638316	0.601841382913622	0.837282832961594	0.00555122835459691	0.000255514572782454	-0.0917984605517388	0.0504184701520704	0.991596731486126	0.00100514442423829	0.000388948551319214	0.703716204976011	0.0891637634746871	0.625412150238567
LORA	CELL3	293.15	LORA_CELL3_1_20.CSV	1	1.98083333333334	0.130229342710831	2.35083333333334	2.7375	227.829801492626	139.831197438817	42.8810913620401	0.14333333333334	0.28	177605.566447016	120948.413223561	1.46844064930997	1010.80825221778	0.0027124830773916	0.00398312041140723	84472.8807610017	83536.4409078314	79263.7036497738	648.398615412165	-21.7735827931985	2.23209586884163	0.999866184225653	62730.4546500575	3030.2368613832	-75.1991574360817	10.4315139161819	0.995354802375898	129.278541374071	132.158653603135	0.00286763665484487	0.0063142940355998	0.672550952487491	0.885359841571093	0.00555122835459691	0.000255514572782454	-0.0917984605517388	0.0504184701520704	0.991596731486126	0.00100514442423829	0.000388948551319214	0.703716204976011	0.0891637634746871	0.625412150238567
LORA	CELL3	293.15	LORA_CELL3_09_20.CSV	0.9	2.20016666666667	0.0311417993438925	2.6135	3.0435	222.793174392024	141.009974205171	46.045769156471	0.16666666666666	0.29333333333334	174546.109770911	123279.08532079	1.41586149278052	980.206773224976	0.002638963448093	0.00373640672701018	84539.8554606192	83692.2891122346	79263.7036497738	648.398615412165	-21.7735827931985	2.23209586884163	0.999866184225653	62730.4546500575	3030.2368613832	-75.1991574360817	10.4315139161819	0.995354802375898	136.420237418117	143.094441285359	0.00302985349649038	0.0064817173536468	0.740913948468494	0.930213165589452	0.00555122835459691	0.000255514572782454	-0.0917984605517388	0.0504184701520704	0.991596731486126	0.00100514442423829	0.000388948551319214	0.703716204976011	0.0891637634746871	0.625412150238567
LORA	CELL3	293.15	LORA_CELL3_07_20.CSV	0.7	2.821	0.198175086733873	3.35766666666667	3.911	212.928760527569	145.662294436106	55.3811031344991	0.14	0.36	169728.68906644	153474.424504043	1.10590862037713	1921.96453690202	0.00399669730156807	0.00441998199884216	83528.1470023129	83282.7836703389	79263.7036497738	648.398615412165	-21.7735827931985	2.23209586884163	0.999866184225653	62730.4546500575	3030.2368613832	-75.1991574360817	10.4315139161819	0.995354802375898	180.377307924025	161.215720432905	0.00296001762544052	0.00735692551210971	1.01438933461782	0.900802601806147	0.00555122835459691	0.000255514572782454	-0.0917984605517388	0.0504184701520704	0.991596731486126	0.00100514442423829	0.000388948551319214	0.703716204976011	0.0891637634746871	0.625412150238567
LORA	CELL3	293.15	LORA_CELL3_06_20.CSV	0.6	3.285	0.236394567746829	3.915	4.55166666666667	201.336921355019	147.33409114094	63.8405669336314	0.15333333333332	0.42	211789.183412369	150839.443244485	1.40407030718812	2133.05396165496	0.00411746229318474	0.0057812065468274	83455.5897361337	82628.4066049374	79263.7036497738	648.398615412165	-21.7735827931985	2.23209586884163	0.999866184225653	62730.4546500575	3030.2368613832	-75.1991574360817	10.4315139161819	0.995354802375898	221.562452017386	173.151561321837	0.00282322938816347	0.00795879707936319	1.25018864541275	0.89285755516118	0.00555122835459691	0.000255514572782454	-0.0917984605517388	0.0504184701520704	0.991596731486126	0.00100514442423829	0.000388948551319214	0.703716204976011	0.0891637634746871	0.625412150238567
LORA	CELL3	293.15	LORA_CELL3_05_20.CSV	0.5	3.93583333333334	0.0552059170187214	4.69916666666667	5.4425	181.966370535123	147.897569875543	77.525769157148	0.18666666666666	0.5	204632.230335229	166825.450494863	1.22662477294812	2085.52688760766	0.00406638135788142	0.00498792410983179	83486.0166908158	82988.1442584575	79263.7036497738	648.398615412165	-21.7735827931985	2.23209586884163	0.999866184225653	62730.4546500575	3030.2368613832	-75.1991574360817	10.4315139161819	0.995354802375898	240.897921685736	199.065171541928	0.00312468649131149	0.00836207881723122	1.46408485320103	1.10050127524721	0.00555122835459691	0.000255514572782454	-0.0917984605517388	0.0504184701520704	0.991596731486126	0.00100514442423829	0.000388948551319214	0.703716204976011	0.0891637634746871	0.625412150238567
LORA	CELL3	298.15	LORA_CELL3_12_25.CSV	1.2	1.64616666666667	0.0240641176748286	1.9295	2.17283333333334	226.211317890909	175.029453508761	65.1783700951914	0.0866666666666598	0.20666666666666	208758.48516193	140533.845652741	1.48546767643271	1680.68897559744	0.00587262609010144	0.00872359623262106	84040.7574022673	83059.7667972122	79263.7036497738	648.398615412165	-21.7735827931985	2.23209586884163	0.999866184225653	62730.4546500575	3030.2368613832	-75.1991574360817	10.4315139161819	0.995354802375898	138.958720078089	118.633703551948	0.00202347687025577	0.004937502370059	0.985757754659757	0.888964137261201	0.00578116346274087	0.00284736430846609	0.236688571202519	0.556935379286817	0.507531435650317	0.0048509552492775	0.00136009759312833	0.111294581317077	0.304006245616183	0.760776982788228
LORA	CELL3	298.15	LORA_CELL3_1_25.CSV	1	1.96716666666667	0.0283107266762687	2.3105	2.6005	216.044227192411	176.032052971021	72.3972846701584	0.100000000000001	0.24666666666668	200227.903785237	159352.908514242	1.25650611370762	1788.22578077908	0.00579865490120106	0.0072860453346398	84072.1802929836	83506.1513614499	79263.7036497738	648.398615412165	-21.7735827931985	2.23209586884163	0.999866184225653	62730.4546500575	3030.2368613832	-75.1991574360817	10.4315139161819	0.995354802375898	179.845947850237	146.224182429283	0.00187496818624803	0.004788586186538	1.28088557046125	0.793512782596384	0.00578116346274087	0.00284736430846609	0.236688571202519	0.556935379286817	0.507531435650317	0.0048509552492775	0.00136009759312833	0.111294581317077	0.304006245616183	0.760776982788228
LORA	CELL3	298.15	LORA_CELL3_09_25.CSV	0.9	2.18466666666667	0.0297262630100806	2.57133333333334	2.89133333333334	215.435673187147	181.063879864258	77.0583823864975	0.106666666666681	0.27333333333332	196916.439152735	160938.871731729	1.22354802810459	1921.360258042	0.00580285657397571	0.00710007371846174	84070.3847164638	83570.2462585824	79263.7036497738	648.398615412165	-21.7735827931985	2.23209586884163	0.999866184225653	62730.4546500575	3030.2368613832	-75.1991574360817	10.4315139161819	0.995354802375898	125.773761600418	98.8438102560533	0.00310251517040874	0.00803026551363375	1.06179920924615	1.06151569431193	0.00578116346274087	0.00284736430846609	0.236688571202519	0.556935379286817	0.507531435650317	0.0048509552492775	0.00136009759312833	0.111294581317077	0.304006245616183	0.760776982788228
LORA	CELL3	298.15	LORA_CELL3_07_25.CSV	0.7	2.79666666666667		3.48831451102995	3.81200826280848				0.184132284303934	0.27840137491437									79263.7036497738	648.398615412165	-21.7735827931985	2.23209586884163	0.999866184225653	62730.4546500575	3030.2368613832	-75.1991574360817	10.4315139161819	0.995354802375898	156.478839739855	147.511897428942	0.00442007267892026	0.00688311664237738	0.777816476174318	0.847515672201532	0.00578116346274087	0.00284736430846609	0.236688571202519	0.556935379286817	0.507531435650317	0.0048509552492775	0.00136009759312833	0.111294581317077	0.304006245616183	0.760776982788228
LORA	CELL3	298.15	LORA_CELL3_06_25.CSV	0.6	3.2615		3.83945131980968	4.47570097250095				0.13949482285306	0.287229056870809									79263.7036497738	648.398615412165	-21.7735827931985	2.23209586884163	0.999866184225653	62730.4546500575	3030.2368613832	-75.1991574360817	10.4315139161819	0.995354802375898	190.375818673676	198.184576086281	0.00303584417304776	0.00612661689662642	1.71422376390551	1.4753961931078	0.00578116346274087	0.00284736430846609	0.236688571202519	0.556935379286817	0.507531435650317	0.0048509552492775	0.00136009759312833	0.111294581317077	0.304006245616183	0.760776982788228
LORA	CELL3	298.15	LORA_CELL3_05_25.CSV	0.5	3.905		4.60224519066198	5.37217037645657				0.319332720846477	0.169041343165798									79263.7036497738	648.398615412165	-21.7735827931985	2.23209586884163	0.999866184225653	62730.4546500575	3030.2368613832	-75.1991574360817	10.4315139161819	0.995354802375898	234.109857253431	188.682068473247	0.0062670166633279	0.00369534421741215	2.10045516637713	1.80752819089305	0.00578116346274087	0.00284736430846609	0.236688571202519	0.556935379286817	0.507531435650317	0.0048509552492775	0.00136009759312833	0.111294581317077	0.304006245616183	0.760776982788228
LORA	CELL3	303.15	LORA_CELL3_12_30.CSV	1.2	1.63833333333334		1.99520876670317	2.14244260284036				0.0848265569907603	0.146600752613573									79263.7036497738	648.398615412165	-21.7735827931985	2.23209586884163	0.999866184225653	62730.4546500575	3030.2368613832	-75.1991574360817	10.4315139161819	0.995354802375898	196.297636214034	131.136144365556	0.00181803225068238	0.00384416723509699	0.855080860119401	0.85056973608164	-0.0018051077380443	0.00374543104390357	1.64973967957	0.728702203128741	0.0548818516541422	-0.000666307223508328	0.00288315545453975	1.37839448770431	0.614319465484894	0.0131762709504686
LORA	CELL3	303.15	LORA_CELL3_1_30.CSV	1	1.9595		2.28145674012649	2.57028663118835				0.161541881103034	0.106822063035185									79263.7036497738	648.398615412165	-21.7735827931985	2.23209586884163	0.999866184225653	62730.4546500575	3030.2368613832	-75.1991574360817	10.4315139161819	0.995354802375898	158.54560863897	100.743854756622	0.00385243486988776	0.00319579532572261	1.42513476686567	1.2915108618421	-0.0018051077380443	0.00374543104390357	1.64973967957	0.728702203128741	0.0548818516541422	-0.000666307223508328	0.00288315545453975	1.37839448770431	0.614319465484894	0.0131762709504686
LORA	CELL3	303.15	LORA_CELL3_09_30.CSV	0.9	2.17566666666667		2.53280319913615	2.85924260689747				0.164803407588942	0.120046805995764									79263.7036497738	648.398615412165	-21.7735827931985	2.23209586884163	0.999866184225653	62730.4546500575	3030.2368613832	-75.1991574360817	10.4315139161819	0.995354802375898	190.803618320329	98.1550796549232	0.00358261518438912	0.00363849261520685	1.5722797790014	1.47067042917398	-0.0018051077380443	0.00374543104390357	1.64973967957	0.728702203128741	0.0548818516541422	-0.000666307223508328	0.00288315545453975	1.37839448770431	0.614319465484894	0.0131762709504686
LORA	CELL3	303.15	LORA_CELL3_07_30.CSV	0.7	2.78683333333334		3.26048841022577	3.66497325805596				0.208751228160519	0.173844974573985									79263.7036497738	648.398615412165	-21.7735827931985	2.23209586884163	0.999866184225653	62730.4546500575	3030.2368613832	-75.1991574360817	10.4315139161819	0.995354802375898	196.252325138063	82.3276190077429	0.00447454532885075	0.00575329497683983	1.86615204283922	1.72442337492315	-0.0018051077380443	0.00374543104390357	1.64973967957	0.728702203128741	0.0548818516541422	-0.000666307223508328	0.00288315545453975	1.37839448770431	0.614319465484894	0.0131762709504686
LORA	CELL3	303.15	LORA_CELL3_06_30.CSV	0.6	3.25283333333334		3.85381569417845	4.23375262284317				0.258851440528736	0.252862402146077									79263.7036497738	648.398615412165	-21.7735827931985	2.23209586884163	0.999866184225653	62730.4546500575	3030.2368613832	-75.1991574360817	10.4315139161819	0.995354802375898	159.261507072518	62.6470140272047	0.00615917372339808	0.00959315252573935	1.55004487947267	1.37605352610338	-0.0018051077380443	0.00374543104390357	1.64973967957	0.728702203128741	0.0548818516541422	-0.000666307223508328	0.00288315545453975	1.37839448770431	0.614319465484894	0.0131762709504686
LORA	CELL3	303.15	LORA_CELL3_05_30.CSV	0.5	3.88683333333334		4.69085422941227	4.99376400138254				0.338992634597336	0.335597851553485									79263.7036497738	648.398615412165	-21.7735827931985	2.23209586884163	0.999866184225653	62730.4546500575	3030.2368613832	-75.1991574360817	10.4315139161819	0.995354802375898	118.251255137909	63.6563557126678	0.00936083652353843	0.0126306460223409	0.613661310502455	0.739001877818602	-0.0018051077380443	0.00374543104390357	1.64973967957	0.728702203128741	0.0548818516541422	-0.000666307223508328	0.00288315545453975	1.37839448770431	0.614319465484894	0.0131762709504686
LORA	CELL3	308.15	LORA_CELL3_12_35.CSV	1.2	1.63166666666667		1.97476147992113	2.07130492572881				0.0839247987234801	0.122699792948229									79263.7036497738	648.398615412165	-21.7735827931985	2.23209586884163	0.999866184225653	62730.4546500575	3030.2368613832	-75.1991574360817	10.4315139161819	0.995354802375898	185.350231282932	142.379919417274	0.00185106223434239	0.00308778274957218	0.330054140933076	1.16769801260523	-0.00209455770161565	0.00415307326093033	1.06941465318005	0.778273197947818	0.059787643553448	-0.00508449577690023	0.00162729890713453	1.59893978248419	0.33248450357586	0.709355164677704
LORA	CELL3	308.15	LORA_CELL3_1_35.CSV	1	1.952		2.29416264489858	2.44535788090542				0.142877064979805	0.123283603371862									79263.7036497738	648.398615412165	-21.7735827931985	2.23209586884163	0.999866184225653	62730.4546500575	3030.2368613832	-75.1991574360817	10.4315139161819	0.995354802375898	132.234428701846	85.4279516503646	0.00373093365887192	0.00400527740965819	0.55009023488846	0.621565982716299	-0.00209455770161565	0.00415307326093033	1.06941465318005	0.778273197947818	0.059787643553448	-0.00508449577690023	0.00162729890713453	1.59893978248419	0.33248450357586	0.709355164677704
LORA	CELL3	308.15	LORA_CELL3_09_35.CSV	0.9	2.16533333333334		2.5491565785	2.70759817364018				0.178266973003633	0.157946657717133									79263.7036497738	648.398615412165	-21.7735827931985	2.23209586884163	0.999866184225653	62730.4546500575	3030.2368613832	-75.1991574360817	10.4315139161819	0.995354802375898	102.618711191803	65.4918274777995	0.0052842686680531	0.00586062811114516	0.817291659771352	0.69699993554367	-0.00209455770161565	0.00415307326093033	1.06941465318005	0.778273197947818	0.059787643553448	-0.00508449577690023	0.00162729890713453	1.59893978248419	0.33248450357586	0.709355164677704
LORA	CELL3	308.15	LORA_CELL3_07_35.CSV	0.7	2.77516666666667		3.00010928798713	3.56110103457578				0.213195307779538	0.374545570914087									79263.7036497738	648.398615412165	-21.7735827931985	2.23209586884163	0.999866184225653	62730.4546500575	3030.2368613832	-75.1991574360817	10.4315139161819	0.995354802375898	12.3462100976495	48.8324678435482	0.018219568559204	0.0160945043864488	1.39379898927727	0.50087865003625	-0.00209455770161565	0.00415307326093033	1.06941465318005	0.778273197947818	0.059787643553448	-0.00508449577690023	0.00162729890713453	1.59893978248419	0.33248450357586	0.709355164677704
LORA	CELL3	308.15	LORA_CELL3_06_35.CSV	0.6	3.23033333333334		3.41926949218603	4.13701074223208				0.434746413522186	0.292273850820246									79263.7036497738	648.398615412165	-21.7735827931985	2.23209586884163	0.999866184225653	62730.4546500575	3030.2368613832	-75.1991574360817	10.4315139161819	0.995354802375898	48.2368586689823	4.63442313996529	0.0187963609969022	0.0407679991978696	1.06983748647236	0.61623898198447	-0.00209455770161565	0.00415307326093033	1.06941465318005	0.778273197947818	0.059787643553448	-0.00508449577690023	0.00162729890713453	1.59893978248419	0.33248450357586	0.709355164677704
LORA	CELL3	308.15	LORA_CELL3_05_35.CSV	0.5	3.86866666666667		4.70916423321968	4.70936566189736				0.367404773809752	0.478574601428465									79263.7036497738	648.398615412165	-21.7735827931985	2.23209586884163	0.999866184225653	62730.4546500575	3030.2368613832	-75.1991574360817	10.4315139161819	0.995354802375898	58.0401832020903	34.2237195046166	0.0144813045063362	0.0245648049773575	1.0723074737588e-06	0.00120766694853087	-0.00209455770161565	0.00415307326093033	1.06941465318005	0.778273197947818	0.059787643553448	-0.00508449577690023	0.00162729890713453	1.59893978248419	0.33248450357586	0.709355164677704
LORA	CELL3	313.15	LORA_CELL3_12_40.CSV	1.2	1.6225		1.87663209800059	2.07792883386131				0.0519436471569922	0.135174646607897									79263.7036497738	648.398615412165	-21.7735827931985	2.23209586884163	0.999866184225653	62730.4546500575	3030.2368613832	-75.1991574360817	10.4315139161819	0.995354802375898	265.460316429385	125.89138280671	0.000957326132277805	0.00361763310329635	0	0	0	0	0	0		0	0	0	0
LORA	CELL3	313.15	LORA_CELL3_1_40.CSV	1	1.94		2.26592986009652	2.3498476365676				0.102192616136464	0.104296752643776									79263.7036497738	648.398615412165	-21.7735827931985	2.23209586884163	0.999866184225653	62730.4546500575	3030.2368613832	-75.1991574360817	10.4315139161819	0.995354802375898	178.382102830008	108.305913820276	0.00229758271746673	0.0030093449988093	0	0	0	0	0	0		0	0	0	0
LORA	CELL3	313.15	LORA_CELL3_09_40.CSV	0.9	2.15316666666667		2.61958009427696	2.65583131440807				0.103061688108295	0.162299157698898									79263.7036497738	648.398615412165	-21.7735827931985	2.23209586884163	0.999866184225653	62730.4546500575	3030.2368613832	-75.1991574360817	10.4315139161819	0.995354802375898	227.139690633699	106.38235419542	0.00205342107453363	0.00472507542762237	0	0	0	0	0	0		0	0	0	0
LORA	CELL3	313.15	LORA_CELL3_07_40.CSV	0.7	2.75733333333334		3.28172716126263	3.31302896958157				0.202727522659884	0.204787901153894									79263.7036497738	648.398615412165	-21.7735827931985	2.23209586884163	0.999866184225653	62730.4546500575	3030.2368613832	-75.1991574360817	10.4315139161819	0.995354802375898	74.2053401108839	81.6602728107761	0.00706679367206861	0.00680496913763551	0	0	0	0	0	0		0	0	0	0
LORA	CELL3	313.15	LORA_CELL3_06_40.CSV	0.6	3.20716666666667		3.72128990194927	3.85973336241432				0.320166404659204	0.191363380159682									79263.7036497738	648.398615412165	-21.7735827931985	2.23209586884163	0.999866184225653	62730.4546500575	3030.2368613832	-75.1991574360817	10.4315139161819	0.995354802375898	28.5975211052055	128.966700070085	0.0179778951256377	0.00505996272985986	0	0	0	0	0	0		0	0	0	0
LORA	CELL3	313.15	LORA_CELL3_05_40.CSV	0.5	3.84316666666667		4.7196287136648	4.78079502292168				0.375812674709864	0.201100462725103									79263.7036497738	648.398615412165	-21.7735827931985	2.23209586884163	0.999866184225653	62730.4546500575	3030.2368613832	-75.1991574360817	10.4315139161819	0.995354802375898	69.0341629931259	210.66167524782	0.0135820920483729	0.00416051968620808	0	0	0	0	0	0		0	0	0	0
LORA	CELL4	283.15	LORA_CELL4_12_10.CSV	1.2	1.62516666666667	0.0169864360057604	2.67183333333334	3.20183333333334	225.943059235792	147.543571370413	12.3528235895398	0.12	0.18666666666666	145830.916638191	92169.2756760777	1.58220747172521	2190.1557178907	0.00148171653191115	0.00234438296776859	82933.1263545331	81852.9583839161	65114.8720117993	2204.44525675285	-69.5861648176746	7.52642498410992	0.996573357621974	54195.7439634811	3303.02855861411	-104.922323655153	11.2772120743885	0.988979461404354	869.661696442447	835.911329819344	0.00120392385259773	0.00190851197117177	0.258966318088643	0.299926359643115	0.00124980612759531	2.18050977108113e-05	0.0557743555094778	0.00591985169121241	0.998783919546536	0.00096496867236553	2.26248482189215e-05	0.111893494095832	0.0074167057053479	0.997805927414061	60793.8079868719	5839.23065671333
LORA	CELL4	283.15	LORA_CELL4_1_10.CSV	1	1.94416666666667	0.0198175086733885	3.21416666666667	3.86083333333334	232.539184700993	151.975358147012	13.2084703455396	0.13666666666667	0.21666666666667	138749.864267445	94896.7493701496	1.4621139837598	2413.83574800727	0.00140635948476979	0.00205625786887514	83056.0093637394	82161.6784759461	65114.8720117993	2204.44525675285	-69.5861648176746	7.52642498410992	0.996573357621974	54195.7439634811	3303.02855861411	-104.922323655153	11.2772120743885	0.988979461404354	1017.70987955931	968.996355535908	0.00124638926311668	0.00199923053119283	0.299317109183805	0.337616436961915	0.00124980612759531	2.18050977108113e-05	0.0557743555094778	0.00591985169121241	0.998783919546536	0.00096496867236553	2.26248482189215e-05	0.111893494095832	0.0074167057053479	0.997805927414061	60793.8079868719	5839.23065671333
LORA	CELL4	283.15	LORA_CELL4_09_10.CSV	0.9	2.1575	0.0226485813410166	3.5775	4.30416666666667	235.4183122012	153.84739963599	13.7787040421534	0.15	0.23333333333333	143721.780634922	98845.6921938142	1.45400145868892	2520.46097197069	0.00134689687042068	0.00195839001429521	83157.7144997846	82276.4823802232	65114.8720117993	2204.44525675285	-69.5861648176746	7.52642498410992	0.996573357621974	54195.7439634811	3303.02855861411	-104.922323655153	11.2772120743885	0.988979461404354	1120.11432108328	1063.69868393632	0.00126790965478044	0.00204058878591069	0.321272179606156	0.36064466901268	0.00124980612759531	2.18050977108113e-05	0.0557743555094778	0.00591985169121241	0.998783919546536	0.00096496867236553	2.26248482189215e-05	0.111893494095832	0.0074167057053479	0.997805927414061	60793.8079868719	5839.23065671333
LORA	CELL4	283.15	LORA_CELL4_07_10.CSV	0.7	2.76333333333334	0.0268951903424525	4.61	5.56666666666667	240.762575054871	158.6285908277	15.8068396948819	0.176666666666669	0.279999999999999	149811.072237966	94786.6548641476	1.58050806258204	2983.67253039555	0.00130969623761708	0.00206998546308715	83223.6518777473	82146.0138799698	65114.8720117993	2204.44525675285	-69.5861648176746	7.52642498410992	0.996573357621974	54195.7439634811	3303.02855861411	-104.922323655153	11.2772120743885	0.988979461404354	1277.22651897089	1357.73096506469	0.00221623853156424	0.00136078777712374	0.397760289123361	0.429155238040179	0.00124980612759531	2.18050977108113e-05	0.0557743555094778	0.00591985169121241	0.998783919546536	0.00096496867236553	2.26248482189215e-05	0.111893494095832	0.0074167057053479	0.997805927414061	60793.8079868719	5839.23065671333
LORA	CELL4	283.15	LORA_CELL4_06_10.CSV	0.6	3.21716666666667	0.0297262630100806	5.39383333333334	6.5205	241.502882125029	160.17664290881	17.486177890737	0.19666666666666	0.31666666666666	147526.059068731	103620.849851215	1.42371018265685	3260.9917645815	0.0012857118044757	0.00183048098799416	83267.1643915388	82435.4960420792	65114.8720117993	2204.44525675285	-69.5861648176746	7.52642498410992	0.996573357621974	54195.7439634811	3303.02855861411	-104.922323655153	11.2772120743885	0.988979461404354	1529.57628091455	1427.81846507508	0.00142279815103028	0.00233759128614784	0.456617093508684	0.48352737503004	0.00124980612759531	2.18050977108113e-05	0.0557743555094778	0.00591985169121241	0.998783919546536	0.00096496867236553	2.26248482189215e-05	0.111893494095832	0.0074167057053479	0.997805927414061	60793.8079868719	5839.23065671333
LORA	CELL4	283.15	LORA_CELL4_05_10.CSV	0.5	3.86183333333334	0.0353884083453327	6.4985	7.8685	234.282703602877	157.832278605316	20.5859935333585	0.22666666666667	0.366666666666671	146627.082202229	115028.558235195	1.27470155630766	3555.65516922962	0.00128803466405491	0.00164185979084901	83262.9149162394	82691.5160285738	65114.8720117993	2204.44525675285	-69.5861648176746	7.52642498410992	0.996573357621974	54195.7439634811	3303.02855861411	-104.922323655153	11.2772120743885	0.988979461404354	1785.15649579907	1679.48225562813	0.00147630775540458	0.00240730077631186	0.547848600033339	0.574004760297223	0.00124980612759531	2.18050977108113e-05	0.0557743555094778	0.00591985169121241	0.998783919546536	0.00096496867236553	2.26248482189215e-05	0.111893494095832	0.0074167057053479	0.997805927414061	60793.8079868719	5839.23065671333
LORA	CELL4	288.15	LORA_CELL4_12_15.CSV	1.2	1.61466666666667	0.0169864360057604	2.57466666666667	3.038	237.622148338964	164.654035578984	19.4084497886542	0.11	0.16666666666666	157340.110932495	107635.639366307	1.46178451541532	2440.08738929481	0.00226611364273691	0.00331256983312423	83421.6460902431	82512.0625965118	65114.8720117993	2204.44525675285	-69.5861648176746	7.52642498410992	0.996573357621974	54195.7439634811	3303.02855861411	-104.922323655153	11.2772120743885	0.988979461404354	965.790567267551	989.857742734926	0.000992777941027377	0.00145513530862185	0.381910160496214	0.430096450172376	0.00225741705417083	0.000154006900391555	0.0289253353573315	0.0402149853790239	0.981722966854733	0.00172386288679715	6.60587958400777e-05	0.113565476485887	0.0204441542363635	0.994160544133777	60793.8079868719	5839.23065671333
LORA	CELL4	288.15	LORA_CELL4_1_15.CSV	1	1.9335	0.0184019723395724	3.10016666666667	3.6635	239.60192149487	166.988179759398	21.3377170115081	0.12666666666667	0.19333333333334	159289.643795802	110581.663830478	1.44047067369138	2656.31964435552	0.00216414004854694	0.00311738027369291	83531.9563486812	82657.5624285129	65114.8720117993	2204.44525675285	-69.5861648176746	7.52642498410992	0.996573357621974	54195.7439634811	3303.02855861411	-104.922323655153	11.2772120743885	0.988979461404354	1132.45989047837	1148.38887629516	0.00102724397549286	0.00152364667621752	0.448598548434214	0.491227185213778	0.00225741705417083	0.000154006900391555	0.0289253353573315	0.0402149853790239	0.981722966854733	0.00172386288679715	6.60587958400777e-05	0.113565476485887	0.0204441542363635	0.994160544133777	60793.8079868719	5839.23065671333
LORA	CELL4	288.15	LORA_CELL4_09_15.CSV	0.9	2.14666666666667	0.0212330450072004	3.44333333333334	4.07333333333334	239.091963813234	168.030269477286	23.3169889745063	0.13333333333333	0.20666666666666	155376.595547259	119699.430229441	1.29805626684631	2926.10206988343	0.00222736712280844	0.00289124785232892	83462.9642180887	82837.9774642173	65114.8720117993	2204.44525675285	-69.5861648176746	7.52642498410992	0.996573357621974	54195.7439634811	3303.02855861411	-104.922323655153	11.2772120743885	0.988979461404354	1247.45865870232	1257.59621745251	0.00103849287233883	0.00154933882082016	0.506492842800178	0.547875439024021	0.00225741705417083	0.000154006900391555	0.0289253353573315	0.0402149853790239	0.981722966854733	0.00172386288679715	6.60587958400777e-05	0.113565476485887	0.0204441542363635	0.994160544133777	60793.8079868719	5839.23065671333
LORA	CELL4	288.15	LORA_CELL4_07_15.CSV	0.7	2.75366666666667	0.0254796540086406	4.437	5.257	234.339587973873	167.430947249205	28.1497825568325	0.166666666666671	0.260000000000001	163803.962670322	120290.537790795	1.36173605737139	3098.40232045351	0.00211737180737876	0.00288330153696929	83584.298457593	82844.571146651	65114.8720117993	2204.44525675285	-69.5861648176746	7.52642498410992	0.996573357621974	54195.7439634811	3303.02855861411	-104.922323655153	11.2772120743885	0.988979461404354	1271.16768650447	1381.3377064796	0.00199199143310933	0.00121745403750118	0.631984878345731	0.632412913105798	0.00225741705417083	0.000154006900391555	0.0289253353573315	0.0402149853790239	0.981722966854733	0.00172386288679715	6.60587958400777e-05	0.113565476485887	0.0204441542363635	0.994160544133777	60793.8079868719	5839.23065671333
LORA	CELL4	288.15	LORA_CELL4_06_15.CSV	0.6	3.209	0.0297262630100806	5.18566666666667	6.149	225.879577098027	163.335018649777	32.0139567219941	0.18666666666667	0.31	169507.897588943	132036.13018557	1.28379934606315	3230.5022042213	0.00210368731667134	0.00270071240146401	83599.8326536259	83001.3051939847	65114.8720117993	2204.44525675285	-69.5861648176746	7.52642498410992	0.996573357621974	54195.7439634811	3303.02855861411	-104.922323655153	11.2772120743885	0.988979461404354	1504.6749822102	1339.95502056371	0.00197754908498121	0.00147367127369717	0.684001507907966	0.75344343593791	0.00225741705417083	0.000154006900391555	0.0289253353573315	0.0402149853790239	0.981722966854733	0.00172386288679715	6.60587958400777e-05	0.113565476485887	0.0204441542363635	0.994160544133777	60793.8079868719	5839.23065671333
LORA	CELL4	288.15	LORA_CELL4_05_15.CSV	0.5	3.8425	0.0339728720115208	6.2425	7.4125	213.273837598054	157.085496240359	37.8441163763144	0.22333333333333	0.306666666666681	167462.765796399	137484.031235015	1.2180524842928	3785.93922864978	0.00204616566620749	0.00249233717299866	83666.253820333	83193.6750067554	65114.8720117993	2204.44525675285	-69.5861648176746	7.52642498410992	0.996573357621974	54195.7439634811	3303.02855861411	-104.922323655153	11.2772120743885	0.988979461404354	1851.69604716108	1976.44503012562	0.00195242077204878	0.00121050615022553	0.904432238361767	0.887228377258457	0.00225741705417083	0.000154006900391555	0.0289253353573315	0.0402149853790239	0.981722966854733	0.00172386288679715	6.60587958400777e-05	0.113565476485887	0.0204441542363635	0.994160544133777	60793.8079868719	5839.23065671333
LORA	CELL4	293.15	LORA_CELL4_12_20.CSV	1.2	1.60933333333334	0.0169864360057604	2.486	2.88266666666667	231.274969535293	173.281686972389	33.7444992611312	0.10666666666666	0.16666666666667	177359.011918962	135076.275306345	1.31302859452352	2335.36797928594	0.00349686461253994	0.00459148322744235	83853.7834478305	83189.9991351005	65114.8720117993	2204.44525675285	-69.5861648176746	7.52642498410992	0.996573357621974	54195.7439634811	3303.02855861411	-104.922323655153	11.2772120743885	0.988979461404354	1048.62034470341	1164.58651253691	0.000833591448451662	0.00110965925682587	0.606380806224252	0.675774397169314	0.00343023198460485	7.21514500552522e-05	0.102115038255037	0.0182139014743623	0.998233412160265	0.00240939188202043	0.000133599269125187	0.245589209851724	0.0393163809974957	0.987850884428633	60793.8079868719	5839.23065671333
LORA	CELL4	293.15	LORA_CELL4_1_20.CSV	1	1.92466666666667	0.0198175086733886	2.988	3.47133333333334	229.851084356301	173.389514569404	37.4852930571877	0.12333333333333	0.21	187589.621492339	140902.530043783	1.33134317342669	2384.89059927436	0.00333526700160943	0.00444038495414801	83969.1051516509	83271.5584863528	65114.8720117993	2204.44525675285	-69.5861648176746	7.52642498410992	0.996573357621974	54195.7439634811	3303.02855861411	-104.922323655153	11.2772120743885	0.988979461404354	1235.16068213319	1203.17916158899	0.000856513483701425	0.00130277282703675	0.725560025676053	0.738035831638647	0.00343023198460485	7.21514500552522e-05	0.102115038255037	0.0182139014743623	0.998233412160265	0.00240939188202043	0.000133599269125187	0.245589209851724	0.0393163809974957	0.987850884428633	60793.8079868719	5839.23065671333
LORA	CELL4	293.15	LORA_CELL4_09_20.CSV	0.9	2.1345	0.0198175086733844	3.3245	3.8645	226.259496587976	171.746022993774	40.0693984213107	0.13666666666666	0.17333333333334	183273.362254734	140045.079249272	1.30867405864735	3018.72819264408	0.00329930608355876	0.00431771628309073	83995.5276191089	83339.8400459315	65114.8720117993	2204.44525675285	-69.5861648176746	7.52642498410992	0.996573357621974	54195.7439634811	3303.02855861411	-104.922323655153	11.2772120743885	0.988979461404354	1410.50299077054	1349.17843898564	0.00124592890212262	0.000877507987118801	0.788731046154524	0.823963177817184	0.00343023198460485	7.21514500552522e-05	0.102115038255037	0.0182139014743623	0.998233412160265	0.00240939188202043	0.000133599269125187	0.245589209851724	0.0393163809974957	0.987850884428633	60793.8079868719	5839.23065671333
LORA	CELL4	293.15	LORA_CELL4_07_20.CSV	0.7	2.73433333333334	0.0254796540086406	4.28766666666667	4.99766666666667	212.562832091759	164.390401381834	48.2835402633638	0.18666666666667	0.20666666666666	186920.156429034	141825.792627084	1.31795601467584	3084.0904569367	0.00296041376769646	0.00390169513106471	84259.697316534	83586.7833748694	65114.8720117993	2204.44525675285	-69.5861648176746	7.52642498410992	0.996573357621974	54195.7439634811	3303.02855861411	-104.922323655153	11.2772120743885	0.988979461404354	1528.31755532068	1465.99917010217	0.0010113312876046	0.0015658373043384	0.970852451843049	0.945647365879552	0.00343023198460485	7.21514500552522e-05	0.102115038255037	0.0182139014743623	0.998233412160265	0.00240939188202043	0.000133599269125187	0.245589209851724	0.0393163809974957	0.987850884428633	60793.8079868719	5839.23065671333
LORA	CELL4	293.15	LORA_CELL4_06_20.CSV	0.6	3.1845	0.0297262630100808	5.0145	5.8545	202.49698988932	158.803931210796	54.444515632646	0.15333333333332	0.23333333333334	187546.353790221	153417.909554045	1.22245410809846	4710.608403228	0.00357653753949085	0.00437215300791897	83798.8733622815	83309.3023858993	65114.8720117993	2204.44525675285	-69.5861648176746	7.52642498410992	0.996573357621974	54195.7439634811	3303.02855861411	-104.922323655153	11.2772120743885	0.988979461404354	1732.64659858318	1932.60098576698	0.00156328830675985	0.000940994653947138	1.15166152931772	1.05925955341265	0.00343023198460485	7.21514500552522e-05	0.102115038255037	0.0182139014743623	0.998233412160265	0.00240939188202043	0.000133599269125187	0.245589209851724	0.0393163809974957	0.987850884428633	60793.8079868719	5839.23065671333
LORA	CELL4	293.15	LORA_CELL4_05_20.CSV	0.5	3.81983333333334	0.0339728720115208	6.04316666666667	7.0565	184.034132473848	148.391073625062	66.0392234496249	0.18	0.280000000000001	190580.540397215	168957.73653544	1.12797758957453	4885.93871065201	0.00354926847159159	0.00400349529533877	83817.5281258413	83524.0047957228	65114.8720117993	2204.44525675285	-69.5861648176746	7.52642498410992	0.996573357621974	54195.7439634811	3303.02855861411	-104.922323655153	11.2772120743885	0.988979461404354	2332.56358389096	2018.79862667749	0.00141163197821384	0.00109205031416416	1.33864133017275	1.29701695504713	0.00343023198460485	7.21514500552522e-05	0.102115038255037	0.0182139014743623	0.998233412160265	0.00240939188202043	0.000133599269125187	0.245589209851724	0.0393163809974957	0.987850884428633	60793.8079868719	5839.23065671333
LORA	CELL4	298.15	LORA_CELL4_12_25.CSV	1.2	1.59683333333334	0.0169864360057604	2.40016666666667	2.73683333333334	221.17946033955	179.958572525692	57.0660620730342	0.0866666666666598	0.12666666666666	210068.724969641	169147.976465543	1.24192277885414	3420.75117731168	0.00622743929447209	0.00773399871373622	83895.3344940927	83358.2450631754	65114.8720117993	2204.44525675285	-69.5861648176746	7.52642498410992	0.996573357621974	54195.7439634811	3303.02855861411	-104.922323655153	11.2772120743885	0.988979461404354	1132.10724214442	1185.26891683697	0.000704637151500697	0.000981328535289474	0.958279805753514	0.942337477701094	0.00584701787422659	0.000145747492128033	0.13811607552715	0.0354974365222644	0.997520778779109	0.00445427857867874	0.00020264918186004	0.162262754621777	0.0565987213511157	0.991788658988909	60793.8079868719	5839.23065671333
LORA	CELL4	298.15	LORA_CELL4_1_25.CSV	1	1.91533333333334	0.0184019723395766	2.89533333333334	3.302	212.221996624724	175.045137914715	64.431035842833	0.0999999999999996	0.14666666666668	208158.773130318	172131.432398248	1.20930134740712	3729.45425192103	0.00596301627670497	0.00721108361802989	84002.8927355227	83531.7877967906	65114.8720117993	2204.44525675285	-69.5861648176746	7.52642498410992	0.996573357621974	54195.7439634811	3303.02855861411	-104.922323655153	11.2772120743885	0.988979461404354	1298.85468505856	1317.6096770655	0.00109020082993977	0.000735753899100324	1.13979116484421	1.03325287853502	0.00584701787422659	0.000145747492128033	0.13811607552715	0.0354974365222644	0.997520778779109	0.00445427857867874	0.00020264918186004	0.162262754621777	0.0565987213511157	0.991788658988909	60793.8079868719	5839.23065671333
LORA	CELL4	298.15	LORA_CELL4_09_25.CSV	0.9	2.1245	0.0198175086733842	3.21783333333334	3.6745	207.652074774111	173.301880717418	70.0349100760642	0.106666666666681	0.16	218288.586159693	184266.936096252	1.18463241851305	3985.41089707576	0.00598364613199518	0.0070884211888717	83994.3313063585	83574.3180003728	65114.8720117993	2204.44525675285	-69.5861648176746	7.52642498410992	0.996573357621974	54195.7439634811	3303.02855861411	-104.922323655153	11.2772120743885	0.988979461404354	1564.71476855349	1344.65463127032	0.000691032346355114	0.00117609956243983	1.3034222265359	1.1015312793032	0.00584701787422659	0.000145747492128033	0.13811607552715	0.0354974365222644	0.997520778779109	0.00445427857867874	0.00020264918186004	0.162262754621777	0.0565987213511157	0.991788658988909	60793.8079868719	5839.23065671333
LORA	CELL4	298.15	LORA_CELL4_07_25.CSV	0.7	2.7245	0.0240641176748287	4.15116666666667	4.73783333333334	180.909625277803	157.237827717995	88.2984069398124	0.13333333333334	0.20666666666666	218928.895909901	177531.32384895	1.23318460744524	4144.51602398812	0.00584761369517355	0.00721118719917401	84051.3381335672	83531.7521891413	65114.8720117993	2204.44525675285	-69.5861648176746	7.52642498410992	0.996573357621974	54195.7439634811	3303.02855861411	-104.922323655153	11.2772120743885	0.988979461404354	1897.51863967616	1564.81190967811	0.000741744398600184	0.00131878139097245	1.60023716207015	1.39506270050304	0.00584701787422659	0.000145747492128033	0.13811607552715	0.0354974365222644	0.997520778779109	0.00445427857867874	0.00020264918186004	0.162262754621777	0.0565987213511157	0.991788658988909	60793.8079868719	5839.23065671333
LORA	CELL4	298.15	LORA_CELL4_06_25.CSV	0.6	3.176	0.0283107266762644	4.85266666666667	5.506	159.120102749627	146.205496932229	109.071073743706	0.159999999999998	0.273333333333339	220293.522512224	181375.834294197	1.21456931332374	3675.32347047406	0.00593363620383973	0.00720681244961051	84015.1367891213	83533.2565237437	65114.8720117993	2204.44525675285	-69.5861648176746	7.52642498410992	0.996573357621974	54195.7439634811	3303.02855861411	-104.922323655153	11.2772120743885	0.988979461404354	2005.14624195804	1596.03403738153	0.000822666528054621	0.0015136038330353	1.85285435480977	1.6684511183312	0.00584701787422659	0.000145747492128033	0.13811607552715	0.0354974365222644	0.997520778779109	0.00445427857867874	0.00020264918186004	0.162262754621777	0.0565987213511157	0.991788658988909	60793.8079868719	5839.23065671333
LORA	CELL4	298.15	LORA_CELL4_05_25.CSV	0.5	3.79666666666667		5.79532356551184	6.73425183372368				0.136848033450865	0.236981884348601									65114.8720117993	2204.44525675285	-69.5861648176746	7.52642498410992	0.996573357621974	54195.7439634811	3303.02855861411	-104.922323655153	11.2772120743885	0.988979461404354	2365.61908884625	1704.10393810884	0.000844876890057538	0.00172382980953442	2.1526245639662	1.9664018930074	0.00584701787422659	0.000145747492128033	0.13811607552715	0.0354974365222644	0.997520778779109	0.00445427857867874	0.00020264918186004	0.162262754621777	0.0565987213511157	0.991788658988909	60793.8079868719	5839.23065671333
LORA	CELL4	303.15	LORA_CELL4_12_30.CSV	1.2	1.59283333333334	0.0155708996719442	2.33616666666667	2.5895	192.656586682007	177.786642899819	99.3012301044461	0.0933333333333399	0.14	216680.703215858	206214.443795913	1.0507542499317	2685.54510823478	0.00864779377030217	0.00908670605667789	84516.6019696779	84391.8157888777	65114.8720117993	2204.44525675285	-69.5861648176746	7.52642498410992	0.996573357621974	54195.7439634811	3303.02855861411	-104.922323655153	11.2772120743885	0.988979461404354	1134.49535908486	962.877880727827	0.000639896050262291	0.00107736257390154	1.57927865902809	1.27898658643341	0.00731291627190198	0.000713887444105624	0.640735899575403	0.16746196034357	0.963280965344407	0.00728981092699217	0.000662465045019535	0.269241782032734	0.177747308203167	0.968022903264478	60793.8079868719	5839.23065671333
LORA	CELL4	303.15	LORA_CELL4_1_30.CSV	1	1.90833333333334		2.78430857418343	3.17539917232409				0.0795022422539944	0.104408083300562									65114.8720117993	2204.44525675285	-69.5861648176746	7.52642498410992	0.996573357621974	54195.7439634811	3303.02855861411	-104.922323655153	11.2772120743885	0.988979461404354	1346.38836807693	1633.33610300725	0.00065061111757914	0.0007757532798411	1.86616336989352	1.69334986297499	0.00731291627190198	0.000713887444105624	0.640735899575403	0.16746196034357	0.963280965344407	0.00728981092699217	0.000662465045019535	0.269241782032734	0.177747308203167	0.968022903264478	60793.8079868719	5839.23065671333
LORA	CELL4	303.15	LORA_CELL4_09_30.CSV	0.9	2.11633333333334		3.09554847483913	3.53616381549032				0.0799275034811608	0.112236236303737									65114.8720117993	2204.44525675285	-69.5861648176746	7.52642498410992	0.996573357621974	54195.7439634811	3303.02855861411	-104.922323655153	11.2772120743885	0.988979461404354	1664.59730872879	1774.81154733542	0.000588259476553876	0.000799989432280073	2.06029789723539	1.88194359484987	0.00731291627190198	0.000713887444105624	0.640735899575403	0.16746196034357	0.963280965344407	0.00728981092699217	0.000662465045019535	0.269241782032734	0.177747308203167	0.968022903264478	60793.8079868719	5839.23065671333
LORA	CELL4	303.15	LORA_CELL4_07_30.CSV	0.7	2.70916666666667		3.97855427992969	4.563092051781				0.118206250159764	0.0994913755773106									65114.8720117993	2204.44525675285	-69.5861648176746	7.52642498410992	0.996573357621974	54195.7439634811	3303.02855861411	-104.922323655153	11.2772120743885	0.988979461404354	2728.02951659302	1805.35696151984	0.000679584063822617	0.0007031227842024	2.54215221662717	2.43193865880413	0.00731291627190198	0.000713887444105624	0.640735899575403	0.16746196034357	0.963280965344407	0.00728981092699217	0.000662465045019535	0.269241782032734	0.177747308203167	0.968022903264478	60793.8079868719	5839.23065671333
LORA	CELL4	303.15	LORA_CELL4_06_30.CSV	0.6	3.1555		4.66504146321806	5.33037235039172				0.156758927046301	0.116124826046101									65114.8720117993	2204.44525675285	-69.5861648176746	7.52642498410992	0.996573357621974	54195.7439634811	3303.02855861411	-104.922323655153	11.2772120743885	0.988979461404354	2134.75688678136	1874.06816699746	0.00101879158411843	0.000805489090419042	2.54402670788094	2.46844027936016	0.00731291627190198	0.000713887444105624	0.640735899575403	0.16746196034357	0.963280965344407	0.00728981092699217	0.000662465045019535	0.269241782032734	0.177747308203167	0.968022903264478	60793.8079868719	5839.23065671333
LORA	CELL4	303.15	LORA_CELL4_05_30.CSV	0.5	3.77916666666667		5.59705830538763	6.43876760448734				0.157896166138099	0.125471083048613									65114.8720117993	2204.44525675285	-69.5861648176746	7.52642498410992	0.996573357621974	54195.7439634811	3303.02855861411	-104.922323655153	11.2772120743885	0.988979461404354	3146.55428288056	2328.05981469286	0.000845242350430993	0.00078086122497707	3.10592480087875	3.07250414650586	0.00731291627190198	0.000713887444105624	0.640735899575403	0.16746196034357	0.963280965344407	0.00728981092699217	0.000662465045019535	0.269241782032734	0.177747308203167	0.968022903264478	60793.8079868719	5839.23065671333
LORA	CELL4	308.15	LORA_CELL4_12_35.CSV	1.2	1.581		2.24165992719304	2.5171815895379				0.0904547278725047	0.0688784698833043									65114.8720117993	2204.44525675285	-69.5861648176746	7.52642498410992	0.996573357621974	54195.7439634811	3303.02855861411	-104.922323655153	11.2772120743885	0.988979461404354	1187.96348953383	1020.31528421584	0.000788055860121818	0.000647505665565703	2.30272972334772	2.08909098398753	0.017024091791295	0.00383353862697184	1.50582752960265	1.72162594510237	0.831372813938492	0.0127721105018248	0.00332567004954991	1.42562830753597	1.58479135213844	0.786657004255514	60793.8079868719	5839.23065671333
LORA	CELL4	308.15	LORA_CELL4_1_35.CSV	1	1.89516666666667		2.69249446144362	3.04445722670173				0.0749312835795212	0.090210982025831									65114.8720117993	2204.44525675285	-69.5861648176746	7.52642498410992	0.996573357621974	54195.7439634811	3303.02855861411	-104.922323655153	11.2772120743885	0.988979461404354	1255.72027657554	1800.05718315121	0.000634956534230168	0.000638474472251539	2.67060155502891	2.52633537918039	0.017024091791295	0.00383353862697184	1.50582752960265	1.72162594510237	0.831372813938492	0.0127721105018248	0.00332567004954991	1.42562830753597	1.58479135213844	0.786657004255514	60793.8079868719	5839.23065671333
LORA	CELL4	308.15	LORA_CELL4_09_35.CSV	0.9	2.10233333333334		3.0013789153612	3.39271602867641				0.0688400447103319	0.115459438143011									65114.8720117993	2204.44525675285	-69.5861648176746	7.52642498410992	0.996573357621974	54195.7439634811	3303.02855861411	-104.922323655153	11.2772120743885	0.988979461404354	1891.5881239664	1385.23553806249	0.000475286121030771	0.000931525837943714	3.07179225083514	2.79486868666582	0.017024091791295	0.00383353862697184	1.50582752960265	1.72162594510237	0.831372813938492	0.0127721105018248	0.00332567004954991	1.42562830753597	1.58479135213844	0.786657004255514	60793.8079868719	5839.23065671333
LORA	CELL4	308.15	LORA_CELL4_07_35.CSV	0.7	2.69		3.79774929149404	4.43310006800766				0.0560396199685124	0.135929096238757									65114.8720117993	2204.44525675285	-69.5861648176746	7.52642498410992	0.996573357621974	54195.7439634811	3303.02855861411	-104.922323655153	11.2772120743885	0.988979461404354	4333.49243387162	1823.74966277797	0.000255625066478854	0.000955778144108073	5.092135085329	5.07540075261945	0.017024091791295	0.00383353862697184	1.50582752960265	1.72162594510237	0.831372813938492	0.0127721105018248	0.00332567004954991	1.42562830753597	1.58479135213844	0.786657004255514	60793.8079868719	5839.23065671333
LORA	CELL4	308.15	LORA_CELL4_06_35.CSV	0.6	3.134		3.63437909266406	5.88664319377384				0.0160555227376359	0.14295310042421									65114.8720117993	2204.44525675285	-69.5861648176746	7.52642498410992	0.996573357621974	54195.7439634811	3303.02855861411	-104.922323655153	11.2772120743885	0.988979461404354	10771.9630336797	4112.04753721392	4.64519875439206e-05	0.000669409380329992	10.4251526531725	10.3351777110156	0.017024091791295	0.00383353862697184	1.50582752960265	1.72162594510237	0.831372813938492	0.0127721105018248	0.00332567004954991	1.42562830753597	1.58479135213844	0.786657004255514	60793.8079868719	5839.23065671333
LORA	CELL4	308.15	LORA_CELL4_05_35.CSV	0.5	3.75833333333334		16.947877489141	17.2352070268318				0.43239451099773	0.476404571239082									65114.8720117993	2204.44525675285	-69.5861648176746	7.52642498410992	0.996573357621974	54195.7439634811	3303.02855861411	-104.922323655153	11.2772120743885	0.988979461404354	10773.6637167123	8500.67037138864	0.00125090907307539	0.00155158870766248	18.4811162242722	13.7109491023637	0.017024091791295	0.00383353862697184	1.50582752960265	1.72162594510237	0.831372813938492	0.0127721105018248	0.00332567004954991	1.42562830753597	1.58479135213844	0.786657004255514	60793.8079868719	5839.23065671333
LORA	CELL4	313.15	LORA_CELL4_12_40.CSV	1.2	1.57533333333334		2.18563688656263	2.40490134896017				0.0824002265526709	0.0870411768946401									65114.8720117993	2204.44525675285	-69.5861648176746	7.52642498410992	0.996573357621974	54195.7439634811	3303.02855861411	-104.922323655153	11.2772120743885	0.988979461404354	608.38770549848	1007.39532980853	0.0010031490572763	0.000823478123314815	2.98145465668579	2.82149900887413	0.0136804963971713	0.00660431921865164	0.611124717949412	1.44572036673401	0.517542873827061	0.0158463113874262	0.0054661289379204	-0.29620596968805	1.36818841670225	0.6775287041984	60793.8079868719	5839.23065671333
LORA	CELL4	313.15	LORA_CELL4_1_40.CSV	1	1.88		2.6614889442818	2.85684683558065				0.128309256372129	0.115500590696968									65114.8720117993	2204.44525675285	-69.5861648176746	7.52642498410992	0.996573357621974	54195.7439634811	3303.02855861411	-104.922323655153	11.2772120743885	0.988979461404354	411.410285009469	793.286349149887	0.00189953672223778	0.00123139246834068	2.00493104590822	1.98870661248131	0.0136804963971713	0.00660431921865164	0.611124717949412	1.44572036673401	0.517542873827061	0.0158463113874262	0.0054661289379204	-0.29620596968805	1.36818841670225	0.6775287041984	60793.8079868719	5839.23065671333
LORA	CELL4	313.15	LORA_CELL4_09_40.CSV	0.9	2.091		2.96502224466023	3.19132703539892				0.159277586064061	0.127352080615921									65114.8720117993	2204.44525675285	-69.5861648176746	7.52642498410992	0.996573357621974	54195.7439634811	3303.02855861411	-104.922323655153	11.2772120743885	0.988979461404354	333.949721344608	827.898169011328	0.00261722705184807	0.00132906083934565	2.61783888959469	2.69573754557091	0.0136804963971713	0.00660431921865164	0.611124717949412	1.44572036673401	0.517542873827061	0.0158463113874262	0.0054661289379204	-0.29620596968805	1.36818841670225	0.6775287041984	60793.8079868719	5839.23065671333
LORA	CELL4	313.15	LORA_CELL4_07_40.CSV	0.7	2.681		2.72860835932485	5.06000240804236				0.0683389835006645	0.265316217264337									65114.8720117993	2204.44525675285	-69.5861648176746	7.52642498410992	0.996573357621974	54195.7439634811	3303.02855861411	-104.922323655153	11.2772120743885	0.988979461404354	5.38238605540528	891.677100494722	0.00884521452656445	0.00266800886410836	3.8302275028947	4.36784865909106	0.0136804963971713	0.00660431921865164	0.611124717949412	1.44572036673401	0.517542873827061	0.0158463113874262	0.0054661289379204	-0.29620596968805	1.36818841670225	0.6775287041984	60793.8079868719	5839.23065671333
LORA	CELL4	313.15	LORA_CELL4_06_40.CSV	0.6	3.125		4.61660597680251	4.70898401592282				0.32831887313488	0.257187515874967									65114.8720117993	2204.44525675285	-69.5861648176746	7.52642498410992	0.996573357621974	54195.7439634811	3303.02855861411	-104.922323655153	11.2772120743885	0.988979461404354	228.908530025838	420.675544830674	0.00651616598400306	0.00376533419968682	2.95583065743573	2.85883170358563	0.0136804963971713	0.00660431921865164	0.611124717949412	1.44572036673401	0.517542873827061	0.0158463113874262	0.0054661289379204	-0.29620596968805	1.36818841670225	0.6775287041984	60793.8079868719	5839.23065671333
LORA	CELL4	313.15	LORA_CELL4_05_40.CSV	0.5	3.7415		5.51866181362647	5.70188248663158				0.340457276428755	0.3152362239572									65114.8720117993	2204.44525675285	-69.5861648176746	7.52642498410992	0.996573357621974	54195.7439634811	3303.02855861411	-104.922323655153	11.2772120743885	0.988979461404354	302.185866586676	428.898807137837	0.00588102227844175	0.00457073429444527	6.24796205046582	6.23651675074086	0.0136804963971713	0.00660431921865164	0.611124717949412	1.44572036673401	0.517542873827061	0.0158463113874262	0.0054661289379204	-0.29620596968805	1.36818841670225	0.6775287041984	60793.8079868719	5839.23065671333
[truncated: 8 more columns]
