# Supplementary material for: Phase-Specific Parameter Estimation in Chiral HPLC Using 1‑Site, 2‑Site Stochastic Models, and Unified Equation Approach
Source: Anal Chem. 2026 Apr 29;98(18):13925–39. doi: 10.1021/acs.analchem.6c01634 (PMC13177292; doi:10.1021/acs.analchem.6c01634)
Supplement: Supplementary file 2 [file ac6c01634_si_002.zip › SupportingInformation/02_Batman_fitting/failed.csv]

basename	failed	error	failed2	error2
LORA_ACN_CELL2_05_10.CSV
LORA_ACN_CELL2_05_15.CSV
LORA_ACN_CELL2_05_20.CSV
LORA_ACN_CELL2_05_25.CSV
LORA_ACN_CELL2_05_30.CSV
LORA_ACN_CELL2_05_35.CSV
LORA_ACN_CELL2_05_40.CSV	1		1
LORA_ACN_CELL2_06_10.CSV
LORA_ACN_CELL2_06_15.CSV
LORA_ACN_CELL2_06_20.CSV
LORA_ACN_CELL2_06_25.CSV
LORA_ACN_CELL2_06_30.CSV
LORA_ACN_CELL2_06_35.CSV
LORA_ACN_CELL2_06_40.CSV
LORA_ACN_CELL2_07_10.CSV
LORA_ACN_CELL2_07_15.CSV
LORA_ACN_CELL2_07_20.CSV
LORA_ACN_CELL2_07_25.CSV
LORA_ACN_CELL2_07_30.CSV
LORA_ACN_CELL2_07_35.CSV
LORA_ACN_CELL2_07_40.CSV
LORA_ACN_CELL2_09_10.CSV
LORA_ACN_CELL2_09_15.CSV
LORA_ACN_CELL2_09_20.CSV
LORA_ACN_CELL2_09_25.CSV
LORA_ACN_CELL2_09_30.CSV
LORA_ACN_CELL2_09_35.CSV
LORA_ACN_CELL2_09_40.CSV
LORA_ACN_CELL2_1_10.CSV
LORA_ACN_CELL2_1_15.CSV			1
LORA_ACN_CELL2_1_20.CSV
LORA_ACN_CELL2_1_25.CSV
LORA_ACN_CELL2_1_30.CSV
LORA_ACN_CELL2_1_35.CSV
LORA_ACN_CELL2_1_40.CSV
LORA_ACN_CELL2_12_10.CSV
LORA_ACN_CELL2_12_15.CSV
LORA_ACN_CELL2_12_20.CSV
LORA_ACN_CELL2_12_25.CSV
LORA_ACN_CELL2_12_30.CSV
LORA_ACN_CELL2_12_35.CSV
LORA_ACN_CELL2_12_40.CSV
LORA_ACN_CELL4_05_10.CSV
LORA_ACN_CELL4_05_15.CSV
LORA_ACN_CELL4_05_20.CSV
LORA_ACN_CELL4_05_25.CSV
LORA_ACN_CELL4_05_30.CSV
LORA_ACN_CELL4_05_35.CSV
LORA_ACN_CELL4_05_40.CSV
LORA_ACN_CELL4_06_10.CSV
LORA_ACN_CELL4_06_15.CSV
LORA_ACN_CELL4_06_20.CSV
LORA_ACN_CELL4_06_25.CSV
LORA_ACN_CELL4_06_30.CSV
LORA_ACN_CELL4_06_35.CSV
LORA_ACN_CELL4_06_40.CSV
LORA_ACN_CELL4_07_10.CSV
LORA_ACN_CELL4_07_15.CSV
LORA_ACN_CELL4_07_20.CSV
LORA_ACN_CELL4_07_25.CSV
LORA_ACN_CELL4_07_30.CSV
LORA_ACN_CELL4_07_35.CSV
LORA_ACN_CELL4_07_40.CSV
LORA_ACN_CELL4_09_10.CSV
LORA_ACN_CELL4_09_15.CSV
LORA_ACN_CELL4_09_20.CSV
LORA_ACN_CELL4_09_25.CSV
LORA_ACN_CELL4_09_30.CSV
LORA_ACN_CELL4_09_35.CSV
LORA_ACN_CELL4_09_40.CSV
LORA_ACN_CELL4_1_10.CSV
LORA_ACN_CELL4_1_15.CSV
LORA_ACN_CELL4_1_20.CSV
LORA_ACN_CELL4_1_25.CSV
LORA_ACN_CELL4_1_30.CSV
LORA_ACN_CELL4_1_35.CSV
LORA_ACN_CELL4_1_40.CSV
LORA_ACN_CELL4_12_10.CSV
LORA_ACN_CELL4_12_15.CSV
LORA_ACN_CELL4_12_20.CSV
LORA_ACN_CELL4_12_25.CSV
LORA_ACN_CELL4_12_30.CSV
LORA_ACN_CELL4_12_35.CSV
LORA_ACN_CELL4_12_40.CSV
LORA_ET_CELL1_05_10.CSV
LORA_ET_CELL1_05_15.CSV
LORA_ET_CELL1_05_20.CSV
LORA_ET_CELL1_05_25.CSV
LORA_ET_CELL1_05_30.CSV
LORA_ET_CELL1_05_35.CSV
LORA_ET_CELL1_05_40.CSV
LORA_ET_CELL1_06_10.CSV
LORA_ET_CELL1_06_15.CSV
LORA_ET_CELL1_06_20.CSV
LORA_ET_CELL1_06_25.CSV
LORA_ET_CELL1_06_30.CSV
LORA_ET_CELL1_06_35.CSV
LORA_ET_CELL1_06_40.CSV
LORA_ET_CELL1_07_10.CSV
LORA_ET_CELL1_07_15.CSV
LORA_ET_CELL1_07_20.CSV
LORA_ET_CELL1_07_25.CSV
LORA_ET_CELL1_07_30.CSV
LORA_ET_CELL1_07_35.CSV
LORA_ET_CELL1_07_40.CSV
LORA_ET_CELL1_09_10.CSV
LORA_ET_CELL1_09_15.CSV
LORA_ET_CELL1_09_20.CSV
LORA_ET_CELL1_09_25.CSV
LORA_ET_CELL1_09_30.CSV
LORA_ET_CELL1_09_35.CSV
LORA_ET_CELL1_09_40.CSV
LORA_ET_CELL1_1_10.CSV
LORA_ET_CELL1_1_15.CSV
LORA_ET_CELL1_1_20.CSV
LORA_ET_CELL1_1_25.CSV
LORA_ET_CELL1_1_30.CSV
LORA_ET_CELL1_1_35.CSV
LORA_ET_CELL1_1_40.CSV
LORA_ET_CELL1_12_10.CSV
LORA_ET_CELL1_12_15.CSV
LORA_ET_CELL1_12_20.CSV
LORA_ET_CELL1_12_25.CSV
LORA_ET_CELL1_12_30.CSV
LORA_ET_CELL1_12_35.CSV
LORA_ET_CELL1_12_40.CSV
LORA_ET_CELL2_05_10.CSV
LORA_ET_CELL2_05_15.CSV
LORA_ET_CELL2_05_20.CSV
LORA_ET_CELL2_05_25.CSV
LORA_ET_CELL2_05_30.CSV
LORA_ET_CELL2_05_35.CSV
LORA_ET_CELL2_05_40.CSV
LORA_ET_CELL2_06_10.CSV
LORA_ET_CELL2_06_15.CSV
LORA_ET_CELL2_06_20.CSV
LORA_ET_CELL2_06_25.CSV
LORA_ET_CELL2_06_30.CSV
LORA_ET_CELL2_06_35.CSV
LORA_ET_CELL2_06_40.CSV
LORA_ET_CELL2_07_10.CSV
LORA_ET_CELL2_07_15.CSV
LORA_ET_CELL2_07_20.CSV
LORA_ET_CELL2_07_25.CSV
LORA_ET_CELL2_07_30.CSV
LORA_ET_CELL2_07_35.CSV
LORA_ET_CELL2_07_40.CSV
LORA_ET_CELL2_09_10.CSV
LORA_ET_CELL2_09_15.CSV
LORA_ET_CELL2_09_20.CSV
LORA_ET_CELL2_09_25.CSV
LORA_ET_CELL2_09_30.CSV
LORA_ET_CELL2_09_35.CSV
LORA_ET_CELL2_09_40.CSV
LORA_ET_CELL2_1_10.CSV
LORA_ET_CELL2_1_15.CSV
LORA_ET_CELL2_1_20.CSV
LORA_ET_CELL2_1_25.CSV
LORA_ET_CELL2_1_30.CSV
LORA_ET_CELL2_1_35.CSV
LORA_ET_CELL2_1_40.CSV
LORA_ET_CELL2_12_10.CSV
LORA_ET_CELL2_12_15.CSV
LORA_ET_CELL2_12_20.CSV
LORA_ET_CELL2_12_25.CSV
LORA_ET_CELL2_12_30.CSV
LORA_ET_CELL2_12_35.CSV
LORA_ET_CELL2_12_40.CSV
LORA_ET_CELL3_05_10.CSV
LORA_ET_CELL3_05_15.CSV
LORA_ET_CELL3_05_20.CSV
LORA_ET_CELL3_05_25.CSV
LORA_ET_CELL3_05_30.CSV
LORA_ET_CELL3_05_35.CSV
LORA_ET_CELL3_05_40.CSV
LORA_ET_CELL3_06_10.CSV
LORA_ET_CELL3_06_15.CSV
LORA_ET_CELL3_06_20.CSV
LORA_ET_CELL3_06_25.CSV
LORA_ET_CELL3_06_30.CSV
LORA_ET_CELL3_06_35.CSV	1
LORA_ET_CELL3_06_40.CSV
LORA_ET_CELL3_07_10.CSV
LORA_ET_CELL3_07_15.CSV
LORA_ET_CELL3_07_20.CSV
LORA_ET_CELL3_07_25.CSV
LORA_ET_CELL3_07_30.CSV
LORA_ET_CELL3_07_35.CSV	1
LORA_ET_CELL3_07_40.CSV
LORA_ET_CELL3_09_10.CSV
LORA_ET_CELL3_09_15.CSV
LORA_ET_CELL3_09_20.CSV
LORA_ET_CELL3_09_25.CSV
LORA_ET_CELL3_09_30.CSV
LORA_ET_CELL3_09_35.CSV
LORA_ET_CELL3_09_40.CSV
LORA_ET_CELL3_1_10.CSV
LORA_ET_CELL3_1_15.CSV
LORA_ET_CELL3_1_20.CSV
LORA_ET_CELL3_1_25.CSV
LORA_ET_CELL3_1_30.CSV
LORA_ET_CELL3_1_35.CSV
LORA_ET_CELL3_1_40.CSV
LORA_ET_CELL3_12_10.CSV
LORA_ET_CELL3_12_15.CSV
LORA_ET_CELL3_12_20.CSV
LORA_ET_CELL3_12_25.CSV
LORA_ET_CELL3_12_30.CSV
LORA_ET_CELL3_12_35.CSV
LORA_ET_CELL3_12_40.CSV	1		1
LORA_ET_CELL4_05_10.CSV
LORA_ET_CELL4_05_15.CSV
LORA_ET_CELL4_05_20.CSV
LORA_ET_CELL4_05_25.CSV
LORA_ET_CELL4_05_30.CSV
LORA_ET_CELL4_05_35.CSV
LORA_ET_CELL4_05_40.CSV
LORA_ET_CELL4_06_10.CSV
LORA_ET_CELL4_06_15.CSV
LORA_ET_CELL4_06_20.CSV
LORA_ET_CELL4_06_25.CSV
LORA_ET_CELL4_06_30.CSV
LORA_ET_CELL4_06_35.CSV
LORA_ET_CELL4_06_40.CSV
LORA_ET_CELL4_07_10.CSV
LORA_ET_CELL4_07_15.CSV
LORA_ET_CELL4_07_20.CSV
LORA_ET_CELL4_07_25.CSV
LORA_ET_CELL4_07_30.CSV
LORA_ET_CELL4_07_35.CSV
LORA_ET_CELL4_07_40.CSV
LORA_ET_CELL4_09_10.CSV
LORA_ET_CELL4_09_15.CSV
LORA_ET_CELL4_09_20.CSV
LORA_ET_CELL4_09_25.CSV
LORA_ET_CELL4_09_30.CSV
LORA_ET_CELL4_09_35.CSV
LORA_ET_CELL4_09_40.CSV
LORA_ET_CELL4_1_10.CSV
LORA_ET_CELL4_1_15.CSV
LORA_ET_CELL4_1_20.CSV
LORA_ET_CELL4_1_25.CSV
LORA_ET_CELL4_1_30.CSV
LORA_ET_CELL4_1_35.CSV
LORA_ET_CELL4_1_40.CSV
LORA_ET_CELL4_12_10.CSV
LORA_ET_CELL4_12_15.CSV
LORA_ET_CELL4_12_20.CSV
LORA_ET_CELL4_12_25.CSV
LORA_ET_CELL4_12_30.CSV
LORA_ET_CELL4_12_35.CSV
LORA_ET_CELL4_12_40.CSV
LORA_ME_CELL1_05_10.CSV
LORA_ME_CELL1_05_15.CSV
LORA_ME_CELL1_05_20.CSV
LORA_ME_CELL1_05_25.CSV
LORA_ME_CELL1_05_30.CSV
LORA_ME_CELL1_05_35.CSV	1		1
LORA_ME_CELL1_05_40.CSV
LORA_ME_CELL1_06_10.CSV
LORA_ME_CELL1_06_15.CSV
LORA_ME_CELL1_06_20.CSV
LORA_ME_CELL1_06_25.CSV
LORA_ME_CELL1_06_30.CSV
LORA_ME_CELL1_06_35.CSV
LORA_ME_CELL1_06_40.CSV
LORA_ME_CELL1_07_10.CSV
LORA_ME_CELL1_07_15.CSV
LORA_ME_CELL1_07_20.CSV
LORA_ME_CELL1_07_25.CSV
LORA_ME_CELL1_07_30.CSV
LORA_ME_CELL1_07_35.CSV
LORA_ME_CELL1_07_40.CSV
LORA_ME_CELL1_09_10.CSV
LORA_ME_CELL1_09_15.CSV
LORA_ME_CELL1_09_20.CSV
LORA_ME_CELL1_09_25.CSV
LORA_ME_CELL1_09_30.CSV
LORA_ME_CELL1_09_35.CSV
LORA_ME_CELL1_09_40.CSV
LORA_ME_CELL1_1_10.CSV
LORA_ME_CELL1_1_15.CSV
LORA_ME_CELL1_1_20.CSV
LORA_ME_CELL1_1_25.CSV
LORA_ME_CELL1_1_30.CSV
LORA_ME_CELL1_1_35.CSV
LORA_ME_CELL1_1_40.CSV
LORA_ME_CELL1_12_10.CSV
LORA_ME_CELL1_12_15.CSV
LORA_ME_CELL1_12_20.CSV
LORA_ME_CELL1_12_25.CSV
LORA_ME_CELL1_12_30.CSV
LORA_ME_CELL1_12_35.CSV
LORA_ME_CELL1_12_40.CSV
LORA_ME_CELL2_05_10.CSV
LORA_ME_CELL2_05_15.CSV
LORA_ME_CELL2_05_20.CSV
LORA_ME_CELL2_05_25.CSV
LORA_ME_CELL2_05_30.CSV
LORA_ME_CELL2_05_35.CSV
LORA_ME_CELL2_05_40.CSV
LORA_ME_CELL2_06_10.CSV
LORA_ME_CELL2_06_15.CSV
LORA_ME_CELL2_06_20.CSV
LORA_ME_CELL2_06_25.CSV
LORA_ME_CELL2_06_30.CSV
LORA_ME_CELL2_06_35.CSV
LORA_ME_CELL2_06_40.CSV
LORA_ME_CELL2_07_10.CSV
LORA_ME_CELL2_07_15.CSV
LORA_ME_CELL2_07_20.CSV
LORA_ME_CELL2_07_25.CSV
LORA_ME_CELL2_07_30.CSV
LORA_ME_CELL2_07_35.CSV
LORA_ME_CELL2_07_40.CSV
LORA_ME_CELL2_09_10.CSV
LORA_ME_CELL2_09_15.CSV
LORA_ME_CELL2_09_20.CSV
LORA_ME_CELL2_09_25.CSV
LORA_ME_CELL2_09_30.CSV
LORA_ME_CELL2_09_35.CSV
LORA_ME_CELL2_09_40.CSV
LORA_ME_CELL2_1_10.CSV
LORA_ME_CELL2_1_15.CSV
LORA_ME_CELL2_1_20.CSV
LORA_ME_CELL2_1_25.CSV
LORA_ME_CELL2_1_30.CSV
LORA_ME_CELL2_1_35.CSV
LORA_ME_CELL2_1_40.CSV
LORA_ME_CELL2_12_10.CSV
LORA_ME_CELL2_12_15.CSV
LORA_ME_CELL2_12_20.CSV
LORA_ME_CELL2_12_25.CSV
LORA_ME_CELL2_12_30.CSV
LORA_ME_CELL2_12_35.CSV
LORA_ME_CELL2_12_40.CSV
LORA_ME_CELL3_05_10.CSV
LORA_ME_CELL3_05_15.CSV
LORA_ME_CELL3_05_20.CSV
LORA_ME_CELL3_05_25.CSV
LORA_ME_CELL3_05_30.CSV
LORA_ME_CELL3_05_35.CSV
LORA_ME_CELL3_05_40.CSV
LORA_ME_CELL3_06_10.CSV
LORA_ME_CELL3_06_15.CSV
LORA_ME_CELL3_06_20.CSV
LORA_ME_CELL3_06_25.CSV
LORA_ME_CELL3_06_30.CSV
LORA_ME_CELL3_06_35.CSV
LORA_ME_CELL3_06_40.CSV
LORA_ME_CELL3_07_10.CSV
LORA_ME_CELL3_07_15.CSV
LORA_ME_CELL3_07_20.CSV
LORA_ME_CELL3_07_25.CSV
LORA_ME_CELL3_07_30.CSV
LORA_ME_CELL3_07_35.CSV
LORA_ME_CELL3_07_40.CSV
LORA_ME_CELL3_09_10.CSV
LORA_ME_CELL3_09_15.CSV
LORA_ME_CELL3_09_20.CSV
LORA_ME_CELL3_09_25.CSV
LORA_ME_CELL3_09_30.CSV
LORA_ME_CELL3_09_35.CSV
LORA_ME_CELL3_09_40.CSV
LORA_ME_CELL3_1_10.CSV
LORA_ME_CELL3_1_15.CSV
LORA_ME_CELL3_1_20.CSV
LORA_ME_CELL3_1_25.CSV
LORA_ME_CELL3_1_30.CSV
LORA_ME_CELL3_1_35.CSV
LORA_ME_CELL3_1_40.CSV
LORA_ME_CELL3_12_10.CSV
LORA_ME_CELL3_12_15.CSV
LORA_ME_CELL3_12_20.CSV
LORA_ME_CELL3_12_25.CSV
LORA_ME_CELL3_12_30.CSV
LORA_ME_CELL3_12_35.CSV
LORA_ME_CELL3_12_40.CSV
LORA_ME_CELL4_05_10.CSV
LORA_ME_CELL4_05_15.CSV
LORA_ME_CELL4_05_20.CSV
LORA_ME_CELL4_05_25.CSV
LORA_ME_CELL4_05_30.CSV
LORA_ME_CELL4_05_35.CSV
LORA_ME_CELL4_05_40.CSV
LORA_ME_CELL4_06_10.CSV
LORA_ME_CELL4_06_15.CSV
LORA_ME_CELL4_06_20.CSV
LORA_ME_CELL4_06_25.CSV
LORA_ME_CELL4_06_30.CSV
LORA_ME_CELL4_06_35.CSV
LORA_ME_CELL4_06_40.CSV
LORA_ME_CELL4_07_10.CSV
LORA_ME_CELL4_07_15.CSV
LORA_ME_CELL4_07_20.CSV
LORA_ME_CELL4_07_25.CSV
LORA_ME_CELL4_07_30.CSV
LORA_ME_CELL4_07_35.CSV
LORA_ME_CELL4_07_40.CSV
LORA_ME_CELL4_09_10.CSV
LORA_ME_CELL4_09_15.CSV
LORA_ME_CELL4_09_20.CSV
LORA_ME_CELL4_09_25.CSV
LORA_ME_CELL4_09_30.CSV
LORA_ME_CELL4_09_35.CSV
LORA_ME_CELL4_09_40.CSV
LORA_ME_CELL4_1_10.CSV
LORA_ME_CELL4_1_15.CSV
LORA_ME_CELL4_1_20.CSV
LORA_ME_CELL4_1_25.CSV
LORA_ME_CELL4_1_30.CSV
LORA_ME_CELL4_1_35.CSV
LORA_ME_CELL4_1_40.CSV
LORA_ME_CELL4_12_10.CSV
LORA_ME_CELL4_12_15.CSV
LORA_ME_CELL4_12_20.CSV
LORA_ME_CELL4_12_25.CSV
LORA_ME_CELL4_12_30.CSV
LORA_ME_CELL4_12_35.CSV
LORA_ME_CELL4_12_40.CSV
