# Supplementary material for: Phase-Specific Parameter Estimation in Chiral HPLC Using 1‑Site, 2‑Site Stochastic Models, and Unified Equation Approach
Source: Anal Chem. 2026 Apr 29;98(18):13925–39. doi: 10.1021/acs.analchem.6c01634 (PMC13177292; doi:10.1021/acs.analchem.6c01634)
Supplement: Supplementary file 2 [file ac6c01634_si_002.zip › SupportingInformation/02_Batman_fitting/ME_2_summary_data.csv]

comp_name	col_name	Temp	file	flow	t_M	s_M	t_A	t_B	h_A	h_B	h_p	w_A	w_B	A	B	K	N	kue_f	kue_r	Gue_f	Gue_r	dHue_f	dHue_f_se	dSue_f	dSue_f_se	EPue_f_r2	dHue_r	dHue_r_se	dSue_r	dSue_r_se	EPue_r_r2	n_A	n_B	tau_A1	tau_A2	tau_B1	tau_B2	a	b	kstoch_f_tA	kstoch_f_tA_se	kstoch_f_tA_intcpt	kstoch_f_tA_intcpt_se	kstoch_f_tA_r2	kstoch_r_tB	kstoch_r_tB_se	kstoch_r_tB_intcpt	kstoch_r_tB_intcpt_se	kstoch_r_tB_r2
LORA	CELL1	283.15	LORA_CELL1_12_10.CSV	1.2	1.78316666666667	0.0240641176748244	2.88983333333334	5.81983333333334	228.58124118176	67.4486791354314	1.53247696234101	0.11333333333333	0.39333333333333	41241.6574466077	29602.0018277537	1.39320501655875	2409.58567025782	0.000991403908223579	0.00138122889837304	83879.1352239162	83098.4579998443	81454.0388884426	2015.64303239429	-14.3078172611341	6.82621245896672	0.997556572139128	77980.9729072925	2316.08397253243	-24.1233124133396	7.84369107784624	0.996483897068001	2114.91916484552	2336.1445478471	0.000417344893377858	0.00326132256023347	0.0013936023137716	0.0105069354980035	0.193228683435658	0.204038840628259	0.00116156116026519	7.33150503726429e-05	-0.000806305113064523	0.0212191496717355	0.984314584685208	0.000518168617653409	3.189655742817e-05	0.0309812227792502	0.0184523191172082	0.985069570327244
LORA	CELL1	283.15	LORA_CELL1_1_10.CSV	1	2.1295	0.0297262630100806	3.4595	6.9695	226.888676978186	68.8335464416038	2.12736214425779	0.13	0.45	42871.6697438588	31029.0389806326	1.38166282786322	2628.4554273005	0.00116190933468864	0.00160536693708658	83505.5246735966	82744.43257547	81454.0388884426	2015.64303239429	-14.3078172611341	6.82621245896672	0.997556572139128	77980.9729072925	2316.08397253243	-24.1233124133396	7.84369107784624	0.996483897068001	2321.62470568992	2565.90832085729	0.000455293647700606	0.00362108845663582	0.00152329239266634	0.0113395439457942	0.262172857421299	0.267216023378272	0.00116156116026519	7.33150503726429e-05	-0.000806305113064523	0.0212191496717355	0.984314584685208	0.000518168617653409	3.189655742817e-05	0.0309812227792502	0.0184523191172082	0.985069570327244
LORA	CELL1	283.15	LORA_CELL1_09_10.CSV	0.9	2.36233333333334	0.0325573356777046	3.839	7.709	229.369779552423	70.7858959746753	2.07426482835765	0.14333333333334	0.48333333333333	42414.0440610736	29835.2710316385	1.42160746641437	2694.20240137262	0.00102351650272583	0.00145503870227336	83804.0884078247	82975.8996476836	81454.0388884426	2015.64303239429	-14.3078172611341	6.82621245896672	0.997556572139128	77980.9729072925	2316.08397253243	-24.1233124133396	7.84369107784624	0.996483897068001	2354.21423104718	2714.23947719311	0.000502778374212409	0.00386966951103134	0.00159696399148899	0.0117128351855482	0.263410804296848	0.267864059017549	0.00116156116026519	7.33150503726429e-05	-0.000806305113064523	0.0212191496717355	0.984314584685208	0.000518168617653409	3.189655742817e-05	0.0309812227792502	0.0184523191172082	0.985069570327244
LORA	CELL1	283.15	LORA_CELL1_07_10.CSV	0.7	3.02116666666667	0.0410505536805889	4.92116666666667	9.87450000000001	217.415632160181	69.8334350625548	2.62537224153643	0.176666666666669	0.580000000000029	41884.8112925235	31070.6478790713	1.34805078592315	2954.89845006271	0.0010174395138567	0.00137156013628379	83818.1079579249	83114.9957995805	81454.0388884426	2015.64303239429	-14.3078172611341	6.82621245896672	0.997556572139128	77980.9729072925	2316.08397253243	-24.1233124133396	7.84369107784624	0.996483897068001	2565.50822600408	3096.87134389553	0.00059329784467198	0.00458337224162766	0.00179498491297388	0.0130500903439475	0.328447740996696	0.326857363799311	0.00116156116026519	7.33150503726429e-05	-0.000806305113064523	0.0212191496717355	0.984314584685208	0.000518168617653409	3.189655742817e-05	0.0309812227792502	0.0184523191172082	0.985069570327244
LORA	CELL1	283.15	LORA_CELL1_06_10.CSV	0.6	3.52066666666667	0.0467126990158412	5.74066666666667	11.4806666666667	220.495655925421	72.511780249837	3.1287837427323	0.20333333333333	0.6533333333334	44003.726804486	33586.75582015	1.31015115124893	3066.05567814719	0.00102124587528938	0.00133798645921859	83809.316957182	83173.3406473355	81454.0388884426	2015.64303239429	-14.3078172611341	6.82621245896672	0.997556572139128	77980.9729072925	2316.08397253243	-24.1233124133396	7.84369107784624	0.996483897068001	2644.01690573895	3292.5466852297	0.000674580215237805	0.00514137781644756	0.00196527963617529	0.0142215209840538	0.391940781034216	0.383187963985077	0.00116156116026519	7.33150503726429e-05	-0.000806305113064523	0.0212191496717355	0.984314584685208	0.000518168617653409	3.189655742817e-05	0.0309812227792502	0.0184523191172082	0.985069570327244
LORA	CELL1	283.15	LORA_CELL1_05_10.CSV	0.5	4.22	0.0537903806849095	6.88333333333334	13.66	199.037628245439	68.7251032297566	4.08407981026117	0.24	0.7466666666666	42747.326518477	33266.4459261766	1.28499830169234	3208.52615172142	0.00106602952726092	0.00136984613208417	83708.279035675	83117.9396553945	81454.0388884426	2015.64303239429	-14.3078172611341	6.82621245896672	0.997556572139128	77980.9729072925	2316.08397253243	-24.1233124133396	7.84369107784624	0.996483897068001	2731.51761244847	3545.40539098227	0.000788705722664127	0.00584144284803754	0.00217172053230209	0.0154950902726621	0.488810688429774	0.462644299233187	0.00116156116026519	7.33150503726429e-05	-0.000806305113064523	0.0212191496717355	0.984314584685208	0.000518168617653409	3.189655742817e-05	0.0309812227792502	0.0184523191172082	0.985069570327244
LORA	CELL1	288.15	LORA_CELL1_12_15.CSV	1.2	1.764	0.0240641176748287	2.77066666666667	5.14066666666667	223.080925562443	81.2044915332635	3.2750038181127	0.10666666666667	0.300000000000001	51173.8678212488	37409.703626047	1.36793031917041	2684.68907280004	0.00179444274811243	0.00245467264115845	83980.7575704098	83230.1569740497	81454.0388884426	2015.64303239429	-14.3078172611341	6.82621245896672	0.997556572139128	77980.9729072925	2316.08397253243	-24.1233124133396	7.84369107784624	0.996483897068001	1975.5561079933	2810.01935457981	0.000414526664391197	0.00296417271938767	0.000974412267433183	0.00711245568315938	0.343696632184901	0.34200126951189	0.00191153400180564	0.000103902263384518	0.0286777862730579	0.0289821335231351	0.988319981554281	0.000935821505589316	3.95986388000009e-05	0.0568645295750792	0.0201203455134847	0.99288892709972
LORA	CELL1	288.15	LORA_CELL1_1_15.CSV	1	2.11066666666667	0.0283107266762687	3.32066666666667	6.15733333333334	212.486927578366	79.4057848842172	3.93174412762764	0.12333333333333	0.343333333333341	50323.8172547945	37669.3524796297	1.33593528803045	2901.55127985017	0.0018071611205534	0.00241425031210393	83963.8369042953	83269.9382277068	81454.0388884426	2015.64303239429	-14.3078172611341	6.82621245896672	0.997556572139128	77980.9729072925	2316.08397253243	-24.1233124133396	7.84369107784624	0.996483897068001	2134.93787196981	3081.331072472	0.000459763953798613	0.00333019846890931	0.00106657755727463	0.00772547818320802	0.40509434123968	0.398817493034416	0.00191153400180564	0.000103902263384518	0.0286777862730579	0.0289821335231351	0.988319981554281	0.000935821505589316	3.95986388000009e-05	0.0568645295750792	0.0201203455134847	0.99288892709972
LORA	CELL1	288.15	LORA_CELL1_09_15.CSV	0.9	2.34833333333334	0.0311417993438927	3.695	6.82833333333334	209.402667552966	80.0601403212871	4.47781177867624	0.13333333333333	0.37333333333333	51232.9240491108	39004.417346474	1.31351594343819	3056.71809215772	0.00184619418274905	0.00242500549372372	83912.6407552664	83259.2889552088	81454.0388884426	2015.64303239429	-14.3078172611341	6.82621245896672	0.997556572139128	77980.9729072925	2316.08397253243	-24.1233124133396	7.84369107784624	0.996483897068001	2262.65420444553	3194.02220802029	0.000479663832671158	0.00357670460010154	0.00114209591601009	0.00816038931654369	0.4520465119327	0.44039106921904	0.00191153400180564	0.000103902263384518	0.0286777862730579	0.0289821335231351	0.988319981554281	0.000935821505589316	3.95986388000009e-05	0.0568645295750792	0.0201203455134847	0.99288892709972
LORA	CELL1	288.15	LORA_CELL1_07_15.CSV	0.7	3.009	0.0396350173467729	4.74566666666667	8.72566666666667	193.741607092883	77.9146619896994	6.15858754855256	0.16666666666667	0.45333333333333	52965.9205030445	40430.9551933111	1.31003386513627	3275.00524031099	0.00189044086112615	0.00247654154811262	83855.8993160927	83208.9071120769	81454.0388884426	2015.64303239429	-14.3078172611341	6.82621245896672	0.997556572139128	77980.9729072925	2316.08397253243	-24.1233124133396	7.84369107784624	0.996483897068001	2408.30161713108	3527.16577187277	0.000585002834686502	0.00424344149169085	0.00132358304370822	0.0093792409771325	0.60278432519881	0.569215119997735	0.00191153400180564	0.000103902263384518	0.0286777862730579	0.0289821335231351	0.988319981554281	0.000935821505589316	3.95986388000009e-05	0.0568645295750792	0.0201203455134847	0.99288892709972
LORA	CELL1	288.15	LORA_CELL1_06_15.CSV	0.6	3.50633333333334	0.0452971626820291	5.53633333333334	10.093	180.713383957484	75.4459081182932	6.90610893700337	0.19333333333333	0.503333333333389	51383.0545690001	40523.4475710844	1.26798329482866	3388.3493194407	0.00175656618695652	0.00222729658132175	84031.8686794174	83463.040095017	81454.0388884426	2015.64303239429	-14.3078172611341	6.82621245896672	0.997556572139128	77980.9729072925	2316.08397253243	-24.1233124133396	7.84369107784624	0.996483897068001	1297.9018524138	2222.64894788949	0.00157192110376162	0.00166024429308645	0.00279146351304355	0.00672443817462504	0.6366128490365	0.609002828721576	0.00191153400180564	0.000103902263384518	0.0286777862730579	0.0289821335231351	0.988319981554281	0.000935821505589316	3.95986388000009e-05	0.0568645295750792	0.0201203455134847	0.99288892709972
LORA	CELL1	288.15	LORA_CELL1_05_15.CSV	0.5	4.201	0.0537903806849095	6.64433333333334	11.8876666666667	164.854137695695	73.3696123752254	9.42322301041798	0.226666666666659	0.5733333333334	54566.7780379809	43642.4497819606	1.25031427682448	3574.24338869398	0.00183132207355709	0.00228972813403225	83932.0183731669	83396.8093893402	81454.0388884426	2015.64303239429	-14.3078172611341	6.82621245896672	0.997556572139128	77980.9729072925	2316.08397253243	-24.1233124133396	7.84369107784624	0.996483897068001	1656.37953264499	2012.60244725543	0.00133225538523897	0.00424150977217968	0.00385594554871972	0.00385594554871972	0.795562294779772	0.723678975482294	0.00191153400180564	0.000103902263384518	0.0286777862730579	0.0289821335231351	0.988319981554281	0.000935821505589316	3.95986388000009e-05	0.0568645295750792	0.0201203455134847	0.99288892709972
LORA	CELL1	293.15	LORA_CELL1_12_20.CSV	1.2	1.754	0.0254796540086406	2.674	4.604	184.501153646003	83.2828500796194	7.29335833148253	0.10333333333333	0.24333333333334	59395.1847161106	44226.9971971306	1.34296218328754	2849.09853854361	0.00317560340396032	0.0042647152806379	84088.6704822119	83369.9444882674	81454.0388884426	2015.64303239429	-14.3078172611341	6.82621245896672	0.997556572139128	77980.9729072925	2316.08397253243	-24.1233124133396	7.84369107784624	0.996483897068001	1758.20785436297	3042.71971578191	0.000430831507298178	0.00292213897296822	0.000767148291032369	0.00536465334063752	0.575494712024942	0.549304122778177	0.00326977541897958	3.03687075790537e-05	0.0526063527089205	0.00816380798811181	0.999655073202706	0.00171536903443091	1.47515131776527e-05	0.0755030866416758	0.0067307850267223	0.999704273971227
LORA	CELL1	293.15	LORA_CELL1_1_20.CSV	1	2.10316666666667	0.0297262630100808	3.2065	5.5165	175.642482631472	81.6170133206222	8.94001389615908	0.11666666666666	0.28	61081.4303877082	45630.7306062921	1.3386029453424	3170.48217651459	0.00325610643720231	0.00435863366718736	84027.6522231164	83316.8507669337	81454.0388884426	2015.64303239429	-14.3078172611341	6.82621245896672	0.997556572139128	77980.9729072925	2316.08397253243	-24.1233124133396	7.84369107784624	0.996483897068001	1983.78836243164	3296.22448073843	0.00045308333065796	0.00324594857427551	0.000850110825620548	0.00589565792114234	0.680679535985036	0.642808308307528	0.00326977541897958	3.03687075790537e-05	0.0526063527089205	0.00816380798811181	0.999655073202706	0.00171536903443091	1.47515131776527e-05	0.0755030866416758	0.0067307850267223	0.999704273971227
LORA	CELL1	293.15	LORA_CELL1_09_20.CSV	0.9	2.32733333333334	0.0325573356777046	3.55733333333334	6.11066666666667	173.440330069958	82.2421997909958	10.1067800050213	0.13	0.30666666666667	62550.4591657367	48857.7032328405	1.28025787187828	3176.84985761546	0.00320702364486086	0.00410581726663288	84064.6730440556	83462.4928819851	81454.0388884426	2015.64303239429	-14.3078172611341	6.82621245896672	0.997556572139128	77980.9729072925	2316.08397253243	-24.1233124133396	7.84369107784624	0.996483897068001	1985.63288893565	3375.91503469495	0.000510818093658436	0.00346245352144421	0.000926533292838281	0.00620946297923723	0.747128912089234	0.701181735132089	0.00326977541897958	3.03687075790537e-05	0.0526063527089205	0.00816380798811181	0.999655073202706	0.00171536903443091	1.47515131776527e-05	0.0755030866416758	0.0067307850267223	0.999704273971227
LORA	CELL1	293.15	LORA_CELL1_07_20.CSV	0.7	2.98416666666667	0.038219481012961	4.5675	7.82416666666667	145.072465567693	72.5401952825234	14.1004492527499	0.16333333333333	0.37666666666666	60660.62517993	49039.8683520564	1.23696549804025	3364.3799722149	0.00322822323265539	0.00399320075876669	84048.61416949	83530.2802877516	81454.0388884426	2015.64303239429	-14.3078172611341	6.82621245896672	0.997556572139128	77980.9729072925	2316.08397253243	-24.1233124133396	7.84369107784624	0.996483897068001	2084.34928931403	3662.28202268195	0.000633048262190565	0.00407025352338801	0.00109786092674547	0.00721462883486388	0.95705606923717	0.883227986621917	0.00326977541897958	3.03687075790537e-05	0.0526063527089205	0.00816380798811181	0.999655073202706	0.00171536903443091	1.47515131776527e-05	0.0755030866416758	0.0067307850267223	0.999704273971227
LORA	CELL1	293.15	LORA_CELL1_06_20.CSV	0.6	3.4775	0.046712699015841	5.33416666666667	9.06083333333334	129.848204426994	68.1674346769531	17.9667534703688	0.19333333333334	0.430000000000002	62947.2710656981	50635.2106745838	1.24315215098521	3341.56508261284	0.00320559991606539	0.0039850484308547	84065.7553320987	83535.2613907857	81454.0388884426	2015.64303239429	-14.3078172611341	6.82621245896672	0.997556572139128	77980.9729072925	2316.08397253243	-24.1233124133396	7.84369107784624	0.996483897068001	2045.64299283261	3737.64074890971	0.000766460899030484	0.00457143243848475	0.00125250493389888	0.00789333661608145	1.10267294414207	1.01449211984836	0.00326977541897958	3.03687075790537e-05	0.0526063527089205	0.00816380798811181	0.999655073202706	0.00171536903443091	1.47515131776527e-05	0.0755030866416758	0.0067307850267223	0.999704273971227
LORA	CELL1	293.15	LORA_CELL1_05_20.CSV	0.5	4.173	0.0537903806849091	6.40633333333334	10.7096666666667	110.675458583622	62.171979373484	24.4478455125631	0.23333333333333	0.5033333333333	63872.0067070936	54036.4188912134	1.18201775798062	3345.15307859374	0.00319711695808168	0.00377904901879351	84072.213875806	83664.6298108166	81454.0388884426	2015.64303239429	-14.3078172611341	6.82621245896672	0.997556572139128	77980.9729072925	2316.08397253243	-24.1233124133396	7.84369107784624	0.996483897068001	1625.01671649086	2110.25486092963	0.0012435823038055	0.00443490882864472	0.00311926433650049	0.00349469760616445	1.30359152124378	1.1726528916498	0.00326977541897958	3.03687075790537e-05	0.0526063527089205	0.00816380798811181	0.999655073202706	0.00171536903443091	1.47515131776527e-05	0.0755030866416758	0.0067307850267223	0.999704273971227
LORA	CELL1	298.15	LORA_CELL1_12_25.CSV	1.2	1.74183333333334	0.0240641176748286	2.58516666666667	4.15516666666667	147.248912901653	80.9799893061074	16.4369545626919	0.10333333333333	0.21	72548.2942659973	53081.1688975919	1.36674259012575	2820.72294607513	0.00531297130498106	0.00726146416263361	84289.0250188137	83514.5287873609	81454.0388884426	2015.64303239429	-14.3078172611341	6.82621245896672	0.997556572139128	77980.9729072925	2316.08397253243	-24.1233124133396	7.84369107784624	0.996483897068001	792.674242715463	2135.83076933639	0.00106893393458784	0.001141658378042	0.00103641623496942	0.00363117662759297	0.865667747918235	0.856895390519355	0.00522425147918325	0.000158770816338087	0.0702416310478622	0.0412851524092446	0.996319119969195	0.00326246751073712	0.000124215181473857	0.0152843694300437	0.0511486063605045	0.994234911670037
LORA	CELL1	298.15	LORA_CELL1_1_25.CSV	1	2.07783333333334	0.0297262630100806	3.0945	4.97783333333333	133.462890787153	75.9085902296935	20.6965416191836	0.12	0.24666666666667	72387.858194238	56033.3217157055	1.29187162170235	2972.79626425336	0.00535899284813661	0.00692313078141354	84267.6446221979	83632.8074858973	81454.0388884426	2015.64303239429	-14.3078172611341	6.82621245896672	0.997556572139128	77980.9729072925	2316.08397253243	-24.1233124133396	7.84369107784624	0.996483897068001	1592.09917213798	3065.84719337212	0.000541561276812413	0.00317022464049235	0.000797631463253843	0.0049178901871029	1.0713936019341	0.986376108649861	0.00522425147918325	0.000158770816338087	0.0702416310478622	0.0412851524092446	0.996319119969195	0.00326246751073712	0.000124215181473857	0.0152843694300437	0.0511486063605045	0.994234911670037
LORA	CELL1	298.15	LORA_CELL1_09_25.CSV	0.9	2.31016666666667	0.0311417993438927	3.44016666666667	5.52016666666667	123.229824332578	72.0936950270835	24.1051975353421	0.13666666666666	0.27333333333333	73785.5172155564	57429.6673368425	1.28479792130402	2887.54407624295	0.00526302207516263	0.00676191982194611	84312.4407164173	83691.214430957	81454.0388884426	2015.64303239429	-14.3078172611341	6.82621245896672	0.997556572139128	77980.9729072925	2316.08397253243	-24.1233124133396	7.84369107784624	0.996483897068001	942.895887618326	2882.62720636465	0.00119404119499438	0.00149039476630661	0.000955259374001145	0.00487757029338426	1.15850097174997	1.087765756825	0.00522425147918325	0.000158770816338087	0.0702416310478622	0.0412851524092446	0.996319119969195	0.00326246751073712	0.000124215181473857	0.0152843694300437	0.0511486063605045	0.994234911670037
LORA	CELL1	298.15	LORA_CELL1_07_25.CSV	0.7	2.96316666666667	0.039635017346777	4.41983333333334	7.06983333333334	98.079928651088	61.8124964498462	36.2183494914399	0.183333333333341	0.34666666666666	75427.3559354713	62598.894646518	1.20493111518011	2764.48600457963	0.00523976322242344	0.00631355374287442	84323.4201707681	83861.2899777082	81454.0388884426	2015.64303239429	-14.3078172611341	6.82621245896672	0.997556572139128	77980.9729072925	2316.08397253243	-24.1233124133396	7.84369107784624	0.996483897068001	863.800116593386	2758.33923212754	0.00167360672432013	0.00208054562294502	0.00127329272361614	0.00460192433465631	1.43407771973296	1.3823798118848	0.00522425147918325	0.000158770816338087	0.0702416310478622	0.0412851524092446	0.996319119969195	0.00326246751073712	0.000124215181473857	0.0152843694300437	0.0511486063605045	0.994234911670037
LORA	CELL1	298.15	LORA_CELL1_06_25.CSV	0.6	3.45383333333334	0.045297162682025	5.16383333333334	8.18383333333334	78.3559559630691	53.5210473812321	49.6671322141916	0.23	0.400000000000002	74287.3684073615	63774.9233379629	1.16483665552509	2558.08074083549	0.0052563931375902	0.00612283940251558	84315.5649869668	83937.3259670017	81454.0388884426	2015.64303239429	-14.3078172611341	6.82621245896672	0.997556572139128	77980.9729072925	2316.08397253243	-24.1233124133396	7.84369107784624	0.996483897068001	870.007776445744	1817.77624207552	0.00194295253705175	0.00278942133271294	0.00257227460176833	0.004102508242707	1.65804336942382	1.57428773697399	0.00522425147918325	0.000158770816338087	0.0702416310478622	0.0412851524092446	0.996319119969195	0.00326246751073712	0.000124215181473857	0.0152843694300437	0.0511486063605045	0.994234911670037
LORA	CELL1	298.15	LORA_CELL1_05_25.CSV	0.5	4.14	0.0537903806849095	6.19666666666667	9.65	59.5438264222246	45.3590048574974	76.2684157487421	0.18666666666666	0.47333333333334	77149.1342946367	69280.2372169243	1.11358068900766	4207.67311214339	0.00663702803569352	0.00739086625295075	83737.4282653635	83470.7420964453	81454.0388884426	2015.64303239429	-14.3078172611341	6.82621245896672	0.997556572139128	77980.9729072925	2316.08397253243	-24.1233124133396	7.84369107784624	0.996483897068001	1846.91794958461	1666.36596699488	0.000900697043664706	0.00477450436791602	0.00336345237886341	0.00366637714313444	2.03885032794266	1.94717442638585	0.00522425147918325	0.000158770816338087	0.0702416310478622	0.0412851524092446	0.996319119969195	0.00326246751073712	0.000124215181473857	0.0152843694300437	0.0511486063605045	0.994234911670037
LORA	CELL1	303.15	LORA_CELL1_12_30.CSV	1.2	1.72816666666667	0.0240641176748244	2.49816666666667	3.7615	98.6207568895758	68.2119150268086	42.7646168538111	0.11666666666667	0.19333333333334	86877.1664846161	66405.2818636985	1.308286992335	2320.71482813862	0.0088700810303213	0.0116046116329268	84452.6320993628	83775.3231634856	81454.0388884426	2015.64303239429	-14.3078172611341	6.82621245896672	0.997556572139128	77980.9729072925	2316.08397253243	-24.1233124133396	7.84369107784624	0.996483897068001	849.095034109442	1325.43152100307	0.000855425569674847	0.00159388656663878	0.00155272762473712	0.00165752258113074	1.45910798043418	1.30200787854652	0.00758582582658895	0.000336493848141487	0.328888801881501	0.0801756704698257	0.992190850575854	0.00590873271897654	0.000481148836630771	-0.0136840424645045	0.168995600757634	0.974161856736377
LORA	CELL1	303.15	LORA_CELL1_1_30.CSV	1	2.068	0.0283107266762646	2.998	4.508	82.788319303898	60.539566729982	56.5974617497857	0.100000000000001	0.226666666666681	87557.195006669	70621.7718094144	1.2398045639942	3588.56403538392	0.0105144639045401	0.0130358803368011	84023.9736991671	83482.179874802	81454.0388884426	2015.64303239429	-14.3078172611341	6.82621245896672	0.997556572139128	77980.9729072925	2316.08397253243	-24.1233124133396	7.84369107784624	0.996483897068001	1441.15670851035	1789.3148134402	0.000547436841432357	0.00313441425068271	0.00136875785354399	0.00189862871956723	1.6985570846329	1.58993406865498	0.00758582582658895	0.000336493848141487	0.328888801881501	0.0801756704698257	0.992190850575854	0.00590873271897654	0.000481148836630771	-0.0136840424645045	0.168995600757634	0.974161856736377
LORA	CELL1	303.15	LORA_CELL1_09_30.CSV	0.9	2.29466666666667	0.0311417993438927	3.33133333333334	5.00133333333334	72.8220905681449	55.6030830878033	67.8922742892192	0.0999999999999996	0.246666666666659	87254.952130973	71173.5183874421	1.22594687051987	4216.64313222063	0.0110556150471124	0.0135535966686799	83897.4776413485	83384.0150341827	81454.0388884426	2015.64303239429	-14.3078172611341	6.82621245896672	0.997556572139128	77980.9729072925	2316.08397253243	-24.1233124133396	7.84369107784624	0.996483897068001	2278.92973370139	2647.89140946612	0.000346399611172048	0.0032068386433037	0.00091499410451237	0.00421155883824019	1.83754036804048	1.74943986497836	0.00758582582658895	0.000336493848141487	0.328888801881501	0.0801756704698257	0.992190850575854	0.00590873271897654	0.000481148836630771	-0.0136840424645045	0.168995600757634	0.974161856736377
LORA	CELL1	303.15	LORA_CELL1_07_30.CSV	0.7	2.934	0.0396350173467727	4.284	6.40733333333334	52.0323984323587	44.6761813706809	109.05912396468	0.139999999999999	0.32	87816.8489422919	76486.5275677379	1.14813486420232	3707.60101437722	0.0113217882778287	0.0129989398468923	83837.5131471855	83489.3325312314	81454.0388884426	2015.64303239429	-14.3078172611341	6.82621245896672	0.997556572139128	77980.9729072925	2316.08397253243	-24.1233124133396	7.84369107784624	0.996483897068001	1136.38713674854	1632.20269239657	0.000973949852956536	0.00629075316308773	0.00172823737179771	0.0129491596367371	2.30361559201966	2.27651458798467	0.00758582582658895	0.000336493848141487	0.328888801881501	0.0801756704698257	0.992190850575854	0.00590873271897654	0.000481148836630771	-0.0136840424645045	0.168995600757634	0.974161856736377
LORA	CELL1	303.15	LORA_CELL1_06_30.CSV	0.6	3.42366666666667	0.045297162682025	5.01033333333334	7.447	41.3119227516461	39.1169912788088	150.156015312069	0.173333333333339	0.37333333333334	88626.7369829934	79004.9012768171	1.12178783278854	3419.70997959963	0.0124717612353806	0.0139906700072938	83593.6838433288	83304.0171389373	81454.0388884426	2015.64303239429	-14.3078172611341	6.82621245896672	0.997556572139128	77980.9729072925	2316.08397253243	-24.1233124133396	7.84369107784624	0.996483897068001	1778.40966105997	1931.54751433639	0.000679326673880555	0.00555223240128438	0.00210157022856634	0.00314342442687209	2.53701930353428	2.49426166110577	0.00758582582658895	0.000336493848141487	0.328888801881501	0.0801756704698257	0.992190850575854	0.00590873271897654	0.000481148836630771	-0.0136840424645045	0.168995600757634	0.974161856736377
LORA	CELL1	303.15	LORA_CELL1_05_30.CSV	0.5	4.10916666666667		4.98363052053575	7.04360003539026				0.0790657668318016	0.180399300046171									81454.0388884426	2015.64303239429	-14.3078172611341	6.82621245896672	0.997556572139128	77980.9729072925	2316.08397253243	-24.1233124133396	7.84369107784624	0.996483897068001	1356.60119113468	2934.43336872359	0.000644599060935269	0.0142516571982012	0.001	0.0115214834256612	2.65393394890735	2.61938427071387	0.00758582582658895	0.000336493848141487	0.328888801881501	0.0801756704698257	0.992190850575854	0.00590873271897654	0.000481148836630771	-0.0136840424645045	0.168995600757634	0.974161856736377
LORA	CELL1	308.15	LORA_CELL1_12_35.CSV	1.2	1.716	0.0240641176748286	2.42933333333334	3.43266666666667	57.0357656911593	53.0522622963797	119.742229348552	0.0866666666666793	0.18	104142.5233436	83909.6263983139	1.24112724384258	3186.71995538063	0.0196660895761461	0.0244081195528036	83847.5004757267	83294.038690825	81454.0388884426	2015.64303239429	-14.3078172611341	6.82621245896672	0.997556572139128	77980.9729072925	2316.08397253243	-24.1233124133396	7.84369107784624	0.996483897068001	1014.74625641396	1081.01659202777	0.000551054726413333	0.00222411188859623	0.000746898668979268	0.0101986484915147	2.48234880273224	2.39872485490181	-0.010460310454128	0.00183859127608829	4.54473260686959	0.442436871189118	0.890013850465834	-0.00975779557328005	0.00240087078829101	4.98685997097237	0.71986987365742	0.805052258429977
LORA	CELL1	308.15	LORA_CELL1_1_35.CSV	1	2.05166666666667	0.0283107266762687	2.92166666666667	4.105	44.4967991298541	45.8190091267547	162.58385423133	0.12	0.226666666666679	103985.84062631	87664.7396393904	1.18617634700174	2552.83477777301	0.0173518939540894	0.0205824061840233	84168.2585826688	83730.8209758507	81454.0388884426	2015.64303239429	-14.3078172611341	6.82621245896672	0.997556572139128	77980.9729072925	2316.08397253243	-24.1233124133396	7.84369107784624	0.996483897068001	1165.87355770183	1700.95889913554	0.000632529313433501	0.00334398837897969	0.00121649326154372	0.00225616269922595	2.5697716599624	2.50755788347009	-0.010460310454128	0.00183859127608829	4.54473260686959	0.442436871189118	0.890013850465834	-0.00975779557328005	0.00240087078829101	4.98685997097237	0.71986987365742	0.805052258429977
LORA	CELL1	308.15	LORA_CELL1_09_35.CSV	0.9	2.27466666666667		3.03512508245276	4.17185586389087				0.0615840414372036	0.10703726878962									81454.0388884426	2015.64303239429	-14.3078172611341	6.82621245896672	0.997556572139128	77980.9729072925	2316.08397253243	-24.1233124133396	7.84369107784624	0.996483897068001	1691.06387734181	3484.14878046356	0.00044969230670426	0.00346221853267876	0.000544520144450256	0.00410630418860574	2.81990843887304	2.75380964164652	-0.010460310454128	0.00183859127608829	4.54473260686959	0.442436871189118	0.890013850465834	-0.00975779557328005	0.00240087078829101	4.98685997097237	0.71986987365742	0.805052258429977
LORA	CELL1	308.15	LORA_CELL1_07_35.CSV	0.7	2.914		3.11936822625795	4.48896113860962				0.0195758574097522	0.0612692592586012									81454.0388884426	2015.64303239429	-14.3078172611341	6.82621245896672	0.997556572139128	77980.9729072925	2316.08397253243	-24.1233124133396	7.84369107784624	0.996483897068001	1220.59155859056	7328.24311532353	0.00016825302847014	0.0100527462687333	0.000214916606043861	0.00245779990616538	3.18205054235441	3.23333752030034	-0.010460310454128	0.00183859127608829	4.54473260686959	0.442436871189118	0.890013850465834	-0.00975779557328005	0.00240087078829101	4.98685997097237	0.71986987365742	0.805052258429977
LORA	CELL1	308.15	LORA_CELL1_06_35.CSV	0.6	3.4025		3.59250580464756	4.04338831138541				0.017108636509582	0.0271768004958353									81454.0388884426	2015.64303239429	-14.3078172611341	6.82621245896672	0.997556572139128	77980.9729072925	2316.08397253243	-24.1233124133396	7.84369107784624	0.996483897068001	1367.88120573773	6167.56156119394	0.000138905194289215	0.020753576147047	0.000103912754664316	0.00813422469270213	2.29059660145877	2.37383764045142	-0.010460310454128	0.00183859127608829	4.54473260686959	0.442436871189118	0.890013850465834	-0.00975779557328005	0.00240087078829101	4.98685997097237	0.71986987365742	0.805052258429977
LORA	CELL1	308.15	LORA_CELL1_05_35.CSV	0.5	7.07683333333334		7.08700144485792	8.20357651580607				0.00106192262127764	0.0280787492923456									81454.0388884426	2015.64303239429	-14.3078172611341	6.82621245896672	0.997556572139128	77980.9729072925	2316.08397253243	-24.1233124133396	7.84369107784624	0.996483897068001	1016.8111524581	17858.2872102379	1e-05	0.0248799751254929	6.30935749441182e-05	0.0166681554252294	0	0	-0.010460310454128	0.00183859127608829	4.54473260686959	0.442436871189118	0.890013850465834	-0.00975779557328005	0.00240087078829101	4.98685997097237	0.71986987365742	0.805052258429977
LORA	CELL1	313.15	LORA_CELL1_12_40.CSV	1.2	1.70566666666667		2.19241696184922	3.01460356758665				0.0495785753850356	0.11442744118708									81454.0388884426	2015.64303239429	-14.3078172611341	6.82621245896672	0.997556572139128	77980.9729072925	2316.08397253243	-24.1233124133396	7.84369107784624	0.996483897068001	1068.98055180032	1451.18404026976	0.000455340646153749	0.00353769600169292	0.000901978566878852	0.00370635725065663	3.25212173872702	3.13509208972792	-0.0172836804748471	0.00372625240249207	4.93656226870367	0.731874743323975	0.843225384661035	-0.0202764555807256	0.00498883325505943	6.0710343470541	1.11399122366861	0.805059575642266
LORA	CELL1	313.15	LORA_CELL1_1_40.CSV	1	2.03416666666667		2.35480018750874	2.97932722790248				0.0359098861485712	0.100467839321669									81454.0388884426	2015.64303239429	-14.3078172611341	6.82621245896672	0.997556572139128	77980.9729072925	2316.08397253243	-24.1233124133396	7.84369107784624	0.996483897068001	884.168900869508	981.527567905833	0.000362638315515	0.0169518145846419	0.000962948563179318	0.0168382000091967	1.91179116967191	1.84178856627935	-0.0172836804748471	0.00372625240249207	4.93656226870367	0.731874743323975	0.843225384661035	-0.0202764555807256	0.00498883325505943	6.0710343470541	1.11399122366861	0.805059575642266
LORA	CELL1	313.15	LORA_CELL1_09_40.CSV	0.9	2.26216666666667		2.67331169370375	3.31653028522817				0.0427853034942717	0.103651617352878									81454.0388884426	2015.64303239429	-14.3078172611341	6.82621245896672	0.997556572139128	77980.9729072925	2316.08397253243	-24.1233124133396	7.84369107784624	0.996483897068001	1024.10926007988	1147.55656367039	0.000401465979328233	0.011011588109653	0.000918790107556163	0.0125645774303623	2.21071065463065	2.1649119106795	-0.0172836804748471	0.00372625240249207	4.93656226870367	0.731874743323975	0.843225384661035	-0.0202764555807256	0.00498883325505943	6.0710343470541	1.11399122366861	0.805059575642266
LORA	CELL1	313.15	LORA_CELL1_07_40.CSV	0.7	2.89433333333334		3.42319179370364	3.75338914176805				0.0668228705885589	0.0801311123442105									81454.0388884426	2015.64303239429	-14.3078172611341	6.82621245896672	0.997556572139128	77980.9729072925	2316.08397253243	-24.1233124133396	7.84369107784624	0.996483897068001	694.662891887662	1274.63505427264	0.000761316699864585	0.0285535364381162	0.000673962171019157	0.0197272475740809	1.04823110548115	1.11637163331301	-0.0172836804748471	0.00372625240249207	4.93656226870367	0.731874743323975	0.843225384661035	-0.0202764555807256	0.00498883325505943	6.0710343470541	1.11399122366861	0.805059575642266
LORA	CELL1	313.15	LORA_CELL1_06_40.CSV	0.6	3.3775		3.72679867889078	3.78789123254049				0.0396127800517174	0.0346365514677659									81454.0388884426	2015.64303239429	-14.3078172611341	6.82621245896672	0.997556572139128	77980.9729072925	2316.08397253243	-24.1233124133396	7.84369107784624	0.996483897068001	862.3204483417	1556.94152038845	0.000405068300957613	0.0227327858379908	0.000263588084180646	0.017831513266889	1.29975749720186	1.49856853985679	-0.0172836804748471	0.00372625240249207	4.93656226870367	0.731874743323975	0.843225384661035	-0.0202764555807256	0.00498883325505943	6.0710343470541	1.11399122366861	0.805059575642266
LORA	CELL1	313.15	LORA_CELL1_05_40.CSV	0.5	4.05283333333334		4.6031985296091	5.06980216352519				0.0507408524365302	0.0922911439186807									81454.0388884426	2015.64303239429	-14.3078172611341	6.82621245896672	0.997556572139128	77980.9729072925	2316.08397253243	-24.1233124133396	7.84369107784624	0.996483897068001	1304.76365442947	1346.60638705938	0.000421812176026944	0.0287081063371023	0.000755208678619617	0.0279914305093968	0.220620847061379	1.0159186724284e-06	-0.0172836804748471	0.00372625240249207	4.93656226870367	0.731874743323975	0.843225384661035	-0.0202764555807256	0.00498883325505943	6.0710343470541	1.11399122366861	0.805059575642266
LORA	CELL2	283.15	LORA_CELL2_12_10.CSV	1.2	1.67916666666667	0.0184019723395723	3.94583333333334	9.7725	163.34197649727	34.119759412793	0.876040654550186	0.15333333333333	0.74666666666667	20361.9369706599	15367.1824714462	1.32502734372384	2310.9432841488	0.0006162112312143	0.00081649673086868	84998.645144157	84336.0882598368	96245.6557823267	6447.44219007244	32.2891742981777	21.8350221239625	0.982366194671049	91652.0487576164	6239.14766313441	18.1124122624149	21.1296081830674	0.981800913187207	2404.89940680662	2606.01413806254	0.000854592674463608	0.00228217025358861	0.00621127354232267	0.0391986385949474	0.163974407196522	4.01725879012365e-08	0.00109789514612539	0.000585137978722098	-0.221485532756774	0.231983785985141	0.468120933426947	2.41766332415233e-05	7.67513842147971e-05	0.0230212123238058	0.0754749181937836	0.0242056918570888
LORA	CELL2	283.15	LORA_CELL2_1_10.CSV	1	2.0065	0.0198175086733885	4.72983333333334	11.7131666666667	165.538682147479	34.2466341374706	0.552613006626637	0.173333333333329	0.82	18713.7609199561	13679.3967302759	1.36802530761739	2630.13295552801	0.000351420337975147	0.000480751915961458	86320.7939297944	85583.0543395761	96245.6557823267	6447.44219007244	32.2891742981777	21.8350221239625	0.982366194671049	91652.0487576164	6239.14766313441	18.1124122624149	21.1296081830674	0.981800913187207	3481.33380346226	1505.20512586984	0.00071332387310502	0.00364162522225901	0.00624614619780479	0.017296025073827	0.13051124628699	0.124514431226839	0.00109789514612539	0.000585137978722098	-0.221485532756774	0.231983785985141	0.468120933426947	2.41766332415233e-05	7.67513842147971e-05	0.0230212123238058	0.0754749181937836	0.0242056918570888
LORA	CELL2	283.15	LORA_CELL2_09_10.CSV	0.9	2.2205	0.0226485813410123	5.24383333333334	12.9905	164.597730978847	34.0211698065795	-0.0432938572842321	0.18333333333333	0.863333333333301	16000.2972261107	12085.8889812477	1.32388252539275	2895.94707075607	-2.74229518978935e-05	-3.63047668123073e-05			96245.6557823267	6447.44219007244	32.2891742981777	21.8350221239625	0.982366194671049	91652.0487576164	6239.14766313441	18.1124122624149	21.1296081830674	0.981800913187207	4726.85982986359	3451.83340451001	0.000564481479531743	0.00375436831379299	0.00265378406198748	0.0234150895718877	1.20417703425863e-10	0.0265919915685859	0.00109789514612539	0.000585137978722098	-0.221485532756774	0.231983785985141	0.468120933426947	2.41766332415233e-05	7.67513842147971e-05	0.0230212123238058	0.0754749181937836	0.0242056918570888
LORA	CELL2	283.15	LORA_CELL2_07_10.CSV	0.7	2.84416666666667	0.0268951903424525	6.75083333333334	16.7808333333334	167.633925405081	34.5988590948695	-0.0902284946405034	0.220000000000001	1.02	14829.6888831998	6600.66326353888	2.24669677744613	3361.01318671342	-4.81482561913462e-05	-0.000108174532024748			96245.6557823267	6447.44219007244	32.2891742981777	21.8350221239625	0.982366194671049	91652.0487576164	6239.14766313441	18.1124122624149	21.1296081830674	0.981800913187207	3997.04814635804	3934.7090181838	0.000903732495725539	0.00272283118102074	0.00631874543019996	0.0766515211588431	0	0	0.00109789514612539	0.000585137978722098	-0.221485532756774	0.231983785985141	0.468120933426947	2.41766332415233e-05	7.67513842147971e-05	0.0230212123238058	0.0754749181937836	0.0242056918570888
LORA	CELL2	283.15	LORA_CELL2_06_10.CSV	0.6	3.31	0.0297262630100806	7.86333333333334	19.5366666666667	167.528476704235	36.7856067885043	2.05460925082589	0.24333333333333	1.1766666666666	21602.6867943283	17067.7672149042	1.26570081032416	3659.52401407377	0.00081347411840771	0.00102961485084637	84344.8196043999	83790.1030123279	96245.6557823267	6447.44219007244	32.2891742981777	21.8350221239625	0.982366194671049	91652.0487576164	6239.14766313441	18.1124122624149	21.1296081830674	0.981800913187207	5541.18453493113	2555.21125945459	0.000736749695417785	0.00434674573219064	0.00527922767906035	0.0530474216576091	0.448890567323682	0.0491894436513776	0.00109789514612539	0.000585137978722098	-0.221485532756774	0.231983785985141	0.468120933426947	2.41766332415233e-05	7.67513842147971e-05	0.0230212123238058	0.0754749181937836	0.0242056918570888
LORA	CELL2	283.15	LORA_CELL2_05_10.CSV	0.5	3.9705	0.0353884083453368	9.4405	23.3871666666667	163.399167201382	35.8635745877791	1.88137379269	0.27666666666666	1.3	20319.8958978181	15415.3899119127	1.31815646661751	4125.41160277277	0.000655684094115338	0.000864294228716378	84852.4729581273	84202.1555770474	96245.6557823267	6447.44219007244	32.2891742981777	21.8350221239625	0.982366194671049	91652.0487576164	6239.14766313441	18.1124122624149	21.1296081830674	0.981800913187207	8670.34575808872	2200.37486549611	0.000532453607533767	0.00470623986549041	0.00784813718595175	0.0526073793654368	0.429209778221144	0.0744498952763069	0.00109789514612539	0.000585137978722098	-0.221485532756774	0.231983785985141	0.468120933426947	2.41766332415233e-05	7.67513842147971e-05	0.0230212123238058	0.0754749181937836	0.0242056918570888
LORA	CELL2	288.15	LORA_CELL2_12_15.CSV	1.2	1.66916666666667	0.0184019723395724	3.72916666666667	8.44916666666667	162.504462364684	42.7637027095706	2.17099787682961	0.13666666666667	0.54333333333334	24835.0815397638	19666.9471107874	1.26278274914064	2734.73666763597	0.0013614455348598	0.00171920993531551	84642.3509854471	84083.3688035469	96245.6557823267	6447.44219007244	32.2891742981777	21.8350221239625	0.982366194671049	91652.0487576164	6239.14766313441	18.1124122624149	21.1296081830674	0.981800913187207	2650.96377143118	3453.83930678501	0.000743269514871331	0.0022033275375277	0.00166757581456736	0.0148600800309475	0.341397507762095	0.344453212609016	0.00207395086061395	0.000758757435456019	-0.264985416612288	0.284957612317961	0.651300984298153	0.000820439028420679	0.000305053182521715	-0.200890457115967	0.261005131060641	0.643918510351084
LORA	CELL2	288.15	LORA_CELL2_1_15.CSV	1	1.98883333333334	0.0212330450072004	4.46883333333334	10.1321666666667	162.750311438476	43.0198194756487	2.44292404860428	0.15666666666667	0.61000000000006	24365.8767556659	19250.4711363093	1.26572885323873	3020.75245064422	0.00130781057536105	0.00165533357980522	84738.6443201957	84174.0791927723	96245.6557823267	6447.44219007244	32.2891742981777	21.8350221239625	0.982366194671049	91652.0487576164	6239.14766313441	18.1124122624149	21.1296081830674	0.981800913187207	2792.37349264333	2230.79049557479	0.000888589986191885	0.000892392849833069	0.00347068070802826	0.0125211141974225	0.388944296463646	0.394461501713517	0.00207395086061395	0.000758757435456019	-0.264985416612288	0.284957612317961	0.651300984298153	0.000820439028420679	0.000305053182521715	-0.200890457115967	0.261005131060641	0.643918510351084
LORA	CELL2	288.15	LORA_CELL2_09_15.CSV	0.9	2.20833333333334	0.0212330450072004	4.975	11.3183333333334	158.487095893355	40.504670566013	0.359891551127721	0.16333333333334	0.6333333333334	17098.7457959791	14044.6376866739	1.21745723723462	3457.68564741516	0.000213400258875295	0.000259805689595468	89082.081329381	88610.6735982062	96245.6557823267	6447.44219007244	32.2891742981777	21.8350221239625	0.982366194671049	91652.0487576164	6239.14766313441	18.1124122624149	21.1296081830674	0.981800913187207	3990.40624750733	4589.311123445	0.000642830609228905	0.00279399510591213	0.00170108502969916	0.0142019656440714	7.41982566420115e-08	0.0302810667526349	0.00207395086061395	0.000758757435456019	-0.264985416612288	0.284957612317961	0.651300984298153	0.000820439028420679	0.000305053182521715	-0.200890457115967	0.261005131060641	0.643918510351084
LORA	CELL2	288.15	LORA_CELL2_07_15.CSV	0.7	2.82416666666667	0.0254796540086406	6.3975	14.6341666666667	156.848818755271	42.1244724262336	3.55291622120966	0.19333333333333	0.793333333333301	25044.1496486595	20929.8452714446	1.1965759576268	3979.23910425571	0.00141893830657724	0.001697867463006	84543.2562787217	84113.2966601544	96245.6557823267	6447.44219007244	32.2891742981777	21.8350221239625	0.982366194671049	91652.0487576164	6239.14766313441	18.1124122624149	21.1296081830674	0.981800913187207	7278.04816043336	4371.19279927041	0.000414850744260816	0.00364842394395342	0.00234527934299183	0.0184785577726685	0.587402372901309	0.566040675247071	0.00207395086061395	0.000758757435456019	-0.264985416612288	0.284957612317961	0.651300984298153	0.000820439028420679	0.000305053182521715	-0.200890457115967	0.261005131060641	0.643918510351084
LORA	CELL2	288.15	LORA_CELL2_06_15.CSV	0.6	3.28733333333334	0.0297262630100806	7.45733333333334	17.0406666666667	150.696864342507	41.4051111660155	4.53393480480341	0.220000000000001	0.883333333333301	27050.0022936299	22007.7020267397	1.22911525523036	4217.41502177109	0.00149196913764561	0.0018338020274131	84423.0162564062	83928.7762087269	96245.6557823267	6447.44219007244	32.2891742981777	21.8350221239625	0.982366194671049	91652.0487576164	6239.14766313441	18.1124122624149	21.1296081830674	0.981800913187207	6531.87838507188	5377.02602849835	0.00056001395138481	0.00388397010071996	0.0021712349883501	0.0194372935768437	0.718057260269593	0.683571575659115	0.00207395086061395	0.000758757435456019	-0.264985416612288	0.284957612317961	0.651300984298153	0.000820439028420679	0.000305053182521715	-0.200890457115967	0.261005131060641	0.643918510351084
LORA	CELL2	288.15	LORA_CELL2_05_15.CSV	0.5	3.94233333333334	0.0339728720115208	8.939	20.3323333333334	136.653549786885	38.8306403415284	5.73030385953348	0.24666666666667	0.9933333333333	26617.6573444337	21896.1457282891	1.21563208770777	4802.66389251427	0.00153695105276029	0.00186836701697164	84351.8519701201	83884.0385903546	96245.6557823267	6447.44219007244	32.2891742981777	21.8350221239625	0.982366194671049	91652.0487576164	6239.14766313441	18.1124122624149	21.1296081830674	0.981800913187207	5415.97134029325	3031.88415397201	0.00085080894703553	0.00329562193627121	0.0054283222498091	0.00635534033466311	0.849892685444886	0.807822990983729	0.00207395086061395	0.000758757435456019	-0.264985416612288	0.284957612317961	0.651300984298153	0.000820439028420679	0.000305053182521715	-0.200890457115967	0.261005131060641	0.643918510351084
LORA	CELL2	293.15	LORA_CELL2_12_20.CSV	1.2	1.654	0.0169864360057604	3.534	7.374	149.541929604652	48.20660238439	4.42757852054115	0.12333333333334	0.40666666666666	29189.4786343199	23526.7329636967	1.2406940937937	3187.96681579945	0.0023969936158103	0.00297393582199704	84774.2594948909	84248.5896807426	96245.6557823267	6447.44219007244	32.2891742981777	21.8350221239625	0.982366194671049	91652.0487576164	6239.14766313441	18.1124122624149	21.1296081830674	0.981800913187207	3057.08754056443	4388.23972936091	0.000574432827541518	0.00230308714072921	0.00111277989958801	0.00953769753416167	0.517109799215494	0.521255814916994	0.00282821013651695	0.000181682158059185	-0.101885388475107	0.0647600794666999	0.983761311862634	0.000141065915834868	0.00125009399203551	1.00984979870067	0.933174150260621	0.0031733538160315
LORA	CELL2	293.15	LORA_CELL2_1_20.CSV	1	1.97866666666667	0.0198175086733842	4.24533333333334	8.85533333333334	143.97917316616	47.4191990813469	5.6463913323112	0.140000000000001	0.46333333333334	30203.4105347153	25601.8357152308	1.17973612793504	3562.13785388922	0.00251789423373626	0.00297045079385797	84654.322307603	84251.44760439	96245.6557823267	6447.44219007244	32.2891742981777	21.8350221239625	0.982366194671049	91652.0487576164	6239.14766313441	18.1124122624149	21.1296081830674	0.981800913187207	3707.46696735288	2062.88187674302	0.000511343369160244	0.00398019175673918	0.00105595291082719	0.0875382874070576	0.544281335639921	2.20491953472346	0.00282821013651695	0.000181682158059185	-0.101885388475107	0.0647600794666999	0.983761311862634	0.000141065915834868	0.00125009399203551	1.00984979870067	0.933174150260621	0.0031733538160315
LORA	CELL2	293.15	LORA_CELL2_09_20.CSV	0.9	2.1935	0.0212330450072004	4.7135	9.8535	137.728530447797	45.905209935912	6.3028522256812	0.149999999999999	0.50333333333333	30034.1181505959	25457.2047558906	1.17978852896826	3800.16827192425	0.00253468584420658	0.00299039328353315	84638.1216711902	84235.1387083167	96245.6557823267	6447.44219007244	32.2891742981777	21.8350221239625	0.982366194671049	91652.0487576164	6239.14766313441	18.1124122624149	21.1296081830674	0.981800913187207	3895.66144616884	5137.14227086844	0.000599262947674683	0.00263777986183664	0.00127927529756047	0.0107453736617921	0.740233317416703	0.718484612860868	0.00282821013651695	0.000181682158059185	-0.101885388475107	0.0647600794666999	0.983761311862634	0.000141065915834868	0.00125009399203551	1.00984979870067	0.933174150260621	0.0031733538160315
LORA	CELL2	293.15	LORA_CELL2_07_20.CSV	0.7	2.81183333333334	0.0254796540086406	6.0685	12.7118333333334	123.977720906018	42.4405157873288	8.5178303029957	0.18	0.606666666666701	31865.728773496	26340.9140121678	1.20974271275386	4368.56852930906	0.0025635478261879	0.00310123330152681	84610.5246387069	84146.4307507663	96245.6557823267	6447.44219007244	32.2891742981777	21.8350221239625	0.982366194671049	91652.0487576164	6239.14766313441	18.1124122624149	21.1296081830674	0.981800913187207	3730.32704878715	3551.42216700946	0.000872501608582377	0.00089706984374621	0.00260577103913981	0.00823242234196537	0.948955385243133	0.910103739992613	0.00282821013651695	0.000181682158059185	-0.101885388475107	0.0647600794666999	0.983761311862634	0.000141065915834868	0.00125009399203551	1.00984979870067	0.933174150260621	0.0031733538160315
LORA	CELL2	293.15	LORA_CELL2_06_20.CSV	0.6	3.273	0.0297262630100806	7.07966666666667	14.8463333333334	112.545214572851	39.4498202085869	10.4335584777347	0.2	0.683333333333401	32124.5672511385	26881.9699687508	1.19502280853978	4782.77297756075	0.00259350333080821	0.0030992956343397	84582.2086705205	84147.9541081126	96245.6557823267	6447.44219007244	32.2891742981777	21.8350221239625	0.982366194671049	91652.0487576164	6239.14766313441	18.1124122624149	21.1296081830674	0.981800913187207	7841.08420694095	6362.4905494216	0.000414165265966853	0.00343570549248079	0.00156713645015576	0.0128380836982841	1.10572298251827	1.05383179716005	0.00282821013651695	0.000181682158059185	-0.101885388475107	0.0647600794666999	0.983761311862634	0.000141065915834868	0.00125009399203551	1.00984979870067	0.933174150260621	0.0031733538160315
LORA	CELL2	293.15	LORA_CELL2_05_20.CSV	0.5	3.92	0.0339728720115208	8.49	17.8	100.057992662461	36.4525380256432	13.8390247594764	0.23	0.793333333333298	33449.0015365566	28622.3350866941	1.16863286783706	5173.4589843886	0.00263576324382529	0.00308023955857106	84542.8129903724	84162.9865788967	96245.6557823267	6447.44219007244	32.2891742981777	21.8350221239625	0.982366194671049	91652.0487576164	6239.14766313441	18.1124122624149	21.1296081830674	0.981800913187207	6509.49634709788	5366.93828086841	0.000631478749823078	0.00363575918007827	0.00233740182581149	0.0138007930103613	1.32416325928344	1.25517669813959	0.00282821013651695	0.000181682158059185	-0.101885388475107	0.0647600794666999	0.983761311862634	0.000141065915834868	0.00125009399203551	1.00984979870067	0.933174150260621	0.0031733538160315
LORA	CELL2	298.15	LORA_CELL2_12_25.CSV	1.2	1.63783333333334	0.0169864360057604	3.36116666666667	6.49116666666667	125.475962931252	49.6392634110961	10.1814165498081	0.11333333333333	0.32666666666667	36260.4262551096	32134.2708724427	1.12840357881608	3533.30721521353	0.00432585167784778	0.00488130651471097	84798.5520902339	84499.0863784008	96245.6557823267	6447.44219007244	32.2891742981777	21.8350221239625	0.982366194671049	91652.0487576164	6239.14766313441	18.1124122624149	21.1296081830674	0.981800913187207	2630.80924366557	4896.05218281548	0.000654919158490835	0.000676876452079192	0.000857019605833584	0.00682959019701475	0.868727533500102	0.853190671619746	0.00362190786501309	0.000210148630647677	0.164212881637797	0.0713290244031425	0.986712932425978	0.00187730705723225	0.000113324359804449	0.150708914164399	0.0747302069413526	0.985633487179327
LORA	CELL2	298.15	LORA_CELL2_1_25.CSV	1	1.96083333333334	0.0198175086733885	4.0375	7.81416666666667	113.640758225225	45.7274588398005	12.3306153002343	0.129999999999999	0.373333333333339	36213.4259806439	31196.711216596	1.16080909071528	3888.92694423534	0.0042424004219647	0.00492461697627095	84846.8413579625	84477.1884323413	96245.6557823267	6447.44219007244	32.2891742981777	21.8350221239625	0.982366194671049	91652.0487576164	6239.14766313441	18.1124122624149	21.1296081830674	0.981800913187207	3093.36963206318	3056.00164616915	0.000543213658306549	0.00347117480595252	0.000741697709550764	0.0281634496523307	1.01467534781889	1.02091475754586	0.00362190786501309	0.000210148630647677	0.164212881637797	0.0713290244031425	0.986712932425978	0.00187730705723225	0.000113324359804449	0.150708914164399	0.0747302069413526	0.985633487179327
LORA	CELL2	298.15	LORA_CELL2_09_25.CSV	0.9	2.177	0.0212330450072006	4.48366666666667	8.66033333333334	104.788063443706	43.2738120091655	14.8104478679859	0.13666666666667	0.41	37035.795365081	32609.4895433869	1.13573674055231	4221.1069134277	0.00443616836919002	0.00503831940416516	84736.127430971	84420.6039322588	96245.6557823267	6447.44219007244	32.2891742981777	21.8350221239625	0.982366194671049	91652.0487576164	6239.14766313441	18.1124122624149	21.1296081830674	0.981800913187207	3157.63000430072	3563.35978328482	0.00073012113551736	0.00073012113551736	0.00173781631849156	0.00578950626048064	1.16235128586527	1.12599542025176	0.00362190786501309	0.000210148630647677	0.164212881637797	0.0713290244031425	0.986712932425978	0.00187730705723225	0.000113324359804449	0.150708914164399	0.0747302069413526	0.985633487179327
LORA	CELL2	298.15	LORA_CELL2_07_25.CSV	0.7	2.7875	0.0254796540086406	5.7675	11.1975	86.0038235194054	37.1399178106546	20.9764126728927	0.16666666666666	0.5166666666666	39422.4700833219	33628.7882172823	1.17228339685051	4622.33078873688	0.00440438533648713	0.00516318780329569	84753.9517926113	84359.9154691365	96245.6557823267	6447.44219007244	32.2891742981777	21.8350221239625	0.982366194671049	91652.0487576164	6239.14766313441	18.1124122624149	21.1296081830674	0.981800913187207	3528.57455311361	4362.15677309411	0.000779781665870287	0.002923260547719	0.000719474343805457	0.0421322331541443	1.44326172306271	1.44580290688696	0.00362190786501309	0.000210148630647677	0.164212881637797	0.0713290244031425	0.986712932425978	0.00187730705723225	0.000113324359804449	0.150708914164399	0.0747302069413526	0.985633487179327
LORA	CELL2	298.15	LORA_CELL2_06_25.CSV	0.6	3.248	0.0283107266762687	6.738	13.0946666666667	71.335448005284	31.6400010714649	26.722086341867	0.19	0.606666666666598	38417.995824963	33311.491960169	1.15329556151072	4778.49022197081	0.00437172640009716	0.0050418926533713	84772.4018679385	84418.8464542413	96245.6557823267	6447.44219007244	32.2891742981777	21.8350221239625	0.982366194671049	91652.0487576164	6239.14766313441	18.1124122624149	21.1296081830674	0.981800913187207	5472.66513280661	1461.71823467015	0.000618797162300956	0.0011615271994185	0.00291955664215835	0.114193262858354	1.69180800430168	1.69669065439395	0.00362190786501309	0.000210148630647677	0.164212881637797	0.0713290244031425	0.986712932425978	0.00187730705723225	0.000113324359804449	0.150708914164399	0.0747302069413526	0.985633487179327
LORA	CELL2	298.15	LORA_CELL2_05_25.CSV	0.5	3.89216666666667	0.0325573356777087	8.10216666666667	15.8021666666667	56.1549485755548	26.1912401056339	36.8132278840799	0.22333333333334	0.6533333333334	37920.2028672718	33419.1229868324	1.13468575708025	5270.88223111239	0.00435943382933802	0.00494658747508364	84779.3820586993	84466.1535747405	96245.6557823267	6447.44219007244	32.2891742981777	21.8350221239625	0.982366194671049	91652.0487576164	6239.14766313441	18.1124122624149	21.1296081830674	0.981800913187207	5579.5789625189	4378.45122935996	0.000610605653607773	0.00476017508227665	0.00180946730736062	0.0290421662343469	1.86500058733466	1.86463805603205	0.00362190786501309	0.000210148630647677	0.164212881637797	0.0713290244031425	0.986712932425978	0.00187730705723225	0.000113324359804449	0.150708914164399	0.0747302069413526	0.985633487179327
LORA	CELL2	303.15	LORA_CELL2_12_30.CSV	1.2	1.63316666666667	0.0169864360057604	3.19983333333334	5.69983333333334	86.0681706206385	42.325381889801	24.9673172757827	0.10666666666666	0.266666666666659	44704.5512730945	39895.3733041356	1.12054475420739	3761.64526605534	0.00740811165051337	0.00830112064856537	84906.5976396194	84619.7255220342	96245.6557823267	6447.44219007244	32.2891742981777	21.8350221239625	0.982366194671049	91652.0487576164	6239.14766313441	18.1124122624149	21.1296081830674	0.981800913187207	2437.67261654487	1665.54500597267	0.000619263309433539	0.00131808511006151	0.000666265999293333	0.057030224246282	1.34544333359365	1.39835605141448	0.00578864351245611	0.000273555314684332	0.27802767895934	0.0886843168971904	0.99114610486832	0.00301221154167472	0.000161516848232534	0.364908965461758	0.0945115207724236	0.988630050783537
LORA	CELL2	303.15	LORA_CELL2_1_30.CSV	1	1.94933333333334	0.0184019723395723	3.846	6.88266666666667	73.1652333862795	37.0423843441146	32.085016080219	0.12333333333333	0.30666666666666	44573.1641861757	40224.940316004	1.10809770843691	4092.59284764914	0.00733227175512285	0.00812487352948834	84932.5341642579	84673.8166495597	96245.6557823267	6447.44219007244	32.2891742981777	21.8350221239625	0.982366194671049	91652.0487576164	6239.14766313441	18.1124122624149	21.1296081830674	0.981800913187207	2724.91205174431	3268.44748617355	0.000694925574454813	0.00072314349406008	0.00151619289068928	0.00182932165968106	1.61061321732843	1.58068252476148	0.00578864351245611	0.000273555314684332	0.27802767895934	0.0886843168971904	0.99114610486832	0.00301221154167472	0.000161516848232534	0.364908965461758	0.0945115207724236	0.988630050783537
LORA	CELL2	303.15	LORA_CELL2_09_30.CSV	0.9	2.16	0.0198175086733885	4.27666666666667	7.67333333333334	65.281312810362	33.8074859510968	37.6591536167443	0.13666666666666	0.34	43805.6236364756	40206.5318583096	1.08951510144793	4127.07404826594	0.00725360166846497	0.00790290855768046	84959.7236131165	84743.6331034242	96245.6557823267	6447.44219007244	32.2891742981777	21.8350221239625	0.982366194671049	91652.0487576164	6239.14766313441	18.1124122624149	21.1296081830674	0.981800913187207	2982.96025183971	2948.29747516076	0.00067877955333139	0.00155165900532299	0.00189059341059663	0.00189059341059663	1.75769439718863	1.70682447625671	0.00578864351245611	0.000273555314684332	0.27802767895934	0.0886843168971904	0.99114610486832	0.00301221154167472	0.000161516848232534	0.364908965461758	0.0945115207724236	0.988630050783537
LORA	CELL2	303.15	LORA_CELL2_07_30.CSV	0.7	2.76966666666667	0.0254796540086406	5.50966666666667	9.94966666666667	46.9149760934578	25.8568015747862	58.4883464590994	0.15333333333334	0.393333333333459	47513.462314928	41102.0270619382	1.15598829817634	5353.77507135968	0.00759006171678127	0.0087740225270354	84845.4395148848	84480.0768641519	96245.6557823267	6447.44219007244	32.2891742981777	21.8350221239625	0.982366194671049	91652.0487576164	6239.14766313441	18.1124122624149	21.1296081830674	0.981800913187207	3953.64347695936	4708.02404167367	0.000575193372137062	0.00518606554181176	0.000920362138551489	0.0260099994903292	2.29939012542888	2.28295319190773	0.00578864351245611	0.000273555314684332	0.27802767895934	0.0886843168971904	0.99114610486832	0.00301221154167472	0.000161516848232534	0.364908965461758	0.0945115207724236	0.988630050783537
LORA	CELL2	303.15	LORA_CELL2_06_30.CSV	0.6	3.22616666666667	0.0283107266762687	6.44283333333334	11.6561666666667	36.3263839052336	21.1436000114879	80.7459153486525	0.16666666666668	0.4733333333334	47089.4629940294	42133.2115852589	1.11763288916966	5824.43738492969	0.00788048255383499	0.00880748648469367	84750.7957062704	84470.481959049	96245.6557823267	6447.44219007244	32.2891742981777	21.8350221239625	0.982366194671049	91652.0487576164	6239.14766313441	18.1124122624149	21.1296081830674	0.981800913187207	4379.20005148305	4190.740159956	0.000672040466691637	0.00272485432893484	0.00196946744486255	0.00415127092719564	2.50894383017995	2.45890959717185	0.00578864351245611	0.000273555314684332	0.27802767895934	0.0886843168971904	0.99114610486832	0.00301221154167472	0.000161516848232534	0.364908965461758	0.0945115207724236	0.988630050783537
LORA	CELL2	303.15	LORA_CELL2_05_30.CSV	0.5	3.86133333333334	0.0325573356777089	7.74466666666667	14.038	25.6800296350631	16.188158214492	125.460348624501	0.20666666666666	0.566666666666798	47329.5670175462	42813.110352059	1.10549237437663	5594.94325116959	0.00842005407194381	0.00930830556837275	84583.8693879079	84331.0850244932	96245.6557823267	6447.44219007244	32.2891742981777	21.8350221239625	0.982366194671049	91652.0487576164	6239.14766313441	18.1124122624149	21.1296081830674	0.981800913187207	7139.38753935589	3595.85204297135	0.00039967803487271	0.00272357968794938	0.00284514457648968	0.00321046743713313	2.91978870254957	2.86462521780449	0.00578864351245611	0.000273555314684332	0.27802767895934	0.0886843168971904	0.99114610486832	0.00301221154167472	0.000161516848232534	0.364908965461758	0.0945115207724236	0.988630050783537
LORA	CELL2	308.15	LORA_CELL2_12_35.CSV	1.2	1.61983333333334	0.0155708996719484	3.05983333333334	5.08316666666667	49.9088832959219	30.7447433093996	68.7937578936332	0.0933333333333399	0.226666666666661	53259.2507208187	48311.0468713717	1.10242385892861	4374.17207462148	0.0134185787404677	0.0147929613564039	84826.8719612863	84577.0397720304	96245.6557823267	6447.44219007244	32.2891742981777	21.8350221239625	0.982366194671049	91652.0487576164	6239.14766313441	18.1124122624149	21.1296081830674	0.981800913187207	2765.57250479068	2948.39025821653	0.000484394719051965	0.00154849887904386	0.00118415062432362	0.00133762870329448	2.12666604253472	2.07711484194803	0.0126712998508068	0.00531674136948281	-0.0492789071390197	1.39392359724358	0.586778495861966	0.00122382278469172	0.00565167326071686	2.66544232013663	2.20330126411235	0.0115867475599634
LORA	CELL2	308.15	LORA_CELL2_1_35.CSV	1	1.93333333333334	0.0184019723395724	3.67666666666667	6.14	39.1522853138798	25.3617293476424	94.525222651741	0.11333333333334	0.26666666666668	53047.3168039686	50163.5001798554	1.05748834538606	4387.70459094353	0.013464906746905	0.0142389819565622	84818.0415268264	84674.8296336411	96245.6557823267	6447.44219007244	32.2891742981777	21.8350221239625	0.982366194671049	91652.0487576164	6239.14766313441	18.1124122624149	21.1296081830674	0.981800913187207	4121.83868388971	1713.07937197661	0.000253415338091482	0.00684159900449028	0.00136491793781096	0.0448226731828607	2.61870442270281	2.60934315502745	0.0126712998508068	0.00531674136948281	-0.0492789071390197	1.39392359724358	0.586778495861966	0.00122382278469172	0.00565167326071686	2.66544232013663	2.20330126411235	0.0115867475599634
LORA	CELL2	308.15	LORA_CELL2_09_35.CSV	0.9	2.14416666666667	0.0198175086733885	4.09416666666667	6.8475	32.9900847660406	22.1600790426016	115.657244601608	0.12666666666666	0.306666666666679	58031.4420981202	50039.4143925364	1.15971465299114	4278.82975845091	0.0137742980345594	0.0159742552653455	84759.8371107053	84380.2026982188	96245.6557823267	6447.44219007244	32.2891742981777	21.8350221239625	0.982366194671049	91652.0487576164	6239.14766313441	18.1124122624149	21.1296081830674	0.981800913187207	3497.94681338102	3788.93906670932	0.000472010709264483	0.00194923274969316	0.00116381784463883	0.00288506565236729	2.66640079348381	2.61958988309204	0.0126712998508068	0.00531674136948281	-0.0492789071390197	1.39392359724358	0.586778495861966	0.00122382278469172	0.00565167326071686	2.66544232013663	2.20330126411235	0.0115867475599634
LORA	CELL2	308.15	LORA_CELL2_07_35.CSV	0.7	2.74683333333334	0.0240641176748285	5.28016666666667	8.7835	20.6910826507031	15.6808026722531	201.037309991208	0.16	0.559999999999999	57054.1019989604	64017.6340686064	0.891224782500033	3701.51588283337					96245.6557823267	6447.44219007244	32.2891742981777	21.8350221239625	0.982366194671049	91652.0487576164	6239.14766313441	18.1124122624149	21.1296081830674	0.981800913187207	1993.99995292816	1277.66482453956	0.000559766569643109	0.0129152176438109	0.00427731294139606	0.0144595592136792	3.21043159504508	3.20942073456268	0.0126712998508068	0.00531674136948281	-0.0492789071390197	1.39392359724358	0.586778495861966	0.00122382278469172	0.00565167326071686	2.66544232013663	2.20330126411235	0.0115867475599634
LORA	CELL2	308.15	LORA_CELL2_06_35.CSV	0.6	3.20516666666667		4.01972156604387	5.15762422534059				0.0601519557149545	0.138951070830122									96245.6557823267	6447.44219007244	32.2891742981777	21.8350221239625	0.982366194671049	91652.0487576164	6239.14766313441	18.1124122624149	21.1296081830674	0.981800913187207	2033.6989292207	2189.70117842782	0.000400528754612332	0.0223389338516591	0.000891654796512356	0.0465520449078061	3.92050413029093	3.59539419222033	0.0126712998508068	0.00531674136948281	-0.0492789071390197	1.39392359724358	0.586778495861966	0.00122382278469172	0.00565167326071686	2.66544232013663	2.20330126411235	0.0115867475599634
LORA	CELL2	308.15	LORA_CELL2_05_35.CSV	0.5	3.83783333333334		5.55695149552269	6.25514350106751				0.112140792647721	0.15057410546234									96245.6557823267	6447.44219007244	32.2891742981777	21.8350221239625	0.982366194671049	91652.0487576164	6239.14766313441	18.1124122624149	21.1296081830674	0.981800913187207	2606.33152967939	2858.31190211261	0.00065959304969956	0.01233128781596	0.000845712522117519	0.039425889361834	4.69126533006612	4.69170788660216	0.0126712998508068	0.00531674136948281	-0.0492789071390197	1.39392359724358	0.586778495861966	0.00122382278469172	0.00565167326071686	2.66544232013663	2.20330126411235	0.0115867475599634
LORA	CELL2	313.15	LORA_CELL2_12_40.CSV	1.2	1.60583333333334		2.90077900725759	4.09002317390216				0.11240550763431	0.105342483279771									96245.6557823267	6447.44219007244	32.2891742981777	21.8350221239625	0.982366194671049	91652.0487576164	6239.14766313441	18.1124122624149	21.1296081830674	0.981800913187207	1471.88323745494	6167.48216835181	0.00087978831538524	0.00131096203357834	0.000402788329622799	0.00357211577518446	3.1333057329146	3.11691007041586	0.0150625438350985	0.00676534592081797	1.13600500243105	1.55682711927035	0.553420603543823	0.0167252598683721	0.00410137435392001	-1.11119812423217	1.39894324950745	0.806105694428443
LORA	CELL2	313.15	LORA_CELL2_1_40.CSV	1	1.9215		3.05433366491193	5.02770823413438				0.0907052252237472	0.167276633979186									96245.6557823267	6447.44219007244	32.2891742981777	21.8350221239625	0.982366194671049	91652.0487576164	6239.14766313441	18.1124122624149	21.1296081830674	0.981800913187207	1729.86863734876	3824.15965459984	0.000654866872809567	0.00493920269704396	0.000812259035889917	0.00331460363216262	3.55256528229819	3.61553294299802	0.0150625438350985	0.00676534592081797	1.13600500243105	1.55682711927035	0.553420603543823	0.0167252598683721	0.00410137435392001	-1.11119812423217	1.39894324950745	0.806105694428443
LORA	CELL2	313.15	LORA_CELL2_09_40.CSV	0.9	2.13		2.99210053140759	5.01186561406539				0.0620819443948308	0.171290746285537									96245.6557823267	6447.44219007244	32.2891742981777	21.8350221239625	0.982366194671049	91652.0487576164	6239.14766313441	18.1124122624149	21.1296081830674	0.981800913187207	2138.60534700535	3139.24413030487	0.000403113427456251	0.010094538570329	0.000918012583425782	0.0107348922820606	4.28962704660571	4.30191400257942	0.0150625438350985	0.00676534592081797	1.13600500243105	1.55682711927035	0.553420603543823	0.0167252598683721	0.00410137435392001	-1.11119812423217	1.39894324950745	0.806105694428443
LORA	CELL2	313.15	LORA_CELL2_07_40.CSV	0.7	2.73233333333334		3.856794332049	6.42932869417695				0.0928597621008494	0.18424436980471									96245.6557823267	6447.44219007244	32.2891742981777	21.8350221239625	0.982366194671049	91652.0487576164	6239.14766313441	18.1124122624149	21.1296081830674	0.981800913187207	1626.21927331799	4465.34279150111	0.000691457183643758	0.0254017847869658	0.000827930918961049	0.0173503244834925	6.20782563011042	6.20772349868832	0.0150625438350985	0.00676534592081797	1.13600500243105	1.55682711927035	0.553420603543823	0.0167252598683721	0.00410137435392001	-1.11119812423217	1.39894324950745	0.806105694428443
LORA	CELL2	313.15	LORA_CELL2_06_40.CSV	0.6	3.1805		3.65336178385384	5.52664141894283				0.03260936313103	0.124202352822333									96245.6557823267	6447.44219007244	32.2891742981777	21.8350221239625	0.982366194671049	91652.0487576164	6239.14766313441	18.1124122624149	21.1296081830674	0.981800913187207	2332.00373780184	3957.25622620737	0.00020277059431284	0.0332265294609209	0.000592870737913114	0.0259197301431064	3.70076034808683	3.68002679678104	0.0150625438350985	0.00676534592081797	1.13600500243105	1.55682711927035	0.553420603543823	0.0167252598683721	0.00410137435392001	-1.11119812423217	1.39894324950745	0.806105694428443
LORA	CELL2	313.15	LORA_CELL2_05_40.CSV	0.5	3.81583333333334		5.7739949521203	7.40948901333695				0.108951649195919	0.180288457670617									96245.6557823267	6447.44219007244	32.2891742981777	21.8350221239625	0.982366194671049	91652.0487576164	6239.14766313441	18.1124122624149	21.1296081830674	0.981800913187207	3582.40674871346	4406.38585015029	0.000546605049661151	0.0133565377372488	0.000815556286311385	0.0294455115908885	6.02359990587183	6.02351504656577	0.0150625438350985	0.00676534592081797	1.13600500243105	1.55682711927035	0.553420603543823	0.0167252598683721	0.00410137435392001	-1.11119812423217	1.39894324950745	0.806105694428443
LORA	CELL3	283.15	LORA_CELL3_12_10.CSV	1.2	1.70383333333334	0.18826633239718	2.21716666666667	3.81716666666667	231.746610455967	57.3579497379964	3.05736274203503	0.11333333333333	0.50333333333334	68363.9582880133	36495.6857806039	1.87320656745533	1220.54825461733	0.00139920588288485	0.00262100164904204	83068.0149483955	81590.3814945746	76365.2088225	641.494434469656	-29.8768166898227	2.17249643441726	0.999717816171467	67276.8734072229	792.562239610809	-58.6143998086482	2.68410534384719	0.999445177426624	342.290845992238	391.020980636492	0.00131407132839404	0.00751244938683237	0.00458616547768817	0.0333045541771974	0.226936867865313	0.226252677204982	0.00123705672251028	4.6792744582657e-05	0.0539817300247655	0.0104073480223159	0.994309383223508	0.000731008808632235	3.92606082134285e-05	0.0467086360093572	0.0151329586645415	0.988593651549017
LORA	CELL3	283.15	LORA_CELL3_1_10.CSV	1	2.03966666666667	0.0240641176748287	2.65966666666667	4.58966666666667	243.159204453161	61.1720928545849	3.28902817514147	0.12333333333334	0.55333333333333	68931.2262489637	43264.4751885632	1.59325233805645	1480.08089868072	0.0013758366545037	0.00219205496657179	83107.6667562547	82011.1218141321	76365.2088225	641.494434469656	-29.8768166898227	2.17249643441726	0.999717816171467	67276.8734072229	792.562239610809	-58.6143998086482	2.68410534384719	0.999445177426624	303.812417451622	242.159985144238	0.0018996689021313	0.00572131340148256	0.0107139386418351	0.0108264990595686	0.247776064830884	0.232167772039774	0.00123705672251028	4.6792744582657e-05	0.0539817300247655	0.0104073480223159	0.994309383223508	0.000731008808632235	3.92606082134285e-05	0.0467086360093572	0.0151329586645415	0.988593651549017
LORA	CELL3	283.15	LORA_CELL3_09_10.CSV	0.9	2.2625	0.0254796540086406	2.9525	5.10916666666667	249.335928009476	62.9568566455195	3.35814416763479	0.13333333333334	0.58333333333333	68063.6113892515	43128.5118163525	1.57815812609246	1572.16896355703	0.00130215649649423	0.00205500885638647	83237.2439900154	82163.1089142768	76365.2088225	641.494434469656	-29.8768166898227	2.17249643441726	0.999717816171467	67276.8734072229	792.562239610809	-58.6143998086482	2.68410534384719	0.999445177426624	385.932574284397	294.258541598671	0.00155844016306092	0.00558496071888023	0.0097442607637244	0.0107783312907943	0.263423671771651	0.268017687932626	0.00123705672251028	4.6792744582657e-05	0.0539817300247655	0.0104073480223159	0.994309383223508	0.000731008808632235	3.92606082134285e-05	0.0467086360093572	0.0151329586645415	0.988593651549017
LORA	CELL3	283.15	LORA_CELL3_07_10.CSV	0.7	2.892	0.0297262630100808	3.78533333333334	6.562	258.309481580042	67.621678153239	4.01867559012537	0.15333333333333	0.670000000000001	68572.9942158103	48548.4140213289	1.41246620714909	1955.63511728286	0.00131793281066095	0.00186153555835162	83208.8927082412	82395.8910321036	76365.2088225	641.494434469656	-29.8768166898227	2.17249643441726	0.999717816171467	67276.8734072229	792.562239610809	-58.6143998086482	2.68410534384719	0.999445177426624	752.886247206661	574.793993652601	0.000972178993839693	0.00788982379759847	0.00561670996717016	0.0318026406692733	0.335951860241729	0.339009930763539	0.00123705672251028	4.6792744582657e-05	0.0539817300247655	0.0104073480223159	0.994309383223508	0.000731008808632235	3.92606082134285e-05	0.0467086360093572	0.0151329586645415	0.988593651549017
LORA	CELL3	283.15	LORA_CELL3_06_10.CSV	0.6	3.3655	0.0339728720115208	4.41216666666667	7.65216666666667	262.122550561002	70.1359828376898	4.49422993250046	0.17	0.73	68357.3951434572	50108.4962052248	1.36418771905451	2172.21819479866	0.00130255818256896	0.00177693387601453	83236.5178763329	82505.3916457044	76365.2088225	641.494434469656	-29.8768166898227	2.17249643441726	0.999717816171467	67276.8734072229	792.562239610809	-58.6143998086482	2.68410534384719	0.999445177426624	840.803253080985	639.6952099435	0.00102307149769373	0.00816337255611431	0.00595768746311761	0.0315919796278207	0.387045737532652	0.387121027614096	0.00123705672251028	4.6792744582657e-05	0.0539817300247655	0.0104073480223159	0.994309383223508	0.000731008808632235	3.92606082134285e-05	0.0467086360093572	0.0151329586645415	0.988593651549017
LORA	CELL3	283.15	LORA_CELL3_05_10.CSV	0.5	4.02616666666667	0.0396350173467729	5.28616666666667	9.1795	333.62214322062	91.8236052305872	5.16019234162146	0.19	0.809999999999999	87470.3574626392	64550.8656401344	1.35506095224623	2502.1541688265	0.00129942457298049	0.0017607994992351	83242.1883414306	82526.8654062101	76365.2088225	641.494434469656	-29.8768166898227	2.17249643441726	0.999717816171467	67276.8734072229	792.562239610809	-58.6143998086482	2.68410534384719	0.999445177426624	975.459690953546	589.102261292868	0.00105425695435615	0.00858909157017776	0.00831460164164657	0.0247036536997788	0.444679573518065	0.446560207921902	0.00123705672251028	4.6792744582657e-05	0.0539817300247655	0.0104073480223159	0.994309383223508	0.000731008808632235	3.92606082134285e-05	0.0467086360093572	0.0151329586645415	0.988593651549017
LORA	CELL3	288.15	LORA_CELL3_12_15.CSV	1.2	1.695	0.0198175086733885	2.16833333333334	3.525	248.916177947813	73.8678142639969	5.19229243941945	0.0933333333333399	0.36666666666667	78923.1553408027	53807.9298977589	1.46675695368258	1752.64825661584	0.00238609517097508	0.00349982168417612	83298.0423644604	82380.323103858	76365.2088225	641.494434469656	-29.8768166898227	2.17249643441726	0.999717816171467	67276.8734072229	792.562239610809	-58.6143998086482	2.68410534384719	0.999445177426624	499.539690839194	425.088603890301	0.00079270061128626	0.00584657059069893	0.00392262103510696	0.0177397785137114	0.32238314242673	0.331351736385953	0.00254472890934068	6.63696327559959e-05	-0.0032539166635941	0.0144495654222483	0.997286463314525	0.00135906172849695	1.7133970352907e-05	0.0476080287421353	0.00608451529515445	0.99936463743096
LORA	CELL3	288.15	LORA_CELL3_1_15.CSV	1	2.02566666666667	0.216577059073445	2.599	4.239	250.564249275088	77.2399102503845	6.10507435691506	0.10666666666667	0.41	79750.2271819617	57609.2541667967	1.3843301451371	1942.35557410939	0.00240488012773225	0.00332914805626091	83279.254883664	82500.1023945255	76365.2088225	641.494434469656	-29.8768166898227	2.17249643441726	0.999717816171467	67276.8734072229	792.562239610809	-58.6143998086482	2.68410534384719	0.999445177426624	640.814568427622	506.284515181757	0.000727925540271301	0.00612399542628948	0.00396150120428045	0.0184506936453689	0.398140414717831	0.396215491976027	0.00254472890934068	6.63696327559959e-05	-0.0032539166635941	0.0144495654222483	0.997286463314525	0.00135906172849695	1.7133970352907e-05	0.0476080287421353	0.00608451529515445	0.99936463743096
LORA	CELL3	288.15	LORA_CELL3_09_15.CSV	0.9	2.246	0.0254796540086404	2.886	4.706	250.652932980317	78.8520210037472	6.69121375334808	0.11333333333333	0.43666666666667	79790.4570613632	59105.4224401647	1.3499684761096	2119.84549754247	0.0024275414508011	0.00327710443303085	83256.7848518614	82537.8510420936	76365.2088225	641.494434469656	-29.8768166898227	2.17249643441726	0.999717816171467	67276.8734072229	792.562239610809	-58.6143998086482	2.68410534384719	0.999445177426624	707.326717347082	539.512317128032	0.000729965115151295	0.00627405383887189	0.00416555144177123	0.018290356705365	0.443433325444139	0.434884109781578	0.00254472890934068	6.63696327559959e-05	-0.0032539166635941	0.0144495654222483	0.997286463314525	0.00135906172849695	1.7133970352907e-05	0.0476080287421353	0.00608451529515445	0.99936463743096
LORA	CELL3	288.15	LORA_CELL3_07_15.CSV	0.7	2.87883333333334	0.0311417993438927	3.7055	6.04883333333334	243.644677485009	80.7508690662812	8.36146446707786	0.13666666666667	0.51333333333334	80267.3280312825	62375.8529719435	1.28683335308275	2423.12825906374	0.0023954121042854	0.00308249619017259	83288.7057640584	82684.5229892679	76365.2088225	641.494434469656	-29.8768166898227	2.17249643441726	0.999717816171467	67276.8734072229	792.562239610809	-58.6143998086482	2.68410534384719	0.999445177426624	811.542161916119	595.827182645027	0.000827183310642874	0.00686344080878782	0.00502752069358313	0.0164137576311574	0.565538793963302	0.541065070453428	0.00254472890934068	6.63696327559959e-05	-0.0032539166635941	0.0144495654222483	0.997286463314525	0.00135906172849695	1.7133970352907e-05	0.0476080287421353	0.00608451529515445	0.99936463743096
LORA	CELL3	288.15	LORA_CELL3_06_15.CSV	0.6	3.3525	0.035388408345337	4.31916666666667	7.0425	231.15720706002	79.5853931775873	9.61240831900802	0.149999999999999	0.556666666666669	80146.4134405389	60872.9795455753	1.31661722555463	2742.4816758873	0.0023983878377248	0.00315775874070919	83285.7313992674	82626.7296597538	76365.2088225	641.494434469656	-29.8768166898227	2.17249643441726	0.999717816171467	67276.8734072229	792.562239610809	-58.6143998086482	2.68410534384719	0.999445177426624	827.500960309479	649.359825137773	0.000969642249921152	0.00723641910929282	0.00553845220669255	0.0123417234822044	0.640233535841934	0.616260321781374	0.00254472890934068	6.63696327559959e-05	-0.0032539166635941	0.0144495654222483	0.997286463314525	0.00135906172849695	1.7133970352907e-05	0.0476080287421353	0.00608451529515445	0.99936463743096
LORA	CELL3	288.15	LORA_CELL3_05_15.CSV	0.5	4.01616666666667	0.0410505536805891	5.1795	8.45283333333334	220.997098965472	79.2971208984257	11.9322721116877	0.17333333333334	0.64333333333334	85722.0570795495	65131.8706231186	1.31613073998096	2954.24925891661	0.00242799664927082	0.0031955610266761	83256.3356479961	82598.2193109774	76365.2088225	641.494434469656	-29.8768166898227	2.17249643441726	0.999717816171467	67276.8734072229	792.562239610809	-58.6143998086482	2.68410534384719	0.999445177426624	962.06455743816	750.446383726981	0.000996128178235064	0.0076911032724586	0.00568386239619745	0.015248979424689	0.795348281218897	0.739512570677445	0.00254472890934068	6.63696327559959e-05	-0.0032539166635941	0.0144495654222483	0.997286463314525	0.00135906172849695	1.7133970352907e-05	0.0476080287421353	0.00608451529515445	0.99936463743096
LORA	CELL3	293.15	LORA_CELL3_12_20.CSV	1.2	1.6845	0.0212330450072005	2.12116666666667	3.2545	237.908362045337	88.4034237129755	10.5567890534229	0.0833333333333401	0.27666666666667	92614.1987220286	69321.3595520107	1.33601244004082	2179.96195826179	0.00422745685966942	0.00564793495425423	83391.3319760178	82685.2519613407	76365.2088225	641.494434469656	-29.8768166898227	2.17249643441726	0.999717816171467	67276.8734072229	792.562239610809	-58.6143998086482	2.68410534384719	0.999445177426624	590.064140036356	484.477292864941	0.000610519264409864	0.00481434389345153	0.00317595464390515	0.00673430564328001	0.524345299425128	0.537893263966602	0.00389010672939643	5.98939791332628e-05	0.0346036128852485	0.0127468336575335	0.999052690951815	0.00192702083673553	0.000181882152874838	0.157828000072232	0.0596968844240048	0.965591879764094
LORA	CELL3	293.15	LORA_CELL3_1_20.CSV	1	2.01016666666667	0.0240641176748286	2.54016666666667	3.9035	227.724456143639	88.7347754651598	12.5289616780832	0.1	0.31333333333333	92520.2119887919	70779.8739870602	1.30715423434783	2219.23626694705	0.00406088396640189	0.00530820167187746	83489.314030003	82836.4587325548	76365.2088225	641.494434469656	-29.8768166898227	2.17249643441726	0.999717816171467	67276.8734072229	792.562239610809	-58.6143998086482	2.68410534384719	0.999445177426624	623.056137661723	541.755840302618	0.000706547417690586	0.00530078468398814	0.00351281108196726	0.00467563577658988	0.626694962998816	0.628938299393074	0.00389010672939643	5.98939791332628e-05	0.0346036128852485	0.0127468336575335	0.999052690951815	0.00192702083673553	0.000181882152874838	0.157828000072232	0.0596968844240048	0.965591879764094
LORA	CELL3	293.15	LORA_CELL3_09_20.CSV	0.9	2.23066666666667	0.0254796540086406	2.82066666666667	4.34066666666667	221.960760234661	88.4090591100197	13.6469190563428	0.10666666666667	0.33666666666667	92328.5267638255	71319.4634980573	1.2945768551153	2399.60748397323	0.00404078967217074	0.00523111278598119	83501.4046962801	82872.1152137946	76365.2088225	641.494434469656	-29.8768166898227	2.17249643441726	0.999717816171467	67276.8734072229	792.562239610809	-58.6143998086482	2.68410534384719	0.999445177426624	388.097237640294	475.953837988375	0.00143815149199496	0.00394583282006177	0.00448228347699076	0.0048436453765497	0.691429943933814	0.616550248394042	0.00389010672939643	5.98939791332628e-05	0.0346036128852485	0.0127468336575335	0.999052690951815	0.00192702083673553	0.000181882152874838	0.157828000072232	0.0596968844240048	0.965591879764094
LORA	CELL3	293.15	LORA_CELL3_07_20.CSV	0.7	2.85833333333334	0.0325573356777089	3.62166666666667	5.58166666666667	200.43848904335	85.5033581849972	18.2052980701928	0.13	0.42	98103.195738328	74673.9458429284	1.31375400925888	2641.46642200637	0.00406818445261535	0.00534459363502807	83484.9361641083	82819.8056389876	76365.2088225	641.494434469656	-29.8768166898227	2.17249643441726	0.999717816171467	67276.8734072229	792.562239610809	-58.6143998086482	2.68410534384719	0.999445177426624	455.723264976803	828.148319174954	0.00157860850610258	0.00496102398015855	0.00310031570075706	0.0105888055048687	0.889312089731618	0.854473095962523	0.00389010672939643	5.98939791332628e-05	0.0346036128852485	0.0127468336575335	0.999052690951815	0.00192702083673553	0.000181882152874838	0.157828000072232	0.0596968844240048	0.965591879764094
LORA	CELL3	293.15	LORA_CELL3_06_20.CSV	0.6	3.32583333333334	0.0368039446791448	4.2225	6.5125	183.089453855075	81.4279864875471	21.7468312663206	0.15	0.48666666666667	97671.275017234	74750.6728056641	1.306627370046	2693.47374430033	0.00399722566661915	0.00522288446025494	83527.8248023724	82875.9521140951	76365.2088225	641.494434469656	-29.8768166898227	2.17249643441726	0.999717816171467	67276.8734072229	792.562239610809	-58.6143998086482	2.68410534384719	0.999445177426624	442.150460166677	549.444169214405	0.00200675346273721	0.00302367744629658	0.00586117482789275	0.0067016404052453	1.02929046741312	0.865502037477088	0.00389010672939643	5.98939791332628e-05	0.0346036128852485	0.0127468336575335	0.999052690951815	0.00192702083673553	0.000181882152874838	0.157828000072232	0.0596968844240048	0.965591879764094
LORA	CELL3	293.15	LORA_CELL3_05_20.CSV	0.5	3.9865	0.0438816263482172	5.06316666666667	7.82983333333334	166.544599295459	76.9755449850765	26.4140750296343	0.170000000000001	0.473333333333319	97497.5027503118	75411.3912426022	1.29287500394546	3217.98931084089	0.00396131953276499	0.00512149100655275	83549.8180435102	82923.7348354632	76365.2088225	641.494434469656	-29.8768166898227	2.17249643441726	0.999717816171467	67276.8734072229	792.562239610809	-58.6143998086482	2.68410534384719	0.999445177426624	696.745252967633	793.877376359826	0.00131055814950097	0.00512195518116723	0.0048973321502144	0.00525630652003528	1.20554988228342	1.07673905998777	0.00389010672939643	5.98939791332628e-05	0.0346036128852485	0.0127468336575335	0.999052690951815	0.00192702083673553	0.000181882152874838	0.157828000072232	0.0596968844240048	0.965591879764094
LORA	CELL3	298.15	LORA_CELL3_12_25.CSV	1.2	1.67283333333334	0.157124533053283	2.0795	3.02283333333334	208.231001984786	97.9001118806173	22.106270437087	0.0800000000000001	0.23333333333334	111608.186943969	86510.3300071823	1.29011398910053	2338.62333511325	0.00694747247146893	0.00896303142433288	83624.10682845	82992.6446674201	76365.2088225	641.494434469656	-29.8768166898227	2.17249643441726	0.999717816171467	67276.8734072229	792.562239610809	-58.6143998086482	2.68410534384719	0.999445177426624	543.209574328397	604.049944962225	0.00063224695142848	0.00435551249480201	0.0022324097835455	0.00363642268536848	0.84479438699632	0.846662154479485	0.00621157789724615	6.06038085178595e-05	0.0775469134978192	0.0126475323307828	0.999619380861536	0.00383030712011133	0.000110514135049983	0.126430811415648	0.0336299391934945	0.99668117228571
LORA	CELL3	298.15	LORA_CELL3_1_25.CSV	1	1.99866666666667	0.0240641176748287	2.492	3.62866666666667	190.137875356043	94.3291590926809	26.9916441753426	0.0966666666666698	0.233333333333341	111439.860743867	89208.5861546872	1.2492055478901	2513.0488191651	0.00671117954840217	0.00838364272475056	83709.8861193301	83158.3023659138	76365.2088225	641.494434469656	-29.8768166898227	2.17249643441726	0.999717816171467	67276.8734072229	792.562239610809	-58.6143998086482	2.68410534384719	0.999445177426624	382.115540805141	591.389160936043	0.00120880692526892	0.00344522715215564	0.0028003211832079	0.00301176111978374	1.01252898027695	0.930066358179307	0.00621157789724615	6.06038085178595e-05	0.0775469134978192	0.0126475323307828	0.999619380861536	0.00383030712011133	0.000110514135049983	0.126430811415648	0.0336299391934945	0.99668117228571
LORA	CELL3	298.15	LORA_CELL3_09_25.CSV	0.9	2.21383333333334	0.0254796540086406	2.76383333333334	4.02716666666667	178.444611729626	91.1626087477751	30.420921715738	0.10333333333334	0.253333333333341	109898.810593003	90495.0829472933	1.21441748008575	2684.04431716926	0.00675631378372774	0.00820498555990326	83693.2704748313	83211.7001211355	76365.2088225	641.494434469656	-29.8768166898227	2.17249643441726	0.999717816171467	67276.8734072229	792.562239610809	-58.6143998086482	2.68410534384719	0.999445177426624	628.376507496094	737.514924556518	0.000742056174590736	0.00497009196298563	0.00249018208827357	0.00319125557451562	1.10321645585044	1.06326864182578	0.00621157789724615	6.06038085178595e-05	0.0775469134978192	0.0126475323307828	0.999619380861536	0.00383030712011133	0.000110514135049983	0.126430811415648	0.0336299391934945	0.99668117228571
LORA	CELL3	298.15	LORA_CELL3_07_25.CSV	0.7	2.83666666666667	0.0325573356777046	3.54666666666667	5.18	151.147188562867	84.2671329238399	42.6963795199016	0.14333333333333	0.306666666666681	121129.436277937	94469.1158306339	1.28221202466953	2488.57078598469	0.00641762413456991	0.0082287548351549	83820.7611051359	83204.5291815015	76365.2088225	641.494434469656	-29.8768166898227	2.17249643441726	0.999717816171467	67276.8734072229	792.562239610809	-58.6143998086482	2.68410534384719	0.999445177426624	544.249119477783	852.13118070322	0.00117714307463465	0.00537040887039428	0.00278490263622502	0.00361870875595227	1.40640489883197	1.30864292886747	0.00621157789724615	6.06038085178595e-05	0.0775469134978192	0.0126475323307828	0.999619380861536	0.00383030712011133	0.000110514135049983	0.126430811415648	0.0336299391934945	0.99668117228571
LORA	CELL3	298.15	LORA_CELL3_06_25.CSV	0.6	3.30716666666667	0.0368039446791489	4.13716666666667	6.0405	127.665744461706	76.029805617831	54.2924365812453	0.119999999999999	0.34666666666668	119322.625329315	97283.5639048879	1.22654455223263	4137.22226179162	0.00758858886275164	0.0093077423287412	83405.2962953155	82899.0942206508	76365.2088225	641.494434469656	-29.8768166898227	2.17249643441726	0.999717816171467	67276.8734072229	792.562239610809	-58.6143998086482	2.68410534384719	0.999445177426624	1028.38550594255	896.953673113696	0.000637740064907075	0.00596649034829675	0.00309700890214514	0.00396447905545128	1.6274946795798	1.50002927221744	0.00621157789724615	6.06038085178595e-05	0.0775469134978192	0.0126475323307828	0.999619380861536	0.00383030712011133	0.000110514135049983	0.126430811415648	0.0336299391934945	0.99668117228571
LORA	CELL3	298.15	LORA_CELL3_05_25.CSV	0.5	3.9685	0.043881626348217	4.97183333333334	7.24516666666667	99.1855409489177	64.4550281968565	74.4210436960539	0.146666666666679	0.406666666666661	115639.535508854	93684.6957860057	1.23434819890965	4065.9883263141	0.00761452515206176	0.00939897540699963	83396.8382120403	82874.9143248789	76365.2088225	641.494434469656	-29.8768166898227	2.17249643441726	0.999717816171467	67276.8734072229	792.562239610809	-58.6143998086482	2.68410534384719	0.999445177426624	1038.01368108929	1440.00106628564	0.000775300226360351	0.00669913578041951	0.00208969057541458	0.00979210301010151	1.92138130408231	1.80782036157828	0.00621157789724615	6.06038085178595e-05	0.0775469134978192	0.0126475323307828	0.999619380861536	0.00383030712011133	0.000110514135049983	0.126430811415648	0.0336299391934945	0.99668117228571
LORA	CELL3	303.15	LORA_CELL3_12_30.CSV	1.2	1.66833333333334	0.0198175086733885	2.045	2.82166666666667	151.184724283758	93.3377287731055	49.7235101437806	0.1	0.16666666666666	129436.314116866	111048.519062888	1.16558343334201	1954.13396650006	0.0100422348303161	0.0117050625519466	84139.7966880028	83753.5991829696	76365.2088225	641.494434469656	-29.8768166898227	2.17249643441726	0.999717816171467	67276.8734072229	792.562239610809	-58.6143998086482	2.68410534384719	0.999445177426624	195.017926754748	808.71489945508	0.00194296860164335	0.00239385239085563	0.00133539801031068	0.00532606219474596	1.25477248829119	1.31730404472917	0.0108432449357635	0.000343437074965202	-0.0239258901043931	0.0676642687888439	0.996003345506151	0.0081549793172006	0.00106021721103182	-0.119335166911755	0.271437416226873	0.936672583327957
LORA	CELL3	303.15	LORA_CELL3_1_30.CSV	1	1.989	0.0254796540086407	2.449	3.37566666666667	127.320135169577	84.8436610329462	64.1092621546709	0.0800000000000001	0.199999999999999	127492.217998954	109001.677001009	1.16963538091046	3388.00412807118	0.0123807980685473	0.0144810194648808	83612.1346516466	83217.1902160944	76365.2088225	641.494434469656	-29.8768166898227	2.17249643441726	0.999717816171467	67276.8734072229	792.562239610809	-58.6143998086482	2.68410534384719	0.999445177426624	352.774158746495	653.617549400214	0.00125451742685997	0.00282988152227956	0.00217466509047088	0.00260101269391036	1.61865160365253	1.4844936348547	0.0108432449357635	0.000343437074965202	-0.0239258901043931	0.0676642687888439	0.996003345506151	0.0081549793172006	0.00106021721103182	-0.119335166911755	0.271437416226873	0.936672583327957
LORA	CELL3	303.15	LORA_CELL3_09_30.CSV	0.9	2.20883333333334	0.203837232069125	2.71883333333334	3.75216666666667	115.236620561265	80.1214140411707	74.4036988422527	0.0866666666666802	0.22	134685.2918948	114919.722918055	1.17199457564686	3535.02803624871	0.0125038226089353	0.0146544122725227	83587.21262998	83187.1893527247	76365.2088225	641.494434469656	-29.8768166898227	2.17249643441726	0.999717816171467	67276.8734072229	792.562239610809	-58.6143998086482	2.68410534384719	0.999445177426624	364.697181471144	564.294568638761	0.00132797092543742	0.00358308414648757	0.00282774459958258	0.00282774459958258	1.7645120971341	1.61183960534344	0.0108432449357635	0.000343437074965202	-0.0239258901043931	0.0676642687888439	0.996003345506151	0.0081549793172006	0.00106021721103182	-0.119335166911755	0.271437416226873	0.936672583327957
LORA	CELL3	303.15	LORA_CELL3_07_30.CSV	0.7	2.82116666666667	0.0311417993438927	3.4845	4.79783333333334	86.1130551078104	69.223338512759	112.746157438352	0.10666666666666	0.299999999999999	138156.780717425	119547.48802836	1.15566443926158	3667.77928738131	0.0133224430871273	0.0153962737198792	83427.372617356	83062.7162065559	76365.2088225	641.494434469656	-29.8768166898227	2.17249643441726	0.999717816171467	67276.8734072229	792.562239610809	-58.6143998086482	2.68410534384719	0.999445177426624	461.859488368781	632.988209006858	0.00134340854039501	0.00444792449667888	0.00324595337656073	0.00410547703457016	2.21534740957542	2.0643409020658	0.0108432449357635	0.000343437074965202	-0.0239258901043931	0.0676642687888439	0.996003345506151	0.0081549793172006	0.00106021721103182	-0.119335166911755	0.271437416226873	0.936672583327957
LORA	CELL3	303.15	LORA_CELL3_06_30.CSV	0.6	3.28783333333334		3.81903090252103	4.32139345583816				0.0683739002454982	0.107063292297849									76365.2088225	641.494434469656	-29.8768166898227	2.17249643441726	0.999717816171467	67276.8734072229	792.562239610809	-58.6143998086482	2.68410534384719	0.999445177426624	669.386414079695	1033.56012250482	0.000793558933994802	0.00817850906998142	0.001	0.0237124561354956	2.48866406992911	2.21802885759364	0.0108432449357635	0.000343437074965202	-0.0239258901043931	0.0676642687888439	0.996003345506151	0.0081549793172006	0.00106021721103182	-0.119335166911755	0.271437416226873	0.936672583327957
LORA	CELL3	303.15	LORA_CELL3_05_30.CSV	0.5	3.942		4.51629817940724	5.84079555048739				0.061999746218378	0.145114839063694									76365.2088225	641.494434469656	-29.8768166898227	2.17249643441726	0.999717816171467	67276.8734072229	792.562239610809	-58.6143998086482	2.68410534384719	0.999445177426624	951.569468570496	1898.79555048739	0.000603527328666797	0.0052625349483071	0.001	0.00730685202436472	2.8970462116942	2.77618032281859	0.0108432449357635	0.000343437074965202	-0.0239258901043931	0.0676642687888439	0.996003345506151	0.0081549793172006	0.00106021721103182	-0.119335166911755	0.271437416226873	0.936672583327957
LORA	CELL3	308.15	LORA_CELL3_12_35.CSV	1.2	1.65483333333334	0.0212330450072005	2.0115	2.62483333333334	96.0490447446312	81.939294132745	114.228012980313	0.0733333333333195	0.17333333333332	144587.909076708	132270.717005659	1.09312108038639	2721.75927656073	0.020365711368889	0.0222621884143974	83757.9380130674	83529.8176600652	76365.2088225	641.494434469656	-29.8768166898227	2.17249643441726	0.999717816171467	67276.8734072229	792.562239610809	-58.6143998086482	2.68410534384719	0.999445177426624	524.683773238579	398.777526525436	0.000569094363621082	0.00405776738457101	0.00257246007579522	0.00279284606999081	2.11350653510252	1.9463080133519	0.0356485786319541	0.0105628324256543	-3.85503045639219	1.9842685291956	0.74009093847101	0.026631335479937	0.00459757591703364	-3.3419575390819	1.07257989365163	0.893483156418908
LORA	CELL3	308.15	LORA_CELL3_1_35.CSV	1	1.97816666666667		2.266144107957	2.47356084166306				0.03645474726725	0.0622866388785519									76365.2088225	641.494434469656	-29.8768166898227	2.17249643441726	0.999717816171467	67276.8734072229	792.562239610809	-58.6143998086482	2.68410534384719	0.999445177426624	692.076651179484	701.548084278245	0.000416106280712608	0.0161003622534428	0.000706144291600561	0.021677941817342	0.3756006084063	0.365855840774317	0.0356485786319541	0.0105628324256543	-3.85503045639219	1.9842685291956	0.74009093847101	0.026631335479937	0.00459757591703364	-3.3419575390819	1.07257989365163	0.893483156418908
LORA	CELL3	308.15	LORA_CELL3_09_35.CSV	0.9	2.193		2.66417496524372	2.69733404609963				0.0722876032203714	0.0583172596658138									76365.2088225	641.494434469656	-29.8768166898227	2.17249643441726	0.999717816171467	67276.8734072229	792.562239610809	-58.6143998086482	2.68410534384719	0.999445177426624	471.174965243722	829.445397003931	0.001	0.0239645608501221	0.000608037669413023	0.0244644164789483	0.168941217925376	1.50500270742257e-08	0.0356485786319541	0.0105628324256543	-3.85503045639219	1.9842685291956	0.74009093847101	0.026631335479937	0.00459757591703364	-3.3419575390819	1.07257989365163	0.893483156418908
LORA	CELL3	308.15	LORA_CELL3_07_35.CSV	0.7	2.8035		3.10636875957221	3.77099795841936				0.0531321980642754	0.0759576259204906									76365.2088225	641.494434469656	-29.8768166898227	2.17249643441726	0.999717816171467	67276.8734072229	792.562239610809	-58.6143998086482	2.68410534384719	0.999445177426624	360.361873047889	1799.29674245286	0.000840457279818728	0.0202397072991215	0.00053770894794176	0.00928074412686092	3.09492874492526	3.10578064267232	0.0356485786319541	0.0105628324256543	-3.85503045639219	1.9842685291956	0.74009093847101	0.026631335479937	0.00459757591703364	-3.3419575390819	1.07257989365163	0.893483156418908
LORA	CELL3	308.15	LORA_CELL3_06_35.CSV	0.6	3.2695		3.72169456405105	4.85079946696545				0.0638895918799677	0.0833440332420442									76365.2088225	641.494434469656	-29.8768166898227	2.17249643441726	0.999717816171467	67276.8734072229	792.562239610809	-58.6143998086482	2.68410534384719	0.999445177426624	555.566295331367	3992.31376516749	0.000813934480638974	0.0103031857007321	0.000396085969184618	0.00313414625819672	3.84839322134744	3.84550333506264	0.0356485786319541	0.0105628324256543	-3.85503045639219	1.9842685291956	0.74009093847101	0.026631335479937	0.00459757591703364	-3.3419575390819	1.07257989365163	0.893483156418908
LORA	CELL3	308.15	LORA_CELL3_05_35.CSV	0.5	3.91466666666667		4.36293429231227	5.71615468879732				0.0613998933315994	0.0807293560189864									76365.2088225	641.494434469656	-29.8768166898227	2.17249643441726	0.999717816171467	67276.8734072229	792.562239610809	-58.6143998086482	2.68410534384719	0.999445177426624	591.132667170807	5522.62081279591	0.000758319833331208	0.0132114866922632	0.000326201650121732	0.0048180372234167	6.052995427629	6.05177490346598	0.0356485786319541	0.0105628324256543	-3.85503045639219	1.9842685291956	0.74009093847101	0.026631335479937	0.00459757591703364	-3.3419575390819	1.07257989365163	0.893483156418908
LORA	CELL3	313.15	LORA_CELL3_12_40.CSV	1.2	1.64566666666667		1.84833658101401	2.36103240005345				0.0350603684147776	0.0856008819130854									76365.2088225	641.494434469656	-29.8768166898227	2.17249643441726	0.999717816171467	67276.8734072229	792.562239610809	-58.6143998086482	2.68410534384719	0.999445177426624	370.587751318601	774.542462698907	0.000546887784677759	0.00972962215547217	0.000923597824313044	0.00521791269729211	2.88376720621331	2.88567415255449	-0.00738068608838859	0.0587727744258368	6.86270746678672	10.667526289365	0.00392710231388194	-0.00939029687387756	0.0510810686194839	7.4171938100444	10.5039568110113	0.00837770355843503
LORA	CELL3	313.15	LORA_CELL3_1_40.CSV	1	1.964		2.38385782898955	2.42950896432656				0.0596295921188501	0.0610218906287854									76365.2088225	641.494434469656	-29.8768166898227	2.17249643441726	0.999717816171467	67276.8734072229	792.562239610809	-58.6143998086482	2.68410534384719	0.999445177426624	549.827272536623	645.401874763392	0.00076361768497321	0.0116222689548667	0.000721269928906268	0.0155113768040875	0.455270310864574	0.398490374851706	-0.00738068608838859	0.0587727744258368	6.86270746678672	10.667526289365	0.00392710231388194	-0.00939029687387756	0.0510810686194839	7.4171938100444	10.5039568110113	0.00837770355843503
LORA	CELL3	313.15	LORA_CELL3_09_40.CSV	0.9	2.183		2.39148126692474	2.58959320305303				0.0585285317744317	0.0282534899435954									76365.2088225	641.494434469656	-29.8768166898227	2.17249643441726	0.999717816171467	67276.8734072229	792.562239610809	-58.6143998086482	2.68410534384719	0.999445177426624	535.217632938808	603.858685838842	0.000759678265494507	0.0214995966033918	0.000345248436122314	0.02249750778579	18.1217987120769	18.1131708517835	-0.00738068608838859	0.0587727744258368	6.86270746678672	10.667526289365	0.00392710231388194	-0.00939029687387756	0.0510810686194839	7.4171938100444	10.5039568110113	0.00837770355843503
LORA	CELL3	313.15	LORA_CELL3_07_40.CSV	0.7	2.79266666666667		2.90264444665007	3.2937725771975				0.0148129290109385	0.0678306851990493									76365.2088225	641.494434469656	-29.8768166898227	2.17249643441726	0.999717816171467	67276.8734072229	792.562239610809	-58.6143998086482	2.68410534384719	0.999445177426624	611.326832145913	605.274093437085	0.000179900135574533	0.0153299838829333	0.000827899155051014	0.0192883768638334	2.43448491800413	2.43631302440397	-0.00738068608838859	0.0587727744258368	6.86270746678672	10.667526289365	0.00392710231388194	-0.00939029687387756	0.0510810686194839	7.4171938100444	10.5039568110113	0.00837770355843503
LORA	CELL3	313.15	LORA_CELL3_06_40.CSV	0.6	3.25516666666667		3.64554065949093	4.22396151085289				0.0448797617006279	0.102243672245485									76365.2088225	641.494434469656	-29.8768166898227	2.17249643441726	0.999717816171467	67276.8734072229	792.562239610809	-58.6143998086482	2.68410534384719	0.999445177426624	839.085299886031	995.717643209285	0.000465237554366974	0.0162731965367022	0.000972961412096413	0.0204522240737075	3.52287896133732	3.50774773849038	-0.00738068608838859	0.0587727744258368	6.86270746678672	10.667526289365	0.00392710231388194	-0.00939029687387756	0.0510810686194839	7.4171938100444	10.5039568110113	0.00837770355843503
LORA	CELL3	313.15	LORA_CELL3_05_40.CSV	0.5	3.89483333333334		4.28636041734627	4.85810262148374				0.0525016181664257	0.0830930939645615									76365.2088225	641.494434469656	-29.8768166898227	2.17249643441726	0.999717816171467	67276.8734072229	792.562239610809	-58.6143998086482	2.68410534384719	0.999445177426624	616.770630548418	1490.42803539237	0.000634801763606671	0.0243193083040811	0.000646303790103365	0.0187214166389022	6.026825671709	6.03090059883119	-0.00738068608838859	0.0587727744258368	6.86270746678672	10.667526289365	0.00392710231388194	-0.00939029687387756	0.0510810686194839	7.4171938100444	10.5039568110113	0.00837770355843503
LORA	CELL4	283.15	LORA_CELL4_12_10.CSV	1.2	1.71966666666667	0.0155708996719484	3.43633333333334	4.903	228.531115575165	117.179063234981	3.35540155974197	0.11333333333333	0.22333333333333	67875.999593054	53795.1299102835	1.26174989643586	3885.11642356898	0.000914465561306887	0.00115382682727313	84069.3147590929	83521.9584281382	76998.6619956964	1597.06499387937	-30.6633745062834	5.40864864650618	0.998282122825994	71444.3533256336	2112.92339649889	-48.8473798904008	7.15566386618083	0.996513618450668	2500.50496680889	4506.42945760892	0.000674658360545122	0.00110764154687557	0.000589952822182408	0.00509999244225289	0.22617709853233	0.23704798866127	0.00119163694396852	6.50561682242933e-05	-0.0322198722325063	0.0224291990940106	0.988218461786361	0.000757626916031023	4.33258970527606e-05	0.00210330894694429	0.021320669797246	0.987087803889925
LORA	CELL4	283.15	LORA_CELL4_1_10.CSV	1	2.05516666666667	0.0184019723395725	4.1185	5.8785	235.054124473068	121.332577420318	3.90521660375208	0.12666666666667	0.25	68470.8819549912	54368.7727430087	1.25937884010442	4464.00001802984	0.000935310681491817	0.00117791048119444	84016.2530066569	83473.3248527412	76998.6619956964	1597.06499387937	-30.6633745062834	5.40864864650618	0.998282122825994	71444.3533256336	2112.92339649889	-48.8473798904008	7.15566386618083	0.996513618450668	2889.30694478897	5187.7584729275	0.00070114823608097	0.0011765941005494	0.000615785066998756	0.00532069233884462	0.270734769695757	0.276447519863944	0.00119163694396852	6.50561682242933e-05	-0.0322198722325063	0.0224291990940106	0.988218461786361	0.000757626916031023	4.33258970527606e-05	0.00210330894694429	0.021320669797246	0.987087803889925
LORA	CELL4	283.15	LORA_CELL4_09_10.CSV	0.9	2.2705	0.0198175086733885	4.56716666666667	6.52383333333334	250.277819657403	129.308971131998	4.09651420552939	0.13666666666667	0.26666666666666	72594.9128427327	60518.5717558579	1.19954768819715	4755.6357858761	0.000904609701776906	0.0010851224764872	84094.8256769836	83666.4872121717	76998.6619956964	1597.06499387937	-30.6633745062834	5.40864864650618	0.998282122825994	71444.3533256336	2112.92339649889	-48.8473798904008	7.15566386618083	0.996513618450668	3119.72901398672	5642.82801927715	0.000733300182551543	0.000838628380844708	0.000629640208649292	0.0054373284398613	0.280855386968768	0.287443846810925	0.00119163694396852	6.50561682242933e-05	-0.0322198722325063	0.0224291990940106	0.988218461786361	0.000757626916031023	4.33258970527606e-05	0.00210330894694429	0.021320669797246	0.987087803889925
LORA	CELL4	283.15	LORA_CELL4_07_10.CSV	0.7	2.91333333333334	0.0240641176748244	5.87666666666667	8.41	242.516129290675	126.467943547019	5.08463196379401	0.16333333333333	0.32	69578.3817077242	59882.9464657066	1.16190644940242	5504.06439875837	0.000913879185892107	0.00106184212006267	84070.8248242188	83717.5447376275	76998.6619956964	1597.06499387937	-30.6633745062834	5.40864864650618	0.998282122825994	71444.3533256336	2112.92339649889	-48.8473798904008	7.15566386618083	0.996513618450668	3723.73453666752	6544.46703654784	0.000795308331055897	0.000812636733259353	0.00070417459844023	0.00597028012559793	0.373851358694899	0.370025876917466	0.00119163694396852	6.50561682242933e-05	-0.0322198722325063	0.0224291990940106	0.988218461786361	0.000757626916031023	4.33258970527606e-05	0.00210330894694429	0.021320669797246	0.987087803889925
LORA	CELL4	283.15	LORA_CELL4_06_10.CSV	0.6	3.39533333333334	0.0268951903424525	6.84866666666667	9.78866666666667	239.853501272688	126.767805229903	6.0543711796719	0.17666666666667	0.35333333333333	69178.1930958699	61671.2334291064	1.12172546662932	6294.41992653067	0.000967483645490733	0.00108525104369433	83936.6336589579	83666.2082959802	76998.6619956964	1597.06499387937	-30.6633745062834	5.40864864650618	0.998282122825994	71444.3533256336	2112.92339649889	-48.8473798904008	7.15566386618083	0.996513618450668	4177.3762268058	7253.53999860819	0.000814939344002826	0.00124964864850189	0.00073948307838398	0.00623465068945963	0.447319489596653	0.437237359589163	0.00119163694396852	6.50561682242933e-05	-0.0322198722325063	0.0224291990940106	0.988218461786361	0.000757626916031023	4.33258970527606e-05	0.00210330894694429	0.021320669797246	0.987087803889925
LORA	CELL4	283.15	LORA_CELL4_05_10.CSV	0.5	4.06766666666667	0.031141799343897	8.18766666666667	11.6576666666667	227.926357415752	123.806005912711	7.84795313130427	0.199999999999999	0.3966666666667	72391.9971760768	63925.228687548	1.13244799686071	7041.22094221358	0.00103896266723738	0.00117657119132603	83768.8255746266	83476.0031409808	76998.6619956964	1597.06499387937	-30.6633745062834	5.40864864650618	0.998282122825994	71444.3533256336	2112.92339649889	-48.8473798904008	7.15566386618083	0.996513618450668	5594.72053435995	8120.96386033034	0.000680974687757118	0.00273880464898304	0.00078565050137316	0.00657211705338267	0.569686249756558	0.548274146131886	0.00119163694396852	6.50561682242933e-05	-0.0322198722325063	0.0224291990940106	0.988218461786361	0.000757626916031023	4.33258970527606e-05	0.00210330894694429	0.021320669797246	0.987087803889925
LORA	CELL4	288.15	LORA_CELL4_12_15.CSV	1.2	1.70683333333334	0.0155708996719442	3.28683333333334	4.53683333333334	228.170827152016	131.323279549024	6.38313636168142	0.10333333333334	0.18333333333333	77386.5442430386	63668.4680154023	1.2154610697452	4502.91562241789	0.00161405424500886	0.00196182009926524	84234.5811445111	83767.10483481	76998.6619956964	1597.06499387937	-30.6633745062834	5.40864864650618	0.998282122825994	71444.3533256336	2112.92339649889	-48.8473798904008	7.15566386618083	0.996513618450668	2577.65003445943	5285.24885574672	0.000609365946037418	0.000708650170989837	0.000449520154230257	0.00377259423692253	0.353308961105658	0.362452598866344	0.00176200545157001	4.31855642074631e-05	0.0170274702338754	0.014258102273667	0.997602931701428	0.00118378010164228	2.56599015744562e-05	0.0490960361128934	0.0117042290207406	0.998124088139323
LORA	CELL4	288.15	LORA_CELL4_1_15.CSV	1	2.04233333333334	0.0169864360057602	3.939	5.43566666666667	228.025682026345	132.961183051023	7.59703658990177	0.11333333333333	0.21	80005.1212680123	68009.4126919012	1.17638306377463	5206.64240284733	0.00168749473266406	0.00198514022371491	84127.9781240992	83738.7939649795	76998.6619956964	1597.06499387937	-30.6633745062834	5.40864864650618	0.998282122825994	71444.3533256336	2112.92339649889	-48.8473798904008	7.15566386618083	0.996513618450668	3022.79679769895	5791.48447465137	0.000610627628406568	0.00121529313037269	0.000495748400971667	0.00398842581044256	0.435692334931821	0.436792616584655	0.00176200545157001	4.31855642074631e-05	0.0170274702338754	0.014258102273667	0.997602931701428	0.00118378010164228	2.56599015744562e-05	0.0490960361128934	0.0117042290207406	0.998124088139323
LORA	CELL4	288.15	LORA_CELL4_09_15.CSV	0.9	2.26583333333334	0.0198175086733885	4.37583333333334	6.0425	226.448908705058	132.747406911817	8.38387760083344	0.12333333333333	0.22333333333333	79934.06372785	68797.4469039256	1.16187543760856	5519.59486833749	0.00168324521222771	0.00195572126755958	84134.0189311027	83774.564399171	76998.6619956964	1597.06499387937	-30.6633745062834	5.40864864650618	0.998282122825994	71444.3533256336	2112.92339649889	-48.8473798904008	7.15566386618083	0.996513618450668	3202.25218502689	6342.86771087255	0.000650029459905504	0.000962749377574685	0.00050212637051148	0.00410702643547181	0.484013623406963	0.481550923167842	0.00176200545157001	4.31855642074631e-05	0.0170274702338754	0.014258102273667	0.997602931701428	0.00118378010164228	2.56599015744562e-05	0.0490960361128934	0.0117042290207406	0.998124088139323
LORA	CELL4	288.15	LORA_CELL4_07_15.CSV	0.7	2.897	0.0226485813410125	5.61366666666667	7.757	217.773488404317	129.655628823113	10.6783550713093	0.14666666666667	0.26666666666666	82256.6255610769	70458.13472958	1.16745391964717	6407.61070183196	0.00170320187694799	0.00198840970719335	84105.7812681352	83734.8513839612	76998.6619956964	1597.06499387937	-30.6633745062834	5.40864864650618	0.998282122825994	71444.3533256336	2112.92339649889	-48.8473798904008	7.15566386618083	0.996513618450668	3804.06301044121	7351.85471117851	0.000713398356050796	0.000728166099815641	0.000560157645940913	0.00446673285413864	0.617462071642446	0.605682030403167	0.00176200545157001	4.31855642074631e-05	0.0170274702338754	0.014258102273667	0.997602931701428	0.00118378010164228	2.56599015744562e-05	0.0490960361128934	0.0117042290207406	0.998124088139323
LORA	CELL4	288.15	LORA_CELL4_06_15.CSV	0.6	3.37583333333334	0.0268951903424525	6.54916666666667	9.04583333333334	208.393578262115	125.532766674303	12.6241511565867	0.16666666666666	0.300000000000001	80241.1882139469	71519.6652721614	1.12194580201958	6801.73829820559	0.00169789449751976	0.00190494560376443	84113.2585130674	83837.5872986455	76998.6619956964	1597.06499387937	-30.6633745062834	5.40864864650618	0.998282122825994	71444.3533256336	2112.92339649889	-48.8473798904008	7.15566386618083	0.996513618450668	4210.33911682042	6872.94901512723	0.000751697618931793	0.000789289566312615	0.000721946655901115	0.00474093034155111	0.718263502547055	0.69933315243093	0.00176200545157001	4.31855642074631e-05	0.0170274702338754	0.014258102273667	0.997602931701428	0.00118378010164228	2.56599015744562e-05	0.0490960361128934	0.0117042290207406	0.998124088139323
LORA	CELL4	288.15	LORA_CELL4_05_15.CSV	0.5	4.04483333333334	0.0311417993438925	7.8615	10.8681666666667	195.474014207759	119.348953973369	15.146023911463	0.19	0.346666666666701	82523.573423198	75842.4850186963	1.08809163363852	7471.4775935603	0.00168977359188073	0.00183862850806873	84124.7449279602	83922.4788666333	76998.6619956964	1597.06499387937	-30.6633745062834	5.40864864650618	0.998282122825994	71444.3533256336	2112.92339649889	-48.8473798904008	7.15566386618083	0.996513618450668	7438.51503340448	6783.68702423973	0.000424020881975239	0.00220229479484088	0.000862088168796358	0.0038476821857516	0.836935392450499	0.8116419464451	0.00176200545157001	4.31855642074631e-05	0.0170274702338754	0.014258102273667	0.997602931701428	0.00118378010164228	2.56599015744562e-05	0.0490960361128934	0.0117042290207406	0.998124088139323
LORA	CELL4	293.15	LORA_CELL4_12_20.CSV	1.2	1.69933333333334	0.0155708996719442	3.156	4.22266666666667	208.766451387356	133.537950717999	12.8612719621312	0.09666666666666	0.16333333333333	87605.9488905932	80199.9586898698	1.09234406503078	4808.32094202612	0.0028424193536885	0.00310489991133027	84358.8335840809	84143.5507342174	76998.6619956964	1597.06499387937	-30.6633745062834	5.40864864650618	0.998282122825994	71444.3533256336	2112.92339649889	-48.8473798904008	7.15566386618083	0.996513618450668	2611.07770362408	4305.19712190347	0.000556162297505983	0.000578426072362441	0.000525573486879003	0.00291592133988825	0.577953221920631	0.583916596888347	0.00284476498425718	1.45418380903976e-05	0.0386003309433837	0.00461751581518233	0.99989548938028	0.00190190978296552	0.000100535832678142	0.111814350372247	0.0428364773864964	0.988946628181584
LORA	CELL4	293.15	LORA_CELL4_1_20.CSV	1	2.0295	0.0184019723395766	3.78283333333334	5.07283333333334	201.413182272951	130.080622834467	15.0591027271257	0.11	0.18333333333334	90651.4751362501	79247.2010994009	1.14390759394196	5401.54895227579	0.00282298945265318	0.00322923907250802	84375.5518938847	84047.8473119334	76998.6619956964	1597.06499387937	-30.6633745062834	5.40864864650618	0.998282122825994	71444.3533256336	2112.92339649889	-48.8473798904008	7.15566386618083	0.996513618450668	3036.73030203925	2388.83852097168	0.000495436498199994	0.00169995901693345	0.000193419309359217	0.0161647753532317	0.684582123881037	0.720965399849586	0.00284476498425718	1.45418380903976e-05	0.0386003309433837	0.00461751581518233	0.99989548938028	0.00190190978296552	0.000100535832678142	0.111814350372247	0.0428364773864964	0.988946628181584
LORA	CELL4	293.15	LORA_CELL4_09_20.CSV	0.9	2.24783333333334	0.0184019723395723	4.2045	5.63783333333334	196.856312775707	128.01510745174	16.6939523436999	0.12	0.2	93306.9457013241	81049.2492338242	1.15123763123502	5606.7034392118	0.00279279139465589	0.00321516654971719	84401.765355799	84058.4922003636	76998.6619956964	1597.06499387937	-30.6633745062834	5.40864864650618	0.998282122825994	71444.3533256336	2112.92339649889	-48.8473798904008	7.15566386618083	0.996513618450668	3602.25295701418	5529.04328461293	0.000499398393046763	0.00133678227046432	0.00051633393276152	0.00248377285025044	0.753644748990696	0.747956266815818	0.00284476498425718	1.45418380903976e-05	0.0386003309433837	0.00461751581518233	0.99989548938028	0.00190190978296552	0.000100535832678142	0.111814350372247	0.0428364773864964	0.988946628181584
LORA	CELL4	293.15	LORA_CELL4_07_20.CSV	0.7	2.88033333333334	0.0240641176748287	5.40033333333334	7.25033333333334	176.980058069085	117.29704421179	22.053424434683	0.14333333333333	0.24666666666667	91367.1256030112	86239.2489063131	1.05946105470224	6331.00319776598	0.00283354698174619	0.00300203267382916	84366.4535251624	84225.6702465091	76998.6619956964	1597.06499387937	-30.6633745062834	5.40864864650618	0.998282122825994	71444.3533256336	2112.92339649889	-48.8473798904008	7.15566386618083	0.996513618450668	4225.02220792415	5219.16520083069	0.000542258024393273	0.00131158216604609	0.000735847696849041	0.00226482776763406	0.964738985097043	0.942639248002898	0.00284476498425718	1.45418380903976e-05	0.0386003309433837	0.00461751581518233	0.99989548938028	0.00190190978296552	0.000100535832678142	0.111814350372247	0.0428364773864964	0.988946628181584
LORA	CELL4	293.15	LORA_CELL4_06_20.CSV	0.6	3.3585	0.0268951903424568	6.30516666666667	8.46183333333334	161.469274237508	108.983502294063	26.8622738113055	0.159999999999999	0.28333333333333	92973.1944557109	86682.4604082484	1.07257216763155	6778.40326505498	0.0028752910652106	0.00308395717038456	84330.8078964927	84160.0466357479	76998.6619956964	1597.06499387937	-30.6633745062834	5.40864864650618	0.998282122825994	71444.3533256336	2112.92339649889	-48.8473798904008	7.15566386618083	0.996513618450668	3799.03513127327	3618.72920743188	0.000773685346154352	0.000783363823107119	0.0014183909849802	0.0014183909849802	1.11096989157121	1.03407364110102	0.00284476498425718	1.45418380903976e-05	0.0386003309433837	0.00461751581518233	0.99989548938028	0.00190190978296552	0.000100535832678142	0.111814350372247	0.0428364773864964	0.988946628181584
LORA	CELL4	293.15	LORA_CELL4_05_20.CSV	0.5	4.025	0.0311417993438927	7.56166666666667	10.1516666666667	139.570161083072	96.622035564311	34.9308914239201	0.19	0.306666666666601	94259.7527897505	89664.8441854233	1.05124537544308	7429.54098419203	0.00289275999912606	0.003041000571348	84316.0443748852	84194.2355449556	76998.6619956964	1597.06499387937	-30.6633745062834	5.40864864650618	0.998282122825994	71444.3533256336	2112.92339649889	-48.8473798904008	7.15566386618083	0.996513618450668	4409.02090433594	7839.34990449515	0.000797470796081823	0.000920380966825369	0.000689328516462383	0.00423686470775853	1.33035654742488	1.2968867736123	0.00284476498425718	1.45418380903976e-05	0.0386003309433837	0.00461751581518233	0.99989548938028	0.00190190978296552	0.000100535832678142	0.111814350372247	0.0428364773864964	0.988946628181584
LORA	CELL4	298.15	LORA_CELL4_12_25.CSV	1.2	1.6805	0.0155708996719442	3.0305	3.94716666666667	179.275053260157	125.773270510333	25.1032591915549	0.0966666666666596	0.15333333333333	101106.991468276	95729.8525898242	1.05616992748846	4562.12992490891	0.00453464620511764	0.00478935695364491	84681.6996901012	84546.2278052919	76998.6619956964	1597.06499387937	-30.6633745062834	5.40864864650618	0.998282122825994	71444.3533256336	2112.92339649889	-48.8473798904008	7.15566386618083	0.996513618450668	2459.51099537746	2132.09084696365	0.000322711712649779	0.00608444472894021	0.000114940879663671	0.00191733189573064	1.09717580132383	1.1624748257328	0.00396980031750971	0.000444748357106666	0.244841827526078	0.136082164168788	0.952194586390568	0.00291752683947218	0.000512788833458674	0.273631976052653	0.204968218810978	0.890021478366777
LORA	CELL4	298.15	LORA_CELL4_1_25.CSV	1	2.0125	0.0184019723395765	3.6425	4.7525	166.573328487321	118.4774659143	30.0982949552797	0.10666666666667	0.18	103817.257470635	92290.1935492261	1.1249002031322	5165.78426501031	0.00460407909128432	0.00517912950502245	84644.0306808355	84352.2733569127	76998.6619956964	1597.06499387937	-30.6633745062834	5.40864864650618	0.998282122825994	71444.3533256336	2112.92339649889	-48.8473798904008	7.15566386618083	0.996513618450668	3270.62714215553	2588.08487568319	0.000455199251001672	0.00111581934160902	0.0010662253495621	0.0010662253495621	1.05395149632269	0.941835526355078	0.00396980031750971	0.000444748357106666	0.244841827526078	0.136082164168788	0.952194586390568	0.00291752683947218	0.000512788833458674	0.273631976052653	0.204968218810978	0.890021478366777
LORA	CELL4	298.15	LORA_CELL4_09_25.CSV	0.9	2.23216666666667	0.0184019723395723	4.04883333333334	5.2855	158.841592452772	113.986770285093	33.7867458309723	0.12	0.2	103638.036331176	100335.515612495	1.03291477298463	5092.5809568893	0.00448437697428751	0.0046319792243737	84709.3336727355	84629.0539447953	76998.6619956964	1597.06499387937	-30.6633745062834	5.40864864650618	0.998282122825994	71444.3533256336	2112.92339649889	-48.8473798904008	7.15566386618083	0.996513618450668	2726.91903695136	3520.74589622517	0.0006626925380386	0.000714729653284439	0.000864603585832826	0.00118124593959249	1.10828667452816	1.10463710804258	0.00396980031750971	0.000444748357106666	0.244841827526078	0.136082164168788	0.952194586390568	0.00291752683947218	0.000512788833458674	0.273631976052653	0.204968218810978	0.890021478366777
LORA	CELL4	298.15	LORA_CELL4_07_25.CSV	0.7	2.85716666666667	0.0226485813410168	5.20383333333334	6.80716666666667	133.596377709092	98.5289187412983	46.4250229368302	0.15	0.20666666666666	105248.072848162	100771.076196355	1.04442739743181	6344.7435713906	0.00447559593292629	0.00467443501218261	84714.1925475661	84606.4359664775	76998.6619956964	1597.06499387937	-30.6633745062834	5.40864864650618	0.998282122825994	71444.3533256336	2112.92339649889	-48.8473798904008	7.15566386618083	0.996513618450668	3188.34565409113	3226.78481441028	0.000723445081680426	0.00118548004685506	0.000741565822075179	0.015413511057269	1.43906741239484	1.43905814156016	0.00396980031750971	0.000444748357106666	0.244841827526078	0.136082164168788	0.952194586390568	0.00291752683947218	0.000512788833458674	0.273631976052653	0.204968218810978	0.890021478366777
LORA	CELL4	298.15	LORA_CELL4_06_25.CSV	0.6	3.33133333333334	0.0254796540086406	6.078	7.94466666666667	118.55013786272	89.8396226883525	59.0892264269322	0.146666666666661	0.246666666666659	108252.567602138	107636.996811581	1.00571895174328	7637.43673042726	0.00492831064724691	0.00495649541801438	84475.3298184423	84461.1932572716	76998.6619956964	1597.06499387937	-30.6633745062834	5.40864864650618	0.998282122825994	71444.3533256336	2112.92339649889	-48.8473798904008	7.15566386618083	0.996513618450668	3754.38283898081	2878.8636261712	0.000702833522595941	0.00139368024368743	0.00117778749807502	0.0131112795671621	1.75778049974314	1.75817947230742	0.00396980031750971	0.000444748357106666	0.244841827526078	0.136082164168788	0.952194586390568	0.00291752683947218	0.000512788833458674	0.273631976052653	0.204968218810978	0.890021478366777
LORA	CELL4	298.15	LORA_CELL4_05_25.CSV	0.5	3.995	0.0311417993438925	7.29166666666667	9.525	90.9243769625876	71.6384822121253	81.9683380277458	0.173333333333339	0.28666666666668	109409.491552635	106944.912775188	1.02304531102501	7967.26367600903	0.0051357930574212	0.00525414900578955	84373.1032066745	84316.6235567542	76998.6619956964	1597.06499387937	-30.6633745062834	5.40864864650618	0.998282122825994	71444.3533256336	2112.92339649889	-48.8473798904008	7.15566386618083	0.996513618450668	5743.44233353381	6735.61379782127	0.000501417113102087	0.00212546740336236	0.000731718048542247	0.0029895219807784	1.99058649493696	1.93343149823096	0.00396980031750971	0.000444748357106666	0.244841827526078	0.136082164168788	0.952194586390568	0.00291752683947218	0.000512788833458674	0.273631976052653	0.204968218810978	0.890021478366777
LORA	CELL4	303.15	LORA_CELL4_12_30.CSV	1.2	1.6765	0.0155708996719484	2.92316666666667	3.69983333333334	128.125887533324	100.41767932313	56.7828610961922	0.0866666666666598	0.12666666666666	114256.664615207	112704.438919572	1.0137725338107	5519.52916016695	0.00838516576694376	0.00850065074597731	84594.3347751073	84559.8577956319	76998.6619956964	1597.06499387937	-30.6633745062834	5.40864864650618	0.998282122825994	71444.3533256336	2112.92339649889	-48.8473798904008	7.15566386618083	0.996513618450668	2282.97320633383	3910.79995143735	0.000543260833133235	0.000543260833133235	0.00047787446014879	0.00212955221828838	1.40527503221072	1.37823561271351	0.00748342056030162	0.00102881522031647	0.0598638435775175	0.292097608480629	0.929711744576196	0.00587765990190483	0.000923580286410151	0.0198456351237796	0.33261938867222	0.910113221114067
LORA	CELL4	303.15	LORA_CELL4_1_30.CSV	1	2.00066666666667	0.0169864360057605	3.50733333333334	4.444	112.213427217297	89.9952654314494	70.6802655136746	0.100000000000001	0.15333333333334	112334.837315978	110374.917851619	1.01775692795526	5739.43630642302	0.00838362432274945	0.00853249173585247	84594.7981634286	84550.4343160891	76998.6619956964	1597.06499387937	-30.6633745062834	5.40864864650618	0.998282122825994	71444.3533256336	2112.92339649889	-48.8473798904008	7.15566386618083	0.996513618450668	2577.15673172679	3565.13514240818	0.000580293685969442	0.000598463097713906	0.000666053595820118	0.00117515671451623	1.65729137036485	1.61112008936735	0.00748342056030162	0.00102881522031647	0.0598638435775175	0.292097608480629	0.929711744576196	0.00587765990190483	0.000923580286410151	0.0198456351237796	0.33261938867222	0.910113221114067
LORA	CELL4	303.15	LORA_CELL4_09_30.CSV	0.9	2.218	0.0184019723395766	3.90133333333334	4.94466666666667	102.874869278397	83.6885951972821	80.696550522911	0.11333333333334	0.166666666666659	112763.665449778	116132.352896187	0.9709926875466	5725.68271922322	0.00824642864665576	0.00800722191427755	84636.3868925765	84710.5815856933	76998.6619956964	1597.06499387937	-30.6633745062834	5.40864864650618	0.998282122825994	71444.3533256336	2112.92339649889	-48.8473798904008	7.15566386618083	0.996513618450668	3095.30149602209	4053.82512755859	0.000530691282060607	0.000688017932041185	0.000649786760821559	0.00117922931040939	1.81791107801074	1.75806832696094	0.00748342056030162	0.00102881522031647	0.0598638435775175	0.292097608480629	0.929711744576196	0.00587765990190483	0.000923580286410151	0.0198456351237796	0.33261938867222	0.910113221114067
LORA	CELL4	303.15	LORA_CELL4_07_30.CSV	0.7	2.83716666666667	0.0226485813410125	5.02383333333334	6.37383333333334	79.5311319284991	67.8733345888364	115.680608975791	0.140000000000001	0.213333333333321	111922.898548296	119544.354391791	0.936245790256922	6045.03345729645	0.00866033122905538	0.00810819865543366	84512.9504085514	84678.9948755493	76998.6619956964	1597.06499387937	-30.6633745062834	5.40864864650618	0.998282122825994	71444.3533256336	2112.92339649889	-48.8473798904008	7.15566386618083	0.996513618450668	3333.70877125352	3093.38374500957	0.000630979810885959	0.00139156663536481	0.00116032023395392	0.00116032023395392	2.22058861185488	2.13668151109947	0.00748342056030162	0.00102881522031647	0.0598638435775175	0.292097608480629	0.929711744576196	0.00587765990190483	0.000923580286410151	0.0198456351237796	0.33261938867222	0.910113221114067
LORA	CELL4	303.15	LORA_CELL4_06_30.CSV	0.6	3.3105	0.0254796540086406	5.88716666666667	7.47716666666667	67.8655805223159	59.6859652917128	141.533149241419	0.16	0.26	119026.489220381	121092.684735386	0.982937074031181	6046.54089691027	0.00901767462170444	0.0088638067072234	84411.0371588437	84454.4156356391	76998.6619956964	1597.06499387937	-30.6633745062834	5.40864864650618	0.998282122825994	71444.3533256336	2112.92339649889	-48.8473798904008	7.15566386618083	0.996513618450668	3459.69521231594	5338.25977088175	0.000729013468246598	0.000895858826451344	0.000714281696744808	0.0022415479492058	2.47081086504781	2.40867567465984	0.00748342056030162	0.00102881522031647	0.0598638435775175	0.292097608480629	0.929711744576196	0.00587765990190483	0.000923580286410151	0.0198456351237796	0.33261938867222	0.910113221114067
LORA	CELL4	303.15	LORA_CELL4_05_30.CSV	0.5	3.9675		6.19542567320925	7.85800026656944				0.100788662168296	0.198871519620882									76998.6619956964	1597.06499387937	-30.6633745062834	5.40864864650618	0.998282122825994	71444.3533256336	2112.92339649889	-48.8473798904008	7.15566386618083	0.996513618450668	5419.05399947406	4244.34968917137	0.000411128155103358	0.00375383790536059	0.000916630473802686	0.0071232715007266	3.10722799928264	3.09796491614185	0.00748342056030162	0.00102881522031647	0.0598638435775175	0.292097608480629	0.929711744576196	0.00587765990190483	0.000923580286410151	0.0198456351237796	0.33261938867222	0.910113221114067
LORA	CELL4	308.15	LORA_CELL4_12_35.CSV	1.2	1.663	0.0141553633381322	2.82633333333334	3.46966666666667	87.4040012472451	78.9140163170692	123.934731956522	0.0866666666666802	0.14666666666666	134983.588358057	133641.808875834	1.01004011763616	4500.20413358286	0.0149347476934058	0.015084694317114	84552.5998487369	84527.0044858007	76998.6619956964	1597.06499387937	-30.6633745062834	5.40864864650618	0.998282122825994	71444.3533256336	2112.92339649889	-48.8473798904008	7.15566386618083	0.996513618450668	2077.16142019072	1803.58992740932	0.00024075365225951	0.00912149939617655	0.000997072908345634	0.0019480564124677	2.72468256300188	2.72552935063599	0.014030870964036	0.00477642223729424	0.661748533087104	0.987054309210363	0.683270346188275	0.0079047892890916	0.00325998502359196	1.31302247247165	0.937717401854664	0.595126198953684
LORA	CELL4	308.15	LORA_CELL4_1_35.CSV	1	1.98833333333334		2.11743745454028	2.76821628568956				0.0451850034291278	0.0122194807110059									76998.6619956964	1597.06499387937	-30.6633745062834	5.40864864650618	0.998282122825994	71444.3533256336	2112.92339649889	-48.8473798904008	7.15566386618083	0.996513618450668	3303.81452925464	1237.99860430805	0.000236055306812929	0.00472200165017294	0.000104284545037191	0.00775647192912261	2.495311966521	2.48938316438132	0.014030870964036	0.00477642223729424	0.661748533087104	0.987054309210363	0.683270346188275	0.0079047892890916	0.00325998502359196	1.31302247247165	0.937717401854664	0.595126198953684
LORA	CELL4	308.15	LORA_CELL4_09_35.CSV	0.9	2.2065		2.32950611794298	3.14515290382846				0.0397996644380162	0.0118818111043794									76998.6619956964	1597.06499387937	-30.6633745062834	5.40864864650618	0.998282122825994	71444.3533256336	2112.92339649889	-48.8473798904008	7.15566386618083	0.996513618450668	6168.74302409396	1188.59412997858	0.000152162750200852	0.00203441591568607	0.000103488747622537	0.00856091621128135	2.35481490879002	2.35328048611353	0.014030870964036	0.00477642223729424	0.661748533087104	0.987054309210363	0.683270346188275	0.0079047892890916	0.00325998502359196	1.31302247247165	0.937717401854664	0.595126198953684
LORA	CELL4	308.15	LORA_CELL4_07_35.CSV	0.7	2.8265		3.00084861674216	3.54081561996929				0.0316719492850206	0.0260583114700249									76998.6619956964	1597.06499387937	-30.6633745062834	5.40864864650618	0.998282122825994	71444.3533256336	2112.92339649889	-48.8473798904008	7.15566386618083	0.996513618450668	5641.26044933515	496.466460290208	0.000126623407372279	0.00417779446269952	0.000351179043676467	0.0185248313020972	3.8142197502794	3.81051318395246	0.014030870964036	0.00477642223729424	0.661748533087104	0.987054309210363	0.683270346188275	0.0079047892890916	0.00325998502359196	1.31302247247165	0.937717401854664	0.595126198953684
LORA	CELL4	308.15	LORA_CELL4_06_35.CSV	0.6	3.295		4.68686362185563	6.75821739232593				0.0557039275299268	0.181929476095966									76998.6619956964	1597.06499387937	-30.6633745062834	5.40864864650618	0.998282122825994	71444.3533256336	2112.92339649889	-48.8473798904008	7.15566386618083	0.996513618450668	6924.16132161478	4018.82239431001	0.000201015481472207	0.00275602184662008	0.000861749301792801	0.00375090359985844	5.45465153320216	5.49270449157757	0.014030870964036	0.00477642223729424	0.661748533087104	0.987054309210363	0.683270346188275	0.0079047892890916	0.00325998502359196	1.31302247247165	0.937717401854664	0.595126198953684
LORA	CELL4	308.15	LORA_CELL4_05_35.CSV	0.5	3.94466666666667		4.72277254284878	7.07775714782026				0.0338633748794773	0.164484919849227									76998.6619956964	1597.06499387937	-30.6633745062834	5.40864864650618	0.998282122825994	71444.3533256336	2112.92339649889	-48.8473798904008	7.15566386618083	0.996513618450668	5855.4780458204	4023.82554049781	0.000132885115458253	0.00861311571191459	0.000778634771716763	0.00878228152236071	3.69762969597768	3.69857132246529	0.014030870964036	0.00477642223729424	0.661748533087104	0.987054309210363	0.683270346188275	0.0079047892890916	0.00325998502359196	1.31302247247165	0.937717401854664	0.595126198953684
LORA	CELL4	313.15	LORA_CELL4_12_40.CSV	1.2	1.65133333333334		2.33341739602881	2.99441007004706				0.0503308221993779	0.104241371551118									76998.6619956964	1597.06499387937	-30.6633745062834	5.40864864650618	0.998282122825994	71444.3533256336	2112.92339649889	-48.8473798904008	7.15566386618083	0.996513618450668	2036.82256557051	1841.05542608481	0.000334876524948759	0.00570799320421809	0.000729514558706092	0.00520052513781501	3.31255676835659	3.29913499528525	-0.00593042390854555	0.00541255759594721	4.35277858208495	1.07031376859266	0.230844925702015	-0.0133028206002724	0.0068615378776104	5.89197499238934	1.59517560522518	0.484453667917313
LORA	CELL4	313.15	LORA_CELL4_1_40.CSV	1	1.97616666666667		2.22393605341632	2.64361746596194				0.0460409014561485	0.0214134090958233									76998.6619956964	1597.06499387937	-30.6633745062834	5.40864864650618	0.998282122825994	71444.3533256336	2112.92339649889	-48.8473798904008	7.15566386618083	0.996513618450668	2330.75337664688	1484.80392628753	0.000286366977297055	0.00752847303159613	0.000166870104774808	0.00499260641626368	4.13542934840385	4.47421350780869	-0.00593042390854555	0.00541255759594721	4.35277858208495	1.07031376859266	0.230844925702015	-0.0133028206002724	0.0068615378776104	5.89197499238934	1.59517560522518	0.484453667917313
LORA	CELL4	313.15	LORA_CELL4_09_40.CSV	0.9	2.19516666666667		2.50808307367555	2.61675845413739				0.0231046742042089	0.0270025071427296									76998.6619956964	1597.06499387937	-30.6633745062834	5.40864864650618	0.998282122825994	71444.3533256336	2112.92339649889	-48.8473798904008	7.15566386618083	0.996513618450668	3692.58099712343	1489.34027617009	0.00011417265804031	0.00704125554745195	0.000210104038691254	0.00738008268591542	3.53210741028631	3.60552647812501	-0.00593042390854555	0.00541255759594721	4.35277858208495	1.07031376859266	0.230844925702015	-0.0133028206002724	0.0068615378776104	5.89197499238934	1.59517560522518	0.484453667917313
LORA	CELL4	313.15	LORA_CELL4_07_40.CSV	0.7	2.81166666666667		3.47815670960078	4.50403551592937				0.0412030416343991	0.129148521441692									76998.6619956964	1597.06499387937	-30.6633745062834	5.40864864650618	0.998282122825994	71444.3533256336	2112.92339649889	-48.8473798904008	7.15566386618083	0.996513618450668	2901.84506387423	1904.39315750093	0.000229678024933656	0.017052214319167	0.000888665684707424	0.0166343509569042	1.9803373267588	0.743421104467643	-0.00593042390854555	0.00541255759594721	4.35277858208495	1.07031376859266	0.230844925702015	-0.0133028206002724	0.0068615378776104	5.89197499238934	1.59517560522518	0.484453667917313
LORA	CELL4	313.15	LORA_CELL4_06_40.CSV	0.6	3.27983333333334		4.30155132302559	4.63523430493377				0.0648900184276575	0.102341360965301									76998.6619956964	1597.06499387937	-30.6633745062834	5.40864864650618	0.998282122825994	71444.3533256336	2112.92339649889	-48.8473798904008	7.15566386618083	0.996513618450668	4838.66142077113	1105.36357197003	0.000280118994435535	0.0064177062602683	0.000924327538559366	0.0142749032253089	3.15428285502005	2.38688668182783	-0.00593042390854555	0.00541255759594721	4.35277858208495	1.07031376859266	0.230844925702015	-0.0133028206002724	0.0068615378776104	5.89197499238934	1.59517560522518	0.484453667917313
LORA	CELL4	313.15	LORA_CELL4_05_40.CSV	0.5	3.9235		4.22972847518556	5.05019644658051				0.0136409848881637	0.111783108941857									76998.6619956964	1597.06499387937	-30.6633745062834	5.40864864650618	0.998282122825994	71444.3533256336	2112.92339649889	-48.8473798904008	7.15566386618083	0.996513618450668	5589.14184826106	1126.69644658051	5.47898914537013e-05	0.00826119400263145	0.001	0.0145314176456567	3.21463279917729	2.92835550942292	-0.00593042390854555	0.00541255759594721	4.35277858208495	1.07031376859266	0.230844925702015	-0.0133028206002724	0.0068615378776104	5.89197499238934	1.59517560522518	0.484453667917313
[truncated: 10 more columns]
