# Supplementary material for: Phase-Specific Parameter Estimation in Chiral HPLC Using 1‑Site, 2‑Site Stochastic Models, and Unified Equation Approach
Source: Anal Chem. 2026 Apr 29;98(18):13925–39. doi: 10.1021/acs.analchem.6c01634 (PMC13177292; doi:10.1021/acs.analchem.6c01634)
Supplement: Supplementary file 2 [file ac6c01634_si_002.zip › SupportingInformation/02_Batman_fitting/ME_summary_data.csv]

comp_name	col_name	Temp	file	flow	t_M	s_M	t_A	t_B	h_A	h_B	h_p	w_A	w_B	A	B	K	N	kue_f	kue_r	Gue_f	Gue_r	dHue_f	dHue_f_se	dSue_f	dSue_f_se	EPue_f_r2	dHue_r	dHue_r_se	dSue_r	dSue_r_se	EPue_r_r2	n_A	n_B	tau_A	tau_B	a	b	kstoch_f_tA	kstoch_f_tA_se	kstoch_f_tA_intcpt	kstoch_f_tA_intcpt_se	kstoch_f_tA_r2	kstoch_r_tB	kstoch_r_tB_se	kstoch_r_tB_intcpt	kstoch_r_tB_intcpt_se	kstoch_r_tB_r2	dH_f	dH_f_se
LORA	CELL1	283.15	LORA_CELL1_12_10.CSV	1.2	1.78316666666667	0.0240641176748244	2.88983333333334	5.81983333333334	228.58124118176	67.4486791354314	1.53247696234101	0.11333333333333	0.39333333333333	41241.6574466077	29602.0018277537	1.39320501655875	2409.58567025782	0.000991403908223579	0.00138122889837304	83879.1352239162	83098.4579998443	81454.0388884426	2015.64303239429	-14.3078172611341	6.82621245896672	0.997556572139128	77980.9729072925	2316.08397253243	-24.1233124133396	7.84369107784624	0.996483897068001	1026.28088365288	1174.02821363634	0.00108710339745262	0.00347613323326674	0.196671373065094	0.207274213318574	0.00116509248388587	7.3155302265338e-05	0.00203430512035616	0.0211729147038612	0.98447486304769	0.00051408527198646	3.19275391714764e-05	0.0354998945649494	0.0184702422117486	0.984806030179937	50521.4301051069	11879.3706525503
LORA	CELL1	283.15	LORA_CELL1_1_10.CSV	1	2.1295	0.0297262630100806	3.4595	6.9695	226.888676978186	68.8335464416038	2.12736214425779	0.13	0.45	42871.6697438588	31029.0389806326	1.38166282786322	2628.4554273005	0.00116190933468864	0.00160536693708658	83505.5246735966	82744.43257547	81454.0388884426	2015.64303239429	-14.3078172611341	6.82621245896672	0.997556572139128	77980.9729072925	2316.08397253243	-24.1233124133396	7.84369107784624	0.996483897068001	1107.85664847341	1303.90908263698	0.00121122661815012	0.00374682835706445	0.2657369930233	0.270049491767552	0.00116509248388587	7.3155302265338e-05	0.00203430512035616	0.0211729147038612	0.98447486304769	0.00051408527198646	3.19275391714764e-05	0.0354998945649494	0.0184702422117486	0.984806030179937	50521.4301051069	11879.3706525503
LORA	CELL1	283.15	LORA_CELL1_09_10.CSV	0.9	2.36233333333334	0.0325573356777046	3.839	7.709	229.369779552423	70.7858959746753	2.07426482835765	0.14333333333334	0.48333333333333	42414.0440610736	29835.2710316385	1.42160746641437	2694.20240137262	0.00102351650272583	0.00145503870227336	83804.0884078247	82975.8996476836	81454.0388884426	2015.64303239429	-14.3078172611341	6.82621245896672	0.997556572139128	77980.9729072925	2316.08397253243	-24.1233124133396	7.84369107784624	0.996483897068001	1159.29253816228	1397.98647629047	0.00128601853739319	0.00386247232173521	0.267013981995299	0.270294544634376	0.00116509248388587	7.3155302265338e-05	0.00203430512035616	0.0211729147038612	0.98447486304769	0.00051408527198646	3.19275391714764e-05	0.0354998945649494	0.0184702422117486	0.984806030179937	50521.4301051069	11879.3706525503
LORA	CELL1	283.15	LORA_CELL1_07_10.CSV	0.7	3.02116666666667	0.0410505536805889	4.92116666666667	9.87450000000001	217.415632160181	69.8334350625548	2.62537224153643	0.176666666666669	0.580000000000029	41884.8112925235	31070.6478790713	1.34805078592315	2954.89845006271	0.0010174395138567	0.00137156013628379	83818.1079579249	83114.9957995805	81454.0388884426	2015.64303239429	-14.3078172611341	6.82621245896672	0.997556572139128	77980.9729072925	2316.08397253243	-24.1233124133396	7.84369107784624	0.996483897068001	1259.56238287113	1604.43133675024	0.00152354360816611	0.00430782419715271	0.332459598303653	0.328979561714595	0.00116509248388587	7.3155302265338e-05	0.00203430512035616	0.0211729147038612	0.98447486304769	0.00051408527198646	3.19275391714764e-05	0.0354998945649494	0.0184702422117486	0.984806030179937	50521.4301051069	11879.3706525503
LORA	CELL1	283.15	LORA_CELL1_06_10.CSV	0.6	3.52066666666667	0.0467126990158412	5.74066666666667	11.4806666666667	220.495655925421	72.511780249837	3.1287837427323	0.20333333333333	0.6533333333334	44003.726804486	33586.75582015	1.31015115124893	3066.05567814719	0.00102124587528938	0.00133798645921859	83809.316957182	83173.3406473355	81454.0388884426	2015.64303239429	-14.3078172611341	6.82621245896672	0.997556572139128	77980.9729072925	2316.08397253243	-24.1233124133396	7.84369107784624	0.996483897068001	1314.99995445607	1713.77992385474	0.00170460489689314	0.00468973737406159	0.395976501171138	0.384817556163823	0.00116509248388587	7.3155302265338e-05	0.00203430512035616	0.0211729147038612	0.98447486304769	0.00051408527198646	3.19275391714764e-05	0.0354998945649494	0.0184702422117486	0.984806030179937	50521.4301051069	11879.3706525503
LORA	CELL1	283.15	LORA_CELL1_05_10.CSV	0.5	4.22	0.0537903806849095	6.88333333333334	13.66	199.037628245439	68.7251032297566	4.08407981026117	0.24	0.7466666666666	42747.326518477	33266.4459261766	1.28499830169234	3208.52615172142	0.00106602952726092	0.00136984613208417	83708.279035675	83117.9396553945	81454.0388884426	2015.64303239429	-14.3078172611341	6.82621245896672	0.997556572139128	77980.9729072925	2316.08397253243	-24.1233124133396	7.84369107784624	0.996483897068001	1395.90939202891	1868.56533674156	0.00192677541941936	0.00510205701009809	0.493072927274579	0.463904364576	0.00116509248388587	7.3155302265338e-05	0.00203430512035616	0.0211729147038612	0.98447486304769	0.00051408527198646	3.19275391714764e-05	0.0354998945649494	0.0184702422117486	0.984806030179937	50521.4301051069	11879.3706525503
LORA	CELL1	288.15	LORA_CELL1_12_15.CSV	1.2	1.764	0.0240641176748287	2.77066666666667	5.14066666666667	223.080925562443	81.2044915332635	3.2750038181127	0.10666666666667	0.300000000000001	51173.8678212488	37409.703626047	1.36793031917041	2684.68907280004	0.00179444274811243	0.00245467264115845	83980.7575704098	83230.1569740497	81454.0388884426	2015.64303239429	-14.3078172611341	6.82621245896672	0.997556572139128	77980.9729072925	2316.08397253243	-24.1233124133396	7.84369107784624	0.996483897068001	1041.64612279939	1452.01371072951	0.000973495629660425	0.00234660944266358	0.347328361064248	0.343678043408146	0.0019135485231458	9.96556989870673e-05	0.0322606264557045	0.0277976117199281	0.989267545073891	0.000970814384122464	4.15518366858795e-05	0.044120734396011	0.0211127790291561	0.992725598661911	50521.4301051069	11879.3706525503
LORA	CELL1	288.15	LORA_CELL1_1_15.CSV	1	2.11066666666667	0.0283107266762687	3.32066666666667	6.15733333333334	212.486927578366	79.4057848842172	3.93174412762764	0.12333333333333	0.343333333333341	50323.8172547945	37669.3524796297	1.33593528803045	2901.55127985017	0.0018071611205534	0.00241425031210393	83963.8369042953	83269.9382277068	81454.0388884426	2015.64303239429	-14.3078172611341	6.82621245896672	0.997556572139128	77980.9729072925	2316.08397253243	-24.1233124133396	7.84369107784624	0.996483897068001	1113.29432103766	1599.74874294637	0.00109497133697325	0.00255215621799982	0.40932791466584	0.400620000572099	0.0019135485231458	9.96556989870673e-05	0.0322606264557045	0.0277976117199281	0.989267545073891	0.000970814384122464	4.15518366858795e-05	0.044120734396011	0.0211127790291561	0.992725598661911	50521.4301051069	11879.3706525503
LORA	CELL1	288.15	LORA_CELL1_09_15.CSV	0.9	2.34833333333334	0.0311417993438927	3.695	6.82833333333334	209.402667552966	80.0601403212871	4.47781177867624	0.13333333333333	0.37333333333333	51232.9240491108	39004.417346474	1.31351594343819	3056.71809215772	0.00184619418274905	0.00242500549372372	83912.6407552664	83259.2889552088	81454.0388884426	2015.64303239429	-14.3078172611341	6.82621245896672	0.997556572139128	77980.9729072925	2316.08397253243	-24.1233124133396	7.84369107784624	0.996483897068001	1147.39191970084	1683.19970918118	0.00118259658634608	0.00268413157655142	0.455338017752331	0.440943303282771	0.0019135485231458	9.96556989870673e-05	0.0322606264557045	0.0277976117199281	0.989267545073891	0.000970814384122464	4.15518366858795e-05	0.044120734396011	0.0211127790291561	0.992725598661911	50521.4301051069	11879.3706525503
LORA	CELL1	288.15	LORA_CELL1_07_15.CSV	0.7	3.009	0.0396350173467729	4.74566666666667	8.72566666666667	193.741607092883	77.9146619896994	6.15858754855256	0.16666666666667	0.45333333333333	52965.9205030445	40430.9551933111	1.31003386513627	3275.00524031099	0.00189044086112615	0.00247654154811262	83855.8993160927	83208.9071120769	81454.0388884426	2015.64303239429	-14.3078172611341	6.82621245896672	0.997556572139128	77980.9729072925	2316.08397253243	-24.1233124133396	7.84369107784624	0.996483897068001	1253.96871316841	1869.19690237939	0.00139590370800021	0.0030877342277418	0.606889411851522	0.5696943507544	0.0019135485231458	9.96556989870673e-05	0.0322606264557045	0.0277976117199281	0.989267545073891	0.000970814384122464	4.15518366858795e-05	0.044120734396011	0.0211127790291561	0.992725598661911	50521.4301051069	11879.3706525503
LORA	CELL1	288.15	LORA_CELL1_06_15.CSV	0.6	3.50633333333334	0.0452971626820291	5.53633333333334	10.093	180.713383957484	75.4459081182932	6.90610893700337	0.19333333333333	0.503333333333389	51383.0545690001	40523.4475710844	1.26798329482866	3388.3493194407	0.00175656618695652	0.00222729658132175	84031.8686794174	83463.040095017	81454.0388884426	2015.64303239429	-14.3078172611341	6.82621245896672	0.997556572139128	77980.9729072925	2316.08397253243	-24.1233124133396	7.84369107784624	0.996483897068001	1330.61891583847	2073.32969486131	0.00153734210069954	0.0032026465964601	0.643169117215572	0.610559106918606	0.0019135485231458	9.96556989870673e-05	0.0322606264557045	0.0277976117199281	0.989267545073891	0.000970814384122464	4.15518366858795e-05	0.044120734396011	0.0211127790291561	0.992725598661911	50521.4301051069	11879.3706525503
LORA	CELL1	288.15	LORA_CELL1_05_15.CSV	0.5	4.201	0.0537903806849095	6.64433333333334	11.8876666666667	164.854137695695	73.3696123752254	9.42322301041798	0.226666666666659	0.5733333333334	54566.7780379809	43642.4497819606	1.25031427682448	3574.24338869398	0.00183132207355709	0.00228972813403225	83932.0183731669	83396.8093893402	81454.0388884426	2015.64303239429	-14.3078172611341	6.82621245896672	0.997556572139128	77980.9729072925	2316.08397253243	-24.1233124133396	7.84369107784624	0.996483897068001	1409.41560901935	2196.33587219117	0.00174761940872394	0.00353309292605564	0.798469967141885	0.743676914343503	0.0019135485231458	9.96556989870673e-05	0.0322606264557045	0.0277976117199281	0.989267545073891	0.000970814384122464	4.15518366858795e-05	0.044120734396011	0.0211127790291561	0.992725598661911	50521.4301051069	11879.3706525503
LORA	CELL1	293.15	LORA_CELL1_12_20.CSV	1.2	1.754	0.0254796540086406	2.674	4.604	184.501153646003	83.2828500796194	7.29335833148253	0.10333333333333	0.24333333333334	59395.1847161106	44226.9971971306	1.34296218328754	2849.09853854361	0.00317560340396032	0.0042647152806379	84088.6704822119	83369.9444882674	81454.0388884426	2015.64303239429	-14.3078172611341	6.82621245896672	0.997556572139128	77980.9729072925	2316.08397253243	-24.1233124133396	7.84369107784624	0.996483897068001	974.136188886953	1633.11935497772	0.000951695268253255	0.00176171067806449	0.579793055898978	0.548757385483368	0.00326164288714049	3.49926306412031e-05	0.0591669107783569	0.0094068249960936	0.999539806528602	0.00176116069278704	1.50810256700213e-05	0.0580056151221282	0.00688113419585787	0.999706778089872	50521.4301051069	11879.3706525503
LORA	CELL1	293.15	LORA_CELL1_1_20.CSV	1	2.10316666666667	0.0297262630100808	3.2065	5.5165	175.642482631472	81.6170133206222	8.94001389615908	0.11666666666666	0.28	61081.4303877082	45630.7306062921	1.3386029453424	3170.48217651459	0.00325610643720231	0.00435863366718736	84027.6522231164	83316.8507669337	81454.0388884426	2015.64303239429	-14.3078172611341	6.82621245896672	0.997556572139128	77980.9729072925	2316.08397253243	-24.1233124133396	7.84369107784624	0.996483897068001	1046.37668552595	1781.34939028117	0.00106407748673377	0.00193543432538758	0.684985107449518	0.641754954723549	0.00326164288714049	3.49926306412031e-05	0.0591669107783569	0.0094068249960936	0.999539806528602	0.00176116069278704	1.50810256700213e-05	0.0580056151221282	0.00688113419585787	0.999706778089872	50521.4301051069	11879.3706525503
LORA	CELL1	293.15	LORA_CELL1_09_20.CSV	0.9	2.32733333333334	0.0325573356777046	3.55733333333334	6.11066666666667	173.440330069958	82.2421997909958	10.1067800050213	0.13	0.30666666666667	62550.4591657367	48857.7032328405	1.28025787187828	3176.84985761546	0.00320702364486086	0.00410581726663288	84064.6730440556	83462.4928819851	81454.0388884426	2015.64303239429	-14.3078172611341	6.82621245896672	0.997556572139128	77980.9729072925	2316.08397253243	-24.1233124133396	7.84369107784624	0.996483897068001	1102.52164799362	1873.69779791611	0.00112590063406937	0.00203888483888756	0.753021254090379	0.701051688307015	0.00326164288714049	3.49926306412031e-05	0.0591669107783569	0.0094068249960936	0.999539806528602	0.00176116069278704	1.50810256700213e-05	0.0580056151221282	0.00688113419585787	0.999706778089872	50521.4301051069	11879.3706525503
LORA	CELL1	293.15	LORA_CELL1_07_20.CSV	0.7	2.98416666666667	0.038219481012961	4.5675	7.82416666666667	145.072465567693	72.5401952825234	14.1004492527499	0.16333333333333	0.37666666666666	60660.62517993	49039.8683520564	1.23696549804025	3364.3799722149	0.00322822323265539	0.00399320075876669	84048.61416949	83530.2802877516	81454.0388884426	2015.64303239429	-14.3078172611341	6.82621245896672	0.997556572139128	77980.9729072925	2316.08397253243	-24.1233124133396	7.84369107784624	0.996483897068001	1210.44139908943	2071.10653321556	0.00131944398966653	0.00236122943480733	0.962064794876948	0.880850624229851	0.00326164288714049	3.49926306412031e-05	0.0591669107783569	0.0094068249960936	0.999539806528602	0.00176116069278704	1.50810256700213e-05	0.0580056151221282	0.00688113419585787	0.999706778089872	50521.4301051069	11879.3706525503
LORA	CELL1	293.15	LORA_CELL1_06_20.CSV	0.6	3.4775	0.046712699015841	5.33416666666667	9.06083333333334	129.848204426994	68.1674346769531	17.9667534703688	0.19333333333334	0.430000000000002	62947.2710656981	50635.2106745838	1.24315215098521	3341.56508261284	0.00320559991606539	0.0039850484308547	84065.7553320987	83535.2613907857	81454.0388884426	2015.64303239429	-14.3078172611341	6.82621245896672	0.997556572139128	77980.9729072925	2316.08397253243	-24.1233124133396	7.84369107784624	0.996483897068001	1264.74107221238	2187.61792724377	0.00147819642939839	0.00258049028703631	1.108026236729	1.01145276028664	0.00326164288714049	3.49926306412031e-05	0.0591669107783569	0.0094068249960936	0.999539806528602	0.00176116069278704	1.50810256700213e-05	0.0580056151221282	0.00688113419585787	0.999706778089872	50521.4301051069	11879.3706525503
LORA	CELL1	293.15	LORA_CELL1_05_20.CSV	0.5	4.173	0.0537903806849091	6.40633333333334	10.7096666666667	110.675458583622	62.171979373484	24.4478455125631	0.23333333333333	0.5033333333333	63872.0067070936	54036.4188912134	1.18201775798062	3345.15307859374	0.00319711695808168	0.00377904901879351	84072.213875806	83664.6298108166	81454.0388884426	2015.64303239429	-14.3078172611341	6.82621245896672	0.997556572139128	77980.9729072925	2316.08397253243	-24.1233124133396	7.84369107784624	0.996483897068001	1345.17497442769	2339.94859297968	0.00167140753037499	0.00282788637578859	1.30553386553559	1.19522637742051	0.00326164288714049	3.49926306412031e-05	0.0591669107783569	0.0094068249960936	0.999539806528602	0.00176116069278704	1.50810256700213e-05	0.0580056151221282	0.00688113419585787	0.999706778089872	50521.4301051069	11879.3706525503
LORA	CELL1	298.15	LORA_CELL1_12_25.CSV	1.2	1.74183333333334	0.0240641176748286	2.58516666666667	4.15516666666667	147.248912901653	80.9799893061074	16.4369545626919	0.10333333333333	0.21	72548.2942659973	53081.1688975919	1.36674259012575	2820.72294607513	0.00531297130498106	0.00726146416263361	84289.0250188137	83514.5287873609	81454.0388884426	2015.64303239429	-14.3078172611341	6.82621245896672	0.997556572139128	77980.9729072925	2316.08397253243	-24.1233124133396	7.84369107784624	0.996483897068001	923.009025742833	1719.07840976129	0.000919426874551486	0.00141913567405474	0.907802153458166	0.839132068721267	0.00521267172571187	3.19407668564309e-05	0.106103206382028	0.00830555298605946	0.999849836390953	0.00340711075906987	0.000124672081892643	-0.0406655901268853	0.0513367461626537	0.99467271274756	50521.4301051069	11879.3706525503
LORA	CELL1	298.15	LORA_CELL1_1_25.CSV	1	2.07783333333334	0.0297262630100806	3.0945	4.97783333333333	133.462890787153	75.9085902296935	20.6965416191836	0.12	0.24666666666667	72387.858194238	56033.3217157055	1.29187162170235	2972.79626425336	0.00535899284813661	0.00692313078141354	84267.6446221979	83632.8074858973	81454.0388884426	2015.64303239429	-14.3078172611341	6.82621245896672	0.997556572139128	77980.9729072925	2316.08397253243	-24.1233124133396	7.84369107784624	0.996483897068001	1000.43110699281	1831.96677624646	0.00102376174286941	0.00160241671206045	1.07632925336664	0.981388604069868	0.00521267172571187	3.19407668564309e-05	0.106103206382028	0.00830555298605946	0.999849836390953	0.00340711075906987	0.000124672081892643	-0.0406655901268853	0.0513367461626537	0.99467271274756	50521.4301051069	11879.3706525503
LORA	CELL1	298.15	LORA_CELL1_09_25.CSV	0.9	2.31016666666667	0.0311417993438927	3.44016666666667	5.52016666666667	123.229824332578	72.0936950270835	24.1051975353421	0.13666666666666	0.27333333333333	73785.5172155564	57429.6673368425	1.28479792130402	2887.54407624295	0.00526302207516263	0.00676191982194611	84312.4407164173	83691.214430957	81454.0388884426	2015.64303239429	-14.3078172611341	6.82621245896672	0.997556572139128	77980.9729072925	2316.08397253243	-24.1233124133396	7.84369107784624	0.996483897068001	1038.43225207374	1909.60521460609	0.00109528876089992	0.00170172664308127	1.1834835316966	1.0759450719718	0.00521267172571187	3.19407668564309e-05	0.106103206382028	0.00830555298605946	0.999849836390953	0.00340711075906987	0.000124672081892643	-0.0406655901268853	0.0513367461626537	0.99467271274756	50521.4301051069	11879.3706525503
LORA	CELL1	298.15	LORA_CELL1_07_25.CSV	0.7	2.96316666666667	0.039635017346777	4.41983333333334	7.06983333333334	98.079928651088	61.8124964498462	36.2183494914399	0.183333333333341	0.34666666666666	75427.3559354713	62598.894646518	1.20493111518011	2764.48600457963	0.00523976322242344	0.00631355374287442	84323.4201707681	83861.2899777082	81454.0388884426	2015.64303239429	-14.3078172611341	6.82621245896672	0.997556572139128	77980.9729072925	2316.08397253243	-24.1233124133396	7.84369107784624	0.996483897068001	1116.22240508721	2032.74835419831	0.00131537200802412	0.00204924645962472	1.49653555600552	1.36311676041063	0.00521267172571187	3.19407668564309e-05	0.106103206382028	0.00830555298605946	0.999849836390953	0.00340711075906987	0.000124672081892643	-0.0406655901268853	0.0513367461626537	0.99467271274756	50521.4301051069	11879.3706525503
LORA	CELL1	298.15	LORA_CELL1_06_25.CSV	0.6	3.45383333333334	0.045297162682025	5.16383333333334	8.18383333333334	78.3559559630691	53.5210473812321	49.6671322141916	0.23	0.400000000000002	74287.3684073615	63774.9233379629	1.16483665552509	2558.08074083549	0.0052563931375902	0.00612283940251558	84315.5649869668	83937.3259670017	81454.0388884426	2015.64303239429	-14.3078172611341	6.82621245896672	0.997556572139128	77980.9729072925	2316.08397253243	-24.1233124133396	7.84369107784624	0.996483897068001	1151.10381697921	2215.71286728276	0.00149454376502862	0.00217007096764987	1.72015027110721	1.61071617120483	0.00521267172571187	3.19407668564309e-05	0.106103206382028	0.00830555298605946	0.999849836390953	0.00340711075906987	0.000124672081892643	-0.0406655901268853	0.0513367461626537	0.99467271274756	50521.4301051069	11879.3706525503
LORA	CELL1	298.15	LORA_CELL1_05_25.CSV	0.5	4.14	0.0537903806849095	6.19666666666667	9.65	59.5438264222246	45.3590048574974	76.2684157487421	0.18666666666666	0.47333333333334	77149.1342946367	69280.2372169243	1.11358068900766	4207.67311214339	0.00663702803569352	0.00739086625295075	83737.4282653635	83470.7420964453	81454.0388884426	2015.64303239429	-14.3078172611341	6.82621245896672	0.997556572139128	77980.9729072925	2316.08397253243	-24.1233124133396	7.84369107784624	0.996483897068001	1169.04522599384	2345.81594525803	0.00176598947660543	0.00239924493525603	2.04010215758884	1.97217852954432	0.00521267172571187	3.19407668564309e-05	0.106103206382028	0.00830555298605946	0.999849836390953	0.00340711075906987	0.000124672081892643	-0.0406655901268853	0.0513367461626537	0.99467271274756	50521.4301051069	11879.3706525503
LORA	CELL1	303.15	LORA_CELL1_12_30.CSV	1.2	1.72816666666667	0.0240641176748244	2.49816666666667	3.7615	98.6207568895758	68.2119150268086	42.7646168538111	0.11666666666667	0.19333333333334	86877.1664846161	66405.2818636985	1.308286992335	2320.71482813862	0.0088700810303213	0.0116046116329268	84452.6320993628	83775.3231634856	81454.0388884426	2015.64303239429	-14.3078172611341	6.82621245896672	0.997556572139128	77980.9729072925	2316.08397253243	-24.1233124133396	7.84369107784624	0.996483897068001	872.734648929991	1679.77890336986	0.000888177154932299	0.00123086406748464	1.47232642439649	1.34481414283155	0.00730609365506887	8.98586633321485e-05	0.3829720099374	0.0226672900515571	0.999395290588291	0.00510595163058982	8.51986021506855e-05	0.214087264371563	0.0321466830306624	0.998887530458854	50521.4301051069	11879.3706525503
LORA	CELL1	303.15	LORA_CELL1_1_30.CSV	1	2.068	0.0283107266762646	2.998	4.508	82.788319303898	60.539566729982	56.5974617497857	0.100000000000001	0.226666666666681	87557.195006669	70621.7718094144	1.2398045639942	3588.56403538392	0.0105144639045401	0.0130358803368011	84023.9736991671	83482.179874802	81454.0388884426	2015.64303239429	-14.3078172611341	6.82621245896672	0.997556572139128	77980.9729072925	2316.08397253243	-24.1233124133396	7.84369107784624	0.996483897068001	920.197939075721	1817.1116776813	0.00101402831771849	0.00136798273590128	1.70335272983823	1.59113291142494	0.00730609365506887	8.98586633321485e-05	0.3829720099374	0.0226672900515571	0.999395290588291	0.00510595163058982	8.51986021506855e-05	0.214087264371563	0.0321466830306624	0.998887530458854	50521.4301051069	11879.3706525503
LORA	CELL1	303.15	LORA_CELL1_09_30.CSV	0.9	2.29466666666667	0.0311417993438927	3.33133333333334	5.00133333333334	72.8220905681449	55.6030830878033	67.8922742892192	0.0999999999999996	0.246666666666659	87254.952130973	71173.5183874421	1.22594687051987	4216.64313222063	0.0110556150471124	0.0135535966686799	83897.4776413485	83384.0150341827	81454.0388884426	2015.64303239429	-14.3078172611341	6.82621245896672	0.997556572139128	77980.9729072925	2316.08397253243	-24.1233124133396	7.84369107784624	0.996483897068001	944.815411566775	1927.82731114434	0.00110283859004286	0.00143305148080954	1.8490294694021	1.75716756041786	0.00730609365506887	8.98586633321485e-05	0.3829720099374	0.0226672900515571	0.999395290588291	0.00510595163058982	8.51986021506855e-05	0.214087264371563	0.0321466830306624	0.998887530458854	50521.4301051069	11879.3706525503
LORA	CELL1	303.15	LORA_CELL1_07_30.CSV	0.7	2.934	0.0396350173467727	4.284	6.40733333333334	52.0323984323587	44.6761813706809	109.05912396468	0.139999999999999	0.32	87816.8489422919	76486.5275677379	1.14813486420232	3707.60101437722	0.0113217882778287	0.0129989398468923	83837.5131471855	83489.3325312314	81454.0388884426	2015.64303239429	-14.3078172611341	6.82621245896672	0.997556572139128	77980.9729072925	2316.08397253243	-24.1233124133396	7.84369107784624	0.996483897068001	985.520726742018	2057.03579815762	0.00137083633700589	0.00173383712100176	2.26851514365398	2.20919999606495	0.00730609365506887	8.98586633321485e-05	0.3829720099374	0.0226672900515571	0.999395290588291	0.00510595163058982	8.51986021506855e-05	0.214087264371563	0.0321466830306624	0.998887530458854	50521.4301051069	11879.3706525503
LORA	CELL1	303.15	LORA_CELL1_06_30.CSV	0.6	3.42366666666667	0.045297162682025	5.01033333333334	7.447	41.3119227516461	39.1169912788088	150.156015312069	0.173333333333339	0.37333333333334	88626.7369829934	79004.9012768171	1.12178783278854	3419.70997959963	0.0124717612353806	0.0139906700072938	83593.6838433288	83304.0171389373	81454.0388884426	2015.64303239429	-14.3078172611341	6.82621245896672	0.997556572139128	77980.9729072925	2316.08397253243	-24.1233124133396	7.84369107784624	0.996483897068001	973.91440704994	1884.50732159773	0.00162720105045157	0.00220126596240242	2.55274023482696	2.49815686485442	0.00730609365506887	8.98586633321485e-05	0.3829720099374	0.0226672900515571	0.999395290588291	0.00510595163058982	8.51986021506855e-05	0.214087264371563	0.0321466830306624	0.998887530458854	50521.4301051069	11879.3706525503
LORA	CELL1	303.15	LORA_CELL1_05_30.CSV	0.5	4.10916666666667		6.0225844667937	9.01561227474841				0.206310166502672	0.416344836686202									81454.0388884426	2015.64303239429	-14.3078172611341	6.82621245896672	0.997556572139128	77980.9729072925	2316.08397253243	-24.1233124133396	7.84369107784624	0.996483897068001	953.94602827732	1540.18558671824	0.00200579251174447	0.00318561973984979	3.03595071919705	2.95603626063793	0.00730609365506887	8.98586633321485e-05	0.3829720099374	0.0226672900515571	0.999395290588291	0.00510595163058982	8.51986021506855e-05	0.214087264371563	0.0321466830306624	0.998887530458854	50521.4301051069	11879.3706525503
LORA	CELL1	308.15	LORA_CELL1_12_35.CSV	1.2	1.716	0.0240641176748286	2.42933333333334	3.43266666666667	57.0357656911593	53.0522622963797	119.742229348552	0.0866666666666793	0.18	104142.5233436	83909.6263983139	1.24112724384258	3186.71995538063	0.0196660895761461	0.0244081195528036	83847.5004757267	83294.038690825	81454.0388884426	2015.64303239429	-14.3078172611341	6.82621245896672	0.997556572139128	77980.9729072925	2316.08397253243	-24.1233124133396	7.84369107784624	0.996483897068001	737.474826741419	1597.15128938201	0.000965237447577057	0.00110822019603151	2.20093786813554	2.13225552076145	0.0036932002772821	0.00128778452219192	2.01168605415827	0.363881567753689	0.672793226787834	-0.00162078945274928	0.00101418832974712	3.24299672051323	0.531244273730095	0.389683001022833	50521.4301051069	11879.3706525503
LORA	CELL1	308.15	LORA_CELL1_1_35.CSV	1	2.05166666666667	0.0283107266762687	2.92166666666667	4.105	44.4967991298541	45.8190091267547	162.58385423133	0.12	0.226666666666679	103985.84062631	87664.7396393904	1.18617634700174	2552.83477777301	0.0173518939540894	0.0205824061840233	84168.2585826688	83730.8209758507	81454.0388884426	2015.64303239429	-14.3078172611341	6.82621245896672	0.997556572139128	77980.9729072925	2316.08397253243	-24.1233124133396	7.84369107784624	0.996483897068001	771.47042591869	1603.90423828223	0.00111536743163108	0.00133237288337379	2.55199887624007	2.48856474800585	0.0036932002772821	0.00128778452219192	2.01168605415827	0.363881567753689	0.672793226787834	-0.00162078945274928	0.00101418832974712	3.24299672051323	0.531244273730095	0.389683001022833	50521.4301051069	11879.3706525503
LORA	CELL1	308.15	LORA_CELL1_09_35.CSV	0.9	2.27466666666667		3.23806252166578	4.64515290624309				0.109168284165229	0.194248811979333									81454.0388884426	2015.64303239429	-14.3078172611341	6.82621245896672	0.997556572139128	77980.9729072925	2316.08397253243	-24.1233124133396	7.84369107784624	0.996483897068001	863.698214428736	1651.59507161521	0.00111543110649629	0.00143527083624569	2.70163179451943	2.66247733979523	0.0036932002772821	0.00128778452219192	2.01168605415827	0.363881567753689	0.672793226787834	-0.00162078945274928	0.00101418832974712	3.24299672051323	0.531244273730095	0.389683001022833	50521.4301051069	11879.3706525503
LORA	CELL1	308.15	LORA_CELL1_07_35.CSV	0.7	2.914		4.16938679041892	5.96093002303008				0.175803821834124	0.208532308956224									81454.0388884426	2015.64303239429	-14.3078172611341	6.82621245896672	0.997556572139128	77980.9729072925	2316.08397253243	-24.1233124133396	7.84369107784624	0.996483897068001	565.514739366626	2367.68378624374	0.00221990109722861	0.00128688215915182	3.21286678844748	3.22157791876534	0.0036932002772821	0.00128778452219192	2.01168605415827	0.363881567753689	0.672793226787834	-0.00162078945274928	0.00101418832974712	3.24299672051323	0.531244273730095	0.389683001022833	50521.4301051069	11879.3706525503
LORA	CELL1	308.15	LORA_CELL1_06_35.CSV	0.6	3.4025		4.88883259078922	6.94283321158582				0.225223319506338	0.228822456199655									81454.0388884426	2015.64303239429	-14.3078172611341	6.82621245896672	0.997556572139128	77980.9729072925	2316.08397253243	-24.1233124133396	7.84369107784624	0.996483897068001	483.004008211953	2654.82828461634	0.00307726761169441	0.00133354508542064	3.57984573927522	3.58601524361229	0.0036932002772821	0.00128778452219192	2.01168605415827	0.363881567753689	0.672793226787834	-0.00162078945274928	0.00101418832974712	3.24299672051323	0.531244273730095	0.389683001022833	50521.4301051069	11879.3706525503
LORA	CELL1	308.15	LORA_CELL1_05_35.CSV	0.5	7.07683333333334		8.17700376118122	17.9819771677935				0.230114064196213	0.529614254324589									81454.0388884426	2015.64303239429	-14.3078172611341	6.82621245896672	0.997556572139128	77980.9729072925	2316.08397253243	-24.1233124133396	7.84369107784624	0.996483897068001	253.500635387477	4702.06803912272	0.00433991191448599	0.00231922289165657	3.54529079683791	1.17878548695339	0.0036932002772821	0.00128778452219192	2.01168605415827	0.363881567753689	0.672793226787834	-0.00162078945274928	0.00101418832974712	3.24299672051323	0.531244273730095	0.389683001022833	50521.4301051069	11879.3706525503
LORA	CELL1	313.15	LORA_CELL1_12_40.CSV	1.2	1.70566666666667		2.35678202116482	3.22530232094023				0.0841019470252992	0.120979372217112									81454.0388884426	2015.64303239429	-14.3078172611341	6.82621245896672	0.997556572139128	77980.9729072925	2316.08397253243	-24.1233124133396	7.84369107784624	0.996483897068001	664.736027242766	1749.85369849496	0.000979509651671641	0.00086843583299598	3.31334932378619	3.29254695266787	0.0163297379631116	0.0014080322531085	0.959507048588972	0.335335321568896	0.971119840146144	0.0132133220921069	0.000620730420537375	0.636409999625549	0.199844011680041	0.991249657391	50521.4301051069	11879.3706525503
LORA	CELL1	313.15	LORA_CELL1_1_40.CSV	1	2.03416666666667		2.83159771735848	3.85805098538808				0.119707832177402	0.125609939669354									81454.0388884426	2015.64303239429	-14.3078172611341	6.82621245896672	0.997556572139128	77980.9729072925	2316.08397253243	-24.1233124133396	7.84369107784624	0.996483897068001	492.137655804766	2338.25573640488	0.00162034146602298	0.00078001917853762	3.5487264305647	3.54661262550401	0.0163297379631116	0.0014080322531085	0.959507048588972	0.335335321568896	0.971119840146144	0.0132133220921069	0.000620730420537375	0.636409999625549	0.199844011680041	0.991249657391	50521.4301051069	11879.3706525503
LORA	CELL1	313.15	LORA_CELL1_09_40.CSV	0.9	2.26216666666667		3.15194610555134	4.29145761742897				0.170823425962459	0.119883707383545									81454.0388884426	2015.64303239429	-14.3078172611341	6.82621245896672	0.997556572139128	77980.9729072925	2316.08397253243	-24.1233124133396	7.84369107784624	0.996483897068001	300.895241755418	3177.70627233474	0.00295710704394563	0.000638602431077222	4.0243857076257	4.03169767023178	0.0163297379631116	0.0014080322531085	0.959507048588972	0.335335321568896	0.971119840146144	0.0132133220921069	0.000620730420537375	0.636409999625549	0.199844011680041	0.991249657391	50521.4301051069	11879.3706525503
LORA	CELL1	313.15	LORA_CELL1_07_40.CSV	0.7	2.89433333333334		4.04458260870992	5.51338307664529				0.270006518111844	0.131542592809071									81454.0388884426	2015.64303239429	-14.3078172611341	6.82621245896672	0.997556572139128	77980.9729072925	2316.08397253243	-24.1233124133396	7.84369107784624	0.996483897068001	201.270851337935	4396.42978960517	0.00571493223052604	0.000595721953641651	4.97572270031782	4.97569409803668	0.0163297379631116	0.0014080322531085	0.959507048588972	0.335335321568896	0.971119840146144	0.0132133220921069	0.000620730420537375	0.636409999625549	0.199844011680041	0.991249657391	50521.4301051069	11879.3706525503
LORA	CELL1	313.15	LORA_CELL1_06_40.CSV	0.6	3.3775		4.70909076530753	6.43607328657888				0.312387518200713	0.117477627201773									81454.0388884426	2015.64303239429	-14.3078172611341	6.82621245896672	0.997556572139128	77980.9729072925	2316.08397253243	-24.1233124133396	7.84369107784624	0.996483897068001	201.511412539023	7517.49059922793	0.00660801663057008	0.00040686093932635	5.92929102248601	5.92326071775093	0.0163297379631116	0.0014080322531085	0.959507048588972	0.335335321568896	0.971119840146144	0.0132133220921069	0.000620730420537375	0.636409999625549	0.199844011680041	0.991249657391	50521.4301051069	11879.3706525503
LORA	CELL1	313.15	LORA_CELL1_05_40.CSV	0.5	4.05283333333334		5.70012301760165	7.56495713178802				0.462623556835241	0.108938728556075									81454.0388884426	2015.64303239429	-14.3078172611341	6.82621245896672	0.997556572139128	77980.9729072925	2316.08397253243	-24.1233124133396	7.84369107784624	0.996483897068001	140.614437740426	11527.1108891651	0.011714939879141	0.000304683786963124	6.29888969923417	6.5376042187964	0.0163297379631116	0.0014080322531085	0.959507048588972	0.335335321568896	0.971119840146144	0.0132133220921069	0.000620730420537375	0.636409999625549	0.199844011680041	0.991249657391	50521.4301051069	11879.3706525503
LORA	CELL2	283.15	LORA_CELL2_12_10.CSV	1.2	1.67916666666667	0.0184019723395723	3.94583333333334	9.7725	163.34197649727	34.119759412793	0.876040654550186	0.15333333333333	0.74666666666667	20361.9369706599	15367.1824714462	1.32502734372384	2310.9432841488	0.0006162112312143	0.00081649673086868	84998.645144157	84336.0882598368	96245.6557823267	6447.44219007244	32.2891742981777	21.8350221239625	0.982366194671049	91652.0487576164	6239.14766313441	18.1124122624149	21.1296081830674	0.981800913187207	2277.00281107989	1276.64696398148	0.000995730730083684	0.00640059065973336	0.181341373025452	0.207460787728638	0.00104438411389188	0.000591203830648718	-0.200242773977325	0.234388653463126	0.438254081769421	0.000472848485106044	0.000245533884974034	-0.259372634982253	0.24145036694523	0.481105435192465	59061.2081589538	3438.1267982687
LORA	CELL2	283.15	LORA_CELL2_1_10.CSV	1	2.0065	0.0198175086733885	4.72983333333334	11.7131666666667	165.538682147479	34.2466341374706	0.552613006626637	0.173333333333329	0.82	18713.7609199561	13679.3967302759	1.36802530761739	2630.13295552801	0.000351420337975147	0.000480751915961458	86320.7939297944	85583.0543395761	96245.6557823267	6447.44219007244	32.2891742981777	21.8350221239625	0.982366194671049	91652.0487576164	6239.14766313441	18.1124122624149	21.1296081830674	0.981800913187207	2632.86274936595	3108.04978278546	0.00103489381686647	0.00734254633968465	0.130833430240145	5.30269523141274e-08	0.00104438411389188	0.000591203830648718	-0.200242773977325	0.234388653463126	0.438254081769421	0.000472848485106044	0.000245533884974034	-0.259372634982253	0.24145036694523	0.481105435192465	59061.2081589538	3438.1267982687
LORA	CELL2	283.15	LORA_CELL2_09_10.CSV	0.9	2.2205	0.0226485813410123	5.24383333333334	12.9905	164.597730978847	34.0211698065795	-0.0432938572842321	0.18333333333333	0.863333333333301	16000.2972261107	12085.8889812477	1.32388252539275	2895.94707075607	-2.74229518978935e-05	-3.63047668123073e-05			96245.6557823267	6447.44219007244	32.2891742981777	21.8350221239625	0.982366194671049	91652.0487576164	6239.14766313441	18.1124122624149	21.1296081830674	0.981800913187207	3005.48997097021	1733.48023256209	0.00100646782173343	0.00626061231726487	1.02014023151409e-08	0.0289188272795459	0.00104438411389188	0.000591203830648718	-0.200242773977325	0.234388653463126	0.438254081769421	0.000472848485106044	0.000245533884974034	-0.259372634982253	0.24145036694523	0.481105435192465	59061.2081589538	3438.1267982687
LORA	CELL2	283.15	LORA_CELL2_07_10.CSV	0.7	2.84416666666667	0.0268951903424525	6.75083333333334	16.7808333333334	167.633925405081	34.5988590948695	-0.0902284946405034	0.220000000000001	1.02	14829.6888831998	6600.66326353888	2.24669677744613	3361.01318671342	-4.81482561913462e-05	-0.000108174532024748			96245.6557823267	6447.44219007244	32.2891742981777	21.8350221239625	0.982366194671049	91652.0487576164	6239.14766313441	18.1124122624149	21.1296081830674	0.981800913187207	3690.42422871707	4140.88263529151	0.001059847613403	0.00875172331649866	0	3.67104232032818e-08	0.00104438411389188	0.000591203830648718	-0.200242773977325	0.234388653463126	0.438254081769421	0.000472848485106044	0.000245533884974034	-0.259372634982253	0.24145036694523	0.481105435192465	59061.2081589538	3438.1267982687
LORA	CELL2	283.15	LORA_CELL2_06_10.CSV	0.6	3.31	0.0297262630100806	7.86333333333334	19.5366666666667	167.528476704235	36.7856067885043	2.05460925082589	0.24333333333333	1.1766666666666	21602.6867943283	17067.7672149042	1.26570081032416	3659.52401407377	0.00081347411840771	0.00102961485084637	84344.8196043999	83790.1030123279	96245.6557823267	6447.44219007244	32.2891742981777	21.8350221239625	0.982366194671049	91652.0487576164	6239.14766313441	18.1124122624149	21.1296081830674	0.981800913187207	3804.11581094194	2064.21737841433	0.00119747753076882	0.00793143277586409	0.442370381577079	0.434256777896297	0.00104438411389188	0.000591203830648718	-0.200242773977325	0.234388653463126	0.438254081769421	0.000472848485106044	0.000245533884974034	-0.259372634982253	0.24145036694523	0.481105435192465	59061.2081589538	3438.1267982687
LORA	CELL2	283.15	LORA_CELL2_05_10.CSV	0.5	3.9705	0.0353884083453368	9.4405	23.3871666666667	163.399167201382	35.8635745877791	1.88137379269	0.27666666666666	1.3	20319.8958978181	15415.3899119127	1.31815646661751	4125.41160277277	0.000655684094115338	0.000864294228716378	84852.4729581273	84202.1555770474	96245.6557823267	6447.44219007244	32.2891742981777	21.8350221239625	0.982366194671049	91652.0487576164	6239.14766313441	18.1124122624149	21.1296081830674	0.981800913187207	4284.79287084654	2470.99100305506	0.00127721884599397	0.0079316782664127	0.423575145388939	0.44512356952612	0.00104438411389188	0.000591203830648718	-0.200242773977325	0.234388653463126	0.438254081769421	0.000472848485106044	0.000245533884974034	-0.259372634982253	0.24145036694523	0.481105435192465	59061.2081589538	3438.1267982687
LORA	CELL2	288.15	LORA_CELL2_12_15.CSV	1.2	1.66916666666667	0.0184019723395724	3.72916666666667	8.44916666666667	162.504462364684	42.7637027095706	2.17099787682961	0.13666666666667	0.54333333333334	24835.0815397638	19666.9471107874	1.26278274914064	2734.73666763597	0.0013614455348598	0.00171920993531551	84642.3509854471	84083.3688035469	96245.6557823267	6447.44219007244	32.2891742981777	21.8350221239625	0.982366194671049	91652.0487576164	6239.14766313441	18.1124122624149	21.1296081830674	0.981800913187207	2450.24407252181	1722.62046334513	0.00084158588902721	0.00396799537305545	0.340963351112812	0.345926973269358	0.00207252003731294	0.000759678523489643	-0.264035500314625	0.285303534525153	0.650435956527513	0.000817779435819401	0.000305813446379647	-0.197509797675656	0.261655616875082	0.641283771758785	59061.2081589538	3438.1267982687
LORA	CELL2	288.15	LORA_CELL2_1_15.CSV	1	1.98883333333334	0.0212330450072004	4.46883333333334	10.1321666666667	162.750311438476	43.0198194756487	2.44292404860428	0.15666666666667	0.61000000000006	24365.8767556659	19250.4711363093	1.26572885323873	3020.75245064422	0.00130781057536105	0.00165533357980522	84738.6443201957	84174.0791927723	96245.6557823267	6447.44219007244	32.2891742981777	21.8350221239625	0.982366194671049	91652.0487576164	6239.14766313441	18.1124122624149	21.1296081830674	0.981800913187207	2825.40721662522	1985.91037159026	0.000878279208058306	0.0041391494047014	0.391649472804484	0.396984497047049	0.00207252003731294	0.000759678523489643	-0.264035500314625	0.285303534525153	0.650435956527513	0.000817779435819401	0.000305813446379647	-0.197509797675656	0.261655616875082	0.641283771758785	59061.2081589538	3438.1267982687
LORA	CELL2	288.15	LORA_CELL2_09_15.CSV	0.9	2.20833333333334	0.0212330450072004	4.975	11.3183333333334	158.487095893355	40.504670566013	0.359891551127721	0.16333333333334	0.6333333333334	17098.7457959791	14044.6376866739	1.21745723723462	3457.68564741516	0.000213400258875295	0.000259805689595468	89082.081329381	88610.6735982062	96245.6557823267	6447.44219007244	32.2891742981777	21.8350221239625	0.982366194671049	91652.0487576164	6239.14766313441	18.1124122624149	21.1296081830674	0.981800913187207	3268.53338821509	2415.06405268193	0.000846983453746513	0.00379420785948264	1.30976099495847e-09	0.0309954292622567	0.00207252003731294	0.000759678523489643	-0.264035500314625	0.285303534525153	0.650435956527513	0.000817779435819401	0.000305813446379647	-0.197509797675656	0.261655616875082	0.641283771758785	59061.2081589538	3438.1267982687
LORA	CELL2	288.15	LORA_CELL2_07_15.CSV	0.7	2.82416666666667	0.0254796540086406	6.3975	14.6341666666667	156.848818755271	42.1244724262336	3.55291622120966	0.19333333333333	0.793333333333301	25044.1496486595	20929.8452714446	1.1965759576268	3979.23910425571	0.00141893830657724	0.001697867463006	84543.2562787217	84113.2966601544	96245.6557823267	6447.44219007244	32.2891742981777	21.8350221239625	0.982366194671049	91652.0487576164	6239.14766313441	18.1124122624149	21.1296081830674	0.981800913187207	3638.41724273079	2445.9230598997	0.000982921203072295	0.00487302807991944	0.587247301821797	0.567965983075025	0.00207252003731294	0.000759678523489643	-0.264035500314625	0.285303534525153	0.650435956527513	0.000817779435819401	0.000305813446379647	-0.197509797675656	0.261655616875082	0.641283771758785	59061.2081589538	3438.1267982687
LORA	CELL2	288.15	LORA_CELL2_06_15.CSV	0.6	3.28733333333334	0.0297262630100806	7.45733333333334	17.0406666666667	150.696864342507	41.4051111660155	4.53393480480341	0.220000000000001	0.883333333333301	27050.0022936299	22007.7020267397	1.22911525523036	4217.41502177109	0.00149196913764561	0.0018338020274131	84423.0162564062	83928.7762087269	96245.6557823267	6447.44219007244	32.2891742981777	21.8350221239625	0.982366194671049	91652.0487576164	6239.14766313441	18.1124122624149	21.1296081830674	0.981800913187207	4019.2586091827	2668.39794771185	0.00103798805113163	0.00519796279814151	0.718007115850762	0.684729391899988	0.00207252003731294	0.000759678523489643	-0.264035500314625	0.285303534525153	0.650435956527513	0.000817779435819401	0.000305813446379647	-0.197509797675656	0.261655616875082	0.641283771758785	59061.2081589538	3438.1267982687
LORA	CELL2	288.15	LORA_CELL2_05_15.CSV	0.5	3.94233333333334	0.0339728720115208	8.939	20.3323333333334	136.653549786885	38.8306403415284	5.73030385953348	0.24666666666667	0.9933333333333	26617.6573444337	21896.1457282891	1.21563208770777	4802.66389251427	0.00153695105276029	0.00186836701697164	84351.8519701201	83884.0385903546	96245.6557823267	6447.44219007244	32.2891742981777	21.8350221239625	0.982366194671049	91652.0487576164	6239.14766313441	18.1124122624149	21.1296081830674	0.981800913187207	4521.50171844084	3033.87072849544	0.00110541498643171	0.0054519894734606	0.850438720934347	0.80724237657762	0.00207252003731294	0.000759678523489643	-0.264035500314625	0.285303534525153	0.650435956527513	0.000817779435819401	0.000305813446379647	-0.197509797675656	0.261655616875082	0.641283771758785	59061.2081589538	3438.1267982687
LORA	CELL2	293.15	LORA_CELL2_12_20.CSV	1.2	1.654	0.0169864360057604	3.534	7.374	149.541929604652	48.20660238439	4.42757852054115	0.12333333333334	0.40666666666666	29189.4786343199	23526.7329636967	1.2406940937937	3187.96681579945	0.0023969936158103	0.00297393582199704	84774.2594948909	84248.5896807426	96245.6557823267	6447.44219007244	32.2891742981777	21.8350221239625	0.982366194671049	91652.0487576164	6239.14766313441	18.1124122624149	21.1296081830674	0.981800913187207	2583.53771322689	2267.17414876836	0.000728140889837842	0.00253928839787143	0.516366034181005	0.521161336686236	0.0026614311124913	6.2681018448612e-05	-0.0241580195372657	0.0223424676322012	0.997786196282632	0.00115073042904536	2.23578459943259e-05	0.0298303485573449	0.0166897561866054	0.998492291325643	59061.2081589538	3438.1267982687
LORA	CELL2	293.15	LORA_CELL2_1_20.CSV	1	1.97866666666667	0.0198175086733842	4.24533333333334	8.85533333333334	143.97917316616	47.4191990813469	5.6463913323112	0.140000000000001	0.46333333333334	30203.4105347153	25601.8357152308	1.17973612793504	3562.13785388922	0.00251789423373626	0.00297045079385797	84654.322307603	84251.44760439	96245.6557823267	6447.44219007244	32.2891742981777	21.8350221239625	0.982366194671049	91652.0487576164	6239.14766313441	18.1124122624149	21.1296081830674	0.981800913187207	2942.73519338139	2513.39074892792	0.000770076052703944	0.00275766481447117	0.668148959086002	0.653234111221894	0.0026614311124913	6.2681018448612e-05	-0.0241580195372657	0.0223424676322012	0.997786196282632	0.00115073042904536	2.23578459943259e-05	0.0298303485573449	0.0166897561866054	0.998492291325643	59061.2081589538	3438.1267982687
LORA	CELL2	293.15	LORA_CELL2_09_20.CSV	0.9	2.1935	0.0212330450072004	4.7135	9.8535	137.728530447797	45.905209935912	6.3028522256812	0.149999999999999	0.50333333333333	30034.1181505959	25457.2047558906	1.17978852896826	3800.16827192425	0.00253468584420658	0.00299039328353315	84638.1216711902	84235.1387083167	96245.6557823267	6447.44219007244	32.2891742981777	21.8350221239625	0.982366194671049	91652.0487576164	6239.14766313441	18.1124122624149	21.1296081830674	0.981800913187207	3169.73914176916	2701.15726005716	0.000795812831232666	0.00285870934454938	0.740027327772448	0.71880202782151	0.0026614311124913	6.2681018448612e-05	-0.0241580195372657	0.0223424676322012	0.997786196282632	0.00115073042904536	2.23578459943259e-05	0.0298303485573449	0.0166897561866054	0.998492291325643	59061.2081589538	3438.1267982687
LORA	CELL2	293.15	LORA_CELL2_07_20.CSV	0.7	2.81183333333334	0.0254796540086406	6.0685	12.7118333333334	123.977720906018	42.4405157873288	8.5178303029957	0.18	0.606666666666701	31865.728773496	26340.9140121678	1.20974271275386	4368.56852930906	0.0025635478261879	0.00310123330152681	84610.5246387069	84146.4307507663	96245.6557823267	6447.44219007244	32.2891742981777	21.8350221239625	0.982366194671049	91652.0487576164	6239.14766313441	18.1124122624149	21.1296081830674	0.981800913187207	3762.40396814409	3135.86341154	0.000865941603018999	0.00318279180942311	0.950764673726291	0.91026850834264	0.0026614311124913	6.2681018448612e-05	-0.0241580195372657	0.0223424676322012	0.997786196282632	0.00115073042904536	2.23578459943259e-05	0.0298303485573449	0.0166897561866054	0.998492291325643	59061.2081589538	3438.1267982687
LORA	CELL2	293.15	LORA_CELL2_06_20.CSV	0.6	3.273	0.0297262630100806	7.07966666666667	14.8463333333334	112.545214572851	39.4498202085869	10.4335584777347	0.2	0.683333333333401	32124.5672511385	26881.9699687508	1.19502280853978	4782.77297756075	0.00259350333080821	0.0030992956343397	84582.2086705205	84147.9541081126	96245.6557823267	6447.44219007244	32.2891742981777	21.8350221239625	0.982366194671049	91652.0487576164	6239.14766313441	18.1124122624149	21.1296081830674	0.981800913187207	4140.91257531471	3420.85980931233	0.000919685447845034	0.00341075648254416	1.10583162753553	1.0533402914746	0.0026614311124913	6.2681018448612e-05	-0.0241580195372657	0.0223424676322012	0.997786196282632	0.00115073042904536	2.23578459943259e-05	0.0298303485573449	0.0166897561866054	0.998492291325643	59061.2081589538	3438.1267982687
LORA	CELL2	293.15	LORA_CELL2_05_20.CSV	0.5	3.92	0.0339728720115208	8.49	17.8	100.057992662461	36.4525380256432	13.8390247594764	0.23	0.793333333333298	33449.0015365566	28622.3350866941	1.16863286783706	5173.4589843886	0.00263576324382529	0.00308023955857106	84542.8129903724	84162.9865788967	96245.6557823267	6447.44219007244	32.2891742981777	21.8350221239625	0.982366194671049	91652.0487576164	6239.14766313441	18.1124122624149	21.1296081830674	0.981800913187207	4579.56910732698	3739.72787411386	0.000998695028992459	0.00374375529701173	1.32415157850156	1.25473577068299	0.0026614311124913	6.2681018448612e-05	-0.0241580195372657	0.0223424676322012	0.997786196282632	0.00115073042904536	2.23578459943259e-05	0.0298303485573449	0.0166897561866054	0.998492291325643	59061.2081589538	3438.1267982687
LORA	CELL2	298.15	LORA_CELL2_12_25.CSV	1.2	1.63783333333334	0.0169864360057604	3.36116666666667	6.49116666666667	125.475962931252	49.6392634110961	10.1814165498081	0.11333333333333	0.32666666666667	36260.4262551096	32134.2708724427	1.12840357881608	3533.30721521353	0.00432585167784778	0.00488130651471097	84798.5520902339	84499.0863784008	96245.6557823267	6447.44219007244	32.2891742981777	21.8350221239625	0.982366194671049	91652.0487576164	6239.14766313441	18.1124122624149	21.1296081830674	0.981800913187207	2629.01991417101	2699.56258620766	0.00065588502343862	0.00181048742748255	0.867911009030723	0.852093016441729	0.0038649677961605	9.16086417011399e-05	0.102729689638442	0.0310939691555472	0.997757841709168	0.00190358772976121	3.13472331568138e-05	0.117486836199787	0.0206715063282939	0.998916467857573	59061.2081589538	3438.1267982687
LORA	CELL2	298.15	LORA_CELL2_1_25.CSV	1	1.96083333333334	0.0198175086733885	4.0375	7.81416666666667	113.640758225225	45.7274588398005	12.3306153002343	0.129999999999999	0.373333333333339	36213.4259806439	31196.711216596	1.16080909071528	3888.92694423534	0.0042424004219647	0.00492461697627095	84846.8413579625	84477.1884323413	96245.6557823267	6447.44219007244	32.2891742981777	21.8350221239625	0.982366194671049	91652.0487576164	6239.14766313441	18.1124122624149	21.1296081830674	0.981800913187207	2990.47193806277	3050.30496855825	0.000694508433021941	0.0019343789445326	1.02144115166693	0.994087509889612	0.0038649677961605	9.16086417011399e-05	0.102729689638442	0.0310939691555472	0.997757841709168	0.00190358772976121	3.13472331568138e-05	0.117486836199787	0.0206715063282939	0.998916467857573	59061.2081589538	3438.1267982687
LORA	CELL2	298.15	LORA_CELL2_09_25.CSV	0.9	2.177	0.0212330450072006	4.48366666666667	8.66033333333334	104.788063443706	43.2738120091655	14.8104478679859	0.13666666666667	0.41	37035.795365081	32609.4895433869	1.13573674055231	4221.1069134277	0.00443616836919002	0.00503831940416516	84736.127430971	84420.6039322588	96245.6557823267	6447.44219007244	32.2891742981777	21.8350221239625	0.982366194671049	91652.0487576164	6239.14766313441	18.1124122624149	21.1296081830674	0.981800913187207	3182.61420064587	3228.52351811006	0.00072438239085728	0.00202394982197901	1.16339424734331	1.12503551331373	0.0038649677961605	9.16086417011399e-05	0.102729689638442	0.0310939691555472	0.997757841709168	0.00190358772976121	3.13472331568138e-05	0.117486836199787	0.0206715063282939	0.998916467857573	59061.2081589538	3438.1267982687
LORA	CELL2	298.15	LORA_CELL2_07_25.CSV	0.7	2.7875	0.0254796540086406	5.7675	11.1975	86.0038235194054	37.1399178106546	20.9764126728927	0.16666666666666	0.5166666666666	39422.4700833219	33628.7882172823	1.17228339685051	4622.33078873688	0.00440438533648713	0.00516318780329569	84753.9517926113	84359.9154691365	96245.6557823267	6447.44219007244	32.2891742981777	21.8350221239625	0.982366194671049	91652.0487576164	6239.14766313441	18.1124122624149	21.1296081830674	0.981800913187207	3731.18705713811	3708.21238296063	0.000799066905015573	0.00228555152134824	1.46058816888551	1.40568680425704	0.0038649677961605	9.16086417011399e-05	0.102729689638442	0.0310939691555472	0.997757841709168	0.00190358772976121	3.13472331568138e-05	0.117486836199787	0.0206715063282939	0.998916467857573	59061.2081589538	3438.1267982687
LORA	CELL2	298.15	LORA_CELL2_06_25.CSV	0.6	3.248	0.0283107266762687	6.738	13.0946666666667	71.335448005284	31.6400010714649	26.722086341867	0.19	0.606666666666598	38417.995824963	33311.491960169	1.15329556151072	4778.49022197081	0.00437172640009716	0.0050418926533713	84772.4018679385	84418.8464542413	96245.6557823267	6447.44219007244	32.2891742981777	21.8350221239625	0.982366194671049	91652.0487576164	6239.14766313441	18.1124122624149	21.1296081830674	0.981800913187207	4063.19363198005	4034.18745794219	0.000859532203477183	0.00246610595500283	1.67685689040121	1.61900196901266	0.0038649677961605	9.16086417011399e-05	0.102729689638442	0.0310939691555472	0.997757841709168	0.00190358772976121	3.13472331568138e-05	0.117486836199787	0.0206715063282939	0.998916467857573	59061.2081589538	3438.1267982687
LORA	CELL2	298.15	LORA_CELL2_05_25.CSV	0.5	3.89216666666667	0.0325573356777087	8.10216666666667	15.8021666666667	56.1549485755548	26.1912401056339	36.8132278840799	0.22333333333334	0.6533333333334	37920.2028672718	33419.1229868324	1.13468575708025	5270.88223111239	0.00435943382933802	0.00494658747508364	84779.3820586993	84466.1535747405	96245.6557823267	6447.44219007244	32.2891742981777	21.8350221239625	0.982366194671049	91652.0487576164	6239.14766313441	18.1124122624149	21.1296081830674	0.981800913187207	4392.77341830725	4486.02254372267	0.000958797138018782	0.00267908636830217	1.96055489233825	1.91143073860847	0.0038649677961605	9.16086417011399e-05	0.102729689638442	0.0310939691555472	0.997757841709168	0.00190358772976121	3.13472331568138e-05	0.117486836199787	0.0206715063282939	0.998916467857573	59061.2081589538	3438.1267982687
LORA	CELL2	303.15	LORA_CELL2_12_30.CSV	1.2	1.63316666666667	0.0169864360057604	3.19983333333334	5.69983333333334	86.0681706206385	42.325381889801	24.9673172757827	0.10666666666666	0.266666666666659	44704.5512730945	39895.3733041356	1.12054475420739	3761.64526605534	0.00740811165051337	0.00830112064856537	84906.5976396194	84619.7255220342	96245.6557823267	6447.44219007244	32.2891742981777	21.8350221239625	0.982366194671049	91652.0487576164	6239.14766313441	18.1124122624149	21.1296081830674	0.981800913187207	2600.84133587368	3179.47898927983	0.000602225580515221	0.00129046982195118	1.37957306365682	1.3624759055209	0.00564620912025348	9.94840924744653e-05	0.316685403132196	0.0322519004736419	0.99875973529876	0.00316748060482618	0.000126382262661706	0.217067327038275	0.073952531723633	0.993672276572089	59061.2081589538	3438.1267982687
LORA	CELL2	303.15	LORA_CELL2_1_30.CSV	1	1.94933333333334	0.0184019723395723	3.846	6.88266666666667	73.1652333862795	37.0423843441146	32.085016080219	0.12333333333333	0.30666666666666	44573.1641861757	40224.940316004	1.10809770843691	4092.59284764914	0.00733227175512285	0.00812487352948834	84932.5341642579	84673.8166495597	96245.6557823267	6447.44219007244	32.2891742981777	21.8350221239625	0.982366194671049	91652.0487576164	6239.14766313441	18.1124122624149	21.1296081830674	0.981800913187207	2754.42668660363	1833.23901599007	0.000688628363451871	0.00271781831387933	1.60636639491819	1.46637287919209	0.00564620912025348	9.94840924744653e-05	0.316685403132196	0.0322519004736419	0.99875973529876	0.00316748060482618	0.000126382262661706	0.217067327038275	0.073952531723633	0.993672276572089	59061.2081589538	3438.1267982687
LORA	CELL2	303.15	LORA_CELL2_09_30.CSV	0.9	2.16	0.0198175086733885	4.27666666666667	7.67333333333334	65.281312810362	33.8074859510968	37.6591536167443	0.13666666666666	0.34	43805.6236364756	40206.5318583096	1.08951510144793	4127.07404826594	0.00725360166846497	0.00790290855768046	84959.7236131165	84743.6331034242	96245.6557823267	6447.44219007244	32.2891742981777	21.8350221239625	0.982366194671049	91652.0487576164	6239.14766313441	18.1124122624149	21.1296081830674	0.981800913187207	3489.9185295994	1587.08547768868	0.000606497415349131	0.00350764287053388	1.79634232218301	1.62872384344011	0.00564620912025348	9.94840924744653e-05	0.316685403132196	0.0322519004736419	0.99875973529876	0.00316748060482618	0.000126382262661706	0.217067327038275	0.073952531723633	0.993672276572089	59061.2081589538	3438.1267982687
LORA	CELL2	303.15	LORA_CELL2_07_30.CSV	0.7	2.76966666666667	0.0254796540086406	5.50966666666667	9.94966666666667	46.9149760934578	25.8568015747862	58.4883464590994	0.15333333333334	0.393333333333459	47513.462314928	41102.0270619382	1.15598829817634	5353.77507135968	0.00759006171678127	0.0087740225270354	84845.4395148848	84480.0768641519	96245.6557823267	6447.44219007244	32.2891742981777	21.8350221239625	0.982366194671049	91652.0487576164	6239.14766313441	18.1124122624149	21.1296081830674	0.981800913187207	3385.72589189428	3936.39633101742	0.000808518214318604	0.00184166564071788	2.19892421225736	2.14386567165833	0.00564620912025348	9.94840924744653e-05	0.316685403132196	0.0322519004736419	0.99875973529876	0.00316748060482618	0.000126382262661706	0.217067327038275	0.073952531723633	0.993672276572089	59061.2081589538	3438.1267982687
LORA	CELL2	303.15	LORA_CELL2_06_30.CSV	0.6	3.22616666666667	0.0283107266762687	6.44283333333334	11.6561666666667	36.3263839052336	21.1436000114879	80.7459153486525	0.16666666666668	0.4733333333334	47089.4629940294	42133.2115852589	1.11763288916966	5824.43738492969	0.00788048255383499	0.00880748648469367	84750.7957062704	84470.481959049	96245.6557823267	6447.44219007244	32.2891742981777	21.8350221239625	0.982366194671049	91652.0487576164	6239.14766313441	18.1124122624149	21.1296081830674	0.981800913187207	3524.23879753464	4095.72017177062	0.000912332035644998	0.00208297635113018	2.50361123699491	2.45423161137329	0.00564620912025348	9.94840924744653e-05	0.316685403132196	0.0322519004736419	0.99875973529876	0.00316748060482618	0.000126382262661706	0.217067327038275	0.073952531723633	0.993672276572089	59061.2081589538	3438.1267982687
LORA	CELL2	303.15	LORA_CELL2_05_30.CSV	0.5	3.86133333333334	0.0325573356777089	7.74466666666667	14.038	25.6800296350631	16.188158214492	125.460348624501	0.20666666666666	0.566666666666798	47329.5670175462	42813.110352059	1.10549237437663	5594.94325116959	0.00842005407194381	0.00930830556837275	84583.8693879079	84331.0850244932	96245.6557823267	6447.44219007244	32.2891742981777	21.8350221239625	0.982366194671049	91652.0487576164	6239.14766313441	18.1124122624149	21.1296081830674	0.981800913187207	3515.38493140919	3744.87087911989	0.00110365240027238	0.00275375701529122	2.92390667921626	2.87040065001986	0.00564620912025348	9.94840924744653e-05	0.316685403132196	0.0322519004736419	0.99875973529876	0.00316748060482618	0.000126382262661706	0.217067327038275	0.073952531723633	0.993672276572089	59061.2081589538	3438.1267982687
LORA	CELL2	308.15	LORA_CELL2_12_35.CSV	1.2	1.61983333333334	0.0155708996719484	3.05983333333334	5.08316666666667	49.9088832959219	30.7447433093996	68.7937578936332	0.0933333333333399	0.226666666666661	53259.2507208187	48311.0468713717	1.10242385892861	4374.17207462148	0.0134185787404677	0.0147929613564039	84826.8719612863	84577.0397720304	96245.6557823267	6447.44219007244	32.2891742981777	21.8350221239625	0.982366194671049	91652.0487576164	6239.14766313441	18.1124122624149	21.1296081830674	0.981800913187207	3607.96543390594	2145.11723112932	0.000971865650195779	0.000669535058949086	2.10077991807477	2.0832672292015	0.010952422120567	0.000816389628189909	0.0147626968725198	0.249805697183435	0.978258562324989	0.00224773046991592	0.000578276010458959	1.82064198583932	0.419707878054668	0.79066784090471	59061.2081589538	3438.1267982687
LORA	CELL2	308.15	LORA_CELL2_1_35.CSV	1	1.93333333333334	0.0184019723395724	3.67666666666667	6.14	39.1522853138798	25.3617293476424	94.525222651741	0.11333333333334	0.26666666666668	53047.3168039686	50163.5001798554	1.05748834538606	4387.70459094353	0.013464906746905	0.0142389819565622	84818.0415268264	84674.8296336411	96245.6557823267	6447.44219007244	32.2891742981777	21.8350221239625	0.982366194671049	91652.0487576164	6239.14766313441	18.1124122624149	21.1296081830674	0.981800913187207	2523.63919832401	3314.74533821811	0.000688949852561897	0.001286518413564	2.45400293239356	2.40323758626695	0.010952422120567	0.000816389628189909	0.0147626968725198	0.249805697183435	0.978258562324989	0.00224773046991592	0.000578276010458959	1.82064198583932	0.419707878054668	0.79066784090471	59061.2081589538	3438.1267982687
LORA	CELL2	308.15	LORA_CELL2_09_35.CSV	0.9	2.14416666666667	0.0198175086733885	4.09416666666667	6.8475	32.9900847660406	22.1600790426016	115.657244601608	0.12666666666666	0.306666666666679	58031.4420981202	50039.4143925364	1.15971465299114	4278.82975845091	0.0137742980345594	0.0159742552653455	84759.8371107053	84380.2026982188	96245.6557823267	6447.44219007244	32.2891742981777	21.8350221239625	0.982366194671049	91652.0487576164	6239.14766313441	18.1124122624149	21.1296081830674	0.981800913187207	2531.07014720711	3524.4741394268	0.000767630590350137	0.00135538889394733	2.66140862474504	2.61598974351845	0.010952422120567	0.000816389628189909	0.0147626968725198	0.249805697183435	0.978258562324989	0.00224773046991592	0.000578276010458959	1.82064198583932	0.419707878054668	0.79066784090471	59061.2081589538	3438.1267982687
LORA	CELL2	308.15	LORA_CELL2_07_35.CSV	0.7	2.74683333333334	0.0240641176748285	5.28016666666667	8.7835	20.6910826507031	15.6808026722531	201.037309991208	0.16	0.559999999999999	57054.1019989604	64017.6340686064	0.891224782500033	3701.51588283337					96245.6557823267	6447.44219007244	32.2891742981777	21.8350221239625	0.982366194671049	91652.0487576164	6239.14766313441	18.1124122624149	21.1296081830674	0.981800913187207	2253.92223872801	2348.29593954639	0.00112058511913863	0.00265113290395979	3.22128224235736	3.1652582189368	0.010952422120567	0.000816389628189909	0.0147626968725198	0.249805697183435	0.978258562324989	0.00224773046991592	0.000578276010458959	1.82064198583932	0.419707878054668	0.79066784090471	59061.2081589538	3438.1267982687
LORA	CELL2	308.15	LORA_CELL2_06_35.CSV	0.6	3.20516666666667		5.98298604980191	10.6795804575337				0.240625216669903	0.536338604327355									96245.6557823267	6447.44219007244	32.2891742981777	21.8350221239625	0.982366194671049	91652.0487576164	6239.14766313441	18.1124122624149	21.1296081830674	0.981800913187207	1477.9889118421	2153.88049258814	0.00187945887880382	0.00347020822027394	4.15086050149723	4.17267846931419	0.010952422120567	0.000816389628189909	0.0147626968725198	0.249805697183435	0.978258562324989	0.00224773046991592	0.000578276010458959	1.82064198583932	0.419707878054668	0.79066784090471	59061.2081589538	3438.1267982687
LORA	CELL2	308.15	LORA_CELL2_05_35.CSV	0.5	3.83783333333334		7.26148428412389	24.0067912021034				0.328125190977256	1.25867101929742									96245.6557823267	6447.44219007244	32.2891742981777	21.8350221239625	0.982366194671049	91652.0487576164	6239.14766313441	18.1124122624149	21.1296081830674	0.981800913187207	1207.38356111808	2847.65843175347	0.00283559513401037	0.00708264644518861	4.79094259664215	4.78301325566173	0.010952422120567	0.000816389628189909	0.0147626968725198	0.249805697183435	0.978258562324989	0.00224773046991592	0.000578276010458959	1.82064198583932	0.419707878054668	0.79066784090471	59061.2081589538	3438.1267982687
LORA	CELL2	313.15	LORA_CELL2_12_40.CSV	1.2	1.60583333333334		2.91836385066756	4.62280587297506				0.209753618751599	0.101815906005859									96245.6557823267	6447.44219007244	32.2891742981777	21.8350221239625	0.982366194671049	91652.0487576164	6239.14766313441	18.1124122624149	21.1296081830674	0.981800913187207	2294.40052762351	1843.03254021818	0.00131492845443451	0.000712158081147522	3.21084000688194	3.17993973064675	0.0131559052198681	0.00140416552345256	0.992242064336305	0.418962466522099	0.956418411247699	0.0085236260229124	0.000706456105470487	0.82169418970656	0.336428272071741	0.973257060208772	59061.2081589538	3438.1267982687
LORA	CELL2	313.15	LORA_CELL2_1_40.CSV	1	1.9215		3.49083559893239	5.62003389509561				0.310829118953273	0.138550666819178									96245.6557823267	6447.44219007244	32.2891742981777	21.8350221239625	0.982366194671049	91652.0487576164	6239.14766313441	18.1124122624149	21.1296081830674	0.981800913187207	1570.22271327763	1422.85241701385	0.00235541994382148	0.00110295036938965	3.72086799535952	3.70153752503997	0.0131559052198681	0.00140416552345256	0.992242064336305	0.418962466522099	0.956418411247699	0.0085236260229124	0.000706456105470487	0.82169418970656	0.336428272071741	0.973257060208772	59061.2081589538	3438.1267982687
LORA	CELL2	313.15	LORA_CELL2_09_40.CSV	0.9	2.13		3.92039430980512	6.25803280404228				0.472271356625183	0.165175965157008									96245.6557823267	6447.44219007244	32.2891742981777	21.8350221239625	0.982366194671049	91652.0487576164	6239.14766313441	18.1124122624149	21.1296081830674	0.981800913187207	847.322054792497	1303.01409986983	0.00487185808594726	0.00137404062625568	3.93339725381936	3.85093346902968	0.0131559052198681	0.00140416552345256	0.992242064336305	0.418962466522099	0.956418411247699	0.0085236260229124	0.000706456105470487	0.82169418970656	0.336428272071741	0.973257060208772	59061.2081589538	3438.1267982687
LORA	CELL2	313.15	LORA_CELL2_07_40.CSV	0.7	2.73233333333334		5.03099685350305	8.12873894258012				0.918449961955654	0.249497309347865									96245.6557823267	6447.44219007244	32.2891742981777	21.8350221239625	0.982366194671049	91652.0487576164	6239.14766313441	18.1124122624149	21.1296081830674	0.981800913187207	382.863189322581	941.379026270561	0.0140948666775589	0.00244180447622279	5.12431948566449	5.04849637906407	0.0131559052198681	0.00140416552345256	0.992242064336305	0.418962466522099	0.956418411247699	0.0085236260229124	0.000706456105470487	0.82169418970656	0.336428272071741	0.973257060208772	59061.2081589538	3438.1267982687
LORA	CELL2	313.15	LORA_CELL2_06_40.CSV	0.6	3.1805		5.86123914291749	9.54357081241203				1.15747575309312	0.337197001513551									96245.6557823267	6447.44219007244	32.2891742981777	21.8350221239625	0.982366194671049	91652.0487576164	6239.14766313441	18.1124122624149	21.1296081830674	0.981800913187207	335.16229237874	700.950172738568	0.0189850438342916	0.00382443609713942	6.06635622802396	6.06589080087964	0.0131559052198681	0.00140416552345256	0.992242064336305	0.418962466522099	0.956418411247699	0.0085236260229124	0.000706456105470487	0.82169418970656	0.336428272071741	0.973257060208772	59061.2081589538	3438.1267982687
LORA	CELL2	313.15	LORA_CELL2_05_40.CSV	0.5	3.81583333333334		7.25522122494477	11.3446468367503				1.51036088607889	0.604666714136362									96245.6557823267	6447.44219007244	32.2891742981777	21.8350221239625	0.982366194671049	91652.0487576164	6239.14766313441	18.1124122624149	21.1296081830674	0.981800913187207	275.573252506616	358.819168521999	0.0273205524663037	0.0095852958630346	6.37615443493066	6.36198442363038	0.0131559052198681	0.00140416552345256	0.992242064336305	0.418962466522099	0.956418411247699	0.0085236260229124	0.000706456105470487	0.82169418970656	0.336428272071741	0.973257060208772	59061.2081589538	3438.1267982687
LORA	CELL3	283.15	LORA_CELL3_12_10.CSV	1.2	1.70383333333334	0.18826633239718	2.21716666666667	3.81716666666667	231.746610455967	57.3579497379964	3.05736274203503	0.11333333333333	0.50333333333334	68363.9582880133	36495.6857806039	1.87320656745533	1220.54825461733	0.00139920588288485	0.00262100164904204	83068.0149483955	81590.3814945746	76365.2088225	641.494434469656	-29.8768166898227	2.17249643441726	0.999717816171467	67276.8734072229	792.562239610809	-58.6143998086482	2.68410534384719	0.999445177426624	226.915315504003	217.42475723403	0.00228332424246738	0.00991142298551342	0.227919962124353	0.226637625822188	0.00124809600978788	4.48922194632994e-05	0.054431469591172	0.00998464517556643	0.99485169225203	0.000693677637596649	1.19054635466588e-05	0.0647325318813771	0.00458894795399961	0.99882313725166	80327.4121458786	7254.30701350252
LORA	CELL3	283.15	LORA_CELL3_1_10.CSV	1	2.03966666666667	0.0240641176748287	2.65966666666667	4.58966666666667	243.159204453161	61.1720928545849	3.28902817514147	0.12333333333334	0.55333333333333	68931.2262489637	43264.4751885632	1.59325233805645	1480.08089868072	0.0013758366545037	0.00219205496657179	83107.6667562547	82011.1218141321	76365.2088225	641.494434469656	-29.8768166898227	2.17249643441726	0.999717816171467	67276.8734072229	792.562239610809	-58.6143998086482	2.68410534384719	0.999445177426624	270.661553985575	266.666797780886	0.00231560860217015	0.00973248907186905	0.251280388850279	0.255542996160656	0.00124809600978788	4.48922194632994e-05	0.054431469591172	0.00998464517556643	0.99485169225203	0.000693677637596649	1.19054635466588e-05	0.0647325318813771	0.00458894795399961	0.99882313725166	80327.4121458786	7254.30701350252
LORA	CELL3	283.15	LORA_CELL3_09_10.CSV	0.9	2.2625	0.0254796540086406	2.9525	5.10916666666667	249.335928009476	62.9568566455195	3.35814416763479	0.13333333333334	0.58333333333333	68063.6113892515	43128.5118163525	1.57815812609246	1572.16896355703	0.00130215649649423	0.00205500885638647	83237.2439900154	82163.1089142768	76365.2088225	641.494434469656	-29.8768166898227	2.17249643441726	0.999717816171467	67276.8734072229	792.562239610809	-58.6143998086482	2.68410534384719	0.999445177426624	302.46704295283	300.388633909044	0.0023058301965066	0.00960865624231657	0.26549470959598	0.272239175256372	0.00124809600978788	4.48922194632994e-05	0.054431469591172	0.00998464517556643	0.99485169225203	0.000693677637596649	1.19054635466588e-05	0.0647325318813771	0.00458894795399961	0.99882313725166	80327.4121458786	7254.30701350252
LORA	CELL3	283.15	LORA_CELL3_07_10.CSV	0.7	2.892	0.0297262630100808	3.78533333333334	6.562	258.309481580042	67.621678153239	4.01867559012537	0.15333333333333	0.670000000000001	68572.9942158103	48548.4140213289	1.41246620714909	1955.63511728286	0.00131793281066095	0.00186153555835162	83208.8927082412	82395.8910321036	76365.2088225	641.494434469656	-29.8768166898227	2.17249643441726	0.999717816171467	67276.8734072229	792.562239610809	-58.6143998086482	2.68410534384719	0.999445177426624	371.900258981937	385.22048378933	0.00242377574834669	0.00965391085953493	0.339187146357079	0.338700765814636	0.00124809600978788	4.48922194632994e-05	0.054431469591172	0.00998464517556643	0.99485169225203	0.000693677637596649	1.19054635466588e-05	0.0647325318813771	0.00458894795399961	0.99882313725166	80327.4121458786	7254.30701350252
LORA	CELL3	283.15	LORA_CELL3_06_10.CSV	0.6	3.3655	0.0339728720115208	4.41216666666667	7.65216666666667	262.122550561002	70.1359828376898	4.49422993250046	0.17	0.73	68357.3951434572	50108.4962052248	1.36418771905451	2172.21819479866	0.00130255818256896	0.00177693387601453	83236.5178763329	82505.3916457044	76365.2088225	641.494434469656	-29.8768166898227	2.17249643441726	0.999717816171467	67276.8734072229	792.562239610809	-58.6143998086482	2.68410534384719	0.999445177426624	421.757931762211	447.755331149925	0.0025035189049537	0.00970744982155336	0.390231093502071	0.385455879532886	0.00124809600978788	4.48922194632994e-05	0.054431469591172	0.00998464517556643	0.99485169225203	0.000693677637596649	1.19054635466588e-05	0.0647325318813771	0.00458894795399961	0.99882313725166	80327.4121458786	7254.30701350252
LORA	CELL3	283.15	LORA_CELL3_05_10.CSV	0.5	4.02616666666667	0.0396350173467729	5.28616666666667	9.1795	333.62214322062	91.8236052305872	5.16019234162146	0.19	0.809999999999999	87470.3574626392	64550.8656401344	1.35506095224623	2502.1541688265	0.00129942457298049	0.0017607994992351	83242.1883414306	82526.8654062101	76365.2088225	641.494434469656	-29.8768166898227	2.17249643441726	0.999717816171467	67276.8734072229	792.562239610809	-58.6143998086482	2.68410534384719	0.999445177426624	479.697527168168	535.913707508496	0.00264406218230724	0.00973197832835336	0.448515732513815	0.446023371370313	0.00124809600978788	4.48922194632994e-05	0.054431469591172	0.00998464517556643	0.99485169225203	0.000693677637596649	1.19054635466588e-05	0.0647325318813771	0.00458894795399961	0.99882313725166	80327.4121458786	7254.30701350252
LORA	CELL3	288.15	LORA_CELL3_12_15.CSV	1.2	1.695	0.0198175086733885	2.16833333333334	3.525	248.916177947813	73.8678142639969	5.19229243941945	0.0933333333333399	0.36666666666667	78923.1553408027	53807.9298977589	1.46675695368258	1752.64825661584	0.00238609517097508	0.00349982168417612	83298.0423644604	82380.323103858	76365.2088225	641.494434469656	-29.8768166898227	2.17249643441726	0.999717816171467	67276.8734072229	792.562239610809	-58.6143998086482	2.68410534384719	0.999445177426624	270.210169591854	328.099452715113	0.0017673645697513	0.00566556513615263	0.325944595805753	0.333139767351859	0.00255641534663383	6.23779639860156e-05	-0.0012809165684429	0.0135805252205671	0.997624109145243	0.00134113993126307	1.51798444995887e-05	0.0526083189235175	0.00539057755636557	0.999487818420297	80327.4121458786	7254.30701350252
LORA	CELL3	288.15	LORA_CELL3_1_15.CSV	1	2.02566666666667	0.216577059073445	2.599	4.239	250.564249275088	77.2399102503845	6.10507435691506	0.10666666666667	0.41	79750.2271819617	57609.2541667967	1.3843301451371	1942.35557410939	0.00240488012773225	0.00332914805626091	83279.254883664	82500.1023945255	76365.2088225	641.494434469656	-29.8768166898227	2.17249643441726	0.999717816171467	67276.8734072229	792.562239610809	-58.6143998086482	2.68410534384719	0.999445177426624	306.181746677684	384.927937164451	0.00188966673566045	0.00583232530468288	0.401461097477999	0.396133901839016	0.00255641534663383	6.23779639860156e-05	-0.0012809165684429	0.0135805252205671	0.997624109145243	0.00134113993126307	1.51798444995887e-05	0.0526083189235175	0.00539057755636557	0.999487818420297	80327.4121458786	7254.30701350252
LORA	CELL3	288.15	LORA_CELL3_09_15.CSV	0.9	2.246	0.0254796540086404	2.886	4.706	250.652932980317	78.8520210037472	6.69121375334808	0.11333333333333	0.43666666666667	79790.4570613632	59105.4224401647	1.3499684761096	2119.84549754247	0.0024275414508011	0.00327710443303085	83256.7848518614	82537.8510420936	76365.2088225	641.494434469656	-29.8768166898227	2.17249643441726	0.999717816171467	67276.8734072229	792.562239610809	-58.6143998086482	2.68410534384719	0.999445177426624	330.965942258047	423.070952394735	0.00194480677581578	0.00590070045104731	0.447025932564815	0.434220946924709	0.00255641534663383	6.23779639860156e-05	-0.0012809165684429	0.0135805252205671	0.997624109145243	0.00134113993126307	1.51798444995887e-05	0.0526083189235175	0.00539057755636557	0.999487818420297	80327.4121458786	7254.30701350252
LORA	CELL3	288.15	LORA_CELL3_07_15.CSV	0.7	2.87883333333334	0.0311417993438927	3.7055	6.04883333333334	243.644677485009	80.7508690662812	8.36146446707786	0.13666666666667	0.51333333333334	80267.3280312825	62375.8529719435	1.28683335308275	2423.12825906374	0.0023954121042854	0.00308249619017259	83288.7057640584	82684.5229892679	76365.2088225	641.494434469656	-29.8768166898227	2.17249643441726	0.999717816171467	67276.8734072229	792.562239610809	-58.6143998086482	2.68410534384719	0.999445177426624	393.893735370151	526.83093303526	0.00210901923780563	0.00610859585278126	0.570861976745623	0.540010742113611	0.00255641534663383	6.23779639860156e-05	-0.0012809165684429	0.0135805252205671	0.997624109145243	0.00134113993126307	1.51798444995887e-05	0.0526083189235175	0.00539057755636557	0.999487818420297	80327.4121458786	7254.30701350252
LORA	CELL3	288.15	LORA_CELL3_06_15.CSV	0.6	3.3525	0.035388408345337	4.31916666666667	7.0425	231.15720706002	79.5853931775873	9.61240831900802	0.149999999999999	0.556666666666669	80146.4134405389	60872.9795455753	1.31661722555463	2742.4816758873	0.0023983878377248	0.00315775874070919	83285.7313992674	82626.7296597538	76365.2088225	641.494434469656	-29.8768166898227	2.17249643441726	0.999717816171467	67276.8734072229	792.562239610809	-58.6143998086482	2.68410534384719	0.999445177426624	444.103453287544	625.132371123725	0.00218717908440159	0.00598565984307835	0.646209486312646	0.614067573638209	0.00255641534663383	6.23779639860156e-05	-0.0012809165684429	0.0135805252205671	0.997624109145243	0.00134113993126307	1.51798444995887e-05	0.0526083189235175	0.00539057755636557	0.999487818420297	80327.4121458786	7254.30701350252
LORA	CELL3	288.15	LORA_CELL3_05_15.CSV	0.5	4.01616666666667	0.0410505536805891	5.1795	8.45283333333334	220.997098965472	79.2971208984257	11.9322721116877	0.17333333333334	0.64333333333334	85722.0570795495	65131.8706231186	1.31613073998096	2954.24925891661	0.00242799664927082	0.0031955610266761	83256.3356479961	82598.2193109774	76365.2088225	641.494434469656	-29.8768166898227	2.17249643441726	0.999717816171467	67276.8734072229	792.562239610809	-58.6143998086482	2.68410534384719	0.999445177426624	498.848035121372	699.682225032934	0.00234247210771971	0.00643340661880137	0.800037397227413	0.735142410391933	0.00255641534663383	6.23779639860156e-05	-0.0012809165684429	0.0135805252205671	0.997624109145243	0.00134113993126307	1.51798444995887e-05	0.0526083189235175	0.00539057755636557	0.999487818420297	80327.4121458786	7254.30701350252
LORA	CELL3	293.15	LORA_CELL3_12_20.CSV	1.2	1.6845	0.0212330450072005	2.12116666666667	3.2545	237.908362045337	88.4034237129755	10.5567890534229	0.0833333333333401	0.27666666666667	92614.1987220286	69321.3595520107	1.33601244004082	2179.96195826179	0.00422745685966942	0.00564793495425423	83391.3319760178	82685.2519613407	76365.2088225	641.494434469656	-29.8768166898227	2.17249643441726	0.999717816171467	67276.8734072229	792.562239610809	-58.6143998086482	2.68410534384719	0.999445177426624	301.461434249093	472.420006613438	0.00146145701292622	0.00337720459629519	0.529716985756515	0.536239152333328	0.00385126299954637	7.24507668632527e-05	0.045335856192659	0.0154192105271853	0.998586404158229	0.00210397463067993	3.59074790402886e-05	0.132819416023855	0.0117854588388371	0.998836294358752	80327.4121458786	7254.30701350252
LORA	CELL3	293.15	LORA_CELL3_1_20.CSV	1	2.01016666666667	0.0240641176748286	2.54016666666667	3.9035	227.724456143639	88.7347754651598	12.5289616780832	0.1	0.31333333333333	92520.2119887919	70779.8739870602	1.30715423434783	2219.23626694705	0.00406088396640189	0.00530820167187746	83489.314030003	82836.4587325548	76365.2088225	641.494434469656	-29.8768166898227	2.17249643441726	0.999717816171467	67276.8734072229	792.562239610809	-58.6143998086482	2.68410534384719	0.999445177426624	334.551023554248	542.889225794214	0.00159330176117375	0.00354363719204235	0.634715959484241	0.627948650051389	0.00385126299954637	7.24507668632527e-05	0.045335856192659	0.0154192105271853	0.998586404158229	0.00210397463067993	3.59074790402886e-05	0.132819416023855	0.0117854588388371	0.998836294358752	80327.4121458786	7254.30701350252
LORA	CELL3	293.15	LORA_CELL3_09_20.CSV	0.9	2.23066666666667	0.0254796540086406	2.82066666666667	4.34066666666667	221.960760234661	88.4090591100197	13.6469190563428	0.10666666666667	0.33666666666667	92328.5267638255	71319.4634980573	1.2945768551153	2399.60748397323	0.00404078967217074	0.00523111278598119	83501.4046962801	82872.1152137946	76365.2088225	641.494434469656	-29.8768166898227	2.17249643441726	0.999717816171467	67276.8734072229	792.562239610809	-58.6143998086482	2.68410534384719	0.999445177426624	359.06447213128	601.306101717958	0.00165171937373773	0.00356224332569769	0.690149803539161	0.679693893770732	0.00385126299954637	7.24507668632527e-05	0.045335856192659	0.0154192105271853	0.998586404158229	0.00210397463067993	3.59074790402886e-05	0.132819416023855	0.0117854588388371	0.998836294358752	80327.4121458786	7254.30701350252
LORA	CELL3	293.15	LORA_CELL3_07_20.CSV	0.7	2.85833333333334	0.0325573356777089	3.62166666666667	5.58166666666667	200.43848904335	85.5033581849972	18.2052980701928	0.13	0.42	98103.195738328	74673.9458429284	1.31375400925888	2641.46642200637	0.00406818445261535	0.00534459363502807	83484.9361641083	82819.8056389876	76365.2088225	641.494434469656	-29.8768166898227	2.17249643441726	0.999717816171467	67276.8734072229	792.562239610809	-58.6143998086482	2.68410534384719	0.999445177426624	414.878419614318	713.249137117211	0.00185515278232596	0.00388422784051259	0.896075454344837	0.845774048957755	0.00385126299954637	7.24507668632527e-05	0.045335856192659	0.0154192105271853	0.998586404158229	0.00210397463067993	3.59074790402886e-05	0.132819416023855	0.0117854588388371	0.998836294358752	80327.4121458786	7254.30701350252
LORA	CELL3	293.15	LORA_CELL3_06_20.CSV	0.6	3.32583333333334	0.0368039446791448	4.2225	6.5125	183.089453855075	81.4279864875471	21.7468312663206	0.15	0.48666666666667	97671.275017234	74750.6728056641	1.306627370046	2693.47374430033	0.00399722566661915	0.00522288446025494	83527.8248023724	82875.9521140951	76365.2088225	641.494434469656	-29.8768166898227	2.17249643441726	0.999717816171467	67276.8734072229	792.562239610809	-58.6143998086482	2.68410534384719	0.999445177426624	455.897152385656	805.582673191162	0.00197674229352949	0.00402172215670704	1.02884940453516	0.962355078805729	0.00385126299954637	7.24507668632527e-05	0.045335856192659	0.0154192105271853	0.998586404158229	0.00210397463067993	3.59074790402886e-05	0.132819416023855	0.0117854588388371	0.998836294358752	80327.4121458786	7254.30701350252
LORA	CELL3	293.15	LORA_CELL3_05_20.CSV	0.5	3.9865	0.0438816263482172	5.06316666666667	7.82983333333334	166.544599295459	76.9755449850765	26.4140750296343	0.170000000000001	0.473333333333319	97497.5027503118	75411.3912426022	1.29287500394546	3217.98931084089	0.00396131953276499	0.00512149100655275	83549.8180435102	82923.7348354632	76365.2088225	641.494434469656	-29.8768166898227	2.17249643441726	0.999717816171467	67276.8734072229	792.562239610809	-58.6143998086482	2.68410534384719	0.999445177426624	517.086452729898	919.163437924184	0.00209398709373865	0.00425241266652787	1.2039886326211	1.11165528192291	0.00385126299954637	7.24507668632527e-05	0.045335856192659	0.0154192105271853	0.998586404158229	0.00210397463067993	3.59074790402886e-05	0.132819416023855	0.0117854588388371	0.998836294358752	80327.4121458786	7254.30701350252
LORA	CELL3	298.15	LORA_CELL3_12_25.CSV	1.2	1.67283333333334	0.157124533053283	2.0795	3.02283333333334	208.231001984786	97.9001118806173	22.106270437087	0.0800000000000001	0.23333333333334	111608.186943969	86510.3300071823	1.29011398910053	2338.62333511325	0.00694747247146893	0.00896303142433288	83624.10682845	82992.6446674201	76365.2088225	641.494434469656	-29.8768166898227	2.17249643441726	0.999717816171467	67276.8734072229	792.562239610809	-58.6143998086482	2.68410534384719	0.999445177426624	316.447876863402	598.785076246757	0.0012920791186691	0.00229784115057147	0.856005004038595	0.841334240058922	0.00620186821420151	7.4328443897432e-05	0.0890976576528511	0.0155117544636244	0.999425783648837	0.00378520849162268	6.96748415281776e-05	0.143918107987373	0.0212023618775029	0.998646543935186	80327.4121458786	7254.30701350252
LORA	CELL3	298.15	LORA_CELL3_1_25.CSV	1	1.99866666666667	0.0240641176748287	2.492	3.62866666666667	190.137875356043	94.3291590926809	26.9916441753426	0.0966666666666698	0.233333333333341	111439.860743867	89208.5861546872	1.2492055478901	2513.0488191651	0.00671117954840217	0.00838364272475056	83709.8861193301	83158.3023659138	76365.2088225	641.494434469656	-29.8768166898227	2.17249643441726	0.999717816171467	67276.8734072229	792.562239610809	-58.6143998086482	2.68410534384719	0.999445177426624	349.700749575669	675.247641788464	0.00141653249834826	0.00246168099174503	1.01541639317713	0.971576996116945	0.00620186821420151	7.4328443897432e-05	0.0890976576528511	0.0155117544636244	0.999425783648837	0.00378520849162268	6.96748415281776e-05	0.143918107987373	0.0212023618775029	0.998646543935186	80327.4121458786	7254.30701350252
LORA	CELL3	298.15	LORA_CELL3_09_25.CSV	0.9	2.21383333333334	0.0254796540086406	2.76383333333334	4.02716666666667	178.444611729626	91.1626087477751	30.420921715738	0.10333333333334	0.253333333333341	109898.810593003	90495.0829472933	1.21441748008575	2684.04431716926	0.00675631378372774	0.00820498555990326	83693.2704748313	83211.7001211355	76365.2088225	641.494434469656	-29.8768166898227	2.17249643441726	0.999717816171467	67276.8734072229	792.562239610809	-58.6143998086482	2.68410534384719	0.999445177426624	376.544728048169	736.590258956471	0.00146717713214881	0.00251573158234246	1.11669516150545	1.05578349149298	0.00620186821420151	7.4328443897432e-05	0.0890976576528511	0.0155117544636244	0.999425783648837	0.00378520849162268	6.96748415281776e-05	0.143918107987373	0.0212023618775029	0.998646543935186	80327.4121458786	7254.30701350252
LORA	CELL3	298.15	LORA_CELL3_07_25.CSV	0.7	2.83666666666667	0.0325573356777046	3.54666666666667	5.18	151.147188562867	84.2671329238399	42.6963795199016	0.14333333333333	0.306666666666681	121129.436277937	94469.1158306339	1.28221202466953	2488.57078598469	0.00641762413456991	0.0082287548351549	83820.7611051359	83204.5291815015	76365.2088225	641.494434469656	-29.8768166898227	2.17249643441726	0.999717816171467	67276.8734072229	792.562239610809	-58.6143998086482	2.68410534384719	0.999445177426624	427.950880608957	850.270577590541	0.00167041217669052	0.00281790963401113	1.41872721052677	1.30342887457195	0.00620186821420151	7.4328443897432e-05	0.0890976576528511	0.0155117544636244	0.999425783648837	0.00378520849162268	6.96748415281776e-05	0.143918107987373	0.0212023618775029	0.998646543935186	80327.4121458786	7254.30701350252
LORA	CELL3	298.15	LORA_CELL3_06_25.CSV	0.6	3.30716666666667	0.0368039446791489	4.13716666666667	6.0405	127.665744461706	76.029805617831	54.2924365812453	0.119999999999999	0.34666666666668	119322.625329315	97283.5639048879	1.22654455223263	4137.22226179162	0.00758858886275164	0.0093077423287412	83405.2962953155	82899.0942206508	76365.2088225	641.494434469656	-29.8768166898227	2.17249643441726	0.999717816171467	67276.8734072229	792.562239610809	-58.6143998086482	2.68410534384719	0.999445177426624	447.924964559352	901.452077591171	0.00186294999342273	0.00310994983819891	1.64083650109447	1.50335952209585	0.00620186821420151	7.4328443897432e-05	0.0890976576528511	0.0155117544636244	0.999425783648837	0.00378520849162268	6.96748415281776e-05	0.143918107987373	0.0212023618775029	0.998646543935186	80327.4121458786	7254.30701350252
LORA	CELL3	298.15	LORA_CELL3_05_25.CSV	0.5	3.9685	0.043881626348217	4.97183333333334	7.24516666666667	99.1855409489177	64.4550281968565	74.4210436960539	0.146666666666679	0.406666666666661	115639.535508854	93684.6957860057	1.23434819890965	4065.9883263141	0.00761452515206176	0.00939897540699963	83396.8382120403	82874.9143248789	76365.2088225	641.494434469656	-29.8768166898227	2.17249643441726	0.999717816171467	67276.8734072229	792.562239610809	-58.6143998086482	2.68410534384719	0.999445177426624	486.714387193548	1083.97791304932	0.00206573119864283	0.00311311498617952	1.92579852378084	1.80706820454852	0.00620186821420151	7.4328443897432e-05	0.0890976576528511	0.0155117544636244	0.999425783648837	0.00378520849162268	6.96748415281776e-05	0.143918107987373	0.0212023618775029	0.998646543935186	80327.4121458786	7254.30701350252
LORA	CELL3	303.15	LORA_CELL3_12_30.CSV	1.2	1.66833333333334	0.0198175086733885	2.045	2.82166666666667	151.184724283758	93.3377287731055	49.7235101437806	0.1	0.16666666666666	129436.314116866	111048.519062888	1.16558343334201	1954.13396650006	0.0100422348303161	0.0117050625519466	84139.7966880028	83753.5991829696	76365.2088225	641.494434469656	-29.8768166898227	2.17249643441726	0.999717816171467	67276.8734072229	792.562239610809	-58.6143998086482	2.68410534384719	0.999445177426624	314.694981282475	689.710597262521	0.00120171904802589	0.00171701364615859	1.37443291733613	1.28518897866978	0.00919009517948835	0.000115925666099007	0.268260648299588	0.0237656467307649	0.999363933029163	0.00642798273746531	8.01319263069423e-05	0.213298102637418	0.0229111604800567	0.999378770782145	80327.4121458786	7254.30701350252
LORA	CELL3	303.15	LORA_CELL3_1_30.CSV	1	1.989	0.0254796540086407	2.449	3.37566666666667	127.320135169577	84.8436610329462	64.1092621546709	0.0800000000000001	0.199999999999999	127492.217998954	109001.677001009	1.16963538091046	3388.00412807118	0.0123807980685473	0.0144810194648808	83612.1346516466	83217.1902160944	76365.2088225	641.494434469656	-29.8768166898227	2.17249643441726	0.999717816171467	67276.8734072229	792.562239610809	-58.6143998086482	2.68410534384719	0.999445177426624	345.891006101484	783.653013271883	0.00132978748742279	0.00182615635923494	1.61980392254726	1.51247898235688	0.00919009517948835	0.000115925666099007	0.268260648299588	0.0237656467307649	0.999363933029163	0.00642798273746531	8.01319263069423e-05	0.213298102637418	0.0229111604800567	0.999378770782145	80327.4121458786	7254.30701350252
LORA	CELL3	303.15	LORA_CELL3_09_30.CSV	0.9	2.20883333333334	0.203837232069125	2.71883333333334	3.75216666666667	115.236620561265	80.1214140411707	74.4036988422527	0.0866666666666802	0.22	134685.2918948	114919.722918055	1.17199457564686	3535.02803624871	0.0125038226089353	0.0146544122725227	83587.21262998	83187.1893527247	76365.2088225	641.494434469656	-29.8768166898227	2.17249643441726	0.999717816171467	67276.8734072229	792.562239610809	-58.6143998086482	2.68410534384719	0.999445177426624	365.909702264597	831.327983607616	0.00139455451008645	0.00191877822817571	1.7851752272759	1.67113620818537	0.00919009517948835	0.000115925666099007	0.268260648299588	0.0237656467307649	0.999363933029163	0.00642798273746531	8.01319263069423e-05	0.213298102637418	0.0229111604800567	0.999378770782145	80327.4121458786	7254.30701350252
LORA	CELL3	303.15	LORA_CELL3_07_30.CSV	0.7	2.82116666666667	0.0311417993438927	3.4845	4.79783333333334	86.1130551078104	69.223338512759	112.746157438352	0.10666666666666	0.299999999999999	138156.780717425	119547.48802836	1.15566443926158	3667.77928738131	0.0133224430871273	0.0153962737198792	83427.372617356	83062.7162065559	76365.2088225	641.494434469656	-29.8768166898227	2.17249643441726	0.999717816171467	67276.8734072229	792.562239610809	-58.6143998086482	2.68410534384719	0.999445177426624	384.920628868335	924.997815691853	0.00172507781406758	0.002238588364785	2.20086821231646	2.08767312325872	0.00919009517948835	0.000115925666099007	0.268260648299588	0.0237656467307649	0.999363933029163	0.00642798273746531	8.01319263069423e-05	0.213298102637418	0.0229111604800567	0.999378770782145	80327.4121458786	7254.30701350252
LORA	CELL3	303.15	LORA_CELL3_06_30.CSV	0.6	3.28783333333334		4.0654716932399	5.71289025339477				0.129545044481757	0.246539760993541									76365.2088225	641.494434469656	-29.8768166898227	2.17249643441726	0.999717816171467	67276.8734072229	792.562239610809	-58.6143998086482	2.68410534384719	0.999445177426624	399.631014983936	1073.03867616682	0.00194589091123925	0.00225999022581775	2.51493059059981	2.41046629731251	0.00919009517948835	0.000115925666099007	0.268260648299588	0.0237656467307649	0.999363933029163	0.00642798273746531	8.01319263069423e-05	0.213298102637418	0.0229111604800567	0.999378770782145	80327.4121458786	7254.30701350252
LORA	CELL3	303.15	LORA_CELL3_05_30.CSV	0.5	3.942		4.87907814034892	6.86705951135507				0.153868383980508	0.270857479353463									76365.2088225	641.494434469656	-29.8768166898227	2.17249643441726	0.999717816171467	67276.8734072229	792.562239610809	-58.6143998086482	2.68410534384719	0.999445177426624	411.337470017352	1293.40099707365	0.00227812491847482	0.00226152563510705	2.94499956822625	2.85240326701963	0.00919009517948835	0.000115925666099007	0.268260648299588	0.0237656467307649	0.999363933029163	0.00642798273746531	8.01319263069423e-05	0.213298102637418	0.0229111604800567	0.999378770782145	80327.4121458786	7254.30701350252
LORA	CELL3	308.15	LORA_CELL3_12_35.CSV	1.2	1.65483333333334	0.0212330450072005	2.0115	2.62483333333334	96.0490447446312	81.939294132745	114.228012980313	0.0733333333333195	0.17333333333332	144587.909076708	132270.717005659	1.09312108038639	2721.75927656073	0.020365711368889	0.0222621884143974	83757.9380130674	83529.8176600652	76365.2088225	641.494434469656	-29.8768166898227	2.17249643441726	0.999717816171467	67276.8734072229	792.562239610809	-58.6143998086482	2.68410534384719	0.999445177426624	305.496617363324	694.631910023736	0.00115882340179517	0.00147679852338693	2.09174195181771	1.96839878345935	0.0163404313910766	0.00169594156099188	-0.050880108511903	0.344931693626098	0.958692031271792	0.0134022427408352	0.00163834581738741	-0.578512145930406	0.442998194685868	0.943596934688336	80327.4121458786	7254.30701350252
LORA	CELL3	308.15	LORA_CELL3_1_35.CSV	1	1.97816666666667		2.56450733174727	3.20550461183897				0.10606794310615	0.145650505496219									76365.2088225	641.494434469656	-29.8768166898227	2.17249643441726	0.999717816171467	67276.8734072229	792.562239610809	-58.6143998086482	2.68410534384719	0.999445177426624	338.90437891367	787.498570190926	0.00173010648891603	0.0015585272045316	2.45698932946348	1.82980423419154	0.0163404313910766	0.00169594156099188	-0.050880108511903	0.344931693626098	0.958692031271792	0.0134022427408352	0.00163834581738741	-0.578512145930406	0.442998194685868	0.943596934688336	80327.4121458786	7254.30701350252
LORA	CELL3	308.15	LORA_CELL3_09_35.CSV	0.9	2.193		2.85703856508027	3.56004335569575				0.10790489627826	0.157746658029248									76365.2088225	641.494434469656	-29.8768166898227	2.17249643441726	0.999717816171467	67276.8734072229	792.562239610809	-58.6143998086482	2.68410534384719	0.999445177426624	420.000439958144	832.893909126666	0.00158104254639935	0.00164131750840773	2.67436607312078	1.95351634025762	0.0163404313910766	0.00169594156099188	-0.050880108511903	0.344931693626098	0.958692031271792	0.0134022427408352	0.00163834581738741	-0.578512145930406	0.442998194685868	0.943596934688336	80327.4121458786	7254.30701350252
LORA	CELL3	308.15	LORA_CELL3_07_35.CSV	0.7	2.8035		3.42869565975475	4.59302019383394				0.127680488140888	0.201550844249723									76365.2088225	641.494434469656	-29.8768166898227	2.17249643441726	0.999717816171467	67276.8734072229	792.562239610809	-58.6143998086482	2.68410534384719	0.999445177426624	265.906089820082	874.277712911254	0.00235118970076153	0.00204685555562777	3.24293622832684	3.13625221469785	0.0163404313910766	0.00169594156099188	-0.050880108511903	0.344931693626098	0.958692031271792	0.0134022427408352	0.00163834581738741	-0.578512145930406	0.442998194685868	0.943596934688336	80327.4121458786	7254.30701350252
LORA	CELL3	308.15	LORA_CELL3_06_35.CSV	0.6	3.2695		3.99813847627233	5.36202002903284				0.139964196014553	0.194918848247136									76365.2088225	641.494434469656	-29.8768166898227	2.17249643441726	0.999717816171467	67276.8734072229	792.562239610809	-58.6143998086482	2.68410534384719	0.999445177426624	300.563152726785	1278.13585450295	0.00242424418849061	0.00163716558115537	3.57116355155356	3.55557593148679	0.0163404313910766	0.00169594156099188	-0.050880108511903	0.344931693626098	0.958692031271792	0.0134022427408352	0.00163834581738741	-0.578512145930406	0.442998194685868	0.943596934688336	80327.4121458786	7254.30701350252
LORA	CELL3	308.15	LORA_CELL3_05_35.CSV	0.5	3.91466666666667		4.73465022446035	6.49372546839527				0.224366932002211	0.293879840111033									76365.2088225	641.494434469656	-29.8768166898227	2.17249643441726	0.999717816171467	67276.8734072229	792.562239610809	-58.6143998086482	2.68410534384719	0.999445177426624	148.128298047177	854.138586529463	0.00553563072420182	0.00301948517770147	4.86850685324796	4.86353083260333	0.0163404313910766	0.00169594156099188	-0.050880108511903	0.344931693626098	0.958692031271792	0.0134022427408352	0.00163834581738741	-0.578512145930406	0.442998194685868	0.943596934688336	80327.4121458786	7254.30701350252
LORA	CELL3	313.15	LORA_CELL3_12_40.CSV	1.2	1.64566666666667		1.98351478594142	2.51938103239332				0.0831311618207982	0.115012359197399									76365.2088225	641.494434469656	-29.8768166898227	2.17249643441726	0.999717816171467	67276.8734072229	792.562239610809	-58.6143998086482	2.68410534384719	0.999445177426624	183.172703236618	640.022692693817	0.00184442394147737	0.00136513029256704	2.95997368690628	2.88462751777917	0.0521270139833554	0.0165491781049249	-4.76106868960275	3.23345588416559	0.712672517674958	0.0366552965749974	0.00572188759058856	-4.02222720985611	1.48202085463456	0.911187720399132	80327.4121458786	7254.30701350252
LORA	CELL3	313.15	LORA_CELL3_1_40.CSV	1	1.964		2.55512414207073	3.01446414566195				0.163476293969842	0.122495103808073									76365.2088225	641.494434469656	-29.8768166898227	2.17249643441726	0.999717816171467	67276.8734072229	792.562239610809	-58.6143998086482	2.68410534384719	0.999445177426624	145.008436466291	815.587293333658	0.0040764810412127	0.00128798493337022	3.70338344619622	2.60385342254389	0.0521270139833554	0.0165491781049249	-4.76106868960275	3.23345588416559	0.712672517674958	0.0366552965749974	0.00572188759058856	-4.02222720985611	1.48202085463456	0.911187720399132	80327.4121458786	7254.30701350252
LORA	CELL3	313.15	LORA_CELL3_09_40.CSV	0.9	2.183		2.9018267565223	3.2739397409155				0.286695796523545	0.144981680073695									76365.2088225	641.494434469656	-29.8768166898227	2.17249643441726	0.999717816171467	67276.8734072229	792.562239610809	-58.6143998086482	2.68410534384719	0.999445177426624	69.7190179866831	627.943707211673	0.0103103396645604	0.00173732092285744	2.9736769137939	2.47187138264784	0.0521270139833554	0.0165491781049249	-4.76106868960275	3.23345588416559	0.712672517674958	0.0366552965749974	0.00572188759058856	-4.02222720985611	1.48202085463456	0.911187720399132	80327.4121458786	7254.30701350252
LORA	CELL3	313.15	LORA_CELL3_07_40.CSV	0.7	2.79266666666667		3.30155521566326	4.3186484714069				0.228072320612192	0.140903271573235									76365.2088225	641.494434469656	-29.8768166898227	2.17249643441726	0.999717816171467	67276.8734072229	792.562239610809	-58.6143998086482	2.68410534384719	0.999445177426624	55.2135457239264	1300.77445762964	0.00921673372583407	0.00117313327901671	3.58188208600483	4.38699743638032	0.0521270139833554	0.0165491781049249	-4.76106868960275	3.23345588416559	0.712672517674958	0.0366552965749974	0.00572188759058856	-4.02222720985611	1.48202085463456	0.911187720399132	80327.4121458786	7254.30701350252
LORA	CELL3	313.15	LORA_CELL3_06_40.CSV	0.6	3.25516666666667		3.88509630506429	5.09848317896129				0.232049206696302	0.134292142507846									76365.2088225	641.494434469656	-29.8768166898227	2.17249643441726	0.999717816171467	67276.8734072229	792.562239610809	-58.6143998086482	2.68410534384719	0.999445177426624	81.7277142276926	2089.50813047743	0.00770766250286467	0.00088217723846494	6.38845855909402	6.56888605434961	0.0521270139833554	0.0165491781049249	-4.76106868960275	3.23345588416559	0.712672517674958	0.0366552965749974	0.00572188759058856	-4.02222720985611	1.48202085463456	0.911187720399132	80327.4121458786	7254.30701350252
LORA	CELL3	313.15	LORA_CELL3_05_40.CSV	0.5	3.89483333333334		4.32983374990183	6.40400627172466				0.339398239169835	0.124840995150303									76365.2088225	641.494434469656	-29.8768166898227	2.17249643441726	0.999717816171467	67276.8734072229	792.562239610809	-58.6143998086482	2.68410534384719	0.999445177426624	18.2182064718006	4480.14623458185	0.023877236062826	0.000560064963733379	11.1163680216847	11.1172291908773	0.0521270139833554	0.0165491781049249	-4.76106868960275	3.23345588416559	0.712672517674958	0.0366552965749974	0.00572188759058856	-4.02222720985611	1.48202085463456	0.911187720399132	80327.4121458786	7254.30701350252
LORA	CELL4	283.15	LORA_CELL4_12_10.CSV	1.2	1.71966666666667	0.0155708996719484	3.43633333333334	4.903	228.531115575165	117.179063234981	3.35540155974197	0.11333333333333	0.22333333333333	67875.999593054	53795.1299102835	1.26174989643586	3885.11642356898	0.000914465561306887	0.00115382682727313	84069.3147590929	83521.9584281382	76998.6619956964	1597.06499387937	-30.6633745062834	5.40864864650618	0.998282122825994	71444.3533256336	2112.92339649889	-48.8473798904008	7.15566386618083	0.996513618450668	2471.83491673415	2210.89502122975	0.000694169629511543	0.00144706830203613	0.225629080553744	0.23733185681153	0.00118999262654719	6.48206929153485e-05	-0.0321925044257878	0.022348015053662	0.988270630223082	0.000755772922201093	4.3706545962036e-05	0.00304308936346219	0.0215079870891063	0.986799234622086	57390.593271908	6381.37079556378
LORA	CELL4	283.15	LORA_CELL4_1_10.CSV	1	2.05516666666667	0.0184019723395725	4.1185	5.8785	235.054124473068	121.332577420318	3.90521660375208	0.12666666666667	0.25	68470.8819549912	54368.7727430087	1.25937884010442	4464.00001802984	0.000935310681491817	0.00117791048119444	84016.2530066569	83473.3248527412	76998.6619956964	1597.06499387937	-30.6633745062834	5.40864864650618	0.998282122825994	71444.3533256336	2112.92339649889	-48.8473798904008	7.15566386618083	0.996513618450668	2854.34668959412	2542.71709216121	0.000722576295603699	0.00151184608974801	0.270802711247787	0.277331632214933	0.00118999262654719	6.48206929153485e-05	-0.0321925044257878	0.022348015053662	0.988270630223082	0.000755772922201093	4.3706545962036e-05	0.00304308936346219	0.0215079870891063	0.986799234622086	57390.593271908	6381.37079556378
LORA	CELL4	283.15	LORA_CELL4_09_10.CSV	0.9	2.2705	0.0198175086733885	4.56716666666667	6.52383333333334	250.277819657403	129.308971131998	4.09651420552939	0.13666666666667	0.26666666666666	72594.9128427327	60518.5717558579	1.19954768819715	4755.6357858761	0.000904609701776906	0.0010851224764872	84094.8256769836	83666.4872121717	76998.6619956964	1597.06499387937	-30.6633745062834	5.40864864650618	0.998282122825994	71444.3533256336	2112.92339649889	-48.8473798904008	7.15566386618083	0.996513618450668	3115.36829371069	2771.73868240806	0.000737141441033316	0.00154242173955129	0.280097492199313	0.287158510483998	0.00118999262654719	6.48206929153485e-05	-0.0321925044257878	0.022348015053662	0.988270630223082	0.000755772922201093	4.3706545962036e-05	0.00304308936346219	0.0215079870891063	0.986799234622086	57390.593271908	6381.37079556378
LORA	CELL4	283.15	LORA_CELL4_07_10.CSV	0.7	2.91333333333334	0.0240641176748244	5.87666666666667	8.41	242.516129290675	126.467943547019	5.08463196379401	0.16333333333333	0.32	69578.3817077242	59882.9464657066	1.16190644940242	5504.06439875837	0.000913879185892107	0.00106184212006267	84070.8248242188	83717.5447376275	76998.6619956964	1597.06499387937	-30.6633745062834	5.40864864650618	0.998282122825994	71444.3533256336	2112.92339649889	-48.8473798904008	7.15566386618083	0.996513618450668	3721.88941924356	3271.76722388967	0.000796165025474385	0.00168908168599274	0.373233115673812	0.36980484938427	0.00118999262654719	6.48206929153485e-05	-0.0321925044257878	0.022348015053662	0.988270630223082	0.000755772922201093	4.3706545962036e-05	0.00304308936346219	0.0215079870891063	0.986799234622086	57390.593271908	6381.37079556378
LORA	CELL4	283.15	LORA_CELL4_06_10.CSV	0.6	3.39533333333334	0.0268951903424525	6.84866666666667	9.78866666666667	239.853501272688	126.767805229903	6.0543711796719	0.17666666666667	0.35333333333333	69178.1930958699	61671.2334291064	1.12172546662932	6294.41992653067	0.000967483645490733	0.00108525104369433	83936.6336589579	83666.2082959802	76998.6619956964	1597.06499387937	-30.6633745062834	5.40864864650618	0.998282122825994	71444.3533256336	2112.92339649889	-48.8473798904008	7.15566386618083	0.996513618450668	4145.27471414142	3638.88666679688	0.000832939811950477	0.00176591415294726	0.447170283187084	0.437401002537457	0.00118999262654719	6.48206929153485e-05	-0.0321925044257878	0.022348015053662	0.988270630223082	0.000755772922201093	4.3706545962036e-05	0.00304308936346219	0.0215079870891063	0.986799234622086	57390.593271908	6381.37079556378
LORA	CELL4	283.15	LORA_CELL4_05_10.CSV	0.5	4.06766666666667	0.031141799343897	8.18766666666667	11.6576666666667	227.926357415752	123.806005912711	7.84795313130427	0.199999999999999	0.3966666666667	72391.9971760768	63925.228687548	1.13244799686071	7041.22094221358	0.00103896266723738	0.00117657119132603	83768.8255746266	83476.0031409808	76998.6619956964	1597.06499387937	-30.6633745062834	5.40864864650618	0.998282122825994	71444.3533256336	2112.92339649889	-48.8473798904008	7.15566386618083	0.996513618450668	4639.72845529059	4111.0494592134	0.000887330418775218	0.00185651708158737	0.568596675662722	0.54784132270102	0.00118999262654719	6.48206929153485e-05	-0.0321925044257878	0.022348015053662	0.988270630223082	0.000755772922201093	4.3706545962036e-05	0.00304308936346219	0.0215079870891063	0.986799234622086	57390.593271908	6381.37079556378
LORA	CELL4	288.15	LORA_CELL4_12_15.CSV	1.2	1.70683333333334	0.0155708996719442	3.28683333333334	4.53683333333334	228.170827152016	131.323279549024	6.38313636168142	0.10333333333334	0.18333333333333	77386.5442430386	63668.4680154023	1.2154610697452	4502.91562241789	0.00161405424500886	0.00196182009926524	84234.5811445111	83767.10483481	76998.6619956964	1597.06499387937	-30.6633745062834	5.40864864650618	0.998282122825994	71444.3533256336	2112.92339649889	-48.8473798904008	7.15566386618083	0.996513618450668	2575.82075628794	2661.89130792451	0.000612450328403167	0.00106816817275076	0.353214810015474	0.362079454348556	0.00176889888088391	4.08654547998913e-05	0.0146797369021171	0.01349209729431	0.997869701377917	0.00118789516751332	2.36872627668477e-05	0.0468009077013775	0.0108044509638195	0.998412026248924	57390.593271908	6381.37079556378
LORA	CELL4	288.15	LORA_CELL4_1_15.CSV	1	2.04233333333334	0.0169864360057602	3.939	5.43566666666667	228.025682026345	132.961183051023	7.59703658990177	0.11333333333333	0.21	80005.1212680123	68009.4126919012	1.17638306377463	5206.64240284733	0.00168749473266406	0.00198514022371491	84127.9781240992	83738.7939649795	76998.6619956964	1597.06499387937	-30.6633745062834	5.40864864650618	0.998282122825994	71444.3533256336	2112.92339649889	-48.8473798904008	7.15566386618083	0.996513618450668	2944.19842290695	3039.7201622699	0.000643489963923854	0.0011217204311505	0.434095614551929	0.435317420749468	0.00176889888088391	4.08654547998913e-05	0.0146797369021171	0.01349209729431	0.997869701377917	0.00118789516751332	2.36872627668477e-05	0.0468009077013775	0.0108044509638195	0.998412026248924	57390.593271908	6381.37079556378
LORA	CELL4	288.15	LORA_CELL4_09_15.CSV	0.9	2.26583333333334	0.0198175086733885	4.37583333333334	6.0425	226.448908705058	132.747406911817	8.38387760083344	0.12333333333333	0.22333333333333	79934.06372785	68797.4469039256	1.16187543760856	5519.59486833749	0.00168324521222771	0.00195572126755958	84134.0189311027	83774.564399171	76998.6619956964	1597.06499387937	-30.6633745062834	5.40864864650618	0.998282122825994	71444.3533256336	2112.92339649889	-48.8473798904008	7.15566386618083	0.996513618450668	3182.01883370693	3271.32086413831	0.000662560303825725	0.00115973271905129	0.483932903499798	0.481208934630336	0.00176889888088391	4.08654547998913e-05	0.0146797369021171	0.01349209729431	0.997869701377917	0.00118789516751332	2.36872627668477e-05	0.0468009077013775	0.0108044509638195	0.998412026248924	57390.593271908	6381.37079556378
LORA	CELL4	288.15	LORA_CELL4_07_15.CSV	0.7	2.897	0.0226485813410125	5.61366666666667	7.757	217.773488404317	129.655628823113	10.6783550713093	0.14666666666667	0.26666666666666	82256.6255610769	70458.13472958	1.16745391964717	6407.61070183196	0.00170320187694799	0.00198840970719335	84105.7812681352	83734.8513839612	76998.6619956964	1597.06499387937	-30.6633745062834	5.40864864650618	0.998282122825994	71444.3533256336	2112.92339649889	-48.8473798904008	7.15566386618083	0.996513618450668	3802.14695716379	3887.42945192134	0.00071415142767535	0.00125618179276406	0.616426673722335	0.60392529423992	0.00176889888088391	4.08654547998913e-05	0.0146797369021171	0.01349209729431	0.997869701377917	0.00118789516751332	2.36872627668477e-05	0.0468009077013775	0.0108044509638195	0.998412026248924	57390.593271908	6381.37079556378
LORA	CELL4	288.15	LORA_CELL4_06_15.CSV	0.6	3.37583333333334	0.0268951903424525	6.54916666666667	9.04583333333334	208.393578262115	125.532766674303	12.6241511565867	0.16666666666666	0.300000000000001	80241.1882139469	71519.6652721614	1.12194580201958	6801.73829820559	0.00169789449751976	0.00190494560376443	84113.2585130674	83837.5872986455	76998.6619956964	1597.06499387937	-30.6633745062834	5.40864864650618	0.998282122825994	71444.3533256336	2112.92339649889	-48.8473798904008	7.15566386618083	0.996513618450668	4213.30592997971	4277.23540588312	0.000752165618759387	0.00133213810068857	0.718647461862089	0.699171539705008	0.00176889888088391	4.08654547998913e-05	0.0146797369021171	0.01349209729431	0.997869701377917	0.00118789516751332	2.36872627668477e-05	0.0468009077013775	0.0108044509638195	0.998412026248924	57390.593271908	6381.37079556378
LORA	CELL4	288.15	LORA_CELL4_05_15.CSV	0.5	4.04483333333334	0.0311417993438925	7.8615	10.8681666666667	195.474014207759	119.348953973369	15.146023911463	0.19	0.346666666666701	82523.573423198	75842.4850186963	1.08809163363852	7471.4775935603	0.00168977359188073	0.00183862850806873	84124.7449279602	83922.4788666333	76998.6619956964	1597.06499387937	-30.6633745062834	5.40864864650618	0.998282122825994	71444.3533256336	2112.92339649889	-48.8473798904008	7.15566386618083	0.996513618450668	4742.19023770255	4800.65567321717	0.000803891348539145	0.00142805820130764	0.838352718171151	0.812766099814191	0.00176889888088391	4.08654547998913e-05	0.0146797369021171	0.01349209729431	0.997869701377917	0.00118789516751332	2.36872627668477e-05	0.0468009077013775	0.0108044509638195	0.998412026248924	57390.593271908	6381.37079556378
LORA	CELL4	293.15	LORA_CELL4_12_20.CSV	1.2	1.69933333333334	0.0155708996719442	3.156	4.22266666666667	208.766451387356	133.537950717999	12.8612719621312	0.09666666666666	0.16333333333333	87605.9488905932	80199.9586898698	1.09234406503078	4808.32094202612	0.0028424193536885	0.00310489991133027	84358.8335840809	84143.5507342174	76998.6619956964	1597.06499387937	-30.6633745062834	5.40864864650618	0.998282122825994	71444.3533256336	2112.92339649889	-48.8473798904008	7.15566386618083	0.996513618450668	3023.86329054993	2612.35322811703	0.000838907418992269	0.000556476682346649	0.578192578614456	0.583752884100204	0.00289282990471578	8.20211413033762e-06	0.0284594833258001	0.00260444322645659	0.999967844753312	0.00199949311207032	6.58501246708658e-06	0.0747251827503901	0.0028057532336675	0.9999566175047	57390.593271908	6381.37079556378
LORA	CELL4	293.15	LORA_CELL4_1_20.CSV	1	2.0295	0.0184019723395766	3.78283333333334	5.07283333333334	201.413182272951	130.080622834467	15.0591027271257	0.11	0.18333333333334	90651.4751362501	79247.2010994009	1.14390759394196	5401.54895227579	0.00282298945265318	0.00322923907250802	84375.5518938847	84047.8473119334	76998.6619956964	1597.06499387937	-30.6633745062834	5.40864864650618	0.998282122825994	71444.3533256336	2112.92339649889	-48.8473798904008	7.15566386618083	0.996513618450668	2997.75242274279	3440.35350901336	0.000584539269725578	0.000888867293895428	0.684687205835045	0.682774278400724	0.00289282990471578	8.20211413033762e-06	0.0284594833258001	0.00260444322645659	0.999967844753312	0.00199949311207032	6.58501246708658e-06	0.0747251827503901	0.0028057532336675	0.9999566175047	57390.593271908	6381.37079556378
LORA	CELL4	293.15	LORA_CELL4_09_20.CSV	0.9	2.24783333333334	0.0184019723395723	4.2045	5.63783333333334	196.856312775707	128.01510745174	16.6939523436999	0.12	0.2	93306.9457013241	81049.2492338242	1.15123763123502	5606.7034392118	0.00279279139465589	0.00321516654971719	84401.765355799	84058.4922003636	76998.6619956964	1597.06499387937	-30.6633745062834	5.40864864650618	0.998282122825994	71444.3533256336	2112.92339649889	-48.8473798904008	7.15566386618083	0.996513618450668	3235.42887726474	3697.2979628551	0.000603427394455051	0.000921507213967902	0.756261351836618	0.750073134366565	0.00289282990471578	8.20211413033762e-06	0.0284594833258001	0.00260444322645659	0.999967844753312	0.00199949311207032	6.58501246708658e-06	0.0747251827503901	0.0028057532336675	0.9999566175047	57390.593271908	6381.37079556378
LORA	CELL4	293.15	LORA_CELL4_07_20.CSV	0.7	2.88033333333334	0.0240641176748287	5.40033333333334	7.25033333333334	176.980058069085	117.29704421179	22.053424434683	0.14333333333333	0.24666666666667	91367.1256030112	86239.2489063131	1.05946105470224	6331.00319776598	0.00283354698174619	0.00300203267382916	84366.4535251624	84225.6702465091	76998.6619956964	1597.06499387937	-30.6633745062834	5.40864864650618	0.998282122825994	71444.3533256336	2112.92339649889	-48.8473798904008	7.15566386618083	0.996513618450668	4308.0475550005	3807.09788383379	0.00101990189905117	0.000660983202609726	0.964397236958231	0.942677401502798	0.00289282990471578	8.20211413033762e-06	0.0284594833258001	0.00260444322645659	0.999967844753312	0.00199949311207032	6.58501246708658e-06	0.0747251827503901	0.0028057532336675	0.9999566175047	57390.593271908	6381.37079556378
LORA	CELL4	293.15	LORA_CELL4_06_20.CSV	0.6	3.3585	0.0268951903424568	6.30516666666667	8.46183333333334	161.469274237508	108.983502294063	26.8622738113055	0.159999999999999	0.28333333333333	92973.1944557109	86682.4604082484	1.07257216763155	6778.40326505498	0.0028752910652106	0.00308395717038456	84330.8078964927	84160.0466357479	76998.6619956964	1597.06499387937	-30.6633745062834	5.40864864650618	0.998282122825994	71444.3533256336	2112.92339649889	-48.8473798904008	7.15566386618083	0.996513618450668	4141.14824960493	4624.27883579703	0.00070989789168262	0.00111022671769342	1.12476886461153	1.08888533798648	0.00289282990471578	8.20211413033762e-06	0.0284594833258001	0.00260444322645659	0.999967844753312	0.00199949311207032	6.58501246708658e-06	0.0747251827503901	0.0028057532336675	0.9999566175047	57390.593271908	6381.37079556378
LORA	CELL4	293.15	LORA_CELL4_05_20.CSV	0.5	4.025	0.0311417993438927	7.56166666666667	10.1516666666667	139.570161083072	96.622035564311	34.9308914239201	0.19	0.306666666666601	94259.7527897505	89664.8441854233	1.05124537544308	7429.54098419203	0.00289275999912606	0.003041000571348	84316.0443748852	84194.2355449556	76998.6619956964	1597.06499387937	-30.6633745062834	5.40864864650618	0.998282122825994	71444.3533256336	2112.92339649889	-48.8473798904008	7.15566386618083	0.996513618450668	4587.87375831908	5086.98663821553	0.00076960116953735	0.0012116673118443	1.34079389114046	1.29460728466468	0.00289282990471578	8.20211413033762e-06	0.0284594833258001	0.00260444322645659	0.999967844753312	0.00199949311207032	6.58501246708658e-06	0.0747251827503901	0.0028057532336675	0.9999566175047	57390.593271908	6381.37079556378
LORA	CELL4	298.15	LORA_CELL4_12_25.CSV	1.2	1.6805	0.0155708996719442	3.0305	3.94716666666667	179.275053260157	125.773270510333	25.1032591915549	0.0966666666666596	0.15333333333333	101106.991468276	95729.8525898242	1.05616992748846	4562.12992490891	0.00453464620511764	0.00478935695364491	84681.6996901012	84546.2278052919	76998.6619956964	1597.06499387937	-30.6633745062834	5.40864864650618	0.998282122825994	71444.3533256336	2112.92339649889	-48.8473798904008	7.15566386618083	0.996513618450668	2650.67248583261	3305.21245794222	0.000507705497533789	0.000690375450025177	0.88330772924652	0.88321104686425	0.00434376826977531	8.82798315190163e-06	0.0929432856096752	0.00270114781394966	0.999983478764938	0.00314124812059564	4.13468712336855e-05	0.129974114903552	0.0165268703162164	0.999307467843603	57390.593271908	6381.37079556378
LORA	CELL4	298.15	LORA_CELL4_1_25.CSV	1	2.0125	0.0184019723395765	3.6425	4.7525	166.573328487321	118.4774659143	30.0982949552797	0.10666666666667	0.18	103817.257470635	92290.1935492261	1.1249002031322	5165.78426501031	0.00460407909128432	0.00517912950502245	84644.0306808355	84352.2733569127	76998.6619956964	1597.06499387937	-30.6633745062834	5.40864864650618	0.998282122825994	71444.3533256336	2112.92339649889	-48.8473798904008	7.15566386618083	0.996513618450668	3011.32575268628	3692.69624839112	0.000539804173427729	0.000747147264242158	1.04366933999928	1.0278503355128	0.00434376826977531	8.82798315190163e-06	0.0929432856096752	0.00270114781394966	0.999983478764938	0.00314124812059564	4.13468712336855e-05	0.129974114903552	0.0165268703162164	0.999307467843603	57390.593271908	6381.37079556378
LORA	CELL4	298.15	LORA_CELL4_09_25.CSV	0.9	2.23216666666667	0.0184019723395723	4.04883333333334	5.2855	158.841592452772	113.986770285093	33.7867458309723	0.12	0.2	103638.036331176	100335.515612495	1.03291477298463	5092.5809568893	0.00448437697428751	0.0046319792243737	84709.3336727355	84629.0539447953	76998.6619956964	1597.06499387937	-30.6633745062834	5.40864864650618	0.998282122825994	71444.3533256336	2112.92339649889	-48.8473798904008	7.15566386618083	0.996513618450668	3229.79818874935	3936.60935171858	0.000560518650313555	0.000780896048234634	1.14677681780975	1.12329533163398	0.00434376826977531	8.82798315190163e-06	0.0929432856096752	0.00270114781394966	0.999983478764938	0.00314124812059564	4.13468712336855e-05	0.129974114903552	0.0165268703162164	0.999307467843603	57390.593271908	6381.37079556378
LORA	CELL4	298.15	LORA_CELL4_07_25.CSV	0.7	2.85716666666667	0.0226485813410168	5.20383333333334	6.80716666666667	133.596377709092	98.5289187412983	46.4250229368302	0.15	0.20666666666666	105248.072848162	100771.076196355	1.04442739743181	6344.7435713906	0.00447559593292629	0.00467443501218261	84714.1925475661	84606.4359664775	76998.6619956964	1597.06499387937	-30.6633745062834	5.40864864650618	0.998282122825994	71444.3533256336	2112.92339649889	-48.8473798904008	7.15566386618083	0.996513618450668	3714.33067401864	4393.79816013636	0.000629578745185212	0.00090524541851678	1.44934057037563	1.40023547276354	0.00434376826977531	8.82798315190163e-06	0.0929432856096752	0.00270114781394966	0.999983478764938	0.00314124812059564	4.13468712336855e-05	0.129974114903552	0.0165268703162164	0.999307467843603	57390.593271908	6381.37079556378
LORA	CELL4	298.15	LORA_CELL4_06_25.CSV	0.6	3.33133333333334	0.0254796540086406	6.078	7.94466666666667	118.55013786272	89.8396226883525	59.0892264269322	0.146666666666661	0.246666666666659	108252.567602138	107636.996811581	1.00571895174328	7637.43673042726	0.00492831064724691	0.00495649541801438	84475.3298184423	84461.1932572716	76998.6619956964	1597.06499387937	-30.6633745062834	5.40864864650618	0.998282122825994	71444.3533256336	2112.92339649889	-48.8473798904008	7.15566386618083	0.996513618450668	4005.87613735178	4735.21561830091	0.000682864679851522	0.000982493340017968	1.67443764394234	1.61759920026337	0.00434376826977531	8.82798315190163e-06	0.0929432856096752	0.00270114781394966	0.999983478764938	0.00314124812059564	4.13468712336855e-05	0.129974114903552	0.0165268703162164	0.999307467843603	57390.593271908	6381.37079556378
LORA	CELL4	298.15	LORA_CELL4_05_25.CSV	0.5	3.995	0.0311417993438925	7.29166666666667	9.525	90.9243769625876	71.6384822121253	81.9683380277458	0.173333333333339	0.28666666666668	109409.491552635	106944.912775188	1.02304531102501	7967.26367600903	0.0051357930574212	0.00525414900578955	84373.1032066745	84316.6235567542	76998.6619956964	1597.06499387937	-30.6633745062834	5.40864864650618	0.998282122825994	71444.3533256336	2112.92339649889	-48.8473798904008	7.15566386618083	0.996513618450668	4233.63238944031	5099.31145708572	0.000775416762394265	0.0010952771062979	1.99525597543398	1.93907943779719	0.00434376826977531	8.82798315190163e-06	0.0929432856096752	0.00270114781394966	0.999983478764938	0.00314124812059564	4.13468712336855e-05	0.129974114903552	0.0165268703162164	0.999307467843603	57390.593271908	6381.37079556378
LORA	CELL4	303.15	LORA_CELL4_12_30.CSV	1.2	1.6765	0.0155708996719484	2.92316666666667	3.69983333333334	128.125887533324	100.41767932313	56.7828610961922	0.0866666666666598	0.12666666666666	114256.664615207	112704.438919572	1.0137725338107	5519.52916016695	0.00838516576694376	0.00850065074597731	84594.3347751073	84559.8577956319	76998.6619956964	1597.06499387937	-30.6633745062834	5.40864864650618	0.998282122825994	71444.3533256336	2112.92339649889	-48.8473798904008	7.15566386618083	0.996513618450668	3346.86664021438	2612.6704612003	0.000609932481354392	0.000474544690506095	1.43221770182392	1.38741347193774	0.0058304635161332	0.000122796877171998	0.43785277266106	0.0362863806875225	0.998228836785863	0.00444132658752775	0.000101356463057069	0.429587764403755	0.0382055844014717	0.997921099655498	57390.593271908	6381.37079556378
LORA	CELL4	303.15	LORA_CELL4_1_30.CSV	1	2.00066666666667	0.0169864360057605	3.50733333333334	4.444	112.213427217297	89.9952654314494	70.6802655136746	0.100000000000001	0.15333333333334	112334.837315978	110374.917851619	1.01775692795526	5739.43630642302	0.00838362432274945	0.00853249173585247	84594.7981634286	84550.4343160891	76998.6619956964	1597.06499387937	-30.6633745062834	5.40864864650618	0.998282122825994	71444.3533256336	2112.92339649889	-48.8473798904008	7.15566386618083	0.996513618450668	2900.61568011113	3630.53185221822	0.000516348872954348	0.000680521806649646	1.67634446303849	1.61705778613012	0.0058304635161332	0.000122796877171998	0.43785277266106	0.0362863806875225	0.998228836785863	0.00444132658752775	0.000101356463057069	0.429587764403755	0.0382055844014717	0.997921099655498	57390.593271908	6381.37079556378
LORA	CELL4	303.15	LORA_CELL4_09_30.CSV	0.9	2.218	0.0184019723395766	3.90133333333334	4.94466666666667	102.874869278397	83.6885951972821	80.696550522911	0.11333333333334	0.166666666666659	112763.665449778	116132.352896187	0.9709926875466	5725.68271922322	0.00824642864665576	0.00800722191427755	84636.3868925765	84710.5815856933	76998.6619956964	1597.06499387937	-30.6633745062834	5.40864864650618	0.998282122825994	71444.3533256336	2112.92339649889	-48.8473798904008	7.15566386618083	0.996513618450668	3076.62685262546	3920.73407843607	0.000543109686157017	0.000703642805097046	1.81772932689062	1.75797099851327	0.0058304635161332	0.000122796877171998	0.43785277266106	0.0362863806875225	0.998228836785863	0.00444132658752775	0.000101356463057069	0.429587764403755	0.0382055844014717	0.997921099655498	57390.593271908	6381.37079556378
LORA	CELL4	303.15	LORA_CELL4_07_30.CSV	0.7	2.83716666666667	0.0226485813410125	5.02383333333334	6.37383333333334	79.5311319284991	67.8733345888364	115.680608975791	0.140000000000001	0.213333333333321	111922.898548296	119544.354391791	0.936245790256922	6045.03345729645	0.00866033122905538	0.00810819865543366	84512.9504085514	84678.9948755493	76998.6619956964	1597.06499387937	-30.6633745062834	5.40864864650618	0.998282122825994	71444.3533256336	2112.92339649889	-48.8473798904008	7.15566386618083	0.996513618450668	3175.2430209513	4368.05869365492	0.000682159730260601	0.000820990303417609	2.22406545319331	2.16991710641589	0.0058304635161332	0.000122796877171998	0.43785277266106	0.0362863806875225	0.998228836785863	0.00444132658752775	0.000101356463057069	0.429587764403755	0.0382055844014717	0.997921099655498	57390.593271908	6381.37079556378
LORA	CELL4	303.15	LORA_CELL4_06_30.CSV	0.6	3.3105	0.0254796540086406	5.88716666666667	7.47716666666667	67.8655805223159	59.6859652917128	141.533149241419	0.16	0.26	119026.489220381	121092.684735386	0.982937074031181	6046.54089691027	0.00901767462170444	0.0088638067072234	84411.0371588437	84454.4156356391	76998.6619956964	1597.06499387937	-30.6633745062834	5.40864864650618	0.998282122825994	71444.3533256336	2112.92339649889	-48.8473798904008	7.15566386618083	0.996513618450668	4475.42340967833	3464.70962944826	0.000946281021095132	0.000736648925152121	2.47154842897083	2.40879592041095	0.0058304635161332	0.000122796877171998	0.43785277266106	0.0362863806875225	0.998228836785863	0.00444132658752775	0.000101356463057069	0.429587764403755	0.0382055844014717	0.997921099655498	57390.593271908	6381.37079556378
LORA	CELL4	303.15	LORA_CELL4_05_30.CSV	0.5	3.9675		7.04050075145081	9.07680175678789				0.255504901751886	0.174113772994555									76998.6619956964	1597.06499387937	-30.6633745062834	5.40864864650618	0.998282122825994	71444.3533256336	2112.92339649889	-48.8473798904008	7.15566386618083	0.996513618450668	4434.75954447891	3454.65373010382	0.00115210344676946	0.000889524968789986	2.89950811180563	2.83398081762524	0.0058304635161332	0.000122796877171998	0.43785277266106	0.0362863806875225	0.998228836785863	0.00444132658752775	0.000101356463057069	0.429587764403755	0.0382055844014717	0.997921099655498	57390.593271908	6381.37079556378
LORA	CELL4	308.15	LORA_CELL4_12_35.CSV	1.2	1.663	0.0141553633381322	2.82633333333334	3.46966666666667	87.4040012472451	78.9140163170692	123.934731956522	0.0866666666666802	0.14666666666666	134983.588358057	133641.808875834	1.01004011763616	4500.20413358286	0.0149347476934058	0.015084694317114	84552.5998487369	84527.0044858007	76998.6619956964	1597.06499387937	-30.6633745062834	5.40864864650618	0.998282122825994	71444.3533256336	2112.92339649889	-48.8473798904008	7.15566386618083	0.996513618450668	2401.76690541841	3054.47201525123	0.000478418745716056	0.00060480372849118	2.18020987559387	2.10047510332216	0.0142160157576177	0.000859143085407207	-0.314269940163214	0.241666770169846	0.98560086925734	0.0109126909712035	0.000606509653375185	-0.261481054290612	0.218755362537445	0.98779497910988	57390.593271908	6381.37079556378
LORA	CELL4	308.15	LORA_CELL4_1_35.CSV	1	1.98833333333334		3.37451458104112	4.23072689727349				0.0898444815290302	0.109815355446217									76998.6619956964	1597.06499387937	-30.6633745062834	5.40864864650618	0.998282122825994	71444.3533256336	2112.92339649889	-48.8473798904008	7.15566386618083	0.996513618450668	2639.99235286152	4624.26780023351	0.000525070175375803	0.000484918620808881	2.48849069676883	2.44251440891021	0.0142160157576177	0.000859143085407207	-0.314269940163214	0.241666770169846	0.98560086925734	0.0109126909712035	0.000606509653375185	-0.261481054290612	0.218755362537445	0.98779497910988	57390.593271908	6381.37079556378
LORA	CELL4	308.15	LORA_CELL4_09_35.CSV	0.9	2.2065		3.75895444023171	4.71442053275234				0.140251096796131	0.0951170950760731									76998.6619956964	1597.06499387937	-30.6633745062834	5.40864864650618	0.998282122825994	71444.3533256336	2112.92339649889	-48.8473798904008	7.15566386618083	0.996513618450668	3546.17736536907	2954.37768860019	0.000707218019392928	0.000525475955976122	2.76613506174594	2.69374804191618	0.0142160157576177	0.000859143085407207	-0.314269940163214	0.241666770169846	0.98560086925734	0.0109126909712035	0.000606509653375185	-0.261481054290612	0.218755362537445	0.98779497910988	57390.593271908	6381.37079556378
LORA	CELL4	308.15	LORA_CELL4_07_35.CSV	0.7	2.8265		4.76059599894561	6.15279399877217				0.178415511464126	0.103738674964491									76998.6619956964	1597.06499387937	-30.6633745062834	5.40864864650618	0.998282122825994	71444.3533256336	2112.92339649889	-48.8473798904008	7.15566386618083	0.996513618450668	3854.79679859347	3854.96202025175	0.000862897364651195	0.000501715967313034	3.98957704241579	3.99040512681599	0.0142160157576177	0.000859143085407207	-0.314269940163214	0.241666770169846	0.98560086925734	0.0109126909712035	0.000606509653375185	-0.261481054290612	0.218755362537445	0.98779497910988	57390.593271908	6381.37079556378
LORA	CELL4	308.15	LORA_CELL4_06_35.CSV	0.6	3.295		5.57072436829324	7.19442941775525				0.177811631672615	0.0979503532469054									76998.6619956964	1597.06499387937	-30.6633745062834	5.40864864650618	0.998282122825994	71444.3533256336	2112.92339649889	-48.8473798904008	7.15566386618083	0.996513618450668	5333.68344515404	5986.49674115443	0.000731095022389846	0.000380142922762936	4.28221774520026	4.30206802048858	0.0142160157576177	0.000859143085407207	-0.314269940163214	0.241666770169846	0.98560086925734	0.0109126909712035	0.000606509653375185	-0.261481054290612	0.218755362537445	0.98779497910988	57390.593271908	6381.37079556378
LORA	CELL4	308.15	LORA_CELL4_05_35.CSV	0.5	3.94466666666667		6.68357802643836	8.66231004346433				0.276083221345926	0.108226683094787									76998.6619956964	1597.06499387937	-30.6633745062834	5.40864864650618	0.998282122825994	71444.3533256336	2112.92339649889	-48.8473798904008	7.15566386618083	0.996513618450668	3238.28920611771	7102.8509492532	0.00145683201113884	0.000385607325754128	5.4161161909731	5.44163897908718	0.0142160157576177	0.000859143085407207	-0.314269940163214	0.241666770169846	0.98560086925734	0.0109126909712035	0.000606509653375185	-0.261481054290612	0.218755362537445	0.98779497910988	57390.593271908	6381.37079556378
LORA	CELL4	313.15	LORA_CELL4_12_40.CSV	1.2	1.65133333333334		2.71029778941768	3.32313663582148				0.11198719147052	0.0703336018235765									76998.6619956964	1597.06499387937	-30.6633745062834	5.40864864650618	0.998282122825994	71444.3533256336	2112.92339649889	-48.8473798904008	7.15566386618083	0.996513618450668	2471.60517070361	2514.09968426281	0.000676403869964481	0.000421210210045771	3.50230810912077	3.41164251947109	0.0102972672789171	0.00340271188753098	2.53623376191781	0.932400404110059	0.695999009619487	0.00817910777611558	0.00290878810138218	2.49908707779014	0.993538045575251	0.664050803832082	57390.593271908	6381.37079556378
LORA	CELL4	313.15	LORA_CELL4_1_40.CSV	1	1.97616666666667		3.22193332014014	4.03963592569278				0.135807051445306	0.084048868932838									76998.6619956964	1597.06499387937	-30.6633745062834	5.40864864650618	0.998282122825994	71444.3533256336	2112.92339649889	-48.8473798904008	7.15566386618083	0.996513618450668	2560.33509870508	2436.43651685087	0.000805937183796658	0.000511306838843327	4.54563072591131	4.54070616281522	0.0102972672789171	0.00340271188753098	2.53623376191781	0.932400404110059	0.695999009619487	0.00817910777611558	0.00290878810138218	2.49908707779014	0.993538045575251	0.664050803832082	57390.593271908	6381.37079556378
LORA	CELL4	313.15	LORA_CELL4_09_40.CSV	0.9	2.19516666666667		3.57429699772905	4.52456392275717				0.0901695465470173	0.161382455176629									76998.6619956964	1597.06499387937	-30.6633745062834	5.40864864650618	0.998282122825994	71444.3533256336	2112.92339649889	-48.8473798904008	7.15566386618083	0.996513618450668	2594.39615672869	2310.57423503405	0.00053158047104161	0.00100814646886088	5.10821606261633	5.12044365033114	0.0102972672789171	0.00340271188753098	2.53623376191781	0.932400404110059	0.695999009619487	0.00817910777611558	0.00290878810138218	2.49908707779014	0.993538045575251	0.664050803832082	57390.593271908	6381.37079556378
LORA	CELL4	313.15	LORA_CELL4_07_40.CSV	0.7	2.81166666666667		4.62126796181288	5.83847879758038				0.0874028245983652	0.20138652558389									76998.6619956964	1597.06499387937	-30.6633745062834	5.40864864650618	0.998282122825994	71444.3533256336	2112.92339649889	-48.8473798904008	7.15566386618083	0.996513618450668	4754.01233893533	2505.27587793676	0.000380647159942264	0.00120817517845837	5.75242245776864	5.7482005280821	0.0102972672789171	0.00340271188753098	2.53623376191781	0.932400404110059	0.695999009619487	0.00817910777611558	0.00290878810138218	2.49908707779014	0.993538045575251	0.664050803832082	57390.593271908	6381.37079556378
LORA	CELL4	313.15	LORA_CELL4_06_40.CSV	0.6	3.27983333333334		5.40696519313148	6.84321112037878				0.106547106750931	0.212332511480717									76998.6619956964	1597.06499387937	-30.6633745062834	5.40864864650618	0.998282122825994	71444.3533256336	2112.92339649889	-48.8473798904008	7.15566386618083	0.996513618450668	4420.29186779319	3123.46171632656	0.000481219775394627	0.00114084247244633	6.58933335053327	6.56135665567807	0.0102972672789171	0.00340271188753098	2.53623376191781	0.932400404110059	0.695999009619487	0.00817910777611558	0.00290878810138218	2.49908707779014	0.993538045575251	0.664050803832082	57390.593271908	6381.37079556378
LORA	CELL4	313.15	LORA_CELL4_05_40.CSV	0.5	3.9235		6.63690456402718	8.10509850114351				0.1071063237128	0.31772156364423									76998.6619956964	1597.06499387937	-30.6633745062834	5.40864864650618	0.998282122825994	71444.3533256336	2112.92339649889	-48.8473798904008	7.15566386618083	0.996513618450668	7117.77606025678	1921.04139874959	0.000381215219621464	0.00217673523530795	5.88929015440552	5.64688429486075	0.0102972672789171	0.00340271188753098	2.53623376191781	0.932400404110059	0.695999009619487	0.00817910777611558	0.00290878810138218	2.49908707779014	0.993538045575251	0.664050803832082	57390.593271908	6381.37079556378
[truncated: 8 more columns]
