# Supplementary material for: Phase-Specific Parameter Estimation in Chiral HPLC Using 1‑Site, 2‑Site Stochastic Models, and Unified Equation Approach
Source: Anal Chem. 2026 Apr 29;98(18):13925–39. doi: 10.1021/acs.analchem.6c01634 (PMC13177292; doi:10.1021/acs.analchem.6c01634)
Supplement: Supplementary file 2 [file ac6c01634_si_002.zip › SupportingInformation/03_data_allEluents/LORA_ACN_CELL2_05_10.CSV]

0.00133333333333334	0.0967979431152344
0.00466666666666667	0.0963211059570313
0.008	0.102043151855469
0.0113333333333334	0.108718872070313
0.0146666666666667	0.112533569335938
0.018	0.113487243652344
0.0213333333333334	0.113964080810547
0.0246666666666667	0.114917755126953
0.028	0.118255615234375
0.0313333333333334	0.123977661132813
0.0346666666666667	0.130653381347656
0.038	0.135898590087891
0.0413333333333334	0.139713287353516
0.0446666666666667	0.140666961669922
0.048	0.140190124511719
0.0513333333333334	0.1373291015625
0.0546666666666667	0.137805938720703
0.058	0.139713287353516
0.0613333333333334	0.144004821777344
0.0646666666666667	0.148773193359375
0.068	0.151157379150391
0.0713333333333334	0.148773193359375
0.0746666666666667	0.142097473144531
0.078	0.135898590087891
0.0813333333333334	0.133514404296875
0.0846666666666667	0.128746032714844
0.088	0.122547149658203
0.0913333333333334	0.121116638183594
0.0946666666666667	0.127792358398438
0.098	0.133514404296875
0.101333333333334	0.133514404296875
0.104666666666667	0.130653381347656
0.108	0.130653381347656
0.111333333333334	0.135421752929688
0.114666666666667	0.142097473144531
0.118	0.152111053466797
0.121333333333334	0.160694122314453
0.124666666666667	0.168323516845703
0.128	0.174045562744141
0.131333333333334	0.174045562744141
0.134666666666667	0.166893005371094
0.138	0.151157379150391
0.141333333333334	0.141620635986328
0.144666666666667	0.1373291015625
0.148	0.1373291015625
0.151333333333334	0.134468078613281
0.154666666666667	0.13113021850586
0.158	0.131607055664063
0.161333333333334	0.127792358398438
0.164666666666667	0.121116638183594
0.168	0.109195709228516
0.171333333333334	0.102043151855469
0.174666666666667	0.101566314697266
0.178	0.1068115234375
0.181333333333334	0.114917755126953
0.184666666666667	0.124454498291016
0.188	0.132083892822266
0.191333333333334	0.13875961303711
0.194666666666667	0.140666961669922
0.198	0.145912170410156
0.201333333333334	0.148773193359375
0.204666666666667	0.152587890625
0.208	0.151634216308594
0.211333333333334	0.144481658935547
0.214666666666667	0.1373291015625
0.218	0.130176544189453
0.221333333333334	0.129222869873047
0.224666666666667	0.124931335449219
0.228	0.126838684082031
0.231333333333334	0.131607055664063
0.234666666666667	0.137805938720703
0.238	0.134944915771485
0.241333333333334	0.127315521240235
0.244666666666667	0.123023986816406
0.248	0.122547149658203
0.251333333333334	0.12350082397461
0.254666666666667	0.125408172607422
0.258	0.131607055664063
0.261333333333334	0.139236450195313
0.264666666666667	0.148773193359375
0.268	0.152587890625
0.271333333333334	0.157356262207031
0.274666666666667	0.159263610839844
0.278	0.162124633789063
0.281333333333334	0.160694122314453
0.284666666666667	0.154972076416016
0.288	0.152587890625
0.291333333333334	0.152587890625
0.294666666666667	0.158786773681641
0.298	0.168800354003906
0.301333333333334	0.180244445800781
0.304666666666667	0.185012817382813
0.308	0.183582305908203
0.311333333333334	0.180721282958985
0.314666666666667	0.174522399902344
0.318	0.164031982421875
0.321333333333334	0.152111053466797
0.324666666666667	0.150680541992188
0.328	0.155925750732422
0.331333333333334	0.160694122314453
0.334666666666667	0.16164779663086
0.338	0.163555145263672
0.341333333333334	0.170707702636719
0.344666666666667	0.181198120117188
0.348	0.188827514648438
0.351333333333334	0.19216537475586
0.354666666666667	0.194549560546875
0.358	0.194549560546875
0.361333333333334	0.193595886230469
0.364666666666667	0.187397003173828
0.368	0.180244445800781
0.371333333333334	0.172615051269531
0.374666666666667	0.165462493896485
0.378	0.159263610839844
0.381333333333334	0.149726867675781
0.384666666666667	0.143527984619141
0.388	0.14495849609375
0.391333333333334	0.148296356201172
0.394666666666667	0.150203704833985
0.398	0.149726867675781
0.401333333333334	0.154495239257813
0.404666666666667	0.164508819580078
0.408	0.173091888427735
0.411333333333334	0.18310546875
0.414666666666667	0.191211700439453
0.418	0.19979476928711
0.421333333333334	0.199317932128906
0.424666666666667	0.191688537597656
0.428	0.181198120117188
0.431333333333334	0.169754028320313
0.434666666666667	0.164985656738281
0.438	0.168323516845703
0.441333333333334	0.179767608642578
0.444666666666667	0.187397003173828
0.448	0.187873840332031
0.451333333333334	0.188827514648438
0.454666666666667	0.188827514648438
0.458	0.18310546875
0.461333333333334	0.173568725585938
0.464666666666667	0.168323516845703
0.468	0.167369842529297
0.471333333333334	0.163555145263672
0.474666666666667	0.155925750732422
0.478	0.150680541992188
0.481333333333334	0.145912170410156
0.484666666666667	0.141143798828125
0.488	0.137805938720703
0.491333333333334	0.13875961303711
0.494666666666667	0.143527984619141
0.498	0.150203704833985
0.501333333333334	0.154495239257813
0.504666666666667	0.161170959472656
0.508	0.170230865478516
0.511333333333334	0.180721282958985
0.514666666666667	0.187873840332031
0.518	0.191211700439453
0.521333333333334	0.194072723388672
0.524666666666667	0.19073486328125
0.528	0.18453598022461
0.531333333333334	0.176429748535156
0.534666666666667	0.172615051269531
0.538	0.173568725585938
0.541333333333334	0.179767608642578
0.544666666666667	0.192642211914063
0.548	0.204563140869141
0.551333333333334	0.214576721191406
0.554666666666667	0.216484069824219
0.558	0.216960906982422
0.561333333333334	0.216960906982422
0.564666666666667	0.217437744140625
0.568	0.216007232666016
0.571333333333334	0.208854675292969
0.574666666666667	0.204086303710938
0.578	0.200271606445313
0.581333333333334	0.200748443603516
0.584666666666667	0.19979476928711
0.588	0.200271606445313
0.591333333333334	0.20742416381836
0.594666666666667	0.223159790039063
0.598	0.237464904785156
0.601333333333334	0.241279602050781
0.604666666666667	0.236034393310547
0.608	0.2288818359375
0.611333333333334	0.220298767089844
0.614666666666667	0.205039978027344
0.618	0.191688537597656
0.621333333333334	0.185012817382813
0.624666666666667	0.186920166015625
0.628	0.195980072021485
0.631333333333334	0.211715698242188
0.634666666666667	0.229358673095703
0.638	0.245094299316406
0.641333333333334	0.254154205322266
0.644666666666667	0.254154205322266
0.648	0.248432159423828
0.651333333333334	0.236988067626953
0.654666666666667	0.227928161621094
0.658	0.220775604248047
0.661333333333334	0.217437744140625
0.664666666666667	0.216960906982422
0.668	0.219821929931641
0.671333333333334	0.226974487304688
0.674666666666667	0.229835510253906
0.678	0.227451324462891
0.681333333333334	0.22125244140625
0.684666666666667	0.221729278564453
0.688	0.218868255615235
0.691333333333334	0.213146209716797
0.694666666666667	0.20599365234375
0.698	0.208377838134766
0.701333333333334	0.218391418457031
0.704666666666667	0.226974487304688
0.708	0.233650207519531
0.711333333333334	0.239372253417969
0.714666666666667	0.247478485107422
0.718	0.254631042480469
0.721333333333334	0.2593994140625
0.724666666666667	0.261783599853516
0.728	0.26702880859375
0.731333333333334	0.270366668701172
0.734666666666667	0.269412994384766
0.738	0.262260437011719
0.741333333333334	0.254631042480469
0.744666666666667	0.248432159423828
0.748	0.24557113647461
0.751333333333334	0.248432159423828
0.754666666666667	0.25320053100586
0.758	0.258922576904297
0.761333333333334	0.264167785644531
0.764666666666667	0.268936157226563
0.768	0.267505645751953
0.771333333333334	0.256061553955078
0.774666666666667	0.241279602050781
0.778	0.229835510253906
0.781333333333334	0.225067138671875
0.784666666666667	0.225067138671875
0.788	0.231266021728516
0.791333333333334	0.240325927734375
0.794666666666667	0.25177001953125
0.798	0.2593994140625
0.801333333333334	0.262260437011719
0.804666666666667	0.256538391113281
0.808	0.247478485107422
0.811333333333334	0.247478485107422
0.814666666666667	0.251293182373047
0.818	0.255107879638672
0.821333333333334	0.250339508056641
0.824666666666667	0.246524810791016
0.828	0.245094299316406
0.831333333333334	0.241279602050781
0.834666666666667	0.237464904785156
0.838	0.235080718994141
0.841333333333334	0.235080718994141
0.844666666666667	0.233173370361328
0.848	0.225543975830078
0.851333333333334	0.217437744140625
0.854666666666667	0.209808349609375
0.858	0.210285186767578
0.861333333333334	0.216960906982422
0.864666666666667	0.226497650146485
0.868	0.235080718994141
0.871333333333334	0.241756439208985
0.874666666666667	0.24557113647461
0.878	0.245094299316406
0.881333333333334	0.243186950683594
0.884666666666667	0.241279602050781
0.888	0.243186950683594
0.891333333333334	0.246524810791016
0.894666666666667	0.255107879638672
0.898	0.26082992553711
0.901333333333334	0.266075134277344
0.904666666666667	0.272274017333985
0.908	0.27608871459961
0.911333333333334	0.278472900390625
0.914666666666667	0.275135040283203
0.918	0.273227691650391
0.921333333333334	0.269889831542969
0.924666666666667	0.266075134277344
0.928	0.265598297119141
0.931333333333334	0.267982482910156
0.934666666666667	0.272750854492188
0.938	0.274181365966797
0.941333333333334	0.273227691650391
0.944666666666667	0.272750854492188
0.948	0.269412994384766
0.951333333333334	0.261306762695313
0.954666666666667	0.251293182373047
0.958	0.242710113525391
0.961333333333334	0.243186950683594
0.964666666666667	0.24557113647461
0.968	0.251293182373047
0.971333333333334	0.258922576904297
0.974666666666667	0.264644622802735
0.978	0.268936157226563
0.981333333333334	0.266075134277344
0.984666666666667	0.266551971435547
0.988	0.266075134277344
0.991333333333334	0.267505645751953
0.994666666666667	0.269412994384766
0.998	0.266551971435547
1.00133333333334	0.265598297119141
1.00466666666667	0.265598297119141
1.008	0.270366668701172
1.01133333333334	0.272274017333985
1.01466666666667	0.271797180175781
1.018	0.270843505859375
1.02133333333334	0.270843505859375
1.02466666666667	0.267982482910156
1.028	0.261783599853516
1.03133333333334	0.256061553955078
1.03466666666667	0.252246856689453
1.038	0.252723693847656
1.04133333333334	0.251293182373047
1.04466666666667	0.251293182373047
1.048	0.249862670898438
1.05133333333334	0.253677368164063
1.05466666666667	0.266075134277344
1.058	0.278949737548828
1.06133333333334	0.291824340820313
1.06466666666667	0.296115875244141
1.068	0.298500061035156
1.07133333333334	0.293254852294922
1.07466666666667	0.284194946289063
1.078	0.278472900390625
1.08133333333334	0.279903411865235
1.08466666666667	0.288963317871094
1.088	0.29897689819336
1.09133333333334	0.309944152832031
1.09466666666667	0.317573547363281
1.098	0.317573547363281
1.10133333333334	0.309467315673828
1.10466666666667	0.296592712402344
1.108	0.288486480712891
1.11133333333334	0.288963317871094
1.11466666666667	0.295639038085938
1.118	0.302791595458985
1.12133333333334	0.306129455566406
1.12466666666667	0.30660629272461
1.128	0.300407409667969
1.13133333333334	0.293254852294922
1.13466666666667	0.2899169921875
1.138	0.296115875244141
1.14133333333334	0.308513641357422
1.14466666666667	0.323772430419922
1.148	0.340461730957031
1.15133333333334	0.349998474121094
1.15466666666667	0.345230102539063
1.158	0.327110290527344
1.16133333333334	0.30517578125
1.16466666666667	0.287532806396485
1.168	0.271797180175781
1.17133333333334	0.26082992553711
1.17466666666667	0.258445739746094
1.178	0.267505645751953
1.18133333333334	0.278472900390625
1.18466666666667	0.28371810913086
1.188	0.283241271972656
1.19133333333334	0.277519226074219
1.19466666666667	0.274181365966797
1.198	0.273227691650391
1.20133333333334	0.276565551757813
1.20466666666667	0.282764434814453
1.208	0.295639038085938
1.21133333333334	0.310420989990235
1.21466666666667	0.323295593261719
1.218	0.331878662109375
1.22133333333334	0.339508056640625
1.22466666666667	0.343799591064453
1.228	0.345230102539063
1.23133333333334	0.345230102539063
1.23466666666667	0.340938568115235
1.238	0.334739685058594
1.24133333333334	0.325679779052735
1.24466666666667	0.323295593261719
1.248	0.321388244628906
1.25133333333334	0.319957733154297
1.25466666666667	0.322818756103516
1.258	0.329017639160156
1.26133333333334	0.337600708007813
1.26466666666667	0.341892242431641
1.268	0.348091125488281
1.27133333333334	0.355243682861328
1.27466666666667	0.362873077392578
1.278	0.370025634765625
1.28133333333334	0.37527084350586
1.28466666666667	0.384330749511719
1.288	0.396251678466797
1.29133333333334	0.408649444580078
1.29466666666667	0.415802001953125
1.298	0.422477722167969
1.30133333333334	0.43487548828125
1.30466666666667	0.445842742919922
1.308	0.453472137451172
1.31133333333334	0.457286834716797
1.31466666666667	0.463485717773438
1.318	0.463485717773438
1.32133333333334	0.45156478881836
1.32466666666667	0.434398651123047
1.328	0.417709350585938
1.33133333333334	0.404834747314453
1.33466666666667	0.396728515625
1.338	0.395774841308594
1.34133333333334	0.397682189941406
1.34466666666667	0.39815902709961
1.348	0.396251678466797
1.35133333333334	0.396251678466797
1.35466666666667	0.391006469726563
1.358	0.384330749511719
1.36133333333334	0.380992889404297
1.36466666666667	0.383853912353516
1.368	0.390052795410156
1.37133333333334	0.391960144042969
1.37466666666667	0.397205352783203
1.378	0.401020050048828
1.38133333333334	0.407218933105469
1.38466666666667	0.4119873046875
1.388	0.414848327636719
1.39133333333334	0.416755676269531
1.39466666666667	0.414848327636719
1.398	0.410556793212891
1.40133333333334	0.403404235839844
1.40466666666667	0.39815902709961
1.408	0.392436981201172
1.41133333333334	0.380516052246094
1.41466666666667	0.368595123291016
1.418	0.357151031494141
1.42133333333334	0.349998474121094
1.42466666666667	0.346183776855469
1.428	0.345230102539063
1.43133333333334	0.353813171386719
1.43466666666667	0.364303588867188
1.438	0.372409820556641
1.44133333333334	0.375747680664063
1.44466666666667	0.378608703613281
1.448	0.383853912353516
1.45133333333334	0.387191772460938
1.45466666666667	0.384807586669922
1.458	0.384330749511719
1.46133333333334	0.380992889404297
1.46466666666667	0.371932983398438
1.468	0.359058380126953
1.47133333333334	0.349044799804688
1.47466666666667	0.351428985595703
1.478	0.356197357177735
1.48133333333334	0.367164611816406
1.48466666666667	0.380516052246094
1.488	0.391006469726563
1.49133333333334	0.393867492675781
1.49466666666667	0.388622283935547
1.498	0.383377075195313
1.50133333333334	0.378608703613281
1.50466666666667	0.376224517822266
1.508	0.379085540771485
1.51133333333334	0.385284423828125
1.51466666666667	0.394821166992188
1.518	0.403881072998047
1.52133333333334	0.411510467529297
1.52466666666667	0.414848327636719
1.528	0.409603118896485
1.53133333333334	0.403404235839844
1.53466666666667	0.395774841308594
1.538	0.387191772460938
1.54133333333334	0.379562377929688
1.54466666666667	0.374794006347656
1.548	0.379562377929688
1.55133333333334	0.387191772460938
1.55466666666667	0.391006469726563
1.558	0.391006469726563
1.56133333333334	0.391006469726563
1.56466666666667	0.398635864257813
1.568	0.40435791015625
1.57133333333334	0.407695770263672
1.57466666666667	0.409603118896485
1.578	0.414371490478516
1.58133333333334	0.41961669921875
1.58466666666667	0.415325164794922
1.588	0.41341781616211
1.59133333333334	0.4119873046875
1.59466666666667	0.418186187744141
1.598	0.422477722167969
1.60133333333334	0.425815582275391
1.60466666666667	0.426769256591797
1.608	0.426292419433594
1.61133333333334	0.422477722167969
1.61466666666667	0.41961669921875
1.618	0.41961669921875
1.62133333333334	0.423908233642578
1.62466666666667	0.429630279541016
1.628	0.43487548828125
1.63133333333334	0.440120697021485
1.63466666666667	0.438690185546875
1.638	0.432968139648438
1.64133333333334	0.426769256591797
1.64466666666667	0.425815582275391
1.648	0.426769256591797
1.65133333333334	0.427722930908203
1.65466666666667	0.431537628173828
1.658	0.439643859863281
1.66133333333334	0.441551208496094
1.66466666666667	0.434398651123047
1.668	0.424861907958985
1.67133333333334	0.418663024902344
1.67466666666667	0.412464141845703
1.678	0.40578842163086
1.68133333333334	0.404834747314453
1.68466666666667	0.410556793212891
1.688	0.415802001953125
1.69133333333334	0.417232513427735
1.69466666666667	0.417709350585938
1.698	0.420093536376953
1.70133333333334	0.422000885009766
1.70466666666667	0.422477722167969
1.708	0.423908233642578
1.71133333333334	0.430583953857422
1.71466666666667	0.434398651123047
1.718	0.433444976806641
1.72133333333334	0.432491302490235
1.72466666666667	0.435829162597656
1.728	0.439167022705078
1.73133333333334	0.437259674072266
1.73466666666667	0.438213348388672
1.738	0.439643859863281
1.74133333333334	0.437259674072266
1.74466666666667	0.42724609375
1.748	0.415325164794922
1.75133333333334	0.407695770263672
1.75466666666667	0.405311584472656
1.758	0.409603118896485
1.76133333333334	0.419139862060547
1.76466666666667	0.42724609375
1.768	0.437259674072266
1.77133333333334	0.444889068603516
1.77466666666667	0.45013427734375
1.778	0.449180603027344
1.78133333333334	0.445365905761719
1.78466666666667	0.444889068603516
1.788	0.44393539428711
1.79133333333334	0.445842742919922
1.79466666666667	0.45156478881836
1.798	0.458717346191406
1.80133333333334	0.463008880615235
1.80466666666667	0.463962554931641
1.808	0.469684600830078
1.81133333333334	0.474929809570313
1.81466666666667	0.475406646728516
1.818	0.478267669677735
1.82133333333334	0.487804412841797
1.82466666666667	0.501632690429688
1.828	0.508308410644532
1.83133333333334	0.506877899169922
1.83466666666667	0.49734115600586
1.838	0.477313995361328
1.84133333333334	0.454425811767578
1.84466666666667	0.438690185546875
1.848	0.430583953857422
1.85133333333334	0.42724609375
1.85466666666667	0.425338745117188
1.858	0.427722930908203
1.86133333333334	0.42867660522461
1.86466666666667	0.424861907958985
1.868	0.420093536376953
1.87133333333334	0.417232513427735
1.87466666666667	0.422000885009766
1.878	0.432014465332031
1.88133333333334	0.443458557128906
1.88466666666667	0.453948974609375
1.888	0.459671020507813
1.89133333333334	0.46539306640625
1.89466666666667	0.468254089355469
1.898	0.467300415039063
1.90133333333334	0.463962554931641
1.90466666666667	0.455379486083985
1.908	0.449180603027344
1.91133333333334	0.447273254394531
1.91466666666667	0.444889068603516
1.918	0.441551208496094
1.92133333333334	0.441551208496094
1.92466666666667	0.449180603027344
1.928	0.458717346191406
1.93133333333334	0.45919418334961
1.93466666666667	0.458240509033203
1.938	0.460624694824219
1.94133333333334	0.463962554931641
1.94466666666667	0.463008880615235
1.948	0.458717346191406
1.95133333333334	0.462532043457031
1.95466666666667	0.473499298095703
1.958	0.485897064208985
1.96133333333334	0.498294830322266
1.96466666666667	0.514507293701172
1.968	0.531673431396485
1.97133333333334	0.547409057617188
1.97466666666667	0.559806823730469
1.978	0.574111938476563
1.98133333333334	0.588417053222657
1.98466666666667	0.598907470703125
1.988	0.6103515625
1.99133333333334	0.627994537353516
1.99466666666667	0.646114349365235
1.998	0.660896301269532
2.00133333333334	0.666141510009766
2.00466666666667	0.667095184326172
2.008	0.660419464111328
2.01133333333334	0.649452209472657
2.01466666666667	0.641345977783203
2.018	0.638961791992188
2.02133333333334	0.641345977783203
2.02466666666667	0.645160675048828
2.028	0.650882720947266
2.03133333333334	0.6561279296875
2.03466666666667	0.653743743896485
2.038	0.639438629150391
2.04133333333334	0.622749328613282
2.04466666666667	0.608921051025391
2.048	0.59652328491211
2.05133333333334	0.581741333007813
2.05466666666667	0.568389892578125
2.058	0.563621520996094
2.06133333333334	0.5645751953125
2.06466666666667	0.564098358154297
2.068	0.567436218261719
2.07133333333334	0.569343566894532
2.07466666666667	0.570774078369141
2.078	0.565528869628907
2.08133333333334	0.55694580078125
2.08466666666667	0.547885894775391
2.088	0.533103942871094
2.09133333333334	0.521183013916016
2.09466666666667	0.509262084960938
2.098	0.501155853271485
2.10133333333334	0.493526458740235
2.10466666666667	0.486373901367188
2.108	0.48208236694336
2.11133333333334	0.479698181152344
2.11466666666667	0.48065185546875
2.118	0.481605529785156
2.12133333333334	0.483036041259766
2.12466666666667	0.486373901367188
2.128	0.48971176147461
2.13133333333334	0.491619110107422
2.13466666666667	0.491142272949219
2.138	0.491142272949219
2.14133333333334	0.493526458740235
2.14466666666667	0.498771667480469
2.148	0.501632690429688
2.15133333333334	0.500679016113282
2.15466666666667	0.499725341796875
2.158	0.498294830322266
2.16133333333334	0.498294830322266
2.16466666666667	0.500202178955078
2.168	0.505924224853516
2.17133333333334	0.515937805175782
2.17466666666667	0.525474548339844
2.178	0.535011291503907
2.18133333333334	0.542163848876953
2.18466666666667	0.542163848876953
2.188	0.540256500244141
2.19133333333334	0.535964965820313
2.19466666666667	0.535011291503907
2.198	0.535011291503907
2.20133333333334	0.532627105712891
2.20466666666667	0.533580780029297
2.208	0.532627105712891
2.21133333333334	0.535011291503907
2.21466666666667	0.537872314453125
2.218	0.544071197509766
2.22133333333334	0.550270080566407
2.22466666666667	0.555992126464844
2.228	0.561714172363282
2.23133333333334	0.560760498046875
2.23466666666667	0.555992126464844
2.238	0.546455383300782
2.24133333333334	0.537395477294922
2.24466666666667	0.520706176757813
2.248	0.498294830322266
2.25133333333334	0.479698181152344
2.25466666666667	0.467777252197266
2.258	0.462532043457031
2.26133333333334	0.457763671875
2.26466666666667	0.463485717773438
2.268	0.479698181152344
2.27133333333334	0.500679016113282
2.27466666666667	0.516891479492188
2.278	0.528812408447266
2.28133333333334	0.537872314453125
2.28466666666667	0.54311752319336
2.288	0.543594360351563
2.29133333333334	0.544071197509766
2.29466666666667	0.54931640625
2.298	0.555515289306641
2.30133333333334	0.56600570678711
2.30466666666667	0.572681427001953
2.308	0.578403472900391
2.31133333333334	0.578880310058594
2.31466666666667	0.577926635742188
2.318	0.576496124267578
2.32133333333334	0.575065612792969
2.32466666666667	0.578403472900391
2.328	0.581741333007813
2.33133333333334	0.583648681640625
2.33466666666667	0.577449798583985
2.338	0.566959381103516
2.34133333333334	0.555515289306641
2.34466666666667	0.545501708984375
2.348	0.536918640136719
2.35133333333334	0.531673431396485
2.35466666666667	0.533103942871094
2.358	0.536918640136719
2.36133333333334	0.540256500244141
2.36466666666667	0.538825988769532
2.368	0.538349151611328
2.37133333333334	0.5340576171875
2.37466666666667	0.530719757080078
2.378	0.52642822265625
2.38133333333334	0.527381896972657
2.38466666666667	0.533580780029297
2.388	0.544548034667969
2.39133333333334	0.559806823730469
2.39466666666667	0.565052032470703
2.398	0.563144683837891
2.40133333333334	0.55837631225586
2.40466666666667	0.55694580078125
2.408	0.555515289306641
2.41133333333334	0.55694580078125
2.41466666666667	0.565528869628907
2.418	0.580310821533203
2.42133333333334	0.587940216064453
2.42466666666667	0.588417053222657
2.428	0.584125518798828
2.43133333333334	0.579357147216797
2.43466666666667	0.576972961425782
2.438	0.57363510131836
2.44133333333334	0.569820404052735
2.44466666666667	0.567436218261719
2.448	0.569820404052735
2.45133333333334	0.575542449951172
2.45466666666667	0.576972961425782
2.458	0.574111938476563
2.46133333333334	0.570774078369141
2.46466666666667	0.570297241210938
2.468	0.567436218261719
2.47133333333334	0.557422637939453
2.47466666666667	0.547409057617188
2.478	0.544548034667969
2.48133333333334	0.548839569091797
2.48466666666667	0.548839569091797
2.488	0.547885894775391
2.49133333333334	0.546932220458985
2.49466666666667	0.552654266357422
2.498	0.558853149414063
2.50133333333334	0.561237335205078
2.50466666666667	0.5645751953125
2.508	0.5645751953125
2.51133333333334	0.571727752685547
2.51466666666667	0.579833984375
2.518	0.587940216064453
2.52133333333334	0.5950927734375
2.52466666666667	0.60272216796875
2.528	0.612258911132813
2.53133333333334	0.614643096923828
2.53466666666667	0.613689422607422
2.538	0.614166259765625
2.54133333333334	0.618934631347657
2.54466666666667	0.61941146850586
2.548	0.618457794189453
2.55133333333334	0.617027282714844
2.55466666666667	0.616550445556641
2.558	0.618457794189453
2.56133333333334	0.61941146850586
2.56466666666667	0.624656677246094
2.568	0.623703002929688
2.57133333333334	0.620365142822266
2.57466666666667	0.614166259765625
2.578	0.607490539550782
2.58133333333334	0.605106353759766
2.58466666666667	0.601768493652344
2.588	0.606536865234375
2.59133333333334	0.616550445556641
2.59466666666667	0.6256103515625
2.598	0.62704086303711
2.60133333333334	0.619888305664063
2.60466666666667	0.61178207397461
2.608	0.608921051025391
2.61133333333334	0.606060028076172
2.61466666666667	0.60415267944336
2.618	0.604629516601563
2.62133333333334	0.607967376708985
2.62466666666667	0.612735748291016
2.628	0.613689422607422
2.63133333333334	0.609397888183594
2.63466666666667	0.606536865234375
2.638	0.607967376708985
2.64133333333334	0.612735748291016
2.64466666666667	0.615596771240235
2.648	0.616073608398438
2.65133333333334	0.616550445556641
2.65466666666667	0.614166259765625
2.658	0.608444213867188
2.66133333333334	0.600814819335938
2.66466666666667	0.5950927734375
2.668	0.58889389038086
2.67133333333334	0.585079193115235
2.67466666666667	0.586509704589844
2.678	0.592708587646485
2.68133333333334	0.602245330810547
2.68466666666667	0.613212585449219
2.688	0.624179840087891
2.69133333333334	0.632286071777344
2.69466666666667	0.638008117675782
2.698	0.640869140625
2.70133333333334	0.641822814941407
2.70466666666667	0.638484954833985
2.708	0.638961791992188
2.71133333333334	0.641822814941407
2.71466666666667	0.648021697998047
2.718	0.651359558105469
2.72133333333334	0.651836395263672
2.72466666666667	0.65755844116211
2.728	0.666618347167969
2.73133333333334	0.678539276123047
2.73466666666667	0.685691833496094
2.738	0.692844390869141
2.74133333333334	0.698566436767578
2.74466666666667	0.701427459716797
2.748	0.699043273925782
2.75133333333334	0.695228576660157
2.75466666666667	0.690460205078125
2.758	0.684738159179688
2.76133333333334	0.676155090332032
2.76466666666667	0.666618347167969
2.768	0.661373138427735
2.77133333333334	0.659942626953125
2.77466666666667	0.658035278320313
2.778	0.65755844116211
2.78133333333334	0.661373138427735
2.78466666666667	0.667572021484375
2.788	0.668048858642578
2.79133333333334	0.659465789794922
2.79466666666667	0.654697418212891
2.798	0.652313232421875
2.80133333333334	0.651359558105469
2.80466666666667	0.648975372314453
2.808	0.64849853515625
2.81133333333334	0.653743743896485
2.81466666666667	0.657081604003907
2.818	0.660896301269532
2.82133333333334	0.664234161376953
2.82466666666667	0.669002532958985
2.828	0.674247741699219
2.83133333333334	0.677108764648438
2.83466666666667	0.681400299072266
2.838	0.684261322021485
2.84133333333334	0.6866455078125
2.84466666666667	0.684738159179688
2.848	0.678539276123047
2.85133333333334	0.675201416015625
2.85466666666667	0.674724578857422
2.858	0.675678253173828
2.86133333333334	0.674724578857422
2.86466666666667	0.67281723022461
2.868	0.677585601806641
2.87133333333334	0.67901611328125
2.87466666666667	0.679969787597657
2.878	0.681400299072266
2.88133333333334	0.685214996337891
2.88466666666667	0.690937042236328
2.888	0.695228576660157
2.89133333333334	0.696182250976563
2.89466666666667	0.696659088134766
2.898	0.697135925292969
2.90133333333334	0.701904296875
2.90466666666667	0.70953369140625
2.908	0.715732574462891
2.91133333333334	0.721931457519532
2.91466666666667	0.7171630859375
2.918	0.708103179931641
2.92133333333334	0.693798065185547
2.92466666666667	0.682353973388672
2.928	0.674247741699219
2.93133333333334	0.67138671875
2.93466666666667	0.679969787597657
2.938	0.693798065185547
2.94133333333334	0.710487365722657
2.94466666666667	0.720024108886719
2.948	0.723838806152344
2.95133333333334	0.721931457519532
2.95466666666667	0.720977783203125
2.958	0.719070434570313
2.96133333333334	0.713825225830078
2.96466666666667	0.712871551513672
2.968	0.714778900146485
2.97133333333334	0.720024108886719
2.97466666666667	0.717639923095703
2.978	0.716686248779297
2.98133333333334	0.722408294677735
2.98466666666667	0.730514526367188
2.988	0.735282897949219
2.99133333333334	0.733375549316407
2.99466666666667	0.732898712158203
2.998	0.730991363525391
3.00133333333334	0.72479248046875
3.00466666666667	0.717639923095703
3.008	0.712394714355469
3.01133333333334	0.713825225830078
3.01466666666667	0.715255737304688
3.018	0.716686248779297
3.02133333333334	0.715255737304688
3.02466666666667	0.711917877197266
3.028	0.71096420288086
3.03133333333334	0.712394714355469
3.03466666666667	0.712871551513672
3.038	0.710487365722657
3.04133333333334	0.705718994140625
3.04466666666667	0.702381134033203
3.048	0.699043273925782
3.05133333333334	0.694751739501953
3.05466666666667	0.693798065185547
3.058	0.699996948242188
3.06133333333334	0.711917877197266
3.06466666666667	0.720500946044922
3.068	0.723838806152344
3.07133333333334	0.726699829101563
3.07466666666667	0.731468200683594
3.078	0.736713409423828
3.08133333333334	0.737667083740235
3.08466666666667	0.737190246582032
3.088	0.739097595214844
3.09133333333334	0.741004943847657
3.09466666666667	0.741958618164063
3.098	0.738143920898438
3.10133333333334	0.735282897949219
3.10466666666667	0.734806060791016
3.108	0.738143920898438
3.11133333333334	0.740528106689453
3.11466666666667	0.742435455322266
3.118	0.740528106689453
3.12133333333334	0.737190246582032
3.12466666666667	0.732421875
3.128	0.727653503417969
3.13133333333334	0.723361968994141
3.13466666666667	0.719547271728516
3.138	0.719547271728516
3.14133333333334	0.724315643310547
3.14466666666667	0.732898712158203
3.148	0.74005126953125
3.15133333333334	0.740528106689453
3.15466666666667	0.736713409423828
3.158	0.731945037841797
3.16133333333334	0.729560852050782
3.16466666666667	0.731945037841797
3.168	0.740528106689453
3.17133333333334	0.758171081542969
3.17466666666667	0.780105590820313
3.178	0.799655914306641
3.18133333333334	0.810623168945313
3.18466666666667	0.815391540527344
3.188	0.812530517578125
3.19133333333334	0.804901123046875
3.19466666666667	0.792026519775391
3.198	0.775814056396485
3.20133333333334	0.761985778808594
3.20466666666667	0.752449035644532
3.208	0.751495361328125
3.21133333333334	0.756263732910157
3.21466666666667	0.764846801757813
3.218	0.780582427978516
3.22133333333334	0.793933868408203
3.22466666666667	0.803947448730469
3.228	0.806331634521485
3.23133333333334	0.804901123046875
3.23466666666667	0.803470611572266
3.238	0.795841217041016
3.24133333333334	0.788211822509766
3.24466666666667	0.778675079345703
3.248	0.77199935913086
3.25133333333334	0.770092010498047
3.25466666666667	0.768184661865235
3.258	0.769615173339844
3.26133333333334	0.772953033447266
3.26466666666667	0.780582427978516
3.268	0.785350799560547
3.27133333333334	0.783920288085938
3.27466666666667	0.781536102294922
3.278	0.776290893554688
3.28133333333334	0.771522521972657
3.28466666666667	0.764846801757813
3.288	0.760555267333985
3.29133333333334	0.762462615966797
3.29466666666667	0.772953033447266
3.298	0.792503356933594
3.30133333333334	0.811100006103516
3.30466666666667	0.823497772216797
3.308	0.827312469482422
3.31133333333334	0.822067260742188
3.31466666666667	0.807762145996094
3.318	0.791549682617188
3.32133333333334	0.780582427978516
3.32466666666667	0.7781982421875
3.328	0.782489776611328
3.33133333333334	0.791072845458985
3.33466666666667	0.804424285888672
3.338	0.811576843261719
3.34133333333334	0.812530517578125
3.34466666666667	0.807762145996094
3.348	0.799179077148438
3.35133333333334	0.792980194091797
3.35466666666667	0.784397125244141
3.358	0.782489776611328
3.36133333333334	0.783920288085938
3.36466666666667	0.790596008300782
3.368	0.803470611572266
3.37133333333334	0.81777572631836
3.37466666666667	0.83160400390625
3.378	0.84066390991211
3.38133333333334	0.84829330444336
3.38466666666667	0.853538513183594
3.388	0.856876373291016
3.39133333333334	0.858306884765625
3.39466666666667	0.858306884765625
3.398	0.858306884765625
3.40133333333334	0.8544921875
3.40466666666667	0.852584838867188
3.408	0.850200653076172
3.41133333333334	0.847339630126953
3.41466666666667	0.842094421386719
3.418	0.833988189697266
3.42133333333334	0.828266143798828
3.42466666666667	0.818729400634766
3.428	0.809192657470703
3.43133333333334	0.799655914306641
3.43466666666667	0.797271728515625
3.438	0.802040100097656
3.44133333333334	0.812530517578125
3.44466666666667	0.826358795166016
3.448	0.837802886962891
3.45133333333334	0.842094421386719
3.45466666666667	0.840187072753906
3.458	0.842571258544922
3.46133333333334	0.848770141601563
3.46466666666667	0.856399536132813
3.468	0.86355209350586
3.47133333333334	0.871658325195313
3.47466666666667	0.87881088256836
3.478	0.880241394042969
3.48133333333334	0.87881088256836
3.48466666666667	0.872611999511719
3.488	0.8697509765625
3.49133333333334	0.871658325195313
3.49466666666667	0.876903533935547
3.498	0.878334045410156
3.50133333333334	0.873565673828125
3.50466666666667	0.867366790771485
3.508	0.859260559082031
3.51133333333334	0.850677490234375
3.51466666666667	0.841617584228516
3.518	0.837326049804688
3.52133333333334	0.833988189697266
3.52466666666667	0.833511352539063
3.528	0.834465026855469
3.53133333333334	0.837802886962891
3.53466666666667	0.835895538330078
3.538	0.830173492431641
3.54133333333334	0.821113586425781
3.54466666666667	0.810623168945313
3.548	0.800609588623047
3.55133333333334	0.793933868408203
3.55466666666667	0.793933868408203
3.558	0.797271728515625
3.56133333333334	0.805377960205078
3.56466666666667	0.817298889160156
3.568	0.829219818115235
3.57133333333334	0.836372375488281
3.57466666666667	0.840187072753906
3.578	0.842094421386719
3.58133333333334	0.841140747070313
3.58466666666667	0.835895538330078
3.588	0.825881958007813
3.59133333333334	0.814437866210938
3.59466666666667	0.804424285888672
3.598	0.798225402832032
3.60133333333334	0.795364379882813
3.60466666666667	0.797748565673828
3.608	0.804901123046875
3.61133333333334	0.815391540527344
3.61466666666667	0.821113586425781
3.618	0.827789306640625
3.62133333333334	0.834465026855469
3.62466666666667	0.835418701171875
3.628	0.830650329589844
3.63133333333334	0.825881958007813
3.63466666666667	0.831127166748047
3.638	0.838756561279297
3.64133333333334	0.841140747070313
3.64466666666667	0.841140747070313
3.648	0.843524932861328
3.65133333333334	0.844478607177735
3.65466666666667	0.842094421386719
3.658	0.841617584228516
3.66133333333334	0.847816467285156
3.66466666666667	0.859260559082031
3.668	0.872135162353516
3.67133333333334	0.885486602783203
3.67466666666667	0.889778137207031
3.678	0.883579254150391
3.68133333333334	0.874519348144531
3.68466666666667	0.868320465087891
3.688	0.864505767822266
3.69133333333334	0.861167907714844
3.69466666666667	0.864982604980469
3.698	0.872611999511719
3.70133333333334	0.876903533935547
3.70466666666667	0.872611999511719
3.708	0.867366790771485
3.71133333333334	0.866413116455078
3.71466666666667	0.867843627929688
3.718	0.872135162353516
3.72133333333334	0.878334045410156
3.72466666666667	0.887393951416016
3.728	0.897407531738281
3.73133333333334	0.906944274902344
3.73466666666667	0.91695785522461
3.738	0.926494598388672
3.74133333333334	0.93841552734375
3.74466666666667	0.949382781982422
3.748	0.954627990722656
3.75133333333334	0.957965850830078
3.75466666666667	0.9613037109375
3.758	0.968456268310547
3.76133333333334	0.972747802734375
3.76466666666667	0.977039337158203
3.768	0.981330871582031
3.77133333333334	0.981330871582031
3.77466666666667	0.978946685791016
3.778	0.973224639892578
3.78133333333334	0.969886779785156
3.78466666666667	0.964641571044922
3.788	0.962257385253906
3.79133333333334	0.960826873779297
3.79466666666667	0.959873199462891
3.798	0.957965850830078
3.80133333333334	0.956058502197266
3.80466666666667	0.955581665039063
3.808	0.956058502197266
3.81133333333334	0.961780548095703
3.81466666666667	0.962257385253906
3.818	0.959873199462891
3.82133333333334	0.95367431640625
3.82466666666667	0.953197479248047
3.828	0.953197479248047
3.83133333333334	0.94747543334961
3.83466666666667	0.942707061767578
3.838	0.942230224609375
3.84133333333334	0.949382781982422
3.84466666666667	0.957965850830078
3.848	0.96893310546875
3.85133333333334	0.983238220214844
3.85466666666667	1.00469589233399
3.858	1.03282928466797
3.86133333333334	1.0676383972168
3.86466666666667	1.11150741577149
3.868	1.17158889770508
3.87133333333334	1.2507438659668
3.87466666666667	1.34801864624024
3.878	1.4638900756836
3.88133333333334	1.59978866577149
3.88466666666667	1.75285339355469
3.888	1.92451477050781
3.89133333333334	2.11763381958008
3.89466666666667	2.3336410522461
3.898	2.56156921386719
3.90133333333334	2.80189514160156
3.90466666666667	3.05652618408203
3.908	3.31878662109375
3.91133333333334	3.57389450073242
3.91466666666667	3.81660461425781
3.918	4.04548645019531
3.92133333333334	4.2567253112793
3.92466666666667	4.43792343139649
3.928	4.58526611328125
3.93133333333334	4.70161437988281
3.93466666666667	4.78506088256836
3.938	4.83417510986328
3.94133333333334	4.84132766723633
3.94466666666667	4.81319427490235
3.948	4.75502014160156
3.95133333333334	4.67300415039063
3.95466666666667	4.57048416137696
3.958	4.44698333740235
3.96133333333334	4.30917739868164
3.96466666666667	4.16183471679688
3.968	4.01163101196289
3.97133333333334	3.86190414428711
3.97466666666667	3.71503829956055
3.978	3.58772277832031
3.98133333333334	3.48567962646485
3.98466666666667	3.42321395874024
3.988	3.40366363525391
3.99133333333334	3.43847274780274
3.99466666666667	3.53860855102539
3.998	3.71170043945313
4.00133333333334	3.97157669067383
4.00466666666667	4.32825088500977
4.008	4.79698181152344
4.01133333333334	5.38778305053711
4.01466666666667	6.11686706542969
4.018	6.99424743652344
4.02133333333334	8.02183151245117
4.02466666666667	9.19580459594727
4.028	10.5056762695313
4.03133333333334	11.9280815124512
4.03466666666667	13.4258270263672
4.038	14.9574279785156
4.04133333333334	16.477108001709
4.04466666666667	17.9266929626465
4.048	19.2351341247559
4.05133333333334	20.3404426574707
4.05466666666667	21.1873054504395
4.058	21.7328071594238
4.06133333333334	21.9364166259766
4.06466666666667	21.7766761779785
4.068	21.265983581543
4.07133333333334	20.4391479492188
4.07466666666667	19.3476676940918
4.078	18.0487632751465
4.08133333333334	16.6130065917969
4.08466666666667	15.1152610778809
4.088	13.6213302612305
4.09133333333334	12.1750831604004
4.09466666666667	10.8146667480469
4.098	9.56439971923828
4.10133333333334	8.44192504882813
4.10466666666667	7.45296478271485
4.108	6.59608840942383
4.11133333333334	5.86605072021485
4.11466666666667	5.24568557739258
4.118	4.72116470336914
4.12133333333334	4.27770614624024
4.12466666666667	3.90815734863281
4.128	3.59869003295899
4.13133333333334	3.34024429321289
4.13466666666667	3.1270980834961
4.138	2.95162200927735
4.14133333333334	2.80809402465821
4.14466666666667	2.68793106079102
4.148	2.58731842041016
4.15133333333334	2.49958038330078
4.15466666666667	2.42233276367188
4.158	2.35986709594727
4.16133333333334	2.31122970581055
4.16466666666667	2.26926803588867
4.168	2.23159790039063
4.17133333333334	2.20012664794922
4.17466666666667	2.17819213867188
4.178	2.16054916381836
4.18133333333334	2.14815139770508
4.18466666666667	2.13956832885742
4.188	2.13479995727539
4.19133333333334	2.13766098022461
4.19466666666667	2.14672088623047
4.198	2.1657943725586
4.20133333333334	2.18486785888672
4.20466666666667	2.20298767089844
4.208	2.21824645996094
4.21133333333334	2.22873687744141
4.21466666666667	2.23398208618164
4.218	2.23302841186524
4.22133333333334	2.23255157470703
4.22466666666667	2.23684310913086
4.228	2.24828720092774
4.23133333333334	2.26783752441406
4.23466666666667	2.29263305664063
4.238	2.31552124023438
4.24133333333334	2.33840942382813
4.24466666666667	2.35986709594727
4.248	2.37607955932617
4.25133333333334	2.38704681396485
4.25466666666667	2.39229202270508
4.258	2.39753723144531
4.26133333333334	2.39849090576172
4.26466666666667	2.39992141723633
4.268	2.40564346313477
4.27133333333334	2.41184234619141
4.27466666666667	2.41661071777344
4.278	2.41708755493164
4.28133333333334	2.41661071777344
4.28466666666667	2.41470336914063
4.288	2.4104118347168
4.29133333333334	2.40612030029297
4.29466666666667	2.40278244018555
4.298	2.39801406860352
4.30133333333334	2.39419937133789
4.30466666666667	2.38466262817383
4.308	2.37035751342774
4.31133333333334	2.35271453857422
4.31466666666667	2.33793258666992
4.318	2.32553482055664
4.32133333333334	2.31122970581055
4.32466666666667	2.29454040527344
4.328	2.27832794189453
4.33133333333334	2.26163864135742
4.33466666666667	2.24161148071289
4.338	2.22110748291016
4.34133333333334	2.20632553100586
4.34466666666667	2.20251083374024
4.348	2.20012664794922
4.35133333333334	2.1967887878418
4.35466666666667	2.18677520751953
4.358	2.16770172119141
4.36133333333334	2.14147567749024
4.36466666666667	2.11143493652344
4.368	2.08711624145508
4.37133333333334	2.06518173217774
4.37466666666667	2.04992294311524
4.378	2.04181671142578
4.38133333333334	2.03704833984375
4.38466666666667	2.0284652709961
4.388	2.01272964477539
4.39133333333334	2.00080871582031
4.39466666666667	1.99079513549805
4.398	1.98602676391602
4.40133333333334	1.9826889038086
4.40466666666667	1.98507308959961
4.408	1.99413299560547
4.41133333333334	2.00510025024414
4.41466666666667	2.01654434204102
4.418	2.02274322509766
4.42133333333334	2.02989578247071
4.42466666666667	2.03800201416016
4.428	2.05039978027344
4.43133333333334	2.06089019775391
4.43466666666667	2.07090377807617
4.438	2.08759307861328
4.44133333333334	2.10809707641602
4.44466666666667	2.13241577148438
4.448	2.1514892578125
4.45133333333334	2.17103958129883
4.45466666666667	2.19488143920899
4.458	2.21729278564453
4.46133333333334	2.24018096923828
4.46466666666667	2.26116180419922
4.468	2.28166580200196
4.47133333333334	2.29406356811524
4.47466666666667	2.29549407958985
4.478	2.29549407958985
4.48133333333334	2.29787826538086
4.48466666666667	2.29978561401367
4.488	2.29740142822266
4.49133333333334	2.29644775390625
4.49466666666667	2.30073928833008
4.498	2.30169296264649
4.50133333333334	2.29024887084961
4.50466666666667	2.27451324462891
4.508	2.26306915283203
4.51133333333334	2.25687026977539
4.51466666666667	2.24971771240235
4.518	2.24065780639649
4.52133333333334	2.22969055175781
4.52466666666667	2.2120475769043
4.528	2.19058990478516
4.53133333333334	2.17008590698242
4.53466666666667	2.15005874633789
4.538	2.13336944580078
4.54133333333334	2.12383270263672
4.54466666666667	2.12287902832031
4.548	2.11763381958008
4.55133333333334	2.10714340209961
4.55466666666667	2.10142135620117
4.558	2.10428237915039
4.56133333333334	2.10952758789063
4.56466666666667	2.11286544799805
4.568	2.12335586547852
4.57133333333334	2.14242935180664
4.57466666666667	2.16245651245117
4.578	2.17676162719727
4.58133333333334	2.19249725341797
4.58466666666667	2.21824645996094
4.588	2.24637985229492
4.59133333333334	2.26879119873047
4.59466666666667	2.28452682495117
4.598	2.3031234741211
4.60133333333334	2.32458114624024
4.60466666666667	2.34031677246094
4.608	2.35176086425781
4.61133333333334	2.36368179321289
4.61466666666667	2.37274169921875
4.618	2.37512588500977
4.62133333333334	2.36845016479492
4.62466666666667	2.35176086425781
4.628	2.32887268066406
4.63133333333334	2.29930877685547
4.63466666666667	2.26974487304688
4.638	2.23827362060547
4.64133333333334	2.20298767089844
4.64466666666667	2.16388702392578
4.648	2.11906433105469
4.65133333333334	2.06995010375977
4.65466666666667	2.01416015625
4.658	1.953125
4.66133333333334	1.89399719238281
4.66466666666667	1.84106826782227
4.668	1.79386138916016
4.67133333333334	1.74856185913086
4.67466666666667	1.70564651489258
4.678	1.66034698486328
4.68133333333334	1.60741806030274
4.68466666666667	1.55067443847656
4.688	1.49869918823242
4.69133333333334	1.45387649536133
4.69466666666667	1.40810012817383
4.698	1.37042999267578
4.70133333333334	1.33943557739258
4.70466666666667	1.31416320800781
4.708	1.28555297851563
4.71133333333334	1.25646591186524
4.71466666666667	1.2354850769043
4.718	1.2197494506836
4.72133333333334	1.2049674987793
4.72466666666667	1.18780136108399
4.728	1.17158889770508
4.73133333333334	1.15823745727539
4.73466666666667	1.1434555053711
4.738	1.12485885620117
4.74133333333334	1.10626220703125
4.74466666666667	1.09386444091797
4.748	1.08957290649414
4.75133333333334	1.08814239501953
4.75466666666667	1.08432769775391
4.758	1.07860565185547
4.76133333333334	1.07669830322266
4.76466666666667	1.07240676879883
4.768	1.0676383972168
4.77133333333334	1.05762481689453
4.77466666666667	1.05094909667969
4.778	1.04570388793946
4.78133333333334	1.03616714477539
4.78466666666667	1.02806091308594
4.788	1.01947784423828
4.79133333333334	1.01470947265625
4.79466666666667	1.01423263549805
4.798	1.01995468139649
4.80133333333334	1.02901458740235
4.80466666666667	1.03473663330078
4.808	1.0366439819336
4.81133333333334	1.04141235351563
4.81466666666667	1.04284286499024
4.818	1.03950500488281
4.82133333333334	1.03044509887696
4.82466666666667	1.02615356445313
4.828	1.02758407592774
4.83133333333334	1.02758407592774
4.83466666666667	1.02806091308594
4.838	1.03235244750977
4.84133333333334	1.04522705078125
4.84466666666667	1.06191635131836
4.848	1.07812881469727
4.85133333333334	1.09004974365235
4.85466666666667	1.09529495239258
4.858	1.09195709228516
4.86133333333334	1.08385086059571
4.86466666666667	1.07479095458985
4.868	1.06430053710938
4.87133333333334	1.0523796081543
4.87466666666667	1.04379653930664
4.878	1.04475021362305
4.88133333333334	1.04904174804688
4.88466666666667	1.04904174804688
4.888	1.04284286499024
4.89133333333334	1.04093551635742
4.89466666666667	1.04522705078125
4.898	1.04856491088867
4.90133333333334	1.04904174804688
4.90466666666667	1.05333328247071
4.908	1.06191635131836
4.91133333333334	1.07526779174805
4.91466666666667	1.08480453491211
4.918	1.09291076660156
4.92133333333334	1.09958648681641
4.92466666666667	1.10387802124024
4.928	1.10769271850586
4.93133333333334	1.10769271850586
4.93466666666667	1.10864639282227
4.938	1.10673904418946
4.94133333333334	1.10673904418946
4.94466666666667	1.10912322998047
4.948	1.1134147644043
4.95133333333334	1.11532211303711
4.95466666666667	1.11722946166992
4.958	1.12056732177735
4.96133333333334	1.12962722778321
4.96466666666667	1.13630294799805
4.968	1.13868713378906
4.97133333333334	1.13487243652344
4.97466666666667	1.1286735534668
4.978	1.12247467041016
4.98133333333334	1.10912322998047
4.98466666666667	1.09577178955078
4.988	1.0833740234375
4.99133333333334	1.07717514038086
4.99466666666667	1.07812881469727
4.998	1.08385086059571
5.00133333333334	1.09386444091797
5.00466666666667	1.10292434692383
5.008	1.11246109008789
5.01133333333334	1.12485885620117
5.01466666666667	1.13630294799805
5.018	1.14250183105469
5.02133333333334	1.14202499389649
5.02466666666667	1.14297866821289
5.028	1.14679336547852
5.03133333333334	1.15060806274414
5.03466666666667	1.15203857421875
5.038	1.15633010864258
5.04133333333334	1.16395950317383
5.04466666666667	1.17063522338867
5.048	1.1749267578125
5.05133333333334	1.17969512939453
5.05466666666667	1.18398666381836
5.058	1.18827819824219
5.06133333333334	1.18732452392578
5.06466666666667	1.18398666381836
5.068	1.17683410644531
5.07133333333334	1.16920471191406
5.07466666666667	1.16252899169922
5.078	1.15346908569336
5.08133333333334	1.14727020263672
5.08466666666667	1.14297866821289
5.088	1.14250183105469
5.09133333333334	1.13630294799805
5.09466666666667	1.12581253051758
5.098	1.11627578735352
5.10133333333334	1.10912322998047
5.10466666666667	1.10197067260742
5.108	1.09100341796875
5.11133333333334	1.07765197753906
5.11466666666667	1.06430053710938
5.118	1.04999542236328
5.12133333333334	1.03950500488281
5.12466666666667	1.03425979614258
5.128	1.03044509887696
5.13133333333334	1.02424621582031
5.13466666666667	1.01804733276367
5.138	1.00755691528321
5.14133333333334	0.992298126220703
5.14466666666667	0.972747802734375
5.148	0.960350036621094
5.15133333333334	0.957012176513672
5.15466666666667	0.957489013671875
5.158	0.9613037109375
5.16133333333334	0.964641571044922
5.16466666666667	0.964164733886719
5.168	0.95510482788086
5.17133333333334	0.941276550292969
5.17466666666667	0.922203063964844
5.178	0.90169906616211
5.18133333333334	0.881195068359375
5.18466666666667	0.865936279296875
5.188	0.852108001708985
5.19133333333334	0.835895538330078
5.19466666666667	0.819206237792969
5.198	0.804901123046875
5.20133333333334	0.790596008300782
5.20466666666667	0.777244567871094
5.208	0.763893127441407
5.21133333333334	0.75674057006836
5.21466666666667	0.751495361328125
5.218	0.741958618164063
5.22133333333334	0.730514526367188
5.22466666666667	0.720500946044922
5.228	0.719070434570313
5.23133333333334	0.724315643310547
5.23466666666667	0.732421875
5.238	0.746726989746094
5.24133333333334	0.763893127441407
5.24466666666667	0.775337219238282
5.248	0.776767730712891
5.25133333333334	0.772476196289063
5.25466666666667	0.771522521972657
5.258	0.768661499023438
5.26133333333334	0.765800476074219
5.26466666666667	0.767230987548828
5.268	0.774860382080078
5.27133333333334	0.778675079345703
5.27466666666667	0.774383544921875
5.278	0.769138336181641
5.28133333333334	0.761508941650391
5.28466666666667	0.758647918701172
5.288	0.758647918701172
5.29133333333334	0.766754150390625
5.29466666666667	0.776290893554688
5.298	0.788211822509766
5.30133333333334	0.806331634521485
5.30466666666667	0.828266143798828
5.308	0.844955444335938
5.31133333333334	0.855445861816406
5.31466666666667	0.867843627929688
5.318	0.883579254150391
5.32133333333334	0.901222229003906
5.32466666666667	0.915050506591797
5.328	0.929832458496094
5.33133333333334	0.950813293457031
5.33466666666667	0.975131988525391
5.338	0.996589660644531
5.34133333333334	1.01518630981446
5.34466666666667	1.03187561035156
5.348	1.05381011962891
5.35133333333334	1.07240676879883
5.35466666666667	1.08957290649414
5.358	1.10483169555664
5.36133333333334	1.12152099609375
5.36466666666667	1.13773345947266
5.368	1.15156173706055
5.37133333333334	1.16634368896485
5.37466666666667	1.18350982666016
5.378	1.20306015014649
5.38133333333334	1.21831893920899
5.38466666666667	1.22928619384766
5.388	1.23643875122071
5.39133333333334	1.24263763427735
5.39466666666667	1.24025344848633
5.398	1.23167037963867
5.40133333333334	1.21641159057617
5.40466666666667	1.2054443359375
5.408	1.19781494140625
5.41133333333334	1.18684768676758
5.41466666666667	1.1739730834961
5.418	1.1587142944336
5.42133333333334	1.14488601684571
5.42466666666667	1.12056732177735
5.428	1.09052658081055
5.43133333333334	1.06191635131836
5.43466666666667	1.04188919067383
5.438	1.03044509887696
5.44133333333334	1.02567672729492
5.44466666666667	1.02472305297852
5.448	1.0213851928711
5.45133333333334	1.01137161254883
5.45466666666667	0.99325180053711
5.458	0.96893310546875
5.46133333333334	0.93984603881836
5.46466666666667	0.91552734375
5.468	0.894546508789063
5.47133333333334	0.874996185302735
5.47466666666667	0.853538513183594
5.478	0.830650329589844
5.48133333333334	0.809669494628906
5.48466666666667	0.78582763671875
5.488	0.765800476074219
5.49133333333334	0.74911117553711
5.49466666666667	0.738143920898438
5.498	0.731945037841797
5.50133333333334	0.725746154785157
5.50466666666667	0.71859359741211
5.508	0.708580017089844
5.51133333333334	0.70333480834961
5.51466666666667	0.699996948242188
5.518	0.693321228027344
5.52133333333334	0.684738159179688
5.52466666666667	0.679492950439453
5.528	0.679969787597657
5.53133333333334	0.677108764648438
5.53466666666667	0.665664672851563
5.538	0.650882720947266
5.54133333333334	0.637054443359375
5.54466666666667	0.623703002929688
5.548	0.607490539550782
5.55133333333334	0.594615936279297
5.55466666666667	0.593662261962891
5.558	0.600814819335938
5.56133333333334	0.609397888183594
5.56466666666667	0.613689422607422
5.568	0.616073608398438
5.57133333333334	0.620365142822266
5.57466666666667	0.626564025878907
5.578	0.638008117675782
5.58133333333334	0.648021697998047
5.58466666666667	0.651836395263672
5.588	0.643730163574219
5.59133333333334	0.62704086303711
5.59466666666667	0.605106353759766
5.598	0.579357147216797
5.60133333333334	0.555992126464844
5.60466666666667	0.542640686035157
5.608	0.544071197509766
5.61133333333334	0.547885894775391
5.61466666666667	0.552177429199219
5.618	0.554561614990235
5.62133333333334	0.555038452148438
5.62466666666667	0.549793243408203
5.628	0.53548812866211
5.63133333333334	0.521659851074219
5.63466666666667	0.510215759277344
5.638	0.501155853271485
5.64133333333334	0.496387481689453
5.64466666666667	0.493049621582031
5.648	0.490665435791016
5.65133333333334	0.48828125
5.65466666666667	0.488758087158203
5.658	0.48971176147461
5.66133333333334	0.480175018310547
5.66466666666667	0.461578369140625
5.668	0.440597534179688
5.67133333333334	0.418663024902344
5.67466666666667	0.395774841308594
5.678	0.374317169189453
5.68133333333334	0.365257263183594
5.68466666666667	0.367164611816406
5.688	0.37384033203125
5.69133333333334	0.375747680664063
5.69466666666667	0.368595123291016
5.698	0.354290008544922
5.70133333333334	0.339984893798828
5.70466666666667	0.327587127685547
5.708	0.316619873046875
5.71133333333334	0.308036804199219
5.71466666666667	0.299930572509766
5.718	0.291824340820313
5.72133333333334	0.275611877441406
5.72466666666667	0.256061553955078
5.728	0.236988067626953
5.73133333333334	0.22268295288086
5.73466666666667	0.212192535400391
5.738	0.203609466552735
5.74133333333334	0.196933746337891
5.74466666666667	0.19073486328125
5.748	0.186920166015625
5.75133333333334	0.181674957275391
5.75466666666667	0.177383422851563
5.758	0.172615051269531
5.76133333333334	0.169754028320313
5.76466666666667	0.168323516845703
5.768	0.162124633789063
5.77133333333334	0.150680541992188
5.77466666666667	0.133991241455078
5.778	0.120162963867188
5.78133333333334	0.111103057861328
5.78466666666667	0.106334686279297
5.788	0.104904174804688
5.79133333333334	0.112533569335938
5.79466666666667	0.124931335449219
5.798	0.13113021850586
5.80133333333334	0.125885009765625
5.80466666666667	0.114917755126953
5.808	0.102519989013672
5.81133333333334	0.0920295715332031
5.81466666666667	0.0853538513183594
5.818	0.0858306884765625
5.82133333333334	0.0872611999511719
5.82466666666667	0.0896453857421875
5.828	0.0958442687988281
5.83133333333334	0.103473663330078
5.83466666666667	0.109672546386719
5.838	0.114917755126953
5.84133333333334	0.121593475341797
5.84466666666667	0.128269195556641
5.848	0.125885009765625
5.85133333333334	0.117301940917969
5.85466666666667	0.104904174804688
5.858	0.0905990600585938
5.86133333333334	0.0796318054199219
5.86466666666667	0.0700950622558594
5.868	0.06866455078125
5.87133333333334	0.0672340393066407
5.87466666666667	0.0700950622558594
5.878	0.0729560852050782
5.88133333333334	0.0734329223632813
5.88466666666667	0.0691413879394532
5.888	0.0629425048828125
5.89133333333334	0.0567436218261719
5.89466666666667	0.0510215759277344
5.898	0.0457763671875
5.90133333333334	0.0395774841308594
5.90466666666667	0.0376701354980469
5.908	0.0405311584472656
5.91133333333334	0.0448226928710938
5.91466666666667	0.0438690185546875
5.918	0.0362396240234375
5.92133333333334	0.026702880859375
5.92466666666667	0.0138282775878906
5.928	-0.00667572021484375
5.93133333333334	-0.026702880859375
5.93466666666667	-0.0395774841308594
5.938	-0.0448226928710938
5.94133333333334	-0.0486373901367188
5.94466666666667	-0.0567436218261719
5.948	-0.0658035278320313
5.95133333333334	-0.0810623168945313
5.95466666666667	-0.102519989013672
5.958	-0.131607055664063
5.96133333333334	-0.159263610839844
5.96466666666667	-0.18310546875
5.968	-0.204563140869141
5.97133333333334	-0.225067138671875
5.97466666666667	-0.248432159423828
5.978	-0.270366668701172
5.98133333333334	-0.299930572509766
5.98466666666667	-0.330448150634766
5.988	-0.365257263183594
5.99133333333334	-0.407695770263672
5.99466666666667	-0.453948974609375
5.998	-0.5035400390625
6.00133333333334	-0.549793243408203
6.00466666666667	-0.593185424804688
6.008	-0.634193420410157
6.01133333333334	-0.668525695800782
6.01466666666667	-0.699996948242188
6.018	-0.732421875
6.02133333333334	-0.768661499023438
6.02466666666667	-0.815868377685547
6.028	-0.870704650878906
6.03133333333334	-0.930309295654297
6.03466666666667	-0.984668731689453
6.038	-1.03092193603516
6.04133333333334	-1.07049942016602
6.04466666666667	-1.10673904418946
6.048	-1.14011764526367
6.05133333333334	-1.17349624633789
6.05466666666667	-1.21068954467774
6.058	-1.25408172607422
6.06133333333334	-1.29795074462891
6.06466666666667	-1.33991241455078
6.068	-1.38092041015625
6.07133333333334	-1.42478942871094
6.07466666666667	-1.46579742431641
6.078	-1.50299072265625
6.08133333333334	-1.53779983520508
6.08466666666667	-1.56927108764649
6.088	-1.59788131713867
6.09133333333334	-1.62267684936524
6.09466666666667	-1.65176391601563
6.098	-1.68132781982422
6.10133333333334	-1.708984375
6.10466666666667	-1.73807144165039
6.108	-1.76620483398438
6.11133333333334	-1.79195404052735
6.11466666666667	-1.81007385253906
6.118	-1.82867050170899
6.12133333333334	-1.85680389404297
6.12466666666667	-1.88398361206055
6.128	-1.9068717956543
6.13133333333334	-1.922607421875
6.13466666666667	-1.94025039672852
6.138	-1.95980072021485
6.14133333333334	-1.97505950927735
6.14466666666667	-1.98411941528321
6.148	-1.98602676391602
6.15133333333334	-1.98698043823242
6.15466666666667	-1.98411941528321
6.158	-1.97267532348633
6.16133333333334	-1.95932388305664
6.16466666666667	-1.95169448852539
6.168	-1.95550918579102
6.17133333333334	-1.96123123168946
6.17466666666667	-1.96504592895508
6.178	-1.97219848632813
6.18133333333334	-1.97649002075196
6.18466666666667	-1.97649002075196
6.188	-1.97029113769531
6.19133333333334	-1.96027755737305
6.19466666666667	-1.95407867431641
6.198	-1.94692611694336
6.20133333333334	-1.94597244262696
6.20466666666667	-1.94358825683594
6.208	-1.9378662109375
6.21133333333334	-1.9369125366211
6.21466666666667	-1.93500518798828
6.218	-1.92880630493164
6.22133333333334	-1.91831588745117
6.22466666666667	-1.91068649291992
6.228	-1.9073486328125
6.23133333333334	-1.89638137817383
6.23466666666667	-1.88207626342774
6.238	-1.86967849731446
6.24133333333334	-1.85441970825196
6.24466666666667	-1.83868408203125
6.248	-1.82390213012696
6.25133333333334	-1.82104110717774
6.25466666666667	-1.82199478149414
6.258	-1.82342529296875
6.26133333333334	-1.82771682739258
6.26466666666667	-1.82676315307617
6.268	-1.82008743286133
6.27133333333334	-1.80482864379883
6.27466666666667	-1.79052352905274
6.278	-1.78194046020508
6.28133333333334	-1.77621841430664
6.28466666666667	-1.77812576293946
6.288	-1.7843246459961
6.29133333333334	-1.79624557495117
6.29466666666667	-1.80482864379883
6.298	-1.80721282958985
6.30133333333334	-1.80387496948242
6.30466666666667	-1.8000602722168
6.308	-1.79815292358399
6.31133333333334	-1.79767608642578
6.31466666666667	-1.79767608642578
6.318	-1.800537109375
6.32133333333334	-1.80578231811524
6.32466666666667	-1.80768966674805
6.328	-1.81198120117188
6.33133333333334	-1.81818008422852
6.33466666666667	-1.83343887329102
6.338	-1.84822082519531
6.34133333333334	-1.86729431152344
6.34466666666667	-1.88636779785156
6.348	-1.90305709838867
6.35133333333334	-1.91402435302735
6.35466666666667	-1.91640853881836
6.358	-1.91450119018555
6.36133333333334	-1.91020965576172
6.36466666666667	-1.91116333007813
6.368	-1.91640853881836
6.37133333333334	-1.92451477050781
6.37466666666667	-1.9369125366211
6.378	-1.95503234863281
6.38133333333334	-1.97076797485352
6.38466666666667	-1.98221206665039
6.388	-1.99317932128906
6.39133333333334	-2.01177597045899
6.39466666666667	-2.03275680541992
6.398	-2.04896926879883
6.40133333333334	-2.06375122070313
6.40466666666667	-2.07996368408203
6.408	-2.09188461303711
6.41133333333334	-2.09379196166992
6.41466666666667	-2.09140777587891
6.418	-2.09426879882813
6.42133333333334	-2.10285186767578
6.42466666666667	-2.11381912231446
6.428	-2.12860107421875
6.43133333333334	-2.14958190917969
6.43466666666667	-2.17247009277344
6.438	-2.19202041625977
6.44133333333334	-2.20680236816406
6.44466666666667	-2.21395492553711
6.448	-2.22063064575196
6.45133333333334	-2.22587585449219
6.45466666666667	-2.23302841186524
6.458	-2.2425651550293
6.46133333333334	-2.25830078125
6.46466666666667	-2.28548049926758
6.468	-2.31170654296875
6.47133333333334	-2.33650207519531
6.47466666666667	-2.35700607299805
6.478	-2.38275527954102
6.48133333333334	-2.4104118347168
6.48466666666667	-2.43425369262696
6.488	-2.45332717895508
6.49133333333334	-2.46810913085938
6.49466666666667	-2.48861312866211
6.498	-2.50577926635742
6.50133333333334	-2.52103805541992
6.50466666666667	-2.53725051879883
6.508	-2.55966186523438
6.51133333333334	-2.58731842041016
6.51466666666667	-2.61306762695313
6.518	-2.64406204223633
6.52133333333334	-2.68125534057617
6.52466666666667	-2.72083282470703
6.528	-2.75421142578125
6.53133333333334	-2.78472900390625
6.53466666666667	-2.81333923339844
6.538	-2.8376579284668
6.54133333333334	-2.85387039184571
6.54466666666667	-2.87199020385742
6.548	-2.90584564208985
6.55133333333334	-2.94303894042969
6.55466666666667	-2.97927856445313
6.558	-3.00979614257813
6.56133333333334	-3.04412841796875
6.56466666666667	-3.07607650756836
6.568	-3.10182571411133
6.57133333333334	-3.12423706054688
6.57466666666667	-3.14474105834961
6.578	-3.16572189331055
6.58133333333334	-3.18384170532227
6.58466666666667	-3.19814682006836
6.588	-3.20625305175781
6.59133333333334	-3.21340560913086
6.59466666666667	-3.22246551513672
6.598	-3.23152542114258
6.60133333333334	-3.23915481567383
6.60466666666667	-3.24583053588867
6.608	-3.25489044189453
6.61133333333334	-3.26156616210938
6.61466666666667	-3.26204299926758
6.618	-3.25727462768555
6.62133333333334	-3.24249267578125
6.62466666666667	-3.2186508178711
6.628	-3.18670272827149
6.63133333333334	-3.15141677856446
6.63466666666667	-3.11422348022461
6.638	-3.07416915893555
6.64133333333334	-3.02648544311524
6.64466666666667	-2.97021865844727
6.648	-2.90489196777344
6.65133333333334	-2.83384323120117
6.65466666666667	-2.75850296020508
6.658	-2.67887115478516
6.66133333333334	-2.60162353515625
6.66466666666667	-2.52866744995117
[truncated: 5,507 more rows]
