# Supplementary material for: Phase-Specific Parameter Estimation in Chiral HPLC Using 1‑Site, 2‑Site Stochastic Models, and Unified Equation Approach
Source: Anal Chem. 2026 Apr 29;98(18):13925–39. doi: 10.1021/acs.analchem.6c01634 (PMC13177292; doi:10.1021/acs.analchem.6c01634)
Supplement: Supplementary file 2 [file ac6c01634_si_002.zip › SupportingInformation/03_data_allEluents/LORA_ACN_CELL2_05_15.CSV]

0.000666666666666667	-0.0300407409667969
0.004	-0.0233650207519531
0.00733333333333334	-0.0252723693847656
0.0106666666666667	-0.0309944152832031
0.014	-0.0410079956054688
0.0173333333333334	-0.0500679016113282
0.0206666666666667	-0.0543594360351563
0.024	-0.0524520874023438
0.0273333333333334	-0.0514984130859375
0.0306666666666667	-0.05340576171875
0.034	-0.0524520874023438
0.0373333333333334	-0.0476837158203125
0.0406666666666667	-0.0476837158203125
0.044	-0.0472068786621094
0.0473333333333334	-0.0433921813964844
0.0506666666666667	-0.0314712524414063
0.054	-0.0200271606445313
0.0573333333333334	-0.019073486328125
0.0606666666666667	-0.0257492065429688
0.064	-0.0362396240234375
0.0673333333333334	-0.0472068786621094
0.0706666666666667	-0.0567436218261719
0.074	-0.0662803649902344
0.0773333333333334	-0.072479248046875
0.0806666666666667	-0.0767707824707032
0.084	-0.0786781311035157
0.0873333333333334	-0.0767707824707032
0.0906666666666667	-0.0786781311035157
0.094	-0.0772476196289063
0.0973333333333334	-0.06866455078125
0.100666666666667	-0.0514984130859375
0.104	-0.0405311584472656
0.107333333333334	-0.0367164611816406
0.110666666666667	-0.034332275390625
0.114	-0.0319480895996094
0.117333333333334	-0.0338554382324219
0.120666666666667	-0.041961669921875
0.124	-0.0476837158203125
0.127333333333334	-0.0514984130859375
0.130666666666667	-0.0553131103515625
0.134	-0.0567436218261719
0.137333333333334	-0.0562667846679688
0.140666666666667	-0.0543594360351563
0.144	-0.0581741333007813
0.147333333333334	-0.0677108764648438
0.150666666666667	-0.0791549682617188
0.154	-0.091552734375
0.157333333333334	-0.102043151855469
0.160666666666667	-0.105381011962891
0.164	-0.095367431640625
0.167333333333334	-0.0748634338378907
0.170666666666667	-0.0543594360351563
0.174	-0.0400543212890625
0.177333333333334	-0.0362396240234375
0.180666666666667	-0.041961669921875
0.184	-0.0500679016113282
0.187333333333334	-0.0576972961425782
0.190666666666667	-0.0643730163574219
0.194	-0.0720024108886719
0.197333333333334	-0.0762939453125
0.200666666666667	-0.0777244567871094
0.204	-0.0815391540527344
0.207333333333334	-0.0858306884765625
0.210666666666667	-0.0858306884765625
0.214	-0.0786781311035157
0.217333333333334	-0.06866455078125
0.220666666666667	-0.0600814819335938
0.224	-0.0524520874023438
0.227333333333334	-0.0481605529785156
0.230666666666667	-0.0505447387695313
0.234	-0.0562667846679688
0.237333333333334	-0.0619888305664063
0.240666666666667	-0.0629425048828125
0.244	-0.0615119934082032
0.247333333333334	-0.0586509704589844
0.250666666666667	-0.0519752502441407
0.254	-0.0467300415039063
0.257333333333334	-0.0429153442382813
0.260666666666667	-0.0457763671875
0.264	-0.0514984130859375
0.267333333333334	-0.0591278076171875
0.270666666666667	-0.0653266906738282
0.274	-0.0720024108886719
0.277333333333334	-0.0810623168945313
0.280666666666667	-0.0891685485839844
0.284	-0.0920295715332031
0.287333333333334	-0.0867843627929688
0.290666666666667	-0.0805854797363281
0.294	-0.0710487365722657
0.297333333333334	-0.0629425048828125
0.300666666666667	-0.0553131103515625
0.304	-0.0553131103515625
0.307333333333334	-0.0634193420410157
0.310666666666667	-0.0710487365722657
0.314	-0.0734329223632813
0.317333333333334	-0.0681877136230469
0.320666666666667	-0.0653266906738282
0.324	-0.0615119934082032
0.327333333333334	-0.0519752502441407
0.330666666666667	-0.0424385070800781
0.334	-0.0429153442382813
0.337333333333334	-0.0505447387695313
0.340666666666667	-0.0567436218261719
0.344	-0.0576972961425782
0.347333333333334	-0.0629425048828125
0.350666666666667	-0.0696182250976563
0.354	-0.0734329223632813
0.357333333333334	-0.0715255737304688
0.360666666666667	-0.0677108764648438
0.364	-0.064849853515625
0.367333333333334	-0.0605583190917969
0.370666666666667	-0.0586509704589844
0.374	-0.0562667846679688
0.377333333333334	-0.0548362731933594
0.380666666666667	-0.0481605529785156
0.384	-0.0371932983398438
0.387333333333334	-0.0209808349609375
0.390666666666667	-0.003814697265625
0.394	-0.000476837158203125
0.397333333333334	-0.0057220458984375
0.400666666666667	-0.0171661376953125
0.404	-0.0238418579101563
0.407333333333334	-0.0309944152832031
0.410666666666667	-0.0410079956054688
0.414	-0.0424385070800781
0.417333333333334	-0.0400543212890625
0.420666666666667	-0.0324249267578125
0.424	-0.0309944152832031
0.427333333333334	-0.0324249267578125
0.430666666666667	-0.0333786010742188
0.434	-0.0329017639160156
0.437333333333334	-0.0333786010742188
0.440666666666667	-0.0357627868652344
0.444	-0.0395774841308594
0.447333333333334	-0.0433921813964844
0.450666666666667	-0.0510215759277344
0.454	-0.0600814819335938
0.457333333333334	-0.0677108764648438
0.460666666666667	-0.0710487365722657
0.464	-0.0715255737304688
0.467333333333334	-0.072479248046875
0.470666666666667	-0.0677108764648438
0.474	-0.0634193420410157
0.477333333333334	-0.06103515625
0.480666666666667	-0.0643730163574219
0.484	-0.0681877136230469
0.487333333333334	-0.0700950622558594
0.490666666666667	-0.0715255737304688
0.494	-0.0710487365722657
0.497333333333334	-0.064849853515625
0.500666666666667	-0.0543594360351563
0.504	-0.0424385070800781
0.507333333333334	-0.0338554382324219
0.510666666666667	-0.0286102294921875
0.514	-0.0257492065429688
0.517333333333334	-0.0290870666503906
0.520666666666667	-0.0367164611816406
0.524	-0.0529289245605469
0.527333333333334	-0.0710487365722657
0.530666666666667	-0.0815391540527344
0.534	-0.0815391540527344
0.537333333333334	-0.0748634338378907
0.540666666666667	-0.0691413879394532
0.544	-0.057220458984375
0.547333333333334	-0.0395774841308594
0.550666666666667	-0.0238418579101563
0.554	-0.019073486328125
0.557333333333334	-0.0224113464355469
0.560666666666667	-0.0271797180175781
0.564	-0.0367164611816406
0.567333333333334	-0.0510215759277344
0.570666666666667	-0.0672340393066407
0.574	-0.072479248046875
0.577333333333334	-0.0643730163574219
0.580666666666667	-0.0500679016113282
0.584	-0.0348091125488281
0.587333333333334	-0.0247955322265625
0.590666666666667	-0.019073486328125
0.594	-0.0195503234863281
0.597333333333334	-0.0281333923339844
0.600666666666667	-0.03814697265625
0.604	-0.0481605529785156
0.607333333333334	-0.049591064453125
0.610666666666667	-0.0467300415039063
0.614	-0.0405311584472656
0.617333333333334	-0.0329017639160156
0.620666666666667	-0.026702880859375
0.624	-0.0238418579101563
0.627333333333334	-0.0252723693847656
0.630666666666667	-0.0214576721191406
0.634	-0.0185966491699219
0.637333333333334	-0.0195503234863281
0.640666666666667	-0.0271797180175781
0.644	-0.0362396240234375
0.647333333333334	-0.0457763671875
0.650666666666667	-0.0591278076171875
0.654	-0.0710487365722657
0.657333333333334	-0.0772476196289063
0.660666666666667	-0.0762939453125
0.664	-0.0681877136230469
0.667333333333334	-0.0605583190917969
0.670666666666667	-0.0581741333007813
0.674	-0.06103515625
0.677333333333334	-0.0638961791992188
0.680666666666667	-0.06103515625
0.684	-0.0557899475097657
0.687333333333334	-0.0500679016113282
0.690666666666667	-0.0405311584472656
0.694	-0.0314712524414063
0.697333333333334	-0.0286102294921875
0.700666666666667	-0.0376701354980469
0.704	-0.0543594360351563
0.707333333333334	-0.0696182250976563
0.710666666666667	-0.0810623168945313
0.714	-0.091552734375
0.717333333333334	-0.101089477539063
0.720666666666667	-0.104427337646485
0.724	-0.0963211059570313
0.727333333333334	-0.0848770141601563
0.730666666666667	-0.0729560852050782
0.734	-0.0638961791992188
0.737333333333334	-0.0567436218261719
0.740666666666667	-0.0548362731933594
0.744	-0.0586509704589844
0.747333333333334	-0.0672340393066407
0.750666666666667	-0.0772476196289063
0.754	-0.0805854797363281
0.757333333333334	-0.0767707824707032
0.760666666666667	-0.0653266906738282
0.764	-0.0596046447753907
0.767333333333334	-0.057220458984375
0.770666666666667	-0.0591278076171875
0.774	-0.0619888305664063
0.777333333333334	-0.0658035278320313
0.780666666666667	-0.0715255737304688
0.784	-0.0700950622558594
0.787333333333334	-0.0619888305664063
0.790666666666667	-0.0510215759277344
0.794	-0.0433921813964844
0.797333333333334	-0.03814697265625
0.800666666666667	-0.0348091125488281
0.804	-0.0371932983398438
0.807333333333334	-0.0462532043457031
0.810666666666667	-0.05340576171875
0.814	-0.0529289245605469
0.817333333333334	-0.0524520874023438
0.820666666666667	-0.0510215759277344
0.824	-0.0457763671875
0.827333333333334	-0.0333786010742188
0.830666666666667	-0.0247955322265625
0.834	-0.026702880859375
0.837333333333334	-0.0338554382324219
0.840666666666667	-0.03814697265625
0.844	-0.0391006469726563
0.847333333333334	-0.0443458557128906
0.850666666666667	-0.0529289245605469
0.854	-0.0658035278320313
0.857333333333334	-0.0748634338378907
0.860666666666667	-0.0805854797363281
0.864	-0.0834465026855469
0.867333333333334	-0.0858306884765625
0.870666666666667	-0.0858306884765625
0.874	-0.0772476196289063
0.877333333333334	-0.06103515625
0.880666666666667	-0.0481605529785156
0.884	-0.041961669921875
0.887333333333334	-0.0395774841308594
0.890666666666667	-0.0376701354980469
0.894	-0.0357627868652344
0.897333333333334	-0.0405311584472656
0.900666666666667	-0.0486373901367188
0.904	-0.0605583190917969
0.907333333333334	-0.0705718994140625
0.910666666666667	-0.0748634338378907
0.914	-0.0772476196289063
0.917333333333334	-0.0758171081542969
0.920666666666667	-0.0739097595214844
0.924	-0.0696182250976563
0.927333333333334	-0.0643730163574219
0.930666666666667	-0.0629425048828125
0.934	-0.064849853515625
0.937333333333334	-0.0700950622558594
0.940666666666667	-0.072479248046875
0.944	-0.0729560852050782
0.947333333333334	-0.0734329223632813
0.950666666666667	-0.0720024108886719
0.954	-0.0696182250976563
0.957333333333334	-0.0615119934082032
0.960666666666667	-0.0562667846679688
0.964	-0.0514984130859375
0.967333333333334	-0.0462532043457031
0.970666666666667	-0.0405311584472656
0.974	-0.03814697265625
0.977333333333334	-0.0400543212890625
0.980666666666667	-0.0424385070800781
0.984	-0.0472068786621094
0.987333333333334	-0.0524520874023438
0.990666666666667	-0.0538825988769532
0.994	-0.0486373901367188
0.997333333333334	-0.0452995300292969
1.00066666666667	-0.0486373901367188
1.004	-0.0529289245605469
1.00733333333334	-0.0581741333007813
1.01066666666667	-0.0681877136230469
1.014	-0.0824928283691406
1.01733333333334	-0.0958442687988281
1.02066666666667	-0.09918212890625
1.024	-0.0977516174316406
1.02733333333334	-0.0882148742675781
1.03066666666667	-0.0753402709960938
1.034	-0.0615119934082032
1.03733333333334	-0.0467300415039063
1.04066666666667	-0.0386238098144531
1.044	-0.0371932983398438
1.04733333333334	-0.0462532043457031
1.05066666666667	-0.0591278076171875
1.054	-0.0677108764648438
1.05733333333334	-0.0681877136230469
1.06066666666667	-0.0619888305664063
1.064	-0.05340576171875
1.06733333333334	-0.0443458557128906
1.07066666666667	-0.0357627868652344
1.074	-0.0333786010742188
1.07733333333334	-0.0443458557128906
1.08066666666667	-0.0615119934082032
1.084	-0.0820159912109375
1.08733333333334	-0.0944137573242188
1.09066666666667	-0.09918212890625
1.094	-0.09918212890625
1.09733333333334	-0.0939369201660156
1.10066666666667	-0.0910758972167969
1.104	-0.0863075256347656
1.10733333333334	-0.0815391540527344
1.11066666666667	-0.080108642578125
1.114	-0.0796318054199219
1.11733333333334	-0.0820159912109375
1.12066666666667	-0.0782012939453125
1.124	-0.0710487365722657
1.12733333333334	-0.0672340393066407
1.13066666666667	-0.0696182250976563
1.134	-0.0734329223632813
1.13733333333334	-0.072479248046875
1.14066666666667	-0.072479248046875
1.144	-0.0748634338378907
1.14733333333334	-0.0758171081542969
1.15066666666667	-0.0720024108886719
1.154	-0.0696182250976563
1.15733333333334	-0.0667572021484375
1.16066666666667	-0.0619888305664063
1.164	-0.0562667846679688
1.16733333333334	-0.0605583190917969
1.17066666666667	-0.0681877136230469
1.174	-0.0758171081542969
1.17733333333334	-0.0863075256347656
1.18066666666667	-0.0939369201660156
1.184	-0.0977516174316406
1.18733333333334	-0.0891685485839844
1.19066666666667	-0.0786781311035157
1.194	-0.0681877136230469
1.19733333333334	-0.0600814819335938
1.20066666666667	-0.0586509704589844
1.204	-0.0581741333007813
1.20733333333334	-0.0600814819335938
1.21066666666667	-0.0605583190917969
1.214	-0.0643730163574219
1.21733333333334	-0.064849853515625
1.22066666666667	-0.0591278076171875
1.224	-0.0529289245605469
1.22733333333334	-0.0462532043457031
1.23066666666667	-0.0429153442382813
1.234	-0.0362396240234375
1.23733333333334	-0.0333786010742188
1.24066666666667	-0.0371932983398438
1.244	-0.0457763671875
1.24733333333334	-0.0548362731933594
1.25066666666667	-0.0624656677246094
1.254	-0.0667572021484375
1.25733333333334	-0.0691413879394532
1.26066666666667	-0.072479248046875
1.264	-0.0739097595214844
1.26733333333334	-0.0753402709960938
1.27066666666667	-0.0710487365722657
1.274	-0.0691413879394532
1.27733333333334	-0.0696182250976563
1.28066666666667	-0.0696182250976563
1.284	-0.0672340393066407
1.28733333333334	-0.0596046447753907
1.29066666666667	-0.05340576171875
1.294	-0.0462532043457031
1.29733333333334	-0.0376701354980469
1.30066666666667	-0.02288818359375
1.304	-0.00429153442382813
1.30733333333334	0.00858306884765625
1.31066666666667	0.0133514404296875
1.314	0.0123977661132813
1.31733333333334	0.0157356262207031
1.32066666666667	0.0205039978027344
1.324	0.0219345092773438
1.32733333333334	0.0200271606445313
1.33066666666667	0.0147819519042969
1.334	0.0138282775878906
1.33733333333334	0.0109672546386719
1.34066666666667	0.00286102294921875
1.344	-0.0095367431640625
1.34733333333334	-0.0200271606445313
1.35066666666667	-0.0181198120117188
1.354	-0.0123977661132813
1.35733333333334	-0.00429153442382813
1.36066666666667	0.00238418579101563
1.364	0.0104904174804688
1.36733333333334	0.0176429748535156
1.37066666666667	0.0181198120117188
1.374	0.0143051147460938
1.37733333333334	0.00810623168945313
1.38066666666667	0.00286102294921875
1.384	0
1.38733333333334	-0.00333786010742188
1.39066666666667	-0.00524520874023438
1.394	-0.00858306884765625
1.39733333333334	-0.00905990600585938
1.40066666666667	-0.00715255737304688
1.404	-0.00095367431640625
1.40733333333334	0.0057220458984375
1.41066666666667	0.0104904174804688
1.414	0.0133514404296875
1.41733333333334	0.0119209289550781
1.42066666666667	0.00667572021484375
1.424	-0.003814697265625
1.42733333333334	-0.0143051147460938
1.43066666666667	-0.0209808349609375
1.434	-0.0176429748535156
1.43733333333334	-0.0157356262207031
1.44066666666667	-0.0162124633789063
1.444	-0.0214576721191406
1.44733333333334	-0.0233650207519531
1.45066666666667	-0.0238418579101563
1.454	-0.0324249267578125
1.45733333333334	-0.0433921813964844
1.46066666666667	-0.0562667846679688
1.464	-0.0653266906738282
1.46733333333334	-0.0696182250976563
1.47066666666667	-0.064849853515625
1.474	-0.05340576171875
1.47733333333334	-0.0424385070800781
1.48066666666667	-0.0352859497070313
1.484	-0.0324249267578125
1.48733333333334	-0.0348091125488281
1.49066666666667	-0.0481605529785156
1.494	-0.064849853515625
1.49733333333334	-0.0734329223632813
1.50066666666667	-0.0710487365722657
1.504	-0.0619888305664063
1.50733333333334	-0.057220458984375
1.51066666666667	-0.0548362731933594
1.514	-0.0548362731933594
1.51733333333334	-0.0557899475097657
1.52066666666667	-0.0557899475097657
1.524	-0.0529289245605469
1.52733333333334	-0.0514984130859375
1.53066666666667	-0.0529289245605469
1.534	-0.0576972961425782
1.53733333333334	-0.0596046447753907
1.54066666666667	-0.0596046447753907
1.544	-0.0615119934082032
1.54733333333334	-0.0629425048828125
1.55066666666667	-0.0634193420410157
1.554	-0.0619888305664063
1.55733333333334	-0.064849853515625
1.56066666666667	-0.0681877136230469
1.564	-0.0700950622558594
1.56733333333334	-0.0681877136230469
1.57066666666667	-0.0619888305664063
1.574	-0.0591278076171875
1.57733333333334	-0.0543594360351563
1.58066666666667	-0.0500679016113282
1.584	-0.0429153442382813
1.58733333333334	-0.0362396240234375
1.59066666666667	-0.0324249267578125
1.594	-0.0295639038085938
1.59733333333334	-0.0286102294921875
1.60066666666667	-0.0295639038085938
1.604	-0.0348091125488281
1.60733333333334	-0.0410079956054688
1.61066666666667	-0.0433921813964844
1.614	-0.0391006469726563
1.61733333333334	-0.0333786010742188
1.62066666666667	-0.0286102294921875
1.624	-0.0252723693847656
1.62733333333334	-0.0243186950683594
1.63066666666667	-0.026702880859375
1.634	-0.0338554382324219
1.63733333333334	-0.0395774841308594
1.64066666666667	-0.0433921813964844
1.644	-0.0472068786621094
1.64733333333334	-0.049591064453125
1.65066666666667	-0.0491142272949219
1.654	-0.0467300415039063
1.65733333333334	-0.0486373901367188
1.66066666666667	-0.0548362731933594
1.664	-0.0591278076171875
1.66733333333334	-0.0605583190917969
1.67066666666667	-0.0624656677246094
1.674	-0.0677108764648438
1.67733333333334	-0.0710487365722657
1.68066666666667	-0.0700950622558594
1.684	-0.0672340393066407
1.68733333333334	-0.0681877136230469
1.69066666666667	-0.0720024108886719
1.694	-0.0748634338378907
1.69733333333334	-0.0739097595214844
1.70066666666667	-0.06866455078125
1.704	-0.0629425048828125
1.70733333333334	-0.0557899475097657
1.71066666666667	-0.0472068786621094
1.714	-0.0367164611816406
1.71733333333334	-0.0329017639160156
1.72066666666667	-0.0367164611816406
1.724	-0.0424385070800781
1.72733333333334	-0.0438690185546875
1.73066666666667	-0.0429153442382813
1.734	-0.041961669921875
1.73733333333334	-0.0386238098144531
1.74066666666667	-0.0371932983398438
1.744	-0.041961669921875
1.74733333333334	-0.0538825988769532
1.75066666666667	-0.0634193420410157
1.754	-0.0696182250976563
1.75733333333334	-0.0696182250976563
1.76066666666667	-0.0643730163574219
1.764	-0.0553131103515625
1.76733333333334	-0.0467300415039063
1.77066666666667	-0.0433921813964844
1.774	-0.0395774841308594
1.77733333333334	-0.0357627868652344
1.78066666666667	-0.0352859497070313
1.784	-0.0367164611816406
1.78733333333334	-0.0414848327636719
1.79066666666667	-0.0452995300292969
1.794	-0.0524520874023438
1.79733333333334	-0.0638961791992188
1.80066666666667	-0.0753402709960938
1.804	-0.08392333984375
1.80733333333334	-0.0858306884765625
1.81066666666667	-0.0805854797363281
1.814	-0.072479248046875
1.81733333333334	-0.0624656677246094
1.82066666666667	-0.05340576171875
1.824	-0.0481605529785156
1.82733333333334	-0.0438690185546875
1.83066666666667	-0.0457763671875
1.834	-0.0472068786621094
1.83733333333334	-0.0519752502441407
1.84066666666667	-0.0576972961425782
1.844	-0.0629425048828125
1.84733333333334	-0.0691413879394532
1.85066666666667	-0.0681877136230469
1.854	-0.0667572021484375
1.85733333333334	-0.0615119934082032
1.86066666666667	-0.0567436218261719
1.864	-0.0491142272949219
1.86733333333334	-0.0386238098144531
1.87066666666667	-0.0348091125488281
1.874	-0.0333786010742188
1.87733333333334	-0.030517578125
1.88066666666667	-0.0219345092773438
1.884	-0.0166893005371094
1.88733333333334	-0.0157356262207031
1.89066666666667	-0.0133514404296875
1.894	-0.00905990600585938
1.89733333333334	-0.0104904174804688
1.90066666666667	-0.0162124633789063
1.904	-0.0181198120117188
1.90733333333334	-0.0171661376953125
1.91066666666667	-0.0147819519042969
1.914	-0.011444091796875
1.91733333333334	-0.00143051147460938
1.92066666666667	0.0176429748535156
1.924	0.0400543212890625
1.92733333333334	0.0643730163574219
1.93066666666667	0.0872611999511719
1.934	0.1068115234375
1.93733333333334	0.115394592285156
1.94066666666667	0.116348266601563
1.944	0.113964080810547
1.94733333333334	0.113964080810547
1.95066666666667	0.117778778076172
1.954	0.125885009765625
1.95733333333334	0.137805938720703
1.96066666666667	0.145435333251953
1.964	0.150203704833985
1.96733333333334	0.153541564941406
1.97066666666667	0.155448913574219
1.974	0.15401840209961
1.97733333333334	0.147819519042969
1.98066666666667	0.140666961669922
1.984	0.127315521240235
1.98733333333334	0.110626220703125
1.99066666666667	0.0929832458496094
1.994	0.0758171081542969
1.99733333333334	0.0629425048828125
2.00066666666667	0.0519752502441407
2.004	0.049591064453125
2.00733333333334	0.0462532043457031
2.01066666666667	0.0395774841308594
2.014	0.030517578125
2.01733333333334	0.0233650207519531
2.02066666666667	0.0243186950683594
2.024	0.0238418579101563
2.02733333333334	0.0219345092773438
2.03066666666667	0.0238418579101563
2.034	0.0243186950683594
2.03733333333334	0.0247955322265625
2.04066666666667	0.019073486328125
2.044	0.0138282775878906
2.04733333333334	0.0123977661132813
2.05066666666667	0.0143051147460938
2.054	0.0176429748535156
2.05733333333334	0.0157356262207031
2.06066666666667	0.00715255737304688
2.064	-0.0019073486328125
2.06733333333334	-0.011444091796875
2.07066666666667	-0.0243186950683594
2.074	-0.0362396240234375
2.07733333333334	-0.0395774841308594
2.08066666666667	-0.0276565551757813
2.084	-0.0152587890625
2.08733333333334	-0.0095367431640625
2.09066666666667	-0.00810623168945313
2.094	-0.0100135803222656
2.09733333333334	-0.019073486328125
2.10066666666667	-0.034332275390625
2.104	-0.0433921813964844
2.10733333333334	-0.0400543212890625
2.11066666666667	-0.0309944152832031
2.114	-0.0247955322265625
2.11733333333334	-0.0233650207519531
2.12066666666667	-0.0252723693847656
2.124	-0.0300407409667969
2.12733333333334	-0.0424385070800781
2.13066666666667	-0.0567436218261719
2.134	-0.0634193420410157
2.13733333333334	-0.0581741333007813
2.14066666666667	-0.0443458557128906
2.144	-0.0333786010742188
2.14733333333334	-0.0238418579101563
2.15066666666667	-0.0185966491699219
2.154	-0.0171661376953125
2.15733333333334	-0.0181198120117188
2.16066666666667	-0.0181198120117188
2.164	-0.0128746032714844
2.16733333333334	-0.0100135803222656
2.17066666666667	-0.00715255737304688
2.174	-0.00667572021484375
2.17733333333334	-0.00905990600585938
2.18066666666667	-0.0157356262207031
2.184	-0.0233650207519531
2.18733333333334	-0.026702880859375
2.19066666666667	-0.0281333923339844
2.194	-0.0300407409667969
2.19733333333334	-0.0348091125488281
2.20066666666667	-0.0429153442382813
2.204	-0.0505447387695313
2.20733333333334	-0.05340576171875
2.21066666666667	-0.049591064453125
2.214	-0.0452995300292969
2.21733333333334	-0.0457763671875
2.22066666666667	-0.0491142272949219
2.224	-0.0505447387695313
2.22733333333334	-0.0500679016113282
2.23066666666667	-0.0438690185546875
2.234	-0.0309944152832031
2.23733333333334	-0.0095367431640625
2.24066666666667	0.0171661376953125
2.244	0.0400543212890625
2.24733333333334	0.0514984130859375
2.25066666666667	0.0429153442382813
2.254	0.019073486328125
2.25733333333334	-0.0057220458984375
2.26066666666667	-0.0238418579101563
2.264	-0.0329017639160156
2.26733333333334	-0.0367164611816406
2.27066666666667	-0.0329017639160156
2.274	-0.0233650207519531
2.27733333333334	-0.019073486328125
2.28066666666667	-0.02288818359375
2.284	-0.0348091125488281
2.28733333333334	-0.0457763671875
2.29066666666667	-0.0510215759277344
2.294	-0.0524520874023438
2.29733333333334	-0.0553131103515625
2.30066666666667	-0.0643730163574219
2.304	-0.0700950622558594
2.30733333333334	-0.0705718994140625
2.31066666666667	-0.0638961791992188
2.314	-0.06103515625
2.31733333333334	-0.0529289245605469
2.32066666666667	-0.0424385070800781
2.324	-0.0333786010742188
2.32733333333334	-0.0319480895996094
2.33066666666667	-0.0395774841308594
2.334	-0.0443458557128906
2.33733333333334	-0.0467300415039063
2.34066666666667	-0.0433921813964844
2.344	-0.0357627868652344
2.34733333333334	-0.0276565551757813
2.35066666666667	-0.0224113464355469
2.354	-0.0166893005371094
2.35733333333334	-0.0104904174804688
2.36066666666667	-0.00858306884765625
2.364	-0.0157356262207031
2.36733333333334	-0.0262260437011719
2.37066666666667	-0.0271797180175781
2.374	-0.0233650207519531
2.37733333333334	-0.0233650207519531
2.38066666666667	-0.0262260437011719
2.384	-0.0262260437011719
2.38733333333334	-0.0209808349609375
2.39066666666667	-0.0166893005371094
2.394	-0.0205039978027344
2.39733333333334	-0.030517578125
2.40066666666667	-0.0371932983398438
2.404	-0.03814697265625
2.40733333333334	-0.0400543212890625
2.41066666666667	-0.049591064453125
2.414	-0.0538825988769532
2.41733333333334	-0.0462532043457031
2.42066666666667	-0.0348091125488281
2.424	-0.0362396240234375
2.42733333333334	-0.0443458557128906
2.43066666666667	-0.0476837158203125
2.434	-0.0481605529785156
2.43733333333334	-0.0491142272949219
2.44066666666667	-0.0553131103515625
2.444	-0.0519752502441407
2.44733333333334	-0.0462532043457031
2.45066666666667	-0.0414848327636719
2.454	-0.0414848327636719
2.45733333333334	-0.0467300415039063
2.46066666666667	-0.0524520874023438
2.464	-0.0567436218261719
2.46733333333334	-0.0605583190917969
2.47066666666667	-0.0662803649902344
2.474	-0.0705718994140625
2.47733333333334	-0.0715255737304688
2.48066666666667	-0.0634193420410157
2.484	-0.0538825988769532
2.48733333333334	-0.0443458557128906
2.49066666666667	-0.0319480895996094
2.494	-0.0205039978027344
2.49733333333334	-0.0128746032714844
2.50066666666667	-0.0176429748535156
2.504	-0.0276565551757813
2.50733333333334	-0.034332275390625
2.51066666666667	-0.0371932983398438
2.514	-0.03814697265625
2.51733333333334	-0.0352859497070313
2.52066666666667	-0.0252723693847656
2.524	-0.0133514404296875
2.52733333333334	-0.0147819519042969
2.53066666666667	-0.0252723693847656
2.534	-0.0376701354980469
2.53733333333334	-0.0467300415039063
2.54066666666667	-0.0562667846679688
2.544	-0.0624656677246094
2.54733333333334	-0.0567436218261719
2.55066666666667	-0.0467300415039063
2.554	-0.0362396240234375
2.55733333333334	-0.0276565551757813
2.56066666666667	-0.0195503234863281
2.564	-0.0147819519042969
2.56733333333334	-0.019073486328125
2.57066666666667	-0.0276565551757813
2.574	-0.0386238098144531
2.57733333333334	-0.0491142272949219
2.58066666666667	-0.0581741333007813
2.584	-0.0653266906738282
2.58733333333334	-0.0653266906738282
2.59066666666667	-0.0596046447753907
2.594	-0.0548362731933594
2.59733333333334	-0.0543594360351563
2.60066666666667	-0.057220458984375
2.604	-0.06103515625
2.60733333333334	-0.0672340393066407
2.61066666666667	-0.0762939453125
2.614	-0.0791549682617188
2.61733333333334	-0.0720024108886719
2.62066666666667	-0.0605583190917969
2.624	-0.0500679016113282
2.62733333333334	-0.0395774841308594
2.63066666666667	-0.030517578125
2.634	-0.030517578125
2.63733333333334	-0.0357627868652344
2.64066666666667	-0.0391006469726563
2.644	-0.0371932983398438
2.64733333333334	-0.0367164611816406
2.65066666666667	-0.0391006469726563
2.654	-0.0400543212890625
2.65733333333334	-0.0414848327636719
2.66066666666667	-0.0448226928710938
2.664	-0.0514984130859375
2.66733333333334	-0.0562667846679688
2.67066666666667	-0.0538825988769532
2.674	-0.0457763671875
2.67733333333334	-0.0410079956054688
2.68066666666667	-0.0400543212890625
2.684	-0.0438690185546875
2.68733333333334	-0.0467300415039063
2.69066666666667	-0.0486373901367188
2.694	-0.0462532043457031
2.69733333333334	-0.0410079956054688
2.70066666666667	-0.03814697265625
2.704	-0.0376701354980469
2.70733333333334	-0.0386238098144531
2.71066666666667	-0.03814697265625
2.714	-0.0395774841308594
2.71733333333334	-0.0376701354980469
2.72066666666667	-0.0333786010742188
2.724	-0.0219345092773438
2.72733333333334	-0.0109672546386719
2.73066666666667	0
2.734	0.00619888305664063
2.73733333333334	0.00667572021484375
2.74066666666667	0.00524520874023438
2.744	0.00715255737304688
2.74733333333334	0.0100135803222656
2.75066666666667	0.00619888305664063
2.754	-0.00333786010742188
2.75733333333334	-0.0128746032714844
2.76066666666667	-0.0214576721191406
2.764	-0.0348091125488281
2.76733333333334	-0.0491142272949219
2.77066666666667	-0.0634193420410157
2.774	-0.0667572021484375
2.77733333333334	-0.0638961791992188
2.78066666666667	-0.0538825988769532
2.784	-0.0429153442382813
2.78733333333334	-0.034332275390625
2.79066666666667	-0.0247955322265625
2.794	-0.0224113464355469
2.79733333333334	-0.0262260437011719
2.80066666666667	-0.03814697265625
2.804	-0.0519752502441407
2.80733333333334	-0.0629425048828125
2.81066666666667	-0.0696182250976563
2.814	-0.0681877136230469
2.81733333333334	-0.0681877136230469
2.82066666666667	-0.0638961791992188
2.824	-0.0615119934082032
2.82733333333334	-0.0557899475097657
2.83066666666667	-0.0514984130859375
2.834	-0.0486373901367188
2.83733333333334	-0.0457763671875
2.84066666666667	-0.0410079956054688
2.844	-0.0300407409667969
2.84733333333334	-0.0200271606445313
2.85066666666667	-0.0138282775878906
2.854	-0.0133514404296875
2.85733333333334	-0.0128746032714844
2.86066666666667	-0.0166893005371094
2.864	-0.0252723693847656
2.86733333333334	-0.0357627868652344
2.87066666666667	-0.041961669921875
2.874	-0.0433921813964844
2.87733333333334	-0.0462532043457031
2.88066666666667	-0.0519752502441407
2.884	-0.0567436218261719
2.88733333333334	-0.0605583190917969
2.89066666666667	-0.0605583190917969
2.894	-0.0615119934082032
2.89733333333334	-0.0591278076171875
2.90066666666667	-0.0524520874023438
2.904	-0.0472068786621094
2.90733333333334	-0.0433921813964844
2.91066666666667	-0.0491142272949219
2.914	-0.0576972961425782
2.91733333333334	-0.06866455078125
2.92066666666667	-0.0810623168945313
2.924	-0.0891685485839844
2.92733333333334	-0.0963211059570313
2.93066666666667	-0.0982284545898438
2.934	-0.0948905944824219
2.93733333333334	-0.0844001770019531
2.94066666666667	-0.0715255737304688
2.944	-0.0662803649902344
2.94733333333334	-0.0658035278320313
2.95066666666667	-0.0653266906738282
2.954	-0.06103515625
2.95733333333334	-0.0557899475097657
2.96066666666667	-0.0548362731933594
2.964	-0.0510215759277344
2.96733333333334	-0.0486373901367188
2.97066666666667	-0.0491142272949219
2.974	-0.0586509704589844
2.97733333333334	-0.0748634338378907
2.98066666666667	-0.08392333984375
2.984	-0.0863075256347656
2.98733333333334	-0.0829696655273438
2.99066666666667	-0.0777244567871094
2.994	-0.0715255737304688
2.99733333333334	-0.0567436218261719
3.00066666666667	-0.0448226928710938
3.004	-0.0386238098144531
3.00733333333334	-0.0376701354980469
3.01066666666667	-0.0371932983398438
3.014	-0.0309944152832031
3.01733333333334	-0.0338554382324219
3.02066666666667	-0.0395774841308594
3.024	-0.0443458557128906
3.02733333333334	-0.0410079956054688
3.03066666666667	-0.0333786010742188
3.034	-0.0295639038085938
3.03733333333334	-0.026702880859375
3.04066666666667	-0.0243186950683594
3.044	-0.0238418579101563
3.04733333333334	-0.0243186950683594
3.05066666666667	-0.0314712524414063
3.054	-0.0424385070800781
3.05733333333334	-0.0514984130859375
3.06066666666667	-0.06103515625
3.064	-0.0672340393066407
3.06733333333334	-0.0758171081542969
3.07066666666667	-0.0796318054199219
3.074	-0.0829696655273438
3.07733333333334	-0.0867843627929688
3.08066666666667	-0.0844001770019531
3.084	-0.0791549682617188
3.08733333333334	-0.0691413879394532
3.09066666666667	-0.0557899475097657
3.094	-0.0410079956054688
3.09733333333334	-0.0295639038085938
3.10066666666667	-0.0309944152832031
3.104	-0.0367164611816406
3.10733333333334	-0.0405311584472656
3.11066666666667	-0.0410079956054688
3.114	-0.0433921813964844
3.11733333333334	-0.0467300415039063
3.12066666666667	-0.0457763671875
3.124	-0.0410079956054688
3.12733333333334	-0.0376701354980469
3.13066666666667	-0.0414848327636719
3.134	-0.049591064453125
3.13733333333334	-0.0576972961425782
3.14066666666667	-0.0615119934082032
3.144	-0.0677108764648438
3.14733333333334	-0.0739097595214844
3.15066666666667	-0.0743865966796875
3.154	-0.0638961791992188
3.15733333333334	-0.0491142272949219
3.16066666666667	-0.0395774841308594
3.164	-0.0400543212890625
3.16733333333334	-0.0514984130859375
3.17066666666667	-0.0677108764648438
3.174	-0.0815391540527344
3.17733333333334	-0.0901222229003906
3.18066666666667	-0.0944137573242188
3.184	-0.0901222229003906
3.18733333333334	-0.0739097595214844
3.19066666666667	-0.0586509704589844
3.194	-0.0524520874023438
3.19733333333334	-0.0491142272949219
3.20066666666667	-0.041961669921875
3.204	-0.0319480895996094
3.20733333333334	-0.0314712524414063
3.21066666666667	-0.0362396240234375
3.214	-0.0400543212890625
3.21733333333334	-0.0414848327636719
3.22066666666667	-0.0462532043457031
3.224	-0.0562667846679688
3.22733333333334	-0.0634193420410157
3.23066666666667	-0.0619888305664063
3.234	-0.0557899475097657
3.23733333333334	-0.0600814819335938
3.24066666666667	-0.0677108764648438
3.244	-0.0729560852050782
3.24733333333334	-0.0691413879394532
3.25066666666667	-0.0634193420410157
3.254	-0.0605583190917969
3.25733333333334	-0.049591064453125
3.26066666666667	-0.0367164611816406
3.264	-0.0262260437011719
3.26733333333334	-0.0205039978027344
3.27066666666667	-0.0185966491699219
3.274	-0.0214576721191406
3.27733333333334	-0.030517578125
3.28066666666667	-0.03814697265625
3.284	-0.0362396240234375
3.28733333333334	-0.034332275390625
3.29066666666667	-0.0371932983398438
3.294	-0.0462532043457031
3.29733333333334	-0.0457763671875
3.30066666666667	-0.0448226928710938
3.304	-0.0452995300292969
3.30733333333334	-0.0519752502441407
3.31066666666667	-0.0567436218261719
3.314	-0.0548362731933594
3.31733333333334	-0.057220458984375
3.32066666666667	-0.0634193420410157
3.324	-0.072479248046875
3.32733333333334	-0.0734329223632813
3.33066666666667	-0.06866455078125
3.334	-0.06103515625
3.33733333333334	-0.0500679016113282
3.34066666666667	-0.0400543212890625
3.344	-0.0338554382324219
3.34733333333334	-0.0371932983398438
3.35066666666667	-0.0472068786621094
3.354	-0.0615119934082032
3.35733333333334	-0.0767707824707032
3.36066666666667	-0.0844001770019531
3.364	-0.0853538513183594
3.36733333333334	-0.0815391540527344
3.37066666666667	-0.0805854797363281
3.374	-0.0805854797363281
3.37733333333334	-0.0805854797363281
3.38066666666667	-0.0824928283691406
3.384	-0.0886917114257813
3.38733333333334	-0.0944137573242188
3.39066666666667	-0.0929832458496094
3.394	-0.0844001770019531
3.39733333333334	-0.0748634338378907
3.40066666666667	-0.0691413879394532
3.404	-0.0638961791992188
3.40733333333334	-0.0576972961425782
3.41066666666667	-0.049591064453125
3.414	-0.0410079956054688
3.41733333333334	-0.0281333923339844
3.42066666666667	-0.0119209289550781
3.424	-0.00095367431640625
3.42733333333334	0.00286102294921875
3.43066666666667	-0.00286102294921875
3.434	-0.0133514404296875
3.43733333333334	-0.0276565551757813
3.44066666666667	-0.0443458557128906
3.444	-0.0514984130859375
3.44733333333334	-0.0486373901367188
3.45066666666667	-0.0357627868652344
3.454	-0.0209808349609375
3.45733333333334	-0.0128746032714844
3.46066666666667	-0.011444091796875
3.464	-0.0176429748535156
3.46733333333334	-0.0281333923339844
3.47066666666667	-0.03814697265625
3.474	-0.0510215759277344
3.47733333333334	-0.0600814819335938
3.48066666666667	-0.0615119934082032
3.484	-0.0576972961425782
3.48733333333334	-0.0529289245605469
3.49066666666667	-0.0538825988769532
3.494	-0.0500679016113282
3.49733333333334	-0.0429153442382813
3.50066666666667	-0.0348091125488281
3.504	-0.0281333923339844
3.50733333333334	-0.0247955322265625
3.51066666666667	-0.0205039978027344
3.514	-0.0171661376953125
3.51733333333334	-0.0143051147460938
3.52066666666667	-0.0166893005371094
3.524	-0.02288818359375
3.52733333333334	-0.0309944152832031
3.53066666666667	-0.0400543212890625
3.534	-0.0491142272949219
3.53733333333334	-0.0548362731933594
3.54066666666667	-0.0562667846679688
3.544	-0.0519752502441407
3.54733333333334	-0.0448226928710938
3.55066666666667	-0.0352859497070313
3.554	-0.026702880859375
3.55733333333334	-0.0238418579101563
3.56066666666667	-0.0247955322265625
3.564	-0.0295639038085938
3.56733333333334	-0.0324249267578125
3.57066666666667	-0.034332275390625
3.574	-0.0338554382324219
3.57733333333334	-0.034332275390625
3.58066666666667	-0.0371932983398438
3.584	-0.0371932983398438
3.58733333333334	-0.0352859497070313
3.59066666666667	-0.0300407409667969
3.594	-0.0243186950683594
3.59733333333334	-0.0176429748535156
3.60066666666667	-0.0109672546386719
3.604	-0.00524520874023438
3.60733333333334	0.00286102294921875
3.61066666666667	0.00667572021484375
3.614	0.00476837158203125
3.61733333333334	0.00238418579101563
3.62066666666667	0.00810623168945313
3.624	0.0143051147460938
3.62733333333334	0.0128746032714844
3.63066666666667	0.00286102294921875
3.634	-0.0095367431640625
3.63733333333334	-0.0181198120117188
3.64066666666667	-0.0243186950683594
3.644	-0.026702880859375
3.64733333333334	-0.0290870666503906
3.65066666666667	-0.026702880859375
3.654	-0.0185966491699219
3.65733333333334	-0.00762939453125
3.66066666666667	-0.0019073486328125
3.664	-0.00143051147460938
3.66733333333334	-0.00143051147460938
3.67066666666667	0.0019073486328125
3.674	0.00429153442382813
3.67733333333334	0.00286102294921875
3.68066666666667	-0.00333786010742188
3.684	-0.00810623168945313
3.68733333333334	-0.00667572021484375
3.69066666666667	-0.00238418579101563
3.694	-0.00095367431640625
3.69733333333334	-0.00524520874023438
3.70066666666667	-0.0057220458984375
3.704	-0.00476837158203125
3.70733333333334	-0.00095367431640625
3.71066666666667	0.00429153442382813
3.714	0.0176429748535156
3.71733333333334	0.041961669921875
3.72066666666667	0.0715255737304688
3.724	0.0996589660644531
3.72733333333334	0.119209289550781
3.73066666666667	0.133514404296875
3.734	0.137805938720703
3.73733333333334	0.132083892822266
3.74066666666667	0.119686126708985
3.744	0.112056732177735
3.74733333333334	0.111103057861328
3.75066666666667	0.111579895019531
3.754	0.112533569335938
3.75733333333334	0.116825103759766
3.76066666666667	0.1220703125
3.764	0.122547149658203
3.76733333333334	0.118255615234375
3.77066666666667	0.111579895019531
3.774	0.105857849121094
3.77733333333334	0.0944137573242188
3.78066666666667	0.0815391540527344
3.784	0.0715255737304688
3.78733333333334	0.0677108764648438
3.79066666666667	0.0691413879394532
3.794	0.0715255737304688
3.79733333333334	0.0782012939453125
3.80066666666667	0.0891685485839844
3.804	0.103473663330078
3.80733333333334	0.10824203491211
3.81066666666667	0.103473663330078
3.814	0.103473663330078
3.81733333333334	0.117301940917969
3.82066666666667	0.142097473144531
3.824	0.170230865478516
3.82733333333334	0.210285186767578
3.83066666666667	0.269889831542969
3.834	0.339508056640625
3.83733333333334	0.417709350585938
3.84066666666667	0.506401062011719
3.844	0.613689422607422
3.84733333333334	0.744819641113282
3.85066666666667	0.899791717529297
3.854	1.08432769775391
3.85733333333334	1.28412246704102
3.86066666666667	1.49393081665039
3.864	1.71518325805664
3.86733333333334	1.94454193115235
3.87066666666667	2.17866897583008
3.874	2.40755081176758
3.87733333333334	2.63786315917969
3.88066666666667	2.86912918090821
3.884	3.09133529663086
3.88733333333334	3.29065322875977
3.89066666666667	3.45897674560547
3.894	3.59487533569336
3.89733333333334	3.6916732788086
3.90066666666667	3.74507904052735
3.904	3.75938415527344
3.90733333333334	3.74555587768555
3.91066666666667	3.70645523071289
3.914	3.6458969116211
3.91733333333334	3.56769561767578
3.92066666666667	3.4785270690918
3.924	3.38554382324219
3.92733333333334	3.28588485717774
3.93066666666667	3.19433212280274
3.934	3.12471389770508
3.93733333333334	3.08370590209961
3.94066666666667	3.08561325073242
3.944	3.13234329223633
3.94733333333334	3.24440002441406
3.95066666666667	3.43036651611328
3.954	3.70502471923828
3.95733333333334	4.07886505126953
3.96066666666667	4.55904006958008
3.964	5.15985488891602
3.96733333333334	5.88655471801758
3.97066666666667	6.73437118530274
3.974	7.68375396728516
3.97733333333334	8.72516632080078
3.98066666666667	9.84001159667969
3.984	11.0068321228028
3.98733333333334	12.1870040893555
3.99066666666667	13.3399963378906
3.994	14.4338607788086
3.99733333333334	15.4309272766113
4.00066666666667	16.294002532959
4.004	16.9858932495117
4.00733333333334	17.4837112426758
4.01066666666667	17.7831649780274
4.014	17.8885459899903
4.01733333333334	17.8060531616211
4.02066666666667	17.5533294677735
4.024	17.1456336975098
4.02733333333334	16.6068077087403
4.03066666666667	15.9549713134766
4.034	15.2063369750977
4.03733333333334	14.3852233886719
4.04066666666667	13.5078430175781
4.044	12.5956535339356
4.04733333333334	11.6682052612305
4.05066666666667	10.7402801513672
4.054	9.83190536499024
4.05733333333334	8.94975662231446
4.06066666666667	8.10670852661133
4.064	7.31039047241211
4.06733333333334	6.57081604003907
4.07066666666667	5.89561462402344
4.074	5.27715682983399
4.07733333333334	4.71544265747071
4.08066666666667	4.21190261840821
4.084	3.77321243286133
4.08733333333334	3.39078903198242
4.09066666666667	3.06177139282227
4.094	2.78091430664063
4.09733333333334	2.55489349365235
4.10066666666667	2.3794174194336
4.104	2.24828720092774
4.10733333333334	2.15816497802735
4.11066666666667	2.09903717041016
4.114	2.06708908081055
4.11733333333334	2.05516815185547
4.12066666666667	2.0589828491211
4.124	2.07614898681641
4.12733333333334	2.09951400756836
4.13066666666667	2.13193893432617
4.134	2.17580795288086
4.13733333333334	2.227783203125
4.14066666666667	2.28500366210938
4.144	2.34127044677735
4.14733333333334	2.40087509155274
4.15066666666667	2.46000289916992
4.154	2.52056121826172
4.15733333333334	2.58445739746094
4.16066666666667	2.65312194824219
4.164	2.72464752197266
4.16733333333334	2.79426574707031
4.17066666666667	2.85959243774414
4.174	2.92015075683594
4.17733333333334	2.9749870300293
4.18066666666667	3.02314758300781
4.184	3.06892395019531
4.18733333333334	3.11136245727539
4.19066666666667	3.15618515014649
4.194	3.2033920288086
4.19733333333334	3.25107574462891
4.20066666666667	3.2949447631836
4.204	3.32689285278321
4.20733333333334	3.35550308227539
4.21066666666667	3.38411331176758
4.214	3.41224670410156
4.21733333333334	3.43704223632813
4.22066666666667	3.45993041992188
4.224	3.48758697509766
4.22733333333334	3.51428985595703
4.23066666666667	3.53431701660156
4.234	3.54671478271485
4.23733333333334	3.55243682861328
4.24066666666667	3.55052947998047
4.244	3.54051589965821
4.24733333333334	3.52811813354492
4.25066666666667	3.51953506469727
4.254	3.51524353027344
4.25733333333334	3.51142883300781
4.26066666666667	3.5090446472168
4.264	3.49998474121094
4.26733333333334	3.48234176635742
4.27066666666667	3.45659255981446
4.274	3.43036651611328
4.27733333333334	3.40795516967774
4.28066666666667	3.38554382324219
4.284	3.36456298828125
4.28733333333334	3.34358215332031
4.29066666666667	3.3259391784668
4.294	3.30114364624024
4.29733333333334	3.26776504516602
4.30066666666667	3.23820114135742
4.304	3.22341918945313
4.30733333333334	3.2191276550293
4.31066666666667	3.21054458618164
4.314	3.19814682006836
4.31733333333334	3.18717956542969
4.32066666666667	3.17716598510742
4.324	3.16238403320313
4.32733333333334	3.14378738403321
4.33066666666667	3.12566757202149
4.334	3.11040878295899
4.33733333333334	3.09371948242188
4.34066666666667	3.07703018188477
4.344	3.06272506713867
4.34733333333334	3.0512809753418
4.35066666666667	3.0512809753418
4.354	3.05795669555664
4.35733333333334	3.07035446166992
4.36066666666667	3.07798385620117
4.364	3.08561325073242
4.36733333333334	3.09419631958008
4.37066666666667	3.10087203979492
4.374	3.10182571411133
4.37733333333334	3.0975341796875
4.38066666666667	3.09371948242188
4.384	3.08275222778321
4.38733333333334	3.06558609008789
4.39066666666667	3.03983688354492
4.394	3.01551818847656
4.39733333333334	2.98929214477539
4.40066666666667	2.9597282409668
4.404	2.92491912841797
4.40733333333334	2.88867950439453
4.41066666666667	2.85625457763672
4.414	2.82049179077149
4.41733333333334	2.78234481811524
4.42066666666667	2.74038314819336
4.424	2.70414352416992
4.42733333333334	2.6693344116211
4.43066666666667	2.63023376464844
4.434	2.58684158325196
4.43733333333334	2.54249572753906
4.44066666666667	2.5019645690918
4.444	2.46143341064453
4.44733333333334	2.41899490356446
4.45066666666667	2.38037109375
4.454	2.34746932983399
4.45733333333334	2.31742858886719
4.46066666666667	2.28357315063477
4.464	2.24447250366211
4.46733333333334	2.2115707397461
4.47066666666667	2.18391418457031
4.474	2.16436386108399
4.47733333333334	2.14862823486328
4.48066666666667	2.14433670043946
4.484	2.14767456054688
4.48733333333334	2.14624404907227
4.49066666666667	2.13670730590821
4.494	2.12430953979492
4.49733333333334	2.12335586547852
4.50066666666667	2.13289260864258
4.504	2.1510124206543
4.50733333333334	2.17390060424805
4.51066666666667	2.20060348510742
4.514	2.22444534301758
4.51733333333334	2.24971771240235
4.52066666666667	2.27165222167969
4.524	2.28929519653321
4.52733333333334	2.30169296264649
4.53066666666667	2.31504440307617
4.534	2.32887268066406
4.53733333333334	2.32934951782227
4.54066666666667	2.31790542602539
4.544	2.30216979980469
4.54733333333334	2.28643417358399
4.55066666666667	2.25877761840821
4.554	2.21967697143555
4.55733333333334	2.17342376708985
4.56066666666667	2.11906433105469
4.564	2.05707550048828
4.56733333333334	1.98888778686524
4.57066666666667	1.92642211914063
4.574	1.86204910278321
4.57733333333334	1.79767608642578
4.58066666666667	1.73759460449219
4.584	1.68514251708985
4.58733333333334	1.63412094116211
4.59066666666667	1.57690048217774
4.594	1.52397155761719
4.59733333333334	1.47533416748047
4.60066666666667	1.43289566040039
4.604	1.38664245605469
4.60733333333334	1.34038925170899
4.61066666666667	1.29747390747071
4.614	1.25455856323242
4.61733333333334	1.20687484741211
4.62066666666667	1.15394592285156
4.624	1.10340118408203
4.62733333333334	1.05714797973633
4.63066666666667	1.01232528686524
4.634	0.96893310546875
4.63733333333334	0.929832458496094
4.64066666666667	0.89406967163086
4.644	0.860214233398438
4.64733333333334	0.830650329589844
4.65066666666667	0.8087158203125
4.654	0.792503356933594
4.65733333333334	0.780582427978516
4.66066666666667	0.774860382080078
4.664	0.772953033447266
4.66733333333334	0.77199935913086
4.67066666666667	0.765323638916016
4.674	0.757694244384766
4.67733333333334	0.750064849853516
4.68066666666667	0.741958618164063
4.684	0.731468200683594
4.68733333333334	0.719547271728516
4.69066666666667	0.716686248779297
4.694	0.7171630859375
4.69733333333334	0.715255737304688
4.70066666666667	0.704288482666016
4.704	0.690460205078125
4.70733333333334	0.674724578857422
4.71066666666667	0.660896301269532
4.714	0.647544860839844
4.71733333333334	0.637054443359375
4.72066666666667	0.629425048828125
4.724	0.622749328613282
4.72733333333334	0.615119934082032
4.73066666666667	0.60415267944336
4.734	0.5950927734375
4.73733333333334	0.592231750488282
4.74066666666667	0.590324401855469
4.744	0.594139099121094
4.74733333333334	0.602245330810547
4.75066666666667	0.608444213867188
4.754	0.605106353759766
4.75733333333334	0.593662261962891
4.76066666666667	0.582218170166016
4.764	0.576972961425782
4.76733333333334	0.57220458984375
4.77066666666667	0.570297241210938
4.774	0.574111938476563
4.77733333333334	0.584602355957032
4.78066666666667	0.593185424804688
4.784	0.595569610595703
4.78733333333334	0.592231750488282
4.79066666666667	0.586986541748047
4.794	0.576019287109375
4.79733333333334	0.561237335205078
4.80066666666667	0.550270080566407
4.804	0.542163848876953
4.80733333333334	0.539779663085938
4.81066666666667	0.536918640136719
4.814	0.536918640136719
4.81733333333334	0.54168701171875
4.82066666666667	0.545024871826172
4.824	0.543594360351563
4.82733333333334	0.53548812866211
4.83066666666667	0.52642822265625
4.834	0.520706176757813
4.83733333333334	0.510692596435547
4.84066666666667	0.499725341796875
4.844	0.491142272949219
4.84733333333334	0.485420227050781
4.85066666666667	0.482559204101563
4.854	0.478267669677735
4.85733333333334	0.478267669677735
4.86066666666667	0.478744506835938
4.864	0.480175018310547
4.86733333333334	0.483512878417969
4.87066666666667	0.486850738525391
4.874	0.48971176147461
4.87733333333334	0.48971176147461
4.88066666666667	0.48971176147461
4.884	0.487804412841797
4.88733333333334	0.485420227050781
4.89066666666667	0.48208236694336
4.894	0.481128692626953
4.89733333333334	0.481128692626953
4.90066666666667	0.478744506835938
4.904	0.475406646728516
4.90733333333334	0.477313995361328
4.91066666666667	0.486373901367188
4.914	0.496864318847656
4.91733333333334	0.499248504638672
4.92066666666667	0.496864318847656
4.924	0.492572784423828
4.92733333333334	0.48828125
4.93066666666667	0.48065185546875
4.934	0.468730926513672
4.93733333333334	0.461578369140625
4.94066666666667	0.465869903564453
4.944	0.478744506835938
4.94733333333334	0.492095947265625
4.95066666666667	0.498771667480469
4.954	0.505924224853516
4.95733333333334	0.514984130859375
4.96066666666667	0.519275665283203
4.964	0.517368316650391
4.96733333333334	0.507831573486328
4.97066666666667	0.500202178955078
4.974	0.488758087158203
4.97733333333334	0.479221343994141
4.98066666666667	0.472068786621094
4.984	0.469207763671875
4.98733333333334	0.471115112304688
4.99066666666667	0.47445297241211
4.994	0.482559204101563
4.99733333333334	0.489234924316406
5.00066666666667	0.499248504638672
5.004	0.510215759277344
5.00733333333334	0.516891479492188
5.01066666666667	0.517368316650391
5.014	0.504493713378907
5.01733333333334	0.488758087158203
5.02066666666667	0.468254089355469
5.024	0.446796417236328
5.02733333333334	0.426292419433594
5.03066666666667	0.412464141845703
5.034	0.408172607421875
5.03733333333334	0.407695770263672
5.04066666666667	0.406265258789063
5.044	0.394344329833985
5.04733333333334	0.380516052246094
5.05066666666667	0.362396240234375
5.054	0.349521636962891
5.05733333333334	0.336170196533203
5.06066666666667	0.324249267578125
5.064	0.316619873046875
5.06733333333334	0.308990478515625
5.07066666666667	0.301361083984375
5.074	0.287532806396485
5.07733333333334	0.274181365966797
5.08066666666667	0.258922576904297
5.084	0.247955322265625
5.08733333333334	0.240325927734375
5.09066666666667	0.239372253417969
5.094	0.243663787841797
5.09733333333334	0.253677368164063
5.10066666666667	0.261306762695313
5.104	0.264644622802735
5.10733333333334	0.269889831542969
5.11066666666667	0.275611877441406
5.114	0.274658203125
5.11733333333334	0.263690948486328
5.12066666666667	0.252723693847656
5.124	0.250339508056641
5.12733333333334	0.251293182373047
5.13066666666667	0.255584716796875
5.134	0.267505645751953
5.13733333333334	0.288009643554688
5.14066666666667	0.30660629272461
5.144	0.316143035888672
5.14733333333334	0.325202941894531
5.15066666666667	0.334739685058594
5.154	0.346660614013672
5.15733333333334	0.358104705810547
5.16066666666667	0.374317169189453
5.164	0.391960144042969
5.16733333333334	0.408649444580078
5.17066666666667	0.420570373535156
5.174	0.43487548828125
5.17733333333334	0.453948974609375
5.18066666666667	0.470161437988281
5.184	0.484466552734375
5.18733333333334	0.495433807373047
5.19066666666667	0.506401062011719
5.194	0.514030456542969
5.19733333333334	0.519752502441407
5.20066666666667	0.529766082763672
5.204	0.545501708984375
5.20733333333334	0.565052032470703
5.21066666666667	0.583648681640625
5.214	0.591754913330078
5.21733333333334	0.589847564697266
5.22066666666667	0.583648681640625
5.224	0.576496124267578
5.22733333333334	0.562667846679688
5.23066666666667	0.542163848876953
5.234	0.523567199707032
5.23733333333334	0.508308410644532
5.24066666666667	0.487804412841797
5.244	0.458717346191406
5.24733333333334	0.42867660522461
5.25066666666667	0.402450561523438
5.254	0.378131866455078
5.25733333333334	0.354766845703125
5.26066666666667	0.335693359375
5.264	0.318527221679688
5.26733333333334	0.297069549560547
5.27066666666667	0.265121459960938
5.274	0.226020812988281
5.27733333333334	0.186443328857422
5.28066666666667	0.143051147460938
5.284	0.0996589660644531
5.28733333333334	0.0591278076171875
5.29066666666667	0.030517578125
5.294	0.00810623168945313
5.29733333333334	-0.0162124633789063
5.30066666666667	-0.0352859497070313
5.304	-0.0510215759277344
5.30733333333334	-0.0658035278320313
5.31066666666667	-0.0886917114257813
5.314	-0.112533569335938
5.31733333333334	-0.127315521240235
5.32066666666667	-0.141143798828125
5.324	-0.154495239257813
5.32733333333334	-0.166893005371094
5.33066666666667	-0.171661376953125
5.334	-0.171184539794922
5.33733333333334	-0.174045562744141
5.34066666666667	-0.17690658569336
5.344	-0.182628631591797
5.34733333333334	-0.189781188964844
5.35066666666667	-0.200271606445313
5.354	-0.213623046875
5.35733333333334	-0.227451324462891
5.36066666666667	-0.240802764892578
5.364	-0.252246856689453
5.36733333333334	-0.266075134277344
5.37066666666667	-0.28371810913086
5.374	-0.30517578125
5.37733333333334	-0.325202941894531
5.38066666666667	-0.339984893798828
5.384	-0.347614288330078
5.38733333333334	-0.348567962646485
5.39066666666667	-0.344276428222656
5.394	-0.340938568115235
5.39733333333334	-0.345230102539063
5.40066666666667	-0.357627868652344
5.404	-0.376701354980469
5.40733333333334	-0.401973724365235
5.41066666666667	-0.433921813964844
5.414	-0.460147857666016
5.41733333333334	-0.478744506835938
5.42066666666667	-0.489234924316406
5.424	-0.494480133056641
5.42733333333334	-0.491619110107422
5.43066666666667	-0.481128692626953
5.434	-0.477313995361328
5.43733333333334	-0.477790832519531
5.44066666666667	-0.484943389892578
5.444	-0.494480133056641
5.44733333333334	-0.5035400390625
5.45066666666667	-0.511646270751953
5.454	-0.513553619384766
5.45733333333334	-0.518798828125
5.46066666666667	-0.529766082763672
5.464	-0.546455383300782
5.46733333333334	-0.567436218261719
5.47066666666667	-0.586986541748047
5.474	-0.608921051025391
5.47733333333334	-0.627517700195313
5.48066666666667	-0.639915466308594
5.484	-0.647068023681641
5.48733333333334	-0.655174255371094
5.49066666666667	-0.668525695800782
5.494	-0.683307647705078
5.49733333333334	-0.701904296875
5.50066666666667	-0.723361968994141
5.504	-0.748157501220703
5.50733333333334	-0.773429870605469
5.51066666666667	-0.793933868408203
5.514	-0.815868377685547
5.51733333333334	-0.834465026855469
5.52066666666667	-0.851631164550781
5.524	-0.864505767822266
5.52733333333334	-0.878334045410156
5.53066666666667	-0.897884368896485
5.534	-0.916481018066406
5.53733333333334	-0.933647155761719
5.54066666666667	-0.950813293457031
5.544	-0.974655151367188
5.54733333333334	-1.00135803222656
5.55066666666667	-1.02519989013672
5.554	-1.04284286499024
5.55733333333334	-1.05953216552735
5.56066666666667	-1.07622146606446
5.564	-1.09195709228516
5.56733333333334	-1.10530853271485
5.57066666666667	-1.11818313598633
5.574	-1.13725662231446
5.57733333333334	-1.16348266601563
5.58066666666667	-1.19590759277344
5.584	-1.22833251953125
5.58733333333334	-1.2664794921875
5.59066666666667	-1.30891799926758
5.594	-1.34944915771485
5.59733333333334	-1.38044357299805
5.60066666666667	-1.40190124511719
5.604	-1.41716003417969
5.60733333333334	-1.42383575439453
5.61066666666667	-1.42145156860352
5.614	-1.4181137084961
5.61733333333334	-1.4190673828125
5.62066666666667	-1.43003463745117
5.624	-1.44529342651367
5.62733333333334	-1.4643669128418
5.63066666666667	-1.48677825927735
5.634	-1.50585174560547
5.63733333333334	-1.52111053466797
5.64066666666667	-1.52778625488281
5.644	-1.53303146362305
5.64733333333334	-1.53684616088867
5.65066666666667	-1.53970718383789
5.654	-1.54733657836914
5.65733333333334	-1.55735015869141
5.66066666666667	-1.56736373901367
5.664	-1.57737731933594
5.66733333333334	-1.5859603881836
5.67066666666667	-1.59931182861328
5.674	-1.60837173461914
5.67733333333334	-1.61266326904297
5.68066666666667	-1.61600112915039
5.684	-1.62076950073242
5.68733333333334	-1.62887573242188
5.69066666666667	-1.6317367553711
5.694	-1.6317367553711
5.69733333333334	-1.6322135925293
5.70066666666667	-1.63507461547852
5.704	-1.63984298706055
5.70733333333334	-1.64222717285156
5.71066666666667	-1.64365768432617
5.714	-1.64318084716797
5.71733333333334	-1.64318084716797
5.72066666666667	-1.63888931274414
5.724	-1.63364410400391
5.72733333333334	-1.62506103515625
5.73066666666667	-1.6164779663086
5.734	-1.61314010620117
5.73733333333334	-1.61981582641602
5.74066666666667	-1.63555145263672
5.744	-1.64651870727539
5.74733333333334	-1.65748596191406
5.75066666666667	-1.66845321655274
5.754	-1.67894363403321
5.75733333333334	-1.67655944824219
5.76066666666667	-1.66797637939453
5.764	-1.65748596191406
5.76733333333334	-1.64651870727539
5.77066666666667	-1.63459777832031
5.774	-1.62506103515625
5.77733333333334	-1.6169548034668
5.78066666666667	-1.60551071166992
5.784	-1.59740447998047
5.78733333333334	-1.59358978271485
5.79066666666667	-1.59072875976563
5.794	-1.58119201660156
5.79733333333334	-1.57213211059571
5.80066666666667	-1.56307220458985
5.804	-1.55258178710938
5.80733333333334	-1.5411376953125
5.81066666666667	-1.53446197509766
5.814	-1.53732299804688
5.81733333333334	-1.54399871826172
5.82066666666667	-1.55162811279297
5.824	-1.55878067016602
5.82733333333334	-1.56307220458985
5.83066666666667	-1.56116485595703
5.834	-1.55067443847656
5.83733333333334	-1.53684616088867
5.84066666666667	-1.52254104614258
5.844	-1.50823593139649
5.84733333333334	-1.49631500244141
5.85066666666667	-1.49154663085938
5.854	-1.49202346801758
5.85733333333334	-1.49345397949219
5.86066666666667	-1.495361328125
5.864	-1.50060653686524
5.86733333333334	-1.50775909423828
5.87066666666667	-1.51443481445313
5.874	-1.51777267456055
5.87733333333334	-1.52015686035156
5.88066666666667	-1.52254104614258
5.884	-1.52254104614258
5.88733333333334	-1.52063369750977
5.89066666666667	-1.51777267456055
5.894	-1.51777267456055
5.89733333333334	-1.5254020690918
5.90066666666667	-1.53875350952149
5.904	-1.55782699584961
5.90733333333334	-1.57642364501953
5.91066666666667	-1.59263610839844
5.914	-1.61314010620117
5.91733333333334	-1.63555145263672
5.92066666666667	-1.66034698486328
5.924	-1.68466567993164
5.92733333333334	-1.71375274658203
5.93066666666667	-1.75237655639649
5.934	-1.79719924926758
5.93733333333334	-1.8458366394043
5.94066666666667	-1.89828872680664
5.944	-1.95598602294922
5.94733333333334	-2.01988220214844
5.95066666666667	-2.08330154418946
5.954	-2.14433670043946
5.95733333333334	-2.20489501953125
5.96066666666667	-2.2726058959961
5.964	-2.35128402709961
5.96733333333334	-2.43663787841797
5.97066666666667	-2.53534317016602
5.974	-2.64120101928711
5.97733333333334	-2.75850296020508
5.98066666666667	-2.87771224975586
5.984	-3.00264358520508
5.98733333333334	-3.13282012939453
5.99066666666667	-3.27014923095703
5.994	-3.41129302978516
5.99733333333334	-3.55339050292969
6.00066666666667	-3.69691848754883
6.004	-3.83424758911133
6.00733333333334	-3.96823883056641
6.01066666666667	-4.09555435180664
6.014	-4.23002243041992
6.01733333333334	-4.36878204345703
6.02066666666667	-4.50611114501953
6.024	-4.64153289794922
6.02733333333334	-4.77361679077149
6.03066666666667	-4.90427017211914
6.034	-5.02204895019532
6.03733333333334	-5.13315200805664
6.04066666666667	-5.24425506591797
6.044	-5.35774230957032
6.04733333333334	-5.46932220458985
6.05066666666667	-5.57613372802735
6.054	-5.68294525146485
6.05733333333334	-5.78737258911133
6.06066666666667	-5.8889389038086
6.064	-5.97953796386719
6.06733333333334	-6.06155395507813
6.07066666666667	-6.14356994628907
6.074	-6.2246322631836
6.07733333333334	-6.3014030456543
6.08066666666667	-6.36577606201172
6.084	-6.42681121826172
6.08733333333334	-6.48546218872071
6.09066666666667	-6.53934478759766
6.094	-6.58178329467774
6.09733333333334	-6.61802291870117
6.10066666666667	-6.65140151977539
6.104	-6.6823959350586
6.10733333333334	-6.71148300170899
6.11066666666667	-6.73341751098633
6.114	-6.75487518310547
6.11733333333334	-6.77537918090821
6.12066666666667	-6.79969787597657
6.124	-6.82163238525391
6.12733333333334	-6.83784484863282
6.13066666666667	-6.84595108032227
6.134	-6.85262680053711
6.13733333333334	-6.85739517211914
6.14066666666667	-6.85644149780274
6.144	-6.84833526611328
6.14733333333334	-6.84118270874024
6.15066666666667	-6.83689117431641
6.154	-6.8354606628418
6.15733333333334	-6.82878494262696
6.16066666666667	-6.81781768798828
6.164	-6.805419921875
6.16733333333334	-6.7896842956543
6.17066666666667	-6.77156448364258
6.174	-6.74676895141602
6.17733333333334	-6.72340393066407
6.18066666666667	-6.70194625854492
6.184	-6.67858123779297
6.18733333333334	-6.65330886840821
6.19066666666667	-6.62946701049805
6.194	-6.61039352416992
6.19733333333334	-6.591796875
6.20066666666667	-6.56795501708985
6.204	-6.5455436706543
6.20733333333334	-6.52027130126953
6.21066666666667	-6.48975372314453
6.214	-6.45017623901367
6.21733333333334	-6.40535354614258
6.22066666666667	-6.36148452758789
6.224	-6.31284713745117
6.22733333333334	-6.26850128173828
6.23066666666667	-6.22797012329102
6.234	-6.19220733642578
6.23733333333334	-6.15072250366211
6.24066666666667	-6.1025619506836
6.244	-6.05487823486328
6.24733333333334	-6.00719451904297
6.25066666666667	-5.95855712890625
6.254	-5.90801239013672
6.25733333333334	-5.85556030273438
6.26066666666667	-5.80263137817383
6.264	-5.74731826782227
6.26733333333334	-5.69295883178711
6.27066666666667	-5.63716888427735
6.274	-5.57756423950196
6.27733333333334	-5.52177429199219
6.28066666666667	-5.47599792480469
6.284	-5.43403625488282
6.28733333333334	-5.38778305053711
6.29066666666667	-5.33866882324219
6.294	-5.28955459594727
6.29733333333334	-5.2328109741211
6.30066666666667	-5.16414642333985
6.304	-5.08880615234375
6.30733333333334	-5.01346588134766
6.31066666666667	-4.93574142456055
6.314	-4.852294921875
6.31733333333334	-4.76598739624024
6.32066666666667	-4.67777252197266
6.324	-4.5919418334961
6.32733333333334	-4.50181961059571
6.33066666666667	-4.41074371337891
6.334	-4.3172836303711
6.33733333333334	-4.22430038452149
6.34066666666667	-4.13274765014649
6.344	-4.03928756713867
6.34733333333334	-3.94392013549805
6.35066666666667	-3.84330749511719
6.354	-3.7384033203125
6.35733333333334	-3.62825393676758
6.36066666666667	-3.51858139038086
6.364	-3.40890884399414
6.36733333333334	-3.30018997192383
6.37066666666667	-3.19433212280274
6.374	-3.08895111083985
6.37733333333334	-2.98643112182617
6.38066666666667	-2.88057327270508
6.384	-2.77185440063477
6.38733333333334	-2.65979766845703
6.39066666666667	-2.53772735595703
6.394	-2.41613388061524
6.39733333333334	-2.30026245117188
6.40066666666667	-2.19202041625977
6.404	-2.08806991577149
6.40733333333334	-1.98411941528321
6.41066666666667	-1.89304351806641
6.414	-1.80578231811524
6.41733333333334	-1.71852111816406
6.42066666666667	-1.63030624389649
6.424	-1.54733657836914
6.42733333333334	-1.46961212158203
6.43066666666667	-1.39522552490235
6.434	-1.32942199707031
6.43733333333334	-1.27315521240235
6.44066666666667	-1.21784210205078
6.444	-1.15633010864258
6.44733333333334	-1.09577178955078
6.45066666666667	-1.03425979614258
6.454	-0.972747802734375
6.45733333333334	-0.908374786376953
6.46066666666667	-0.849246978759766
6.464	-0.798702239990235
6.46733333333334	-0.751018524169922
6.47066666666667	-0.708103179931641
6.474	-0.670433044433594
6.47733333333334	-0.641345977783203
6.48066666666667	-0.615596771240235
6.484	-0.58889389038086
6.48733333333334	-0.5645751953125
6.49066666666667	-0.542640686035157
6.494	-0.521659851074219
6.49733333333334	-0.500679016113282
6.50066666666667	-0.481605529785156
6.504	-0.466346740722656
6.50733333333334	-0.452041625976563
6.51066666666667	-0.430583953857422
6.514	-0.402927398681641
6.51733333333334	-0.374317169189453
6.52066666666667	-0.348567962646485
6.524	-0.330924987792969
6.52733333333334	-0.314712524414063
6.53066666666667	-0.302314758300781
6.534	-0.290870666503906
6.53733333333334	-0.279426574707031
6.54066666666667	-0.269412994384766
6.544	-0.256538391113281
6.54733333333334	-0.244140625
6.55066666666667	-0.229358673095703
6.554	-0.216960906982422
6.55733333333334	-0.201702117919922
6.56066666666667	-0.187873840332031
6.564	-0.172615051269531
6.56733333333334	-0.156879425048828
6.57066666666667	-0.142574310302735
6.574	-0.131607055664063
6.57733333333334	-0.127315521240235
6.58066666666667	-0.115394592285156
6.584	-0.09918212890625
6.58733333333334	-0.0824928283691406
6.59066666666667	-0.0700950622558594
6.594	-0.0581741333007813
6.59733333333334	-0.0438690185546875
6.60066666666667	-0.0295639038085938
6.604	-0.0147819519042969
6.60733333333334	0.00238418579101563
6.61066666666667	0.0166893005371094
6.614	0.0238418579101563
6.61733333333334	0.0319480895996094
6.62066666666667	0.0433921813964844
6.624	0.0600814819335938
6.62733333333334	0.072479248046875
6.63066666666667	0.0872611999511719
6.634	0.110149383544922
6.63733333333334	0.139236450195313
6.64066666666667	0.162124633789063
6.644	0.176429748535156
6.64733333333334	0.187873840332031
6.65066666666667	0.200748443603516
6.654	0.208854675292969
6.65733333333334	0.210762023925781
6.66066666666667	0.214099884033203
6.664	0.214576721191406
[truncated: 4,006 more rows]
