# Supplementary material for: Phase-Specific Parameter Estimation in Chiral HPLC Using 1‑Site, 2‑Site Stochastic Models, and Unified Equation Approach
Source: Anal Chem. 2026 Apr 29;98(18):13925–39. doi: 10.1021/acs.analchem.6c01634 (PMC13177292; doi:10.1021/acs.analchem.6c01634)
Supplement: Supplementary file 2 [file ac6c01634_si_002.zip › SupportingInformation/03_data_allEluents/LORA_ACN_CELL2_05_20.CSV]

0.00116666666666667	0.0319480895996094
0.0045	0.0314712524414063
0.00783333333333334	0.0333786010742188
0.0111666666666667	0.0348091125488281
0.0145	0.0371932983398438
0.0178333333333334	0.0462532043457031
0.0211666666666667	0.0519752502441407
0.0245	0.0500679016113282
0.0278333333333334	0.0481605529785156
0.0311666666666667	0.0510215759277344
0.0345	0.0600814819335938
0.0378333333333334	0.0643730163574219
0.0411666666666667	0.0638961791992188
0.0445	0.0619888305664063
0.0478333333333334	0.0629425048828125
0.0511666666666667	0.0638961791992188
0.0545	0.0643730163574219
0.0578333333333334	0.0638961791992188
0.0611666666666667	0.0653266906738282
0.0645	0.0677108764648438
0.0678333333333334	0.0672340393066407
0.0711666666666667	0.0662803649902344
0.0745	0.0634193420410157
0.0778333333333334	0.0619888305664063
0.0811666666666667	0.0643730163574219
0.0845	0.0700950622558594
0.0878333333333334	0.0786781311035157
0.0911666666666667	0.080108642578125
0.0945	0.0753402709960938
0.0978333333333334	0.0634193420410157
0.101166666666667	0.0486373901367188
0.1045	0.0391006469726563
0.107833333333334	0.0333786010742188
0.111166666666667	0.0324249267578125
0.1145	0.0357627868652344
0.117833333333334	0.0424385070800781
0.121166666666667	0.0486373901367188
0.1245	0.0543594360351563
0.127833333333334	0.0586509704589844
0.131166666666667	0.0619888305664063
0.1345	0.0653266906738282
0.137833333333334	0.0739097595214844
0.141166666666667	0.0863075256347656
0.1445	0.0891685485839844
0.147833333333334	0.0834465026855469
0.151166666666667	0.0748634338378907
0.1545	0.0672340393066407
0.157833333333334	0.0548362731933594
0.161166666666667	0.0433921813964844
0.1645	0.0448226928710938
0.167833333333334	0.0605583190917969
0.171166666666667	0.080108642578125
0.1745	0.0948905944824219
0.177833333333334	0.105381011962891
0.181166666666667	0.105857849121094
0.1845	0.0982284545898438
0.187833333333334	0.0805854797363281
0.191166666666667	0.0629425048828125
0.1945	0.049591064453125
0.197833333333334	0.0414848327636719
0.201166666666667	0.0405311584472656
0.2045	0.041961669921875
0.207833333333334	0.0448226928710938
0.211166666666667	0.0467300415039063
0.2145	0.0514984130859375
0.217833333333334	0.0553131103515625
0.221166666666667	0.0548362731933594
0.2245	0.0505447387695313
0.227833333333334	0.0519752502441407
0.231166666666667	0.0538825988769532
0.2345	0.0562667846679688
0.237833333333334	0.0653266906738282
0.241166666666667	0.0762939453125
0.2445	0.0886917114257813
0.247833333333334	0.0939369201660156
0.251166666666667	0.102519989013672
0.2545	0.110626220703125
0.257833333333334	0.114917755126953
0.261166666666667	0.11587142944336
0.2645	0.112056732177735
0.267833333333334	0.10824203491211
0.271166666666667	0.100135803222656
0.2745	0.0863075256347656
0.277833333333334	0.072479248046875
0.281166666666667	0.0658035278320313
0.2845	0.0729560852050782
0.287833333333334	0.0829696655273438
0.291166666666667	0.0844001770019531
0.2945	0.0844001770019531
0.297833333333334	0.0848770141601563
0.301166666666667	0.0872611999511719
0.3045	0.0820159912109375
0.307833333333334	0.0772476196289063
0.311166666666667	0.0829696655273438
0.3145	0.0944137573242188
0.317833333333334	0.101089477539063
0.321166666666667	0.104904174804688
0.3245	0.108718872070313
0.327833333333334	0.109195709228516
0.331166666666667	0.104427337646485
0.3345	0.0948905944824219
0.337833333333334	0.0891685485839844
0.341166666666667	0.0824928283691406
0.3445	0.0753402709960938
0.347833333333334	0.064849853515625
0.351166666666667	0.057220458984375
0.3545	0.0519752502441407
0.357833333333334	0.0476837158203125
0.361166666666667	0.0433921813964844
0.3645	0.0410079956054688
0.367833333333334	0.0486373901367188
0.371166666666667	0.0653266906738282
0.3745	0.0872611999511719
0.377833333333334	0.103950500488281
0.381166666666667	0.116825103759766
0.3845	0.125408172607422
0.387833333333334	0.124931335449219
0.391166666666667	0.11587142944336
0.3945	0.09918212890625
0.397833333333334	0.0891685485839844
0.401166666666667	0.0834465026855469
0.4045	0.08392333984375
0.407833333333334	0.0848770141601563
0.411166666666667	0.0858306884765625
0.4145	0.0872611999511719
0.417833333333334	0.087738037109375
0.421166666666667	0.087738037109375
0.4245	0.0858306884765625
0.427833333333334	0.0844001770019531
0.431166666666667	0.0815391540527344
0.4345	0.080108642578125
0.437833333333334	0.0796318054199219
0.441166666666667	0.0844001770019531
0.4445	0.0863075256347656
0.447833333333334	0.0848770141601563
0.451166666666667	0.0872611999511719
0.4545	0.0939369201660156
0.457833333333334	0.0977516174316406
0.461166666666667	0.0944137573242188
0.4645	0.0872611999511719
0.467833333333334	0.0853538513183594
0.471166666666667	0.0834465026855469
0.4745	0.0810623168945313
0.477833333333334	0.0844001770019531
0.481166666666667	0.0920295715332031
0.4845	0.104904174804688
0.487833333333334	0.116348266601563
0.491166666666667	0.125885009765625
0.4945	0.132560729980469
0.497833333333334	0.127792358398438
0.501166666666667	0.118255615234375
0.5045	0.104427337646485
0.507833333333334	0.0948905944824219
0.511166666666667	0.087738037109375
0.5145	0.0815391540527344
0.517833333333334	0.0762939453125
0.521166666666667	0.0672340393066407
0.5245	0.0615119934082032
0.527833333333334	0.0562667846679688
0.531166666666667	0.0553131103515625
0.5345	0.057220458984375
0.537833333333334	0.0638961791992188
0.541166666666667	0.0767707824707032
0.5445	0.0872611999511719
0.547833333333334	0.0958442687988281
0.551166666666667	0.0987052917480469
0.5545	0.09918212890625
0.557833333333334	0.0967979431152344
0.561166666666667	0.0948905944824219
0.5645	0.0977516174316406
0.567833333333334	0.101089477539063
0.571166666666667	0.103473663330078
0.5745	0.103950500488281
0.577833333333334	0.105381011962891
0.581166666666667	0.101566314697266
0.5845	0.0901222229003906
0.587833333333334	0.0743865966796875
0.591166666666667	0.0629425048828125
0.5945	0.0581741333007813
0.597833333333334	0.0605583190917969
0.601166666666667	0.0710487365722657
0.6045	0.0829696655273438
0.607833333333334	0.0958442687988281
0.611166666666667	0.10824203491211
0.6145	0.113487243652344
0.617833333333334	0.110149383544922
0.621166666666667	0.0987052917480469
0.6245	0.0929832458496094
0.627833333333334	0.091552734375
0.631166666666667	0.0858306884765625
0.6345	0.0820159912109375
0.637833333333334	0.0810623168945313
0.641166666666667	0.0867843627929688
0.6445	0.0901222229003906
0.647833333333334	0.0977516174316406
0.651166666666667	0.112056732177735
0.6545	0.127792358398438
0.657833333333334	0.139236450195313
0.661166666666667	0.140666961669922
0.6645	0.138282775878906
0.667833333333334	0.132560729980469
0.671166666666667	0.123977661132813
0.6745	0.114917755126953
0.677833333333334	0.10824203491211
0.681166666666667	0.113964080810547
0.6845	0.123977661132813
0.687833333333334	0.130653381347656
0.691166666666667	0.130176544189453
0.6945	0.125408172607422
0.697833333333334	0.119686126708985
0.701166666666667	0.110149383544922
0.7045	0.095367431640625
0.707833333333334	0.0844001770019531
0.711166666666667	0.0829696655273438
0.7145	0.0858306884765625
0.717833333333334	0.0896453857421875
0.721166666666667	0.0944137573242188
0.7245	0.107288360595703
0.727833333333334	0.118255615234375
0.731166666666667	0.1220703125
0.7345	0.123977661132813
0.737833333333334	0.128269195556641
0.741166666666667	0.129222869873047
0.7445	0.124931335449219
0.747833333333334	0.119686126708985
0.751166666666667	0.119686126708985
0.7545	0.120162963867188
0.757833333333334	0.116825103759766
0.761166666666667	0.113487243652344
0.7645	0.113010406494141
0.767833333333334	0.116825103759766
0.771166666666667	0.122547149658203
0.7745	0.12350082397461
0.777833333333334	0.123023986816406
0.781166666666667	0.123023986816406
0.7845	0.123977661132813
0.787833333333334	0.118255615234375
0.791166666666667	0.107765197753906
0.7945	0.102996826171875
0.797833333333334	0.103950500488281
0.801166666666667	0.107288360595703
0.8045	0.111579895019531
0.807833333333334	0.124931335449219
0.811166666666667	0.142097473144531
0.8145	0.157356262207031
0.817833333333334	0.164985656738281
0.821166666666667	0.168323516845703
0.8245	0.165462493896485
0.827833333333334	0.152587890625
0.831166666666667	0.132560729980469
0.8345	0.111103057861328
0.837833333333334	0.095367431640625
0.841166666666667	0.0829696655273438
0.8445	0.0739097595214844
0.847833333333334	0.0658035278320313
0.851166666666667	0.0634193420410157
0.8545	0.06866455078125
0.857833333333334	0.0796318054199219
0.861166666666667	0.091552734375
0.8645	0.0982284545898438
0.867833333333334	0.108718872070313
0.871166666666667	0.120162963867188
0.8745	0.127792358398438
0.877833333333334	0.131607055664063
0.881166666666667	0.133991241455078
0.8845	0.134944915771485
0.887833333333334	0.133037567138672
0.891166666666667	0.130653381347656
0.8945	0.132083892822266
0.897833333333334	0.133991241455078
0.901166666666667	0.134468078613281
0.9045	0.139713287353516
0.907833333333334	0.147342681884766
0.911166666666667	0.154495239257813
0.9145	0.154972076416016
0.917833333333334	0.154495239257813
0.921166666666667	0.156402587890625
0.9245	0.161170959472656
0.927833333333334	0.165939331054688
0.931166666666667	0.1678466796875
0.9345	0.171184539794922
0.937833333333334	0.175952911376953
0.941166666666667	0.178337097167969
0.9445	0.172615051269531
0.947833333333334	0.162124633789063
0.951166666666667	0.154972076416016
0.9545	0.148773193359375
0.957833333333334	0.136375427246094
0.961166666666667	0.120162963867188
0.9645	0.111579895019531
0.967833333333334	0.112056732177735
0.971166666666667	0.116825103759766
0.9745	0.120639801025391
0.977833333333334	0.126361846923828
0.981166666666667	0.133037567138672
0.9845	0.136375427246094
0.987833333333334	0.139236450195313
0.991166666666667	0.137805938720703
0.9945	0.13875961303711
0.997833333333334	0.142574310302735
1.00116666666667	0.149726867675781
1.0045	0.157356262207031
1.00783333333334	0.160694122314453
1.01116666666667	0.158309936523438
1.0145	0.153541564941406
1.01783333333334	0.149250030517578
1.02116666666667	0.144004821777344
1.0245	0.141143798828125
1.02783333333334	0.138282775878906
1.03116666666667	0.13875961303711
1.0345	0.138282775878906
1.03783333333334	0.138282775878906
1.04116666666667	0.135898590087891
1.0445	0.130653381347656
1.04783333333334	0.126361846923828
1.05116666666667	0.125408172607422
1.0545	0.123977661132813
1.05783333333334	0.120639801025391
1.06116666666667	0.116825103759766
1.0645	0.1220703125
1.06783333333334	0.12969970703125
1.07116666666667	0.133991241455078
1.0745	0.139713287353516
1.07783333333334	0.150203704833985
1.08116666666667	0.1678466796875
1.0845	0.17690658569336
1.08783333333334	0.186443328857422
1.09116666666667	0.196456909179688
1.0945	0.208377838134766
1.09783333333334	0.210285186767578
1.10116666666667	0.207901000976563
1.1045	0.209331512451172
1.10783333333334	0.206947326660156
1.11116666666667	0.192642211914063
1.1145	0.169754028320313
1.11783333333334	0.156879425048828
1.12116666666667	0.150203704833985
1.1245	0.139713287353516
1.12783333333334	0.13113021850586
1.13116666666667	0.135421752929688
1.1345	0.147819519042969
1.13783333333334	0.153064727783203
1.14116666666667	0.149726867675781
1.1445	0.147342681884766
1.14783333333334	0.144481658935547
1.15116666666667	0.139236450195313
1.1545	0.133037567138672
1.15783333333334	0.131607055664063
1.16116666666667	0.134944915771485
1.1645	0.141143798828125
1.16783333333334	0.145435333251953
1.17116666666667	0.148773193359375
1.1745	0.15401840209961
1.17783333333334	0.160694122314453
1.18116666666667	0.168800354003906
1.1845	0.179767608642578
1.18783333333334	0.195503234863281
1.19116666666667	0.214576721191406
1.1945	0.22268295288086
1.19783333333334	0.220775604248047
1.20116666666667	0.207901000976563
1.2045	0.194072723388672
1.20783333333334	0.179767608642578
1.21116666666667	0.165462493896485
1.2145	0.159263610839844
1.21783333333334	0.157833099365235
1.22116666666667	0.169754028320313
1.2245	0.181674957275391
1.22783333333334	0.190258026123047
1.23116666666667	0.19073486328125
1.2345	0.193119049072266
1.23783333333334	0.196456909179688
1.24116666666667	0.1983642578125
1.2445	0.197887420654297
1.24783333333334	0.197887420654297
1.25116666666667	0.195026397705078
1.2545	0.188827514648438
1.25783333333334	0.186443328857422
1.26116666666667	0.181674957275391
1.2645	0.175952911376953
1.26783333333334	0.171661376953125
1.27116666666667	0.181198120117188
1.2745	0.195026397705078
1.27783333333334	0.202655792236328
1.28116666666667	0.20742416381836
1.2845	0.211238861083985
1.28783333333334	0.217914581298828
1.29116666666667	0.220775604248047
1.2945	0.219821929931641
1.29783333333334	0.218868255615235
1.30116666666667	0.216960906982422
1.3045	0.219345092773438
1.30783333333334	0.22268295288086
1.31116666666667	0.224113464355469
1.3145	0.233173370361328
1.31783333333334	0.245094299316406
1.32116666666667	0.2593994140625
1.3245	0.267982482910156
1.32783333333334	0.270843505859375
1.33116666666667	0.270843505859375
1.3345	0.266075134277344
1.33783333333334	0.268936157226563
1.34116666666667	0.273227691650391
1.3445	0.277996063232422
1.34783333333334	0.277042388916016
1.35116666666667	0.277519226074219
1.3545	0.27608871459961
1.35783333333334	0.263214111328125
1.36116666666667	0.241279602050781
1.3645	0.224113464355469
1.36783333333334	0.211238861083985
1.37116666666667	0.205039978027344
1.3745	0.199317932128906
1.37783333333334	0.203609466552735
1.38116666666667	0.213623046875
1.3845	0.222206115722656
1.38783333333334	0.23794174194336
1.39116666666667	0.254154205322266
1.3945	0.266551971435547
1.39783333333334	0.26845932006836
1.40116666666667	0.266551971435547
1.4045	0.266075134277344
1.40783333333334	0.260353088378906
1.41116666666667	0.252246856689453
1.4145	0.249385833740235
1.41783333333334	0.248432159423828
1.42116666666667	0.247955322265625
1.4245	0.240325927734375
1.42783333333334	0.232219696044922
1.43116666666667	0.220298767089844
1.4345	0.210285186767578
1.43783333333334	0.200271606445313
1.44116666666667	0.192642211914063
1.4445	0.188827514648438
1.44783333333334	0.19216537475586
1.45116666666667	0.200748443603516
1.4545	0.203132629394531
1.45783333333334	0.203609466552735
1.46116666666667	0.203609466552735
1.4645	0.20599365234375
1.46783333333334	0.204086303710938
1.47116666666667	0.1983642578125
1.4745	0.1983642578125
1.47783333333334	0.201702117919922
1.48116666666667	0.205516815185547
1.4845	0.205039978027344
1.48783333333334	0.205039978027344
1.49116666666667	0.20599365234375
1.4945	0.203609466552735
1.49783333333334	0.200748443603516
1.50116666666667	0.198841094970703
1.5045	0.203609466552735
1.50783333333334	0.210762023925781
1.51116666666667	0.217914581298828
1.5145	0.219821929931641
1.51783333333334	0.22268295288086
1.52116666666667	0.226974487304688
1.5245	0.226497650146485
1.52783333333334	0.219345092773438
1.53116666666667	0.208854675292969
1.5345	0.203609466552735
1.53783333333334	0.196456909179688
1.54116666666667	0.187397003173828
1.5445	0.178337097167969
1.54783333333334	0.171184539794922
1.55116666666667	0.16927719116211
1.5545	0.169754028320313
1.55783333333334	0.174522399902344
1.56116666666667	0.178813934326172
1.5645	0.185966491699219
1.56783333333334	0.194549560546875
1.57116666666667	0.202655792236328
1.5745	0.210762023925781
1.57783333333334	0.216484069824219
1.58116666666667	0.221729278564453
1.5845	0.218868255615235
1.58783333333334	0.212669372558594
1.59116666666667	0.202655792236328
1.5945	0.196456909179688
1.59783333333334	0.191688537597656
1.60116666666667	0.194072723388672
1.6045	0.205516815185547
1.60783333333334	0.221729278564453
1.61116666666667	0.240802764892578
1.6145	0.249862670898438
1.61783333333334	0.25177001953125
1.62116666666667	0.243186950683594
1.6245	0.233650207519531
1.62783333333334	0.224590301513672
1.63116666666667	0.21505355834961
1.6345	0.208377838134766
1.63783333333334	0.201702117919922
1.64116666666667	0.202178955078125
1.6445	0.19979476928711
1.64783333333334	0.197410583496094
1.65116666666667	0.192642211914063
1.6545	0.192642211914063
1.65783333333334	0.199317932128906
1.66116666666667	0.209331512451172
1.6645	0.220298767089844
1.66783333333334	0.224590301513672
1.67116666666667	0.226974487304688
1.6745	0.222206115722656
1.67783333333334	0.220775604248047
1.68116666666667	0.217914581298828
1.6845	0.21505355834961
1.68783333333334	0.209331512451172
1.69116666666667	0.204563140869141
1.6945	0.205039978027344
1.69783333333334	0.201702117919922
1.70116666666667	0.195026397705078
1.7045	0.191688537597656
1.70783333333334	0.195503234863281
1.71116666666667	0.206470489501953
1.7145	0.212192535400391
1.71783333333334	0.219345092773438
1.72116666666667	0.224590301513672
1.7245	0.229358673095703
1.72783333333334	0.233650207519531
1.73116666666667	0.233650207519531
1.7345	0.236988067626953
1.73783333333334	0.235080718994141
1.74116666666667	0.23651123046875
1.7445	0.238418579101563
1.74783333333334	0.243186950683594
1.75116666666667	0.251293182373047
1.7545	0.256538391113281
1.75783333333334	0.258445739746094
1.76116666666667	0.256061553955078
1.7645	0.253677368164063
1.76783333333334	0.252723693847656
1.77116666666667	0.250816345214844
1.7745	0.24557113647461
1.77783333333334	0.241756439208985
1.78116666666667	0.23794174194336
1.7845	0.236034393310547
1.78783333333334	0.232696533203125
1.79116666666667	0.231266021728516
1.7945	0.233650207519531
1.79783333333334	0.241279602050781
1.80116666666667	0.250816345214844
1.8045	0.253677368164063
1.80783333333334	0.255107879638672
1.81116666666667	0.254631042480469
1.8145	0.256538391113281
1.81783333333334	0.255107879638672
1.82116666666667	0.25177001953125
1.8245	0.252246856689453
1.82783333333334	0.251293182373047
1.83116666666667	0.247955322265625
1.8345	0.240325927734375
1.83783333333334	0.235557556152344
1.84116666666667	0.236034393310547
1.8445	0.239372253417969
1.84783333333334	0.242233276367188
1.85116666666667	0.240802764892578
1.8545	0.239372253417969
1.85783333333334	0.240325927734375
1.86116666666667	0.242710113525391
1.8645	0.244617462158203
1.86783333333334	0.246524810791016
1.87116666666667	0.254154205322266
1.8745	0.266551971435547
1.87783333333334	0.275611877441406
1.88116666666667	0.274181365966797
1.8845	0.264644622802735
1.88783333333334	0.253677368164063
1.89116666666667	0.245094299316406
1.8945	0.239372253417969
1.89783333333334	0.241279602050781
1.90116666666667	0.252723693847656
1.9045	0.270366668701172
1.90783333333334	0.294208526611328
1.91116666666667	0.317096710205078
1.9145	0.337600708007813
1.91783333333334	0.3509521484375
1.92116666666667	0.361919403076172
1.9245	0.375747680664063
1.92783333333334	0.39052963256836
1.93116666666667	0.404834747314453
1.9345	0.418186187744141
1.93783333333334	0.435829162597656
1.94116666666667	0.453948974609375
1.9445	0.464439392089844
1.94783333333334	0.463962554931641
1.95116666666667	0.457286834716797
1.9545	0.448703765869141
1.95783333333334	0.438213348388672
1.96116666666667	0.423908233642578
1.9645	0.409126281738281
1.96783333333334	0.392436981201172
1.97116666666667	0.378131866455078
1.9745	0.366687774658203
1.97783333333334	0.355720520019531
1.98116666666667	0.348091125488281
1.9845	0.340938568115235
1.98783333333334	0.338077545166016
1.99116666666667	0.333309173583985
1.9945	0.322341918945313
1.99783333333334	0.311374664306641
2.00116666666667	0.304222106933594
2.0045	0.304222106933594
2.00783333333334	0.306129455566406
2.01116666666667	0.309944152832031
2.0145	0.315666198730469
2.01783333333334	0.317573547363281
2.02116666666667	0.31280517578125
2.0245	0.306129455566406
2.02783333333334	0.305652618408203
2.03116666666667	0.306129455566406
2.0345	0.300884246826172
2.03783333333334	0.289440155029297
2.04116666666667	0.280857086181641
2.0445	0.277042388916016
2.04783333333334	0.274181365966797
2.05116666666667	0.269889831542969
2.0545	0.265121459960938
2.05783333333334	0.263690948486328
2.06116666666667	0.26082992553711
2.0645	0.257492065429688
2.06783333333334	0.252723693847656
2.07116666666667	0.253677368164063
2.0745	0.262737274169922
2.07783333333334	0.277519226074219
2.08116666666667	0.293254852294922
2.0845	0.301361083984375
2.08783333333334	0.306129455566406
2.09116666666667	0.302791595458985
2.0945	0.296115875244141
2.09783333333334	0.285148620605469
2.10116666666667	0.274658203125
2.1045	0.265598297119141
2.10783333333334	0.256538391113281
2.11116666666667	0.257015228271485
2.1145	0.264644622802735
2.11783333333334	0.272750854492188
2.12116666666667	0.274658203125
2.1245	0.276565551757813
2.12783333333334	0.284194946289063
2.13116666666667	0.287532806396485
2.1345	0.287055969238281
2.13783333333334	0.287055969238281
2.14116666666667	0.294685363769531
2.1445	0.302791595458985
2.14783333333334	0.306129455566406
2.15116666666667	0.307559967041016
2.1545	0.307559967041016
2.15783333333334	0.30660629272461
2.16116666666667	0.298023223876953
2.1645	0.286102294921875
2.16783333333334	0.277519226074219
2.17116666666667	0.270366668701172
2.1745	0.264167785644531
2.17783333333334	0.255107879638672
2.18116666666667	0.250816345214844
2.1845	0.25177001953125
2.18783333333334	0.253677368164063
2.19116666666667	0.255107879638672
2.1945	0.260353088378906
2.19783333333334	0.269412994384766
2.20116666666667	0.278472900390625
2.2045	0.278472900390625
2.20783333333334	0.269412994384766
2.21116666666667	0.26082992553711
2.2145	0.256061553955078
2.21783333333334	0.256061553955078
2.22116666666667	0.25177001953125
2.2245	0.248432159423828
2.22783333333334	0.246524810791016
2.23116666666667	0.244617462158203
2.2345	0.244140625
2.23783333333334	0.247955322265625
2.24116666666667	0.262737274169922
2.2445	0.281810760498047
2.24783333333334	0.301837921142578
2.25116666666667	0.317096710205078
2.2545	0.326633453369141
2.25783333333334	0.324249267578125
2.26116666666667	0.316619873046875
2.2645	0.305652618408203
2.26783333333334	0.298500061035156
2.27116666666667	0.292778015136719
2.2745	0.287055969238281
2.27783333333334	0.281810760498047
2.28116666666667	0.278949737548828
2.2845	0.281333923339844
2.28783333333334	0.285148620605469
2.29116666666667	0.2899169921875
2.2945	0.292301177978516
2.29783333333334	0.293731689453125
2.30116666666667	0.286579132080078
2.3045	0.269889831542969
2.30783333333334	0.248432159423828
2.31116666666667	0.2288818359375
2.3145	0.22125244140625
2.31783333333334	0.221729278564453
2.32116666666667	0.22268295288086
2.3245	0.225543975830078
2.32783333333334	0.235080718994141
2.33116666666667	0.248432159423828
2.3345	0.251293182373047
2.33783333333334	0.244617462158203
2.34116666666667	0.244140625
2.3445	0.249385833740235
2.34783333333334	0.252246856689453
2.35116666666667	0.247001647949219
2.3545	0.245094299316406
2.35783333333334	0.254631042480469
2.36116666666667	0.267982482910156
2.3645	0.281810760498047
2.36783333333334	0.286579132080078
2.37116666666667	0.285625457763672
2.3745	0.279903411865235
2.37783333333334	0.267982482910156
2.38116666666667	0.254631042480469
2.3845	0.243186950683594
2.38783333333334	0.236988067626953
2.39116666666667	0.239849090576172
2.3945	0.249862670898438
2.39783333333334	0.258922576904297
2.40116666666667	0.259876251220703
2.4045	0.252246856689453
2.40783333333334	0.247478485107422
2.41116666666667	0.243663787841797
2.4145	0.242710113525391
2.41783333333334	0.244140625
2.42116666666667	0.252246856689453
2.4245	0.264644622802735
2.42783333333334	0.277996063232422
2.43116666666667	0.285148620605469
2.4345	0.283241271972656
2.43783333333334	0.280857086181641
2.44116666666667	0.279426574707031
2.4445	0.278949737548828
2.44783333333334	0.271320343017578
2.45116666666667	0.260353088378906
2.4545	0.250816345214844
2.45783333333334	0.24557113647461
2.46116666666667	0.244140625
2.4645	0.248432159423828
2.46783333333334	0.255584716796875
2.47116666666667	0.26845932006836
2.4745	0.283241271972656
2.47783333333334	0.288963317871094
2.48116666666667	0.280380249023438
2.4845	0.26702880859375
2.48783333333334	0.258922576904297
2.49116666666667	0.25320053100586
2.4945	0.244617462158203
2.49783333333334	0.239372253417969
2.50116666666667	0.245094299316406
2.5045	0.255584716796875
2.50783333333334	0.264644622802735
2.51116666666667	0.269412994384766
2.5145	0.27608871459961
2.51783333333334	0.287055969238281
2.52116666666667	0.296115875244141
2.5245	0.299930572509766
2.52783333333334	0.29897689819336
2.53116666666667	0.298500061035156
2.5345	0.298500061035156
2.53783333333334	0.292778015136719
2.54116666666667	0.286579132080078
2.5445	0.28228759765625
2.54783333333334	0.284194946289063
2.55116666666667	0.288963317871094
2.5545	0.294685363769531
2.55783333333334	0.299453735351563
2.56116666666667	0.301837921142578
2.5645	0.300884246826172
2.56783333333334	0.296115875244141
2.57116666666667	0.288963317871094
2.5745	0.28371810913086
2.57783333333334	0.281333923339844
2.58116666666667	0.281333923339844
2.5845	0.28228759765625
2.58783333333334	0.282764434814453
2.59116666666667	0.285148620605469
2.5945	0.285625457763672
2.59783333333334	0.281333923339844
2.60116666666667	0.269889831542969
2.6045	0.258922576904297
2.60783333333334	0.254154205322266
2.61116666666667	0.253677368164063
2.6145	0.256061553955078
2.61783333333334	0.258445739746094
2.62116666666667	0.263214111328125
2.6245	0.267505645751953
2.62783333333334	0.270843505859375
2.63116666666667	0.272274017333985
2.6345	0.271320343017578
2.63783333333334	0.273227691650391
2.64116666666667	0.278949737548828
2.6445	0.281810760498047
2.64783333333334	0.276565551757813
2.65116666666667	0.270366668701172
2.6545	0.266075134277344
2.65783333333334	0.262737274169922
2.66116666666667	0.254154205322266
2.6645	0.248432159423828
2.66783333333334	0.249385833740235
2.67116666666667	0.25177001953125
2.6745	0.255107879638672
2.67783333333334	0.255584716796875
2.68116666666667	0.262737274169922
2.6845	0.26845932006836
2.68783333333334	0.275135040283203
2.69116666666667	0.28371810913086
2.6945	0.296115875244141
2.69783333333334	0.309467315673828
2.70116666666667	0.316619873046875
2.7045	0.3204345703125
2.70783333333334	0.317573547363281
2.71116666666667	0.310420989990235
2.7145	0.296115875244141
2.71783333333334	0.279426574707031
2.72116666666667	0.269412994384766
2.7245	0.269412994384766
2.72783333333334	0.273227691650391
2.73116666666667	0.275135040283203
2.7345	0.271797180175781
2.73783333333334	0.268936157226563
2.74116666666667	0.267505645751953
2.7445	0.26702880859375
2.74783333333334	0.270843505859375
2.75116666666667	0.277519226074219
2.7545	0.285625457763672
2.75783333333334	0.294685363769531
2.76116666666667	0.300407409667969
2.7645	0.30517578125
2.76783333333334	0.30660629272461
2.77116666666667	0.309467315673828
2.7745	0.313758850097656
2.77783333333334	0.315666198730469
2.78116666666667	0.313282012939453
2.7845	0.304698944091797
2.78783333333334	0.293254852294922
2.79116666666667	0.281333923339844
2.7945	0.270843505859375
2.79783333333334	0.265121459960938
2.80116666666667	0.266551971435547
2.8045	0.267505645751953
2.80783333333334	0.267982482910156
2.81116666666667	0.264167785644531
2.8145	0.264167785644531
2.81783333333334	0.267505645751953
2.82116666666667	0.273227691650391
2.8245	0.279903411865235
2.82783333333334	0.284194946289063
2.83116666666667	0.286102294921875
2.8345	0.284194946289063
2.83783333333334	0.278472900390625
2.84116666666667	0.271797180175781
2.8445	0.267505645751953
2.84783333333334	0.266075134277344
2.85116666666667	0.265598297119141
2.8545	0.266551971435547
2.85783333333334	0.265121459960938
2.86116666666667	0.261783599853516
2.8645	0.258922576904297
2.86783333333334	0.263214111328125
2.87116666666667	0.270366668701172
2.8745	0.277042388916016
2.87783333333334	0.282764434814453
2.88116666666667	0.294685363769531
2.8845	0.304222106933594
2.88783333333334	0.303745269775391
2.89116666666667	0.298023223876953
2.8945	0.294685363769531
2.89783333333334	0.304222106933594
2.90116666666667	0.311851501464844
2.9045	0.317573547363281
2.90783333333334	0.326633453369141
2.91116666666667	0.338077545166016
2.9145	0.343799591064453
2.91783333333334	0.332355499267578
2.92116666666667	0.318527221679688
2.9245	0.30517578125
2.92783333333334	0.290393829345703
2.93116666666667	0.276565551757813
2.9345	0.271320343017578
2.93783333333334	0.281333923339844
2.94116666666667	0.293254852294922
2.9445	0.30517578125
2.94783333333334	0.316619873046875
2.95116666666667	0.325679779052735
2.9545	0.326633453369141
2.95783333333334	0.31280517578125
2.96116666666667	0.297069549560547
2.9645	0.284671783447266
2.96783333333334	0.275611877441406
2.97116666666667	0.269889831542969
2.9745	0.270843505859375
2.97783333333334	0.279903411865235
2.98116666666667	0.2899169921875
2.9845	0.296592712402344
2.98783333333334	0.306129455566406
2.99116666666667	0.315189361572266
2.9945	0.323295593261719
2.99783333333334	0.327587127685547
3.00116666666667	0.327587127685547
3.0045	0.323295593261719
3.00783333333334	0.31423568725586
3.01116666666667	0.309467315673828
3.0145	0.304698944091797
3.01783333333334	0.299453735351563
3.02116666666667	0.291824340820313
3.0245	0.294685363769531
3.02783333333334	0.308036804199219
3.03116666666667	0.32186508178711
3.0345	0.335216522216797
3.03783333333334	0.345706939697266
3.04116666666667	0.359058380126953
3.0445	0.362396240234375
3.04783333333334	0.354290008544922
3.05116666666667	0.337600708007813
3.0545	0.316619873046875
3.05783333333334	0.302791595458985
3.06116666666667	0.298023223876953
3.0645	0.30660629272461
3.06783333333334	0.322341918945313
3.07116666666667	0.345230102539063
3.0745	0.364303588867188
3.07783333333334	0.37527084350586
3.08116666666667	0.378608703613281
3.0845	0.379562377929688
3.08783333333334	0.380992889404297
3.09116666666667	0.377178192138672
3.0945	0.373363494873047
3.09783333333334	0.368595123291016
3.10116666666667	0.358104705810547
3.1045	0.342369079589844
3.10783333333334	0.322818756103516
3.11116666666667	0.309467315673828
3.1145	0.299930572509766
3.11783333333334	0.296592712402344
3.12116666666667	0.296115875244141
3.1245	0.298500061035156
3.12783333333334	0.298500061035156
3.13116666666667	0.300884246826172
3.1345	0.307083129882813
3.13783333333334	0.317096710205078
3.14116666666667	0.324726104736328
3.1445	0.323295593261719
3.14783333333334	0.320911407470703
3.15116666666667	0.316143035888672
3.1545	0.315189361572266
3.15783333333334	0.316619873046875
3.16116666666667	0.325202941894531
3.1645	0.338554382324219
3.16783333333334	0.34332275390625
3.17116666666667	0.339031219482422
3.1745	0.327587127685547
3.17783333333334	0.314712524414063
3.18116666666667	0.301361083984375
3.1845	0.294685363769531
3.18783333333334	0.294208526611328
3.19116666666667	0.301837921142578
3.1945	0.311374664306641
3.19783333333334	0.322341918945313
3.20116666666667	0.335693359375
3.2045	0.347614288330078
3.20783333333334	0.362873077392578
3.21116666666667	0.373363494873047
3.2145	0.379562377929688
3.21783333333334	0.37527084350586
3.22116666666667	0.365257263183594
3.2245	0.349998474121094
3.22783333333334	0.33712387084961
3.23116666666667	0.328540802001953
3.2345	0.32806396484375
3.23783333333334	0.331878662109375
3.24116666666667	0.336647033691406
3.2445	0.340461730957031
3.24783333333334	0.34332275390625
3.25116666666667	0.34332275390625
3.2545	0.336170196533203
3.25783333333334	0.325679779052735
3.26116666666667	0.315189361572266
3.2645	0.308036804199219
3.26783333333334	0.302314758300781
3.27116666666667	0.304222106933594
3.2745	0.317096710205078
3.27783333333334	0.338077545166016
3.28116666666667	0.357151031494141
3.2845	0.371932983398438
3.28783333333334	0.3814697265625
3.29116666666667	0.385284423828125
3.2945	0.381946563720703
3.29783333333334	0.377178192138672
3.30116666666667	0.369071960449219
3.3045	0.359058380126953
3.30783333333334	0.350475311279297
3.31116666666667	0.340461730957031
3.3145	0.338077545166016
3.31783333333334	0.339508056640625
3.32116666666667	0.349044799804688
3.3245	0.359058380126953
3.32783333333334	0.370502471923828
3.33116666666667	0.386714935302735
3.3345	0.397205352783203
3.33783333333334	0.397682189941406
3.34116666666667	0.391483306884766
3.3445	0.388622283935547
3.34783333333334	0.383377075195313
3.35116666666667	0.37384033203125
3.3545	0.360488891601563
3.35783333333334	0.3509521484375
3.36116666666667	0.343799591064453
3.3645	0.33712387084961
3.36783333333334	0.335216522216797
3.37116666666667	0.334739685058594
3.3745	0.339031219482422
3.37783333333334	0.343799591064453
3.38116666666667	0.351428985595703
3.3845	0.358104705810547
3.38783333333334	0.361919403076172
3.39116666666667	0.361919403076172
3.3945	0.360965728759766
3.39783333333334	0.360965728759766
3.40116666666667	0.363826751708985
3.4045	0.364780426025391
3.40783333333334	0.365257263183594
3.41116666666667	0.367164611816406
3.4145	0.368118286132813
3.41783333333334	0.370502471923828
3.42116666666667	0.371456146240235
3.4245	0.375747680664063
3.42783333333334	0.376701354980469
3.43116666666667	0.376224517822266
3.4345	0.371932983398438
3.43783333333334	0.359058380126953
3.44116666666667	0.34475326538086
3.4445	0.330924987792969
3.44783333333334	0.329017639160156
3.45116666666667	0.332832336425781
3.4545	0.340461730957031
3.45783333333334	0.351905822753906
3.46116666666667	0.362396240234375
3.4645	0.376224517822266
3.46783333333334	0.380992889404297
3.47116666666667	0.38290023803711
3.4745	0.37527084350586
3.47783333333334	0.367164611816406
3.48116666666667	0.362873077392578
3.4845	0.360488891601563
3.48783333333334	0.361919403076172
3.49116666666667	0.360965728759766
3.4945	0.369548797607422
3.49783333333334	0.379085540771485
3.50116666666667	0.384330749511719
3.5045	0.381946563720703
3.50783333333334	0.377655029296875
3.51116666666667	0.380992889404297
3.5145	0.382423400878906
3.51783333333334	0.385761260986328
3.52116666666667	0.389575958251953
3.5245	0.39052963256836
3.52783333333334	0.387191772460938
3.53116666666667	0.371932983398438
3.5345	0.361919403076172
3.53783333333334	0.350475311279297
3.54116666666667	0.348091125488281
3.5445	0.351905822753906
3.54783333333334	0.359058380126953
3.55116666666667	0.372886657714844
3.5545	0.383377075195313
3.55783333333334	0.393867492675781
3.56116666666667	0.400543212890625
3.5645	0.40578842163086
3.56783333333334	0.413894653320313
3.57116666666667	0.420093536376953
3.5745	0.421524047851563
3.57783333333334	0.421524047851563
3.58116666666667	0.421524047851563
3.5845	0.421524047851563
3.58783333333334	0.414848327636719
3.59116666666667	0.404834747314453
3.5945	0.395774841308594
3.59783333333334	0.38909912109375
3.60116666666667	0.379085540771485
3.6045	0.373363494873047
3.60783333333334	0.370502471923828
3.61116666666667	0.373363494873047
3.6145	0.379562377929688
3.61783333333334	0.386714935302735
3.62116666666667	0.397205352783203
3.6245	0.406265258789063
3.62783333333334	0.412940979003906
3.63116666666667	0.415325164794922
3.6345	0.411510467529297
3.63783333333334	0.406742095947266
3.64116666666667	0.403881072998047
3.6445	0.404834747314453
3.64783333333334	0.411033630371094
3.65116666666667	0.423431396484375
3.6545	0.439167022705078
3.65783333333334	0.449180603027344
3.66116666666667	0.453472137451172
3.6645	0.455379486083985
3.66783333333334	0.463485717773438
3.67116666666667	0.468254089355469
3.6745	0.476360321044922
3.67783333333334	0.487327575683594
3.68116666666667	0.49734115600586
3.6845	0.502586364746094
3.68783333333334	0.501632690429688
3.69116666666667	0.505924224853516
3.6945	0.512123107910157
3.69783333333334	0.52022933959961
3.70116666666667	0.52785873413086
3.7045	0.538349151611328
3.70783333333334	0.546932220458985
3.71116666666667	0.554084777832032
3.7145	0.555515289306641
3.71783333333334	0.552177429199219
3.72116666666667	0.545024871826172
3.7245	0.536441802978516
3.72783333333334	0.530242919921875
3.73116666666667	0.520706176757813
3.7345	0.510215759277344
3.73783333333334	0.502586364746094
3.74116666666667	0.501632690429688
3.7445	0.505447387695313
3.74783333333334	0.508785247802735
3.75116666666667	0.514507293701172
3.7545	0.52022933959961
3.75783333333334	0.525951385498047
3.76116666666667	0.529289245605469
3.7645	0.529766082763672
3.76783333333334	0.529766082763672
3.77116666666667	0.536918640136719
3.7745	0.556468963623047
3.77783333333334	0.580787658691407
3.78116666666667	0.606060028076172
3.7845	0.630855560302735
3.78783333333334	0.658988952636719
3.79116666666667	0.686168670654297
3.7945	0.714778900146485
3.79783333333334	0.752925872802735
3.80116666666667	0.805377960205078
3.8045	0.879287719726563
3.80783333333334	0.97036361694336
3.81116666666667	1.08623504638672
3.8145	1.21736526489258
3.81783333333334	1.37090682983399
3.82116666666667	1.54209136962891
3.8245	1.72615051269531
3.82783333333334	1.92022323608399
3.83116666666667	2.1200180053711
3.8345	2.32648849487305
3.83783333333334	2.53486633300781
3.84116666666667	2.75135040283203
3.8445	2.96926498413086
3.84783333333334	3.17955017089844
3.85116666666667	3.37696075439453
3.8545	3.56292724609375
3.85783333333334	3.73125076293946
3.86116666666667	3.86810302734375
3.8645	3.96966934204102
3.86783333333334	4.04167175292969
3.87116666666667	4.09078598022461
3.8745	4.1193962097168
3.87783333333334	4.12464141845703
3.88116666666667	4.11081314086914
3.8845	4.08554077148438
3.88783333333334	4.058837890625
3.89116666666667	4.04119491577149
3.8945	4.04071807861328
3.89783333333334	4.06551361083985
3.90116666666667	4.13036346435547
3.9045	4.23765182495117
3.90783333333334	4.39929962158203
3.91116666666667	4.61769104003906
3.9145	4.90713119506836
3.91783333333334	5.2785873413086
3.92116666666667	5.73778152465821
3.9245	6.29043579101563
3.92783333333334	6.92558288574219
3.93116666666667	7.63559341430664
3.9345	8.39948654174805
3.93783333333334	9.20629501342774
3.94116666666667	10.0359916687012
3.9445	10.8642578125
3.94783333333334	11.6720199584961
3.95116666666667	12.4387741088867
3.9545	13.1497383117676
3.95783333333334	13.7810707092285
3.96116666666667	14.3194198608399
3.9645	14.7638320922852
3.96783333333334	15.1109695434571
3.97116666666667	15.3579711914063
3.9745	15.5024528503418
3.97783333333334	15.5467987060547
3.98116666666667	15.4862403869629
3.9845	15.31982421875
3.98783333333334	15.0570869445801
3.99116666666667	14.7008895874024
3.9945	14.2536163330078
3.99783333333334	13.7162208557129
4.00116666666667	13.1106376647949
4.0045	12.4473571777344
4.00783333333334	11.7278099060059
4.01116666666667	10.9601020812988
4.0145	10.1661682128906
4.01783333333334	9.3684196472168
4.02116666666667	8.57830047607422
4.0245	7.80582427978516
4.02783333333334	7.05623626708985
4.03116666666667	6.34145736694336
4.0345	5.66530227661133
4.03783333333334	5.03969192504883
4.04116666666667	4.46653366088867
4.0445	3.95059585571289
4.04783333333334	3.49903106689453
4.05116666666667	3.1123161315918
4.0545	2.78568267822266
4.05783333333334	2.51388549804688
4.06116666666667	2.29692459106446
4.0645	2.12764739990235
4.06783333333334	1.99747085571289
4.07116666666667	1.90019607543946
4.0745	1.84106826782227
4.07783333333334	1.80721282958985
4.08116666666667	1.78766250610352
4.0845	1.78861618041992
4.08783333333334	1.81770324707031
4.09116666666667	1.86300277709961
4.0945	1.91259384155274
4.09783333333334	1.97553634643555
4.10116666666667	2.05516815185547
4.1045	2.13670730590821
4.10783333333334	2.20680236816406
4.11116666666667	2.28452682495117
4.1145	2.37226486206055
4.11783333333334	2.46191024780274
4.12116666666667	2.5482177734375
4.1245	2.63786315917969
4.12783333333334	2.73466110229492
4.13116666666667	2.82478332519531
4.1345	2.90489196777344
4.13783333333334	2.9754638671875
4.14116666666667	3.0364990234375
4.1445	3.09133529663086
4.14783333333333	3.14140319824219
4.15116666666667	3.19528579711914
4.1545	3.25679779052735
4.15783333333334	3.32355499267578
4.16116666666667	3.38792800903321
4.1645	3.44944000244141
4.16783333333334	3.50809097290039
4.17116666666667	3.55863571166992
4.1745	3.59439849853516
4.17783333333334	3.62157821655274
4.18116666666667	3.65161895751953
4.1845	3.68165969848633
4.18783333333333	3.70597839355469
4.19116666666667	3.72457504272461
4.1945	3.74078750610352
4.19783333333334	3.75080108642578
4.20116666666667	3.75080108642578
4.2045	3.74603271484375
4.20783333333334	3.74507904052735
4.21116666666667	3.75127792358399
4.2145	3.76415252685547
4.21783333333334	3.77273559570313
4.22116666666667	3.77464294433594
4.2245	3.77082824707031
4.22783333333333	3.76415252685547
4.23116666666667	3.753662109375
4.2345	3.73554229736328
4.23783333333334	3.71646881103516
4.24116666666667	3.69739532470703
4.2445	3.67546081542969
4.24783333333334	3.65018844604492
4.25116666666667	3.62682342529297
4.2545	3.61013412475586
4.25783333333334	3.59725952148438
4.26116666666667	3.59058380126953
4.2645	3.59058380126953
4.26783333333334	3.59773635864258
4.27116666666667	3.60202789306641
4.2745	3.59678268432617
4.27783333333334	3.58629226684571
4.28116666666667	3.57198715209961
4.2845	3.55911254882813
4.28783333333334	3.54194641113281
4.29116666666667	3.52621078491211
4.2945	3.51524353027344
4.29783333333334	3.50761413574219
4.30116666666667	3.50189208984375
4.3045	3.49569320678711
4.30783333333334	3.49140167236328
4.31116666666667	3.4780502319336
4.3145	3.46231460571289
4.31783333333334	3.44133377075196
4.32116666666667	3.42369079589844
4.3245	3.40414047241211
4.32783333333334	3.37648391723633
4.33116666666667	3.3416748046875
4.3345	3.29780578613281
4.33783333333334	3.25441360473633
4.34116666666667	3.21102142333985
4.3445	3.16715240478516
4.34783333333334	3.1275749206543
4.35116666666667	3.09181213378906
4.3545	3.05652618408203
4.35783333333334	3.01933288574219
4.36116666666667	2.97594070434571
4.3645	2.92682647705078
4.36783333333334	2.87294387817383
4.37116666666667	2.81429290771485
4.3745	2.75897979736328
4.37783333333334	2.70557403564453
4.38116666666667	2.65932083129883
4.3845	2.61974334716797
4.38783333333334	2.57921218872071
4.39116666666667	2.54011154174805
4.3945	2.49958038330078
4.39783333333334	2.46143341064453
4.40116666666667	2.42424011230469
4.4045	2.38943099975586
4.40783333333334	2.36749649047852
4.41116666666667	2.36320495605469
4.4145	2.37083435058594
4.41783333333334	2.37894058227539
4.42116666666667	2.38084793090821
4.4245	2.37751007080078
4.42783333333334	2.37560272216797
4.43116666666667	2.37417221069336
4.4345	2.37226486206055
4.43783333333333	2.37226486206055
4.44116666666667	2.38180160522461
4.4445	2.39706039428711
4.44783333333334	2.40850448608399
4.45116666666667	2.4099349975586
4.4545	2.41470336914063
4.45783333333334	2.4261474609375
4.46116666666667	2.43663787841797
4.4645	2.44140625
4.46783333333334	2.44283676147461
4.47116666666667	2.44760513305664
4.4745	2.44712829589844
4.47783333333333	2.43616104125977
4.48116666666667	2.42185592651367
4.4845	2.40707397460938
4.48783333333334	2.38895416259766
4.49116666666667	2.3641586303711
4.4945	2.33030319213867
4.49783333333334	2.28691101074219
4.50116666666667	2.22826004028321
4.5045	2.16007232666016
4.50783333333334	2.08473205566406
4.51116666666667	2.00843811035156
4.5145	1.93214416503906
4.51783333333334	1.86443328857422
4.52116666666667	1.80864334106446
4.5245	1.75523757934571
4.52783333333334	1.70516967773438
4.53116666666667	1.65414810180664
4.5345	1.60408020019531
4.53783333333334	1.55258178710938
4.54116666666667	1.49726867675781
4.5445	1.44767761230469
4.54783333333334	1.39999389648438
4.55116666666667	1.35374069213867
4.5545	1.30653381347656
4.55783333333334	1.25932693481446
4.56116666666667	1.22261047363281
4.5645	1.19590759277344
4.56783333333334	1.17921829223633
4.57116666666667	1.16443634033203
4.5745	1.15299224853516
4.57783333333334	1.14011764526367
4.58116666666667	1.12104415893555
4.5845	1.09004974365235
4.58783333333334	1.05619430541992
4.59116666666667	1.02806091308594
4.5945	1.00851058959961
4.59783333333334	0.996112823486328
4.60116666666667	0.987529754638672
4.6045	0.98562240600586
4.60783333333334	0.982761383056641
4.61116666666667	0.971794128417969
4.6145	0.949382781982422
4.61783333333334	0.926494598388672
4.62116666666667	0.903606414794922
4.6245	0.87881088256836
4.62783333333334	0.854015350341797
4.63116666666667	0.8392333984375
4.6345	0.839710235595703
4.63783333333334	0.845909118652344
4.64116666666667	0.854969024658203
4.6445	0.868797302246094
4.64783333333334	0.881671905517578
4.65116666666667	0.88644027709961
4.6545	0.879287719726563
4.65783333333334	0.864028930664063
4.66116666666667	0.844478607177735
4.6645	0.820159912109375
4.66783333333334	0.80108642578125
4.67116666666667	0.786304473876953
4.6745	0.773429870605469
4.67783333333334	0.759124755859375
4.68116666666667	0.748634338378907
4.6845	0.747203826904297
4.68783333333333	0.7476806640625
4.69116666666667	0.749588012695313
4.6945	0.759601593017578
4.69783333333334	0.782489776611328
4.70116666666667	0.805854797363281
4.7045	0.819683074951172
4.70783333333334	0.825881958007813
4.71116666666667	0.829696655273438
4.7145	0.826358795166016
4.71783333333334	0.815391540527344
4.72116666666667	0.794410705566407
4.7245	0.771045684814453
4.72783333333333	0.745773315429688
4.73116666666667	0.723838806152344
4.7345	0.706672668457032
4.73783333333334	0.693798065185547
4.74116666666667	0.687122344970703
4.7445	0.682353973388672
4.74783333333334	0.679492950439453
4.75116666666667	0.674247741699219
4.7545	0.669479370117188
4.75783333333334	0.662803649902344
4.76116666666667	0.65755844116211
4.7645	0.657081604003907
4.76783333333334	0.664710998535157
4.77116666666667	0.673770904541016
4.7745	0.681877136230469
4.77783333333334	0.693798065185547
4.78116666666667	0.709056854248047
4.7845	0.721931457519532
4.78783333333334	0.728607177734375
4.79116666666667	0.731945037841797
4.7945	0.728130340576172
4.79783333333334	0.712871551513672
4.80116666666667	0.689506530761719
4.8045	0.666618347167969
4.80783333333334	0.645160675048828
4.81116666666667	0.632762908935547
4.8145	0.630855560302735
4.81783333333334	0.64229965209961
4.82116666666667	0.655651092529297
4.8245	0.668525695800782
4.82783333333334	0.679969787597657
4.83116666666667	0.68807601928711
4.8345	0.700950622558594
4.83783333333334	0.710487365722657
4.84116666666667	0.722885131835938
4.8445	0.735759735107422
4.84783333333334	0.751495361328125
4.85116666666667	0.765323638916016
4.8545	0.765323638916016
4.85783333333334	0.761508941650391
4.86116666666667	0.756263732910157
4.8645	0.75531005859375
4.86783333333334	0.751972198486328
4.87116666666667	0.745773315429688
4.8745	0.743389129638672
4.87783333333334	0.740528106689453
4.88116666666667	0.74005126953125
4.8845	0.73385238647461
4.88783333333334	0.727176666259766
4.89116666666667	0.725269317626953
4.8945	0.725269317626953
4.89783333333334	0.728130340576172
4.90116666666667	0.729560852050782
4.9045	0.73385238647461
4.90783333333334	0.737667083740235
4.91116666666667	0.739097595214844
4.9145	0.744342803955078
4.91783333333334	0.747203826904297
4.92116666666667	0.748157501220703
4.9245	0.743389129638672
4.92783333333334	0.74005126953125
4.93116666666667	0.734806060791016
4.9345	0.726699829101563
4.93783333333334	0.719070434570313
4.94116666666667	0.711917877197266
4.9445	0.706195831298828
4.94783333333334	0.700950622558594
4.95116666666667	0.705242156982422
4.9545	0.711917877197266
4.95783333333334	0.719070434570313
4.96116666666667	0.72479248046875
4.9645	0.734806060791016
4.96783333333334	0.747203826904297
4.97116666666667	0.751018524169922
4.9745	0.7476806640625
4.97783333333333	0.746726989746094
4.98116666666667	0.752449035644532
4.9845	0.760555267333985
4.98783333333334	0.766754150390625
4.99116666666667	0.774860382080078
4.9945	0.792980194091797
4.99783333333334	0.813484191894531
5.00116666666667	0.837326049804688
5.0045	0.85592269897461
5.00783333333334	0.880718231201172
5.01116666666667	0.909805297851563
5.0145	0.937938690185547
5.01783333333334	0.962257385253906
5.02116666666667	0.977039337158203
5.0245	0.990390777587891
5.02783333333334	0.99945068359375
5.03116666666667	1.01280212402344
5.0345	1.02758407592774
5.03783333333334	1.03998184204102
5.04116666666667	1.05047225952149
5.0445	1.05905532836914
5.04783333333334	1.06191635131836
5.05116666666667	1.04951858520508
5.0545	1.02472305297852
5.05783333333334	0.998497009277344
5.06116666666667	0.971794128417969
5.0645	0.942707061767578
5.06783333333334	0.911235809326172
5.07116666666667	0.887393951416016
5.0745	0.869274139404297
5.07783333333334	0.851154327392578
5.08116666666667	0.832080841064453
5.0845	0.812530517578125
5.08783333333334	0.797271728515625
5.09116666666667	0.776767730712891
5.0945	0.752925872802735
5.09783333333334	0.725269317626953
5.10116666666667	0.696659088134766
5.1045	0.669002532958985
5.10783333333334	0.635147094726563
5.11116666666667	0.599384307861328
5.1145	0.560760498046875
5.11783333333334	0.52785873413086
5.12116666666667	0.500202178955078
5.1245	0.47445297241211
5.12783333333334	0.453472137451172
5.13116666666667	0.434398651123047
5.1345	0.41961669921875
5.13783333333334	0.402927398681641
5.14116666666667	0.385761260986328
5.1445	0.362396240234375
5.14783333333334	0.336170196533203
5.15116666666667	0.308513641357422
5.1545	0.277996063232422
5.15783333333334	0.243186950683594
5.16116666666667	0.209808349609375
5.1645	0.178813934326172
5.16783333333334	0.148296356201172
5.17116666666667	0.118732452392578
5.1745	0.0948905944824219
5.17783333333334	0.0782012939453125
5.18116666666667	0.0658035278320313
5.1845	0.06103515625
5.18783333333334	0.0619888305664063
5.19116666666667	0.0576972961425782
5.1945	0.0410079956054688
5.19783333333334	0.0143051147460938
5.20116666666667	-0.0205039978027344
5.2045	-0.0615119934082032
5.20783333333334	-0.103950500488281
5.21116666666667	-0.138282775878906
5.2145	-0.16164779663086
5.21783333333334	-0.179290771484375
5.22116666666667	-0.189781188964844
5.2245	-0.193595886230469
5.22783333333333	-0.197410583496094
5.23116666666667	-0.205039978027344
5.2345	-0.214099884033203
5.23783333333334	-0.221729278564453
5.24116666666667	-0.237464904785156
5.2445	-0.26845932006836
5.24783333333334	-0.309944152832031
5.25116666666667	-0.346660614013672
5.2545	-0.377655029296875
5.25783333333334	-0.403881072998047
5.26116666666667	-0.42104721069336
5.2645	-0.432014465332031
5.26783333333334	-0.440120697021485
5.27116666666667	-0.455379486083985
5.2745	-0.484943389892578
5.27783333333334	-0.52642822265625
5.28116666666667	-0.57363510131836
5.2845	-0.617027282714844
5.28783333333334	-0.653743743896485
5.29116666666667	-0.685691833496094
5.2945	-0.708103179931641
5.29783333333334	-0.727176666259766
5.30116666666667	-0.741004943847657
5.3045	-0.754356384277344
5.30783333333334	-0.771522521972657
5.31116666666667	-0.795841217041016
5.3145	-0.827789306640625
5.31783333333334	-0.864028930664063
5.32116666666667	-0.910282135009766
5.3245	-0.960826873779297
5.32783333333334	-1.00564956665039
5.33116666666667	-1.03282928466797
5.3345	-1.05524063110352
5.33783333333334	-1.07526779174805
5.34116666666667	-1.0981559753418
5.3445	-1.12009048461914
5.34783333333334	-1.14917755126953
5.35116666666667	-1.190185546875
5.3545	-1.23167037963867
5.35783333333334	-1.27220153808594
5.36116666666667	-1.30033493041992
5.3645	-1.31893157958985
5.36783333333334	-1.3265609741211
5.37116666666667	-1.33323669433594
5.3745	-1.34325027465821
5.37783333333334	-1.35898590087891
5.38116666666667	-1.38092041015625
5.3845	-1.41000747680664
5.38783333333334	-1.44720077514649
5.39116666666667	-1.48773193359375
5.3945	-1.52158737182617
5.39783333333334	-1.54542922973633
5.40116666666667	-1.56021118164063
5.4045	-1.56879425048828
5.40783333333334	-1.57213211059571
5.41116666666667	-1.57213211059571
5.4145	-1.57785415649414
5.41783333333334	-1.59168243408203
5.42116666666667	-1.61314010620117
5.4245	-1.63507461547852
5.42783333333334	-1.65176391601563
5.43116666666667	-1.66559219360352
5.4345	-1.6775131225586
5.43783333333334	-1.68848037719727
5.44116666666667	-1.69944763183594
5.4445	-1.70755386352539
5.44783333333334	-1.71995162963867
5.45116666666667	-1.72948837280274
5.4545	-1.73616409301758
5.45783333333334	-1.74093246459961
5.46116666666667	-1.74760818481446
5.4645	-1.76143646240235
5.46783333333334	-1.77717208862305
5.47116666666667	-1.7843246459961
5.4745	-1.78241729736328
5.47783333333334	-1.77097320556641
5.48116666666667	-1.75237655639649
5.4845	-1.72948837280274
5.48783333333334	-1.7085075378418
5.49116666666667	-1.69754028320313
5.4945	-1.68466567993164
5.49783333333334	-1.67179107666016
5.50116666666667	-1.65939331054688
5.5045	-1.65176391601563
5.50783333333334	-1.63650512695313
5.51116666666667	-1.61409378051758
5.5145	-1.59454345703125
5.51783333333334	-1.58309936523438
5.52116666666667	-1.57356262207031
5.5245	-1.55735015869141
5.52783333333334	-1.53970718383789
5.53116666666667	-1.52778625488281
5.5345	-1.52063369750977
5.53783333333334	-1.51252746582031
5.54116666666667	-1.49631500244141
5.5445	-1.48153305053711
5.54783333333334	-1.47485733032227
5.55116666666667	-1.46913528442383
5.5545	-1.45387649536133
5.55783333333334	-1.42669677734375
5.56116666666667	-1.4028549194336
5.5645	-1.38187408447266
5.56783333333334	-1.35898590087891
5.57116666666667	-1.33562088012696
5.5745	-1.31368637084961
5.57783333333334	-1.29890441894531
5.58116666666667	-1.28173828125
5.5845	-1.26457214355469
5.58783333333334	-1.24740600585938
5.59116666666667	-1.23119354248047
5.5945	-1.21593475341797
5.59783333333334	-1.20210647583008
5.60116666666667	-1.18780136108399
5.6045	-1.17158889770508
5.60783333333334	-1.15728378295899
5.61116666666667	-1.14250183105469
5.6145	-1.13439559936524
5.61783333333334	-1.13105773925781
5.62116666666667	-1.13821029663086
5.6245	-1.13916397094727
5.62783333333334	-1.13677978515625
5.63116666666667	-1.13916397094727
5.6345	-1.15060806274414
5.63783333333334	-1.16586685180664
5.64116666666667	-1.17635726928711
5.6445	-1.19304656982422
5.64783333333334	-1.21355056762696
5.65116666666667	-1.24120712280274
5.6545	-1.26361846923828
5.65783333333334	-1.2807846069336
5.66116666666667	-1.29508972167969
5.6645	-1.31750106811524
5.66783333333334	-1.35660171508789
5.67116666666667	-1.39808654785156
5.6745	-1.44004821777344
5.67783333333334	-1.48439407348633
5.68116666666667	-1.54304504394531
5.6845	-1.60455703735352
5.68783333333334	-1.65796279907227
5.69116666666667	-1.708984375
5.6945	-1.76620483398438
5.69783333333334	-1.8301010131836
5.70116666666667	-1.89256668090821
5.7045	-1.95360183715821
5.70783333333334	-2.02703475952149
5.71116666666667	-2.11000442504883
5.7145	-2.19345092773438
5.71783333333334	-2.27499008178711
5.72116666666667	-2.36558914184571
5.7245	-2.46429443359375
5.72783333333334	-2.55012512207031
5.73116666666667	-2.62069702148438
5.7345	-2.68650054931641
5.73783333333334	-2.75611877441406
5.74116666666667	-2.82478332519531
5.7445	-2.88581848144531
5.74783333333334	-2.95066833496094
5.75116666666667	-3.0207633972168
5.7545	-3.09276580810547
5.75783333333334	-3.15618515014649
5.76116666666667	-3.21626663208008
5.7645	-3.27253341674805
5.76783333333334	-3.3259391784668
5.77116666666667	-3.37791442871094
5.7745	-3.42702865600586
5.77783333333334	-3.4780502319336
5.78116666666667	-3.51905822753906
5.7845	-3.55148315429688
5.78783333333334	-3.57866287231446
5.79116666666667	-3.60536575317383
5.7945	-3.6311149597168
5.79783333333334	-3.65304946899414
5.80116666666667	-3.67546081542969
5.8045	-3.70216369628906
5.80783333333334	-3.72600555419922
5.81116666666667	-3.74555587768555
5.8145	-3.76510620117188
5.81783333333334	-3.79276275634766
5.82116666666667	-3.82041931152344
5.8245	-3.84521484375
5.82783333333334	-3.86524200439453
5.83116666666667	-3.88383865356446
5.8345	-3.89289855957031
5.83783333333334	-3.89289855957031
5.84116666666667	-3.88956069946289
5.8445	-3.88097763061524
5.84783333333334	-3.87144088745117
5.85116666666667	-3.8604736328125
5.8545	-3.85236740112305
5.85783333333334	-3.83806228637696
5.86116666666667	-3.82375717163086
5.8645	-3.814697265625
5.86783333333334	-3.80802154541016
5.87116666666667	-3.79562377929688
5.8745	-3.78179550170899
5.87783333333334	-3.77368927001953
5.88116666666667	-3.76224517822266
5.8845	-3.74126434326172
5.88783333333334	-3.71551513671875
5.89116666666667	-3.69358062744141
5.8945	-3.67593765258789
5.89783333333334	-3.65543365478516
5.90116666666667	-3.63969802856446
5.9045	-3.62825393676758
5.90783333333334	-3.6158561706543
5.91116666666667	-3.59487533569336
5.9145	-3.56769561767578
5.91783333333334	-3.5400390625
5.92116666666667	-3.5090446472168
5.9245	-3.47709655761719
5.92783333333334	-3.45134735107422
5.93116666666667	-3.43465805053711
5.9345	-3.4170150756836
5.93783333333334	-3.39889526367188
5.94116666666667	-3.38315963745117
5.9445	-3.36980819702149
5.94783333333334	-3.35741043090821
5.95116666666667	-3.34453582763672
5.9545	-3.33070755004883
5.95783333333334	-3.31544876098633
5.96116666666667	-3.2958984375
5.9645	-3.27920913696289
5.96783333333334	-3.26108932495117
5.97116666666667	-3.24535369873047
5.9745	-3.2339096069336
5.97783333333334	-3.22437286376953
5.98116666666667	-3.21626663208008
5.9845	-3.20577621459961
5.98783333333334	-3.19337844848633
5.99116666666667	-3.17764282226563
5.9945	-3.15666198730469
5.99783333333334	-3.13472747802735
6.00116666666667	-3.11088562011719
6.0045	-3.08418273925781
6.00783333333334	-3.05986404418946
6.01116666666667	-3.0364990234375
6.0145	-3.021240234375
6.01783333333334	-3.00788879394531
6.02116666666667	-2.99692153930664
6.0245	-2.98738479614258
6.02783333333334	-2.98070907592774
6.03116666666667	-2.97641754150391
6.0345	-2.96497344970703
6.03783333333334	-2.94351577758789
6.04116666666667	-2.92253494262696
6.0445	-2.90775299072266
6.04783333333334	-2.89058685302735
6.05116666666667	-2.86579132080078
6.0545	-2.83527374267578
6.05783333333334	-2.80570983886719
6.06116666666667	-2.77471542358399
6.0645	-2.74085998535156
6.06783333333334	-2.70223617553711
6.07116666666667	-2.66218185424805
6.0745	-2.62451171875
6.07783333333334	-2.58922576904297
6.08116666666667	-2.54487991333008
6.0845	-2.48956680297852
6.08783333333334	-2.42280960083008
6.09116666666667	-2.35080718994141
6.0945	-2.27022171020508
6.09783333333334	-2.18868255615235
6.10116666666667	-2.10952758789063
6.1045	-2.0284652709961
6.10783333333334	-1.94883346557617
6.11116666666667	-1.86395645141602
6.1145	-1.78098678588867
6.11783333333334	-1.68800354003906
6.12116666666667	-1.58548355102539
6.1245	-1.47628784179688
6.12783333333334	-1.36518478393555
6.13116666666667	-1.25646591186524
6.1345	-1.14727020263672
6.13783333333334	-1.04665756225586
6.14116666666667	-0.955581665039063
6.1445	-0.87118148803711
6.14783333333334	-0.792503356933594
6.15116666666667	-0.716686248779297
6.1545	-0.644207000732422
6.15783333333334	-0.563144683837891
6.16116666666667	-0.477313995361328
6.1645	-0.391006469726563
6.16783333333334	-0.304222106933594
6.17116666666667	-0.22268295288086
6.1745	-0.147819519042969
6.17783333333334	-0.0848770141601563
6.18116666666667	-0.0209808349609375
6.1845	0.0405311584472656
6.18783333333334	0.101089477539063
6.19116666666667	0.157833099365235
6.1945	0.216960906982422
6.19783333333334	0.278949737548828
6.20116666666667	0.336647033691406
6.2045	0.393390655517578
6.20783333333334	0.444889068603516
6.21116666666667	0.505447387695313
6.2145	0.562667846679688
6.21783333333334	0.616073608398438
6.22116666666667	0.658512115478516
6.2245	0.697135925292969
6.22783333333334	0.732898712158203
6.23116666666667	0.761032104492188
6.2345	0.784397125244141
6.23783333333334	0.805377960205078
6.24116666666667	0.829219818115235
6.2445	0.849723815917969
6.24783333333334	0.865936279296875
6.25116666666667	0.879764556884766
6.2545	0.895500183105469
6.25783333333334	0.912189483642578
6.26116666666667	0.926971435546875
6.2645	0.934123992919922
6.26783333333334	0.93841552734375
6.27116666666667	0.940322875976563
6.2745	0.942230224609375
6.27783333333334	0.942230224609375
6.28116666666667	0.93984603881836
6.2845	0.93841552734375
6.28783333333334	0.940799713134766
6.29116666666667	0.944614410400391
6.2945	0.946998596191406
6.29783333333334	0.943660736083985
6.30116666666667	0.93841552734375
6.3045	0.935077667236328
6.30783333333334	0.926971435546875
6.31116666666667	0.913143157958985
6.3145	0.89406967163086
6.31783333333334	0.876426696777344
6.32116666666667	0.864028930664063
6.3245	0.85592269897461
6.32783333333334	0.850677490234375
6.33116666666667	0.845909118652344
6.3345	0.836372375488281
6.33783333333334	0.828266143798828
6.34116666666667	0.819206237792969
6.3445	0.81014633178711
6.34783333333334	0.802993774414063
6.35116666666667	0.797271728515625
6.3545	0.794410705566407
6.35783333333334	0.785350799560547
6.36116666666667	0.772476196289063
6.3645	0.757694244384766
6.36783333333334	0.745296478271485
6.37116666666667	0.737667083740235
6.3745	0.732421875
6.37783333333334	0.733375549316407
6.38116666666667	0.737667083740235
6.3845	0.737190246582032
6.38783333333334	0.729560852050782
6.39116666666667	0.715732574462891
6.3945	0.702857971191407
6.39783333333334	0.693798065185547
6.40116666666667	0.688552856445313
6.4045	0.690460205078125
6.40783333333334	0.69570541381836
6.41116666666667	0.701427459716797
6.4145	0.700950622558594
6.41783333333334	0.695228576660157
6.42116666666667	0.689029693603516
6.4245	0.6866455078125
6.42783333333334	0.686168670654297
6.43116666666667	0.689983367919922
6.4345	0.697612762451172
6.43783333333334	0.704765319824219
6.44116666666667	0.704765319824219
6.4445	0.697612762451172
6.44783333333334	0.691413879394532
6.45116666666667	0.6866455078125
6.4545	0.683784484863282
6.45783333333334	0.682830810546875
6.46116666666667	0.689029693603516
6.4645	0.69570541381836
6.46783333333334	0.69570541381836
6.47116666666667	0.689029693603516
6.4745	0.67901611328125
6.47783333333334	0.667572021484375
6.48116666666667	0.656604766845703
6.4845	0.64849853515625
6.48783333333334	0.644683837890625
6.49116666666667	0.640869140625
6.4945	0.637531280517578
6.49783333333334	0.639438629150391
6.50116666666667	0.637531280517578
6.5045	0.630855560302735
6.50783333333334	0.623226165771485
6.51116666666667	0.621318817138672
6.5145	0.629425048828125
6.51783333333334	0.638484954833985
6.52116666666667	0.654220581054688
6.5245	0.667572021484375
6.52783333333334	0.675678253173828
6.53116666666667	0.675678253173828
6.5345	0.66518783569336
6.53783333333334	0.649452209472657
6.54116666666667	0.628948211669922
6.5445	0.613212585449219
6.54783333333334	0.608444213867188
6.55116666666667	0.609397888183594
6.5545	0.615596771240235
6.55783333333334	0.61798095703125
6.56116666666667	0.618457794189453
6.5645	0.61798095703125
6.56783333333334	0.615119934082032
6.57116666666667	0.615596771240235
6.5745	0.615596771240235
6.57783333333334	0.619888305664063
6.58116666666667	0.620365142822266
6.5845	0.613212585449219
6.58783333333334	0.607967376708985
6.59116666666667	0.603199005126953
6.5945	0.597000122070313
6.59783333333334	0.583648681640625
6.60116666666667	0.576972961425782
6.6045	0.580310821533203
6.60783333333334	0.58126449584961
6.61116666666667	0.578403472900391
6.6145	0.576972961425782
6.61783333333334	0.584602355957032
6.62116666666667	0.589847564697266
6.6245	0.596046447753907
6.62783333333334	0.600814819335938
6.63116666666667	0.606060028076172
6.6345	0.606060028076172
6.63783333333334	0.60272216796875
6.64116666666667	0.599861145019532
6.6445	0.593185424804688
6.64783333333334	0.588417053222657
6.65116666666667	0.584602355957032
6.6545	0.582695007324219
6.65783333333334	0.583171844482422
6.66116666666667	0.58746337890625
6.6645	0.591278076171875
[truncated: 4,006 more rows]
