# Supplementary material for: Phase-Specific Parameter Estimation in Chiral HPLC Using 1‑Site, 2‑Site Stochastic Models, and Unified Equation Approach
Source: Anal Chem. 2026 Apr 29;98(18):13925–39. doi: 10.1021/acs.analchem.6c01634 (PMC13177292; doi:10.1021/acs.analchem.6c01634)
Supplement: Supplementary file 2 [file ac6c01634_si_002.zip › SupportingInformation/03_data_allEluents/LORA_ACN_CELL2_05_25.CSV]

0.00233333333333334	-0.000476837158203125
0.00566666666666667	-0.0019073486328125
0.009	0
0.0123333333333334	0.003814697265625
0.0156666666666667	0.0019073486328125
0.019	-0.00762939453125
0.0223333333333334	-0.0176429748535156
0.0256666666666667	-0.0238418579101563
0.029	-0.0257492065429688
0.0323333333333334	-0.0233650207519531
0.0356666666666667	-0.0128746032714844
0.039	0.00524520874023438
0.0423333333333334	0.0205039978027344
0.0456666666666667	0.0276565551757813
0.049	0.0247955322265625
0.0523333333333334	0.0157356262207031
0.0556666666666667	0.0100135803222656
0.059	0.00333786010742188
0.0623333333333334	0.00143051147460938
0.0656666666666667	0.00238418579101563
0.069	0.00667572021484375
0.0723333333333334	0.0147819519042969
0.0756666666666667	0.0224113464355469
0.079	0.0295639038085938
0.0823333333333334	0.0405311584472656
0.0856666666666667	0.0557899475097657
0.089	0.072479248046875
0.0923333333333334	0.0834465026855469
0.0956666666666667	0.0901222229003906
0.099	0.0958442687988281
0.102333333333334	0.10061264038086
0.105666666666667	0.105381011962891
0.109	0.107288360595703
0.112333333333334	0.107765197753906
0.115666666666667	0.101089477539063
0.119	0.0901222229003906
0.122333333333334	0.0758171081542969
0.125666666666667	0.057220458984375
0.129	0.0400543212890625
0.132333333333334	0.0252723693847656
0.135666666666667	0.0166893005371094
0.139	0.0143051147460938
0.142333333333334	0.0157356262207031
0.145666666666667	0.0185966491699219
0.149	0.0157356262207031
0.152333333333334	0.0152587890625
0.155666666666667	0.0181198120117188
0.159	0.0233650207519531
0.162333333333334	0.02288818359375
0.165666666666667	0.0209808349609375
0.169	0.0224113464355469
0.172333333333334	0.0224113464355469
0.175666666666667	0.0205039978027344
0.179	0.0157356262207031
0.182333333333334	0.0152587890625
0.185666666666667	0.0171661376953125
0.189	0.0219345092773438
0.192333333333334	0.0224113464355469
0.195666666666667	0.0243186950683594
0.199	0.0252723693847656
0.202333333333334	0.0257492065429688
0.205666666666667	0.0257492065429688
0.209	0.0233650207519531
0.212333333333334	0.0243186950683594
0.215666666666667	0.0247955322265625
0.219	0.0290870666503906
0.222333333333334	0.0352859497070313
0.225666666666667	0.0391006469726563
0.229	0.0410079956054688
0.232333333333334	0.0424385070800781
0.235666666666667	0.0457763671875
0.239	0.0462532043457031
0.242333333333334	0.0443458557128906
0.245666666666667	0.041961669921875
0.249	0.0410079956054688
0.252333333333334	0.0395774841308594
0.255666666666667	0.0362396240234375
0.259	0.0329017639160156
0.262333333333334	0.0286102294921875
0.265666666666667	0.0276565551757813
0.269	0.0276565551757813
0.272333333333334	0.0238418579101563
0.275666666666667	0.0185966491699219
0.279	0.00762939453125
0.282333333333334	-0.00238418579101563
0.285666666666667	-0.0138282775878906
0.289	-0.0205039978027344
0.292333333333334	-0.0209808349609375
0.295666666666667	-0.0214576721191406
0.299	-0.0157356262207031
0.302333333333334	-0.00524520874023438
0.305666666666667	0.0100135803222656
0.309	0.0200271606445313
0.312333333333334	0.0252723693847656
0.315666666666667	0.0314712524414063
0.319	0.0357627868652344
0.322333333333334	0.0357627868652344
0.325666666666667	0.0300407409667969
0.329	0.0243186950683594
0.332333333333334	0.0176429748535156
0.335666666666667	0.0123977661132813
0.339	0.0109672546386719
0.342333333333334	0.0128746032714844
0.345666666666667	0.0133514404296875
0.349	0.0119209289550781
0.352333333333334	0.0147819519042969
0.355666666666667	0.0224113464355469
0.359	0.0243186950683594
0.362333333333334	0.02288818359375
0.365666666666667	0.0252723693847656
0.369	0.0333786010742188
0.372333333333334	0.03814697265625
0.375666666666667	0.0348091125488281
0.379	0.030517578125
0.382333333333334	0.0276565551757813
0.385666666666667	0.0252723693847656
0.389	0.02288818359375
0.392333333333334	0.0243186950683594
0.395666666666667	0.0276565551757813
0.399	0.0300407409667969
0.402333333333334	0.0247955322265625
0.405666666666667	0.0209808349609375
0.409	0.0147819519042969
0.412333333333334	0.0057220458984375
0.415666666666667	-0.00429153442382813
0.419	-0.0095367431640625
0.422333333333334	-0.00333786010742188
0.425666666666667	0.00238418579101563
0.429	0.00619888305664063
0.432333333333334	0.003814697265625
0.435666666666667	0.003814697265625
0.439	0.0019073486328125
0.442333333333334	0.000476837158203125
0.445666666666667	-0.00238418579101563
0.449	-0.00095367431640625
0.452333333333334	0.0057220458984375
0.455666666666667	0.0171661376953125
0.459	0.030517578125
0.462333333333334	0.0333786010742188
0.465666666666667	0.0300407409667969
0.469	0.0238418579101563
0.472333333333334	0.0247955322265625
0.475666666666667	0.0238418579101563
0.479	0.019073486328125
0.482333333333334	0.0214576721191406
0.485666666666667	0.0300407409667969
0.489	0.0405311584472656
0.492333333333334	0.0410079956054688
0.495666666666667	0.03814697265625
0.499	0.034332275390625
0.502333333333334	0.0300407409667969
0.505666666666667	0.0243186950683594
0.509	0.0143051147460938
0.512333333333334	0.0057220458984375
0.515666666666667	0
0.519	0.00333786010742188
0.522333333333334	0.00810623168945313
0.525666666666667	0.0128746032714844
0.529	0.0185966491699219
0.532333333333334	0.0271797180175781
0.535666666666667	0.0352859497070313
0.539	0.03814697265625
0.542333333333334	0.0414848327636719
0.545666666666667	0.0452995300292969
0.549	0.0500679016113282
0.552333333333334	0.0500679016113282
0.555666666666667	0.0529289245605469
0.559	0.0581741333007813
0.562333333333334	0.06103515625
0.565666666666667	0.0629425048828125
0.569	0.0624656677246094
0.572333333333334	0.0662803649902344
0.575666666666667	0.0653266906738282
0.579	0.0624656677246094
0.582333333333334	0.0576972961425782
0.585666666666667	0.0567436218261719
0.589	0.0576972961425782
0.592333333333334	0.0548362731933594
0.595666666666667	0.0510215759277344
0.599	0.0500679016113282
0.602333333333334	0.0505447387695313
0.605666666666667	0.0429153442382813
0.609	0.0329017639160156
0.612333333333334	0.0281333923339844
0.615666666666667	0.030517578125
0.619	0.0324249267578125
0.622333333333334	0.0333786010742188
0.625666666666667	0.0362396240234375
0.629	0.041961669921875
0.632333333333334	0.0443458557128906
0.635666666666667	0.0400543212890625
0.639	0.0309944152832031
0.642333333333334	0.026702880859375
0.645666666666667	0.0309944152832031
0.649	0.03814697265625
0.652333333333334	0.0448226928710938
0.655666666666667	0.0529289245605469
0.659	0.0619888305664063
0.662333333333334	0.0681877136230469
0.665666666666667	0.06866455078125
0.669	0.0667572021484375
0.672333333333334	0.064849853515625
0.675666666666667	0.0586509704589844
0.679	0.0486373901367188
0.682333333333334	0.03814697265625
0.685666666666667	0.0314712524414063
0.689	0.0309944152832031
0.692333333333334	0.0352859497070313
0.695666666666667	0.0443458557128906
0.699	0.05340576171875
0.702333333333334	0.0600814819335938
0.705666666666667	0.06103515625
0.709	0.0586509704589844
0.712333333333334	0.0548362731933594
0.715666666666667	0.0519752502441407
0.719	0.0491142272949219
0.722333333333334	0.0472068786621094
0.725666666666667	0.0486373901367188
0.729	0.0491142272949219
0.732333333333334	0.0519752502441407
0.735666666666667	0.057220458984375
0.739	0.0662803649902344
0.742333333333334	0.0753402709960938
0.745666666666667	0.0810623168945313
0.749	0.08392333984375
0.752333333333334	0.0853538513183594
0.755666666666667	0.0820159912109375
0.759	0.0748634338378907
0.762333333333334	0.0624656677246094
0.765666666666667	0.0510215759277344
0.769	0.0443458557128906
0.772333333333334	0.0367164611816406
0.775666666666667	0.0324249267578125
0.779	0.0314712524414063
0.782333333333334	0.0395774841308594
0.785666666666667	0.0491142272949219
0.789	0.0519752502441407
0.792333333333334	0.0548362731933594
0.795666666666667	0.0600814819335938
0.799	0.0638961791992188
0.802333333333334	0.0667572021484375
0.805666666666667	0.0705718994140625
0.809	0.0786781311035157
0.812333333333334	0.0858306884765625
0.815666666666667	0.0901222229003906
0.819	0.0929832458496094
0.822333333333334	0.0896453857421875
0.825666666666667	0.0858306884765625
0.829	0.0796318054199219
0.832333333333334	0.0758171081542969
0.835666666666667	0.0672340393066407
0.839	0.0557899475097657
0.842333333333334	0.0505447387695313
0.845666666666667	0.05340576171875
0.849	0.0605583190917969
0.852333333333334	0.0619888305664063
0.855666666666667	0.0624656677246094
0.859	0.0658035278320313
0.862333333333334	0.0715255737304688
0.865666666666667	0.0700950622558594
0.869	0.0638961791992188
0.872333333333334	0.0591278076171875
0.875666666666667	0.0615119934082032
0.879	0.0667572021484375
0.882333333333334	0.0681877136230469
0.885666666666667	0.0658035278320313
0.889	0.0615119934082032
0.892333333333334	0.0576972961425782
0.895666666666667	0.0548362731933594
0.899	0.0500679016113282
0.902333333333334	0.0457763671875
0.905666666666667	0.0481605529785156
0.909	0.0519752502441407
0.912333333333334	0.0538825988769532
0.915666666666667	0.0467300415039063
0.919	0.0400543212890625
0.922333333333334	0.03814697265625
0.925666666666667	0.0400543212890625
0.929	0.0433921813964844
0.932333333333334	0.0433921813964844
0.935666666666667	0.0452995300292969
0.939	0.0500679016113282
0.942333333333334	0.0524520874023438
0.945666666666667	0.0491142272949219
0.949	0.0424385070800781
0.952333333333334	0.0424385070800781
0.955666666666667	0.0467300415039063
0.959	0.0491142272949219
0.962333333333334	0.0486373901367188
0.965666666666667	0.0462532043457031
0.969	0.0462532043457031
0.972333333333334	0.0429153442382813
0.975666666666667	0.0400543212890625
0.979	0.0376701354980469
0.982333333333334	0.0405311584472656
0.985666666666667	0.0472068786621094
0.989	0.0553131103515625
0.992333333333334	0.0638961791992188
0.995666666666667	0.0691413879394532
0.999	0.0758171081542969
1.00233333333334	0.0791549682617188
1.00566666666667	0.0782012939453125
1.009	0.0743865966796875
1.01233333333334	0.0743865966796875
1.01566666666667	0.0758171081542969
1.019	0.0696182250976563
1.02233333333334	0.0600814819335938
1.02566666666667	0.0543594360351563
1.029	0.0567436218261719
1.03233333333334	0.057220458984375
1.03566666666667	0.0548362731933594
1.039	0.0510215759277344
1.04233333333334	0.0486373901367188
1.04566666666667	0.0472068786621094
1.049	0.0476837158203125
1.05233333333334	0.0514984130859375
1.05566666666667	0.0600814819335938
1.059	0.072479248046875
1.06233333333334	0.0805854797363281
1.06566666666667	0.0810623168945313
1.069	0.0743865966796875
1.07233333333334	0.0643730163574219
1.07566666666667	0.0514984130859375
1.079	0.0400543212890625
1.08233333333334	0.0348091125488281
1.08566666666667	0.0362396240234375
1.089	0.0371932983398438
1.09233333333334	0.0376701354980469
1.09566666666667	0.041961669921875
1.099	0.0481605529785156
1.10233333333334	0.0500679016113282
1.10566666666667	0.0467300415039063
1.109	0.0467300415039063
1.11233333333334	0.0524520874023438
1.11566666666667	0.0567436218261719
1.119	0.0605583190917969
1.12233333333334	0.0681877136230469
1.12566666666667	0.0777244567871094
1.129	0.0810623168945313
1.13233333333334	0.0748634338378907
1.13566666666667	0.0672340393066407
1.139	0.0624656677246094
1.14233333333334	0.06103515625
1.14566666666667	0.0553131103515625
1.149	0.049591064453125
1.15233333333334	0.0467300415039063
1.15566666666667	0.0524520874023438
1.159	0.057220458984375
1.16233333333334	0.0596046447753907
1.16566666666667	0.0624656677246094
1.169	0.06866455078125
1.17233333333334	0.0782012939453125
1.17566666666667	0.0820159912109375
1.179	0.080108642578125
1.18233333333334	0.0739097595214844
1.18566666666667	0.0681877136230469
1.189	0.0653266906738282
1.19233333333334	0.06103515625
1.19566666666667	0.0543594360351563
1.199	0.0510215759277344
1.20233333333334	0.05340576171875
1.20566666666667	0.06103515625
1.209	0.0662803649902344
1.21233333333334	0.0705718994140625
1.21566666666667	0.0767707824707032
1.219	0.0858306884765625
1.22233333333334	0.0896453857421875
1.22566666666667	0.0905990600585938
1.229	0.0910758972167969
1.23233333333334	0.0925064086914063
1.23566666666667	0.0920295715332031
1.239	0.0848770141601563
1.24233333333334	0.0791549682617188
1.24566666666667	0.080108642578125
1.249	0.0853538513183594
1.25233333333334	0.0896453857421875
1.25566666666667	0.0896453857421875
1.259	0.0920295715332031
1.26233333333334	0.0958442687988281
1.26566666666667	0.0901222229003906
1.269	0.0777244567871094
1.27233333333334	0.0691413879394532
1.27566666666667	0.0739097595214844
1.279	0.0820159912109375
1.28233333333334	0.0848770141601563
1.28566666666667	0.0905990600585938
1.289	0.0996589660644531
1.29233333333334	0.109672546386719
1.29566666666667	0.114917755126953
1.299	0.119209289550781
1.30233333333334	0.124454498291016
1.30566666666667	0.129222869873047
1.309	0.132083892822266
1.31233333333334	0.133037567138672
1.31566666666667	0.127792358398438
1.319	0.1220703125
1.32233333333334	0.119686126708985
1.32566666666667	0.121116638183594
1.329	0.123023986816406
1.33233333333334	0.122547149658203
1.33566666666667	0.123977661132813
1.339	0.128269195556641
1.34233333333334	0.132083892822266
1.34566666666667	0.130653381347656
1.349	0.127315521240235
1.35233333333334	0.124931335449219
1.35566666666667	0.125885009765625
1.359	0.119686126708985
1.36233333333334	0.110149383544922
1.36566666666667	0.106334686279297
1.369	0.110626220703125
1.37233333333334	0.115394592285156
1.37566666666667	0.116825103759766
1.379	0.119686126708985
1.38233333333334	0.128269195556641
1.38566666666667	0.131607055664063
1.389	0.127792358398438
1.39233333333334	0.119686126708985
1.39566666666667	0.108718872070313
1.399	0.100135803222656
1.40233333333334	0.0929832458496094
1.40566666666667	0.0944137573242188
1.409	0.100135803222656
1.41233333333334	0.111579895019531
1.41566666666667	0.123977661132813
1.419	0.133037567138672
1.42233333333334	0.136375427246094
1.42566666666667	0.1373291015625
1.429	0.137805938720703
1.43233333333334	0.135898590087891
1.43566666666667	0.133991241455078
1.439	0.136852264404297
1.44233333333334	0.148773193359375
1.44566666666667	0.159740447998047
1.449	0.164985656738281
1.45233333333334	0.162601470947266
1.45566666666667	0.162601470947266
1.459	0.163078308105469
1.46233333333334	0.160694122314453
1.46566666666667	0.155925750732422
1.469	0.149250030517578
1.47233333333334	0.145435333251953
1.47566666666667	0.134468078613281
1.479	0.118732452392578
1.48233333333334	0.10061264038086
1.48566666666667	0.0853538513183594
1.489	0.0758171081542969
1.49233333333334	0.0734329223632813
1.49566666666667	0.0824928283691406
1.499	0.0982284545898438
1.50233333333334	0.113487243652344
1.50566666666667	0.12350082397461
1.509	0.128746032714844
1.51233333333334	0.13113021850586
1.51566666666667	0.129222869873047
1.519	0.12350082397461
1.52233333333334	0.118732452392578
1.52566666666667	0.120162963867188
1.529	0.128269195556641
1.53233333333334	0.133037567138672
1.53566666666667	0.139713287353516
1.539	0.145435333251953
1.54233333333334	0.151634216308594
1.54566666666667	0.15401840209961
1.549	0.152111053466797
1.55233333333334	0.150680541992188
1.55566666666667	0.141620635986328
1.559	0.13113021850586
1.56233333333334	0.118732452392578
1.56566666666667	0.11444091796875
1.569	0.114917755126953
1.57233333333334	0.120162963867188
1.57566666666667	0.124931335449219
1.579	0.130653381347656
1.58233333333334	0.13875961303711
1.58566666666667	0.140666961669922
1.589	0.135421752929688
1.59233333333334	0.126361846923828
1.59566666666667	0.123977661132813
1.599	0.121593475341797
1.60233333333334	0.119686126708985
1.60566666666667	0.116825103759766
1.609	0.120639801025391
1.61233333333334	0.125408172607422
1.61566666666667	0.13113021850586
1.619	0.133037567138672
1.62233333333334	0.136852264404297
1.62566666666667	0.1373291015625
1.629	0.132083892822266
1.63233333333334	0.128746032714844
1.63566666666667	0.119686126708985
1.639	0.113964080810547
1.64233333333334	0.107765197753906
1.64566666666667	0.105857849121094
1.649	0.108718872070313
1.65233333333334	0.108718872070313
1.65566666666667	0.112533569335938
1.659	0.113010406494141
1.66233333333334	0.109195709228516
1.66566666666667	0.105857849121094
1.669	0.101566314697266
1.67233333333334	0.102996826171875
1.67566666666667	0.103950500488281
1.679	0.107288360595703
1.68233333333334	0.113964080810547
1.68566666666667	0.121593475341797
1.689	0.126361846923828
1.69233333333334	0.130176544189453
1.69566666666667	0.132083892822266
1.699	0.133991241455078
1.70233333333334	0.12969970703125
1.70566666666667	0.116825103759766
1.709	0.0977516174316406
1.71233333333334	0.0791549682617188
1.71566666666667	0.0696182250976563
1.719	0.0672340393066407
1.72233333333334	0.0710487365722657
1.72566666666667	0.0829696655273438
1.729	0.101566314697266
1.73233333333334	0.118255615234375
1.73566666666667	0.123023986816406
1.739	0.122547149658203
1.74233333333334	0.118732452392578
1.74566666666667	0.107765197753906
1.749	0.0987052917480469
1.75233333333334	0.0963211059570313
1.75566666666667	0.107765197753906
1.759	0.118255615234375
1.76233333333334	0.126838684082031
1.76566666666667	0.1373291015625
1.769	0.143051147460938
1.77233333333334	0.144481658935547
1.77566666666667	0.137805938720703
1.779	0.131607055664063
1.78233333333334	0.128746032714844
1.78566666666667	0.126361846923828
1.789	0.128746032714844
1.79233333333334	0.130176544189453
1.79566666666667	0.130176544189453
1.799	0.129222869873047
1.80233333333334	0.126838684082031
1.80566666666667	0.126361846923828
1.809	0.125408172607422
1.81233333333334	0.126838684082031
1.81566666666667	0.123977661132813
1.819	0.121116638183594
1.82233333333334	0.118255615234375
1.82566666666667	0.11587142944336
1.829	0.110626220703125
1.83233333333334	0.105857849121094
1.83566666666667	0.107765197753906
1.839	0.111579895019531
1.84233333333334	0.118255615234375
1.84566666666667	0.125885009765625
1.849	0.134468078613281
1.85233333333334	0.136852264404297
1.85566666666667	0.138282775878906
1.859	0.141620635986328
1.86233333333334	0.144004821777344
1.86566666666667	0.140666961669922
1.869	0.137805938720703
1.87233333333334	0.139713287353516
1.87566666666667	0.13875961303711
1.879	0.130176544189453
1.88233333333334	0.117301940917969
1.88566666666667	0.112533569335938
1.889	0.113964080810547
1.89233333333334	0.120639801025391
1.89566666666667	0.129222869873047
1.899	0.14638900756836
1.90233333333334	0.168800354003906
1.90566666666667	0.189304351806641
1.909	0.201225280761719
1.91233333333334	0.207901000976563
1.91566666666667	0.214099884033203
1.919	0.224590301513672
1.92233333333334	0.240325927734375
1.92566666666667	0.258922576904297
1.929	0.27608871459961
1.93233333333334	0.295162200927735
1.93566666666667	0.315189361572266
1.939	0.332832336425781
1.94233333333334	0.339984893798828
1.94566666666667	0.342369079589844
1.949	0.342845916748047
1.95233333333334	0.336647033691406
1.95566666666667	0.325679779052735
1.959	0.309467315673828
1.96233333333334	0.29897689819336
1.96566666666667	0.286102294921875
1.969	0.273227691650391
1.97233333333334	0.264167785644531
1.97566666666667	0.260353088378906
1.979	0.257968902587891
1.98233333333334	0.247478485107422
1.98566666666667	0.235557556152344
1.989	0.227451324462891
1.99233333333334	0.220298767089844
1.99566666666667	0.20742416381836
1.999	0.193119049072266
2.00233333333334	0.18453598022461
2.00566666666667	0.179767608642578
2.009	0.172615051269531
2.01233333333334	0.163555145263672
2.01566666666667	0.158786773681641
2.019	0.159740447998047
2.02233333333334	0.158786773681641
2.02566666666667	0.157833099365235
2.029	0.153541564941406
2.03233333333334	0.151634216308594
2.03566666666667	0.145912170410156
2.039	0.135421752929688
2.04233333333334	0.125408172607422
2.04566666666667	0.116348266601563
2.049	0.116348266601563
2.05233333333334	0.120162963867188
2.05566666666667	0.130176544189453
2.059	0.138282775878906
2.06233333333334	0.143527984619141
2.06566666666667	0.149726867675781
2.069	0.151634216308594
2.07233333333334	0.149726867675781
2.07566666666667	0.142574310302735
2.079	0.138282775878906
2.08233333333334	0.135421752929688
2.08566666666667	0.130176544189453
2.089	0.127792358398438
2.09233333333334	0.130176544189453
2.09566666666667	0.133514404296875
2.099	0.134468078613281
2.10233333333334	0.140666961669922
2.10566666666667	0.153064727783203
2.109	0.163555145263672
2.11233333333334	0.163078308105469
2.11566666666667	0.159740447998047
2.119	0.155925750732422
2.12233333333334	0.149250030517578
2.12566666666667	0.140666961669922
2.129	0.133514404296875
2.13233333333334	0.133514404296875
2.13566666666667	0.134468078613281
2.139	0.136375427246094
2.14233333333334	0.1373291015625
2.14566666666667	0.138282775878906
2.149	0.138282775878906
2.15233333333334	0.135898590087891
2.15566666666667	0.130653381347656
2.159	0.12350082397461
2.16233333333334	0.116825103759766
2.16566666666667	0.111579895019531
2.169	0.109672546386719
2.17233333333334	0.113964080810547
2.17566666666667	0.123023986816406
2.179	0.135898590087891
2.18233333333334	0.149726867675781
2.18566666666667	0.161170959472656
2.189	0.164031982421875
2.19233333333334	0.158309936523438
2.19566666666667	0.150203704833985
2.199	0.144004821777344
2.20233333333334	0.141143798828125
2.20566666666667	0.1373291015625
2.209	0.135421752929688
2.21233333333334	0.139236450195313
2.21566666666667	0.14638900756836
2.219	0.150680541992188
2.22233333333334	0.144481658935547
2.22566666666667	0.136375427246094
2.229	0.132083892822266
2.23233333333334	0.130176544189453
2.23566666666667	0.131607055664063
2.239	0.133037567138672
2.24233333333334	0.136852264404297
2.24566666666667	0.1373291015625
2.249	0.134468078613281
2.25233333333334	0.133514404296875
2.25566666666667	0.130176544189453
2.259	0.127792358398438
2.26233333333334	0.127315521240235
2.26566666666667	0.132083892822266
2.269	0.134468078613281
2.27233333333334	0.125885009765625
2.27566666666667	0.111103057861328
2.279	0.0972747802734375
2.28233333333334	0.0867843627929688
2.28566666666667	0.0858306884765625
2.289	0.0920295715332031
2.29233333333334	0.103950500488281
2.29566666666667	0.116825103759766
2.299	0.128269195556641
2.30233333333334	0.139713287353516
2.30566666666667	0.1373291015625
2.309	0.12969970703125
2.31233333333334	0.12350082397461
2.31566666666667	0.124931335449219
2.319	0.125885009765625
2.32233333333334	0.12350082397461
2.32566666666667	0.125885009765625
2.329	0.128269195556641
2.33233333333334	0.128746032714844
2.33566666666667	0.121116638183594
2.339	0.112533569335938
2.34233333333334	0.0972747802734375
2.34566666666667	0.0820159912109375
2.349	0.0729560852050782
2.35233333333334	0.0720024108886719
2.35566666666667	0.0758171081542969
2.359	0.08392333984375
2.36233333333334	0.10061264038086
2.36566666666667	0.121116638183594
2.369	0.135421752929688
2.37233333333334	0.1373291015625
2.37566666666667	0.134468078613281
2.379	0.12969970703125
2.38233333333334	0.125408172607422
2.38566666666667	0.120162963867188
2.389	0.113010406494141
2.39233333333334	0.112533569335938
2.39566666666667	0.113964080810547
2.399	0.113964080810547
2.40233333333334	0.111103057861328
2.40566666666667	0.110149383544922
2.409	0.112056732177735
2.41233333333334	0.110626220703125
2.41566666666667	0.115394592285156
2.419	0.12350082397461
2.42233333333334	0.130176544189453
2.42566666666667	0.128269195556641
2.429	0.126838684082031
2.43233333333334	0.130653381347656
2.43566666666667	0.128746032714844
2.439	0.123023986816406
2.44233333333334	0.117301940917969
2.44566666666667	0.116825103759766
2.449	0.11587142944336
2.45233333333334	0.113487243652344
2.45566666666667	0.117301940917969
2.459	0.126361846923828
2.46233333333334	0.134944915771485
2.46566666666667	0.13875961303711
2.469	0.141143798828125
2.47233333333334	0.139713287353516
2.47566666666667	0.135898590087891
2.479	0.124931335449219
2.48233333333334	0.118255615234375
2.48566666666667	0.115394592285156
2.489	0.116825103759766
2.49233333333334	0.121593475341797
2.49566666666667	0.125408172607422
2.499	0.130653381347656
2.50233333333334	0.135421752929688
2.50566666666667	0.143527984619141
2.509	0.150203704833985
2.51233333333334	0.149250030517578
2.51566666666667	0.145912170410156
2.519	0.14495849609375
2.52233333333334	0.145912170410156
2.52566666666667	0.142097473144531
2.529	0.135421752929688
2.53233333333334	0.134468078613281
2.53566666666667	0.137805938720703
2.539	0.143527984619141
2.54233333333334	0.147342681884766
2.54566666666667	0.152111053466797
2.549	0.158309936523438
2.55233333333334	0.16164779663086
2.55566666666667	0.164985656738281
2.559	0.163555145263672
2.56233333333334	0.164031982421875
2.56566666666667	0.164508819580078
2.569	0.165462493896485
2.57233333333334	0.163555145263672
2.57566666666667	0.158309936523438
2.579	0.150203704833985
2.58233333333334	0.138282775878906
2.58566666666667	0.126361846923828
2.589	0.11444091796875
2.59233333333334	0.106334686279297
2.59566666666667	0.102996826171875
2.599	0.106334686279297
2.60233333333334	0.113010406494141
2.60566666666667	0.119209289550781
2.609	0.125408172607422
2.61233333333334	0.132560729980469
2.61566666666667	0.136375427246094
2.619	0.134944915771485
2.62233333333334	0.12969970703125
2.62566666666667	0.125408172607422
2.629	0.120162963867188
2.63233333333334	0.116825103759766
2.63566666666667	0.119209289550781
2.639	0.125408172607422
2.64233333333334	0.134468078613281
2.64566666666667	0.145435333251953
2.649	0.162601470947266
2.65233333333334	0.174999237060547
2.65566666666667	0.178337097167969
2.659	0.175952911376953
2.66233333333334	0.173568725585938
2.66566666666667	0.16927719116211
2.669	0.155925750732422
2.67233333333334	0.144004821777344
2.67566666666667	0.136852264404297
2.679	0.13875961303711
2.68233333333334	0.140190124511719
2.68566666666667	0.138282775878906
2.689	0.138282775878906
2.69233333333334	0.141143798828125
2.69566666666667	0.144481658935547
2.699	0.140190124511719
2.70233333333334	0.133037567138672
2.70566666666667	0.127792358398438
2.709	0.126361846923828
2.71233333333334	0.128269195556641
2.71566666666667	0.132560729980469
2.719	0.138282775878906
2.72233333333334	0.143527984619141
2.72566666666667	0.150680541992188
2.729	0.158309936523438
2.73233333333334	0.16021728515625
2.73566666666667	0.153541564941406
2.739	0.148296356201172
2.74233333333334	0.149250030517578
2.74566666666667	0.152111053466797
2.749	0.154972076416016
2.75233333333334	0.157833099365235
2.75566666666667	0.166416168212891
2.759	0.172138214111328
2.76233333333334	0.174999237060547
2.76566666666667	0.172615051269531
2.769	0.166416168212891
2.77233333333334	0.158786773681641
2.77566666666667	0.150680541992188
2.779	0.144004821777344
2.78233333333334	0.136375427246094
2.78566666666667	0.130653381347656
2.789	0.131607055664063
2.79233333333334	0.137805938720703
2.79566666666667	0.148773193359375
2.799	0.161170959472656
2.80233333333334	0.175952911376953
2.80566666666667	0.188350677490235
2.809	0.19216537475586
2.81233333333334	0.191211700439453
2.81566666666667	0.188350677490235
2.819	0.185966491699219
2.82233333333334	0.177383422851563
2.82566666666667	0.170707702636719
2.829	0.164031982421875
2.83233333333334	0.16164779663086
2.83566666666667	0.15401840209961
2.839	0.14638900756836
2.84233333333334	0.142097473144531
2.84566666666667	0.139713287353516
2.849	0.14638900756836
2.85233333333334	0.150203704833985
2.85566666666667	0.154972076416016
2.859	0.156879425048828
2.86233333333334	0.161170959472656
2.86566666666667	0.168323516845703
2.869	0.172138214111328
2.87233333333334	0.180721282958985
2.87566666666667	0.188350677490235
2.879	0.195026397705078
2.88233333333334	0.198841094970703
2.88566666666667	0.197887420654297
2.889	0.191211700439453
2.89233333333334	0.180244445800781
2.89566666666667	0.174522399902344
2.899	0.177383422851563
2.90233333333334	0.182151794433594
2.90566666666667	0.186920166015625
2.909	0.192642211914063
2.91233333333334	0.193119049072266
2.91566666666667	0.188350677490235
2.919	0.177860260009766
2.92233333333334	0.172138214111328
2.92566666666667	0.16927719116211
2.929	0.168323516845703
2.93233333333334	0.171661376953125
2.93566666666667	0.176429748535156
2.939	0.18310546875
2.94233333333334	0.186443328857422
2.94566666666667	0.185966491699219
2.949	0.189304351806641
2.95233333333334	0.19979476928711
2.95566666666667	0.209331512451172
2.959	0.210285186767578
2.96233333333334	0.206947326660156
2.96566666666667	0.208854675292969
2.969	0.212669372558594
2.97233333333334	0.213623046875
2.97566666666667	0.217914581298828
2.979	0.228404998779297
2.98233333333334	0.238418579101563
2.98566666666667	0.242233276367188
2.989	0.240325927734375
2.99233333333334	0.240802764892578
2.99566666666667	0.239849090576172
2.999	0.235557556152344
3.00233333333334	0.231266021728516
3.00566666666667	0.226497650146485
3.009	0.225067138671875
3.01233333333334	0.216484069824219
3.01566666666667	0.209331512451172
3.019	0.20742416381836
3.02233333333334	0.216484069824219
3.02566666666667	0.228404998779297
3.029	0.238895416259766
3.03233333333334	0.249385833740235
3.03566666666667	0.26082992553711
3.039	0.270366668701172
3.04233333333334	0.270366668701172
3.04566666666667	0.270366668701172
3.049	0.267982482910156
3.05233333333334	0.269889831542969
3.05566666666667	0.268936157226563
3.059	0.26702880859375
3.06233333333334	0.266551971435547
3.06566666666667	0.266075134277344
3.069	0.272750854492188
3.07233333333334	0.283241271972656
3.07566666666667	0.292778015136719
3.079	0.300884246826172
3.08233333333334	0.310420989990235
3.08566666666667	0.317573547363281
3.089	0.314712524414063
3.09233333333334	0.302791595458985
3.09566666666667	0.291824340820313
3.099	0.286579132080078
3.10233333333334	0.28371810913086
3.10566666666667	0.281333923339844
3.109	0.281333923339844
3.11233333333334	0.282764434814453
3.11566666666667	0.277519226074219
3.119	0.268936157226563
3.12233333333334	0.261783599853516
3.12566666666667	0.259876251220703
3.129	0.264167785644531
3.13233333333334	0.269889831542969
3.13566666666667	0.283241271972656
3.139	0.299930572509766
3.14233333333334	0.317096710205078
3.14566666666667	0.326633453369141
3.149	0.329971313476563
3.15233333333334	0.331401824951172
3.15566666666667	0.329971313476563
3.159	0.325202941894531
3.16233333333334	0.318527221679688
3.16566666666667	0.31423568725586
3.169	0.311851501464844
3.17233333333334	0.31423568725586
3.17566666666667	0.318050384521485
3.179	0.3204345703125
3.18233333333334	0.320911407470703
3.18566666666667	0.32186508178711
3.189	0.327587127685547
3.19233333333334	0.333309173583985
3.19566666666667	0.340461730957031
3.199	0.35238265991211
3.20233333333334	0.3662109375
3.20566666666667	0.38290023803711
3.209	0.396251678466797
3.21233333333334	0.403404235839844
3.21566666666667	0.402927398681641
3.219	0.394344329833985
3.22233333333334	0.382423400878906
3.22566666666667	0.365257263183594
3.229	0.34475326538086
3.23233333333334	0.324726104736328
3.23566666666667	0.308513641357422
3.239	0.300407409667969
3.24233333333334	0.302791595458985
3.24566666666667	0.308513641357422
3.249	0.312328338623047
3.25233333333334	0.317573547363281
3.25566666666667	0.326156616210938
3.259	0.33712387084961
3.26233333333334	0.339508056640625
3.26566666666667	0.339031219482422
3.269	0.340938568115235
3.27233333333334	0.347137451171875
3.27566666666667	0.351905822753906
3.279	0.351428985595703
3.28233333333334	0.351428985595703
3.28566666666667	0.348091125488281
3.289	0.345706939697266
3.29233333333334	0.337600708007813
3.29566666666667	0.328540802001953
3.299	0.318050384521485
3.30233333333334	0.308513641357422
3.30566666666667	0.300407409667969
3.309	0.293731689453125
3.31233333333334	0.292301177978516
3.31566666666667	0.295162200927735
3.319	0.301837921142578
3.32233333333334	0.309944152832031
3.32566666666667	0.315666198730469
3.329	0.313282012939453
3.33233333333334	0.304698944091797
3.33566666666667	0.293731689453125
3.339	0.282764434814453
3.34233333333334	0.272274017333985
3.34566666666667	0.26702880859375
3.349	0.270843505859375
3.35233333333334	0.28228759765625
3.35566666666667	0.292301177978516
3.359	0.300407409667969
3.36233333333334	0.305652618408203
3.36566666666667	0.309467315673828
3.369	0.313758850097656
3.37233333333334	0.315189361572266
3.37566666666667	0.310897827148438
3.379	0.301837921142578
3.38233333333334	0.294208526611328
3.38566666666667	0.293731689453125
3.389	0.292301177978516
3.39233333333334	0.292301177978516
3.39566666666667	0.293731689453125
3.399	0.297069549560547
3.40233333333334	0.296592712402344
3.40566666666667	0.289440155029297
3.409	0.285625457763672
3.41233333333334	0.283241271972656
3.41566666666667	0.287055969238281
3.419	0.296115875244141
3.42233333333334	0.308036804199219
3.42566666666667	0.319480895996094
3.429	0.323772430419922
3.43233333333334	0.326156616210938
3.43566666666667	0.321388244628906
3.439	0.308513641357422
3.44233333333334	0.292301177978516
3.44566666666667	0.280857086181641
3.449	0.279903411865235
3.45233333333334	0.281333923339844
3.45566666666667	0.28228759765625
3.459	0.280857086181641
3.46233333333334	0.276565551757813
3.46566666666667	0.269412994384766
3.469	0.258445739746094
3.47233333333334	0.247478485107422
3.47566666666667	0.242710113525391
3.479	0.246047973632813
3.48233333333334	0.255107879638672
3.48566666666667	0.261306762695313
3.489	0.26082992553711
3.49233333333334	0.25320053100586
3.49566666666667	0.244140625
3.499	0.243186950683594
3.50233333333334	0.250339508056641
3.50566666666667	0.259876251220703
3.509	0.270366668701172
3.51233333333334	0.281810760498047
3.51566666666667	0.295639038085938
3.519	0.300884246826172
3.52233333333334	0.299930572509766
3.52566666666667	0.295162200927735
3.529	0.292301177978516
3.53233333333334	0.292301177978516
3.53566666666667	0.293254852294922
3.539	0.292778015136719
3.54233333333334	0.29134750366211
3.54566666666667	0.291824340820313
3.549	0.297069549560547
3.55233333333334	0.303268432617188
3.55566666666667	0.304698944091797
3.559	0.30517578125
3.56233333333334	0.302314758300781
3.56566666666667	0.299453735351563
3.569	0.295639038085938
3.57233333333334	0.293731689453125
3.57566666666667	0.297069549560547
3.579	0.299930572509766
3.58233333333334	0.305652618408203
3.58566666666667	0.318050384521485
3.589	0.334739685058594
3.59233333333334	0.349521636962891
3.59566666666667	0.35858154296875
3.599	0.368595123291016
3.60233333333334	0.376701354980469
3.60566666666667	0.377178192138672
3.609	0.370025634765625
3.61233333333334	0.359058380126953
3.61566666666667	0.347137451171875
3.619	0.332832336425781
3.62233333333334	0.319004058837891
3.62566666666667	0.308513641357422
3.629	0.303268432617188
3.63233333333334	0.301361083984375
3.63566666666667	0.300884246826172
3.639	0.301361083984375
3.64233333333334	0.30517578125
3.64566666666667	0.309944152832031
3.649	0.311851501464844
3.65233333333334	0.313282012939453
3.65566666666667	0.321388244628906
3.659	0.336170196533203
3.66233333333334	0.352859497070313
3.66566666666667	0.366687774658203
3.669	0.377178192138672
3.67233333333334	0.380039215087891
3.67566666666667	0.376701354980469
3.679	0.372409820556641
3.68233333333334	0.368595123291016
3.68566666666667	0.365257263183594
3.689	0.362873077392578
3.69233333333334	0.367164611816406
3.69566666666667	0.376224517822266
3.699	0.388622283935547
3.70233333333334	0.39815902709961
3.70566666666667	0.402927398681641
3.709	0.402927398681641
3.71233333333334	0.400066375732422
3.71566666666667	0.397205352783203
3.719	0.392913818359375
3.72233333333334	0.388622283935547
3.72566666666667	0.387191772460938
3.729	0.387191772460938
3.73233333333334	0.38909912109375
3.73566666666667	0.393390655517578
3.739	0.393390655517578
3.74233333333334	0.391483306884766
3.74566666666667	0.393390655517578
3.749	0.401973724365235
3.75233333333334	0.419139862060547
3.75566666666667	0.433921813964844
3.759	0.453948974609375
3.76233333333334	0.477790832519531
3.76566666666667	0.505924224853516
3.769	0.539779663085938
3.77233333333334	0.580310821533203
3.77566666666667	0.634193420410157
3.779	0.706672668457032
3.78233333333334	0.800132751464844
3.78566666666667	0.90789794921875
3.789	1.03282928466797
3.79233333333334	1.1744499206543
3.79566666666667	1.33228302001953
3.799	1.50251388549805
3.80233333333334	1.68085098266602
3.80566666666667	1.86967849731446
3.809	2.06041336059571
3.81233333333334	2.25353240966797
3.81566666666667	2.44617462158203
3.819	2.63833999633789
3.82233333333334	2.82573699951172
3.82566666666667	3.00693511962891
3.829	3.173828125
3.83233333333334	3.32450866699219
3.83566666666667	3.45516204833985
3.839	3.56721878051758
3.84233333333334	3.66067886352539
3.84566666666667	3.72982025146485
3.849	3.78465652465821
3.85233333333334	3.81946563720703
3.85566666666667	3.84569168090821
3.859	3.8595199584961
3.86233333333334	3.87382507324219
3.86566666666667	3.89814376831055
3.869	3.93915176391602
3.87233333333334	4.00876998901367
3.87566666666667	4.11272048950196
3.879	4.26721572875977
3.88233333333334	4.47368621826172
3.88566666666667	4.73976135253906
3.889	5.07116317749024
3.89233333333334	5.47027587890625
3.89566666666667	5.93614578247071
3.899	6.45923614501953
3.90233333333334	7.03668594360352
3.90566666666667	7.66134262084961
3.909	8.32223892211914
3.91233333333334	9.0017318725586
3.91566666666667	9.68170166015625
3.919	10.3421211242676
3.92233333333334	10.9677314758301
3.92566666666667	11.5432739257813
3.929	12.0530128479004
3.93233333333334	12.4883651733399
3.93566666666667	12.8374099731446
3.939	13.0972862243653
3.94233333333334	13.2646560668946
3.94566666666667	13.3371353149414
3.949	13.3218765258789
3.95233333333334	13.2212638854981
3.95566666666667	13.0453109741211
3.959	12.7973556518555
3.96233333333334	12.4802589416504
3.96566666666667	12.105941772461
3.969	11.6782188415528
3.97233333333334	11.1961364746094
3.97566666666667	10.6654167175293
3.979	10.096549987793
3.98233333333334	9.50050354003906
3.98566666666667	8.87346267700196
3.989	8.2244873046875
3.99233333333334	7.56359100341797
3.99566666666667	6.89697265625
3.999	6.23083114624024
4.00233333333334	5.5694580078125
4.00566666666667	4.93574142456055
4.009	4.33492660522461
4.01233333333334	3.77702713012696
4.01566666666667	3.26776504516602
4.019	2.81572341918946
4.02233333333334	2.42280960083008
4.02566666666667	2.08091735839844
4.029	1.79386138916016
4.03233333333334	1.56021118164063
4.03566666666667	1.38187408447266
4.039	1.24979019165039
4.04233333333334	1.15728378295899
4.04566666666667	1.09910964965821
4.049	1.07097625732422
4.05233333333334	1.07049942016602
4.05566666666667	1.09672546386719
4.059	1.14631652832031
4.06233333333334	1.21641159057617
4.06566666666667	1.30128860473633
4.069	1.39808654785156
4.07233333333334	1.50632858276367
4.07566666666667	1.617431640625
4.079	1.72567367553711
4.08233333333334	1.82962417602539
4.08566666666667	1.93119049072266
4.089	2.03037261962891
4.09233333333334	2.12144851684571
4.09566666666667	2.20108032226563
4.099	2.27832794189453
4.10233333333334	2.36225128173828
4.10566666666667	2.4557113647461
4.109	2.55107879638672
4.11233333333334	2.64167785644531
4.11566666666667	2.73418426513672
4.119	2.82335281372071
4.12233333333334	2.90632247924805
4.12566666666667	2.9749870300293
4.129	3.03506851196289
4.13233333333334	3.08895111083985
4.13566666666667	3.13663482666016
4.139	3.17764282226563
4.14233333333334	3.21483612060547
4.14566666666667	3.25393676757813
4.149	3.29208374023438
4.15233333333334	3.33499908447266
4.15566666666667	3.37314605712891
4.159	3.40843200683594
4.16233333333334	3.43751907348633
4.16566666666667	3.45993041992188
4.169	3.48043441772461
4.17233333333334	3.4937858581543
4.17566666666667	3.50713729858399
4.179	3.51667404174805
4.18233333333334	3.5247802734375
4.18566666666667	3.53622436523438
4.189	3.54385375976563
4.19233333333334	3.54862213134766
4.19566666666667	3.55195999145508
4.199	3.55625152587891
4.20233333333334	3.56101989746094
4.20566666666667	3.55815887451172
4.209	3.54480743408203
4.21233333333334	3.52811813354492
4.21566666666667	3.5090446472168
4.219	3.49187850952149
4.22233333333334	3.47614288330078
4.22566666666667	3.46136093139649
4.229	3.45325469970703
4.23233333333334	3.4480094909668
4.23566666666667	3.44371795654297
4.239	3.43370437622071
4.24233333333334	3.41367721557617
4.24566666666667	3.39174270629883
4.249	3.37028503417969
4.25233333333334	3.34692001342774
4.25566666666667	3.32450866699219
4.259	3.30162048339844
4.26233333333334	3.2801628112793
4.26566666666667	3.25441360473633
4.269	3.22198867797852
4.27233333333334	3.1881332397461
4.27566666666667	3.14855575561524
4.279	3.10802459716797
4.28233333333334	3.07035446166992
4.28566666666667	3.03840637207031
4.289	3.00979614257813
4.29233333333334	2.97927856445313
4.29566666666667	2.94542312622071
4.299	2.90679931640625
4.30233333333334	2.86483764648438
4.30566666666667	2.81620025634766
4.309	2.7613639831543
4.31233333333334	2.69794464111328
4.31566666666667	2.63118743896485
4.319	2.5629997253418
4.32233333333334	2.49385833740235
4.32566666666667	2.42900848388672
4.329	2.37703323364258
4.33233333333334	2.33745574951172
4.33566666666667	2.30264663696289
4.339	2.27022171020508
4.34233333333334	2.23684310913086
4.34566666666667	2.20155715942383
4.349	2.16197967529297
4.35233333333334	2.12287902832031
4.35566666666667	2.08854675292969
4.359	2.0589828491211
4.36233333333334	2.03561782836914
4.36566666666667	2.01845169067383
4.369	2.00653076171875
4.37233333333334	2.00080871582031
4.37566666666667	2.00176239013672
4.379	2.01177597045899
4.38233333333334	2.02608108520508
4.38566666666667	2.03657150268555
4.389	2.04229354858399
4.39233333333334	2.05039978027344
4.39566666666667	2.06089019775391
4.399	2.07138061523438
4.40233333333334	2.08091735839844
4.40566666666667	2.0904541015625
4.409	2.09856033325196
4.41233333333334	2.09522247314453
4.41566666666667	2.08711624145508
4.419	2.07376480102539
4.42233333333334	2.06041336059571
4.42566666666667	2.04324722290039
4.429	2.02465057373047
4.43233333333334	2.00176239013672
4.43566666666667	1.96647644042969
4.439	1.92022323608399
4.44233333333334	1.86967849731446
4.44566666666667	1.82056427001953
4.449	1.77192687988281
4.45233333333334	1.72472000122071
4.45566666666667	1.68323516845703
4.459	1.64413452148438
4.46233333333334	1.6016960144043
4.46566666666667	1.55258178710938
4.469	1.50060653686524
4.47233333333334	1.44815444946289
4.47566666666667	1.3885498046875
4.479	1.32560729980469
4.48233333333334	1.26123428344727
4.48566666666667	1.20353698730469
4.489	1.14774703979492
4.49233333333334	1.09720230102539
4.49566666666667	1.0523796081543
4.499	1.01232528686524
4.50233333333334	0.976085662841797
4.50566666666667	0.939369201660156
4.509	0.906944274902344
4.51233333333334	0.875473022460938
4.51566666666667	0.847816467285156
4.519	0.825881958007813
4.52233333333334	0.813007354736328
4.52566666666667	0.803470611572266
4.529	0.793933868408203
4.53233333333334	0.785350799560547
4.53566666666667	0.776767730712891
4.539	0.767230987548828
4.54233333333334	0.751972198486328
4.54566666666667	0.735759735107422
4.549	0.717639923095703
4.55233333333334	0.701427459716797
4.55566666666667	0.687599182128907
4.559	0.67901611328125
4.56233333333334	0.674247741699219
4.56566666666667	0.670909881591797
4.569	0.669002532958985
4.57233333333334	0.662326812744141
4.57566666666667	0.650405883789063
4.579	0.635147094726563
4.58233333333334	0.621795654296875
4.58566666666667	0.611305236816407
4.589	0.601291656494141
4.59233333333334	0.592708587646485
4.59566666666667	0.589370727539063
4.599	0.587940216064453
4.60233333333334	0.58126449584961
4.60566666666667	0.572681427001953
4.609	0.56600570678711
4.61233333333334	0.565052032470703
4.61566666666667	0.561714172363282
4.619	0.557899475097657
4.62233333333334	0.555515289306641
4.62566666666667	0.552177429199219
4.629	0.545978546142578
4.63233333333334	0.533103942871094
4.63566666666667	0.518798828125
4.639	0.502586364746094
4.64233333333334	0.486373901367188
4.64566666666667	0.467300415039063
4.649	0.445842742919922
4.65233333333334	0.42724609375
4.65566666666667	0.418663024902344
4.659	0.4119873046875
4.66233333333334	0.400066375732422
4.66566666666667	0.389575958251953
4.669	0.38909912109375
4.67233333333334	0.396728515625
4.67566666666667	0.396728515625
4.679	0.393867492675781
4.68233333333334	0.392913818359375
4.68566666666667	0.391483306884766
4.689	0.382423400878906
4.69233333333334	0.368595123291016
4.69566666666667	0.357627868652344
4.699	0.349998474121094
4.70233333333334	0.340938568115235
4.70566666666667	0.336170196533203
4.709	0.336647033691406
4.71233333333334	0.339984893798828
4.71566666666667	0.341892242431641
4.719	0.340461730957031
4.72233333333334	0.343799591064453
4.72566666666667	0.346183776855469
4.729	0.348567962646485
4.73233333333334	0.349521636962891
4.73566666666667	0.354290008544922
4.739	0.362873077392578
4.74233333333334	0.371932983398438
4.74566666666667	0.380992889404297
4.749	0.387191772460938
4.75233333333334	0.390052795410156
4.75566666666667	0.388145446777344
4.759	0.385284423828125
4.76233333333334	0.382423400878906
4.76566666666667	0.376701354980469
4.769	0.370025634765625
4.77233333333334	0.365257263183594
4.77566666666667	0.364303588867188
4.779	0.367164611816406
4.78233333333334	0.374317169189453
4.78566666666667	0.386238098144531
4.789	0.396728515625
4.79233333333334	0.405311584472656
4.79566666666667	0.410079956054688
4.799	0.4119873046875
4.80233333333334	0.407695770263672
4.80566666666667	0.403404235839844
4.809	0.40435791015625
4.81233333333334	0.411510467529297
4.81566666666667	0.418663024902344
4.819	0.424861907958985
4.82233333333334	0.435352325439453
4.82566666666667	0.444889068603516
4.829	0.449657440185547
4.83233333333334	0.440120697021485
4.83566666666667	0.427722930908203
4.839	0.416755676269531
4.84233333333334	0.408649444580078
4.84566666666667	0.402450561523438
4.849	0.401973724365235
4.85233333333334	0.4119873046875
4.85566666666667	0.422477722167969
4.859	0.432491302490235
4.86233333333334	0.442981719970703
4.86566666666667	0.449180603027344
4.869	0.45156478881836
4.87233333333334	0.45156478881836
4.87566666666667	0.456809997558594
4.879	0.463008880615235
4.88233333333334	0.457763671875
4.88566666666667	0.453948974609375
4.889	0.451087951660156
4.89233333333334	0.45013427734375
4.89566666666667	0.440120697021485
4.899	0.42724609375
4.90233333333334	0.418186187744141
4.90566666666667	0.408172607421875
4.909	0.394344329833985
4.91233333333334	0.375747680664063
4.91566666666667	0.354766845703125
4.919	0.325202941894531
4.92233333333334	0.290393829345703
4.92566666666667	0.247001647949219
4.929	0.193595886230469
4.93233333333334	0.130653381347656
4.93566666666667	0.0672340393066407
4.939	0.00858306884765625
4.94233333333334	-0.0553131103515625
4.94566666666667	-0.12350082397461
4.949	-0.195503234863281
4.95233333333334	-0.264644622802735
4.95566666666667	-0.334262847900391
4.959	-0.410556793212891
4.96233333333334	-0.483512878417969
4.96566666666667	-0.554561614990235
4.969	-0.618457794189453
4.97233333333334	-0.692844390869141
4.97566666666667	-0.775337219238282
4.979	-0.858783721923828
4.98233333333334	-0.946521759033203
4.98566666666667	-1.03187561035156
4.989	-1.12056732177735
4.99233333333334	-1.19781494140625
4.99566666666667	-1.27029418945313
4.999	-1.3422966003418
5.00233333333334	-1.41191482543946
5.00566666666667	-1.47867202758789
5.009	-1.5406608581543
5.01233333333334	-1.60026550292969
5.01566666666667	-1.65367126464844
5.019	-1.70040130615235
5.02233333333334	-1.74379348754883
5.02566666666667	-1.78718566894531
5.029	-1.83153152465821
5.03233333333334	-1.87206268310547
5.03566666666667	-1.91211700439453
5.039	-1.95455551147461
5.04233333333334	-1.9989013671875
5.04566666666667	-2.04229354858399
5.049	-2.07757949829102
5.05233333333334	-2.10809707641602
5.05566666666667	-2.13003158569336
5.059	-2.15005874633789
5.06233333333334	-2.16722488403321
5.06566666666667	-2.18391418457031
5.069	-2.20203399658203
5.07233333333334	-2.22587585449219
5.07566666666667	-2.2573471069336
5.079	-2.28691101074219
5.08233333333334	-2.31170654296875
5.08566666666667	-2.3336410522461
5.089	-2.35748291015625
5.09233333333334	-2.37703323364258
5.09566666666667	-2.38609313964844
5.099	-2.38323211669922
5.10233333333334	-2.37655639648438
5.10566666666667	-2.36797332763672
5.109	-2.35939025878906
5.11233333333334	-2.35033035278321
5.11566666666667	-2.34365463256836
5.119	-2.33936309814453
5.12233333333334	-2.33697891235352
5.12566666666667	-2.32839584350586
5.129	-2.31170654296875
5.13233333333334	-2.29024887084961
5.13566666666667	-2.26688385009766
5.139	-2.2425651550293
5.14233333333334	-2.21586227416992
5.14566666666667	-2.18915939331055
5.149	-2.16197967529297
5.15233333333334	-2.13861465454102
5.15566666666667	-2.11668014526367
5.159	-2.09665298461914
5.16233333333334	-2.0747184753418
5.16566666666667	-2.05373764038086
5.169	-2.03132629394531
5.17233333333334	-2.00414657592774
5.17566666666667	-1.97267532348633
5.179	-1.93977355957031
5.18233333333334	-1.90830230712891
5.18566666666667	-1.87301635742188
5.189	-1.83868408203125
5.19233333333334	-1.81293487548828
5.19566666666667	-1.79243087768555
5.199	-1.76620483398438
5.20233333333334	-1.73521041870117
5.20566666666667	-1.70516967773438
5.209	-1.67274475097656
5.21233333333334	-1.62982940673828
5.21566666666667	-1.58309936523438
5.219	-1.54447555541992
5.22233333333334	-1.51300430297852
5.22566666666667	-1.4801025390625
5.229	-1.44624710083008
5.23233333333334	-1.41429901123047
5.23566666666667	-1.38378143310547
5.239	-1.34849548339844
5.24233333333334	-1.30891799926758
5.24566666666667	-1.27077102661133
5.249	-1.23691558837891
5.25233333333334	-1.21164321899414
5.25566666666667	-1.18350982666016
5.259	-1.15156173706055
5.26233333333334	-1.11913681030274
5.26566666666667	-1.08814239501953
5.269	-1.05524063110352
5.27233333333334	-1.01566314697266
5.27566666666667	-0.980854034423828
5.279	-0.950336456298828
5.28233333333334	-0.920295715332031
5.28566666666667	-0.889778137207031
5.289	-0.86212158203125
5.29233333333334	-0.837802886962891
5.29566666666667	-0.809669494628906
5.299	-0.78582763671875
5.30233333333334	-0.770092010498047
5.30566666666667	-0.758171081542969
5.309	-0.746726989746094
5.31233333333334	-0.729084014892578
5.31566666666667	-0.708103179931641
5.319	-0.681877136230469
5.32233333333334	-0.650882720947266
5.32566666666667	-0.617504119873047
5.329	-0.579833984375
5.33233333333334	-0.539302825927735
5.33566666666667	-0.500679016113282
5.339	-0.463485717773438
5.34233333333334	-0.429630279541016
5.34566666666667	-0.397205352783203
5.349	-0.370502471923828
5.35233333333334	-0.350475311279297
5.35566666666667	-0.334739685058594
5.359	-0.319957733154297
5.36233333333334	-0.306129455566406
5.36566666666667	-0.290393829345703
5.369	-0.272274017333985
5.37233333333334	-0.248908996582031
5.37566666666667	-0.224113464355469
5.379	-0.201702117919922
5.38233333333334	-0.180244445800781
5.38566666666667	-0.160694122314453
5.389	-0.143051147460938
5.39233333333334	-0.138282775878906
5.39566666666667	-0.13875961303711
5.399	-0.137805938720703
5.40233333333334	-0.131607055664063
5.40566666666667	-0.123977661132813
5.409	-0.121116638183594
5.41233333333334	-0.117778778076172
5.41566666666667	-0.11587142944336
5.419	-0.118255615234375
5.42233333333334	-0.117301940917969
5.42566666666667	-0.109672546386719
5.429	-0.0905990600585938
5.43233333333334	-0.06866455078125
5.43566666666667	-0.0543594360351563
5.439	-0.041961669921875
5.44233333333334	-0.0386238098144531
5.44566666666667	-0.0391006469726563
5.449	-0.0476837158203125
5.45233333333334	-0.0591278076171875
5.45566666666667	-0.0619888305664063
5.459	-0.0576972961425782
5.46233333333334	-0.0481605529785156
5.46566666666667	-0.0438690185546875
5.469	-0.0429153442382813
5.47233333333334	-0.0476837158203125
5.47566666666667	-0.0567436218261719
5.479	-0.06866455078125
5.48233333333334	-0.0829696655273438
5.48566666666667	-0.0982284545898438
5.489	-0.112056732177735
5.49233333333334	-0.117301940917969
5.49566666666667	-0.121593475341797
5.499	-0.126838684082031
5.50233333333334	-0.137805938720703
5.50566666666667	-0.151634216308594
5.509	-0.1678466796875
5.51233333333334	-0.187397003173828
5.51566666666667	-0.206470489501953
5.519	-0.22268295288086
5.52233333333334	-0.23651123046875
5.52566666666667	-0.248432159423828
5.529	-0.263214111328125
5.53233333333334	-0.276565551757813
5.53566666666667	-0.285625457763672
5.539	-0.295639038085938
5.54233333333334	-0.300884246826172
5.54566666666667	-0.303745269775391
5.549	-0.299453735351563
5.55233333333334	-0.298023223876953
5.55566666666667	-0.299930572509766
5.559	-0.303268432617188
5.56233333333334	-0.309467315673828
5.56566666666667	-0.316619873046875
5.569	-0.323772430419922
5.57233333333334	-0.330448150634766
5.57566666666667	-0.340461730957031
5.579	-0.356674194335938
5.58233333333334	-0.379562377929688
5.58566666666667	-0.403881072998047
5.589	-0.426292419433594
5.59233333333334	-0.442028045654297
5.59566666666667	-0.454425811767578
5.599	-0.465869903564453
5.60233333333334	-0.469684600830078
5.60566666666667	-0.468730926513672
5.609	-0.469684600830078
5.61233333333334	-0.478267669677735
5.61566666666667	-0.483989715576172
5.619	-0.48065185546875
5.62233333333334	-0.476360321044922
5.62566666666667	-0.478744506835938
5.629	-0.481605529785156
5.63233333333334	-0.480175018310547
5.63566666666667	-0.481605529785156
5.639	-0.48971176147461
5.64233333333334	-0.50497055053711
5.64566666666667	-0.519752502441407
5.649	-0.5340576171875
5.65233333333334	-0.55074691772461
5.65566666666667	-0.569343566894532
5.659	-0.58889389038086
5.66233333333334	-0.603675842285157
5.66566666666667	-0.615119934082032
5.669	-0.624179840087891
5.67233333333334	-0.63323974609375
5.67566666666667	-0.639438629150391
5.679	-0.651836395263672
5.68233333333334	-0.670433044433594
5.68566666666667	-0.692367553710938
5.689	-0.714778900146485
5.69233333333334	-0.738143920898438
5.69566666666667	-0.767707824707032
5.699	-0.791072845458985
5.70233333333334	-0.808238983154297
5.70566666666667	-0.821113586425781
5.709	-0.837326049804688
5.71233333333334	-0.855445861816406
5.71566666666667	-0.873565673828125
5.719	-0.902652740478516
5.72233333333334	-0.93984603881836
5.72566666666667	-0.984668731689453
5.729	-1.03378295898438
5.73233333333334	-1.08623504638672
5.73566666666667	-1.13391876220703
5.739	-1.17349624633789
5.74233333333334	-1.21164321899414
5.74566666666667	-1.25932693481446
5.749	-1.30939483642578
5.75233333333334	-1.35326385498047
5.75566666666667	-1.39713287353516
5.759	-1.44433975219727
5.76233333333334	-1.49297714233399
5.76566666666667	-1.53732299804688
5.769	-1.5869140625
5.77233333333334	-1.64890289306641
5.77566666666667	-1.71422958374024
5.779	-1.78337097167969
5.78233333333334	-1.85728073120117
5.78566666666667	-1.93548202514649
5.789	-2.00986862182617
5.79233333333334	-2.07805633544922
5.79566666666667	-2.14767456054688
5.799	-2.21729278564453
5.80233333333334	-2.28071212768555
5.80566666666667	-2.34222412109375
5.809	-2.40802764892578
5.81233333333334	-2.48432159423828
5.81566666666667	-2.57015228271485
5.819	-2.6545524597168
5.82233333333334	-2.73895263671875
5.82566666666667	-2.8223991394043
5.829	-2.90298461914063
5.83233333333334	-2.9749870300293
5.83566666666667	-3.03268432617188
5.839	-3.08942794799805
5.84233333333334	-3.14760208129883
5.84566666666667	-3.20577621459961
5.849	-3.25250625610352
5.85233333333334	-3.29065322875977
5.85566666666667	-3.32689285278321
5.859	-3.35836410522461
5.86233333333334	-3.37553024291992
5.86566666666667	-3.37266921997071
5.869	-3.36170196533203
5.87233333333334	-3.34262847900391
5.87566666666667	-3.31640243530274
5.879	-3.27634811401367
5.88233333333334	-3.22532653808594
5.88566666666667	-3.16762924194336
5.889	-3.0965805053711
5.89233333333334	-3.01122665405274
5.89566666666667	-2.91109085083008
5.899	-2.80380249023438
5.90233333333334	-2.69031524658203
5.90566666666667	-2.56729125976563
5.909	-2.4409294128418
5.91233333333334	-2.31218338012696
5.91566666666667	-2.1820068359375
5.919	-2.05612182617188
5.92233333333334	-1.92880630493164
5.92566666666667	-1.79910659790039
5.929	-1.66463851928711
5.93233333333334	-1.52826309204102
5.93566666666667	-1.39713287353516
5.939	-1.2655258178711
5.94233333333334	-1.14202499389649
5.94566666666667	-1.03330612182617
5.949	-0.937938690185547
5.95233333333334	-0.850677490234375
5.95566666666667	-0.762939453125
5.959	-0.67138671875
5.96233333333334	-0.58126449584961
5.96566666666667	-0.493526458740235
5.969	-0.416755676269531
5.97233333333334	-0.346660614013672
5.97566666666667	-0.287055969238281
5.979	-0.241756439208985
5.98233333333334	-0.206947326660156
5.98566666666667	-0.179767608642578
5.989	-0.150203704833985
5.99233333333334	-0.123023986816406
5.99566666666667	-0.0944137573242188
5.999	-0.0638961791992188
6.00233333333334	-0.0324249267578125
6.00566666666667	-0.00286102294921875
6.009	0.0219345092773438
6.01233333333334	0.0433921813964844
6.01566666666667	0.0581741333007813
6.019	0.0667572021484375
6.02233333333334	0.0710487365722657
6.02566666666667	0.0762939453125
6.029	0.0805854797363281
6.03233333333334	0.0772476196289063
6.03566666666667	0.0720024108886719
6.039	0.0696182250976563
6.04233333333334	0.0715255737304688
6.04566666666667	0.0677108764648438
6.049	0.0600814819335938
6.05233333333334	0.0524520874023438
6.05566666666667	0.0510215759277344
6.059	0.0500679016113282
6.06233333333334	0.049591064453125
6.06566666666667	0.0481605529785156
6.069	0.0476837158203125
6.07233333333334	0.0452995300292969
6.07566666666667	0.0386238098144531
6.079	0.0300407409667969
6.08233333333334	0.0243186950683594
6.08566666666667	0.0233650207519531
6.089	0.0209808349609375
6.09233333333334	0.0214576721191406
6.09566666666667	0.0252723693847656
6.099	0.030517578125
6.10233333333334	0.0329017639160156
6.10566666666667	0.0348091125488281
6.109	0.0438690185546875
6.11233333333334	0.0529289245605469
6.11566666666667	0.0586509704589844
6.119	0.0619888305664063
6.12233333333334	0.0591278076171875
6.12566666666667	0.0538825988769532
6.129	0.0448226928710938
6.13233333333334	0.03814697265625
6.13566666666667	0.034332275390625
6.139	0.0295639038085938
6.14233333333334	0.0314712524414063
6.14566666666667	0.0362396240234375
6.149	0.0395774841308594
6.15233333333334	0.0348091125488281
6.15566666666667	0.0281333923339844
6.159	0.030517578125
6.16233333333334	0.0319480895996094
6.16566666666667	0.0333786010742188
6.169	0.0338554382324219
6.17233333333334	0.03814697265625
6.17566666666667	0.0391006469726563
6.179	0.034332275390625
6.18233333333334	0.0271797180175781
6.18566666666667	0.0224113464355469
6.189	0.0181198120117188
6.19233333333334	0.0147819519042969
6.19566666666667	0.0162124633789063
6.199	0.0205039978027344
6.20233333333334	0.026702880859375
6.20566666666667	0.0276565551757813
6.209	0.0271797180175781
6.21233333333334	0.0295639038085938
6.21566666666667	0.0262260437011719
6.219	0.0162124633789063
6.22233333333334	0.00286102294921875
6.22566666666667	-0.00715255737304688
6.229	-0.0109672546386719
6.23233333333334	-0.0128746032714844
6.23566666666667	-0.0128746032714844
6.239	-0.0119209289550781
6.24233333333334	-0.00905990600585938
6.24566666666667	-0.000476837158203125
6.249	0.0019073486328125
6.25233333333334	-0.0095367431640625
6.25566666666667	-0.0238418579101563
6.259	-0.0333786010742188
6.26233333333334	-0.0371932983398438
6.26566666666667	-0.0505447387695313
6.269	-0.0591278076171875
6.27233333333334	-0.0562667846679688
6.27566666666667	-0.0462532043457031
6.279	-0.0362396240234375
6.28233333333334	-0.0319480895996094
6.28566666666667	-0.02288818359375
6.289	-0.0147819519042969
6.29233333333334	-0.011444091796875
6.29566666666667	-0.0119209289550781
6.299	-0.0100135803222656
6.30233333333334	-0.00524520874023438
6.30566666666667	-0.000476837158203125
6.309	0.003814697265625
6.31233333333334	0.00762939453125
6.31566666666667	0.00619888305664063
6.319	-0.00333786010742188
6.32233333333334	-0.0157356262207031
6.32566666666667	-0.0171661376953125
6.329	-0.0109672546386719
6.33233333333334	0.00143051147460938
6.33566666666667	0.0119209289550781
6.339	0.0162124633789063
6.34233333333334	0.0152587890625
6.34566666666667	0.00762939453125
6.349	-0.00095367431640625
6.35233333333334	-0.00858306884765625
6.35566666666667	-0.0104904174804688
6.359	-0.00524520874023438
6.36233333333334	-0.00238418579101563
6.36566666666667	-0.00905990600585938
6.369	-0.0257492065429688
6.37233333333334	-0.0433921813964844
6.37566666666667	-0.0557899475097657
6.379	-0.0634193420410157
6.38233333333334	-0.0662803649902344
6.38566666666667	-0.0662803649902344
6.389	-0.0629425048828125
6.39233333333334	-0.0629425048828125
6.39566666666667	-0.0643730163574219
6.399	-0.0662803649902344
6.40233333333334	-0.0638961791992188
6.40566666666667	-0.0586509704589844
6.409	-0.0510215759277344
6.41233333333334	-0.0395774841308594
6.41566666666667	-0.0247955322265625
6.419	-0.0119209289550781
6.42233333333334	-0.00524520874023438
6.42566666666667	-0.00476837158203125
6.429	-0.00858306884765625
6.43233333333334	-0.0205039978027344
6.43566666666667	-0.0371932983398438
6.439	-0.0538825988769532
6.44233333333334	-0.0638961791992188
6.44566666666667	-0.06866455078125
6.449	-0.0729560852050782
6.45233333333334	-0.0691413879394532
6.45566666666667	-0.0600814819335938
6.459	-0.0524520874023438
6.46233333333334	-0.05340576171875
6.46566666666667	-0.0596046447753907
6.469	-0.0662803649902344
6.47233333333334	-0.0748634338378907
6.47566666666667	-0.0853538513183594
6.479	-0.0948905944824219
6.48233333333334	-0.100135803222656
6.48566666666667	-0.0982284545898438
6.489	-0.0934600830078125
6.49233333333334	-0.0896453857421875
6.49566666666667	-0.0910758972167969
6.499	-0.0929832458496094
6.50233333333334	-0.0920295715332031
6.50566666666667	-0.0882148742675781
6.509	-0.0829696655273438
6.51233333333334	-0.0815391540527344
6.51566666666667	-0.0815391540527344
6.519	-0.0848770141601563
6.52233333333334	-0.08392333984375
6.52566666666667	-0.0815391540527344
6.529	-0.0791549682617188
6.53233333333334	-0.0720024108886719
6.53566666666667	-0.0629425048828125
6.539	-0.0510215759277344
6.54233333333334	-0.0481605529785156
6.54566666666667	-0.0476837158203125
6.549	-0.0500679016113282
6.55233333333334	-0.0524520874023438
6.55566666666667	-0.0586509704589844
6.559	-0.0658035278320313
6.56233333333334	-0.0753402709960938
6.56566666666667	-0.0844001770019531
6.569	-0.0948905944824219
6.57233333333334	-0.101566314697266
6.57566666666667	-0.105381011962891
6.579	-0.110149383544922
6.58233333333334	-0.109195709228516
6.58566666666667	-0.107288360595703
6.589	-0.102519989013672
6.59233333333334	-0.105857849121094
6.59566666666667	-0.107288360595703
6.599	-0.103950500488281
6.60233333333334	-0.100135803222656
6.60566666666667	-0.10061264038086
6.609	-0.105381011962891
6.61233333333334	-0.104427337646485
6.61566666666667	-0.103473663330078
6.619	-0.104904174804688
6.62233333333334	-0.110149383544922
6.62566666666667	-0.107765197753906
6.629	-0.102996826171875
6.63233333333334	-0.0958442687988281
6.63566666666667	-0.091552734375
6.639	-0.0872611999511719
6.64233333333334	-0.0863075256347656
6.64566666666667	-0.0896453857421875
6.649	-0.0944137573242188
6.65233333333334	-0.101089477539063
6.65566666666667	-0.105381011962891
6.659	-0.105857849121094
6.66233333333334	-0.0967979431152344
6.66566666666667	-0.0910758972167969
[truncated: 2,507 more rows]
