# Supplementary material for: Phase-Specific Parameter Estimation in Chiral HPLC Using 1‑Site, 2‑Site Stochastic Models, and Unified Equation Approach
Source: Anal Chem. 2026 Apr 29;98(18):13925–39. doi: 10.1021/acs.analchem.6c01634 (PMC13177292; doi:10.1021/acs.analchem.6c01634)
Supplement: Supplementary file 2 [file ac6c01634_si_002.zip › SupportingInformation/03_data_allEluents/LORA_ACN_CELL2_05_30.CSV]

0.00283333333333334	-0.0195503234863281
0.00616666666666667	-0.0057220458984375
0.0095	0.00333786010742188
0.0128333333333334	0.00333786010742188
0.0161666666666667	-0.00667572021484375
0.0195	-0.0157356262207031
0.0228333333333334	-0.0214576721191406
0.0261666666666667	-0.0205039978027344
0.0295	-0.0100135803222656
0.0328333333333334	0.00905990600585938
0.0361666666666667	0.0281333923339844
0.0395	0.0386238098144531
0.0428333333333334	0.0405311584472656
0.0461666666666667	0.0348091125488281
0.0495	0.0247955322265625
0.0528333333333334	0.0119209289550781
0.0561666666666667	0.00476837158203125
0.0595	0.00429153442382813
0.0628333333333334	0.0100135803222656
0.0661666666666667	0.019073486328125
0.0695	0.0300407409667969
0.0728333333333334	0.0433921813964844
0.0761666666666667	0.0548362731933594
0.0795	0.0653266906738282
0.0828333333333334	0.0743865966796875
0.0861666666666667	0.0834465026855469
0.0895	0.0925064086914063
0.0928333333333334	0.102996826171875
0.0961666666666667	0.113010406494141
0.0995	0.12350082397461
0.102833333333334	0.131607055664063
0.106166666666667	0.136852264404297
0.1095	0.135898590087891
0.112833333333334	0.133991241455078
0.116166666666667	0.12969970703125
0.1195	0.1220703125
0.122833333333334	0.107765197753906
0.126166666666667	0.0867843627929688
0.1295	0.0677108764648438
0.132833333333334	0.0486373901367188
0.136166666666667	0.0371932983398438
0.1395	0.0324249267578125
0.142833333333334	0.034332275390625
0.146166666666667	0.0410079956054688
0.1495	0.0491142272949219
0.152833333333334	0.0548362731933594
0.156166666666667	0.0567436218261719
0.1595	0.0581741333007813
0.162833333333334	0.0619888305664063
0.166166666666667	0.0638961791992188
0.1695	0.0600814819335938
0.172833333333334	0.05340576171875
0.176166666666667	0.0476837158203125
0.1795	0.0429153442382813
0.182833333333334	0.0414848327636719
0.186166666666667	0.041961669921875
0.1895	0.049591064453125
0.192833333333334	0.0600814819335938
0.196166666666667	0.0662803649902344
0.1995	0.0662803649902344
0.202833333333334	0.0634193420410157
0.206166666666667	0.0672340393066407
0.2095	0.0710487365722657
0.212833333333334	0.0782012939453125
0.216166666666667	0.08392333984375
0.2195	0.0867843627929688
0.222833333333334	0.0824928283691406
0.226166666666667	0.0691413879394532
0.2295	0.057220458984375
0.232833333333334	0.0424385070800781
0.236166666666667	0.0324249267578125
0.2395	0.0329017639160156
0.242833333333334	0.0443458557128906
0.246166666666667	0.0629425048828125
0.2495	0.0777244567871094
0.252833333333334	0.0834465026855469
0.256166666666667	0.0777244567871094
0.2595	0.0653266906738282
0.262833333333334	0.0548362731933594
0.266166666666667	0.0457763671875
0.2695	0.0391006469726563
0.272833333333334	0.0386238098144531
0.276166666666667	0.0500679016113282
0.2795	0.0638961791992188
0.282833333333334	0.0720024108886719
0.286166666666667	0.06866455078125
0.2895	0.0643730163574219
0.292833333333334	0.0562667846679688
0.296166666666667	0.0510215759277344
0.2995	0.0476837158203125
0.302833333333334	0.0457763671875
0.306166666666667	0.0476837158203125
0.3095	0.0500679016113282
0.312833333333334	0.0629425048828125
0.316166666666667	0.0658035278320313
0.3195	0.0600814819335938
0.322833333333334	0.0505447387695313
0.326166666666667	0.0486373901367188
0.3295	0.0529289245605469
0.332833333333334	0.0524520874023438
0.336166666666667	0.0505447387695313
0.3395	0.0491142272949219
0.342833333333334	0.0467300415039063
0.346166666666667	0.0414848327636719
0.3495	0.0290870666503906
0.352833333333334	0.0119209289550781
0.356166666666667	-0.00238418579101563
0.3595	-0.0133514404296875
0.362833333333334	-0.0166893005371094
0.366166666666667	-0.0147819519042969
0.3695	-0.00619888305664063
0.372833333333334	0.00715255737304688
0.376166666666667	0.019073486328125
0.3795	0.030517578125
0.382833333333334	0.0395774841308594
0.386166666666667	0.0433921813964844
0.3895	0.0391006469726563
0.392833333333334	0.0281333923339844
0.396166666666667	0.019073486328125
0.3995	0.0123977661132813
0.402833333333334	0.00905990600585938
0.406166666666667	0.00715255737304688
0.4095	0.0138282775878906
0.412833333333334	0.0271797180175781
0.416166666666667	0.0405311584472656
0.4195	0.0472068786621094
0.422833333333334	0.0472068786621094
0.426166666666667	0.0405311584472656
0.4295	0.0257492065429688
0.432833333333334	0.0095367431640625
0.436166666666667	-0.00143051147460938
0.4395	-0.0057220458984375
0.442833333333334	-0.0095367431640625
0.446166666666667	-0.00619888305664063
0.4495	0.003814697265625
0.452833333333334	0.0157356262207031
0.456166666666667	0.0243186950683594
0.4595	0.0290870666503906
0.462833333333334	0.0371932983398438
0.466166666666667	0.0448226928710938
0.4695	0.0467300415039063
0.472833333333334	0.0462532043457031
0.476166666666667	0.0467300415039063
0.4795	0.0519752502441407
0.482833333333334	0.0538825988769532
0.486166666666667	0.0524520874023438
0.4895	0.0510215759277344
0.492833333333334	0.0543594360351563
0.496166666666667	0.0638961791992188
0.4995	0.0748634338378907
0.502833333333334	0.0815391540527344
0.506166666666667	0.0853538513183594
0.5095	0.0872611999511719
0.512833333333334	0.0829696655273438
0.516166666666667	0.0705718994140625
0.5195	0.0548362731933594
0.522833333333334	0.0452995300292969
0.526166666666667	0.0405311584472656
0.5295	0.0357627868652344
0.532833333333334	0.0319480895996094
0.536166666666667	0.0271797180175781
0.5395	0.0286102294921875
0.542833333333334	0.0338554382324219
0.546166666666667	0.041961669921875
0.5495	0.05340576171875
0.552833333333334	0.0638961791992188
0.556166666666667	0.0762939453125
0.5595	0.0772476196289063
0.562833333333334	0.0734329223632813
0.566166666666667	0.0681877136230469
0.5695	0.0629425048828125
0.572833333333334	0.0543594360351563
0.576166666666667	0.0438690185546875
0.5795	0.0338554382324219
0.582833333333334	0.0209808349609375
0.586166666666667	0.003814697265625
0.5895	-0.00905990600585938
0.592833333333334	-0.0152587890625
0.596166666666667	-0.0171661376953125
0.5995	-0.0152587890625
0.602833333333334	-0.0109672546386719
0.606166666666667	0
0.6095	0.0123977661132813
0.612833333333334	0.0276565551757813
0.616166666666667	0.0443458557128906
0.6195	0.0619888305664063
0.622833333333334	0.0772476196289063
0.626166666666667	0.0858306884765625
0.6295	0.0844001770019531
0.632833333333334	0.0767707824707032
0.636166666666667	0.0681877136230469
0.6395	0.0591278076171875
0.642833333333334	0.05340576171875
0.646166666666667	0.0514984130859375
0.6495	0.0538825988769532
0.652833333333334	0.0543594360351563
0.656166666666667	0.0524520874023438
0.6595	0.0529289245605469
0.662833333333334	0.0529289245605469
0.666166666666667	0.049591064453125
0.6695	0.0424385070800781
0.672833333333334	0.0319480895996094
0.676166666666667	0.0262260437011719
0.6795	0.0219345092773438
0.682833333333334	0.0247955322265625
0.686166666666667	0.0367164611816406
0.6895	0.0514984130859375
0.692833333333334	0.0667572021484375
0.696166666666667	0.0743865966796875
0.6995	0.0796318054199219
0.702833333333334	0.0772476196289063
0.706166666666667	0.0700950622558594
0.7095	0.0629425048828125
0.712833333333334	0.0629425048828125
0.716166666666667	0.0700950622558594
0.7195	0.0758171081542969
0.722833333333334	0.0791549682617188
0.726166666666667	0.0810623168945313
0.7295	0.0824928283691406
0.732833333333334	0.0796318054199219
0.736166666666667	0.0710487365722657
0.7395	0.0658035278320313
0.742833333333334	0.0634193420410157
0.746166666666667	0.06103515625
0.7495	0.0591278076171875
0.752833333333334	0.06103515625
0.756166666666667	0.0729560852050782
0.7595	0.08392333984375
0.762833333333334	0.0925064086914063
0.766166666666667	0.0967979431152344
0.7695	0.0977516174316406
0.772833333333334	0.0920295715332031
0.776166666666667	0.0729560852050782
0.7795	0.0510215759277344
0.782833333333334	0.0329017639160156
0.786166666666667	0.0224113464355469
0.7895	0.0143051147460938
0.792833333333334	0.00810623168945313
0.796166666666667	0.003814697265625
0.7995	-0.00143051147460938
0.802833333333334	-0.0109672546386719
0.806166666666667	-0.0247955322265625
0.8095	-0.0371932983398438
0.812833333333334	-0.0486373901367188
0.816166666666667	-0.049591064453125
0.8195	-0.0424385070800781
0.822833333333334	-0.0271797180175781
0.826166666666667	-0.00858306884765625
0.8295	0.0166893005371094
0.832833333333334	0.0438690185546875
0.836166666666667	0.06103515625
0.8395	0.0672340393066407
0.842833333333334	0.0619888305664063
0.846166666666667	0.0538825988769532
0.8495	0.0414848327636719
0.852833333333334	0.0352859497070313
0.856166666666667	0.0348091125488281
0.8595	0.0400543212890625
0.862833333333334	0.0529289245605469
0.866166666666667	0.0658035278320313
0.8695	0.0758171081542969
0.872833333333334	0.0777244567871094
0.876166666666667	0.0753402709960938
0.8795	0.0729560852050782
0.882833333333334	0.0691413879394532
0.886166666666667	0.0681877136230469
0.8895	0.0681877136230469
0.892833333333334	0.0677108764648438
0.896166666666667	0.0705718994140625
0.8995	0.0729560852050782
0.902833333333334	0.0772476196289063
0.906166666666667	0.0758171081542969
0.9095	0.0734329223632813
0.912833333333334	0.0705718994140625
0.916166666666667	0.0681877136230469
0.9195	0.0658035278320313
0.922833333333334	0.0600814819335938
0.926166666666667	0.0543594360351563
0.9295	0.049591064453125
0.932833333333334	0.0510215759277344
0.936166666666667	0.0553131103515625
0.9395	0.0600814819335938
0.942833333333334	0.0662803649902344
0.946166666666667	0.0734329223632813
0.9495	0.0810623168945313
0.952833333333334	0.0820159912109375
0.956166666666667	0.0791549682617188
0.9595	0.0748634338378907
0.962833333333334	0.0720024108886719
0.966166666666667	0.072479248046875
0.9695	0.0772476196289063
0.972833333333334	0.080108642578125
0.976166666666667	0.0782012939453125
0.9795	0.0715255737304688
0.982833333333334	0.0624656677246094
0.986166666666667	0.0491142272949219
0.9895	0.0324249267578125
0.992833333333334	0.0243186950683594
0.996166666666667	0.0252723693847656
0.9995	0.0376701354980469
1.00283333333334	0.049591064453125
1.00616666666667	0.06103515625
1.0095	0.0672340393066407
1.01283333333334	0.0696182250976563
1.01616666666667	0.0643730163574219
1.0195	0.0543594360351563
1.02283333333334	0.0481605529785156
1.02616666666667	0.0472068786621094
1.0295	0.0500679016113282
1.03283333333334	0.0514984130859375
1.03616666666667	0.0586509704589844
1.0395	0.06866455078125
1.04283333333334	0.0772476196289063
1.04616666666667	0.0834465026855469
1.0495	0.0901222229003906
1.05283333333334	0.0948905944824219
1.05616666666667	0.0901222229003906
1.0595	0.0820159912109375
1.06283333333334	0.0734329223632813
1.06616666666667	0.0681877136230469
1.0695	0.06103515625
1.07283333333334	0.0543594360351563
1.07616666666667	0.0567436218261719
1.0795	0.0629425048828125
1.08283333333334	0.0748634338378907
1.08616666666667	0.0815391540527344
1.0895	0.0824928283691406
1.09283333333334	0.0786781311035157
1.09616666666667	0.0696182250976563
1.0995	0.0629425048828125
1.10283333333334	0.0524520874023438
1.10616666666667	0.0452995300292969
1.1095	0.0467300415039063
1.11283333333334	0.0519752502441407
1.11616666666667	0.0624656677246094
1.1195	0.0681877136230469
1.12283333333334	0.0748634338378907
1.12616666666667	0.0805854797363281
1.1295	0.0853538513183594
1.13283333333334	0.0872611999511719
1.13616666666667	0.0886917114257813
1.1395	0.0920295715332031
1.14283333333334	0.0929832458496094
1.14616666666667	0.0920295715332031
1.1495	0.0939369201660156
1.15283333333334	0.105381011962891
1.15616666666667	0.116348266601563
1.1595	0.121116638183594
1.16283333333334	0.117778778076172
1.16616666666667	0.11444091796875
1.1695	0.10824203491211
1.17283333333334	0.0996589660644531
1.17616666666667	0.095367431640625
1.1795	0.0987052917480469
1.18283333333334	0.1068115234375
1.18616666666667	0.111579895019531
1.1895	0.113010406494141
1.19283333333334	0.111579895019531
1.19616666666667	0.0982284545898438
1.1995	0.0791549682617188
1.20283333333334	0.0634193420410157
1.20616666666667	0.0576972961425782
1.2095	0.0600814819335938
1.21283333333334	0.0624656677246094
1.21616666666667	0.0691413879394532
1.2195	0.0786781311035157
1.22283333333334	0.0891685485839844
1.22616666666667	0.0948905944824219
1.2295	0.0901222229003906
1.23283333333334	0.0829696655273438
1.23616666666667	0.0739097595214844
1.2395	0.0600814819335938
1.24283333333334	0.0395774841308594
1.24616666666667	0.0195503234863281
1.2495	0.00905990600585938
1.25283333333334	0.00238418579101563
1.25616666666667	0.00095367431640625
1.2595	0.00524520874023438
1.26283333333334	0.0143051147460938
1.26616666666667	0.0247955322265625
1.2695	0.0300407409667969
1.27283333333334	0.0386238098144531
1.27616666666667	0.0481605529785156
1.2795	0.0557899475097657
1.28283333333334	0.0586509704589844
1.28616666666667	0.0600814819335938
1.2895	0.06866455078125
1.29283333333334	0.0767707824707032
1.29616666666667	0.0782012939453125
1.2995	0.0782012939453125
1.30283333333334	0.0829696655273438
1.30616666666667	0.0901222229003906
1.3095	0.0925064086914063
1.31283333333334	0.0934600830078125
1.31616666666667	0.0987052917480469
1.3195	0.109672546386719
1.32283333333334	0.11587142944336
1.32616666666667	0.120639801025391
1.3295	0.121593475341797
1.33283333333334	0.1220703125
1.33616666666667	0.126838684082031
1.3395	0.134468078613281
1.34283333333334	0.144481658935547
1.34616666666667	0.148773193359375
1.3495	0.150680541992188
1.35283333333334	0.153064727783203
1.35616666666667	0.152587890625
1.3595	0.149250030517578
1.36283333333334	0.142097473144531
1.36616666666667	0.1373291015625
1.3695	0.143527984619141
1.37283333333334	0.152111053466797
1.37616666666667	0.158786773681641
1.3795	0.155448913574219
1.38283333333334	0.150203704833985
1.38616666666667	0.148773193359375
1.3895	0.143051147460938
1.39283333333334	0.133037567138672
1.39616666666667	0.12350082397461
1.3995	0.120162963867188
1.40283333333334	0.120162963867188
1.40616666666667	0.115394592285156
1.4095	0.112533569335938
1.41283333333334	0.110149383544922
1.41616666666667	0.109672546386719
1.4195	0.110149383544922
1.42283333333334	0.111579895019531
1.42616666666667	0.120162963867188
1.4295	0.123023986816406
1.43283333333334	0.124454498291016
1.43616666666667	0.123977661132813
1.4395	0.127315521240235
1.44283333333334	0.12969970703125
1.44616666666667	0.12350082397461
1.4495	0.114917755126953
1.45283333333334	0.109672546386719
1.45616666666667	0.105857849121094
1.4595	0.09918212890625
1.46283333333334	0.0944137573242188
1.46616666666667	0.0996589660644531
1.4695	0.11444091796875
1.47283333333334	0.126361846923828
1.47616666666667	0.131607055664063
1.4795	0.132083892822266
1.48283333333334	0.128746032714844
1.48616666666667	0.119686126708985
1.4895	0.107765197753906
1.49283333333334	0.0958442687988281
1.49616666666667	0.0929832458496094
1.4995	0.0944137573242188
1.50283333333334	0.0948905944824219
1.50616666666667	0.0939369201660156
1.5095	0.0863075256347656
1.51283333333334	0.0834465026855469
1.51616666666667	0.0815391540527344
1.5195	0.0805854797363281
1.52283333333334	0.0805854797363281
1.52616666666667	0.0858306884765625
1.5295	0.09918212890625
1.53283333333334	0.113010406494141
1.53616666666667	0.12350082397461
1.5395	0.135898590087891
1.54283333333334	0.145912170410156
1.54616666666667	0.146865844726563
1.5495	0.142574310302735
1.55283333333334	0.135898590087891
1.55616666666667	0.12969970703125
1.5595	0.123023986816406
1.56283333333334	0.120639801025391
1.56616666666667	0.127315521240235
1.5695	0.1373291015625
1.57283333333334	0.14495849609375
1.57616666666667	0.150680541992188
1.5795	0.151157379150391
1.58283333333334	0.153541564941406
1.58616666666667	0.155448913574219
1.5895	0.155448913574219
1.59283333333334	0.155448913574219
1.59616666666667	0.154972076416016
1.5995	0.157356262207031
1.60283333333334	0.157833099365235
1.60616666666667	0.157833099365235
1.6095	0.155448913574219
1.61283333333334	0.148296356201172
1.61616666666667	0.144004821777344
1.6195	0.143051147460938
1.62283333333334	0.147342681884766
1.62616666666667	0.152111053466797
1.6295	0.157356262207031
1.63283333333334	0.16021728515625
1.63616666666667	0.157356262207031
1.6395	0.149726867675781
1.64283333333334	0.136375427246094
1.64616666666667	0.127792358398438
1.6495	0.124454498291016
1.65283333333334	0.127315521240235
1.65616666666667	0.129222869873047
1.6595	0.127315521240235
1.66283333333334	0.126361846923828
1.66616666666667	0.125885009765625
1.6695	0.125408172607422
1.67283333333334	0.128269195556641
1.67616666666667	0.135421752929688
1.6795	0.142097473144531
1.68283333333334	0.149250030517578
1.68616666666667	0.155925750732422
1.6895	0.166416168212891
1.69283333333334	0.170707702636719
1.69616666666667	0.173568725585938
1.6995	0.178337097167969
1.70283333333334	0.178813934326172
1.70616666666667	0.168323516845703
1.7095	0.145435333251953
1.71283333333334	0.123977661132813
1.71616666666667	0.109672546386719
1.7195	0.101089477539063
1.72283333333334	0.0967979431152344
1.72616666666667	0.103950500488281
1.7295	0.118732452392578
1.73283333333334	0.136852264404297
1.73616666666667	0.148773193359375
1.7395	0.15401840209961
1.74283333333334	0.154972076416016
1.74616666666667	0.149250030517578
1.7495	0.144004821777344
1.75283333333334	0.135421752929688
1.75616666666667	0.130653381347656
1.7595	0.128746032714844
1.76283333333334	0.131607055664063
1.76616666666667	0.134468078613281
1.7695	0.133514404296875
1.77283333333334	0.132560729980469
1.77616666666667	0.13113021850586
1.7795	0.130176544189453
1.78283333333334	0.126838684082031
1.78616666666667	0.120162963867188
1.7895	0.112056732177735
1.79283333333334	0.101089477539063
1.79616666666667	0.0920295715332031
1.7995	0.0886917114257813
1.80283333333334	0.0929832458496094
1.80616666666667	0.102519989013672
1.8095	0.108718872070313
1.81283333333334	0.116825103759766
1.81616666666667	0.122547149658203
1.8195	0.125408172607422
1.82283333333334	0.120162963867188
1.82616666666667	0.112056732177735
1.8295	0.10824203491211
1.83283333333334	0.116348266601563
1.83616666666667	0.12969970703125
1.8395	0.142574310302735
1.84283333333334	0.150203704833985
1.84616666666667	0.163078308105469
1.8495	0.178813934326172
1.85283333333334	0.188827514648438
1.85616666666667	0.189304351806641
1.8595	0.186920166015625
1.86283333333334	0.19073486328125
1.86616666666667	0.19216537475586
1.8695	0.19073486328125
1.87283333333334	0.185489654541016
1.87616666666667	0.18453598022461
1.8795	0.185966491699219
1.88283333333334	0.185489654541016
1.88616666666667	0.182151794433594
1.8895	0.185966491699219
1.89283333333334	0.194549560546875
1.89616666666667	0.206470489501953
1.8995	0.218391418457031
1.90283333333334	0.234603881835938
1.90616666666667	0.258445739746094
1.9095	0.275611877441406
1.91283333333334	0.287055969238281
1.91616666666667	0.29134750366211
1.9195	0.292301177978516
1.92283333333334	0.294685363769531
1.92616666666667	0.298023223876953
1.9295	0.309944152832031
1.93283333333334	0.325202941894531
1.93616666666667	0.344276428222656
1.9395	0.35858154296875
1.94283333333334	0.363826751708985
1.94616666666667	0.364303588867188
1.9495	0.360965728759766
1.95283333333334	0.355720520019531
1.95616666666667	0.34475326538086
1.9595	0.342369079589844
1.96283333333334	0.349044799804688
1.96616666666667	0.351905822753906
1.9695	0.339984893798828
1.97283333333334	0.319957733154297
1.97616666666667	0.306129455566406
1.9795	0.296115875244141
1.98283333333334	0.282764434814453
1.98616666666667	0.273227691650391
1.9895	0.270366668701172
1.99283333333334	0.274181365966797
1.99616666666667	0.275611877441406
1.9995	0.269889831542969
2.00283333333334	0.2593994140625
2.00616666666667	0.244617462158203
2.0095	0.234127044677735
2.01283333333334	0.226974487304688
2.01616666666667	0.216960906982422
2.0195	0.202178955078125
2.02283333333334	0.188827514648438
2.02616666666667	0.185489654541016
2.0295	0.185012817382813
2.03283333333334	0.182628631591797
2.03616666666667	0.182628631591797
2.0395	0.185966491699219
2.04283333333334	0.188350677490235
2.04616666666667	0.182628631591797
2.0495	0.17547607421875
2.05283333333334	0.16927719116211
2.05616666666667	0.165462493896485
2.0595	0.163078308105469
2.06283333333334	0.170230865478516
2.06616666666667	0.179290771484375
2.0695	0.185012817382813
2.07283333333334	0.186443328857422
2.07616666666667	0.187873840332031
2.0795	0.186920166015625
2.08283333333334	0.174999237060547
2.08616666666667	0.16021728515625
2.0895	0.153541564941406
2.09283333333334	0.16164779663086
2.09616666666667	0.17547607421875
2.0995	0.190258026123047
2.10283333333334	0.20599365234375
2.10616666666667	0.219345092773438
2.1095	0.22125244140625
2.11283333333334	0.20599365234375
2.11616666666667	0.18310546875
2.1195	0.166416168212891
2.12283333333334	0.161170959472656
2.12616666666667	0.163555145263672
2.1295	0.164508819580078
2.13283333333334	0.167369842529297
2.13616666666667	0.165939331054688
2.1395	0.157833099365235
2.14283333333334	0.139236450195313
2.14616666666667	0.120639801025391
2.1495	0.111579895019531
2.15283333333334	0.115394592285156
2.15616666666667	0.125885009765625
2.1595	0.135898590087891
2.16283333333334	0.142574310302735
2.16616666666667	0.144481658935547
2.1695	0.143527984619141
2.17283333333334	0.136852264404297
2.17616666666667	0.126361846923828
2.1795	0.11587142944336
2.18283333333334	0.109195709228516
2.18616666666667	0.106334686279297
2.1895	0.101566314697266
2.19283333333334	0.0963211059570313
2.19616666666667	0.0925064086914063
2.1995	0.0934600830078125
2.20283333333334	0.102519989013672
2.20616666666667	0.112533569335938
2.2095	0.12350082397461
2.21283333333334	0.136852264404297
2.21616666666667	0.159740447998047
2.2195	0.186443328857422
2.22283333333334	0.203609466552735
2.22616666666667	0.212669372558594
2.2295	0.217437744140625
2.23283333333334	0.217437744140625
2.23616666666667	0.205039978027344
2.2395	0.18453598022461
2.24283333333334	0.168800354003906
2.24616666666667	0.163555145263672
2.2495	0.163078308105469
2.25283333333334	0.164031982421875
2.25616666666667	0.164031982421875
2.2595	0.165462493896485
2.26283333333334	0.166893005371094
2.26616666666667	0.165939331054688
2.2695	0.163555145263672
2.27283333333334	0.160694122314453
2.27616666666667	0.16164779663086
2.2795	0.164031982421875
2.28283333333334	0.164031982421875
2.28616666666667	0.156879425048828
2.2895	0.149726867675781
2.29283333333334	0.142574310302735
2.29616666666667	0.140190124511719
2.2995	0.140666961669922
2.30283333333334	0.145912170410156
2.30616666666667	0.155448913574219
2.3095	0.16021728515625
2.31283333333334	0.165939331054688
2.31616666666667	0.168800354003906
2.3195	0.174522399902344
2.32283333333334	0.176429748535156
2.32616666666667	0.17547607421875
2.3295	0.175952911376953
2.33283333333334	0.179290771484375
2.33616666666667	0.182151794433594
2.3395	0.182628631591797
2.34283333333334	0.18310546875
2.34616666666667	0.18453598022461
2.3495	0.185012817382813
2.35283333333334	0.181674957275391
2.35616666666667	0.179767608642578
2.3595	0.172615051269531
2.36283333333334	0.163555145263672
2.36616666666667	0.154495239257813
2.3695	0.153541564941406
2.37283333333334	0.156879425048828
2.37616666666667	0.157833099365235
2.3795	0.156402587890625
2.38283333333334	0.155925750732422
2.38616666666667	0.156879425048828
2.3895	0.153064727783203
2.39283333333334	0.143051147460938
2.39616666666667	0.134944915771485
2.3995	0.133514404296875
2.40283333333334	0.135898590087891
2.40616666666667	0.136375427246094
2.4095	0.137805938720703
2.41283333333334	0.144481658935547
2.41616666666667	0.151634216308594
2.4195	0.157833099365235
2.42283333333334	0.162601470947266
2.42616666666667	0.166416168212891
2.4295	0.165939331054688
2.43283333333334	0.159263610839844
2.43616666666667	0.150680541992188
2.4395	0.14495849609375
2.44283333333334	0.143527984619141
2.44616666666667	0.149726867675781
2.4495	0.159263610839844
2.45283333333334	0.174045562744141
2.45616666666667	0.188350677490235
2.4595	0.193119049072266
2.46283333333334	0.191211700439453
2.46616666666667	0.186443328857422
2.4695	0.188350677490235
2.47283333333334	0.194549560546875
2.47616666666667	0.204086303710938
2.4795	0.21505355834961
2.48283333333334	0.222206115722656
2.48616666666667	0.225067138671875
2.4895	0.22268295288086
2.49283333333334	0.214576721191406
2.49616666666667	0.202655792236328
2.4995	0.191211700439453
2.50283333333334	0.18453598022461
2.50616666666667	0.185012817382813
2.5095	0.188827514648438
2.51283333333334	0.193119049072266
2.51616666666667	0.193595886230469
2.5195	0.189304351806641
2.52283333333334	0.185012817382813
2.52616666666667	0.177383422851563
2.5295	0.167369842529297
2.53283333333334	0.156402587890625
2.53616666666667	0.152587890625
2.5395	0.160694122314453
2.54283333333334	0.171661376953125
2.54616666666667	0.179767608642578
2.5495	0.182628631591797
2.55283333333334	0.183582305908203
2.55616666666667	0.18310546875
2.5595	0.181674957275391
2.56283333333334	0.181198120117188
2.56616666666667	0.185966491699219
2.5695	0.191211700439453
2.57283333333334	0.201225280761719
2.57616666666667	0.218391418457031
2.5795	0.234127044677735
2.58283333333334	0.236988067626953
2.58616666666667	0.224113464355469
2.5895	0.213146209716797
2.59283333333334	0.203132629394531
2.59616666666667	0.186443328857422
2.5995	0.165939331054688
2.60283333333334	0.153541564941406
2.60616666666667	0.155448913574219
2.6095	0.155448913574219
2.61283333333334	0.148296356201172
2.61616666666667	0.136852264404297
2.6195	0.125408172607422
2.62283333333334	0.118732452392578
2.62616666666667	0.117301940917969
2.6295	0.124931335449219
2.63283333333334	0.13875961303711
2.63616666666667	0.153541564941406
2.6395	0.173091888427735
2.64283333333334	0.189304351806641
2.64616666666667	0.200748443603516
2.6495	0.200271606445313
2.65283333333334	0.196456909179688
2.65616666666667	0.191688537597656
2.6595	0.178337097167969
2.66283333333334	0.165939331054688
2.66616666666667	0.158309936523438
2.6695	0.164985656738281
2.67283333333334	0.174522399902344
2.67616666666667	0.18453598022461
2.6795	0.200748443603516
2.68283333333334	0.218868255615235
2.68616666666667	0.232219696044922
2.6895	0.231742858886719
2.69283333333334	0.226974487304688
2.69616666666667	0.223636627197266
2.6995	0.220298767089844
2.70283333333334	0.211715698242188
2.70616666666667	0.1983642578125
2.7095	0.182628631591797
2.71283333333334	0.168323516845703
2.71616666666667	0.157833099365235
2.7195	0.149726867675781
2.72283333333334	0.147819519042969
2.72616666666667	0.152587890625
2.7295	0.166893005371094
2.73283333333334	0.185489654541016
2.73616666666667	0.205039978027344
2.7395	0.219821929931641
2.74283333333334	0.226020812988281
2.74616666666667	0.23031234741211
2.7495	0.232696533203125
2.75283333333334	0.236034393310547
2.75616666666667	0.233173370361328
2.7595	0.227451324462891
2.76283333333334	0.219821929931641
2.76616666666667	0.213146209716797
2.7695	0.20599365234375
2.77283333333334	0.196933746337891
2.77616666666667	0.19216537475586
2.7795	0.194072723388672
2.78283333333334	0.19979476928711
2.78616666666667	0.203609466552735
2.7895	0.203132629394531
2.79283333333334	0.20599365234375
2.79616666666667	0.212669372558594
2.7995	0.219345092773438
2.80283333333334	0.226497650146485
2.80616666666667	0.236034393310547
2.8095	0.25177001953125
2.81283333333334	0.266551971435547
2.81616666666667	0.270366668701172
2.8195	0.263690948486328
2.82283333333334	0.256538391113281
2.82616666666667	0.25320053100586
2.8295	0.247955322265625
2.83283333333334	0.239849090576172
2.83616666666667	0.231266021728516
2.8395	0.229835510253906
2.84283333333334	0.235557556152344
2.84616666666667	0.250339508056641
2.8495	0.264644622802735
2.85283333333334	0.274181365966797
2.85616666666667	0.288963317871094
2.8595	0.307559967041016
2.86283333333334	0.323772430419922
2.86616666666667	0.324249267578125
2.8695	0.318527221679688
2.87283333333334	0.314712524414063
2.87616666666667	0.311851501464844
2.8795	0.302791595458985
2.88283333333334	0.29134750366211
2.88616666666667	0.287055969238281
2.8895	0.289440155029297
2.89283333333334	0.295639038085938
2.89616666666667	0.301361083984375
2.8995	0.307559967041016
2.90283333333334	0.311374664306641
2.90616666666667	0.309944152832031
2.9095	0.30517578125
2.91283333333334	0.29897689819336
2.91616666666667	0.295639038085938
2.9195	0.294208526611328
2.92283333333334	0.296115875244141
2.92616666666667	0.299453735351563
2.9295	0.304222106933594
2.93283333333334	0.311851501464844
2.93616666666667	0.316619873046875
2.9395	0.325202941894531
2.94283333333334	0.332355499267578
2.94616666666667	0.345706939697266
2.9495	0.357151031494141
2.95283333333334	0.363826751708985
2.95616666666667	0.3662109375
2.9595	0.362873077392578
2.96283333333334	0.360488891601563
2.96616666666667	0.359535217285156
2.9695	0.364303588867188
2.97283333333334	0.372409820556641
2.97616666666667	0.378608703613281
2.9795	0.3814697265625
2.98283333333334	0.388145446777344
2.98616666666667	0.393390655517578
2.9895	0.396728515625
2.99283333333334	0.396728515625
2.99616666666667	0.39815902709961
2.9995	0.401973724365235
3.00283333333334	0.40435791015625
3.00616666666667	0.402450561523438
3.0095	0.394344329833985
3.01283333333334	0.386714935302735
3.01616666666667	0.386714935302735
3.0195	0.396728515625
3.02283333333334	0.404834747314453
3.02616666666667	0.407218933105469
3.0295	0.410079956054688
3.03283333333334	0.413894653320313
3.03616666666667	0.412940979003906
3.0395	0.405311584472656
3.04283333333334	0.396728515625
3.04616666666667	0.394821166992188
3.0495	0.399112701416016
3.05283333333334	0.407218933105469
3.05616666666667	0.414371490478516
3.0595	0.420093536376953
3.06283333333334	0.42867660522461
3.06616666666667	0.437259674072266
3.0695	0.442028045654297
3.07283333333334	0.442981719970703
3.07616666666667	0.445365905761719
3.0795	0.449657440185547
3.08283333333334	0.445842742919922
3.08616666666667	0.436782836914063
3.0895	0.432014465332031
3.09283333333334	0.424861907958985
3.09616666666667	0.416755676269531
3.0995	0.409126281738281
3.10283333333334	0.414848327636719
3.10616666666667	0.423908233642578
3.1095	0.428199768066406
3.11283333333334	0.433921813964844
3.11616666666667	0.440597534179688
3.1195	0.445842742919922
3.12283333333334	0.440597534179688
3.12616666666667	0.434398651123047
3.1295	0.42867660522461
3.13283333333334	0.41961669921875
3.13616666666667	0.407218933105469
3.1395	0.392913818359375
3.14283333333334	0.378608703613281
3.14616666666667	0.367164611816406
3.1495	0.362396240234375
3.15283333333334	0.363349914550781
3.15616666666667	0.363826751708985
3.1595	0.361919403076172
3.16283333333334	0.364780426025391
3.16616666666667	0.366687774658203
3.1695	0.364303588867188
3.17283333333334	0.353813171386719
3.17616666666667	0.345706939697266
3.1795	0.34475326538086
3.18283333333334	0.348567962646485
3.18616666666667	0.349998474121094
3.1895	0.351905822753906
3.19283333333334	0.359535217285156
3.19616666666667	0.370979309082031
3.1995	0.380516052246094
3.20283333333334	0.38290023803711
3.20616666666667	0.382423400878906
3.2095	0.378608703613281
3.21283333333334	0.374317169189453
3.21616666666667	0.370979309082031
3.2195	0.368595123291016
3.22283333333334	0.364780426025391
3.22616666666667	0.363349914550781
3.2295	0.365257263183594
3.23283333333334	0.364780426025391
3.23616666666667	0.35858154296875
3.2395	0.350475311279297
3.24283333333334	0.348091125488281
3.24616666666667	0.3509521484375
3.2495	0.351905822753906
3.25283333333334	0.349521636962891
3.25616666666667	0.34332275390625
3.2595	0.334739685058594
3.26283333333334	0.323772430419922
3.26616666666667	0.309467315673828
3.2695	0.29897689819336
3.27283333333334	0.293731689453125
3.27616666666667	0.298500061035156
3.2795	0.30517578125
3.28283333333334	0.310420989990235
3.28616666666667	0.313758850097656
3.2895	0.314712524414063
3.29283333333334	0.318527221679688
3.29616666666667	0.322818756103516
3.2995	0.324249267578125
3.30283333333334	0.320911407470703
3.30616666666667	0.316619873046875
3.3095	0.314712524414063
3.31283333333334	0.307083129882813
3.31616666666667	0.287055969238281
3.3195	0.270366668701172
3.32283333333334	0.261306762695313
3.32616666666667	0.258922576904297
3.3295	0.254631042480469
3.33283333333334	0.254631042480469
3.33616666666667	0.262260437011719
3.3395	0.26702880859375
3.34283333333334	0.269412994384766
3.34616666666667	0.276565551757813
3.3495	0.291824340820313
3.35283333333334	0.303268432617188
3.35616666666667	0.307083129882813
3.3595	0.309467315673828
3.36283333333334	0.315189361572266
3.36616666666667	0.313758850097656
3.3695	0.304222106933594
3.37283333333334	0.295162200927735
3.37616666666667	0.295162200927735
3.3795	0.296592712402344
3.38283333333334	0.29134750366211
3.38616666666667	0.281333923339844
3.3895	0.271320343017578
3.39283333333334	0.263690948486328
3.39616666666667	0.2593994140625
3.3995	0.260353088378906
3.40283333333334	0.26082992553711
3.40616666666667	0.258445739746094
3.4095	0.257015228271485
3.41283333333334	0.255584716796875
3.41616666666667	0.254154205322266
3.4195	0.246524810791016
3.42283333333334	0.242233276367188
3.42616666666667	0.240325927734375
3.4295	0.236034393310547
3.43283333333334	0.229835510253906
3.43616666666667	0.22268295288086
3.4395	0.22268295288086
3.44283333333334	0.224113464355469
3.44616666666667	0.226974487304688
3.4495	0.231742858886719
3.45283333333334	0.238418579101563
3.45616666666667	0.242233276367188
3.4595	0.238418579101563
3.46283333333334	0.232696533203125
3.46616666666667	0.232219696044922
3.4695	0.233650207519531
3.47283333333334	0.236034393310547
3.47616666666667	0.241279602050781
3.4795	0.25177001953125
3.48283333333334	0.261783599853516
3.48616666666667	0.263690948486328
3.4895	0.265598297119141
3.49283333333334	0.269889831542969
3.49616666666667	0.273704528808594
3.4995	0.273704528808594
3.50283333333334	0.270843505859375
3.50616666666667	0.272750854492188
3.5095	0.272274017333985
3.51283333333334	0.268936157226563
3.51616666666667	0.258922576904297
3.5195	0.24557113647461
3.52283333333334	0.236034393310547
3.52616666666667	0.2288818359375
3.5295	0.23031234741211
3.53283333333334	0.237464904785156
3.53616666666667	0.252723693847656
3.5395	0.271320343017578
3.54283333333334	0.290393829345703
3.54616666666667	0.309944152832031
3.5495	0.322341918945313
3.55283333333334	0.323295593261719
3.55616666666667	0.3204345703125
3.5595	0.319004058837891
3.56283333333334	0.322341918945313
3.56616666666667	0.322818756103516
3.5695	0.323295593261719
3.57283333333334	0.324249267578125
3.57616666666667	0.32186508178711
3.5795	0.317573547363281
3.58283333333334	0.308990478515625
3.58616666666667	0.300407409667969
3.5895	0.286102294921875
3.59283333333334	0.272750854492188
3.59616666666667	0.265598297119141
3.5995	0.265598297119141
3.60283333333334	0.266551971435547
3.60616666666667	0.261783599853516
3.6095	0.257492065429688
3.61283333333334	0.258922576904297
3.61616666666667	0.262737274169922
3.6195	0.262737274169922
3.62283333333334	0.259876251220703
3.62616666666667	0.263214111328125
3.6295	0.269412994384766
3.63283333333334	0.270843505859375
3.63616666666667	0.268936157226563
3.6395	0.266551971435547
3.64283333333334	0.267982482910156
3.64616666666667	0.270366668701172
3.6495	0.277042388916016
3.65283333333334	0.287055969238281
3.65616666666667	0.295639038085938
3.6595	0.299930572509766
3.66283333333334	0.303268432617188
3.66616666666667	0.307083129882813
3.6695	0.316143035888672
3.67283333333334	0.327110290527344
3.67616666666667	0.340461730957031
3.6795	0.355243682861328
3.68283333333334	0.368595123291016
3.68616666666667	0.38290023803711
3.6895	0.38909912109375
3.69283333333334	0.391006469726563
3.69616666666667	0.387668609619141
3.6995	0.385761260986328
3.70283333333334	0.388622283935547
3.70616666666667	0.391960144042969
3.7095	0.39815902709961
3.71283333333334	0.410556793212891
3.71616666666667	0.429630279541016
3.7195	0.448226928710938
3.72283333333334	0.471591949462891
3.72616666666667	0.500202178955078
3.7295	0.539302825927735
3.73283333333334	0.580787658691407
3.73616666666667	0.63323974609375
3.7395	0.69427490234375
3.74283333333334	0.757217407226563
3.74616666666667	0.826835632324219
3.7495	0.906467437744141
3.75283333333334	0.995635986328125
3.75616666666667	1.08480453491211
3.7595	1.18112564086914
3.76283333333334	1.28984451293946
3.76616666666667	1.41143798828125
3.7695	1.53589248657227
3.77283333333334	1.66797637939453
3.77616666666667	1.80435180664063
3.7795	1.94025039672852
3.78283333333334	2.07233428955078
3.78616666666667	2.20346450805664
3.7895	2.33602523803711
3.79283333333334	2.46667861938477
3.79616666666667	2.60066986083985
3.7995	2.74372100830078
3.80283333333334	2.89678573608399
3.80616666666667	3.05509567260742
3.8095	3.2186508178711
3.81283333333334	3.38792800903321
3.81616666666667	3.56388092041016
3.8195	3.74603271484375
3.82283333333334	3.9362907409668
3.82616666666667	4.13322448730469
3.8295	4.33111190795899
3.83283333333334	4.53042984008789
3.83616666666667	4.72831726074219
3.8395	4.92382049560547
3.84283333333334	5.1116943359375
3.84616666666667	5.28573989868164
3.8495	5.45024871826172
3.85283333333334	5.60903549194336
3.85616666666667	5.77163696289063
3.8595	5.93757629394532
3.86283333333334	6.09922409057617
3.86616666666667	6.256103515625
3.8695	6.40916824340821
3.87283333333334	6.56461715698242
3.87616666666667	6.71911239624024
3.8795	6.87599182128907
3.88283333333334	7.04431533813477
3.88616666666667	7.23075866699219
3.8895	7.4453353881836
3.89283333333334	7.67898559570313
3.89616666666667	7.9340934753418
3.8995	8.20732116699219
3.90283333333334	8.4981918334961
3.90616666666667	8.80098342895508
3.9095	9.10472869873047
3.91283333333334	9.4141960144043
3.91616666666667	9.71794128417969
3.9195	10.0059509277344
3.92283333333334	10.2677345275879
3.92616666666667	10.4947090148926
3.9295	10.6773376464844
3.93283333333334	10.7922554016113
3.93616666666667	10.8275413513184
3.9395	10.7789039611817
3.94283333333334	10.6396675109863
3.94616666666667	10.4084014892578
3.9495	10.0841522216797
3.95283333333334	9.67788696289063
3.95616666666667	9.19818878173828
3.9595	8.65221023559571
3.96283333333334	8.05425643920899
3.96616666666667	7.42340087890625
3.9695	6.78491592407227
3.97283333333334	6.15549087524414
3.97616666666667	5.55038452148438
3.9795	4.98533248901367
3.98283333333334	4.47416305541992
3.98616666666667	4.02069091796875
3.9895	3.62348556518555
3.99283333333334	3.28302383422852
3.99616666666667	2.99835205078125
3.9995	2.76851654052735
4.00283333333334	2.58398056030274
4.00616666666667	2.44331359863281
4.0095	2.34127044677735
4.01283333333334	2.26831436157227
4.01616666666667	2.21967697143555
4.0195	2.18915939331055
4.02283333333334	2.17866897583008
4.02616666666667	2.18057632446289
4.0295	2.19106674194336
4.03283333333334	2.21014022827149
4.03616666666667	2.24018096923828
4.0395	2.28214263916016
4.04283333333334	2.33268737792969
4.04616666666667	2.38990783691406
4.0495	2.4566650390625
4.05283333333334	2.52914428710938
4.05616666666667	2.60162353515625
4.0595	2.67124176025391
4.06283333333334	2.73752212524414
4.06616666666667	2.80427932739258
4.0695	2.86531448364258
4.07283333333334	2.92110443115235
4.07616666666667	2.97307968139649
4.0795	3.02886962890625
4.08283333333334	3.08513641357422
4.08616666666667	3.13806533813477
4.0895	3.18431854248047
4.09283333333334	3.23104858398438
4.09616666666667	3.28254699707031
4.0995	3.32736968994141
4.10283333333334	3.36170196533203
4.10616666666667	3.3869743347168
4.1095	3.40938568115235
4.11283333333334	3.43179702758789
4.11616666666667	3.44514846801758
4.1195	3.45993041992188
4.12283333333334	3.47661972045899
4.12616666666667	3.49473953247071
4.1295	3.509521484375
4.13283333333334	3.51095199584961
4.13616666666667	3.50713729858399
4.1395	3.49569320678711
4.14283333333334	3.48138809204102
4.14616666666667	3.45945358276367
4.1495	3.43608856201172
4.15283333333334	3.4174919128418
4.15616666666667	3.40414047241211
4.1595	3.39221954345703
4.16283333333334	3.38029861450196
4.16616666666667	3.37076187133789
4.1695	3.36503982543946
4.17283333333334	3.36122512817383
4.17616666666667	3.34978103637696
4.1795	3.33309173583985
4.18283333333334	3.31258773803711
4.18616666666667	3.29017639160156
4.1895	3.26347351074219
4.19283333333334	3.22914123535156
4.19616666666667	3.19719314575196
4.1995	3.16524505615235
4.20283333333334	3.13091278076172
4.20616666666667	3.09514999389649
4.2095	3.05747985839844
4.21283333333334	3.01694869995117
4.21616666666667	2.9754638671875
4.2195	2.93922424316406
4.22283333333334	2.91013717651367
4.22616666666667	2.87675857543946
4.2295	2.84194946289063
4.23283333333334	2.80952453613281
4.23616666666667	2.77805328369141
4.2395	2.73704528808594
4.24283333333334	2.68363952636719
4.24616666666667	2.62451171875
4.2495	2.56156921386719
4.25283333333334	2.49671936035156
4.25616666666667	2.43234634399414
4.2595	2.37417221069336
4.26283333333334	2.31456756591797
4.26616666666667	2.25543975830078
4.2695	2.1963119506836
4.27283333333334	2.14004516601563
4.27616666666667	2.08091735839844
4.2795	2.01797485351563
4.28283333333334	1.96075439453125
4.28616666666667	1.91831588745117
4.2895	1.89065933227539
4.29283333333334	1.87206268310547
4.29616666666667	1.85537338256836
4.2995	1.83677673339844
4.30283333333334	1.81674957275391
4.30616666666667	1.79386138916016
4.3095	1.76572799682617
4.31283333333334	1.73711776733399
4.31616666666667	1.71661376953125
4.3195	1.71089172363281
4.32283333333334	1.71470642089844
4.32616666666667	1.71947479248047
4.3295	1.72472000122071
4.33283333333334	1.72901153564453
4.33616666666667	1.73377990722656
4.3395	1.73282623291016
4.34283333333334	1.72853469848633
4.34616666666667	1.72185897827149
4.3495	1.71279907226563
4.35283333333334	1.70326232910156
4.35616666666667	1.68657302856446
4.3595	1.66559219360352
4.36283333333334	1.64127349853516
4.36616666666667	1.61838531494141
4.3695	1.6012191772461
4.37283333333334	1.58166885375977
4.37616666666667	1.5559196472168
4.3795	1.52254104614258
4.38283333333334	1.48344039916992
4.38616666666667	1.43957138061524
4.3895	1.38664245605469
4.39283333333334	1.3265609741211
4.39616666666667	1.27220153808594
4.3995	1.22451782226563
4.40283333333334	1.17826461791992
4.40616666666667	1.12676620483399
4.4095	1.06954574584961
4.41283333333334	1.00946426391602
4.41616666666667	0.937461853027344
4.4195	0.861644744873047
4.42283333333334	0.786781311035157
4.42616666666667	0.723838806152344
4.4295	0.664234161376953
4.43283333333334	0.61178207397461
4.43616666666667	0.568389892578125
4.4395	0.528335571289063
4.44283333333334	0.485897064208985
4.44616666666667	0.437736511230469
4.4495	0.387191772460938
4.45283333333334	0.336170196533203
4.45616666666667	0.279903411865235
4.4595	0.224590301513672
4.46283333333334	0.175952911376953
4.46616666666667	0.129222869873047
4.4695	0.0815391540527344
4.47283333333334	0.0290870666503906
4.47616666666667	-0.0200271606445313
4.4795	-0.0681877136230469
4.48283333333334	-0.118255615234375
4.48616666666667	-0.169754028320313
4.4895	-0.214099884033203
4.49283333333334	-0.249385833740235
4.49616666666667	-0.282764434814453
4.4995	-0.322341918945313
4.50283333333334	-0.369071960449219
4.50616666666667	-0.416755676269531
4.5095	-0.468254089355469
4.51283333333334	-0.517845153808594
4.51616666666667	-0.561714172363282
4.5195	-0.59652328491211
4.52283333333334	-0.622749328613282
4.52616666666667	-0.645637512207032
4.5295	-0.666141510009766
4.53283333333334	-0.689029693603516
4.53616666666667	-0.717639923095703
4.5395	-0.748157501220703
4.54283333333334	-0.782012939453125
4.54616666666667	-0.81634521484375
4.5495	-0.851631164550781
4.55283333333334	-0.88644027709961
4.55616666666667	-0.919342041015625
4.5595	-0.948905944824219
4.56283333333334	-0.970840454101563
4.56616666666667	-0.988960266113281
4.5695	-1.00564956665039
4.57283333333334	-1.02567672729492
4.57616666666667	-1.04475021362305
4.5795	-1.068115234375
4.58283333333334	-1.09386444091797
4.58616666666667	-1.12390518188477
4.5895	-1.14727020263672
4.59283333333334	-1.16539001464844
4.59616666666667	-1.1739730834961
4.5995	-1.17588043212891
4.60283333333334	-1.1739730834961
4.60616666666667	-1.16968154907227
4.6095	-1.16777420043946
4.61283333333334	-1.16109848022461
4.61616666666667	-1.16348266601563
4.6195	-1.1749267578125
4.62283333333334	-1.19495391845703
4.62616666666667	-1.21402740478516
4.6295	-1.22690200805664
4.63283333333334	-1.24311447143555
4.63616666666667	-1.25741958618164
4.6395	-1.26028060913086
4.64283333333334	-1.24692916870117
4.64616666666667	-1.23167037963867
4.6495	-1.22213363647461
4.65283333333334	-1.21498107910156
4.65616666666667	-1.20115280151367
4.6595	-1.18827819824219
4.66283333333334	-1.18350982666016
4.66616666666667	-1.17683410644531
4.6695	-1.16348266601563
4.67283333333334	-1.14202499389649
4.67616666666667	-1.11818313598633
4.6795	-1.09481811523438
4.68283333333334	-1.06620788574219
4.68616666666667	-1.03425979614258
4.6895	-0.999927520751953
4.69283333333334	-0.9613037109375
4.69616666666667	-0.926971435546875
4.6995	-0.895500183105469
4.70283333333334	-0.870227813720703
4.70616666666667	-0.842571258544922
4.7095	-0.810623168945313
4.71283333333334	-0.776767730712891
4.71616666666667	-0.742912292480469
4.7195	-0.712394714355469
4.72283333333334	-0.67901611328125
4.72616666666667	-0.645160675048828
4.7295	-0.613689422607422
4.73283333333334	-0.589370727539063
4.73616666666667	-0.567436218261719
4.7395	-0.540733337402344
4.74283333333334	-0.507831573486328
4.74616666666667	-0.470638275146485
4.7495	-0.435352325439453
4.75283333333334	-0.401973724365235
4.75616666666667	-0.365734100341797
4.7595	-0.326633453369141
4.76283333333334	-0.288009643554688
4.76616666666667	-0.257015228271485
4.7695	-0.227451324462891
4.77283333333334	-0.1983642578125
4.77616666666667	-0.170230865478516
4.7795	-0.14638900756836
4.78283333333334	-0.127315521240235
4.78616666666667	-0.109672546386719
4.7895	-0.095367431640625
4.79283333333334	-0.0834465026855469
4.79616666666667	-0.0777244567871094
4.7995	-0.0729560852050782
4.80283333333334	-0.0710487365722657
4.80616666666667	-0.0715255737304688
4.8095	-0.0767707824707032
4.81283333333334	-0.0815391540527344
4.81616666666667	-0.0805854797363281
4.8195	-0.0791549682617188
4.82283333333334	-0.0815391540527344
4.82616666666667	-0.0834465026855469
4.8295	-0.080108642578125
4.83283333333334	-0.0762939453125
4.83616666666667	-0.0782012939453125
4.8395	-0.0882148742675781
4.84283333333334	-0.101089477539063
4.84616666666667	-0.116825103759766
4.8495	-0.135421752929688
4.85283333333334	-0.153541564941406
4.85616666666667	-0.17690658569336
4.8595	-0.194549560546875
4.86283333333334	-0.210762023925781
4.86616666666667	-0.222206115722656
4.8695	-0.234603881835938
4.87283333333334	-0.246047973632813
4.87616666666667	-0.246047973632813
4.8795	-0.247001647949219
4.88283333333334	-0.252246856689453
4.88616666666667	-0.261306762695313
4.8895	-0.271797180175781
4.89283333333334	-0.280857086181641
4.89616666666667	-0.293254852294922
4.8995	-0.298500061035156
4.90283333333334	-0.288486480712891
4.90616666666667	-0.275135040283203
4.9095	-0.259876251220703
4.91283333333334	-0.248432159423828
4.91616666666667	-0.23794174194336
4.9195	-0.229358673095703
4.92283333333334	-0.233173370361328
4.92616666666667	-0.235080718994141
4.9295	-0.231742858886719
4.93283333333334	-0.216484069824219
4.93616666666667	-0.200271606445313
4.9395	-0.186443328857422
4.94283333333334	-0.163555145263672
4.94616666666667	-0.137805938720703
4.9495	-0.118732452392578
4.95283333333334	-0.112533569335938
4.95616666666667	-0.102996826171875
4.9595	-0.0848770141601563
4.96283333333334	-0.0696182250976563
4.96616666666667	-0.0562667846679688
4.9695	-0.0414848327636719
4.97283333333334	-0.0200271606445313
4.97616666666667	-0.000476837158203125
4.9795	0.0104904174804688
4.98283333333334	0.0238418579101563
4.98616666666667	0.0324249267578125
4.9895	0.0424385070800781
4.99283333333334	0.0457763671875
4.99616666666667	0.0472068786621094
4.9995	0.0510215759277344
5.00283333333334	0.0543594360351563
5.00616666666667	0.0672340393066407
5.0095	0.0872611999511719
5.01283333333334	0.111103057861328
5.01616666666667	0.131607055664063
5.0195	0.145912170410156
5.02283333333334	0.157833099365235
5.02616666666667	0.166416168212891
5.0295	0.171184539794922
5.03283333333334	0.173568725585938
5.03616666666667	0.177860260009766
5.0395	0.188350677490235
5.04283333333334	0.205516815185547
5.04616666666667	0.219821929931641
5.0495	0.23031234741211
5.05283333333334	0.239372253417969
5.05616666666667	0.250339508056641
5.0595	0.262737274169922
5.06283333333334	0.268936157226563
5.06616666666667	0.278472900390625
5.0695	0.288486480712891
5.07283333333334	0.299930572509766
5.07616666666667	0.310897827148438
5.0795	0.325202941894531
5.08283333333334	0.346183776855469
5.08616666666667	0.367164611816406
5.0895	0.388622283935547
5.09283333333334	0.40578842163086
5.09616666666667	0.425815582275391
5.0995	0.445842742919922
5.10283333333334	0.463485717773438
5.10616666666667	0.473976135253906
5.1095	0.47445297241211
5.11283333333334	0.475883483886719
5.11616666666667	0.475883483886719
5.1195	0.481605529785156
5.12283333333334	0.491142272949219
5.12616666666667	0.506401062011719
5.1295	0.531196594238282
5.13283333333334	0.562667846679688
5.13616666666667	0.593662261962891
5.1395	0.614166259765625
5.14283333333334	0.623703002929688
5.14616666666667	0.630855560302735
5.1495	0.635623931884766
5.15283333333334	0.63323974609375
5.15616666666667	0.631332397460938
5.1595	0.631332397460938
5.16283333333334	0.633716583251953
5.16616666666667	0.63467025756836
5.1695	0.640392303466797
5.17283333333334	0.655651092529297
5.17616666666667	0.669479370117188
5.1795	0.682353973388672
5.18283333333334	0.698089599609375
5.18616666666667	0.723361968994141
5.1895	0.745296478271485
5.19283333333334	0.761032104492188
5.19616666666667	0.771045684814453
5.1995	0.77962875366211
5.20283333333334	0.782489776611328
5.20616666666667	0.777244567871094
5.2095	0.767230987548828
5.21283333333334	0.761508941650391
5.21616666666667	0.762939453125
5.2195	0.767707824707032
5.22283333333334	0.772953033447266
5.22616666666667	0.780105590820313
5.2295	0.791549682617188
5.23283333333334	0.798702239990235
5.23616666666667	0.806808471679688
5.2395	0.81777572631836
5.24283333333334	0.828742980957031
5.24616666666667	0.835895538330078
5.2495	0.839710235595703
5.25283333333334	0.845909118652344
5.25616666666667	0.847339630126953
5.2595	0.849723815917969
5.26283333333334	0.851154327392578
5.26616666666667	0.849246978759766
5.2695	0.839710235595703
5.27283333333334	0.826835632324219
5.27616666666667	0.81777572631836
5.2795	0.804424285888672
5.28283333333334	0.792026519775391
5.28616666666667	0.784873962402344
5.2895	0.792026519775391
5.29283333333334	0.800609588623047
5.29616666666667	0.802040100097656
5.2995	0.799655914306641
5.30283333333334	0.795364379882813
5.30616666666667	0.787734985351563
5.3095	0.773429870605469
5.31283333333334	0.760555267333985
5.31616666666667	0.750064849853516
5.3195	0.74005126953125
5.32283333333334	0.730991363525391
5.32616666666667	0.722408294677735
5.3295	0.713348388671875
5.33283333333334	0.699043273925782
5.33616666666667	0.681400299072266
5.3395	0.663280487060547
5.34283333333334	0.645637512207032
5.34616666666667	0.627994537353516
5.3495	0.611305236816407
5.35283333333334	0.592708587646485
5.35616666666667	0.57363510131836
5.3595	0.554561614990235
5.36283333333334	0.533103942871094
5.36616666666667	0.510215759277344
5.3695	0.484943389892578
5.37283333333334	0.463008880615235
5.37616666666667	0.444412231445313
5.3795	0.429630279541016
5.38283333333334	0.417232513427735
5.38616666666667	0.406742095947266
5.3895	0.394344329833985
5.39283333333334	0.379562377929688
5.39616666666667	0.35858154296875
5.3995	0.334739685058594
5.40283333333334	0.309467315673828
5.40616666666667	0.28228759765625
5.4095	0.256538391113281
5.41283333333334	0.227451324462891
5.41616666666667	0.197410583496094
5.4195	0.160694122314453
5.42283333333334	0.118732452392578
5.42616666666667	0.0720024108886719
5.4295	0.0243186950683594
5.43283333333334	-0.0176429748535156
5.43616666666667	-0.0481605529785156
5.4395	-0.0715255737304688
5.44283333333334	-0.0920295715332031
5.44616666666667	-0.114917755126953
5.4495	-0.143051147460938
5.45283333333334	-0.180244445800781
5.45616666666667	-0.227451324462891
5.4595	-0.277519226074219
5.46283333333334	-0.32949447631836
5.46616666666667	-0.377178192138672
5.4695	-0.417709350585938
5.47283333333334	-0.452518463134766
5.47616666666667	-0.494003295898438
5.4795	-0.545978546142578
5.48283333333334	-0.605583190917969
5.48616666666667	-0.670433044433594
5.4895	-0.742912292480469
5.49283333333334	-0.822067260742188
5.49616666666667	-0.897884368896485
5.4995	-0.971317291259766
5.50283333333334	-1.04618072509766
5.50616666666667	-1.12438201904297
5.5095	-1.20401382446289
5.51283333333334	-1.28841400146485
5.51616666666667	-1.38044357299805
5.5195	-1.48057937622071
5.52283333333334	-1.58023834228516
5.52616666666667	-1.67989730834961
5.5295	-1.78289413452149
5.53283333333334	-1.88446044921875
5.53616666666667	-1.98745727539063
5.5395	-2.08759307861328
5.54283333333334	-2.19821929931641
5.54616666666667	-2.31504440307617
5.5495	-2.43902206420899
5.55283333333334	-2.56633758544922
5.55616666666667	-2.69412994384766
5.5595	-2.82144546508789
5.56283333333334	-2.94733047485352
5.56616666666667	-3.07178497314453
5.5695	-3.19766998291016
5.57283333333334	-3.33070755004883
5.57616666666667	-3.46708297729492
5.5795	-3.60965728759766
5.58283333333334	-3.75032424926758
5.58616666666667	-3.89385223388672
5.5895	-4.03118133544922
5.59283333333334	-4.16088104248047
5.59616666666667	-4.28867340087891
5.5995	-4.41169738769531
5.60283333333334	-4.53615188598633
5.60616666666667	-4.65726852416992
5.6095	-4.77647781372071
5.61283333333334	-4.89282608032227
5.61616666666667	-5.0044059753418
5.6195	-5.10978698730469
5.62283333333334	-5.20420074462891
5.62616666666667	-5.29003143310547
5.6295	-5.36584854125977
5.63283333333334	-5.43451309204102
5.63616666666667	-5.49125671386719
5.6395	-5.53703308105469
5.64283333333334	-5.57708740234375
5.64616666666667	-5.60617446899414
5.6495	-5.62429428100586
5.65283333333334	-5.62572479248047
5.65616666666667	-5.61714172363282
5.6595	-5.60092926025391
5.66283333333334	-5.57088851928711
5.66616666666667	-5.52415847778321
5.6695	-5.462646484375
5.67283333333334	-5.39064407348633
5.67616666666667	-5.30290603637696
5.6795	-5.19847869873047
5.68283333333334	-5.0811767578125
5.68616666666667	-4.95529174804688
5.6895	-4.81414794921875
5.69283333333334	-4.65250015258789
5.69616666666667	-4.47750091552735
5.6995	-4.29916381835938
5.70283333333334	-4.11605834960938
5.70616666666667	-3.92675399780274
5.7095	-3.73983383178711
5.71283333333334	-3.56149673461914
5.71616666666667	-3.39126586914063
5.7195	-3.21626663208008
5.72283333333334	-3.03888320922852
5.72616666666667	-2.86722183227539
5.7295	-2.70175933837891
5.73283333333334	-2.54106521606446
5.73616666666667	-2.38609313964844
5.7395	-2.24113464355469
5.74283333333334	-2.1052360534668
5.74616666666667	-1.97601318359375
5.7495	-1.85394287109375
5.75283333333334	-1.74331665039063
5.75616666666667	-1.64079666137696
5.7595	-1.54781341552735
5.76283333333334	-1.46341323852539
5.76616666666667	-1.38664245605469
5.7695	-1.31845474243164
5.77283333333334	-1.25837326049805
5.77616666666667	-1.19972229003906
5.7795	-1.13725662231446
5.78283333333334	-1.07336044311524
5.78616666666667	-1.01470947265625
5.7895	-0.964164733886719
5.79283333333334	-0.921249389648438
5.79616666666667	-0.885009765625
5.7995	-0.858783721923828
5.80283333333334	-0.84066390991211
5.80616666666667	-0.825881958007813
5.8095	-0.81014633178711
5.81283333333334	-0.789165496826172
5.81616666666667	-0.767230987548828
5.8195	-0.74911117553711
5.82283333333334	-0.738620758056641
5.82616666666667	-0.730991363525391
5.8295	-0.721931457519532
5.83283333333334	-0.712871551513672
5.83616666666667	-0.706672668457032
5.8395	-0.699520111083985
5.84283333333334	-0.683307647705078
5.84616666666667	-0.661373138427735
5.8495	-0.641345977783203
5.85283333333334	-0.631332397460938
5.85616666666667	-0.623703002929688
5.8595	-0.617504119873047
5.86283333333334	-0.613689422607422
5.86616666666667	-0.610828399658203
5.8695	-0.610828399658203
5.87283333333334	-0.610828399658203
5.87616666666667	-0.612258911132813
5.8795	-0.612735748291016
5.88283333333334	-0.609397888183594
5.88616666666667	-0.606536865234375
5.8895	-0.606536865234375
5.89283333333334	-0.605106353759766
5.89616666666667	-0.598907470703125
5.8995	-0.588417053222657
5.90283333333334	-0.585556030273438
5.90616666666667	-0.593662261962891
5.9095	-0.603675842285157
5.91283333333334	-0.614643096923828
5.91616666666667	-0.624656677246094
5.9195	-0.635623931884766
5.92283333333334	-0.646591186523438
5.92616666666667	-0.652313232421875
5.9295	-0.651836395263672
5.93283333333334	-0.64849853515625
5.93616666666667	-0.64229965209961
5.9395	-0.640869140625
5.94283333333334	-0.634193420410157
5.94616666666667	-0.628471374511719
5.9495	-0.624179840087891
5.95283333333334	-0.622272491455078
5.95616666666667	-0.622272491455078
5.9595	-0.621795654296875
5.96283333333334	-0.620365142822266
5.96616666666667	-0.614166259765625
5.9695	-0.607967376708985
5.97283333333334	-0.607490539550782
5.97616666666667	-0.612258911132813
5.9795	-0.61798095703125
5.98283333333334	-0.627994537353516
5.98616666666667	-0.645160675048828
5.9895	-0.662326812744141
5.99283333333334	-0.666618347167969
5.99616666666667	-0.662326812744141
5.9995	-0.65755844116211
6.00283333333334	-0.654220581054688
6.00616666666667	-0.646591186523438
6.0095	-0.631809234619141
6.01283333333334	-0.624656677246094
6.01616666666667	-0.627517700195313
6.0195	-0.640869140625
6.02283333333334	-0.655174255371094
6.02616666666667	-0.662803649902344
6.0295	-0.671863555908203
6.03283333333334	-0.679969787597657
6.03616666666667	-0.690460205078125
6.0395	-0.689029693603516
6.04283333333334	-0.679492950439453
6.04616666666667	-0.673770904541016
6.0495	-0.677108764648438
6.05283333333334	-0.682830810546875
6.05616666666667	-0.684738159179688
6.0595	-0.687599182128907
6.06283333333334	-0.695228576660157
6.06616666666667	-0.702857971191407
6.0695	-0.704288482666016
6.07283333333334	-0.699520111083985
6.07616666666667	-0.699520111083985
6.0795	-0.703811645507813
6.08283333333334	-0.709056854248047
6.08616666666667	-0.715255737304688
6.0895	-0.720024108886719
6.09283333333334	-0.728130340576172
6.09616666666667	-0.725269317626953
6.0995	-0.713825225830078
6.10283333333334	-0.704765319824219
6.10616666666667	-0.701904296875
6.1095	-0.706672668457032
6.11283333333334	-0.709056854248047
6.11616666666667	-0.710010528564453
6.1195	-0.71096420288086
6.12283333333334	-0.708580017089844
6.12616666666667	-0.705718994140625
6.1295	-0.698566436767578
6.13283333333334	-0.689983367919922
6.13616666666667	-0.685691833496094
6.1395	-0.689029693603516
6.14283333333334	-0.693321228027344
6.14616666666667	-0.69427490234375
6.1495	-0.696182250976563
6.15283333333334	-0.703811645507813
6.15616666666667	-0.716209411621094
6.1595	-0.721931457519532
6.16283333333334	-0.724315643310547
6.16616666666667	-0.725269317626953
6.1695	-0.727653503417969
6.17283333333334	-0.728130340576172
6.17616666666667	-0.722408294677735
6.1795	-0.713825225830078
6.18283333333334	-0.703811645507813
6.18616666666667	-0.693321228027344
6.1895	-0.683307647705078
6.19283333333334	-0.669956207275391
6.19616666666667	-0.662326812744141
6.1995	-0.660419464111328
6.20283333333334	-0.660419464111328
6.20616666666667	-0.657081604003907
6.2095	-0.646114349365235
6.21283333333334	-0.638484954833985
6.21616666666667	-0.637054443359375
6.2195	-0.640869140625
6.22283333333334	-0.64992904663086
6.22616666666667	-0.663280487060547
6.2295	-0.683307647705078
6.23283333333334	-0.699520111083985
6.23616666666667	-0.706195831298828
6.2395	-0.70953369140625
6.24283333333334	-0.70953369140625
6.24616666666667	-0.711917877197266
6.2495	-0.712394714355469
6.25283333333334	-0.716209411621094
6.25616666666667	-0.719070434570313
6.2595	-0.71859359741211
6.26283333333334	-0.719547271728516
6.26616666666667	-0.717639923095703
6.2695	-0.714302062988282
6.27283333333334	-0.706672668457032
6.27616666666667	-0.703811645507813
6.2795	-0.705718994140625
6.28283333333334	-0.706672668457032
6.28616666666667	-0.707626342773438
6.2895	-0.709056854248047
6.29283333333334	-0.710487365722657
6.29616666666667	-0.71096420288086
6.2995	-0.708580017089844
6.30283333333334	-0.714302062988282
6.30616666666667	-0.720500946044922
6.3095	-0.723361968994141
6.31283333333334	-0.720024108886719
6.31616666666667	-0.717639923095703
6.3195	-0.715255737304688
6.32283333333334	-0.711441040039063
6.32616666666667	-0.710487365722657
6.3295	-0.71859359741211
6.33283333333334	-0.731945037841797
6.33616666666667	-0.738620758056641
6.3395	-0.737190246582032
6.34283333333334	-0.728607177734375
6.34616666666667	-0.716209411621094
6.3495	-0.699520111083985
6.35283333333334	-0.680923461914063
6.35616666666667	-0.675678253173828
6.3595	-0.684738159179688
6.36283333333334	-0.699043273925782
6.36616666666667	-0.716686248779297
6.3695	-0.737190246582032
6.37283333333334	-0.760555267333985
6.37616666666667	-0.769615173339844
6.3795	-0.767230987548828
6.38283333333334	-0.761985778808594
6.38616666666667	-0.759601593017578
6.3895	-0.753402709960938
6.39283333333334	-0.746250152587891
6.39616666666667	-0.744819641113282
6.3995	-0.743865966796875
6.40283333333334	-0.734806060791016
6.40616666666667	-0.721931457519532
6.4095	-0.713348388671875
6.41283333333334	-0.712394714355469
6.41616666666667	-0.714778900146485
6.4195	-0.721931457519532
6.42283333333334	-0.734806060791016
6.42616666666667	-0.743389129638672
6.4295	-0.744819641113282
6.43283333333334	-0.737667083740235
6.43616666666667	-0.726699829101563
6.4395	-0.715732574462891
6.44283333333334	-0.707626342773438
6.44616666666667	-0.707149505615235
6.4495	-0.714778900146485
6.45283333333334	-0.727176666259766
6.45616666666667	-0.740528106689453
6.4595	-0.747203826904297
6.46283333333334	-0.750541687011719
6.46616666666667	-0.753402709960938
6.4695	-0.754356384277344
6.47283333333334	-0.751972198486328
6.47616666666667	-0.750541687011719
6.4795	-0.753879547119141
6.48283333333334	-0.758647918701172
6.48616666666667	-0.757694244384766
6.4895	-0.752925872802735
6.49283333333334	-0.744819641113282
6.49616666666667	-0.734806060791016
6.4995	-0.729084014892578
6.50283333333334	-0.732421875
6.50616666666667	-0.742435455322266
6.5095	-0.753402709960938
6.51283333333334	-0.770092010498047
6.51616666666667	-0.788688659667969
6.5195	-0.806331634521485
6.52283333333334	-0.815391540527344
6.52616666666667	-0.820636749267578
6.5295	-0.822544097900391
6.53283333333334	-0.818252563476563
6.53616666666667	-0.814914703369141
6.5395	-0.805854797363281
6.54283333333334	-0.795364379882813
6.54616666666667	-0.782966613769532
6.5495	-0.77199935913086
6.55283333333334	-0.77056884765625
6.55616666666667	-0.766277313232422
6.5595	-0.768184661865235
6.56283333333334	-0.772953033447266
6.56616666666667	-0.785350799560547
6.5695	-0.798702239990235
6.57283333333334	-0.805854797363281
6.57616666666667	-0.81014633178711
6.5795	-0.807762145996094
6.58283333333334	-0.799655914306641
6.58616666666667	-0.785350799560547
6.5895	-0.767707824707032
6.59283333333334	-0.751972198486328
6.59616666666667	-0.738620758056641
6.5995	-0.72622299194336
6.60283333333334	-0.7171630859375
6.60616666666667	-0.706195831298828
6.6095	-0.697612762451172
6.61283333333334	-0.690937042236328
6.61616666666667	-0.690460205078125
6.6195	-0.692844390869141
6.62283333333334	-0.701427459716797
6.62616666666667	-0.715732574462891
6.6295	-0.734806060791016
6.63283333333334	-0.748157501220703
6.63616666666667	-0.758171081542969
6.6395	-0.766277313232422
6.64283333333334	-0.766754150390625
6.64616666666667	-0.765800476074219
6.6495	-0.765323638916016
6.65283333333334	-0.769615173339844
6.65616666666667	-0.768661499023438
6.6595	-0.76436996459961
6.66283333333334	-0.76436996459961
6.66616666666667	-0.762939453125
[truncated: 2,507 more rows]
