# Supplementary material for: Phase-Specific Parameter Estimation in Chiral HPLC Using 1‑Site, 2‑Site Stochastic Models, and Unified Equation Approach
Source: Anal Chem. 2026 Apr 29;98(18):13925–39. doi: 10.1021/acs.analchem.6c01634 (PMC13177292; doi:10.1021/acs.analchem.6c01634)
Supplement: Supplementary file 2 [file ac6c01634_si_002.zip › SupportingInformation/03_data_allEluents/LORA_ACN_CELL2_05_35.CSV]

0.00133333333333334	0.0591278076171875
0.00466666666666667	0.0615119934082032
0.008	0.0629425048828125
0.0113333333333334	0.06866455078125
0.0146666666666667	0.0767707824707032
0.018	0.08392333984375
0.0213333333333334	0.0834465026855469
0.0246666666666667	0.0762939453125
0.028	0.0658035278320313
0.0313333333333334	0.0553131103515625
0.0346666666666667	0.0462532043457031
0.038	0.0395774841308594
0.0413333333333334	0.0376701354980469
0.0446666666666667	0.0367164611816406
0.048	0.0357627868652344
0.0513333333333334	0.0319480895996094
0.0546666666666667	0.026702880859375
0.058	0.0209808349609375
0.0613333333333334	0.02288818359375
0.0646666666666667	0.0357627868652344
0.068	0.0586509704589844
0.0713333333333334	0.0848770141601563
0.0746666666666667	0.113010406494141
0.078	0.144481658935547
0.0813333333333334	0.173568725585938
0.0846666666666667	0.197410583496094
0.088	0.207901000976563
0.0913333333333334	0.214576721191406
0.0946666666666667	0.220775604248047
0.098	0.224590301513672
0.101333333333334	0.231266021728516
0.104666666666667	0.235080718994141
0.108	0.243663787841797
0.111333333333334	0.248432159423828
0.114666666666667	0.250816345214844
0.118	0.249385833740235
0.121333333333334	0.240325927734375
0.124666666666667	0.232219696044922
0.128	0.225543975830078
0.131333333333334	0.223159790039063
0.134666666666667	0.219821929931641
0.138	0.216484069824219
0.141333333333334	0.215530395507813
0.144666666666667	0.21505355834961
0.148	0.21505355834961
0.151333333333334	0.21505355834961
0.154666666666667	0.216484069824219
0.158	0.218868255615235
0.161333333333334	0.216007232666016
0.164666666666667	0.206947326660156
0.168	0.194549560546875
0.171333333333334	0.181198120117188
0.174666666666667	0.167369842529297
0.178	0.152587890625
0.181333333333334	0.142574310302735
0.184666666666667	0.135898590087891
0.188	0.13113021850586
0.191333333333334	0.127315521240235
0.194666666666667	0.121116638183594
0.198	0.113010406494141
0.201333333333334	0.104427337646485
0.204666666666667	0.0939369201660156
0.208	0.0853538513183594
0.211333333333334	0.0815391540527344
0.214666666666667	0.0848770141601563
0.218	0.0929832458496094
0.221333333333334	0.095367431640625
0.224666666666667	0.0972747802734375
0.228	0.0963211059570313
0.231333333333334	0.0939369201660156
0.234666666666667	0.0872611999511719
0.238	0.080108642578125
0.241333333333334	0.0777244567871094
0.244666666666667	0.0810623168945313
0.248	0.0848770141601563
0.251333333333334	0.0848770141601563
0.254666666666667	0.0786781311035157
0.258	0.0705718994140625
0.261333333333334	0.06103515625
0.264666666666667	0.0491142272949219
0.268	0.0376701354980469
0.271333333333334	0.0348091125488281
0.274666666666667	0.0371932983398438
0.278	0.0405311584472656
0.281333333333334	0.0438690185546875
0.284666666666667	0.0486373901367188
0.288	0.0529289245605469
0.291333333333334	0.0462532043457031
0.294666666666667	0.0362396240234375
0.298	0.030517578125
0.301333333333334	0.030517578125
0.304666666666667	0.030517578125
0.308	0.0276565551757813
0.311333333333334	0.026702880859375
0.314666666666667	0.0300407409667969
0.318	0.0362396240234375
0.321333333333334	0.0448226928710938
0.324666666666667	0.0600814819335938
0.328	0.0729560852050782
0.331333333333334	0.0786781311035157
0.334666666666667	0.0734329223632813
0.338	0.06866455078125
0.341333333333334	0.0624656677246094
0.344666666666667	0.0476837158203125
0.348	0.030517578125
0.351333333333334	0.0209808349609375
0.354666666666667	0.0271797180175781
0.358	0.0362396240234375
0.361333333333334	0.0457763671875
0.364666666666667	0.0529289245605469
0.368	0.0624656677246094
0.371333333333334	0.0691413879394532
0.374666666666667	0.0691413879394532
0.378	0.0576972961425782
0.381333333333334	0.0400543212890625
0.384666666666667	0.0319480895996094
0.388	0.0300407409667969
0.391333333333334	0.0329017639160156
0.394666666666667	0.0309944152832031
0.398	0.0333786010742188
0.401333333333334	0.0371932983398438
0.404666666666667	0.0414848327636719
0.408	0.0452995300292969
0.411333333333334	0.0462532043457031
0.414666666666667	0.0429153442382813
0.418	0.0367164611816406
0.421333333333334	0.0329017639160156
0.424666666666667	0.0348091125488281
0.428	0.0400543212890625
0.431333333333334	0.0472068786621094
0.434666666666667	0.0538825988769532
0.438	0.0557899475097657
0.441333333333334	0.0543594360351563
0.444666666666667	0.0433921813964844
0.448	0.0309944152832031
0.451333333333334	0.0200271606445313
0.454666666666667	0.0147819519042969
0.458	0.0185966491699219
0.461333333333334	0.0233650207519531
0.464666666666667	0.0319480895996094
0.468	0.0352859497070313
0.471333333333334	0.0352859497070313
0.474666666666667	0.0367164611816406
0.478	0.034332275390625
0.481333333333334	0.0262260437011719
0.484666666666667	0.0123977661132813
0.488	0.00715255737304688
0.491333333333334	0.00715255737304688
0.494666666666667	0.00619888305664063
0.498	0.00429153442382813
0.501333333333334	0.00715255737304688
0.504666666666667	0.0138282775878906
0.508	0.0147819519042969
0.511333333333334	0.011444091796875
0.514666666666667	0.011444091796875
0.518	0.0133514404296875
0.521333333333334	0.0171661376953125
0.524666666666667	0.0162124633789063
0.528	0.0100135803222656
0.531333333333334	-0.00095367431640625
0.534666666666667	-0.0157356262207031
0.538	-0.0281333923339844
0.541333333333334	-0.0367164611816406
0.544666666666667	-0.0386238098144531
0.548	-0.0352859497070313
0.551333333333334	-0.0271797180175781
0.554666666666667	-0.0157356262207031
0.558	-0.0057220458984375
0.561333333333334	0.003814697265625
0.564666666666667	0.0104904174804688
0.568	0.0138282775878906
0.571333333333334	0.0123977661132813
0.574666666666667	0.00524520874023438
0.578	-0.0019073486328125
0.581333333333334	-0.0133514404296875
0.584666666666667	-0.02288818359375
0.588	-0.0286102294921875
0.591333333333334	-0.0252723693847656
0.594666666666667	-0.0138282775878906
0.598	-0.00143051147460938
0.601333333333334	0.011444091796875
0.604666666666667	0.0181198120117188
0.608	0.0205039978027344
0.611333333333334	0.0181198120117188
0.614666666666667	0.0162124633789063
0.618	0.0133514404296875
0.621333333333334	0.00810623168945313
0.624666666666667	0.00619888305664063
0.628	0.00810623168945313
0.631333333333334	0.00810623168945313
0.634666666666667	-0.00619888305664063
0.638	-0.0257492065429688
0.641333333333334	-0.041961669921875
0.644666666666667	-0.049591064453125
0.648	-0.0505447387695313
0.651333333333334	-0.0457763671875
0.654666666666667	-0.0295639038085938
0.658	-0.00524520874023438
0.661333333333334	0.0181198120117188
0.664666666666667	0.0338554382324219
0.668	0.0376701354980469
0.671333333333334	0.0371932983398438
0.674666666666667	0.0357627868652344
0.678	0.0309944152832031
0.681333333333334	0.0257492065429688
0.684666666666667	0.0181198120117188
0.688	0.0157356262207031
0.691333333333334	0.0152587890625
0.694666666666667	0.0171661376953125
0.698	0.0195503234863281
0.701333333333334	0.0262260437011719
0.704666666666667	0.0329017639160156
0.708	0.0352859497070313
0.711333333333334	0.0329017639160156
0.714666666666667	0.0281333923339844
0.718	0.0214576721191406
0.721333333333334	0.00905990600585938
0.724666666666667	0.00143051147460938
0.728	0.000476837158203125
0.731333333333334	0.00619888305664063
0.734666666666667	0.0123977661132813
0.738	0.0243186950683594
0.741333333333334	0.0400543212890625
0.744666666666667	0.0519752502441407
0.748	0.0543594360351563
0.751333333333334	0.0548362731933594
0.754666666666667	0.0557899475097657
0.758	0.0529289245605469
0.761333333333334	0.0443458557128906
0.764666666666667	0.0395774841308594
0.768	0.0429153442382813
0.771333333333334	0.0405311584472656
0.774666666666667	0.0324249267578125
0.778	0.0219345092773438
0.781333333333334	0.0185966491699219
0.784666666666667	0.0176429748535156
0.788	0.0143051147460938
0.791333333333334	0.0128746032714844
0.794666666666667	0.011444091796875
0.798	0.0119209289550781
0.801333333333334	0.00905990600585938
0.804666666666667	0.0019073486328125
0.808	-0.00715255737304688
0.811333333333334	-0.011444091796875
0.814666666666667	-0.00715255737304688
0.818	0.00238418579101563
0.821333333333334	0.0138282775878906
0.824666666666667	0.0233650207519531
0.828	0.034332275390625
0.831333333333334	0.0429153442382813
0.834666666666667	0.0476837158203125
0.838	0.0457763671875
0.841333333333334	0.0386238098144531
0.844666666666667	0.0314712524414063
0.848	0.0257492065429688
0.851333333333334	0.0195503234863281
0.854666666666667	0.0143051147460938
0.858	0.0128746032714844
0.861333333333334	0.0152587890625
0.864666666666667	0.0233650207519531
0.868	0.0295639038085938
0.871333333333334	0.0391006469726563
0.874666666666667	0.0438690185546875
0.878	0.0443458557128906
0.881333333333334	0.0429153442382813
0.884666666666667	0.0376701354980469
0.888	0.0357627868652344
0.891333333333334	0.0348091125488281
0.894666666666667	0.0410079956054688
0.898	0.0491142272949219
0.901333333333334	0.0557899475097657
0.904666666666667	0.0562667846679688
0.908	0.0514984130859375
0.911333333333334	0.0438690185546875
0.914666666666667	0.0367164611816406
0.918	0.0319480895996094
0.921333333333334	0.0324249267578125
0.924666666666667	0.0391006469726563
0.928	0.0457763671875
0.931333333333334	0.0510215759277344
0.934666666666667	0.0510215759277344
0.938	0.0524520874023438
0.941333333333334	0.0510215759277344
0.944666666666667	0.0486373901367188
0.948	0.0457763671875
0.951333333333334	0.0457763671875
0.954666666666667	0.0486373901367188
0.958	0.0476837158203125
0.961333333333334	0.0448226928710938
0.964666666666667	0.0405311584472656
0.968	0.0395774841308594
0.971333333333334	0.0338554382324219
0.974666666666667	0.0247955322265625
0.978	0.0162124633789063
0.981333333333334	0.0185966491699219
0.984666666666667	0.026702880859375
0.988	0.0357627868652344
0.991333333333334	0.0467300415039063
0.994666666666667	0.0581741333007813
0.998	0.0681877136230469
1.00133333333334	0.0691413879394532
1.00466666666667	0.0696182250976563
1.008	0.06866455078125
1.01133333333334	0.0681877136230469
1.01466666666667	0.064849853515625
1.018	0.0667572021484375
1.02133333333334	0.0715255737304688
1.02466666666667	0.06866455078125
1.028	0.0624656677246094
1.03133333333334	0.0543594360351563
1.03466666666667	0.0529289245605469
1.038	0.0476837158203125
1.04133333333334	0.0438690185546875
1.04466666666667	0.0476837158203125
1.048	0.0543594360351563
1.05133333333334	0.0629425048828125
1.05466666666667	0.0638961791992188
1.058	0.0619888305664063
1.06133333333334	0.0581741333007813
1.06466666666667	0.0553131103515625
1.068	0.0557899475097657
1.07133333333334	0.0600814819335938
1.07466666666667	0.0662803649902344
1.078	0.0748634338378907
1.08133333333334	0.0805854797363281
1.08466666666667	0.0791549682617188
1.088	0.0729560852050782
1.09133333333334	0.0619888305664063
1.09466666666667	0.0548362731933594
1.098	0.0481605529785156
1.10133333333334	0.0457763671875
1.10466666666667	0.0457763671875
1.108	0.0529289245605469
1.11133333333334	0.0596046447753907
1.11466666666667	0.0643730163574219
1.118	0.0662803649902344
1.12133333333334	0.0624656677246094
1.12466666666667	0.0576972961425782
1.128	0.0486373901367188
1.13133333333334	0.0462532043457031
1.13466666666667	0.0500679016113282
1.138	0.0557899475097657
1.14133333333334	0.0643730163574219
1.14466666666667	0.0677108764648438
1.148	0.0700950622558594
1.15133333333334	0.0677108764648438
1.15466666666667	0.0596046447753907
1.158	0.05340576171875
1.16133333333334	0.0462532043457031
1.16466666666667	0.0472068786621094
1.168	0.0505447387695313
1.17133333333334	0.0600814819335938
1.17466666666667	0.0729560852050782
1.178	0.0824928283691406
1.18133333333334	0.0939369201660156
1.18466666666667	0.10061264038086
1.188	0.10824203491211
1.19133333333334	0.105381011962891
1.19466666666667	0.0963211059570313
1.198	0.0853538513183594
1.20133333333334	0.0734329223632813
1.20466666666667	0.0605583190917969
1.208	0.0467300415039063
1.21133333333334	0.0391006469726563
1.21466666666667	0.0329017639160156
1.218	0.0314712524414063
1.22133333333334	0.030517578125
1.22466666666667	0.03814697265625
1.228	0.0500679016113282
1.23133333333334	0.0619888305664063
1.23466666666667	0.0710487365722657
1.238	0.0753402709960938
1.24133333333334	0.0796318054199219
1.24466666666667	0.0743865966796875
1.248	0.0634193420410157
1.25133333333334	0.049591064453125
1.25466666666667	0.0457763671875
1.258	0.0481605529785156
1.26133333333334	0.0500679016113282
1.26466666666667	0.0491142272949219
1.268	0.0491142272949219
1.27133333333334	0.0557899475097657
1.27466666666667	0.06103515625
1.278	0.0653266906738282
1.28133333333334	0.0729560852050782
1.28466666666667	0.0920295715332031
1.288	0.114917755126953
1.29133333333334	0.132560729980469
1.29466666666667	0.143527984619141
1.298	0.153064727783203
1.30133333333334	0.160694122314453
1.30466666666667	0.163555145263672
1.308	0.16164779663086
1.31133333333334	0.154495239257813
1.31466666666667	0.14495849609375
1.318	0.137805938720703
1.32133333333334	0.135898590087891
1.32466666666667	0.142097473144531
1.328	0.151157379150391
1.33133333333334	0.16021728515625
1.33466666666667	0.165939331054688
1.338	0.163555145263672
1.34133333333334	0.16021728515625
1.34466666666667	0.152587890625
1.348	0.144481658935547
1.35133333333334	0.140190124511719
1.35466666666667	0.142097473144531
1.358	0.148773193359375
1.36133333333334	0.149726867675781
1.36466666666667	0.14495849609375
1.368	0.139236450195313
1.37133333333334	0.132083892822266
1.37466666666667	0.12350082397461
1.378	0.11587142944336
1.38133333333334	0.113487243652344
1.38466666666667	0.11587142944336
1.388	0.116825103759766
1.39133333333334	0.116825103759766
1.39466666666667	0.1220703125
1.398	0.126361846923828
1.40133333333334	0.128269195556641
1.40466666666667	0.128746032714844
1.408	0.132560729980469
1.41133333333334	0.139236450195313
1.41466666666667	0.141143798828125
1.418	0.144481658935547
1.42133333333334	0.144004821777344
1.42466666666667	0.142574310302735
1.428	0.139236450195313
1.43133333333334	0.136852264404297
1.43466666666667	0.136375427246094
1.438	0.129222869873047
1.44133333333334	0.122547149658203
1.44466666666667	0.113964080810547
1.448	0.109672546386719
1.45133333333334	0.104904174804688
1.45466666666667	0.10061264038086
1.458	0.102519989013672
1.46133333333334	0.108718872070313
1.46466666666667	0.113487243652344
1.468	0.11444091796875
1.47133333333334	0.113964080810547
1.47466666666667	0.113010406494141
1.478	0.109195709228516
1.48133333333334	0.100135803222656
1.48466666666667	0.0934600830078125
1.488	0.0882148742675781
1.49133333333334	0.0858306884765625
1.49466666666667	0.0853538513183594
1.498	0.0863075256347656
1.50133333333334	0.0901222229003906
1.50466666666667	0.0934600830078125
1.508	0.0982284545898438
1.51133333333334	0.0982284545898438
1.51466666666667	0.091552734375
1.518	0.0858306884765625
1.52133333333334	0.0824928283691406
1.52466666666667	0.0815391540527344
1.528	0.080108642578125
1.53133333333334	0.0791549682617188
1.53466666666667	0.0805854797363281
1.538	0.08392333984375
1.54133333333334	0.08392333984375
1.54466666666667	0.0848770141601563
1.548	0.0844001770019531
1.55133333333334	0.0872611999511719
1.55466666666667	0.0901222229003906
1.558	0.0934600830078125
1.56133333333334	0.101566314697266
1.56466666666667	0.111579895019531
1.568	0.121116638183594
1.57133333333334	0.126361846923828
1.57466666666667	0.13113021850586
1.578	0.135421752929688
1.58133333333334	0.1373291015625
1.58466666666667	0.132560729980469
1.588	0.123977661132813
1.59133333333334	0.121116638183594
1.59466666666667	0.119209289550781
1.598	0.113487243652344
1.60133333333334	0.101566314697266
1.60466666666667	0.0910758972167969
1.608	0.0896453857421875
1.61133333333334	0.0824928283691406
1.61466666666667	0.0743865966796875
1.618	0.0705718994140625
1.62133333333334	0.0758171081542969
1.62466666666667	0.0844001770019531
1.628	0.0867843627929688
1.63133333333334	0.0905990600585938
1.63466666666667	0.095367431640625
1.638	0.101089477539063
1.64133333333334	0.104904174804688
1.64466666666667	0.105381011962891
1.648	0.108718872070313
1.65133333333334	0.11444091796875
1.65466666666667	0.123977661132813
1.658	0.134468078613281
1.66133333333334	0.141620635986328
1.66466666666667	0.147342681884766
1.668	0.153541564941406
1.67133333333334	0.162601470947266
1.67466666666667	0.166416168212891
1.678	0.166893005371094
1.68133333333334	0.159740447998047
1.68466666666667	0.150680541992188
1.688	0.140666961669922
1.69133333333334	0.136375427246094
1.69466666666667	0.141143798828125
1.698	0.142574310302735
1.70133333333334	0.149250030517578
1.70466666666667	0.158786773681641
1.708	0.168800354003906
1.71133333333334	0.164985656738281
1.71466666666667	0.149726867675781
1.718	0.141620635986328
1.72133333333334	0.137805938720703
1.72466666666667	0.133037567138672
1.728	0.12350082397461
1.73133333333334	0.114917755126953
1.73466666666667	0.112533569335938
1.738	0.106334686279297
1.74133333333334	0.0996589660644531
1.74466666666667	0.0963211059570313
1.748	0.101089477539063
1.75133333333334	0.116348266601563
1.75466666666667	0.127792358398438
1.758	0.133037567138672
1.76133333333334	0.133514404296875
1.76466666666667	0.132083892822266
1.768	0.128269195556641
1.77133333333334	0.117778778076172
1.77466666666667	0.10824203491211
1.778	0.105857849121094
1.78133333333334	0.110149383544922
1.78466666666667	0.117301940917969
1.788	0.127315521240235
1.79133333333334	0.132560729980469
1.79466666666667	0.1373291015625
1.798	0.136375427246094
1.80133333333334	0.132560729980469
1.80466666666667	0.128746032714844
1.808	0.121116638183594
1.81133333333334	0.118255615234375
1.81466666666667	0.113964080810547
1.818	0.112533569335938
1.82133333333334	0.109195709228516
1.82466666666667	0.107288360595703
1.828	0.1068115234375
1.83133333333334	0.107765197753906
1.83466666666667	0.11444091796875
1.838	0.12350082397461
1.84133333333334	0.132560729980469
1.84466666666667	0.13113021850586
1.848	0.123977661132813
1.85133333333334	0.119209289550781
1.85466666666667	0.118255615234375
1.858	0.121593475341797
1.86133333333334	0.125408172607422
1.86466666666667	0.135898590087891
1.868	0.151157379150391
1.87133333333334	0.162124633789063
1.87466666666667	0.166893005371094
1.878	0.169754028320313
1.88133333333334	0.177383422851563
1.88466666666667	0.18453598022461
1.888	0.19216537475586
1.89133333333334	0.206947326660156
1.89466666666667	0.227451324462891
1.898	0.247955322265625
1.90133333333334	0.263690948486328
1.90466666666667	0.277996063232422
1.908	0.290870666503906
1.91133333333334	0.302314758300781
1.91466666666667	0.310420989990235
1.918	0.317096710205078
1.92133333333334	0.316143035888672
1.92466666666667	0.315666198730469
1.928	0.314712524414063
1.93133333333334	0.310897827148438
1.93466666666667	0.307083129882813
1.938	0.302791595458985
1.94133333333334	0.306129455566406
1.94466666666667	0.308990478515625
1.948	0.310897827148438
1.95133333333334	0.308990478515625
1.95466666666667	0.295162200927735
1.958	0.277996063232422
1.96133333333334	0.258922576904297
1.96466666666667	0.243186950683594
1.968	0.232696533203125
1.97133333333334	0.225543975830078
1.97466666666667	0.225067138671875
1.978	0.225067138671875
1.98133333333334	0.224590301513672
1.98466666666667	0.223159790039063
1.988	0.212192535400391
1.99133333333334	0.195026397705078
1.99466666666667	0.173568725585938
1.998	0.155925750732422
2.00133333333334	0.143527984619141
2.00466666666667	0.135898590087891
2.008	0.139236450195313
2.01133333333334	0.148773193359375
2.01466666666667	0.159740447998047
2.018	0.164985656738281
2.02133333333334	0.169754028320313
2.02466666666667	0.170707702636719
2.028	0.166893005371094
2.03133333333334	0.155925750732422
2.03466666666667	0.147342681884766
2.038	0.147819519042969
2.04133333333334	0.150203704833985
2.04466666666667	0.154495239257813
2.048	0.156402587890625
2.05133333333334	0.162124633789063
2.05466666666667	0.166893005371094
2.058	0.166893005371094
2.06133333333334	0.164508819580078
2.06466666666667	0.157356262207031
2.068	0.148296356201172
2.07133333333334	0.13875961303711
2.07466666666667	0.135421752929688
2.078	0.138282775878906
2.08133333333334	0.143051147460938
2.08466666666667	0.149250030517578
2.088	0.151634216308594
2.09133333333334	0.149250030517578
2.09466666666667	0.13875961303711
2.098	0.126361846923828
2.10133333333334	0.115394592285156
2.10466666666667	0.107765197753906
2.108	0.10824203491211
2.11133333333334	0.116348266601563
2.11466666666667	0.12969970703125
2.118	0.138282775878906
2.12133333333334	0.137805938720703
2.12466666666667	0.135898590087891
2.128	0.134944915771485
2.13133333333334	0.136375427246094
2.13466666666667	0.135898590087891
2.138	0.132560729980469
2.14133333333334	0.12969970703125
2.14466666666667	0.125885009765625
2.148	0.118732452392578
2.15133333333334	0.109195709228516
2.15466666666667	0.0982284545898438
2.158	0.0905990600585938
2.16133333333334	0.08392333984375
2.16466666666667	0.0815391540527344
2.168	0.0796318054199219
2.17133333333334	0.0767707824707032
2.17466666666667	0.0758171081542969
2.178	0.0762939453125
2.18133333333334	0.0810623168945313
2.18466666666667	0.0834465026855469
2.188	0.0901222229003906
2.19133333333334	0.09918212890625
2.19466666666667	0.108718872070313
2.198	0.119686126708985
2.20133333333334	0.128746032714844
2.20466666666667	0.134944915771485
2.208	0.134944915771485
2.21133333333334	0.135421752929688
2.21466666666667	0.135898590087891
2.218	0.134944915771485
2.22133333333334	0.133037567138672
2.22466666666667	0.133037567138672
2.228	0.133991241455078
2.23133333333334	0.136375427246094
2.23466666666667	0.137805938720703
2.238	0.1373291015625
2.24133333333334	0.132083892822266
2.24466666666667	0.124931335449219
2.248	0.120162963867188
2.25133333333334	0.112056732177735
2.25466666666667	0.10824203491211
2.258	0.107288360595703
2.26133333333334	0.116825103759766
2.26466666666667	0.128746032714844
2.268	0.13875961303711
2.27133333333334	0.144481658935547
2.27466666666667	0.143051147460938
2.278	0.144004821777344
2.28133333333334	0.140666961669922
2.28466666666667	0.133991241455078
2.288	0.12350082397461
2.29133333333334	0.119209289550781
2.29466666666667	0.120639801025391
2.298	0.124931335449219
2.30133333333334	0.127792358398438
2.30466666666667	0.132560729980469
2.308	0.136852264404297
2.31133333333334	0.140666961669922
2.31466666666667	0.142097473144531
2.318	0.134944915771485
2.32133333333334	0.128746032714844
2.32466666666667	0.124454498291016
2.328	0.12350082397461
2.33133333333334	0.118255615234375
2.33466666666667	0.110626220703125
2.338	0.106334686279297
2.34133333333334	0.105381011962891
2.34466666666667	0.104427337646485
2.348	0.104427337646485
2.35133333333334	0.109672546386719
2.35466666666667	0.120162963867188
2.358	0.12969970703125
2.36133333333334	0.135898590087891
2.36466666666667	0.136852264404297
2.368	0.138282775878906
2.37133333333334	0.133037567138672
2.37466666666667	0.124454498291016
2.378	0.112056732177735
2.38133333333334	0.0982284545898438
2.38466666666667	0.0867843627929688
2.388	0.0796318054199219
2.39133333333334	0.0820159912109375
2.39466666666667	0.0901222229003906
2.398	0.103473663330078
2.40133333333334	0.118255615234375
2.40466666666667	0.132560729980469
2.408	0.140666961669922
2.41133333333334	0.142574310302735
2.41466666666667	0.139713287353516
2.418	0.133991241455078
2.42133333333334	0.128746032714844
2.42466666666667	0.122547149658203
2.428	0.118255615234375
2.43133333333334	0.116825103759766
2.43466666666667	0.117778778076172
2.438	0.113964080810547
2.44133333333334	0.106334686279297
2.44466666666667	0.09918212890625
2.448	0.0905990600585938
2.45133333333334	0.0786781311035157
2.45466666666667	0.0691413879394532
2.458	0.0700950622558594
2.46133333333334	0.0743865966796875
2.46466666666667	0.0739097595214844
2.468	0.0710487365722657
2.47133333333334	0.0720024108886719
2.47466666666667	0.0720024108886719
2.478	0.06866455078125
2.48133333333334	0.064849853515625
2.48466666666667	0.0662803649902344
2.488	0.0710487365722657
2.49133333333334	0.0767707824707032
2.49466666666667	0.0815391540527344
2.498	0.0853538513183594
2.50133333333334	0.0863075256347656
2.50466666666667	0.0815391540527344
2.508	0.0753402709960938
2.51133333333334	0.0705718994140625
2.51466666666667	0.0696182250976563
2.518	0.072479248046875
2.52133333333334	0.0791549682617188
2.52466666666667	0.0934600830078125
2.528	0.103950500488281
2.53133333333334	0.102996826171875
2.53466666666667	0.0958442687988281
2.538	0.091552734375
2.54133333333334	0.0944137573242188
2.54466666666667	0.095367431640625
2.548	0.09918212890625
2.55133333333334	0.106334686279297
2.55466666666667	0.112533569335938
2.558	0.108718872070313
2.56133333333334	0.0996589660644531
2.56466666666667	0.0934600830078125
2.568	0.0882148742675781
2.57133333333334	0.0853538513183594
2.57466666666667	0.0810623168945313
2.578	0.0782012939453125
2.58133333333334	0.0762939453125
2.58466666666667	0.0782012939453125
2.588	0.0834465026855469
2.59133333333334	0.0891685485839844
2.59466666666667	0.0996589660644531
2.598	0.110626220703125
2.60133333333334	0.119686126708985
2.60466666666667	0.118732452392578
2.608	0.116825103759766
2.61133333333334	0.11444091796875
2.61466666666667	0.110626220703125
2.618	0.109195709228516
2.62133333333334	0.107288360595703
2.62466666666667	0.112533569335938
2.628	0.110626220703125
2.63133333333334	0.109195709228516
2.63466666666667	0.110149383544922
2.638	0.11444091796875
2.64133333333334	0.116825103759766
2.64466666666667	0.110149383544922
2.648	0.104427337646485
2.65133333333334	0.102043151855469
2.65466666666667	0.103473663330078
2.658	0.104904174804688
2.66133333333334	0.107765197753906
2.66466666666667	0.120162963867188
2.668	0.13875961303711
2.67133333333334	0.155448913574219
2.67466666666667	0.163555145263672
2.678	0.1678466796875
2.68133333333334	0.172138214111328
2.68466666666667	0.174045562744141
2.688	0.176429748535156
2.69133333333334	0.180721282958985
2.69466666666667	0.193119049072266
2.698	0.203132629394531
2.70133333333334	0.209331512451172
2.70466666666667	0.209331512451172
2.708	0.203132629394531
2.71133333333334	0.195503234863281
2.71466666666667	0.182151794433594
2.718	0.175952911376953
2.72133333333334	0.178813934326172
2.72466666666667	0.194072723388672
2.728	0.211238861083985
2.73133333333334	0.224590301513672
2.73466666666667	0.231742858886719
2.738	0.230789184570313
2.74133333333334	0.226020812988281
2.74466666666667	0.221729278564453
2.748	0.221729278564453
2.75133333333334	0.224113464355469
2.75466666666667	0.234603881835938
2.758	0.247478485107422
2.76133333333334	0.25320053100586
2.76466666666667	0.250816345214844
2.768	0.24557113647461
2.77133333333334	0.240325927734375
2.77466666666667	0.2288818359375
2.778	0.21505355834961
2.78133333333334	0.208854675292969
2.78466666666667	0.213623046875
2.788	0.219821929931641
2.79133333333334	0.227928161621094
2.79466666666667	0.244140625
2.798	0.266075134277344
2.80133333333334	0.287532806396485
2.80466666666667	0.302791595458985
2.808	0.315666198730469
2.81133333333334	0.322818756103516
2.81466666666667	0.319480895996094
2.818	0.310897827148438
2.82133333333334	0.308036804199219
2.82466666666667	0.308036804199219
2.828	0.308036804199219
2.83133333333334	0.30517578125
2.83466666666667	0.305652618408203
2.838	0.307083129882813
2.84133333333334	0.304222106933594
2.84466666666667	0.296115875244141
2.848	0.286579132080078
2.85133333333334	0.285625457763672
2.85466666666667	0.289440155029297
2.858	0.295639038085938
2.86133333333334	0.300884246826172
2.86466666666667	0.309944152832031
2.868	0.322818756103516
2.87133333333334	0.334262847900391
2.87466666666667	0.34475326538086
2.878	0.351428985595703
2.88133333333334	0.352859497070313
2.88466666666667	0.349044799804688
2.888	0.339031219482422
2.89133333333334	0.327110290527344
2.89466666666667	0.316143035888672
2.898	0.311374664306641
2.90133333333334	0.30660629272461
2.90466666666667	0.300884246826172
2.908	0.301837921142578
2.91133333333334	0.31423568725586
2.91466666666667	0.330448150634766
2.918	0.339508056640625
2.92133333333334	0.347614288330078
2.92466666666667	0.35238265991211
2.928	0.351428985595703
2.93133333333334	0.339984893798828
2.93466666666667	0.326633453369141
2.938	0.319480895996094
2.94133333333334	0.317573547363281
2.94466666666667	0.321388244628906
2.948	0.327110290527344
2.95133333333334	0.333786010742188
2.95466666666667	0.339031219482422
2.958	0.341892242431641
2.96133333333334	0.339508056640625
2.96466666666667	0.32949447631836
2.968	0.315666198730469
2.97133333333334	0.30517578125
2.97466666666667	0.29897689819336
2.978	0.294685363769531
2.98133333333334	0.29134750366211
2.98466666666667	0.293731689453125
2.988	0.303745269775391
2.99133333333334	0.311374664306641
2.99466666666667	0.313758850097656
2.998	0.310420989990235
3.00133333333334	0.30517578125
3.00466666666667	0.297069549560547
3.008	0.285148620605469
3.01133333333334	0.275611877441406
3.01466666666667	0.271320343017578
3.018	0.270366668701172
3.02133333333334	0.272274017333985
3.02466666666667	0.281333923339844
3.028	0.293731689453125
3.03133333333334	0.302314758300781
3.03466666666667	0.298500061035156
3.038	0.292301177978516
3.04133333333334	0.284194946289063
3.04466666666667	0.273227691650391
3.048	0.256538391113281
3.05133333333334	0.234603881835938
3.05466666666667	0.213623046875
3.058	0.197887420654297
3.06133333333334	0.190258026123047
3.06466666666667	0.188827514648438
3.068	0.192642211914063
3.07133333333334	0.1983642578125
3.07466666666667	0.206947326660156
3.078	0.211715698242188
3.08133333333334	0.212669372558594
3.08466666666667	0.20742416381836
3.088	0.203609466552735
3.09133333333334	0.204086303710938
3.09466666666667	0.20599365234375
3.098	0.202178955078125
3.10133333333334	0.19073486328125
3.10466666666667	0.178337097167969
3.108	0.1678466796875
3.11133333333334	0.161170959472656
3.11466666666667	0.159263610839844
3.118	0.167369842529297
3.12133333333334	0.179767608642578
3.12466666666667	0.190258026123047
3.128	0.196456909179688
3.13133333333334	0.197410583496094
3.13466666666667	0.195980072021485
3.138	0.193595886230469
3.14133333333334	0.193119049072266
3.14466666666667	0.194549560546875
3.148	0.192642211914063
3.15133333333334	0.190258026123047
3.15466666666667	0.181674957275391
3.158	0.174999237060547
3.16133333333334	0.164985656738281
3.16466666666667	0.155448913574219
3.168	0.149250030517578
3.17133333333334	0.143051147460938
3.17466666666667	0.142097473144531
3.178	0.137805938720703
3.18133333333334	0.1373291015625
3.18466666666667	0.139236450195313
3.188	0.143527984619141
3.19133333333334	0.149726867675781
3.19466666666667	0.153541564941406
3.198	0.158309936523438
3.20133333333334	0.16164779663086
3.20466666666667	0.162124633789063
3.208	0.163078308105469
3.21133333333334	0.165462493896485
3.21466666666667	0.170707702636719
3.218	0.178337097167969
3.22133333333334	0.179767608642578
3.22466666666667	0.177383422851563
3.228	0.168800354003906
3.23133333333334	0.156402587890625
3.23466666666667	0.147819519042969
3.238	0.142574310302735
3.24133333333334	0.149250030517578
3.24466666666667	0.163078308105469
3.248	0.180721282958985
3.25133333333334	0.194072723388672
3.25466666666667	0.195026397705078
3.258	0.190258026123047
3.26133333333334	0.180721282958985
3.26466666666667	0.16927719116211
3.268	0.158786773681641
3.27133333333334	0.150680541992188
3.27466666666667	0.144481658935547
3.278	0.137805938720703
3.28133333333334	0.131607055664063
3.28466666666667	0.125408172607422
3.288	0.120162963867188
3.29133333333334	0.116348266601563
3.29466666666667	0.117301940917969
3.298	0.1220703125
3.30133333333334	0.1220703125
3.30466666666667	0.118732452392578
3.308	0.118255615234375
3.31133333333334	0.125885009765625
3.31466666666667	0.134944915771485
3.318	0.141620635986328
3.32133333333334	0.150203704833985
3.32466666666667	0.156879425048828
3.328	0.154972076416016
3.33133333333334	0.141143798828125
3.33466666666667	0.125408172607422
3.338	0.113964080810547
3.34133333333334	0.105857849121094
3.34466666666667	0.105857849121094
3.348	0.110149383544922
3.35133333333334	0.114917755126953
3.35466666666667	0.117301940917969
3.358	0.11444091796875
3.36133333333334	0.112056732177735
3.36466666666667	0.1068115234375
3.368	0.103950500488281
3.37133333333334	0.103473663330078
3.37466666666667	0.106334686279297
3.378	0.112056732177735
3.38133333333334	0.112533569335938
3.38466666666667	0.112056732177735
3.388	0.112056732177735
3.39133333333334	0.114917755126953
3.39466666666667	0.118732452392578
3.398	0.118255615234375
3.40133333333334	0.118732452392578
3.40466666666667	0.120639801025391
3.408	0.124931335449219
3.41133333333334	0.125408172607422
3.41466666666667	0.119209289550781
3.418	0.11444091796875
3.42133333333334	0.10824203491211
3.42466666666667	0.101089477539063
3.428	0.0891685485839844
3.43133333333334	0.0820159912109375
3.43466666666667	0.0863075256347656
3.438	0.0972747802734375
3.44133333333334	0.112533569335938
3.44466666666667	0.127315521240235
3.448	0.142097473144531
3.45133333333334	0.153064727783203
3.45466666666667	0.155448913574219
3.458	0.151157379150391
3.46133333333334	0.141143798828125
3.46466666666667	0.130176544189453
3.468	0.121593475341797
3.47133333333334	0.119209289550781
3.47466666666667	0.126361846923828
3.478	0.133991241455078
3.48133333333334	0.141143798828125
3.48466666666667	0.14638900756836
3.488	0.147342681884766
3.49133333333334	0.140666961669922
3.49466666666667	0.121593475341797
3.498	0.104427337646485
3.50133333333334	0.0944137573242188
3.50466666666667	0.0929832458496094
3.508	0.0939369201660156
3.51133333333334	0.0982284545898438
3.51466666666667	0.113487243652344
3.518	0.129222869873047
3.52133333333334	0.144004821777344
3.52466666666667	0.15401840209961
3.528	0.162601470947266
3.53133333333334	0.170230865478516
3.53466666666667	0.171661376953125
3.538	0.172615051269531
3.54133333333334	0.170230865478516
3.54466666666667	0.163555145263672
3.548	0.157833099365235
3.55133333333334	0.151634216308594
3.55466666666667	0.145912170410156
3.558	0.136852264404297
3.56133333333334	0.128269195556641
3.56466666666667	0.122547149658203
3.568	0.119686126708985
3.57133333333334	0.123977661132813
3.57466666666667	0.133514404296875
3.578	0.144004821777344
3.58133333333334	0.151634216308594
3.58466666666667	0.163555145263672
3.588	0.174999237060547
3.59133333333334	0.178813934326172
3.59466666666667	0.173568725585938
3.598	0.16927719116211
3.60133333333334	0.172615051269531
3.60466666666667	0.172138214111328
3.608	0.169754028320313
3.61133333333334	0.170230865478516
3.61466666666667	0.171661376953125
3.618	0.172615051269531
3.62133333333334	0.16927719116211
3.62466666666667	0.171661376953125
3.628	0.174999237060547
3.63133333333334	0.175952911376953
3.63466666666667	0.178813934326172
3.638	0.18310546875
3.64133333333334	0.191688537597656
3.64466666666667	0.197410583496094
3.648	0.203609466552735
3.65133333333334	0.211238861083985
3.65466666666667	0.219345092773438
3.658	0.226020812988281
3.66133333333334	0.232219696044922
3.66466666666667	0.241756439208985
3.668	0.25177001953125
3.67133333333334	0.257968902587891
3.67466666666667	0.262260437011719
3.678	0.268936157226563
3.68133333333334	0.274658203125
3.68466666666667	0.273704528808594
3.688	0.271320343017578
3.69133333333334	0.277042388916016
3.69466666666667	0.296115875244141
3.698	0.320911407470703
3.70133333333334	0.349998474121094
3.70466666666667	0.391006469726563
3.708	0.444889068603516
3.71133333333334	0.509262084960938
3.71466666666667	0.575542449951172
3.718	0.648021697998047
3.72133333333334	0.736713409423828
3.72466666666667	0.843048095703125
3.728	0.9613037109375
3.73133333333334	1.08528137207031
3.73466666666667	1.21545791625977
3.738	1.35374069213867
3.74133333333334	1.49345397949219
3.74466666666667	1.62887573242188
3.748	1.76429748535156
3.75133333333334	1.90496444702149
3.75466666666667	2.04992294311524
3.758	2.19392776489258
3.76133333333334	2.3341178894043
3.76466666666667	2.46810913085938
3.768	2.59208679199219
3.77133333333334	2.69937515258789
3.77466666666667	2.79664993286133
3.778	2.88629531860352
3.78133333333334	2.97021865844727
3.78466666666667	3.04937362670899
3.788	3.1280517578125
3.79133333333334	3.21292877197266
3.79466666666667	3.2949447631836
3.798	3.3712387084961
3.80133333333334	3.44324111938477
3.80466666666667	3.52144241333008
3.808	3.61061096191406
3.81133333333334	3.71599197387696
3.81466666666667	3.84664535522461
3.818	4.00829315185547
3.82133333333334	4.1961669921875
3.82466666666667	4.40549850463867
3.828	4.64296340942383
3.83133333333334	4.90236282348633
3.83466666666667	5.18321990966797
3.838	5.48410415649414
3.84133333333334	5.8135986328125
3.84466666666667	6.16168975830078
3.848	6.51836395263672
3.85133333333334	6.87980651855469
3.85466666666667	7.24458694458008
3.858	7.61222839355469
3.86133333333334	7.97176361083985
3.86466666666667	8.32128524780274
3.868	8.6512565612793
3.87133333333334	8.9559555053711
3.87466666666667	9.23299789428711
3.878	9.46998596191406
3.88133333333334	9.65595245361328
3.88466666666667	9.78374481201172
3.888	9.85383987426758
3.89133333333334	9.86003875732422
3.89466666666667	9.78851318359375
3.898	9.64212417602539
3.90133333333334	9.43326950073242
3.90466666666667	9.17291641235352
3.908	8.8648796081543
3.91133333333334	8.51488113403321
3.91466666666667	8.13770294189453
3.918	7.73096084594727
3.92133333333334	7.29894638061524
3.92466666666667	6.8359375
3.928	6.35766983032227
3.93133333333334	5.87558746337891
3.93466666666667	5.39779663085938
3.938	4.93335723876953
3.94133333333334	4.48989868164063
3.94466666666667	4.07791137695313
3.948	3.69691848754883
3.95133333333334	3.34024429321289
3.95466666666667	3.01027297973633
3.958	2.72035598754883
3.96133333333334	2.47526168823242
3.96466666666667	2.2730827331543
3.968	2.10142135620117
3.97133333333334	1.97124481201172
3.97466666666667	1.87826156616211
3.978	1.81198120117188
3.98133333333334	1.75809860229492
3.98466666666667	1.71756744384766
3.988	1.70421600341797
3.99133333333334	1.71136856079102
3.99466666666667	1.73282623291016
3.998	1.76620483398438
4.00133333333334	1.81102752685547
4.00466666666667	1.87206268310547
4.008	1.94120407104492
4.01133333333334	2.01749801635742
4.01466666666667	2.09712982177735
4.018	2.17723846435547
4.02133333333334	2.26211547851563
4.02466666666667	2.34699249267578
4.028	2.42900848388672
4.03133333333334	2.50768661499024
4.03466666666667	2.58302688598633
4.038	2.66218185424805
4.04133333333334	2.74372100830078
4.04466666666667	2.82430648803711
4.048	2.90060043334961
4.05133333333334	2.97260284423828
4.05466666666667	3.03936004638672
4.058	3.09562683105469
4.06133333333334	3.13997268676758
4.06466666666667	3.17573547363281
4.068	3.20911407470703
4.07133333333334	3.23629379272461
4.07466666666667	3.25584411621094
4.078	3.26633453369141
4.08133333333334	3.27634811401367
4.08466666666667	3.28445434570313
4.088	3.2949447631836
4.09133333333334	3.30162048339844
4.09466666666667	3.30924987792969
4.098	3.31401824951172
4.10133333333334	3.31163406372071
4.10466666666667	3.29828262329102
4.108	3.27253341674805
4.11133333333334	3.24678421020508
4.11466666666667	3.22103500366211
4.118	3.19814682006836
4.12133333333334	3.17811965942383
4.12466666666667	3.16143035888672
4.128	3.13806533813477
4.13133333333334	3.10850143432617
4.13466666666667	3.07416915893555
4.138	3.03506851196289
4.14133333333334	2.98929214477539
4.14466666666667	2.94017791748047
4.148	2.89487838745117
4.15133333333334	2.85196304321289
4.15466666666667	2.80618667602539
4.158	2.75993347167969
4.16133333333334	2.70748138427735
4.16466666666667	2.65550613403321
4.168	2.60400772094727
4.17133333333334	2.5477409362793
4.17466666666667	2.48146057128906
4.178	2.40707397460938
4.18133333333334	2.33602523803711
4.18466666666667	2.26545333862305
4.188	2.19058990478516
4.19133333333334	2.11811065673828
4.19466666666667	2.05421447753906
4.198	1.9989013671875
4.20133333333334	1.94454193115235
4.20466666666667	1.88732147216797
4.208	1.83248519897461
4.21133333333334	1.77907943725586
4.21466666666667	1.72472000122071
4.218	1.66702270507813
4.22133333333334	1.61123275756836
4.22466666666667	1.56068801879883
4.228	1.5106201171875
4.23133333333334	1.46150588989258
4.23466666666667	1.41716003417969
4.238	1.37901306152344
4.24133333333334	1.34515762329102
4.24466666666667	1.30796432495117
4.248	1.27172470092774
4.25133333333334	1.23977661132813
4.25466666666667	1.21831893920899
4.258	1.20782852172852
4.26133333333334	1.2049674987793
4.26466666666667	1.20782852172852
4.268	1.21307373046875
4.27133333333334	1.22547149658203
4.27466666666667	1.24120712280274
4.278	1.25551223754883
4.28133333333334	1.26028060913086
4.28466666666667	1.25837326049805
4.288	1.25837326049805
4.29133333333334	1.25646591186524
4.29466666666667	1.24835968017578
4.298	1.23071670532227
4.30133333333334	1.21450424194336
4.30466666666667	1.20782852172852
4.308	1.20353698730469
4.31133333333334	1.19304656982422
4.31466666666667	1.17254257202149
4.318	1.14822387695313
4.32133333333334	1.12152099609375
4.32466666666667	1.08528137207031
4.328	1.04045867919922
4.33133333333334	0.992774963378906
4.33466666666667	0.949859619140625
4.338	0.913619995117188
4.34133333333334	0.881671905517578
4.34466666666667	0.849723815917969
4.348	0.818729400634766
4.35133333333334	0.781536102294922
4.35466666666667	0.74005126953125
4.358	0.695228576660157
4.36133333333334	0.654220581054688
4.36466666666667	0.614643096923828
4.368	0.570774078369141
4.37133333333334	0.528812408447266
4.37466666666667	0.491619110107422
4.378	0.460147857666016
4.38133333333334	0.425338745117188
4.38466666666667	0.388145446777344
4.388	0.353813171386719
4.39133333333334	0.319957733154297
4.39466666666667	0.285625457763672
4.398	0.247001647949219
4.40133333333334	0.209808349609375
4.40466666666667	0.174522399902344
4.408	0.138282775878906
4.41133333333334	0.0972747802734375
4.41466666666667	0.0548362731933594
4.418	0.019073486328125
4.42133333333334	-0.00619888305664063
4.42466666666667	-0.0257492065429688
4.428	-0.0481605529785156
4.43133333333334	-0.0619888305664063
4.43466666666667	-0.06866455078125
4.438	-0.0767707824707032
4.44133333333334	-0.0934600830078125
4.44466666666667	-0.117301940917969
4.448	-0.130653381347656
4.45133333333334	-0.141143798828125
4.45466666666667	-0.150680541992188
4.458	-0.161170959472656
4.46133333333334	-0.171184539794922
4.46466666666667	-0.17690658569336
4.468	-0.181674957275391
4.47133333333334	-0.181198120117188
4.47466666666667	-0.181674957275391
4.478	-0.183582305908203
4.48133333333334	-0.185966491699219
4.48466666666667	-0.182628631591797
4.488	-0.179290771484375
4.49133333333334	-0.179767608642578
4.49466666666667	-0.182628631591797
4.498	-0.185489654541016
4.50133333333334	-0.187397003173828
4.50466666666667	-0.19073486328125
4.508	-0.192642211914063
4.51133333333334	-0.193595886230469
4.51466666666667	-0.195980072021485
4.518	-0.204086303710938
4.52133333333334	-0.214099884033203
4.52466666666667	-0.224590301513672
4.528	-0.232219696044922
4.53133333333334	-0.23794174194336
4.53466666666667	-0.23651123046875
4.538	-0.224590301513672
4.54133333333334	-0.211238861083985
4.54466666666667	-0.202178955078125
4.548	-0.196933746337891
4.55133333333334	-0.191688537597656
4.55466666666667	-0.190258026123047
4.558	-0.195026397705078
4.56133333333334	-0.195980072021485
4.56466666666667	-0.188350677490235
4.568	-0.175952911376953
4.57133333333334	-0.164508819580078
4.57466666666667	-0.153541564941406
4.578	-0.141143798828125
4.58133333333334	-0.128746032714844
4.58466666666667	-0.117301940917969
4.588	-0.104427337646485
4.59133333333334	-0.0882148742675781
4.59466666666667	-0.0653266906738282
4.598	-0.0376701354980469
4.60133333333334	-0.00476837158203125
4.60466666666667	0.0314712524414063
4.608	0.0662803649902344
4.61133333333334	0.0996589660644531
4.61466666666667	0.125885009765625
4.618	0.143527984619141
4.62133333333334	0.154972076416016
4.62466666666667	0.164031982421875
4.628	0.175952911376953
4.63133333333334	0.191688537597656
4.63466666666667	0.216484069824219
4.638	0.253677368164063
4.64133333333334	0.2899169921875
4.64466666666667	0.329971313476563
4.648	0.369548797607422
4.65133333333334	0.40578842163086
4.65466666666667	0.43630599975586
4.658	0.461578369140625
4.66133333333334	0.493526458740235
4.66466666666667	0.523567199707032
4.668	0.547885894775391
4.67133333333334	0.568389892578125
4.67466666666667	0.582695007324219
4.678	0.597476959228516
4.68133333333334	0.605583190917969
4.68466666666667	0.608444213867188
4.688	0.603675842285157
4.69133333333334	0.597476959228516
4.69466666666667	0.597476959228516
4.698	0.597000122070313
4.70133333333334	0.5950927734375
4.70466666666667	0.58889389038086
4.708	0.582695007324219
4.71133333333334	0.576496124267578
4.71466666666667	0.5645751953125
4.718	0.551700592041016
4.72133333333334	0.53548812866211
4.72466666666667	0.52022933959961
4.728	0.502586364746094
4.73133333333334	0.477313995361328
4.73466666666667	0.452041625976563
4.738	0.422954559326172
4.74133333333334	0.39815902709961
4.74466666666667	0.370979309082031
4.748	0.34475326538086
4.75133333333334	0.323295593261719
4.75466666666667	0.301361083984375
4.758	0.280380249023438
4.76133333333334	0.2593994140625
4.76466666666667	0.242233276367188
4.768	0.232696533203125
4.77133333333334	0.220775604248047
4.77466666666667	0.206947326660156
4.778	0.188827514648438
4.78133333333334	0.17547607421875
4.78466666666667	0.166416168212891
4.788	0.153064727783203
4.79133333333334	0.144004821777344
4.79466666666667	0.13875961303711
4.798	0.140190124511719
4.80133333333334	0.13875961303711
4.80466666666667	0.130176544189453
4.808	0.124454498291016
4.81133333333334	0.120639801025391
4.81466666666667	0.117301940917969
4.818	0.112056732177735
4.82133333333334	0.10824203491211
4.82466666666667	0.107765197753906
4.828	0.10824203491211
4.83133333333334	0.109672546386719
4.83466666666667	0.11444091796875
4.838	0.124454498291016
4.84133333333334	0.134468078613281
4.84466666666667	0.147342681884766
4.848	0.159263610839844
4.85133333333334	0.174045562744141
4.85466666666667	0.188827514648438
4.858	0.200271606445313
4.86133333333334	0.211715698242188
4.86466666666667	0.219345092773438
4.868	0.227928161621094
4.87133333333334	0.233650207519531
4.87466666666667	0.238418579101563
4.878	0.238895416259766
4.88133333333334	0.232696533203125
4.88466666666667	0.226020812988281
4.888	0.22125244140625
4.89133333333334	0.215530395507813
4.89466666666667	0.206947326660156
4.898	0.203609466552735
4.90133333333334	0.209331512451172
4.90466666666667	0.217914581298828
4.908	0.223636627197266
4.91133333333334	0.226020812988281
4.91466666666667	0.229835510253906
4.918	0.232696533203125
4.92133333333334	0.23794174194336
4.92466666666667	0.243186950683594
4.928	0.254631042480469
4.93133333333334	0.271797180175781
4.93466666666667	0.294685363769531
4.938	0.317573547363281
4.94133333333334	0.333786010742188
4.94466666666667	0.347137451171875
4.948	0.354290008544922
4.95133333333334	0.362873077392578
4.95466666666667	0.370025634765625
4.958	0.378131866455078
4.96133333333334	0.387191772460938
4.96466666666667	0.391960144042969
4.968	0.397682189941406
4.97133333333334	0.397682189941406
4.97466666666667	0.394344329833985
4.978	0.388145446777344
4.98133333333334	0.376701354980469
4.98466666666667	0.361919403076172
4.988	0.348091125488281
4.99133333333334	0.344276428222656
4.99466666666667	0.346183776855469
4.998	0.345230102539063
5.00133333333334	0.344276428222656
5.00466666666667	0.349521636962891
5.008	0.360965728759766
5.01133333333334	0.371932983398438
5.01466666666667	0.376224517822266
5.018	0.376224517822266
5.02133333333334	0.374794006347656
5.02466666666667	0.370979309082031
5.028	0.36001205444336
5.03133333333334	0.340461730957031
5.03466666666667	0.323772430419922
5.038	0.325202941894531
5.04133333333334	0.335693359375
5.04466666666667	0.344276428222656
5.048	0.341892242431641
5.05133333333334	0.336647033691406
5.05466666666667	0.32949447631836
5.058	0.315666198730469
5.06133333333334	0.301361083984375
5.06466666666667	0.291824340820313
5.068	0.295639038085938
5.07133333333334	0.305652618408203
5.07466666666667	0.309467315673828
5.078	0.304222106933594
5.08133333333334	0.290393829345703
5.08466666666667	0.277042388916016
5.088	0.259876251220703
5.09133333333334	0.239372253417969
5.09466666666667	0.22268295288086
5.098	0.214099884033203
5.10133333333334	0.216484069824219
5.10466666666667	0.220775604248047
5.108	0.226974487304688
5.11133333333334	0.23031234741211
5.11466666666667	0.233650207519531
5.118	0.23651123046875
5.12133333333334	0.23651123046875
5.12466666666667	0.229358673095703
5.128	0.219821929931641
5.13133333333334	0.217914581298828
5.13466666666667	0.219345092773438
5.138	0.218868255615235
5.14133333333334	0.21505355834961
5.14466666666667	0.214576721191406
5.148	0.216484069824219
5.15133333333334	0.217914581298828
5.15466666666667	0.22125244140625
5.158	0.23031234741211
5.16133333333334	0.239849090576172
5.16466666666667	0.247955322265625
5.168	0.250816345214844
5.17133333333334	0.247001647949219
5.17466666666667	0.234127044677735
5.178	0.217437744140625
5.18133333333334	0.20599365234375
5.18466666666667	0.203132629394531
5.188	0.20742416381836
5.19133333333334	0.216484069824219
5.19466666666667	0.226020812988281
5.198	0.234603881835938
5.20133333333334	0.232219696044922
5.20466666666667	0.220298767089844
5.208	0.19979476928711
5.21133333333334	0.179290771484375
5.21466666666667	0.163555145263672
5.218	0.14638900756836
5.22133333333334	0.134944915771485
5.22466666666667	0.126361846923828
5.228	0.122547149658203
5.23133333333334	0.110626220703125
5.23466666666667	0.087738037109375
5.238	0.0581741333007813
5.24133333333334	0.0295639038085938
5.24466666666667	-0.00095367431640625
5.248	-0.0281333923339844
5.25133333333334	-0.0510215759277344
5.25466666666667	-0.0691413879394532
5.258	-0.0896453857421875
5.26133333333334	-0.119686126708985
5.26466666666667	-0.152111053466797
5.268	-0.192642211914063
5.27133333333334	-0.236034393310547
5.27466666666667	-0.281810760498047
5.278	-0.322818756103516
5.28133333333334	-0.360488891601563
5.28466666666667	-0.39815902709961
5.288	-0.438213348388672
5.29133333333334	-0.476837158203125
5.29466666666667	-0.520706176757813
5.298	-0.571250915527344
5.30133333333334	-0.624656677246094
5.30466666666667	-0.684738159179688
5.308	-0.748634338378907
5.31133333333334	-0.826835632324219
5.31466666666667	-0.908851623535156
5.318	-0.995635986328125
5.32133333333334	-1.08575820922852
5.32466666666667	-1.17921829223633
5.328	-1.26838684082031
5.33133333333334	-1.34754180908203
5.33466666666667	-1.42192840576172
5.338	-1.50108337402344
5.34133333333334	-1.58405303955078
5.34466666666667	-1.67131423950196
5.348	-1.7690658569336
5.35133333333334	-1.87540054321289
5.35466666666667	-1.98793411254883
5.358	-2.10094451904297
5.36133333333334	-2.21920013427735
5.36466666666667	-2.34174728393555
5.368	-2.46715545654297
5.37133333333334	-2.59494781494141
5.37466666666667	-2.72607803344727
5.378	-2.85816192626953
5.38133333333334	-2.99501419067383
5.38466666666667	-3.13472747802735
5.388	-3.2801628112793
5.39133333333334	-3.43036651611328
5.39466666666667	-3.58724594116211
5.398	-3.74603271484375
5.40133333333334	-3.90005111694336
5.40466666666667	-4.05263900756836
5.408	-4.20236587524414
5.41133333333334	-4.35352325439453
5.41466666666667	-4.50181961059571
5.418	-4.65488433837891
5.42133333333334	-4.81367111206055
5.42466666666667	-4.974365234375
5.428	-5.13505935668946
5.43133333333334	-5.29336929321289
5.43466666666667	-5.45454025268555
5.438	-5.61094284057617
5.44133333333334	-5.75590133666992
5.44466666666667	-5.89227676391602
5.448	-6.0272216796875
5.45133333333334	-6.15882873535157
5.45466666666667	-6.27756118774414
5.458	-6.38437271118164
5.46133333333334	-6.48641586303711
5.46466666666667	-6.58607482910157
5.468	-6.67381286621094
5.47133333333334	-6.75010681152344
5.47466666666667	-6.81543350219727
5.478	-6.87742233276367
5.48133333333334	-6.92367553710938
5.48466666666667	-6.95133209228516
5.488	-6.96325302124024
5.49133333333334	-6.95943832397461
5.49466666666667	-6.93798065185547
5.498	-6.88743591308594
5.50133333333334	-6.8202018737793
5.50466666666667	-6.74009323120117
5.508	-6.64567947387696
5.51133333333334	-6.52790069580078
5.51466666666667	-6.39057159423828
5.518	-6.24132156372071
5.52133333333334	-6.08110427856446
5.52466666666667	-5.90658187866211
5.528	-5.71393966674805
5.53133333333334	-5.51509857177735
5.53466666666667	-5.31339645385742
5.538	-5.11455535888672
5.54133333333334	-4.90570068359375
5.54466666666667	-4.68969345092774
5.548	-4.4703483581543
5.55133333333334	-4.25243377685547
5.55466666666667	-4.03785705566406
5.558	-3.82566452026367
5.56133333333334	-3.62348556518555
5.56466666666667	-3.42750549316406
5.568	-3.23915481567383
5.57133333333334	-3.05366516113281
5.57466666666667	-2.87055969238281
5.578	-2.69079208374024
5.58133333333334	-2.51579284667969
5.58466666666667	-2.35128402709961
5.588	-2.20108032226563
5.59133333333334	-2.06422805786133
5.59466666666667	-1.94120407104492
5.598	-1.8310546875
5.60133333333334	-1.73473358154297
5.60466666666667	-1.65271759033203
5.608	-1.58119201660156
5.61133333333334	-1.52158737182617
5.61466666666667	-1.47294998168946
5.618	-1.42717361450196
5.62133333333334	-1.38425827026367
5.62466666666667	-1.33705139160156
5.628	-1.29032135009766
5.63133333333334	-1.24311447143555
5.63466666666667	-1.19876861572266
5.638	-1.15776062011719
5.64133333333334	-1.12152099609375
5.64466666666667	-1.09195709228516
5.648	-1.07002258300781
5.65133333333334	-1.04951858520508
5.65466666666667	-1.02424621582031
5.658	-1.00231170654297
5.66133333333334	-0.98419189453125
5.66466666666667	-0.971794128417969
5.668	-0.95510482788086
5.67133333333334	-0.946521759033203
5.67466666666667	-0.945568084716797
5.678	-0.951290130615235
5.68133333333334	-0.951766967773438
5.68466666666667	-0.949859619140625
5.688	-0.952720642089844
5.69133333333334	-0.956058502197266
5.69466666666667	-0.962257385253906
5.698	-0.964164733886719
5.70133333333334	-0.96893310546875
5.70466666666667	-0.972270965576172
5.708	-0.971317291259766
5.71133333333334	-0.967979431152344
5.71466666666667	-0.958442687988281
5.718	-0.950336456298828
5.72133333333334	-0.943660736083985
5.72466666666667	-0.939369201660156
5.728	-0.936985015869141
5.73133333333334	-0.936985015869141
5.73466666666667	-0.946044921875
5.738	-0.959396362304688
5.74133333333334	-0.97036361694336
5.74466666666667	-0.97799301147461
5.748	-0.98562240600586
5.75133333333334	-0.994682312011719
5.75466666666667	-0.998973846435547
5.758	-0.999927520751953
5.76133333333334	-1.00040435791016
5.76466666666667	-0.998497009277344
5.768	-0.995635986328125
5.77133333333334	-0.991344451904297
5.77466666666667	-0.987529754638672
5.778	-0.983238220214844
5.78133333333334	-0.983238220214844
5.78466666666667	-0.98562240600586
5.788	-0.987529754638672
5.79133333333334	-0.989913940429688
5.79466666666667	-0.992298126220703
5.798	-0.996589660644531
5.80133333333334	-0.996589660644531
5.80466666666667	-0.998497009277344
5.808	-1.00135803222656
5.81133333333334	-1.00231170654297
5.81466666666667	-1.00183486938477
5.818	-0.998973846435547
5.82133333333334	-1.00183486938477
5.82466666666667	-1.00564956665039
5.828	-1.00946426391602
5.83133333333334	-1.00898742675781
5.83466666666667	-1.01089477539063
5.838	-1.01470947265625
5.84133333333334	-1.02043151855469
5.84466666666667	-1.02567672729492
5.848	-1.03235244750977
5.85133333333334	-1.04188919067383
5.85466666666667	-1.04713439941406
5.858	-1.04713439941406
5.86133333333334	-1.04236602783203
5.86466666666667	-1.0371208190918
5.868	-1.03187561035156
5.87133333333334	-1.0213851928711
5.87466666666667	-1.0061264038086
5.878	-0.996589660644531
5.88133333333334	-0.994205474853516
5.88466666666667	-0.998973846435547
5.888	-1.00326538085938
5.89133333333334	-1.01375579833985
5.89466666666667	-1.03044509887696
5.898	-1.04808807373047
5.90133333333334	-1.06143951416016
5.90466666666667	-1.06954574584961
5.908	-1.07431411743164
5.91133333333334	-1.07574462890625
5.91466666666667	-1.07383728027344
5.918	-1.06525421142578
5.92133333333334	-1.05381011962891
5.92466666666667	-1.03998184204102
5.928	-1.03282928466797
5.93133333333334	-1.02663040161133
5.93466666666667	-1.01995468139649
5.938	-1.01423263549805
5.94133333333334	-1.01041793823242
5.94466666666667	-1.00851058959961
5.948	-1.00326538085938
5.95133333333334	-1.00135803222656
5.95466666666667	-1.00088119506836
5.958	-1.00135803222656
5.96133333333334	-1.00135803222656
5.96466666666667	-1.00183486938477
5.968	-1.00851058959961
5.97133333333334	-1.01661682128906
5.97466666666667	-1.02615356445313
5.978	-1.03473663330078
5.98133333333334	-1.04188919067383
5.98466666666667	-1.04904174804688
5.988	-1.05333328247071
5.99133333333334	-1.05524063110352
5.99466666666667	-1.0523796081543
5.998	-1.04475021362305
6.00133333333334	-1.04331970214844
6.00466666666667	-1.04808807373047
6.008	-1.05381011962891
6.01133333333334	-1.05381011962891
6.01466666666667	-1.05571746826172
6.018	-1.05953216552735
6.02133333333334	-1.06334686279297
6.02466666666667	-1.05762481689453
6.028	-1.05094909667969
6.03133333333334	-1.04713439941406
6.03466666666667	-1.04761123657227
6.038	-1.05047225952149
6.04133333333334	-1.05094909667969
6.04466666666667	-1.0519027709961
6.048	-1.05094909667969
6.05133333333334	-1.05333328247071
6.05466666666667	-1.05714797973633
6.058	-1.05953216552735
6.06133333333334	-1.06191635131836
6.06466666666667	-1.06048583984375
6.068	-1.06000900268555
6.07133333333334	-1.06239318847656
6.07466666666667	-1.06382369995117
6.078	-1.06096267700196
6.08133333333334	-1.0523796081543
6.08466666666667	-1.04761123657227
6.088	-1.04475021362305
6.09133333333334	-1.0371208190918
6.09466666666667	-1.02424621582031
6.098	-1.01852416992188
6.10133333333334	-1.02472305297852
6.10466666666667	-1.03855133056641
6.108	-1.04856491088867
6.11133333333334	-1.06096267700196
6.11466666666667	-1.07574462890625
6.118	-1.08957290649414
6.12133333333334	-1.09720230102539
6.12466666666667	-1.10101699829102
6.128	-1.10673904418946
6.13133333333334	-1.11150741577149
6.13466666666667	-1.11436843872071
6.138	-1.11579895019531
6.14133333333334	-1.11532211303711
6.14466666666667	-1.10864639282227
6.148	-1.09958648681641
6.15133333333334	-1.09195709228516
6.15466666666667	-1.09100341796875
6.158	-1.09243392944336
6.16133333333334	-1.09720230102539
6.16466666666667	-1.10054016113281
6.168	-1.10435485839844
6.17133333333334	-1.10721588134766
6.17466666666667	-1.10673904418946
6.178	-1.10340118408203
6.18133333333334	-1.0976791381836
6.18466666666667	-1.09720230102539
6.188	-1.09481811523438
6.19133333333334	-1.09386444091797
6.19466666666667	-1.08814239501953
6.198	-1.0824203491211
6.20133333333334	-1.08003616333008
6.20466666666667	-1.08385086059571
6.208	-1.09291076660156
6.21133333333334	-1.09910964965821
6.21466666666667	-1.10483169555664
6.218	-1.10721588134766
6.22133333333334	-1.10578536987305
6.22466666666667	-1.10006332397461
6.228	-1.09338760375977
6.23133333333334	-1.09291076660156
6.23466666666667	-1.09672546386719
6.238	-1.10387802124024
6.24133333333334	-1.11007690429688
6.24466666666667	-1.11532211303711
6.248	-1.11818313598633
6.25133333333334	-1.12056732177735
6.25466666666667	-1.11961364746094
6.258	-1.12152099609375
6.26133333333334	-1.12295150756836
6.26466666666667	-1.12390518188477
6.268	-1.12581253051758
6.27133333333334	-1.12724304199219
6.27466666666667	-1.13344192504883
6.278	-1.13773345947266
6.28133333333334	-1.1434555053711
6.28466666666667	-1.14679336547852
6.288	-1.14536285400391
6.29133333333334	-1.13773345947266
6.29466666666667	-1.12676620483399
6.298	-1.11579895019531
6.30133333333334	-1.10530853271485
6.30466666666667	-1.09672546386719
6.308	-1.09338760375977
6.31133333333334	-1.10006332397461
6.31466666666667	-1.10721588134766
6.318	-1.11150741577149
6.32133333333334	-1.11246109008789
6.32466666666667	-1.11722946166992
6.328	-1.12342834472656
6.33133333333334	-1.12295150756836
6.33466666666667	-1.12485885620117
6.338	-1.12771987915039
6.34133333333334	-1.13296508789063
6.34466666666667	-1.12628936767578
6.348	-1.11484527587891
6.35133333333334	-1.10721588134766
6.35466666666667	-1.10435485839844
6.358	-1.10435485839844
6.36133333333334	-1.10626220703125
6.36466666666667	-1.11675262451172
6.368	-1.13153457641602
6.37133333333334	-1.14488601684571
6.37466666666667	-1.14774703979492
6.378	-1.14536285400391
6.38133333333334	-1.14059448242188
6.38466666666667	-1.13630294799805
6.388	-1.13391876220703
6.39133333333334	-1.13153457641602
6.39466666666667	-1.1286735534668
6.398	-1.12390518188477
6.40133333333334	-1.12342834472656
6.40466666666667	-1.12295150756836
6.408	-1.11913681030274
6.41133333333334	-1.11103057861328
6.41466666666667	-1.11007690429688
6.418	-1.11865997314453
6.42133333333334	-1.12676620483399
6.42466666666667	-1.13201141357422
6.428	-1.13439559936524
6.43133333333334	-1.13964080810547
6.43466666666667	-1.14250183105469
6.438	-1.14297866821289
6.44133333333334	-1.14536285400391
6.44466666666667	-1.14774703979492
6.448	-1.14536285400391
6.45133333333334	-1.14154815673828
6.45466666666667	-1.13916397094727
6.458	-1.13773345947266
6.46133333333334	-1.12771987915039
6.46466666666667	-1.11770629882813
6.468	-1.1138916015625
6.47133333333334	-1.11246109008789
6.47466666666667	-1.10673904418946
6.478	-1.10101699829102
6.48133333333334	-1.10626220703125
6.48466666666667	-1.11532211303711
6.488	-1.12056732177735
6.49133333333334	-1.11818313598633
6.49466666666667	-1.11532211303711
6.498	-1.11150741577149
6.50133333333334	-1.10912322998047
6.50466666666667	-1.10578536987305
6.508	-1.10197067260742
6.51133333333334	-1.10292434692383
6.51466666666667	-1.11007690429688
6.518	-1.12056732177735
6.52133333333334	-1.12485885620117
6.52466666666667	-1.12390518188477
6.528	-1.12056732177735
6.53133333333334	-1.11675262451172
6.53466666666667	-1.10626220703125
6.538	-1.09052658081055
6.54133333333334	-1.07479095458985
6.54466666666667	-1.06525421142578
6.548	-1.06477737426758
6.55133333333334	-1.0671615600586
6.55466666666667	-1.07288360595703
6.558	-1.07955932617188
6.56133333333334	-1.08718872070313
6.56466666666667	-1.09672546386719
6.568	-1.10149383544922
6.57133333333334	-1.10292434692383
6.57466666666667	-1.09958648681641
6.578	-1.09958648681641
6.58133333333334	-1.10292434692383
6.58466666666667	-1.10578536987305
6.588	-1.10912322998047
6.59133333333334	-1.11198425292969
6.59466666666667	-1.11722946166992
6.598	-1.11532211303711
6.60133333333334	-1.10483169555664
6.60466666666667	-1.09291076660156
6.608	-1.08194351196289
6.61133333333334	-1.07288360595703
6.61466666666667	-1.06573104858399
6.618	-1.0671615600586
6.62133333333334	-1.07431411743164
6.62466666666667	-1.08146667480469
6.628	-1.08623504638672
6.63133333333334	-1.09386444091797
6.63466666666667	-1.10006332397461
6.638	-1.10149383544922
6.64133333333334	-1.09910964965821
6.64466666666667	-1.0976791381836
6.648	-1.09672546386719
6.65133333333334	-1.09004974365235
6.65466666666667	-1.08385086059571
6.658	-1.07717514038086
6.66133333333334	-1.07192993164063
6.66466666666667	-1.06334686279297
[truncated: 2,506 more rows]
