# Supplementary material for: Phase-Specific Parameter Estimation in Chiral HPLC Using 1‑Site, 2‑Site Stochastic Models, and Unified Equation Approach
Source: Anal Chem. 2026 Apr 29;98(18):13925–39. doi: 10.1021/acs.analchem.6c01634 (PMC13177292; doi:10.1021/acs.analchem.6c01634)
Supplement: Supplementary file 2 [file ac6c01634_si_002.zip › SupportingInformation/03_data_allEluents/LORA_ACN_CELL2_05_40.CSV]

0.000833333333333334	-2.77042388916016
0.00416666666666667	-2.777099609375
0.0075	-2.7761459350586
0.0108333333333334	-2.777099609375
0.0141666666666667	-2.777099609375
0.0175	-2.78186798095703
0.0208333333333334	-2.78806686401367
0.0241666666666667	-2.7918815612793
0.0275	-2.79998779296875
0.0308333333333334	-2.80475616455078
0.0341666666666667	-2.81238555908203
0.0375	-2.82144546508789
0.0408333333333334	-2.83336639404297
0.0441666666666667	-2.85053253173828
0.0475	-2.86388397216797
0.0508333333333334	-2.87246704101563
0.0541666666666667	-2.88009643554688
0.0575	-2.88581848144531
0.0608333333333334	-2.89058685302735
0.0641666666666667	-2.89011001586914
0.0675	-2.89011001586914
0.0708333333333334	-2.89535522460938
0.0741666666666667	-2.90155410766602
0.0775	-2.9144287109375
0.0808333333333334	-2.92539596557617
0.0841666666666667	-2.93731689453125
0.0875	-2.9439926147461
0.0908333333333334	-2.94923782348633
0.0941666666666667	-2.95829772949219
0.0975000000000001	-2.96163558959961
0.100833333333334	-2.96735763549805
0.104166666666667	-2.96497344970703
0.1075	-2.96926498413086
0.110833333333334	-2.97641754150391
0.114166666666667	-2.98357009887696
0.1175	-2.98738479614258
0.120833333333334	-2.98690795898438
0.124166666666667	-2.99310684204102
0.1275	-2.99739837646485
0.130833333333334	-2.99930572509766
0.134166666666667	-2.99406051635742
0.1375	-2.99549102783203
0.140833333333334	-2.99739837646485
0.144166666666667	-2.99692153930664
0.1475	-2.98595428466797
0.150833333333334	-2.97737121582031
0.154166666666667	-2.97594070434571
0.1575	-2.97689437866211
0.160833333333334	-2.98404693603516
0.164166666666667	-2.99596786499024
0.1675	-3.0207633972168
0.170833333333334	-3.04174423217774
0.174166666666667	-3.05986404418946
0.1775	-3.06892395019531
0.180833333333334	-3.07464599609375
0.184166666666667	-3.07703018188477
0.1875	-3.07846069335938
0.190833333333334	-3.07989120483399
0.194166666666667	-3.08084487915039
0.1975	-3.07941436767578
0.200833333333334	-3.07273864746094
0.204166666666667	-3.06272506713867
0.2075	-3.05509567260742
0.210833333333334	-3.0512809753418
0.214166666666667	-3.05223464965821
0.2175	-3.05604934692383
0.220833333333334	-3.06367874145508
0.224166666666667	-3.07130813598633
0.2275	-3.07703018188477
0.230833333333334	-3.08036804199219
0.234166666666667	-3.08322906494141
0.2375	-3.08561325073242
0.240833333333334	-3.09324264526367
0.244166666666667	-3.10707092285156
0.2475	-3.11851501464844
0.250833333333334	-3.12566757202149
0.254166666666667	-3.12948226928711
0.2575	-3.13711166381836
0.260833333333334	-3.13854217529297
0.264166666666667	-3.13377380371094
0.2675	-3.1280517578125
0.270833333333334	-3.12519073486328
0.274166666666667	-3.12614440917969
0.2775	-3.12328338623047
0.280833333333334	-3.12566757202149
0.284166666666667	-3.13091278076172
0.2875	-3.13854217529297
0.290833333333334	-3.14712524414063
0.294166666666667	-3.15332412719727
0.2975	-3.16095352172852
0.300833333333334	-3.16476821899414
0.304166666666667	-3.16905975341797
0.3075	-3.17430496215821
0.310833333333334	-3.17621231079102
0.314166666666667	-3.17621231079102
0.3175	-3.17525863647461
0.320833333333334	-3.18098068237305
0.324166666666667	-3.19147109985352
0.3275	-3.20482254028321
0.330833333333334	-3.2186508178711
0.334166666666667	-3.22914123535156
0.3375	-3.23724746704102
0.340833333333334	-3.23677062988281
0.344166666666667	-3.23247909545899
0.3475	-3.22341918945313
0.350833333333334	-3.2191276550293
0.354166666666667	-3.22246551513672
0.3575	-3.22961807250977
0.360833333333334	-3.23486328125
0.364166666666667	-3.23677062988281
0.3675	-3.24010848999024
0.370833333333334	-3.23915481567383
0.374166666666667	-3.23486328125
0.3775	-3.22580337524414
0.380833333333334	-3.22198867797852
0.384166666666667	-3.22580337524414
0.3875	-3.23200225830078
0.390833333333334	-3.24296951293946
0.394166666666667	-3.25345993041992
0.3975	-3.26585769653321
0.400833333333334	-3.27062606811524
0.404166666666667	-3.27014923095703
0.4075	-3.26251983642578
0.410833333333334	-3.25202941894531
0.414166666666667	-3.24296951293946
0.4175	-3.23724746704102
0.420833333333334	-3.23677062988281
0.424166666666667	-3.23677062988281
0.4275	-3.23963165283203
0.430833333333334	-3.24201583862305
0.434166666666667	-3.24440002441406
0.4375	-3.24678421020508
0.440833333333334	-3.24773788452149
0.444166666666667	-3.24773788452149
0.4475	-3.24773788452149
0.450833333333334	-3.24630737304688
0.454166666666667	-3.24249267578125
0.4575	-3.23724746704102
0.460833333333334	-3.23343276977539
0.464166666666667	-3.22866439819336
0.4675	-3.22008132934571
0.470833333333334	-3.21102142333985
0.474166666666667	-3.20291519165039
0.4775	-3.19719314575196
0.480833333333334	-3.19099426269531
0.484166666666667	-3.19004058837891
0.4875	-3.19623947143555
0.490833333333334	-3.20768356323242
0.494166666666667	-3.2196044921875
0.4975	-3.23343276977539
0.500833333333334	-3.2496452331543
0.504166666666667	-3.26681137084961
0.5075	-3.2796859741211
0.510833333333334	-3.28683853149414
0.514166666666667	-3.28969955444336
0.5175	-3.28826904296875
0.520833333333334	-3.28779220581055
0.524166666666667	-3.28445434570313
0.5275	-3.28445434570313
0.530833333333334	-3.28636169433594
0.534166666666667	-3.29208374023438
0.5375	-3.29875946044922
0.540833333333334	-3.30209732055664
0.544166666666667	-3.30400466918946
0.5475	-3.30829620361328
0.550833333333334	-3.31640243530274
0.554166666666667	-3.32164764404297
0.5575	-3.31878662109375
0.560833333333334	-3.31592559814453
0.564166666666667	-3.31401824951172
0.5675	-3.3102035522461
0.570833333333334	-3.30352783203125
0.574166666666667	-3.30209732055664
0.5775	-3.30972671508789
0.580833333333334	-3.31735610961914
0.584166666666667	-3.32021713256836
0.5875	-3.31878662109375
0.590833333333334	-3.31687927246094
0.594166666666667	-3.31830978393555
0.5975	-3.31640243530274
0.600833333333334	-3.31735610961914
0.604166666666667	-3.32021713256836
0.6075	-3.32880020141602
0.610833333333334	-3.33499908447266
0.614166666666667	-3.33309173583985
0.6175	-3.33213806152344
0.620833333333334	-3.33070755004883
0.624166666666667	-3.33499908447266
0.6275	-3.33976745605469
0.630833333333334	-3.34596633911133
0.634166666666667	-3.35741043090821
0.6375	-3.37028503417969
0.640833333333334	-3.38363647460938
0.644166666666667	-3.38935852050781
0.6475	-3.3864974975586
0.650833333333334	-3.37886810302735
0.654166666666667	-3.37076187133789
0.6575	-3.36313247680664
0.660833333333334	-3.35693359375
0.664166666666667	-3.35216522216797
0.6675	-3.34978103637696
0.670833333333334	-3.35025787353516
0.674166666666667	-3.35168838500977
0.6775	-3.34930419921875
0.680833333333334	-3.34548950195313
0.684166666666667	-3.34262847900391
0.6875	-3.3416748046875
0.690833333333334	-3.3411979675293
0.694166666666667	-3.33690643310547
0.6975	-3.33547592163086
0.700833333333334	-3.33213806152344
0.704166666666667	-3.33213806152344
0.7075	-3.33213806152344
0.710833333333334	-3.33499908447266
0.714166666666667	-3.33833694458008
0.7175	-3.34310531616211
0.720833333333334	-3.35121154785156
0.724166666666667	-3.36217880249024
0.7275	-3.37457656860352
0.730833333333334	-3.38220596313477
0.734166666666667	-3.39221954345703
0.7375	-3.4017562866211
0.740833333333334	-3.40890884399414
0.744166666666667	-3.40795516967774
0.7475	-3.40461730957031
0.750833333333334	-3.4022331237793
0.754166666666667	-3.39412689208985
0.7575	-3.38315963745117
0.760833333333334	-3.37839126586914
0.764166666666667	-3.38125228881836
0.7675	-3.38602066040039
0.770833333333334	-3.38935852050781
0.774166666666667	-3.39555740356446
0.7775	-3.40366363525391
0.780833333333334	-3.40604782104492
0.784166666666667	-3.40700149536133
0.7875	-3.40604782104492
0.790833333333334	-3.40747833251953
0.794166666666667	-3.40509414672852
0.7975	-3.40127944946289
0.800833333333334	-3.39794158935547
0.804166666666667	-3.39269638061524
0.8075	-3.38888168334961
0.810833333333334	-3.39031219482422
0.814166666666667	-3.39889526367188
0.8175	-3.40461730957031
0.820833333333334	-3.40366363525391
0.824166666666667	-3.39889526367188
0.8275	-3.39365005493164
0.830833333333334	-3.38411331176758
0.834166666666667	-3.37266921997071
0.8375	-3.36408615112305
0.840833333333334	-3.36408615112305
0.844166666666667	-3.36503982543946
0.8475	-3.36360931396485
0.850833333333334	-3.35836410522461
0.854166666666667	-3.35264205932617
0.8575	-3.34882736206055
0.860833333333334	-3.34787368774414
0.864166666666667	-3.35121154785156
0.8675	-3.35693359375
0.870833333333334	-3.36599349975586
0.874166666666667	-3.37696075439453
0.8775	-3.39078903198242
0.880833333333334	-3.40127944946289
0.884166666666667	-3.40461730957031
0.8875	-3.40366363525391
0.890833333333334	-3.40747833251953
0.894166666666667	-3.41272354125977
0.8975	-3.4170150756836
0.900833333333334	-3.41606140136719
0.904166666666667	-3.41987609863281
0.9075	-3.43132019042969
0.910833333333334	-3.44038009643555
0.914166666666667	-3.44514846801758
0.9175	-3.4475326538086
0.920833333333334	-3.45516204833985
0.924166666666667	-3.46088409423828
0.9275	-3.45945358276367
0.930833333333334	-3.45849990844727
0.934166666666667	-3.46136093139649
0.9375	-3.46755981445313
0.940833333333334	-3.47137451171875
0.944166666666667	-3.48043441772461
0.9475	-3.49140167236328
0.950833333333334	-3.49903106689453
0.954166666666667	-3.49998474121094
0.9575	-3.49760055541992
0.960833333333334	-3.49807739257813
0.964166666666667	-3.49521636962891
0.9675	-3.4933090209961
0.970833333333334	-3.49283218383789
0.974166666666667	-3.49712371826172
0.9775	-3.50236892700196
0.980833333333334	-3.50475311279297
0.984166666666667	-3.50379943847656
0.9875	-3.50427627563477
0.990833333333334	-3.51047515869141
0.994166666666667	-3.51810455322266
0.9975	-3.5247802734375
1.00083333333334	-3.53097915649414
1.00416666666667	-3.54290008544922
1.0075	-3.55911254882813
1.01083333333334	-3.57437133789063
1.01416666666667	-3.58200073242188
1.0175	-3.58772277832031
1.02083333333334	-3.59010696411133
1.02416666666667	-3.58819961547852
1.0275	-3.58200073242188
1.03083333333334	-3.57294082641602
1.03416666666667	-3.5696029663086
1.0375	-3.57151031494141
1.04083333333334	-3.58009338378906
1.04416666666667	-3.59106063842774
1.0475	-3.59916687011719
1.05083333333334	-3.60822677612305
1.05416666666667	-3.61204147338867
1.0575	-3.61490249633789
1.06083333333334	-3.6163330078125
1.06416666666667	-3.61776351928711
1.0675	-3.61919403076172
1.07083333333334	-3.61728668212891
1.07416666666667	-3.61824035644531
1.0775	-3.62062454223633
1.08083333333334	-3.61967086791992
1.08416666666667	-3.60918045043946
1.0875	-3.59344482421875
1.09083333333334	-3.57913970947266
1.09416666666667	-3.57389450073242
1.0975	-3.57151031494141
1.10083333333334	-3.57437133789063
1.10416666666667	-3.5848617553711
1.1075	-3.60393524169922
1.11083333333334	-3.62396240234375
1.11416666666667	-3.63636016845703
1.1175	-3.64303588867188
1.12083333333334	-3.64494323730469
1.12416666666667	-3.64542007446289
1.1275	-3.64446640014649
1.13083333333334	-3.64446640014649
1.13416666666667	-3.6463737487793
1.1375	-3.65495681762696
1.14083333333334	-3.66640090942383
1.14416666666667	-3.67927551269531
1.1475	-3.68690490722656
1.15083333333334	-3.68881225585938
1.15416666666667	-3.68070602416992
1.1575	-3.66449356079102
1.16083333333334	-3.64732742309571
1.16416666666667	-3.63349914550781
1.1675	-3.62682342529297
1.17083333333334	-3.62014770507813
1.17416666666667	-3.61919403076172
1.1775	-3.62062454223633
1.18083333333334	-3.62157821655274
1.18416666666667	-3.61776351928711
1.1875	-3.61204147338867
1.19083333333334	-3.61680984497071
1.19416666666667	-3.62968444824219
1.1975	-3.64208221435547
1.20083333333334	-3.64923477172852
1.20416666666667	-3.65352630615235
1.2075	-3.65686416625977
1.21083333333334	-3.66020202636719
1.21416666666667	-3.66067886352539
1.2175	-3.66306304931641
1.22083333333334	-3.67116928100586
1.22416666666667	-3.68499755859375
1.2275	-3.69739532470703
1.23083333333334	-3.70407104492188
1.23416666666667	-3.70836257934571
1.2375	-3.70931625366211
1.24083333333334	-3.7074089050293
1.24416666666667	-3.70168685913086
1.2475	-3.69644165039063
1.25083333333334	-3.69310379028321
1.25416666666667	-3.69024276733399
1.2575	-3.68976593017578
1.26083333333334	-3.6921501159668
1.26416666666667	-3.69787216186524
1.2675	-3.70597839355469
1.27083333333334	-3.71217727661133
1.27416666666667	-3.71646881103516
1.2775	-3.71885299682617
1.28083333333334	-3.71932983398438
1.28416666666667	-3.71789932250977
1.2875	-3.71265411376953
1.29083333333334	-3.7074089050293
1.29416666666667	-3.70025634765625
1.2975	-3.68928909301758
1.30083333333334	-3.6768913269043
1.30416666666667	-3.66830825805664
1.3075	-3.66592407226563
1.31083333333334	-3.66544723510742
1.31416666666667	-3.66735458374024
1.3175	-3.67259979248047
1.32083333333334	-3.68165969848633
1.32416666666667	-3.68738174438477
1.3275	-3.6921501159668
1.33083333333334	-3.69834899902344
1.33416666666667	-3.70645523071289
1.3375	-3.71265411376953
1.34083333333334	-3.71217727661133
1.34416666666667	-3.70883941650391
1.3475	-3.70645523071289
1.35083333333334	-3.70216369628906
1.35416666666667	-3.69691848754883
1.3575	-3.69071960449219
1.36083333333334	-3.69119644165039
1.36416666666667	-3.69691848754883
1.3675	-3.69930267333985
1.37083333333334	-3.70025634765625
1.37416666666667	-3.70502471923828
1.3775	-3.71742248535156
1.38083333333334	-3.72886657714844
1.38416666666667	-3.73315811157227
1.3875	-3.73315811157227
1.39083333333334	-3.73172760009766
1.39416666666667	-3.73077392578125
1.3975	-3.73077392578125
1.40083333333334	-3.73458862304688
1.40416666666667	-3.73983383178711
1.4075	-3.74698638916016
1.41083333333334	-3.7527084350586
1.41416666666667	-3.75127792358399
1.4175	-3.7384033203125
1.42083333333334	-3.71885299682617
1.42416666666667	-3.70359420776367
1.4275	-3.6916732788086
1.43083333333334	-3.68022918701172
1.43416666666667	-3.67259979248047
1.4375	-3.67164611816406
1.44083333333334	-3.67879867553711
1.44416666666667	-3.68404388427735
1.4475	-3.69071960449219
1.45083333333334	-3.70168685913086
1.45416666666667	-3.71313095092774
1.4575	-3.71885299682617
1.46083333333334	-3.71742248535156
1.46416666666667	-3.71646881103516
1.4675	-3.71217727661133
1.47083333333334	-3.7069320678711
1.47416666666667	-3.70264053344727
1.4775	-3.7078857421875
1.48083333333334	-3.71837615966797
1.48416666666667	-3.72409820556641
1.4875	-3.72505187988281
1.49083333333334	-3.72171401977539
1.49416666666667	-3.71885299682617
1.4975	-3.71074676513672
1.50083333333334	-3.70264053344727
1.50416666666667	-3.69930267333985
1.5075	-3.70502471923828
1.51083333333334	-3.71456146240235
1.51416666666667	-3.72505187988281
1.5175	-3.73506546020508
1.52083333333334	-3.7384033203125
1.52416666666667	-3.73983383178711
1.5275	-3.7379264831543
1.53083333333334	-3.74078750610352
1.53416666666667	-3.74507904052735
1.5375	-3.75223159790039
1.54083333333334	-3.76129150390625
1.54416666666667	-3.7679672241211
1.5475	-3.77130508422852
1.55083333333334	-3.7684440612793
1.55416666666667	-3.76367568969727
1.5575	-3.75843048095703
1.56083333333334	-3.75890731811524
1.56416666666667	-3.76415252685547
1.5675	-3.7689208984375
1.57083333333334	-3.7689208984375
1.57416666666667	-3.76319885253906
1.5775	-3.75890731811524
1.58083333333334	-3.75127792358399
1.58416666666667	-3.74412536621094
1.5875	-3.74078750610352
1.59083333333334	-3.74031066894531
1.59416666666667	-3.74412536621094
1.5975	-3.74698638916016
1.60083333333334	-3.75223159790039
1.60416666666667	-3.75795364379883
1.6075	-3.76272201538086
1.61083333333334	-3.76510620117188
1.61416666666667	-3.76605987548828
1.6175	-3.7679672241211
1.62083333333334	-3.77225875854492
1.62416666666667	-3.77607345581055
1.6275	-3.77750396728516
1.63083333333334	-3.78084182739258
1.63416666666667	-3.7841796875
1.6375	-3.78799438476563
1.64083333333334	-3.79276275634766
1.64416666666667	-3.7989616394043
1.6475	-3.80611419677735
1.65083333333334	-3.81183624267578
1.65416666666667	-3.814697265625
1.6575	-3.81517410278321
1.66083333333334	-3.81231307983399
1.66416666666667	-3.80563735961914
1.6675	-3.80325317382813
1.67083333333334	-3.80659103393555
1.67416666666667	-3.81755828857422
1.6775	-3.82757186889649
1.68083333333334	-3.8294792175293
1.68416666666667	-3.82852554321289
1.6875	-3.82184982299805
1.69083333333334	-3.81994247436524
1.69416666666667	-3.81851196289063
1.6975	-3.81994247436524
1.70083333333334	-3.82375717163086
1.70416666666667	-3.82518768310547
1.7075	-3.8290023803711
1.71083333333334	-3.8290023803711
1.71416666666667	-3.82423400878906
1.7175	-3.81755828857422
1.72083333333334	-3.8137435913086
1.72416666666667	-3.81946563720703
1.7275	-3.82661819458008
1.73083333333334	-3.83090972900391
1.73416666666667	-3.83186340332031
1.7375	-3.83710861206055
1.74083333333334	-3.8447380065918
1.74416666666667	-3.85046005249024
1.7475	-3.84950637817383
1.75083333333334	-3.84521484375
1.75416666666667	-3.83758544921875
1.7575	-3.8294792175293
1.76083333333334	-3.82518768310547
1.76416666666667	-3.82423400878906
1.7675	-3.82614135742188
1.77083333333334	-3.82852554321289
1.77416666666667	-3.83567810058594
1.7775	-3.84140014648438
1.78083333333334	-3.84616851806641
1.78416666666667	-3.84855270385742
1.7875	-3.85093688964844
1.79083333333334	-3.85427474975586
1.79416666666667	-3.85904312133789
1.7975	-3.86667251586914
1.80083333333334	-3.87048721313477
1.80416666666667	-3.87001037597656
1.8075	-3.87287139892578
1.81083333333334	-3.87811660766602
1.81416666666667	-3.88050079345703
1.8175	-3.87430191040039
1.82083333333334	-3.86810302734375
1.82416666666667	-3.86619567871094
1.8275	-3.86381149291992
1.83083333333334	-3.8604736328125
1.83416666666667	-3.85665893554688
1.8375	-3.85475158691406
1.84083333333334	-3.85141372680664
1.84416666666667	-3.84569168090821
1.8475	-3.83758544921875
1.85083333333334	-3.8294792175293
1.85416666666667	-3.82232666015625
1.8575	-3.82471084594727
1.86083333333334	-3.83377075195313
1.86416666666667	-3.84378433227539
1.8675	-3.85522842407227
1.87083333333334	-3.86810302734375
1.87416666666667	-3.88050079345703
1.8775	-3.87859344482422
1.88083333333334	-3.86667251586914
1.88416666666667	-3.85570526123047
1.8875	-3.84759902954102
1.89083333333334	-3.84235382080078
1.89416666666667	-3.83758544921875
1.8975	-3.84044647216797
1.90083333333334	-3.84616851806641
1.90416666666667	-3.85093688964844
1.9075	-3.85618209838867
1.91083333333334	-3.86190414428711
1.91416666666667	-3.86810302734375
1.9175	-3.87096405029297
1.92083333333334	-3.87334823608399
1.92416666666667	-3.87096405029297
1.9275	-3.86381149291992
1.93083333333334	-3.85189056396485
1.93416666666667	-3.84378433227539
1.9375	-3.84235382080078
1.94083333333334	-3.8447380065918
1.94416666666667	-3.85141372680664
1.9475	-3.85856628417969
1.95083333333334	-3.86381149291992
1.95416666666667	-3.8599967956543
1.9575	-3.84807586669922
1.96083333333334	-3.83663177490235
1.96416666666667	-3.81994247436524
1.9675	-3.79991531372071
1.97083333333334	-3.77798080444336
1.97416666666667	-3.75509262084961
1.9775	-3.73983383178711
1.98083333333334	-3.72409820556641
1.98416666666667	-3.71980667114258
1.9875	-3.72123718261719
1.99083333333334	-3.73125076293946
1.99416666666667	-3.74317169189453
1.9975	-3.74889373779297
2.00083333333334	-3.75223159790039
2.00416666666667	-3.74889373779297
2.0075	-3.74746322631836
2.01083333333334	-3.74794006347656
2.01416666666667	-3.75986099243164
2.0175	-3.7832260131836
2.02083333333334	-3.80468368530274
2.02416666666667	-3.82184982299805
2.0275	-3.83043289184571
2.03083333333334	-3.83424758911133
2.03416666666667	-3.83329391479492
2.0375	-3.8290023803711
2.04083333333334	-3.82852554321289
2.04416666666667	-3.83186340332031
2.0475	-3.84187698364258
2.05083333333334	-3.85379791259766
2.05416666666667	-3.86905670166016
2.0575	-3.88526916503906
2.06083333333334	-3.89909744262696
2.06416666666667	-3.90863418579102
2.0675	-3.91340255737305
2.07083333333334	-3.91578674316406
2.07416666666667	-3.91578674316406
2.0775	-3.91435623168946
2.08083333333334	-3.91387939453125
2.08416666666667	-3.91817092895508
2.0875	-3.92532348632813
2.09083333333334	-3.93247604370117
2.09416666666667	-3.92675399780274
2.0975	-3.91626358032227
2.10083333333334	-3.90815734863281
2.10416666666667	-3.90434265136719
2.1075	-3.90291213989258
2.11083333333334	-3.90148162841797
2.11416666666667	-3.90672683715821
2.1175	-3.91483306884766
2.12083333333334	-3.9205551147461
2.12416666666667	-3.91960144042969
2.1275	-3.91578674316406
2.13083333333334	-3.91387939453125
2.13416666666667	-3.91292572021485
2.1375	-3.90815734863281
2.14083333333334	-3.89909744262696
2.14416666666667	-3.89194488525391
2.1475	-3.89337539672852
2.15083333333334	-3.90005111694336
2.15416666666667	-3.90768051147461
2.1575	-3.91578674316406
2.16083333333334	-3.92770767211914
2.16416666666667	-3.94010543823242
2.1675	-3.94439697265625
2.17083333333334	-3.94582748413086
2.17416666666667	-3.94773483276367
2.1775	-3.95011901855469
2.18083333333334	-3.95059585571289
2.18416666666667	-3.94916534423828
2.1875	-3.9510726928711
2.19083333333334	-3.94964218139649
2.19416666666667	-3.94535064697266
2.1975	-3.94248962402344
2.20083333333334	-3.94248962402344
2.20416666666667	-3.94439697265625
2.2075	-3.94105911254883
2.21083333333334	-3.9362907409668
2.21416666666667	-3.92818450927735
2.2175	-3.91864776611328
2.22083333333334	-3.91054153442383
2.22416666666667	-3.9057731628418
2.2275	-3.90625
2.23083333333334	-3.91292572021485
2.23416666666667	-3.92532348632813
2.2375	-3.93962860107422
2.24083333333334	-3.95250320434571
2.24416666666667	-3.96156311035156
2.2475	-3.96490097045899
2.25083333333334	-3.96251678466797
2.25416666666667	-3.95488739013672
2.2575	-3.94964218139649
2.26083333333334	-3.94487380981446
2.26416666666667	-3.94248962402344
2.2675	-3.94773483276367
2.27083333333334	-3.95441055297852
2.27416666666667	-3.96347045898438
2.2775	-3.96823883056641
2.28083333333334	-3.96871566772461
2.28416666666667	-3.96490097045899
2.2875	-3.95345687866211
2.29083333333334	-3.94392013549805
2.29416666666667	-3.93867492675781
2.2975	-3.93247604370117
2.30083333333334	-3.92818450927735
2.30416666666667	-3.92484664916992
2.3075	-3.92675399780274
2.31083333333334	-3.92770767211914
2.31416666666667	-3.92627716064453
2.3175	-3.92770767211914
2.32083333333334	-3.93247604370117
2.32416666666667	-3.94105911254883
2.3275	-3.94535064697266
2.33083333333334	-3.94630432128906
2.33416666666667	-3.94773483276367
2.3375	-3.95059585571289
2.34083333333334	-3.95488739013672
2.34416666666667	-3.95631790161133
2.3475	-3.95536422729492
2.35083333333334	-3.95059585571289
2.35416666666667	-3.94773483276367
2.3575	-3.94678115844727
2.36083333333334	-3.94630432128906
2.36416666666667	-3.94487380981446
2.3675	-3.94678115844727
2.37083333333334	-3.95631790161133
2.37416666666667	-3.96442413330078
2.3775	-3.97109985351563
2.38083333333334	-3.97396087646485
2.38416666666667	-3.97729873657227
2.3875	-3.98302078247071
2.39083333333334	-3.98874282836914
2.39416666666667	-3.99351119995117
2.3975	-3.99303436279297
2.40083333333334	-3.99255752563477
2.40416666666667	-3.9968490600586
2.4075	-3.997802734375
2.41083333333334	-3.99827957153321
2.41416666666667	-3.99827957153321
2.4175	-4.00590896606446
2.42083333333334	-4.0130615234375
2.42416666666667	-4.01401519775391
2.4275	-4.01735305786133
2.43083333333334	-4.01830673217774
2.43416666666667	-4.02259826660156
2.4375	-4.01735305786133
2.44083333333334	-4.01067733764649
2.44416666666667	-4.00257110595703
2.4475	-3.99589538574219
2.45083333333334	-3.99255752563477
2.45416666666667	-3.98874282836914
2.4575	-3.98540496826172
2.46083333333334	-3.98349761962891
2.46416666666667	-3.98445129394531
2.4675	-3.98397445678711
2.47083333333334	-3.97968292236328
2.47416666666667	-3.97348403930664
2.4775	-3.97109985351563
2.48083333333334	-3.97157669067383
2.48416666666667	-3.97586822509766
2.4875	-3.97777557373047
2.49083333333334	-3.97729873657227
2.49416666666667	-3.97920608520508
2.4975	-3.98445129394531
2.50083333333334	-3.99208068847656
2.50416666666667	-3.99541854858399
2.5075	-3.99827957153321
2.51083333333334	-4.00352478027344
2.51416666666667	-4.00829315185547
2.5175	-4.00733947753906
2.52083333333334	-4.00257110595703
2.52416666666667	-3.9968490600586
2.5275	-3.99398803710938
2.53083333333334	-3.99208068847656
2.53416666666667	-3.98683547973633
2.5375	-3.97920608520508
2.54083333333334	-3.97253036499024
2.54416666666667	-3.97109985351563
2.5475	-3.97491455078125
2.55083333333334	-3.97968292236328
2.55416666666667	-3.98111343383789
2.5575	-3.98302078247071
2.56083333333334	-3.98540496826172
2.56416666666667	-3.98683547973633
2.5675	-3.9820671081543
2.57083333333334	-3.97300720214844
2.57416666666667	-3.9663314819336
2.5775	-3.96347045898438
2.58083333333334	-3.96537780761719
2.58416666666667	-3.9663314819336
2.5875	-3.96299362182617
2.59083333333334	-3.95774841308594
2.59416666666667	-3.94821166992188
2.5975	-3.93199920654297
2.60083333333334	-3.90386581420899
2.60416666666667	-3.87954711914063
2.6075	-3.86381149291992
2.61083333333334	-3.85665893554688
2.61416666666667	-3.85427474975586
2.6175	-3.85475158691406
2.62083333333334	-3.8595199584961
2.62416666666667	-3.85808944702149
2.6275	-3.85189056396485
2.63083333333334	-3.84330749511719
2.63416666666667	-3.83329391479492
2.6375	-3.82375717163086
2.64083333333334	-3.81278991699219
2.64416666666667	-3.80373001098633
2.6475	-3.79657745361328
2.65083333333334	-3.79180908203125
2.65416666666667	-3.79037857055664
2.6575	-3.78561019897461
2.66083333333334	-3.77845764160156
2.66416666666667	-3.76510620117188
2.6675	-3.74507904052735
2.67083333333334	-3.71980667114258
2.67416666666667	-3.69358062744141
2.6775	-3.67546081542969
2.68083333333334	-3.66258621215821
2.68416666666667	-3.65543365478516
2.6875	-3.65400314331055
2.69083333333334	-3.65734100341797
2.69416666666667	-3.6611557006836
2.6975	-3.66497039794922
2.70083333333334	-3.66544723510742
2.70416666666667	-3.66067886352539
2.7075	-3.64828109741211
2.71083333333334	-3.62730026245117
2.71416666666667	-3.6001205444336
2.7175	-3.56721878051758
2.72083333333334	-3.5390853881836
2.72416666666667	-3.51667404174805
2.7275	-3.50141525268555
2.73083333333334	-3.49092483520508
2.73416666666667	-3.48901748657227
2.7375	-3.48663330078125
2.74083333333334	-3.47757339477539
2.74416666666667	-3.4637451171875
2.7475	-3.45087051391602
2.75083333333334	-3.43894958496094
2.75416666666667	-3.42464447021485
2.7575	-3.41129302978516
2.76083333333334	-3.41081619262696
2.76416666666667	-3.42082977294922
2.7675	-3.43513488769531
2.77083333333334	-3.4475326538086
2.77416666666667	-3.45897674560547
2.7775	-3.47185134887696
2.78083333333334	-3.4780502319336
2.78416666666667	-3.48186492919922
2.7875	-3.48281860351563
2.79083333333334	-3.48806381225586
2.79416666666667	-3.49473953247071
2.7975	-3.50189208984375
2.80083333333334	-3.51190567016602
2.80416666666667	-3.52144241333008
2.8075	-3.52907180786133
2.81083333333334	-3.53765487670899
2.81416666666667	-3.54862213134766
2.8175	-3.56292724609375
2.82083333333334	-3.57532501220703
2.82416666666667	-3.58629226684571
2.8275	-3.59487533569336
2.83083333333334	-3.60345840454102
2.83416666666667	-3.6158561706543
2.8375	-3.63206863403321
2.84083333333334	-3.65018844604492
2.84416666666667	-3.66973876953125
2.8475	-3.68833541870117
2.85083333333334	-3.70550155639649
2.85416666666667	-3.72028350830078
2.8575	-3.73268127441406
2.86083333333334	-3.74460220336914
2.86416666666667	-3.75223159790039
2.8675	-3.76224517822266
2.87083333333334	-3.77368927001953
2.87416666666667	-3.78704071044922
2.8775	-3.80039215087891
2.88083333333334	-3.81040573120117
2.88416666666667	-3.82375717163086
2.8875	-3.83615493774414
2.89083333333334	-3.84283065795899
2.89416666666667	-3.84235382080078
2.8975	-3.83853912353516
2.90083333333334	-3.83996963500977
2.90416666666667	-3.84664535522461
2.9075	-3.86142730712891
2.91083333333334	-3.88336181640625
2.91416666666667	-3.90720367431641
2.9175	-3.92770767211914
2.92083333333334	-3.93915176391602
2.92416666666667	-3.94344329833985
2.9275	-3.94344329833985
2.93083333333334	-3.93819808959961
2.93416666666667	-3.93486022949219
2.9375	-3.93390655517578
2.94083333333334	-3.9362907409668
2.94416666666667	-3.93724441528321
2.9475	-3.936767578125
2.95083333333334	-3.93819808959961
2.95416666666667	-3.93724441528321
2.9575	-3.93772125244141
2.96083333333334	-3.9362907409668
2.96416666666667	-3.9358139038086
2.9675	-3.9362907409668
2.97083333333334	-3.9362907409668
2.97416666666667	-3.93867492675781
2.9775	-3.94201278686524
2.98083333333334	-3.94582748413086
2.98416666666667	-3.94964218139649
2.9875	-3.95345687866211
2.99083333333334	-3.95679473876953
2.99416666666667	-3.95870208740235
2.9975	-3.95822525024414
3.00083333333334	-3.96060943603516
3.00416666666667	-3.96585464477539
3.0075	-3.97014617919922
3.01083333333334	-3.97300720214844
3.01416666666667	-3.97682189941406
3.0175	-3.98397445678711
3.02083333333334	-3.98778915405274
3.02416666666667	-3.98874282836914
3.0275	-3.99255752563477
3.03083333333334	-4.00209426879883
3.03416666666667	-4.00876998901367
3.0375	-4.00829315185547
3.04083333333334	-4.00304794311524
3.04416666666667	-4.00209426879883
3.0475	-3.99923324584961
3.05083333333334	-3.99446487426758
3.05416666666667	-3.98874282836914
3.0575	-3.98492813110352
3.06083333333334	-3.98588180541992
3.06416666666667	-3.9825439453125
3.0675	-3.98015975952149
3.07083333333334	-3.9825439453125
3.07416666666667	-3.99160385131836
3.0775	-4.00733947753906
3.08083333333334	-4.01926040649414
3.08416666666667	-4.03165817260742
3.0875	-4.04167175292969
3.09083333333334	-4.04453277587891
3.09416666666667	-4.04167175292969
3.0975	-4.03690338134766
3.10083333333334	-4.03881072998047
3.10416666666667	-4.04024124145508
3.1075	-4.03833389282227
3.11083333333334	-4.03928756713867
3.11416666666667	-4.04453277587891
3.1175	-4.04930114746094
3.12083333333334	-4.05120849609375
3.12416666666667	-4.05597686767578
3.1275	-4.06694412231446
3.13083333333334	-4.07505035400391
3.13416666666667	-4.07838821411133
3.1375	-4.07791137695313
3.14083333333334	-4.07552719116211
3.14416666666667	-4.0731430053711
3.1475	-4.06837463378906
3.15083333333334	-4.06455993652344
3.15416666666667	-4.05979156494141
3.1575	-4.05406951904297
3.16083333333334	-4.05168533325196
3.16416666666667	-4.05120849609375
3.1675	-4.04930114746094
3.17083333333334	-4.04644012451172
3.17416666666667	-4.04405593872071
3.1775	-4.04500961303711
3.18083333333334	-4.04453277587891
3.18416666666667	-4.03881072998047
3.1875	-4.03165817260742
3.19083333333334	-4.02927398681641
3.19416666666667	-4.03070449829102
3.1975	-4.03356552124024
3.20083333333334	-4.03785705566406
3.20416666666667	-4.04453277587891
3.2075	-4.05263900756836
3.21083333333334	-4.05645370483399
3.21416666666667	-4.05740737915039
3.2175	-4.05597686767578
3.22083333333334	-4.05168533325196
3.22416666666667	-4.0435791015625
3.2275	-4.03308868408203
3.23083333333334	-4.02593612670899
3.23416666666667	-4.02450561523438
3.2375	-4.02975082397461
3.24083333333334	-4.04119491577149
3.24416666666667	-4.05550003051758
3.2475	-4.06646728515625
3.25083333333334	-4.07028198242188
3.25416666666667	-4.06694412231446
3.2575	-4.06360626220703
3.26083333333334	-4.05597686767578
3.26416666666667	-4.04691696166992
3.2675	-4.04548645019531
3.27083333333334	-4.05263900756836
3.27416666666667	-4.06217575073242
3.2775	-4.06455993652344
3.28083333333334	-4.06932830810547
3.28416666666667	-4.07457351684571
3.2875	-4.07791137695313
3.29083333333334	-4.07743453979492
3.29416666666667	-4.08172607421875
3.2975	-4.09030914306641
3.30083333333334	-4.09746170043946
3.30416666666667	-4.1036605834961
3.3075	-4.10890579223633
3.31083333333334	-4.11367416381836
3.31416666666667	-4.11176681518555
3.3175	-4.10652160644531
3.32083333333334	-4.10079956054688
3.32416666666667	-4.09793853759766
3.3275	-4.09460067749024
3.33083333333334	-4.08649444580078
3.33416666666667	-4.07981872558594
3.3375	-4.07648086547852
3.34083333333334	-4.07791137695313
3.34416666666667	-4.07648086547852
3.3475	-4.07743453979492
3.35083333333334	-4.08506393432617
3.35416666666667	-4.09650802612305
3.3575	-4.10890579223633
3.36083333333334	-4.12034988403321
3.36416666666667	-4.12940979003906
3.3675	-4.1341781616211
3.37083333333334	-4.1346549987793
3.37416666666667	-4.13560867309571
3.3775	-4.13274765014649
3.38083333333334	-4.12511825561524
3.38416666666667	-4.1193962097168
3.3875	-4.119873046875
3.39083333333334	-4.12225723266602
3.39416666666667	-4.12130355834961
3.3975	-4.12273406982422
3.40083333333334	-4.12368774414063
3.40416666666667	-4.12178039550781
3.4075	-4.11558151245117
3.41083333333334	-4.11272048950196
3.41416666666667	-4.11510467529297
3.4175	-4.11796569824219
3.42083333333334	-4.119873046875
3.42416666666667	-4.12178039550781
3.4275	-4.12750244140625
3.43083333333334	-4.12988662719727
3.43416666666667	-4.12893295288086
3.4375	-4.12559509277344
3.44083333333334	-4.12416458129883
3.44416666666667	-4.12797927856446
3.4475	-4.12750244140625
3.45083333333334	-4.12845611572266
3.45416666666667	-4.12893295288086
3.4575	-4.1341781616211
3.46083333333334	-4.14466857910156
3.46416666666667	-4.15802001953125
3.4675	-4.17518615722656
3.47083333333334	-4.18758392333985
3.47416666666667	-4.19664382934571
3.4775	-4.19950485229492
3.48083333333334	-4.19664382934571
3.48416666666667	-4.18758392333985
3.4875	-4.17804718017578
3.49083333333334	-4.16946411132813
3.49416666666667	-4.16278839111328
3.4975	-4.15611267089844
3.50083333333334	-4.15134429931641
3.50416666666667	-4.1499137878418
3.5075	-4.1499137878418
3.51083333333334	-4.15086746215821
3.51416666666667	-4.14896011352539
3.5175	-4.14228439331055
3.52083333333334	-4.13084030151367
3.52416666666667	-4.119873046875
3.5275	-4.11081314086914
3.53083333333334	-4.10556793212891
3.53416666666667	-4.1041374206543
3.5375	-4.10699844360352
3.54083333333334	-4.10842895507813
3.54416666666667	-4.11033630371094
3.5475	-4.11272048950196
3.55083333333334	-4.11462783813477
3.55416666666667	-4.11367416381836
3.5575	-4.10938262939453
3.56083333333334	-4.11081314086914
3.56416666666667	-4.11367416381836
3.5675	-4.11796569824219
3.57083333333334	-4.1193962097168
3.57416666666667	-4.11844253540039
3.5775	-4.11796569824219
3.58083333333334	-4.11748886108399
3.58416666666667	-4.11081314086914
3.5875	-4.09555435180664
3.59083333333334	-4.07981872558594
3.59416666666667	-4.07028198242188
3.5975	-4.06837463378906
3.60083333333334	-4.06742095947266
3.60416666666667	-4.06885147094727
3.6075	-4.06932830810547
3.61083333333334	-4.07028198242188
3.61416666666667	-4.07075881958008
3.6175	-4.07123565673828
3.62083333333334	-4.06742095947266
3.62416666666667	-4.06265258789063
3.6275	-4.058837890625
3.63083333333334	-4.05502319335938
3.63416666666667	-4.04834747314453
3.6375	-4.03594970703125
3.64083333333334	-4.02927398681641
3.64416666666667	-4.02498245239258
3.6475	-4.0278434753418
3.65083333333334	-4.03213500976563
3.65416666666667	-4.03881072998047
3.6575	-4.0431022644043
3.66083333333334	-4.04167175292969
3.66416666666667	-4.03976440429688
3.6675	-4.03404235839844
3.67083333333334	-4.02688980102539
3.67416666666667	-4.01687622070313
3.6775	-4.00781631469727
3.68083333333334	-4.00114059448242
3.68416666666667	-3.99255752563477
3.6875	-3.97777557373047
3.69083333333334	-3.94964218139649
3.69416666666667	-3.91960144042969
3.6975	-3.88860702514649
3.70083333333334	-3.85522842407227
3.70416666666667	-3.80945205688477
3.7075	-3.75652313232422
3.71083333333334	-3.69930267333985
3.71416666666667	-3.6311149597168
3.7175	-3.54719161987305
3.72083333333334	-3.44944000244141
3.72416666666667	-3.34453582763672
3.7275	-3.22818756103516
3.73083333333334	-3.09610366821289
3.73416666666667	-2.94733047485352
3.7375	-2.78806686401367
3.74083333333334	-2.62022018432617
3.74416666666667	-2.44426727294922
3.7475	-2.26306915283203
3.75083333333334	-2.08091735839844
3.75416666666667	-1.9068717956543
3.7575	-1.73997879028321
3.76083333333334	-1.57785415649414
3.76416666666667	-1.42002105712891
3.7675	-1.27458572387696
3.77083333333334	-1.14679336547852
3.77416666666667	-1.03044509887696
3.7775	-0.918388366699219
3.78083333333334	-0.807762145996094
3.78416666666667	-0.700473785400391
3.7875	-0.594139099121094
3.79083333333334	-0.487804412841797
3.79416666666667	-0.376701354980469
3.7975	-0.258922576904297
3.80083333333334	-0.132083892822266
3.80416666666667	0.00429153442382813
3.8075	0.150680541992188
3.81083333333334	0.317573547363281
3.81416666666667	0.502586364746094
3.8175	0.703811645507813
3.82083333333334	0.914573669433594
3.82416666666667	1.13391876220703
3.8275	1.36470794677735
3.83083333333334	1.59978866577149
3.83416666666667	1.83582305908203
3.8375	2.06947326660156
3.84083333333334	2.29883193969727
3.84416666666667	2.52294540405274
3.8475	2.73370742797852
3.85083333333334	2.92348861694336
3.85416666666667	3.08609008789063
3.8575	3.21626663208008
3.86083333333334	3.30924987792969
3.86416666666667	3.35931777954102
3.8675	3.36503982543946
3.87083333333334	3.32164764404297
3.87416666666667	3.23772430419922
3.8775	3.1123161315918
3.88083333333334	2.94923782348633
3.88416666666667	2.75182723999024
3.8875	2.52628326416016
3.89083333333334	2.2883415222168
3.89416666666667	2.03704833984375
3.8975	1.77621841430664
3.90083333333334	1.50489807128906
3.90416666666667	1.22928619384766
3.9075	0.954151153564453
3.91083333333334	0.678062438964844
3.91416666666667	0.406742095947266
3.9175	0.143527984619141
3.92083333333334	-0.105857849121094
3.92416666666667	-0.347137451171875
3.9275	-0.580310821533203
3.93083333333334	-0.805854797363281
3.93416666666667	-1.01947784423828
3.9375	-1.22261047363281
3.94083333333334	-1.4190673828125
3.94416666666667	-1.60312652587891
3.9475	-1.77145004272461
3.95083333333334	-1.92546844482422
3.95416666666667	-2.07042694091797
3.9575	-2.20823287963867
3.96083333333334	-2.33507156372071
3.96416666666667	-2.45046615600586
3.9675	-2.55250930786133
3.97083333333334	-2.64310836791992
3.97416666666667	-2.72417068481446
3.9775	-2.79617309570313
3.98083333333334	-2.86006927490235
3.98416666666667	-2.91633605957031
3.9875	-2.97164916992188
3.99083333333334	-3.02505493164063
3.99416666666667	-3.07559967041016
3.9975	-3.12089920043946
4.00083333333334	-3.15952301025391
4.00416666666667	-3.19242477416992
4.0075	-3.2186508178711
4.01083333333334	-3.23724746704102
4.01416666666667	-3.2491683959961
4.0175	-3.25345993041992
4.02083333333334	-3.25489044189453
4.02416666666667	-3.25584411621094
4.0275	-3.25775146484375
4.03083333333334	-3.26251983642578
4.03416666666667	-3.26395034790039
4.0375	-3.25918197631836
4.04083333333334	-3.25345993041992
4.04416666666667	-3.24153900146485
4.0475	-3.22580337524414
4.05083333333334	-3.20243835449219
4.05416666666667	-3.18193435668946
4.0575	-3.16476821899414
4.06083333333334	-3.1428337097168
4.06416666666667	-3.11899185180664
4.0675	-3.09848785400391
4.07083333333334	-3.08084487915039
4.07416666666667	-3.05891036987305
4.0775	-3.03506851196289
4.08083333333334	-3.01408767700196
4.08416666666667	-2.99263000488281
4.0875	-2.96545028686524
4.09083333333334	-2.93636322021485
4.09416666666667	-2.90727615356446
4.0975	-2.8834342956543
4.10083333333334	-2.86388397216797
4.10416666666667	-2.8524398803711
4.1075	-2.84957885742188
4.11083333333334	-2.85053253173828
4.11416666666667	-2.85577774047852
4.1175	-2.86293029785156
4.12083333333334	-2.87580490112305
4.12416666666667	-2.89392471313477
4.1275	-2.91013717651367
4.13083333333334	-2.93064117431641
4.13416666666667	-2.95495986938477
4.1375	-2.98261642456055
4.14083333333334	-3.00788879394531
4.14416666666667	-3.02934646606446
4.1475	-3.05318832397461
4.15083333333334	-3.07893753051758
4.15416666666667	-3.1118392944336
4.1575	-3.14474105834961
4.16083333333334	-3.17573547363281
4.16416666666667	-3.20529937744141
4.1675	-3.23534011840821
4.17083333333334	-3.26776504516602
4.17416666666667	-3.29828262329102
4.1775	-3.33356857299805
4.18083333333334	-3.3717155456543
4.18416666666667	-3.40700149536133
4.1875	-3.43704223632813
4.19083333333334	-3.46231460571289
4.19416666666667	-3.48186492919922
4.1975	-3.49473953247071
4.20083333333334	-3.50475311279297
4.20416666666667	-3.51524353027344
4.2075	-3.52668762207031
4.21083333333334	-3.53002548217774
4.21416666666667	-3.53193283081055
4.2175	-3.52716445922852
4.22083333333334	-3.51762771606446
4.22416666666667	-3.50522994995117
4.2275	-3.48711013793946
4.23083333333334	-3.46565246582031
4.23416666666667	-3.43608856201172
4.2375	-3.41081619262696
4.24083333333334	-3.38554382324219
4.24416666666667	-3.35788726806641
4.2475	-3.33070755004883
4.25083333333334	-3.3106803894043
4.25416666666667	-3.29637527465821
4.2575	-3.27873229980469
4.26083333333334	-3.26204299926758
4.26416666666667	-3.25250625610352
4.2675	-3.25536727905274
4.27083333333334	-3.26251983642578
4.27416666666667	-3.27587127685547
4.2775	-3.29637527465821
4.28083333333334	-3.32498550415039
4.28416666666667	-3.35979461669922
4.2875	-3.39412689208985
4.29083333333334	-3.42750549316406
4.29416666666667	-3.46136093139649
4.2975	-3.49664688110352
4.30083333333334	-3.53193283081055
4.30416666666667	-3.56531143188477
4.3075	-3.60298156738281
4.31083333333334	-3.65161895751953
4.31416666666667	-3.70597839355469
4.3175	-3.76176834106446
4.32083333333334	-3.81612777709961
4.32416666666667	-3.8747787475586
4.3275	-3.92723083496094
4.33083333333334	-3.97205352783203
4.33416666666667	-4.01592254638672
4.3375	-4.06599044799805
4.34083333333334	-4.11653518676758
4.34416666666667	-4.16040420532227
4.3475	-4.20331954956055
4.35083333333334	-4.24623489379883
4.35416666666667	-4.2877197265625
4.3575	-4.32538986206055
4.36083333333334	-4.36449050903321
4.36416666666667	-4.40645217895508
4.3675	-4.44793701171875
4.37083333333334	-4.4851303100586
4.37416666666667	-4.51803207397461
4.3775	-4.5461654663086
4.38083333333334	-4.56905364990235
4.38416666666667	-4.58335876464844
4.3875	-4.59766387939453
4.39083333333334	-4.61578369140625
4.39416666666667	-4.63724136352539
4.3975	-4.65726852416992
4.40083333333334	-4.67300415039063
4.40416666666667	-4.69160079956055
4.4075	-4.70638275146485
4.41083333333334	-4.71353530883789
4.41416666666667	-4.71544265747071
4.4175	-4.71830368041992
4.42083333333334	-4.72450256347656
4.42416666666667	-4.73165512084961
4.4275	-4.73833084106446
4.43083333333334	-4.7454833984375
4.43416666666667	-4.74929809570313
4.4375	-4.75168228149414
4.44083333333334	-4.75072860717774
4.44416666666667	-4.74596023559571
4.4475	-4.74119186401367
4.45083333333334	-4.73880767822266
4.45416666666667	-4.73976135253906
4.4575	-4.74166870117188
4.46083333333334	-4.7445297241211
4.46416666666667	-4.7454833984375
4.4675	-4.74309921264649
4.47083333333334	-4.73642349243164
4.47416666666667	-4.7297477722168
4.4775	-4.72497940063477
4.48083333333334	-4.72164154052735
4.48416666666667	-4.71782684326172
4.4875	-4.70829010009766
4.49083333333334	-4.69827651977539
4.49416666666667	-4.68969345092774
4.4975	-4.68063354492188
4.50083333333334	-4.66442108154297
4.50416666666667	-4.64534759521485
4.5075	-4.62961196899414
4.51083333333334	-4.61530685424805
4.51416666666667	-4.59432601928711
4.5175	-4.57000732421875
4.52083333333334	-4.5466423034668
4.52416666666667	-4.52566146850586
4.5275	-4.50420379638672
4.53083333333334	-4.47654724121094
4.53416666666667	-4.45079803466797
4.5375	-4.4240951538086
4.54083333333334	-4.39691543579102
4.54416666666667	-4.36830520629883
4.5475	-4.34494018554688
4.55083333333334	-4.32920455932617
4.55416666666667	-4.31442260742188
4.5575	-4.29916381835938
4.56083333333334	-4.2877197265625
4.56416666666667	-4.28199768066406
4.5675	-4.27675247192383
4.57083333333334	-4.26435470581055
4.57416666666667	-4.25195693969727
4.5775	-4.24385070800781
4.58083333333334	-4.241943359375
4.58416666666667	-4.24671173095703
4.5875	-4.25434112548828
4.59083333333334	-4.2724609375
4.59416666666667	-4.29630279541016
4.5975	-4.31966781616211
4.60083333333334	-4.34064865112305
4.60416666666667	-4.35972213745117
4.6075	-4.38165664672852
4.61083333333334	-4.40645217895508
4.61416666666667	-4.43172454833985
4.6175	-4.45795059204102
4.62083333333334	-4.48036193847656
4.62416666666667	-4.50229644775391
4.6275	-4.52566146850586
4.63083333333334	-4.54950332641602
4.63416666666667	-4.57286834716797
4.6375	-4.59671020507813
4.64083333333334	-4.62388992309571
4.64416666666667	-4.65250015258789
4.6475	-4.67920303344727
4.65083333333334	-4.70495223999024
4.65416666666667	-4.73690032958985
4.6575	-4.77075576782227
4.66083333333334	-4.80365753173828
4.66416666666667	-4.83131408691406
4.6675	-4.85277175903321
4.67083333333334	-4.86850738525391
4.67416666666667	-4.87852096557617
4.6775	-4.88519668579102
4.68083333333334	-4.89187240600586
4.68416666666667	-4.90093231201172
4.6875	-4.91619110107422
4.69083333333334	-4.93478775024414
4.69416666666667	-4.95195388793946
4.6975	-4.96482849121094
4.70083333333334	-4.974365234375
4.70416666666667	-4.98151779174805
4.7075	-4.9886703491211
4.71083333333334	-4.9891471862793
4.71416666666667	-4.98676300048828
4.7175	-4.98199462890625
4.72083333333334	-4.98390197753906
4.72416666666667	-4.99010086059571
4.7275	-4.99439239501953
4.73083333333334	-4.99439239501953
4.73416666666667	-4.99391555786133
4.7375	-4.99916076660156
4.74083333333334	-5.00583648681641
4.74416666666667	-5.01012802124024
4.7475	-5.01346588134766
4.75083333333334	-5.0196647644043
4.75416666666667	-5.02634048461914
4.7575	-5.03110885620117
4.76083333333334	-5.03063201904297
4.76416666666667	-5.03015518188477
4.7675	-5.02538681030274
4.77083333333334	-5.02109527587891
4.77416666666667	-5.01298904418946
4.7775	-5.0048828125
4.78083333333334	-4.99582290649414
4.78416666666667	-4.98342514038086
4.7875	-4.974365234375
4.79083333333334	-4.96912002563477
4.79416666666667	-4.97055053710938
4.7975	-4.97198104858399
4.80083333333334	-4.97198104858399
4.80416666666667	-4.97055053710938
4.8075	-4.96912002563477
4.81083333333334	-4.96482849121094
4.81416666666667	-4.96244430541992
4.8175	-4.96244430541992
4.82083333333334	-4.97055053710938
4.82416666666667	-4.98199462890625
4.8275	-4.99296188354492
4.83083333333334	-5.00297546386719
4.83416666666667	-5.00869750976563
4.8375	-5.01155853271485
4.84083333333334	-5.01251220703125
4.84416666666667	-5.01823425292969
4.8475	-5.02729415893555
4.85083333333334	-5.03253936767578
4.85416666666667	-5.02872467041016
4.8575	-5.02347946166992
4.86083333333334	-5.02252578735352
4.86416666666667	-5.01728057861328
4.8675	-5.01203536987305
4.87083333333334	-5.01251220703125
4.87416666666667	-5.02347946166992
4.8775	-5.0344467163086
4.88083333333334	-5.03587722778321
4.88416666666667	-5.03349304199219
4.8875	-5.02967834472657
4.89083333333334	-5.03015518188477
4.89416666666667	-5.0349235534668
4.8975	-5.04493713378907
4.90083333333334	-5.05399703979492
4.90416666666667	-5.05733489990235
4.9075	-5.05876541137696
4.91083333333334	-5.05685806274414
4.91416666666667	-5.0506591796875
4.9175	-5.03683090209961
4.92083333333334	-5.02634048461914
4.92416666666667	-5.02586364746094
4.9275	-5.03301620483399
4.93083333333334	-5.04207611083985
4.93416666666667	-5.05208969116211
4.9375	-5.06258010864258
4.94083333333334	-5.07164001464844
4.94416666666667	-5.07831573486328
4.9475	-5.0802230834961
4.95083333333334	-5.07831573486328
4.95416666666667	-5.07497787475586
4.9575	-5.07640838623047
4.96083333333334	-5.08213043212891
4.96416666666667	-5.08689880371094
4.9675	-5.09262084960938
4.97083333333334	-5.10025024414063
4.97416666666667	-5.1116943359375
4.9775	-5.11932373046875
4.98083333333334	-5.12027740478516
4.98416666666667	-5.11455535888672
4.9875	-5.10644912719727
4.99083333333334	-5.09834289550782
4.99416666666667	-5.09309768676758
4.9975	-5.09166717529297
5.00083333333334	-5.09405136108399
5.00416666666667	-5.09786605834961
5.0075	-5.10311126708985
5.01083333333334	-5.10931015014649
5.01416666666667	-5.11312484741211
5.0175	-5.11646270751953
5.02083333333334	-5.12218475341797
5.02416666666667	-5.13505935668946
5.0275	-5.14984130859375
5.03083333333334	-5.15890121459961
5.03416666666667	-5.16033172607422
5.0375	-5.15985488891602
5.04083333333334	-5.16080856323242
5.04416666666667	-5.16223907470703
5.0475	-5.16080856323242
5.05083333333334	-5.16223907470703
5.05416666666667	-5.16939163208008
5.0575	-5.17749786376953
5.06083333333334	-5.18083572387696
5.06416666666667	-5.18083572387696
5.0675	-5.18417358398438
5.07083333333334	-5.19084930419922
5.07416666666667	-5.19752502441407
5.0775	-5.19704818725586
5.08083333333334	-5.19227981567383
5.08416666666667	-5.18608093261719
5.0875	-5.17940521240235
5.09083333333334	-5.16557693481446
5.09416666666667	-5.14698028564453
5.0975	-5.13410568237305
5.10083333333334	-5.12504577636719
5.10416666666667	-5.1107406616211
5.1075	-5.08785247802735
5.11083333333334	-5.06687164306641
5.11416666666667	-5.05208969116211
5.1175	-5.035400390625
5.12083333333334	-5.01394271850586
5.12416666666667	-4.99534606933594
5.1275	-4.98294830322266
5.13083333333334	-4.96816635131836
5.13416666666667	-4.95195388793946
5.1375	-4.93669509887696
5.14083333333334	-4.92191314697266
5.14416666666667	-4.90522384643555
5.1475	-4.88853454589844
5.15083333333334	-4.87422943115235
5.15416666666667	-4.85372543334961
5.1575	-4.83131408691406
5.16083333333334	-4.81557846069336
5.16416666666667	-4.8060417175293
5.1675	-4.79650497436524
5.17083333333334	-4.78219985961914
5.17416666666667	-4.77457046508789
5.1775	-4.77170944213867
5.18083333333334	-4.76932525634766
5.18416666666667	-4.76455688476563
5.1875	-4.76169586181641
5.19083333333334	-4.77027893066406
5.19416666666667	-4.78649139404297
5.1975	-4.8060417175293
5.20083333333334	-4.82559204101563
5.20416666666667	-4.8518180847168
5.2075	-4.88471984863281
5.21083333333334	-4.92000579833985
5.21416666666667	-4.95195388793946
5.2175	-4.98628616333008
5.22083333333334	-5.03015518188477
5.22416666666667	-5.0811767578125
5.2275	-5.12790679931641
5.23083333333334	-5.17082214355469
5.23416666666667	-5.2180290222168
5.2375	-5.26762008666992
5.24083333333334	-5.31864166259766
5.24416666666667	-5.36966323852539
5.2475	-5.4311752319336
5.25083333333334	-5.49840927124024
5.25416666666667	-5.56468963623047
5.2575	-5.63478469848633
5.26083333333334	-5.71250915527344
5.26416666666667	-5.80120086669922
5.2675	-5.89275360107422
5.27083333333334	-5.99145889282227
5.27416666666667	-6.09493255615235
5.2775	-6.19840621948242
5.28083333333334	-6.29329681396485
5.28416666666667	-6.38341903686524
5.2875	-6.47544860839844
5.29083333333334	-6.57224655151367
5.29416666666667	-6.67190551757813
5.2975	-6.77919387817383
5.30083333333334	-6.89840316772461
5.30416666666667	-7.02333450317383
5.3075	-7.14492797851563
5.31083333333334	-7.26079940795899
5.31416666666667	-7.37905502319336
5.3175	-7.49874114990235
5.32083333333334	-7.61747360229492
5.32416666666667	-7.73477554321289
5.3275	-7.85875320434571
5.33083333333334	-7.98511505126953
5.33416666666667	-8.11100006103516
5.3375	-8.23545455932617
5.34083333333334	-8.36181640625
5.34416666666667	-8.49103927612305
5.3475	-8.61883163452149
5.35083333333334	-8.74996185302735
5.35416666666667	-8.880615234375
5.3575	-9.00363922119141
5.36083333333334	-9.11808013916016
5.36416666666667	-9.22679901123047
5.3675	-9.33647155761719
5.37083333333334	-9.44852828979492
5.37416666666667	-9.56439971923828
5.3775	-9.68408584594727
5.38083333333334	-9.80138778686524
5.38416666666667	-9.91344451904297
5.3875	-10.0159645080567
5.39083333333334	-10.1060867309571
5.39416666666667	-10.1823806762696
5.3975	-10.2481842041016
5.40083333333334	-10.3063583374024
5.40416666666667	-10.3516578674317
5.4075	-10.3821754455567
5.41083333333334	-10.396957397461
5.41416666666667	-10.3926658630371
5.4175	-10.3697776794434
5.42083333333334	-10.3211402893067
5.42416666666667	-10.2477073669434
5.4275	-10.1509094238281
5.43083333333334	-10.0350379943848
5.43416666666667	-9.9029541015625
5.4375	-9.75179672241211
5.44083333333334	-9.58442687988281
5.44416666666667	-9.39989089965821
5.4475	-9.2000961303711
5.45083333333334	-8.9874267578125
5.45416666666667	-8.76474380493164
5.4575	-8.53347778320313
5.46083333333334	-8.29935073852539
5.46416666666667	-8.06856155395508
5.4675	-7.83777236938477
5.47083333333334	-7.60936737060547
5.47416666666667	-7.38286972045899
5.4775	-7.16733932495117
5.48083333333334	-6.96516036987305
5.48416666666667	-6.7744255065918
5.4875	-6.59656524658203
5.49083333333334	-6.42871856689453
5.49416666666667	-6.2708854675293
5.4975	-6.12068176269532
5.50083333333334	-5.97095489501953
5.50416666666667	-5.82456588745117
5.5075	-5.68962097167969
5.51083333333334	-5.56993484497071
5.51416666666667	-5.46789169311524
5.5175	-5.38158416748047
5.52083333333334	-5.31578063964844
5.52416666666667	-5.26523590087891
5.5275	-5.22089004516602
5.53083333333334	-5.17606735229492
5.53416666666667	-5.12790679931641
5.5375	-5.0811767578125
5.54083333333334	-5.03253936767578
5.54416666666667	-4.9886703491211
5.5475	-4.95433807373047
5.55083333333334	-4.93192672729492
5.55416666666667	-4.91762161254883
5.5575	-4.90331649780274
5.56083333333334	-4.89425659179688
5.56416666666667	-4.88567352294922
5.5675	-4.8818588256836
5.57083333333334	-4.87661361694336
5.57416666666667	-4.86898422241211
5.5775	-4.85944747924805
5.58083333333334	-4.84466552734375
5.58416666666667	-4.83322143554688
5.5875	-4.82225418090821
5.59083333333334	-4.81557846069336
5.59416666666667	-4.81128692626953
5.5975	-4.81319427490235
5.60083333333334	-4.81557846069336
5.60416666666667	-4.81367111206055
5.6075	-4.8060417175293
5.61083333333334	-4.79221343994141
5.61416666666667	-4.77361679077149
5.6175	-4.75215911865235
5.62083333333334	-4.73499298095703
5.62416666666667	-4.72259521484375
5.6275	-4.7144889831543
5.63083333333334	-4.71019744873047
5.63416666666667	-4.71258163452149
5.6375	-4.71639633178711
5.64083333333334	-4.72450256347656
5.64416666666667	-4.73403930664063
5.6475	-4.74071502685547
5.65083333333334	-4.74071502685547
5.65416666666667	-4.73403930664063
5.6575	-4.7292709350586
5.66083333333334	-4.72116470336914
5.66416666666667	-4.71162796020508
5.6675	-4.70495223999024
5.67083333333334	-4.70495223999024
5.67416666666667	-4.70781326293946
5.6775	-4.70685958862305
5.68083333333334	-4.70066070556641
5.68416666666667	-4.69398498535156
5.6875	-4.68778610229492
5.69083333333334	-4.68206405639649
5.69416666666667	-4.67872619628906
5.6975	-4.68206405639649
5.70083333333334	-4.69017028808594
5.70416666666667	-4.69398498535156
5.7075	-4.69398498535156
5.71083333333334	-4.69398498535156
5.71416666666667	-4.69684600830078
5.7175	-4.69350814819336
5.72083333333334	-4.6839714050293
5.72416666666667	-4.67300415039063
5.7275	-4.66775894165039
5.73083333333334	-4.6687126159668
5.73416666666667	-4.67586517333985
5.7375	-4.68730926513672
5.74083333333334	-4.69684600830078
5.74416666666667	-4.70495223999024
5.7475	-4.70495223999024
5.75083333333334	-4.69589233398438
5.75416666666667	-4.67872619628906
5.7575	-4.66442108154297
5.76083333333334	-4.65631484985352
5.76416666666667	-4.65726852416992
5.7675	-4.66156005859375
5.77083333333334	-4.66680526733399
5.77416666666667	-4.67109680175781
5.7775	-4.67395782470703
5.78083333333334	-4.68015670776367
5.78416666666667	-4.68873977661133
5.7875	-4.70161437988281
5.79083333333334	-4.70876693725586
5.79416666666667	-4.70924377441406
5.7975	-4.70495223999024
5.80083333333334	-4.69636917114258
5.80416666666667	-4.68540191650391
5.8075	-4.67205047607422
5.81083333333334	-4.66346740722656
5.81416666666667	-4.66203689575196
5.8175	-4.6682357788086
5.82083333333334	-4.67348098754883
5.82416666666667	-4.67109680175781
5.8275	-4.66728210449219
5.83083333333334	-4.66394424438477
5.83416666666667	-4.66346740722656
5.8375	-4.65869903564453
5.84083333333334	-4.65059280395508
5.84416666666667	-4.64677810668946
5.8475	-4.64487075805664
5.85083333333334	-4.64200973510742
5.85416666666667	-4.63628768920899
5.8575	-4.63247299194336
5.86083333333334	-4.63342666625977
5.86416666666667	-4.6381950378418
5.8675	-4.63962554931641
5.87083333333334	-4.64010238647461
5.87416666666667	-4.64010238647461
5.8775	-4.63962554931641
5.88083333333334	-4.63485717773438
5.88416666666667	-4.62532043457031
5.8875	-4.61959838867188
5.89083333333334	-4.61816787719727
5.89416666666667	-4.62055206298828
5.8975	-4.62436676025391
5.90083333333334	-4.62818145751953
5.90416666666667	-4.63294982910156
5.9075	-4.638671875
5.91083333333334	-4.64010238647461
5.91416666666667	-4.63199615478516
5.9175	-4.61530685424805
5.92083333333334	-4.59957122802735
5.92416666666667	-4.5919418334961
5.9275	-4.58526611328125
5.93083333333334	-4.5766830444336
5.93416666666667	-4.57239151000977
5.9375	-4.57477569580078
5.94083333333334	-4.58049774169922
5.94416666666667	-4.57906723022461
5.9475	-4.57382202148438
5.95083333333334	-4.57191467285156
5.95416666666667	-4.57429885864258
5.9575	-4.57572937011719
5.96083333333334	-4.57286834716797
5.96416666666667	-4.56953048706055
5.9675	-4.56619262695313
5.97083333333334	-4.56428527832031
5.97416666666667	-4.56094741821289
5.9775	-4.55904006958008
5.98083333333334	-4.55951690673828
5.98416666666667	-4.55808639526367
5.9875	-4.55474853515625
5.99083333333334	-4.54950332641602
5.99416666666667	-4.54568862915039
5.9975	-4.54092025756836
6.00083333333334	-4.53805923461914
6.00416666666667	-4.54282760620117
6.0075	-4.54902648925781
6.01083333333334	-4.55427169799805
6.01416666666667	-4.55236434936524
6.0175	-4.55427169799805
6.02083333333334	-4.56094741821289
6.02416666666667	-4.5619010925293
6.0275	-4.55999374389649
6.03083333333334	-4.55522537231446
6.03416666666667	-4.55188751220703
6.0375	-4.54330444335938
6.04083333333334	-4.5309066772461
6.04416666666667	-4.52089309692383
6.0475	-4.51374053955078
6.05083333333334	-4.51326370239258
6.05416666666667	-4.52041625976563
6.0575	-4.53329086303711
6.06083333333334	-4.54330444335938
6.06416666666667	-4.55284118652344
6.0675	-4.56047058105469
6.07083333333334	-4.56523895263672
6.07416666666667	-4.56428527832031
6.0775	-4.55760955810547
6.08083333333334	-4.55188751220703
6.08416666666667	-4.5466423034668
6.0875	-4.54235076904297
6.09083333333334	-4.53853607177735
6.09416666666667	-4.54044342041016
6.0975	-4.54473495483399
6.10083333333334	-4.54807281494141
6.10416666666667	-4.54902648925781
6.1075	-4.54854965209961
6.11083333333334	-4.54235076904297
6.11416666666667	-4.52995300292969
6.1175	-4.51898574829102
6.12083333333334	-4.5156478881836
6.12416666666667	-4.5161247253418
6.1275	-4.51755523681641
6.13083333333334	-4.52280044555664
6.13416666666667	-4.52995300292969
6.1375	-4.53710556030274
6.14083333333334	-4.53567504882813
6.14416666666667	-4.5313835144043
6.1475	-4.52852249145508
6.15083333333334	-4.52375411987305
6.15416666666667	-4.51946258544922
6.1575	-4.51374053955078
6.16083333333334	-4.51183319091797
6.16416666666667	-4.51231002807617
6.1675	-4.50611114501953
6.17083333333334	-4.5008659362793
6.17416666666667	-4.49705123901367
6.1775	-4.49895858764649
6.18083333333334	-4.50181961059571
6.18416666666667	-4.5013427734375
6.1875	-4.50515747070313
6.19083333333334	-4.51087951660156
6.19416666666667	-4.51707839965821
6.1975	-4.52136993408203
6.20083333333334	-4.52566146850586
6.20416666666667	-4.5313835144043
6.2075	-4.53376770019531
6.21083333333334	-4.53329086303711
6.21416666666667	-4.5309066772461
6.2175	-4.52518463134766
6.22083333333334	-4.51374053955078
6.22416666666667	-4.5008659362793
6.2275	-4.49752807617188
6.23083333333334	-4.50277328491211
6.23416666666667	-4.51087951660156
6.2375	-4.51469421386719
6.24083333333334	-4.5156478881836
6.24416666666667	-4.52184677124024
6.2475	-4.52566146850586
6.25083333333334	-4.52518463134766
6.25416666666667	-4.52375411987305
6.2575	-4.52709197998047
6.26083333333334	-4.53662872314453
6.26416666666667	-4.53901290893555
6.2675	-4.53710556030274
6.27083333333334	-4.52995300292969
6.27416666666667	-4.52184677124024
6.2775	-4.51469421386719
6.28083333333334	-4.50563430786133
6.28416666666667	-4.5008659362793
6.2875	-4.49800491333008
6.29083333333334	-4.5008659362793
6.29416666666667	-4.50706481933594
6.2975	-4.50944900512696
6.30083333333334	-4.51421737670899
6.30416666666667	-4.5156478881836
6.3075	-4.51707839965821
6.31083333333334	-4.51421737670899
6.31416666666667	-4.51326370239258
6.3175	-4.51183319091797
6.32083333333334	-4.50611114501953
6.32416666666667	-4.50277328491211
6.3275	-4.49848175048828
6.33083333333334	-4.49943542480469
6.33416666666667	-4.49514389038086
6.3375	-4.49466705322266
6.34083333333334	-4.49466705322266
6.34416666666667	-4.49228286743164
6.3475	-4.49037551879883
6.35083333333334	-4.48656082153321
6.35416666666667	-4.48465347290039
6.3575	-4.47940826416016
6.36083333333334	-4.47797775268555
6.36416666666667	-4.4851303100586
6.3675	-4.49228286743164
6.37083333333334	-4.49991226196289
6.37416666666667	-4.5003890991211
6.3775	-4.50181961059571
6.38083333333334	-4.49800491333008
6.38416666666667	-4.49180603027344
6.3875	-4.49037551879883
6.39083333333334	-4.48799133300781
6.39416666666667	-4.48942184448242
6.3975	-4.4856071472168
6.40083333333334	-4.48465347290039
6.40416666666667	-4.48131561279297
6.4075	-4.47559356689453
6.41083333333334	-4.47368621826172
6.41416666666667	-4.47225570678711
6.4175	-4.47702407836914
6.42083333333334	-4.47893142700196
6.42416666666667	-4.48083877563477
6.4275	-4.48083877563477
6.43083333333334	-4.47797775268555
6.43416666666667	-4.47654724121094
6.4375	-4.47416305541992
6.44083333333334	-4.47559356689453
6.44416666666667	-4.47893142700196
6.4475	-4.47797775268555
6.45083333333334	-4.47320938110352
6.45416666666667	-4.46319580078125
6.4575	-4.45413589477539
6.46083333333334	-4.44650650024414
6.46416666666667	-4.44173812866211
6.4675	-4.44316864013672
6.47083333333334	-4.45079803466797
6.47416666666667	-4.46224212646485
6.4775	-4.47225570678711
6.48083333333334	-4.48036193847656
6.48416666666667	-4.48369979858399
6.4875	-4.48656082153321
6.49083333333334	-4.48751449584961
6.49416666666667	-4.4851303100586
6.4975	-4.47940826416016
6.50083333333334	-4.47416305541992
6.50416666666667	-4.47225570678711
6.5075	-4.4698715209961
6.51083333333334	-4.46271896362305
6.51416666666667	-4.45699691772461
6.5175	-4.45699691772461
6.52083333333334	-4.46271896362305
6.52416666666667	-4.46701049804688
6.5275	-4.46367263793946
6.53083333333334	-4.45556640625
6.53416666666667	-4.44459915161133
6.5375	-4.43506240844727
6.54083333333334	-4.42314147949219
6.54416666666667	-4.41312789916992
6.5475	-4.4088363647461
6.55083333333334	-4.41408157348633
6.55416666666667	-4.4240951538086
6.5575	-4.43124771118164
6.56083333333334	-4.43506240844727
6.56416666666667	-4.43363189697266
6.5675	-4.42695617675781
6.57083333333334	-4.41789627075196
6.57416666666667	-4.41122055053711
6.5775	-4.40835952758789
6.58083333333334	-4.40788269042969
6.58416666666667	-4.40788269042969
6.5875	-4.41122055053711
6.59083333333334	-4.41646575927735
6.59416666666667	-4.4245719909668
6.5975	-4.43410873413086
6.60083333333334	-4.44221496582031
6.60416666666667	-4.45318222045899
6.6075	-4.46414947509766
6.61083333333334	-4.47368621826172
6.61416666666667	-4.48036193847656
6.6175	-4.47750091552735
6.62083333333334	-4.47511672973633
6.62416666666667	-4.47320938110352
6.6275	-4.47416305541992
6.63083333333334	-4.47273254394531
6.63416666666667	-4.46605682373047
6.6375	-4.46367263793946
6.64083333333334	-4.46414947509766
6.64416666666667	-4.46510314941406
6.6475	-4.46462631225586
6.65083333333334	-4.46462631225586
6.65416666666667	-4.47130203247071
6.6575	-4.48226928710938
6.66083333333334	-4.49323654174805
6.66416666666667	-4.49943542480469
[truncated: 2,506 more rows]
