# Supplementary material for: Phase-Specific Parameter Estimation in Chiral HPLC Using 1‑Site, 2‑Site Stochastic Models, and Unified Equation Approach
Source: Anal Chem. 2026 Apr 29;98(18):13925–39. doi: 10.1021/acs.analchem.6c01634 (PMC13177292; doi:10.1021/acs.analchem.6c01634)
Supplement: Supplementary file 2 [file ac6c01634_si_002.zip › SupportingInformation/03_data_allEluents/LORA_ACN_CELL2_06_10.CSV]

0.0015	-0.0057220458984375
0.00483333333333334	-0.00286102294921875
0.00816666666666667	-0.0095367431640625
0.0115	-0.0133514404296875
0.0148333333333334	-0.0181198120117188
0.0181666666666667	-0.0219345092773438
0.0215	-0.02288818359375
0.0248333333333334	-0.0243186950683594
0.0281666666666667	-0.0166893005371094
0.0315	-0.0176429748535156
0.0348333333333334	-0.0257492065429688
0.0381666666666667	-0.0357627868652344
0.0415	-0.0438690185546875
0.0448333333333334	-0.0491142272949219
0.0481666666666667	-0.0538825988769532
0.0515	-0.0500679016113282
0.0548333333333334	-0.03814697265625
0.0581666666666667	-0.0243186950683594
0.0615	-0.019073486328125
0.0648333333333334	-0.0147819519042969
0.0681666666666667	-0.0123977661132813
0.0715	-0.0104904174804688
0.0748333333333334	-0.00762939453125
0.0781666666666667	-0.011444091796875
0.0815	-0.00905990600585938
0.0848333333333334	-0.0133514404296875
0.0881666666666667	-0.0162124633789063
0.0915	-0.0224113464355469
0.0948333333333334	-0.0395774841308594
0.0981666666666667	-0.0576972961425782
0.1015	-0.0772476196289063
0.104833333333334	-0.0872611999511719
0.108166666666667	-0.0872611999511719
0.1115	-0.0834465026855469
0.114833333333334	-0.0677108764648438
0.118166666666667	-0.0505447387695313
0.1215	-0.0319480895996094
0.124833333333334	-0.0128746032714844
0.128166666666667	-0.00333786010742188
0.1315	-0.00238418579101563
0.134833333333334	-0.011444091796875
0.138166666666667	-0.0176429748535156
0.1415	-0.0176429748535156
0.144833333333334	-0.0214576721191406
0.148166666666667	-0.0247955322265625
0.1515	-0.0233650207519531
0.154833333333334	-0.0233650207519531
0.158166666666667	-0.019073486328125
0.1615	-0.0224113464355469
0.164833333333334	-0.0247955322265625
0.168166666666667	-0.0276565551757813
0.1715	-0.030517578125
0.174833333333334	-0.0214576721191406
0.178166666666667	-0.0171661376953125
0.1815	-0.0104904174804688
0.184833333333334	-0.00476837158203125
0.188166666666667	-0.00238418579101563
0.1915	-0.00429153442382813
0.194833333333334	-0.0181198120117188
0.198166666666667	-0.026702880859375
0.2015	-0.0295639038085938
0.204833333333334	-0.0319480895996094
0.208166666666667	-0.0295639038085938
0.2115	-0.0252723693847656
0.214833333333334	-0.0171661376953125
0.218166666666667	-0.0133514404296875
0.2215	-0.0209808349609375
0.224833333333334	-0.026702880859375
0.228166666666667	-0.0367164611816406
0.2315	-0.0476837158203125
0.234833333333334	-0.0514984130859375
0.238166666666667	-0.0510215759277344
0.2415	-0.0395774841308594
0.244833333333334	-0.0257492065429688
0.248166666666667	-0.0157356262207031
0.2515	-0.00619888305664063
0.254833333333334	-0.00715255737304688
0.258166666666667	-0.0057220458984375
0.2615	-0.0057220458984375
0.264833333333334	-0.0104904174804688
0.268166666666667	-0.00810623168945313
0.2715	-0.00667572021484375
0.274833333333334	0.00238418579101563
0.278166666666667	0.000476837158203125
0.2815	-0.00762939453125
0.284833333333334	-0.011444091796875
0.288166666666667	-0.0143051147460938
0.2915	-0.00905990600585938
0.294833333333334	-0.00905990600585938
0.298166666666667	0
0.3015	0.0138282775878906
0.304833333333334	0.0200271606445313
0.308166666666667	0.02288818359375
0.3115	0.0143051147460938
0.314833333333334	0.0109672546386719
0.318166666666667	-0.000476837158203125
0.3215	-0.0109672546386719
0.324833333333334	-0.011444091796875
0.328166666666667	-0.00858306884765625
0.3315	0.00238418579101563
0.334833333333334	0.00476837158203125
0.338166666666667	0.0100135803222656
0.3415	0.0128746032714844
0.344833333333334	0.0119209289550781
0.348166666666667	0.0133514404296875
0.3515	0.011444091796875
0.354833333333334	0.0143051147460938
0.358166666666667	0.0123977661132813
0.3615	0.00667572021484375
0.364833333333334	-0.0057220458984375
0.368166666666667	-0.0195503234863281
0.3715	-0.0205039978027344
0.374833333333334	-0.0200271606445313
0.378166666666667	-0.0143051147460938
0.3815	-0.0119209289550781
0.384833333333334	-0.003814697265625
0.388166666666667	0.0019073486328125
0.3915	-0.0019073486328125
0.394833333333334	-0.00429153442382813
0.398166666666667	-0.00476837158203125
0.4015	0.00333786010742188
0.404833333333334	0.00619888305664063
0.408166666666667	0.003814697265625
0.4115	0
0.414833333333334	-0.0019073486328125
0.418166666666667	-0.00429153442382813
0.4215	-0.011444091796875
0.424833333333334	-0.0143051147460938
0.428166666666667	-0.0128746032714844
0.4315	-0.00429153442382813
0.434833333333334	0
0.438166666666667	0.00524520874023438
0.4415	0.0095367431640625
0.444833333333334	0.00667572021484375
0.448166666666667	0.0019073486328125
0.4515	-0.00762939453125
0.454833333333334	-0.0104904174804688
0.458166666666667	-0.0181198120117188
0.4615	-0.0233650207519531
0.464833333333334	-0.0219345092773438
0.468166666666667	-0.0171661376953125
0.4715	-0.00905990600585938
0.474833333333334	-0.0152587890625
0.478166666666667	-0.0143051147460938
0.4815	-0.0104904174804688
0.484833333333334	-0.00143051147460938
0.488166666666667	0.000476837158203125
0.4915	0.00095367431640625
0.494833333333334	0.0138282775878906
0.498166666666667	0.0281333923339844
0.5015	0.0443458557128906
0.504833333333334	0.0519752502441407
0.508166666666667	0.0638961791992188
0.5115	0.0691413879394532
0.514833333333334	0.0705718994140625
0.518166666666667	0.0619888305664063
0.5215	0.049591064453125
0.524833333333334	0.0391006469726563
0.528166666666667	0.0271797180175781
0.5315	0.0166893005371094
0.534833333333334	0.000476837158203125
0.538166666666667	-0.00715255737304688
0.5415	-0.0104904174804688
0.544833333333334	-0.0104904174804688
0.548166666666667	-0.0104904174804688
0.5515	-0.0104904174804688
0.554833333333334	-0.0133514404296875
0.558166666666667	-0.0195503234863281
0.5615	-0.0205039978027344
0.564833333333334	-0.0195503234863281
0.568166666666667	-0.019073486328125
0.5715	-0.0238418579101563
0.574833333333334	-0.0224113464355469
0.578166666666667	-0.0209808349609375
0.5815	-0.0219345092773438
0.584833333333334	-0.0286102294921875
0.588166666666667	-0.0352859497070313
0.5915	-0.0324249267578125
0.594833333333334	-0.0333786010742188
0.598166666666667	-0.0329017639160156
0.6015	-0.0371932983398438
0.604833333333334	-0.0357627868652344
0.608166666666667	-0.0333786010742188
0.6115	-0.0362396240234375
0.614833333333334	-0.0348091125488281
0.618166666666667	-0.0367164611816406
0.6215	-0.0338554382324219
0.624833333333334	-0.0386238098144531
0.628166666666667	-0.0467300415039063
0.6315	-0.0467300415039063
0.634833333333334	-0.0433921813964844
0.638166666666667	-0.0338554382324219
0.6415	-0.0319480895996094
0.644833333333334	-0.0247955322265625
0.648166666666667	-0.019073486328125
0.6515	-0.011444091796875
0.654833333333334	-0.0100135803222656
0.658166666666667	-0.0123977661132813
0.6615	-0.0123977661132813
0.664833333333334	-0.00762939453125
0.668166666666667	0.00286102294921875
0.6715	0.0128746032714844
0.674833333333334	0.026702880859375
0.678166666666667	0.0391006469726563
0.6815	0.0476837158203125
0.684833333333334	0.0433921813964844
0.688166666666667	0.0362396240234375
0.6915	0.0238418579101563
0.694833333333334	0.011444091796875
0.698166666666667	-0.00429153442382813
0.7015	-0.0119209289550781
0.704833333333334	-0.0119209289550781
0.708166666666667	-0.00858306884765625
0.7115	-0.0100135803222656
0.714833333333334	-0.0152587890625
0.718166666666667	-0.0166893005371094
0.7215	-0.0176429748535156
0.724833333333334	-0.0166893005371094
0.728166666666667	-0.0176429748535156
0.7315	-0.0128746032714844
0.734833333333334	-0.00238418579101563
0.738166666666667	0.00619888305664063
0.7415	0.0119209289550781
0.744833333333334	0.011444091796875
0.748166666666667	0.0095367431640625
0.7515	0.00476837158203125
0.754833333333334	-0.00286102294921875
0.758166666666667	-0.0119209289550781
0.7615	-0.0233650207519531
0.764833333333334	-0.026702880859375
0.768166666666667	-0.0252723693847656
0.7715	-0.0214576721191406
0.774833333333334	-0.0200271606445313
0.778166666666667	-0.0143051147460938
0.7815	-0.00286102294921875
0.784833333333334	0.00619888305664063
0.788166666666667	0.0057220458984375
0.7915	0
0.794833333333334	-0.00619888305664063
0.798166666666667	-0.011444091796875
0.8015	-0.0209808349609375
0.804833333333334	-0.0276565551757813
0.808166666666667	-0.0271797180175781
0.8115	-0.0181198120117188
0.814833333333334	-0.0100135803222656
0.818166666666667	-0.00143051147460938
0.8215	0.00143051147460938
0.824833333333334	0.00286102294921875
0.828166666666667	-0.000476837158203125
0.8315	-0.00619888305664063
0.834833333333334	-0.0138282775878906
0.838166666666667	-0.0262260437011719
0.8415	-0.034332275390625
0.844833333333334	-0.0391006469726563
0.848166666666667	-0.0352859497070313
0.8515	-0.0324249267578125
0.854833333333334	-0.0247955322265625
0.858166666666667	-0.0185966491699219
0.8615	-0.0095367431640625
0.864833333333334	-0.00429153442382813
0.868166666666667	0.000476837158203125
0.8715	0.0100135803222656
0.874833333333334	0.0214576721191406
0.878166666666667	0.0319480895996094
0.8815	0.0276565551757813
0.884833333333334	0.0195503234863281
0.888166666666667	0.00667572021484375
0.8915	-0.0019073486328125
0.894833333333334	-0.0104904174804688
0.898166666666667	-0.0133514404296875
0.9015	-0.00715255737304688
0.904833333333334	-0.00286102294921875
0.908166666666667	-0.0019073486328125
0.9115	-0.0104904174804688
0.914833333333334	-0.0147819519042969
0.918166666666667	-0.019073486328125
0.9215	-0.0181198120117188
0.924833333333334	-0.0195503234863281
0.928166666666667	-0.0176429748535156
0.9315	-0.0119209289550781
0.934833333333333	-0.00524520874023438
0.938166666666667	-0.0019073486328125
0.9415	-0.00476837158203125
0.944833333333334	-0.00429153442382813
0.948166666666667	-0.00333786010742188
0.9515	-0.0057220458984375
0.954833333333334	-0.0143051147460938
0.958166666666667	-0.0205039978027344
0.9615	-0.02288818359375
0.964833333333334	-0.0247955322265625
0.968166666666667	-0.0300407409667969
0.9715	-0.030517578125
0.974833333333334	-0.0238418579101563
0.978166666666667	-0.0133514404296875
0.9815	-0.00524520874023438
0.984833333333334	0.000476837158203125
0.988166666666667	0.00762939453125
0.9915	0.011444091796875
0.994833333333334	0.00715255737304688
0.998166666666667	-0.00333786010742188
1.0015	-0.0166893005371094
1.00483333333334	-0.0243186950683594
1.00816666666667	-0.02288818359375
1.0115	-0.0147819519042969
1.01483333333334	-0.00238418579101563
1.01816666666667	0.00858306884765625
1.0215	0.0252723693847656
1.02483333333334	0.0400543212890625
1.02816666666667	0.0452995300292969
1.0315	0.0371932983398438
1.03483333333334	0.0281333923339844
1.03816666666667	0.0224113464355469
1.0415	0.0195503234863281
1.04483333333334	0.0104904174804688
1.04816666666667	0.0057220458984375
1.0515	0.00715255737304688
1.05483333333334	0.0147819519042969
1.05816666666667	0.0238418579101563
1.0615	0.0357627868652344
1.06483333333334	0.0543594360351563
1.06816666666667	0.064849853515625
1.0715	0.0691413879394532
1.07483333333334	0.064849853515625
1.07816666666667	0.0619888305664063
1.0815	0.0567436218261719
1.08483333333334	0.0491142272949219
1.08816666666667	0.0438690185546875
1.0915	0.0457763671875
1.09483333333334	0.0524520874023438
1.09816666666667	0.0519752502441407
1.1015	0.0443458557128906
1.10483333333334	0.0410079956054688
1.10816666666667	0.0481605529785156
1.1115	0.0548362731933594
1.11483333333334	0.0557899475097657
1.11816666666667	0.0567436218261719
1.1215	0.0553131103515625
1.12483333333334	0.0510215759277344
1.12816666666667	0.0405311584472656
1.1315	0.03814697265625
1.13483333333334	0.03814697265625
1.13816666666667	0.0391006469726563
1.1415	0.0443458557128906
1.14483333333334	0.0481605529785156
1.14816666666667	0.05340576171875
1.1515	0.05340576171875
1.15483333333334	0.0514984130859375
1.15816666666667	0.0491142272949219
1.1615	0.0481605529785156
1.16483333333334	0.0505447387695313
1.16816666666667	0.05340576171875
1.1715	0.0472068786621094
1.17483333333334	0.041961669921875
1.17816666666667	0.0367164611816406
1.1815	0.0338554382324219
1.18483333333334	0.0281333923339844
1.18816666666667	0.0185966491699219
1.1915	0.0152587890625
1.19483333333334	0.0057220458984375
1.19816666666667	-0.00429153442382813
1.2015	-0.0152587890625
1.20483333333334	-0.0219345092773438
1.20816666666667	-0.0247955322265625
1.2115	-0.0281333923339844
1.21483333333334	-0.0252723693847656
1.21816666666667	-0.0166893005371094
1.2215	-0.00858306884765625
1.22483333333334	-0.00619888305664063
1.22816666666667	-0.0119209289550781
1.2315	-0.0185966491699219
1.23483333333334	-0.0257492065429688
1.23816666666667	-0.0357627868652344
1.2415	-0.0433921813964844
1.24483333333334	-0.0472068786621094
1.24816666666667	-0.0429153442382813
1.2515	-0.0329017639160156
1.25483333333334	-0.0181198120117188
1.25816666666667	-0.00238418579101563
1.2615	0.0095367431640625
1.26483333333334	0.0152587890625
1.26816666666667	0.0133514404296875
1.2715	0.00429153442382813
1.27483333333334	-0.00524520874023438
1.27816666666667	-0.0152587890625
1.2815	-0.0200271606445313
1.28483333333334	-0.019073486328125
1.28816666666667	-0.0128746032714844
1.2915	-0.00476837158203125
1.29483333333334	-0.0019073486328125
1.29816666666667	0.00286102294921875
1.3015	0.0057220458984375
1.30483333333334	0.0019073486328125
1.30816666666667	-0.00762939453125
1.3115	-0.0166893005371094
1.31483333333334	-0.0214576721191406
1.31816666666667	-0.0233650207519531
1.3215	-0.0286102294921875
1.32483333333334	-0.0295639038085938
1.32816666666667	-0.0271797180175781
1.3315	-0.0205039978027344
1.33483333333334	-0.0109672546386719
1.33816666666667	-0.00429153442382813
1.3415	0.00286102294921875
1.34483333333334	0.00715255737304688
1.34816666666667	0.011444091796875
1.3515	0.0123977661132813
1.35483333333334	0.011444091796875
1.35816666666667	0.00143051147460938
1.3615	-0.0104904174804688
1.36483333333334	-0.0185966491699219
1.36816666666667	-0.0219345092773438
1.3715	-0.0243186950683594
1.37483333333334	-0.0333786010742188
1.37816666666667	-0.0371932983398438
1.3815	-0.0376701354980469
1.38483333333334	-0.0367164611816406
1.38816666666667	-0.0357627868652344
1.3915	-0.0333786010742188
1.39483333333334	-0.0281333923339844
1.39816666666667	-0.0224113464355469
1.4015	-0.0166893005371094
1.40483333333334	-0.011444091796875
1.40816666666667	-0.00905990600585938
1.4115	-0.0100135803222656
1.41483333333334	-0.0104904174804688
1.41816666666667	-0.0095367431640625
1.4215	-0.0057220458984375
1.42483333333334	-0.000476837158203125
1.42816666666667	0.00476837158203125
1.4315	0.0100135803222656
1.43483333333334	0.0128746032714844
1.43816666666667	0.0147819519042969
1.4415	0.0119209289550781
1.44483333333334	0.00858306884765625
1.44816666666667	0.003814697265625
1.4515	0
1.45483333333334	-0.00143051147460938
1.45816666666667	-0.00095367431640625
1.4615	0.00238418579101563
1.46483333333334	0.00286102294921875
1.46816666666667	0.00524520874023438
1.4715	0.0019073486328125
1.47483333333334	-0.0057220458984375
1.47816666666667	-0.0200271606445313
1.4815	-0.0295639038085938
1.48483333333334	-0.0324249267578125
1.48816666666667	-0.0290870666503906
1.4915	-0.02288818359375
1.49483333333334	-0.0147819519042969
1.49816666666667	-0.00238418579101563
1.5015	0.00715255737304688
1.50483333333334	0.0152587890625
1.50816666666667	0.0152587890625
1.5115	0.0100135803222656
1.51483333333334	0.0019073486328125
1.51816666666667	-0.00333786010742188
1.5215	-0.0123977661132813
1.52483333333334	-0.0238418579101563
1.52816666666667	-0.0329017639160156
1.5315	-0.0314712524414063
1.53483333333334	-0.0262260437011719
1.53816666666667	-0.0233650207519531
1.5415	-0.0219345092773438
1.54483333333334	-0.0209808349609375
1.54816666666667	-0.0195503234863281
1.5515	-0.02288818359375
1.55483333333334	-0.0257492065429688
1.55816666666667	-0.026702880859375
1.5615	-0.0247955322265625
1.56483333333334	-0.0219345092773438
1.56816666666667	-0.019073486328125
1.5715	-0.0147819519042969
1.57483333333334	-0.00905990600585938
1.57816666666667	-0.00667572021484375
1.5815	-0.00905990600585938
1.58483333333334	-0.0166893005371094
1.58816666666667	-0.0243186950683594
1.5915	-0.0286102294921875
1.59483333333334	-0.0290870666503906
1.59816666666667	-0.0252723693847656
1.6015	-0.0138282775878906
1.60483333333334	0.00667572021484375
1.60816666666667	0.0271797180175781
1.6115	0.0424385070800781
1.61483333333334	0.0553131103515625
1.61816666666667	0.0681877136230469
1.6215	0.0815391540527344
1.62483333333334	0.0872611999511719
1.62816666666667	0.095367431640625
1.6315	0.1068115234375
1.63483333333334	0.118255615234375
1.63816666666667	0.13113021850586
1.6415	0.142097473144531
1.64483333333334	0.158786773681641
1.64816666666667	0.170230865478516
1.6515	0.172138214111328
1.65483333333334	0.169754028320313
1.65816666666667	0.163078308105469
1.6615	0.153541564941406
1.66483333333334	0.135898590087891
1.66816666666667	0.118255615234375
1.6715	0.113010406494141
1.67483333333334	0.109672546386719
1.67816666666667	0.101089477539063
1.6815	0.0858306884765625
1.68483333333334	0.0743865966796875
1.68816666666667	0.064849853515625
1.6915	0.0529289245605469
1.69483333333334	0.0410079956054688
1.69816666666667	0.0352859497070313
1.7015	0.0362396240234375
1.70483333333334	0.0410079956054688
1.70816666666667	0.0462532043457031
1.7115	0.0491142272949219
1.71483333333334	0.0481605529785156
1.71816666666667	0.0395774841308594
1.7215	0.0252723693847656
1.72483333333334	0.003814697265625
1.72816666666667	-0.0133514404296875
1.7315	-0.0243186950683594
1.73483333333334	-0.030517578125
1.73816666666667	-0.0362396240234375
1.7415	-0.0414848327636719
1.74483333333334	-0.0452995300292969
1.74816666666667	-0.0510215759277344
1.7515	-0.0615119934082032
1.75483333333334	-0.0691413879394532
1.75816666666667	-0.0662803649902344
1.7615	-0.0500679016113282
1.76483333333334	-0.0295639038085938
1.76816666666667	-0.0095367431640625
1.7715	0.00762939453125
1.77483333333334	0.0157356262207031
1.77816666666667	0.0147819519042969
1.7815	0.00667572021484375
1.78483333333334	-0.00095367431640625
1.78816666666667	-0.0095367431640625
1.7915	-0.0157356262207031
1.79483333333334	-0.0195503234863281
1.79816666666667	-0.0233650207519531
1.8015	-0.0257492065429688
1.80483333333334	-0.0276565551757813
1.80816666666667	-0.0238418579101563
1.8115	-0.0181198120117188
1.81483333333334	-0.0100135803222656
1.81816666666667	0.000476837158203125
1.8215	0.00810623168945313
1.82483333333334	0.00905990600585938
1.82816666666667	0
1.8315	-0.0157356262207031
1.83483333333334	-0.0324249267578125
1.83816666666667	-0.0462532043457031
1.8415	-0.0562667846679688
1.84483333333334	-0.0624656677246094
1.84816666666667	-0.0658035278320313
1.8515	-0.0634193420410157
1.85483333333334	-0.0586509704589844
1.85816666666667	-0.0524520874023438
1.8615	-0.0476837158203125
1.86483333333334	-0.0457763671875
1.86816666666667	-0.0472068786621094
1.8715	-0.0514984130859375
1.87483333333334	-0.0576972961425782
1.87816666666667	-0.0591278076171875
1.8815	-0.06103515625
1.88483333333334	-0.0596046447753907
1.88816666666667	-0.057220458984375
1.8915	-0.049591064453125
1.89483333333334	-0.0410079956054688
1.89816666666667	-0.0395774841308594
1.9015	-0.0395774841308594
1.90483333333334	-0.041961669921875
1.90816666666667	-0.0414848327636719
1.9115	-0.0429153442382813
1.91483333333334	-0.0438690185546875
1.91816666666667	-0.0457763671875
1.9215	-0.0486373901367188
1.92483333333334	-0.0519752502441407
1.92816666666667	-0.0553131103515625
1.9315	-0.0567436218261719
1.93483333333334	-0.06103515625
1.93816666666667	-0.0643730163574219
1.9415	-0.0619888305664063
1.94483333333334	-0.0567436218261719
1.94816666666667	-0.0505447387695313
1.9515	-0.0462532043457031
1.95483333333334	-0.0395774841308594
1.95816666666667	-0.034332275390625
1.9615	-0.0352859497070313
1.96483333333334	-0.0362396240234375
1.96816666666667	-0.0333786010742188
1.9715	-0.0252723693847656
1.97483333333334	-0.0200271606445313
1.97816666666667	-0.0185966491699219
1.9815	-0.0157356262207031
1.98483333333334	-0.0143051147460938
1.98816666666667	-0.0200271606445313
1.9915	-0.0357627868652344
1.99483333333334	-0.057220458984375
1.99816666666667	-0.0710487365722657
2.0015	-0.0753402709960938
2.00483333333334	-0.0734329223632813
2.00816666666667	-0.0710487365722657
2.0115	-0.06866455078125
2.01483333333334	-0.0600814819335938
2.01816666666667	-0.0510215759277344
2.0215	-0.0476837158203125
2.02483333333334	-0.0481605529785156
2.02816666666667	-0.0486373901367188
2.0315	-0.0467300415039063
2.03483333333334	-0.0481605529785156
2.03816666666667	-0.0500679016113282
2.0415	-0.0500679016113282
2.04483333333334	-0.0500679016113282
2.04816666666667	-0.05340576171875
2.0515	-0.0586509704589844
2.05483333333334	-0.0624656677246094
2.05816666666667	-0.0605583190917969
2.0615	-0.0567436218261719
2.06483333333334	-0.05340576171875
2.06816666666667	-0.0486373901367188
2.0715	-0.0429153442382813
2.07483333333334	-0.0348091125488281
2.07816666666667	-0.0329017639160156
2.0815	-0.0362396240234375
2.08483333333334	-0.0443458557128906
2.08816666666667	-0.0472068786621094
2.0915	-0.0452995300292969
2.09483333333334	-0.0395774841308594
2.09816666666667	-0.0333786010742188
2.1015	-0.0300407409667969
2.10483333333334	-0.0300407409667969
2.10816666666667	-0.0329017639160156
2.1115	-0.0352859497070313
2.11483333333334	-0.0414848327636719
2.11816666666667	-0.0510215759277344
2.1215	-0.0634193420410157
2.12483333333334	-0.0720024108886719
2.12816666666667	-0.0815391540527344
2.1315	-0.0886917114257813
2.13483333333334	-0.0929832458496094
2.13816666666667	-0.0934600830078125
2.1415	-0.0910758972167969
2.14483333333334	-0.0858306884765625
2.14816666666667	-0.0805854797363281
2.1515	-0.0786781311035157
2.15483333333334	-0.0772476196289063
2.15816666666667	-0.0739097595214844
2.1615	-0.0700950622558594
2.16483333333334	-0.0691413879394532
2.16816666666667	-0.0658035278320313
2.1715	-0.0576972961425782
2.17483333333334	-0.0524520874023438
2.17816666666667	-0.0524520874023438
2.1815	-0.0524520874023438
2.18483333333334	-0.041961669921875
2.18816666666667	-0.0276565551757813
2.1915	-0.02288818359375
2.19483333333334	-0.0233650207519531
2.19816666666667	-0.0252723693847656
2.2015	-0.0276565551757813
2.20483333333334	-0.0414848327636719
2.20816666666667	-0.0615119934082032
2.2115	-0.0743865966796875
2.21483333333334	-0.0805854797363281
2.21816666666667	-0.08392333984375
2.2215	-0.0872611999511719
2.22483333333334	-0.0834465026855469
2.22816666666667	-0.0753402709960938
2.2315	-0.0681877136230469
2.23483333333334	-0.0643730163574219
2.23816666666667	-0.0624656677246094
2.2415	-0.0629425048828125
2.24483333333334	-0.0638961791992188
2.24816666666667	-0.0658035278320313
2.2515	-0.0691413879394532
2.25483333333334	-0.0734329223632813
2.25816666666667	-0.0762939453125
2.2615	-0.0739097595214844
2.26483333333334	-0.0705718994140625
2.26816666666667	-0.0691413879394532
2.2715	-0.0710487365722657
2.27483333333334	-0.0710487365722657
2.27816666666667	-0.0710487365722657
2.2815	-0.072479248046875
2.28483333333334	-0.0777244567871094
2.28816666666667	-0.0815391540527344
2.2915	-0.0824928283691406
2.29483333333334	-0.0767707824707032
2.29816666666667	-0.0729560852050782
2.3015	-0.0734329223632813
2.30483333333334	-0.0762939453125
2.30816666666667	-0.0772476196289063
2.3115	-0.0772476196289063
2.31483333333334	-0.0824928283691406
2.31816666666667	-0.0844001770019531
2.3215	-0.0786781311035157
2.32483333333334	-0.0662803649902344
2.32816666666667	-0.0586509704589844
2.3315	-0.0576972961425782
2.33483333333334	-0.0596046447753907
2.33816666666667	-0.0653266906738282
2.3415	-0.0729560852050782
2.34483333333334	-0.0824928283691406
2.34816666666667	-0.0896453857421875
2.3515	-0.0948905944824219
2.35483333333334	-0.0925064086914063
2.35816666666667	-0.0844001770019531
2.3615	-0.0762939453125
2.36483333333334	-0.0753402709960938
2.36816666666667	-0.0782012939453125
2.3715	-0.0734329223632813
2.37483333333334	-0.0691413879394532
2.37816666666667	-0.0700950622558594
2.3815	-0.0767707824707032
2.38483333333334	-0.0777244567871094
2.38816666666667	-0.0743865966796875
2.3915	-0.0786781311035157
2.39483333333334	-0.0853538513183594
2.39816666666667	-0.087738037109375
2.4015	-0.0815391540527344
2.40483333333334	-0.0767707824707032
2.40816666666667	-0.0743865966796875
2.4115	-0.0681877136230469
2.41483333333334	-0.0619888305664063
2.41816666666667	-0.0605583190917969
2.4215	-0.0658035278320313
2.42483333333334	-0.0691413879394532
2.42816666666667	-0.0667572021484375
2.4315	-0.0667572021484375
2.43483333333334	-0.072479248046875
2.43816666666667	-0.0772476196289063
2.4415	-0.0777244567871094
2.44483333333334	-0.0782012939453125
2.44816666666667	-0.0796318054199219
2.4515	-0.0753402709960938
2.45483333333334	-0.0619888305664063
2.45816666666667	-0.0510215759277344
2.4615	-0.0448226928710938
2.46483333333334	-0.0371932983398438
2.46816666666667	-0.030517578125
2.4715	-0.0271797180175781
2.47483333333334	-0.0324249267578125
2.47816666666667	-0.0324249267578125
2.4815	-0.0262260437011719
2.48483333333334	-0.0252723693847656
2.48816666666667	-0.0281333923339844
2.4915	-0.0391006469726563
2.49483333333334	-0.0457763671875
2.49816666666667	-0.0576972961425782
2.5015	-0.0782012939453125
2.50483333333334	-0.0996589660644531
2.50816666666667	-0.117301940917969
2.5115	-0.124931335449219
2.51483333333334	-0.125885009765625
2.51816666666667	-0.119209289550781
2.5215	-0.109672546386719
2.52483333333334	-0.100135803222656
2.52816666666667	-0.0910758972167969
2.5315	-0.0805854797363281
2.53483333333334	-0.0758171081542969
2.53816666666667	-0.0767707824707032
2.5415	-0.0743865966796875
2.54483333333334	-0.0681877136230469
2.54816666666667	-0.0629425048828125
2.5515	-0.0658035278320313
2.55483333333334	-0.06866455078125
2.55816666666667	-0.0681877136230469
2.5615	-0.0672340393066407
2.56483333333334	-0.0634193420410157
2.56816666666667	-0.0600814819335938
2.5715	-0.0562667846679688
2.57483333333334	-0.0538825988769532
2.57816666666667	-0.0514984130859375
2.5815	-0.0486373901367188
2.58483333333334	-0.0481605529785156
2.58816666666667	-0.0505447387695313
2.5915	-0.0519752502441407
2.59483333333334	-0.05340576171875
2.59816666666667	-0.057220458984375
2.6015	-0.0629425048828125
2.60483333333334	-0.0677108764648438
2.60816666666667	-0.0696182250976563
2.6115	-0.0662803649902344
2.61483333333334	-0.0624656677246094
2.61816666666667	-0.0591278076171875
2.6215	-0.0638961791992188
2.62483333333334	-0.0753402709960938
2.62816666666667	-0.0882148742675781
2.6315	-0.0972747802734375
2.63483333333334	-0.100135803222656
2.63816666666667	-0.0987052917480469
2.6415	-0.0929832458496094
2.64483333333334	-0.0834465026855469
2.64816666666667	-0.072479248046875
2.6515	-0.0643730163574219
2.65483333333334	-0.0576972961425782
2.65816666666667	-0.0543594360351563
2.6615	-0.0500679016113282
2.66483333333334	-0.049591064453125
2.66816666666667	-0.0529289245605469
2.6715	-0.0619888305664063
2.67483333333334	-0.0739097595214844
2.67816666666667	-0.0820159912109375
2.6815	-0.0858306884765625
2.68483333333334	-0.0805854797363281
2.68816666666667	-0.0734329223632813
2.6915	-0.0662803649902344
2.69483333333334	-0.06103515625
2.69816666666667	-0.0596046447753907
2.7015	-0.0629425048828125
2.70483333333334	-0.0748634338378907
2.70816666666667	-0.0834465026855469
2.7115	-0.0867843627929688
2.71483333333334	-0.0872611999511719
2.71816666666667	-0.087738037109375
2.7215	-0.08392333984375
2.72483333333334	-0.0734329223632813
2.72816666666667	-0.072479248046875
2.7315	-0.0805854797363281
2.73483333333334	-0.0891685485839844
2.73816666666667	-0.0882148742675781
2.7415	-0.0863075256347656
2.74483333333334	-0.0834465026855469
2.74816666666667	-0.0758171081542969
2.7515	-0.064849853515625
2.75483333333334	-0.0586509704589844
2.75816666666667	-0.0624656677246094
2.7615	-0.0705718994140625
2.76483333333334	-0.0772476196289063
2.76816666666667	-0.0791549682617188
2.7715	-0.0748634338378907
2.77483333333334	-0.0729560852050782
2.77816666666667	-0.0734329223632813
2.7815	-0.0710487365722657
2.78483333333334	-0.0691413879394532
2.78816666666667	-0.0681877136230469
2.7915	-0.072479248046875
2.79483333333334	-0.0705718994140625
2.79816666666667	-0.0643730163574219
2.8015	-0.0591278076171875
2.80483333333334	-0.0543594360351563
2.80816666666667	-0.0500679016113282
2.8115	-0.0462532043457031
2.81483333333334	-0.0476837158203125
2.81816666666667	-0.0524520874023438
2.8215	-0.0557899475097657
2.82483333333334	-0.06103515625
2.82816666666667	-0.0672340393066407
2.8315	-0.0743865966796875
2.83483333333334	-0.0762939453125
2.83816666666667	-0.0758171081542969
2.8415	-0.0777244567871094
2.84483333333334	-0.0805854797363281
2.84816666666667	-0.08392333984375
2.8515	-0.0853538513183594
2.85483333333334	-0.087738037109375
2.85816666666667	-0.0901222229003906
2.8615	-0.0882148742675781
2.86483333333334	-0.087738037109375
2.86816666666667	-0.0867843627929688
2.8715	-0.087738037109375
2.87483333333334	-0.0886917114257813
2.87816666666667	-0.087738037109375
2.8815	-0.0863075256347656
2.88483333333334	-0.0824928283691406
2.88816666666667	-0.0786781311035157
2.8915	-0.0734329223632813
2.89483333333334	-0.0634193420410157
2.89816666666667	-0.0591278076171875
2.9015	-0.0591278076171875
2.90483333333334	-0.0591278076171875
2.90816666666667	-0.0548362731933594
2.9115	-0.0510215759277344
2.91483333333334	-0.0576972961425782
2.91816666666667	-0.0600814819335938
2.9215	-0.0615119934082032
2.92483333333334	-0.0615119934082032
2.92816666666667	-0.0662803649902344
2.9315	-0.0677108764648438
2.93483333333334	-0.0629425048828125
2.93816666666667	-0.0662803649902344
2.9415	-0.0729560852050782
2.94483333333334	-0.0805854797363281
2.94816666666667	-0.0805854797363281
2.9515	-0.0786781311035157
2.95483333333334	-0.080108642578125
2.95816666666667	-0.0805854797363281
2.9615	-0.0805854797363281
2.96483333333334	-0.0820159912109375
2.96816666666667	-0.0896453857421875
2.9715	-0.0977516174316406
2.97483333333334	-0.095367431640625
2.97816666666667	-0.08392333984375
2.9815	-0.0696182250976563
2.98483333333334	-0.0596046447753907
2.98816666666667	-0.0538825988769532
2.9915	-0.0510215759277344
2.99483333333334	-0.06103515625
2.99816666666667	-0.0720024108886719
3.0015	-0.0786781311035157
3.00483333333334	-0.0753402709960938
3.00816666666667	-0.0667572021484375
3.0115	-0.0543594360351563
3.01483333333334	-0.0376701354980469
3.01816666666667	-0.0281333923339844
3.0215	-0.026702880859375
3.02483333333334	-0.0324249267578125
3.02816666666667	-0.0362396240234375
3.0315	-0.0410079956054688
3.03483333333334	-0.0443458557128906
3.03816666666667	-0.0448226928710938
3.0415	-0.041961669921875
3.04483333333334	-0.0386238098144531
3.04816666666667	-0.0362396240234375
3.0515	-0.0386238098144531
3.05483333333334	-0.0443458557128906
3.05816666666667	-0.0524520874023438
3.0615	-0.0553131103515625
3.06483333333334	-0.0562667846679688
3.06816666666667	-0.0591278076171875
3.0715	-0.0658035278320313
3.07483333333334	-0.0729560852050782
3.07816666666667	-0.0762939453125
3.0815	-0.0815391540527344
3.08483333333334	-0.0815391540527344
3.08816666666667	-0.0791549682617188
3.0915	-0.0696182250976563
3.09483333333334	-0.0586509704589844
3.09816666666667	-0.0433921813964844
3.1015	-0.0314712524414063
3.10483333333334	-0.0276565551757813
3.10816666666667	-0.0247955322265625
3.1115	-0.0171661376953125
3.11483333333334	-0.00524520874023438
3.11816666666667	0.00143051147460938
3.1215	0.00905990600585938
3.12483333333334	0.0214576721191406
3.12816666666667	0.0329017639160156
3.1315	0.0367164611816406
3.13483333333334	0.0391006469726563
3.13816666666667	0.0486373901367188
3.1415	0.05340576171875
3.14483333333334	0.0510215759277344
3.14816666666667	0.0481605529785156
3.1515	0.0505447387695313
3.15483333333334	0.0505447387695313
3.15816666666667	0.0429153442382813
3.1615	0.0395774841308594
3.16483333333334	0.041961669921875
3.16816666666667	0.0467300415039063
3.1715	0.0467300415039063
3.17483333333334	0.0476837158203125
3.17816666666667	0.0505447387695313
3.1815	0.0519752502441407
3.18483333333334	0.0514984130859375
3.18816666666667	0.0481605529785156
3.1915	0.0476837158203125
3.19483333333334	0.0472068786621094
3.19816666666667	0.0510215759277344
3.2015	0.0624656677246094
3.20483333333334	0.0786781311035157
3.20816666666667	0.0958442687988281
3.2115	0.113487243652344
3.21483333333334	0.140190124511719
3.21816666666667	0.175952911376953
3.2215	0.224590301513672
3.22483333333334	0.290870666503906
3.22816666666667	0.383377075195313
3.2315	0.504493713378907
3.23483333333334	0.655174255371094
3.23816666666667	0.83303451538086
3.2415	1.03759765625
3.24483333333334	1.2660026550293
3.24816666666667	1.51729583740235
3.2515	1.78766250610352
3.25483333333334	2.07376480102539
3.25816666666667	2.36749649047852
3.2615	2.65598297119141
3.26483333333334	2.93302536010742
3.26816666666667	3.1886100769043
3.2715	3.41129302978516
3.27483333333334	3.58772277832031
3.27816666666667	3.71694564819336
3.2815	3.80182266235352
3.28483333333334	3.83758544921875
3.28816666666667	3.81755828857422
3.2915	3.74841690063477
3.29483333333334	3.6458969116211
3.29816666666667	3.51715087890625
3.3015	3.36551666259766
3.30483333333334	3.20005416870117
3.30816666666667	3.03745269775391
3.3115	2.88867950439453
3.31483333333334	2.75421142578125
3.31816666666667	2.64167785644531
3.3215	2.5634765625
3.32483333333334	2.53677368164063
3.32816666666667	2.57730484008789
3.3315	2.70700454711914
3.33483333333334	2.94637680053711
3.33816666666667	3.3102035522461
3.3415	3.81135940551758
3.34483333333334	4.46891784667969
3.34816666666667	5.29670715332032
3.3515	6.28852844238282
3.35483333333334	7.42626190185547
3.35816666666667	8.68415832519531
3.3615	10.0216865539551
3.36483333333334	11.3840103149414
3.36816666666667	12.7048492431641
3.3715	13.9207839965821
3.37483333333334	14.9674415588379
3.37816666666667	15.7914161682129
3.3815	16.350269317627
3.38483333333334	16.6182518005371
3.38816666666667	16.592025756836
3.3915	16.2920951843262
3.39483333333334	15.7585144042969
3.39816666666667	15.035629272461
3.4015	14.1739845275879
3.40483333333334	13.2241249084473
3.40816666666667	12.2323036193848
3.4115	11.2352371215821
3.41483333333334	10.2534294128418
3.41816666666667	9.31167602539063
3.4215	8.42046737670899
3.42483333333334	7.58934020996094
3.42816666666667	6.81924819946289
3.4315	6.11162185668946
3.43483333333334	5.46360015869141
3.43816666666667	4.87422943115235
3.4415	4.34160232543946
3.44483333333334	3.86762619018555
3.44816666666667	3.4480094909668
3.4515	3.07750701904297
3.45483333333334	2.75325775146485
3.45816666666667	2.47669219970703
3.4615	2.2425651550293
3.46483333333334	2.04133987426758
3.46816666666667	1.86920166015625
3.4715	1.71804428100586
3.47483333333334	1.59025192260742
3.47816666666667	1.47628784179688
3.4815	1.37853622436524
3.48483333333334	1.2965202331543
3.48816666666667	1.23071670532227
3.4915	1.18064880371094
3.49483333333334	1.13964080810547
3.49816666666667	1.10626220703125
3.5015	1.07955932617188
3.50483333333334	1.05619430541992
3.50816666666667	1.03521347045899
3.5115	1.01280212402344
3.51483333333334	0.99325180053711
3.51816666666667	0.982761383056641
3.5215	0.978469848632813
3.52483333333334	0.975131988525391
3.52816666666667	0.97036361694336
3.5315	0.965118408203125
3.53483333333334	0.960350036621094
3.53816666666667	0.951290130615235
3.5415	0.941276550292969
3.54483333333334	0.933647155761719
3.54816666666667	0.926017761230469
3.5515	0.919342041015625
3.55483333333334	0.913143157958985
3.55816666666667	0.910282135009766
3.5615	0.904560089111328
3.56483333333334	0.895977020263672
3.56816666666667	0.890254974365235
3.5715	0.888824462890625
3.57483333333334	0.890254974365235
3.57816666666667	0.890254974365235
3.5815	0.89263916015625
3.58483333333334	0.896453857421875
3.58816666666667	0.900745391845703
3.5915	0.900745391845703
3.59483333333334	0.899791717529297
3.59816666666667	0.89406967163086
3.6015	0.882148742675781
3.60483333333334	0.867366790771485
3.60816666666667	0.852584838867188
3.6115	0.841140747070313
3.61483333333334	0.826835632324219
3.61816666666667	0.81777572631836
3.6215	0.819683074951172
3.62483333333334	0.828266143798828
3.62816666666667	0.834941864013672
3.6315	0.836372375488281
3.63483333333334	0.838756561279297
3.63816666666667	0.843048095703125
3.6415	0.845432281494141
3.64483333333334	0.847339630126953
3.64816666666667	0.851631164550781
3.6515	0.861644744873047
3.65483333333334	0.8697509765625
3.65816666666667	0.874042510986328
3.6615	0.875473022460938
3.66483333333334	0.880718231201172
3.66816666666667	0.897407531738281
3.6715	0.921249389648438
3.67483333333334	0.947952270507813
3.67816666666667	0.972747802734375
3.6815	0.996589660644531
3.68483333333334	1.01757049560547
3.68816666666667	1.03569030761719
3.6915	1.05333328247071
3.69483333333334	1.07622146606446
3.69816666666667	1.11150741577149
3.7015	1.15442276000977
3.70483333333334	1.20306015014649
3.70816666666667	1.24883651733399
3.7115	1.28602981567383
3.71483333333334	1.31797790527344
3.71816666666667	1.34325027465821
3.7215	1.36661529541016
3.72483333333334	1.38235092163086
3.72816666666667	1.39522552490235
3.7315	1.40905380249024
3.73483333333334	1.41954421997071
3.73816666666667	1.42335891723633
3.7415	1.42002105712891
3.74483333333334	1.41525268554688
3.74816666666667	1.40619277954102
3.7515	1.39760971069336
3.75483333333334	1.38711929321289
3.75816666666667	1.38044357299805
3.7615	1.36947631835938
3.76483333333334	1.35612487792969
3.76816666666667	1.34325027465821
3.7715	1.32989883422852
3.77483333333334	1.31654739379883
3.77816666666667	1.30128860473633
3.7815	1.29270553588867
3.78483333333334	1.28793716430664
3.78816666666667	1.28269195556641
3.7915	1.28173828125
3.79483333333334	1.28555297851563
3.79816666666667	1.29842758178711
3.8015	1.312255859375
3.80483333333334	1.3270378112793
3.80816666666667	1.34515762329102
3.8115	1.36756896972656
3.81483333333334	1.40094757080078
3.81816666666667	1.43575668334961
3.8215	1.47104263305664
3.82483333333334	1.49822235107422
3.82816666666667	1.5249252319336
3.8315	1.55115127563477
3.83483333333334	1.57451629638672
3.83816666666667	1.58786773681641
3.8415	1.59454345703125
3.84483333333334	1.60598754882813
3.84816666666667	1.61600112915039
3.8515	1.61552429199219
3.85483333333334	1.59931182861328
3.85816666666667	1.57880783081055
3.8615	1.55973434448242
3.86483333333334	1.53923034667969
3.86816666666667	1.51109695434571
3.8715	1.47199630737305
3.87483333333334	1.42288208007813
3.87816666666667	1.36804580688477
3.8815	1.30271911621094
3.88483333333334	1.23167037963867
3.88816666666667	1.15776062011719
3.8915	1.08957290649414
3.89483333333334	1.02901458740235
3.89816666666667	0.975608825683594
3.9015	0.930309295654297
3.90483333333334	0.888824462890625
3.90816666666667	0.846385955810547
3.9115	0.804424285888672
3.91483333333334	0.767230987548828
3.91816666666667	0.727176666259766
3.9215	0.684738159179688
3.92483333333334	0.636577606201172
3.92816666666667	0.598907470703125
3.9315	0.568389892578125
3.93483333333334	0.542640686035157
3.93816666666667	0.522136688232422
3.9415	0.506877899169922
3.94483333333334	0.501632690429688
3.94816666666667	0.493526458740235
3.9515	0.484943389892578
3.95483333333334	0.479221343994141
3.95816666666667	0.477313995361328
3.9615	0.476837158203125
3.96483333333334	0.476837158203125
3.96816666666667	0.48065185546875
3.9715	0.486850738525391
3.97483333333334	0.493049621582031
3.97816666666667	0.498294830322266
3.9815	0.506877899169922
3.98483333333334	0.514507293701172
3.98816666666667	0.520706176757813
3.9915	0.528335571289063
3.99483333333334	0.530242919921875
3.99816666666667	0.535011291503907
4.0015	0.536441802978516
4.00483333333334	0.541210174560547
4.00816666666667	0.545024871826172
4.0115	0.546455383300782
4.01483333333334	0.554084777832032
4.01816666666667	0.556468963623047
4.0215	0.559806823730469
4.02483333333334	0.559806823730469
4.02816666666667	0.561714172363282
4.0315	0.563621520996094
4.03483333333334	0.562667846679688
4.03816666666667	0.55837631225586
4.0415	0.554084777832032
4.04483333333334	0.551223754882813
4.04816666666667	0.54931640625
4.0515	0.545501708984375
4.05483333333334	0.539302825927735
4.05816666666667	0.541210174560547
4.0615	0.551223754882813
4.06483333333334	0.563144683837891
4.06816666666667	0.565528869628907
4.0715	0.568389892578125
4.07483333333334	0.569820404052735
4.07816666666667	0.567436218261719
4.0815	0.557422637939453
4.08483333333334	0.547885894775391
4.08816666666667	0.548839569091797
4.0915	0.553131103515625
4.09483333333334	0.560760498046875
4.09816666666667	0.566482543945313
4.1015	0.569343566894532
4.10483333333334	0.568866729736328
4.10816666666667	0.5645751953125
4.1115	0.560283660888672
4.11483333333334	0.563144683837891
4.11816666666667	0.57363510131836
4.1215	0.586509704589844
4.12483333333334	0.591754913330078
4.12816666666667	0.5950927734375
4.1315	0.597953796386719
4.13483333333334	0.592708587646485
4.13816666666667	0.582695007324219
4.1415	0.577449798583985
4.14483333333334	0.586986541748047
4.14816666666667	0.600814819335938
4.1515	0.613212585449219
4.15483333333334	0.627994537353516
4.15816666666667	0.639915466308594
4.1615	0.64992904663086
4.16483333333334	0.64849853515625
4.16816666666667	0.643253326416016
4.1715	0.636577606201172
4.17483333333334	0.630378723144532
4.17816666666667	0.630855560302735
4.1815	0.628471374511719
4.18483333333334	0.632286071777344
4.18816666666667	0.636100769042969
4.1915	0.642776489257813
4.19483333333334	0.64849853515625
4.19816666666667	0.653743743896485
4.2015	0.660896301269532
4.20483333333334	0.664710998535157
4.20816666666667	0.670909881591797
4.2115	0.676631927490235
4.21483333333334	0.677585601806641
4.21816666666667	0.668048858642578
4.2215	0.65755844116211
4.22483333333334	0.652790069580078
4.22816666666667	0.655651092529297
4.2315	0.656604766845703
4.23483333333334	0.654697418212891
4.23816666666667	0.655651092529297
4.2415	0.6561279296875
4.24483333333334	0.655174255371094
4.24816666666667	0.649452209472657
4.2515	0.647068023681641
4.25483333333334	0.650405883789063
4.25816666666667	0.653743743896485
4.2615	0.655651092529297
4.26483333333334	0.655174255371094
4.26816666666667	0.6561279296875
4.2715	0.651836395263672
4.27483333333334	0.643730163574219
4.27816666666667	0.63323974609375
4.2815	0.623226165771485
4.28483333333334	0.611305236816407
4.28816666666667	0.594139099121094
4.2915	0.579833984375
4.29483333333334	0.568389892578125
4.29816666666667	0.557422637939453
4.3015	0.547409057617188
4.30483333333334	0.539779663085938
4.30816666666667	0.535964965820313
4.3115	0.532150268554688
4.31483333333334	0.525474548339844
4.31816666666667	0.517845153808594
4.3215	0.510215759277344
4.32483333333334	0.505447387695313
4.32816666666667	0.500679016113282
4.3315	0.499248504638672
4.33483333333334	0.5035400390625
4.33816666666667	0.514984130859375
4.3415	0.524520874023438
4.34483333333334	0.523090362548828
4.34816666666667	0.514984130859375
4.3515	0.499725341796875
4.35483333333334	0.479221343994141
4.35816666666667	0.453472137451172
4.3615	0.42724609375
4.36483333333334	0.408649444580078
4.36816666666667	0.397682189941406
4.3715	0.393390655517578
4.37483333333334	0.393390655517578
4.37816666666667	0.397682189941406
4.3815	0.407218933105469
4.38483333333334	0.414848327636719
4.38816666666667	0.419139862060547
4.3915	0.419139862060547
4.39483333333334	0.414371490478516
4.39816666666667	0.405311584472656
4.4015	0.393390655517578
4.40483333333334	0.388145446777344
4.40816666666667	0.386238098144531
4.4115	0.393390655517578
4.41483333333334	0.403881072998047
4.41816666666667	0.415802001953125
4.4215	0.425815582275391
4.42483333333334	0.432491302490235
4.42816666666667	0.441074371337891
4.4315	0.451087951660156
4.43483333333334	0.463008880615235
4.43816666666667	0.478744506835938
4.4415	0.494480133056641
4.44483333333334	0.514984130859375
4.44816666666667	0.538349151611328
4.4515	0.557899475097657
4.45483333333334	0.577926635742188
4.45816666666667	0.599384307861328
4.4615	0.62704086303711
4.46483333333334	0.650882720947266
4.46816666666667	0.669956207275391
4.4715	0.688552856445313
4.47483333333334	0.708103179931641
4.47816666666667	0.727653503417969
4.4815	0.746726989746094
4.48483333333334	0.763893127441407
4.48816666666667	0.778675079345703
4.4915	0.785350799560547
4.49483333333334	0.781536102294922
4.49816666666667	0.775814056396485
4.5015	0.763416290283203
4.50483333333334	0.745773315429688
4.50816666666667	0.722885131835938
4.5115	0.699043273925782
4.51483333333334	0.679492950439453
4.51816666666667	0.6561279296875
4.5215	0.633716583251953
4.52483333333334	0.612735748291016
4.52816666666667	0.593185424804688
4.5315	0.57363510131836
4.53483333333334	0.55074691772461
4.53816666666667	0.523090362548828
4.5415	0.48971176147461
4.54483333333334	0.454425811767578
4.54816666666667	0.42104721069336
4.5515	0.387668609619141
4.55483333333334	0.355720520019531
4.55816666666667	0.323772430419922
4.5615	0.29134750366211
4.56483333333334	0.255107879638672
4.56816666666667	0.225543975830078
4.5715	0.203132629394531
4.57483333333334	0.186443328857422
4.57816666666667	0.170230865478516
4.5815	0.156402587890625
4.58483333333334	0.149726867675781
4.58816666666667	0.132560729980469
4.5915	0.113487243652344
4.59483333333334	0.0920295715332031
4.59816666666667	0.0753402709960938
4.6015	0.057220458984375
4.60483333333334	0.0352859497070313
4.60816666666667	0.0166893005371094
4.6115	-0.000476837158203125
4.61483333333334	-0.0157356262207031
4.61816666666667	-0.0271797180175781
4.6215	-0.0333786010742188
4.62483333333334	-0.03814697265625
4.62816666666667	-0.0433921813964844
4.6315	-0.0491142272949219
4.63483333333334	-0.0519752502441407
4.63816666666667	-0.06103515625
4.6415	-0.0696182250976563
4.64483333333334	-0.0758171081542969
4.64816666666667	-0.0805854797363281
4.6515	-0.0882148742675781
4.65483333333334	-0.101566314697266
4.65816666666667	-0.107288360595703
4.6615	-0.114917755126953
4.66483333333334	-0.123023986816406
4.66816666666667	-0.131607055664063
4.6715	-0.134944915771485
4.67483333333334	-0.132560729980469
4.67816666666667	-0.133991241455078
4.6815	-0.131607055664063
4.68483333333334	-0.128269195556641
4.68816666666667	-0.130176544189453
4.6915	-0.140190124511719
4.69483333333334	-0.15401840209961
4.69816666666667	-0.168800354003906
4.7015	-0.186443328857422
4.70483333333334	-0.206470489501953
4.70816666666667	-0.22268295288086
4.7115	-0.239849090576172
4.71483333333334	-0.257015228271485
4.71816666666667	-0.271797180175781
4.7215	-0.281333923339844
4.72483333333334	-0.2899169921875
4.72816666666667	-0.299930572509766
4.7315	-0.311374664306641
4.73483333333334	-0.321388244628906
4.73816666666667	-0.331878662109375
4.7415	-0.341892242431641
4.74483333333334	-0.35238265991211
4.74816666666667	-0.366687774658203
4.7515	-0.378608703613281
4.75483333333334	-0.39052963256836
4.75816666666667	-0.404834747314453
4.7615	-0.423908233642578
4.76483333333334	-0.442028045654297
4.76816666666667	-0.450611114501953
4.7715	-0.452518463134766
4.77483333333334	-0.459671020507813
4.77816666666667	-0.471591949462891
4.7815	-0.485897064208985
4.78483333333334	-0.500679016113282
4.78816666666667	-0.518798828125
4.7915	-0.541210174560547
4.79483333333334	-0.561237335205078
4.79816666666667	-0.581741333007813
4.8015	-0.596046447753907
4.80483333333334	-0.6103515625
4.80816666666667	-0.621795654296875
4.8115	-0.635623931884766
4.81483333333334	-0.64992904663086
4.81816666666667	-0.660419464111328
4.8215	-0.672340393066407
4.82483333333334	-0.682353973388672
4.82816666666667	-0.698089599609375
4.8315	-0.71859359741211
4.83483333333334	-0.740528106689453
4.83816666666667	-0.767230987548828
4.8415	-0.792980194091797
4.84483333333334	-0.820636749267578
4.84816666666667	-0.840187072753906
4.8515	-0.849246978759766
4.85483333333334	-0.856876373291016
4.85816666666667	-0.865936279296875
4.8615	-0.880241394042969
4.86483333333334	-0.896453857421875
4.86816666666667	-0.918865203857422
4.8715	-0.943660736083985
4.87483333333334	-0.964641571044922
4.87816666666667	-0.978469848632813
4.8815	-0.98562240600586
4.88483333333334	-0.990867614746094
4.88816666666667	-0.995159149169922
4.8915	-1.00231170654297
4.89483333333334	-1.00946426391602
4.89816666666667	-1.01900100708008
4.9015	-1.03330612182617
4.90483333333334	-1.0528564453125
4.90816666666667	-1.07336044311524
4.9115	-1.08718872070313
4.91483333333334	-1.0986328125
4.91816666666667	-1.10960006713867
4.9215	-1.12247467041016
4.92483333333334	-1.13725662231446
4.92816666666667	-1.15108489990235
4.9315	-1.16634368896485
4.93483333333334	-1.18160247802735
4.93816666666667	-1.19400024414063
4.9415	-1.20067596435547
4.94483333333334	-1.20067596435547
4.94816666666667	-1.19590759277344
4.9515	-1.190185546875
4.95483333333334	-1.18780136108399
4.95816666666667	-1.1897087097168
4.9615	-1.1892318725586
4.96483333333334	-1.18446350097656
4.96816666666667	-1.18064880371094
4.9715	-1.18017196655274
4.97483333333334	-1.17969512939453
4.97816666666667	-1.1739730834961
4.9815	-1.17158889770508
4.98483333333334	-1.1739730834961
4.98816666666667	-1.17969512939453
4.9915	-1.18446350097656
4.99483333333334	-1.18398666381836
4.99816666666667	-1.18827819824219
5.0015	-1.19447708129883
5.00483333333334	-1.19876861572266
5.00816666666667	-1.19733810424805
5.0115	-1.19495391845703
5.01483333333334	-1.19733810424805
5.01816666666667	-1.20115280151367
5.0215	-1.20162963867188
5.02483333333334	-1.20401382446289
5.02816666666667	-1.2049674987793
5.0315	-1.20973587036133
5.03483333333334	-1.21450424194336
5.03816666666667	-1.2202262878418
5.0415	-1.22356414794922
5.04483333333334	-1.22356414794922
5.04816666666667	-1.22833251953125
5.0515	-1.23310089111328
5.05483333333334	-1.2359619140625
5.05816666666667	-1.23834609985352
5.0615	-1.24406814575196
5.06483333333334	-1.25360488891602
5.06816666666667	-1.25646591186524
5.0715	-1.25312805175781
5.07483333333334	-1.25360488891602
5.07816666666667	-1.25694274902344
5.0815	-1.25932693481446
5.08483333333334	-1.25741958618164
5.08816666666667	-1.26028060913086
5.0915	-1.26791000366211
5.09483333333334	-1.27410888671875
5.09816666666667	-1.27553939819336
5.1015	-1.27363204956055
5.10483333333334	-1.27363204956055
5.10816666666667	-1.27601623535156
5.1115	-1.28030776977539
5.11483333333334	-1.28269195556641
5.11816666666667	-1.28459930419922
5.1215	-1.28746032714844
5.12483333333334	-1.28746032714844
5.12816666666667	-1.28698348999024
5.1315	-1.28841400146485
5.13483333333334	-1.29556655883789
5.13816666666667	-1.30605697631836
5.1415	-1.31893157958985
5.14483333333334	-1.33419036865235
5.14816666666667	-1.34754180908203
5.1515	-1.35898590087891
5.15483333333334	-1.36756896972656
5.15816666666667	-1.37710571289063
5.1615	-1.38473510742188
5.16483333333334	-1.39617919921875
5.16816666666667	-1.41620635986328
5.1715	-1.44052505493164
5.17483333333334	-1.4638900756836
5.17816666666667	-1.48248672485352
5.1815	-1.50060653686524
5.18483333333334	-1.51348114013672
5.18816666666667	-1.51968002319336
5.1915	-1.52206420898438
5.19483333333334	-1.52301788330078
5.19816666666667	-1.52826309204102
5.2015	-1.53446197509766
5.20483333333334	-1.54447555541992
5.20816666666667	-1.556396484375
5.2115	-1.57451629638672
5.21483333333334	-1.59835815429688
5.21816666666667	-1.62506103515625
5.2215	-1.65462493896485
5.22483333333334	-1.68323516845703
5.22816666666667	-1.71422958374024
5.2315	-1.74188613891602
5.23483333333334	-1.77335739135742
5.23816666666667	-1.80721282958985
5.2415	-1.84011459350586
5.24483333333334	-1.86872482299805
5.24816666666667	-1.89256668090821
5.2515	-1.91879272460938
5.25483333333334	-1.94263458251953
5.25816666666667	-1.96886062622071
5.2615	-2.00128555297852
5.26483333333334	-2.04324722290039
5.26816666666667	-2.08616256713867
5.2715	-2.12240219116211
5.27483333333334	-2.15291976928711
5.27816666666667	-2.18439102172852
5.2815	-2.21776962280274
5.28483333333334	-2.25591659545899
5.28816666666667	-2.29310989379883
5.2915	-2.32839584350586
5.29483333333334	-2.36558914184571
5.29816666666667	-2.40468978881836
5.3015	-2.44379043579102
5.30483333333334	-2.48098373413086
5.30816666666667	-2.52151489257813
5.3115	-2.56967544555664
5.31483333333334	-2.61783599853516
5.31816666666667	-2.66313552856446
5.3215	-2.70557403564453
5.32483333333334	-2.74801254272461
5.32816666666667	-2.79331207275391
5.3315	-2.84290313720703
5.33483333333334	-2.89487838745117
5.33816666666667	-2.94208526611328
5.3415	-2.98690795898438
5.34483333333334	-3.03173065185547
5.34816666666667	-3.07941436767578
5.3515	-3.12948226928711
5.35483333333334	-3.18431854248047
5.35816666666667	-3.24535369873047
5.3615	-3.30924987792969
5.36483333333334	-3.37600708007813
5.36816666666667	-3.44371795654297
5.3715	-3.509521484375
5.37483333333334	-3.57532501220703
5.37816666666667	-3.64303588867188
5.3815	-3.71313095092774
5.38483333333334	-3.78608703613281
5.38816666666667	-3.8595199584961
5.3915	-3.93962860107422
5.39483333333334	-4.01735305786133
5.39816666666667	-4.09746170043946
5.4015	-4.18376922607422
5.40483333333334	-4.27627563476563
5.40816666666667	-4.36925888061524
5.4115	-4.46033477783203
5.41483333333334	-4.55522537231446
5.41816666666667	-4.65202331542969
5.4215	-4.74643707275391
5.42483333333334	-4.83942031860352
5.42816666666667	-4.93907928466797
5.4315	-5.04493713378907
5.43483333333334	-5.14984130859375
5.43816666666667	-5.24759292602539
5.4415	-5.34152984619141
5.44483333333334	-5.43403625488282
5.44816666666667	-5.52415847778321
5.4515	-5.615234375
5.45483333333334	-5.70821762084961
5.45816666666667	-5.80596923828125
5.4615	-5.90801239013672
5.46483333333334	-6.01434707641602
5.46816666666667	-6.1182975769043
5.4715	-6.21366500854492
5.47483333333334	-6.30474090576172
5.47816666666667	-6.39581680297852
5.4815	-6.4840316772461
5.48483333333334	-6.56318664550782
5.48816666666667	-6.63805007934571
5.4915	-6.70719146728516
5.49483333333334	-6.77299499511719
5.49816666666667	-6.83069229125977
5.5015	-6.88314437866211
5.50483333333334	-6.93321228027344
5.50816666666667	-6.97755813598633
5.5115	-7.01570510864258
5.51483333333334	-7.04240798950196
5.51816666666667	-7.06243515014649
5.5215	-7.07149505615235
5.52483333333334	-7.07101821899414
5.52816666666667	-7.06624984741211
5.5315	-7.05766677856446
5.53483333333334	-7.04288482666016
5.53816666666667	-7.01570510864258
5.5415	-6.97755813598633
5.54483333333334	-6.92510604858399
5.54816666666667	-6.85405731201172
5.5515	-6.76774978637696
5.55483333333334	-6.67190551757813
5.55816666666667	-6.56795501708985
5.5615	-6.45065307617188
5.56483333333334	-6.31999969482422
5.56816666666667	-6.18171691894532
5.5715	-6.04438781738282
5.57483333333334	-5.90896606445313
5.57816666666667	-5.77116012573242
5.5815	-5.62715530395508
5.58483333333334	-5.48362731933594
5.58816666666667	-5.33819198608399
5.5915	-5.1875114440918
5.59483333333334	-5.02872467041016
5.59816666666667	-4.87279891967774
5.6015	-4.72497940063477
5.60483333333334	-4.5771598815918
5.60816666666667	-4.425048828125
5.6115	-4.27341461181641
5.61483333333334	-4.12702560424805
5.61816666666667	-3.97920608520508
5.6215	-3.8294792175293
5.62483333333334	-3.68642807006836
5.62816666666667	-3.55625152587891
5.6315	-3.43179702758789
5.63483333333334	-3.31354141235352
5.63816666666667	-3.20291519165039
5.6415	-3.10516357421875
5.64483333333334	-3.01694869995117
5.64816666666667	-2.93636322021485
5.6515	-2.85720825195313
5.65483333333334	-2.777099609375
5.65816666666667	-2.69746780395508
5.6615	-2.62117385864258
5.66483333333334	-2.5482177734375
5.66816666666667	-2.47478485107422
5.6715	-2.40564346313477
5.67483333333334	-2.34079360961914
5.67816666666667	-2.27594375610352
5.6815	-2.21061706542969
5.68483333333334	-2.14529037475586
5.68816666666667	-2.08616256713867
5.6915	-2.02560424804688
5.69483333333334	-1.96361541748047
5.69816666666667	-1.9073486328125
5.7015	-1.85918807983399
5.70483333333334	-1.81722640991211
5.70816666666667	-1.77526473999024
5.7115	-1.73377990722656
5.71483333333334	-1.69801712036133
5.71816666666667	-1.6632080078125
5.7215	-1.62363052368164
5.72483333333334	-1.58357620239258
5.72816666666667	-1.54542922973633
5.7315	-1.51634216308594
5.73483333333334	-1.49297714233399
5.73816666666667	-1.47533416748047
5.7415	-1.45816802978516
5.74483333333334	-1.43671035766602
5.74816666666667	-1.41048431396485
5.7515	-1.38330459594727
5.75483333333334	-1.35612487792969
5.75816666666667	-1.33132934570313
5.7615	-1.30844116210938
5.76483333333334	-1.28459930419922
5.76816666666667	-1.26314163208008
5.7715	-1.23691558837891
5.77483333333334	-1.20687484741211
5.77816666666667	-1.17588043212891
5.7815	-1.14822387695313
5.78483333333334	-1.1281967163086
5.78816666666667	-1.10721588134766
5.7915	-1.08385086059571
5.79483333333334	-1.05810165405274
5.79816666666667	-1.03378295898438
5.8015	-1.01327896118164
5.80483333333334	-0.994682312011719
5.80816666666667	-0.97799301147461
5.8115	-0.966072082519531
5.81483333333334	-0.957012176513672
5.81816666666667	-0.948905944824219
5.8215	-0.93841552734375
5.82483333333334	-0.920295715332031
5.82816666666667	-0.900745391845703
5.8315	-0.876903533935547
5.83483333333334	-0.853061676025391
5.83816666666667	-0.82540512084961
5.8415	-0.798225402832032
5.84483333333334	-0.777721405029297
5.84816666666667	-0.761032104492188
5.8515	-0.751018524169922
5.85483333333334	-0.743389129638672
5.85816666666667	-0.739097595214844
5.8615	-0.727653503417969
5.86483333333334	-0.706195831298828
5.86816666666667	-0.676155090332032
5.8715	-0.641822814941407
5.87483333333334	-0.608444213867188
5.87816666666667	-0.574588775634766
5.8815	-0.542163848876953
5.88483333333334	-0.514984130859375
5.88816666666667	-0.496387481689453
5.8915	-0.481605529785156
5.89483333333334	-0.464916229248047
5.89816666666667	-0.444412231445313
5.9015	-0.421524047851563
5.90483333333334	-0.395774841308594
5.90816666666667	-0.367164611816406
5.9115	-0.339984893798828
5.91483333333334	-0.313758850097656
5.91816666666667	-0.294208526611328
5.9215	-0.280380249023438
5.92483333333334	-0.272750854492188
5.92816666666667	-0.261783599853516
5.9315	-0.248432159423828
5.93483333333334	-0.232696533203125
5.93816666666667	-0.212669372558594
5.9415	-0.187873840332031
5.94483333333334	-0.162601470947266
5.94816666666667	-0.144004821777344
5.9515	-0.12350082397461
5.95483333333334	-0.104427337646485
5.95816666666667	-0.0863075256347656
5.9615	-0.0767707824707032
5.96483333333334	-0.0653266906738282
5.96816666666667	-0.0548362731933594
5.9715	-0.0491142272949219
5.97483333333334	-0.0457763671875
5.97816666666667	-0.0443458557128906
5.9815	-0.0386238098144531
5.98483333333334	-0.0400543212890625
5.98816666666667	-0.0410079956054688
5.9915	-0.0448226928710938
5.99483333333334	-0.0510215759277344
5.99816666666667	-0.0586509704589844
6.0015	-0.0643730163574219
6.00483333333334	-0.0643730163574219
6.00816666666667	-0.0638961791992188
6.0115	-0.06103515625
6.01483333333334	-0.0562667846679688
6.01816666666667	-0.0505447387695313
6.0215	-0.049591064453125
6.02483333333334	-0.0514984130859375
6.02816666666667	-0.0576972961425782
6.0315	-0.0653266906738282
6.03483333333334	-0.0767707824707032
6.03816666666667	-0.0886917114257813
6.0415	-0.0963211059570313
6.04483333333334	-0.100135803222656
6.04816666666667	-0.0996589660644531
6.0515	-0.0977516174316406
6.05483333333334	-0.0905990600585938
6.05816666666667	-0.0834465026855469
6.0615	-0.0810623168945313
6.06483333333334	-0.0863075256347656
6.06816666666667	-0.0939369201660156
6.0715	-0.100135803222656
6.07483333333334	-0.105381011962891
6.07816666666667	-0.110149383544922
6.0815	-0.112056732177735
6.08483333333334	-0.10824203491211
6.08816666666667	-0.104427337646485
6.0915	-0.105381011962891
6.09483333333334	-0.111103057861328
6.09816666666667	-0.118732452392578
6.1015	-0.122547149658203
6.10483333333334	-0.122547149658203
6.10816666666667	-0.116348266601563
6.1115	-0.109672546386719
6.11483333333334	-0.102519989013672
6.11816666666667	-0.0891685485839844
6.1215	-0.0758171081542969
6.12483333333334	-0.0696182250976563
6.12816666666667	-0.0710487365722657
6.1315	-0.0696182250976563
6.13483333333334	-0.0619888305664063
6.13816666666667	-0.0543594360351563
6.1415	-0.0514984130859375
6.14483333333334	-0.0457763671875
6.14816666666667	-0.0391006469726563
6.1515	-0.0329017639160156
6.15483333333334	-0.0309944152832031
6.15816666666667	-0.030517578125
6.1615	-0.0243186950683594
6.16483333333334	-0.0147819519042969
6.16816666666667	-0.003814697265625
6.1715	0.00619888305664063
6.17483333333334	0.0100135803222656
6.17816666666667	0.00667572021484375
6.1815	-0.0057220458984375
6.18483333333334	-0.0243186950683594
6.18816666666667	-0.0391006469726563
6.1915	-0.0467300415039063
6.19483333333334	-0.0462532043457031
6.19816666666667	-0.0405311584472656
6.2015	-0.0309944152832031
6.20483333333334	-0.0166893005371094
6.20816666666667	-0.003814697265625
6.2115	0.00143051147460938
6.21483333333334	0.00476837158203125
6.21816666666667	0.0057220458984375
6.2215	0.00858306884765625
6.22483333333334	0.0133514404296875
6.22816666666667	0.0209808349609375
6.2315	0.026702880859375
6.23483333333334	0.0281333923339844
6.23816666666667	0.0247955322265625
6.2415	0.0205039978027344
6.24483333333334	0.0119209289550781
6.24816666666667	0
6.2515	-0.00429153442382813
6.25483333333334	-0.00143051147460938
6.25816666666667	0.011444091796875
6.2615	0.0257492065429688
6.26483333333334	0.0357627868652344
6.26816666666667	0.0457763671875
6.2715	0.0486373901367188
6.27483333333334	0.0486373901367188
6.27816666666667	0.0424385070800781
6.2815	0.0338554382324219
6.28483333333334	0.0319480895996094
6.28816666666667	0.0309944152832031
6.2915	0.0371932983398438
6.29483333333334	0.0433921813964844
6.29816666666667	0.0538825988769532
6.3015	0.0672340393066407
6.30483333333334	0.0791549682617188
6.30816666666667	0.0925064086914063
6.3115	0.104427337646485
6.31483333333334	0.113487243652344
6.31816666666667	0.116825103759766
6.3215	0.112056732177735
6.32483333333334	0.103473663330078
6.32816666666667	0.0925064086914063
6.3315	0.0805854797363281
6.33483333333334	0.0715255737304688
6.33816666666667	0.0672340393066407
6.3415	0.0700950622558594
6.34483333333334	0.0782012939453125
6.34816666666667	0.0844001770019531
6.3515	0.0886917114257813
6.35483333333334	0.0934600830078125
6.35816666666667	0.103473663330078
6.3615	0.11444091796875
6.36483333333334	0.121116638183594
6.36816666666667	0.125408172607422
6.3715	0.127792358398438
6.37483333333334	0.128269195556641
6.37816666666667	0.125885009765625
6.3815	0.118732452392578
6.38483333333334	0.110626220703125
6.38816666666667	0.102043151855469
6.3915	0.0982284545898438
6.39483333333334	0.0987052917480469
6.39816666666667	0.101566314697266
6.4015	0.102996826171875
6.40483333333334	0.105857849121094
6.40816666666667	0.110149383544922
6.4115	0.112056732177735
6.41483333333334	0.105857849121094
6.41816666666667	0.0944137573242188
6.4215	0.0863075256347656
6.42483333333334	0.0810623168945313
6.42816666666667	0.0848770141601563
6.4315	0.095367431640625
6.43483333333334	0.110626220703125
6.43816666666667	0.1220703125
6.4415	0.127792358398438
6.44483333333334	0.133991241455078
6.44816666666667	0.13875961303711
6.4515	0.138282775878906
6.45483333333334	0.133991241455078
6.45816666666667	0.12969970703125
6.4615	0.129222869873047
6.46483333333334	0.128746032714844
6.46816666666667	0.123023986816406
6.4715	0.113487243652344
6.47483333333334	0.103950500488281
6.47816666666667	0.10061264038086
6.4815	0.10061264038086
6.48483333333334	0.0967979431152344
6.48816666666667	0.0905990600585938
6.4915	0.087738037109375
6.49483333333334	0.091552734375
6.49816666666667	0.095367431640625
6.5015	0.0958442687988281
6.50483333333334	0.0948905944824219
6.50816666666667	0.0944137573242188
6.5115	0.0987052917480469
6.51483333333334	0.102519989013672
6.51816666666667	0.103950500488281
6.5215	0.102996826171875
6.52483333333334	0.100135803222656
6.52816666666667	0.0972747802734375
6.5315	0.0925064086914063
6.53483333333334	0.0882148742675781
6.53816666666667	0.0863075256347656
6.5415	0.0891685485839844
6.54483333333334	0.0948905944824219
6.54816666666667	0.101089477539063
6.5515	0.1068115234375
6.55483333333334	0.10824203491211
6.55816666666667	0.1068115234375
6.5615	0.103950500488281
6.56483333333334	0.103473663330078
6.56816666666667	0.103950500488281
6.5715	0.100135803222656
6.57483333333334	0.0958442687988281
6.57816666666667	0.0929832458496094
6.5815	0.0934600830078125
6.58483333333334	0.0929832458496094
6.58816666666667	0.0934600830078125
6.5915	0.0996589660644531
6.59483333333334	0.104904174804688
6.59816666666667	0.106334686279297
6.6015	0.104427337646485
6.60483333333334	0.103950500488281
6.60816666666667	0.102043151855469
6.6115	0.09918212890625
6.61483333333334	0.0982284545898438
6.61816666666667	0.102043151855469
6.6215	0.103473663330078
6.62483333333334	0.101089477539063
6.62816666666667	0.09918212890625
6.6315	0.10061264038086
6.63483333333334	0.0977516174316406
6.63816666666667	0.0925064086914063
6.6415	0.0958442687988281
6.64483333333334	0.1068115234375
6.64816666666667	0.113010406494141
6.6515	0.111579895019531
6.65483333333334	0.110626220703125
6.65816666666667	0.112533569335938
6.6615	0.111103057861328
6.66483333333334	0.103473663330078
[truncated: 5,508 more rows]
