# Supplementary material for: Phase-Specific Parameter Estimation in Chiral HPLC Using 1‑Site, 2‑Site Stochastic Models, and Unified Equation Approach
Source: Anal Chem. 2026 Apr 29;98(18):13925–39. doi: 10.1021/acs.analchem.6c01634 (PMC13177292; doi:10.1021/acs.analchem.6c01634)
Supplement: Supplementary file 2 [file ac6c01634_si_002.zip › SupportingInformation/03_data_allEluents/LORA_ACN_CELL2_06_15.CSV]

0.000333333333333334	-0.0391006469726563
0.00366666666666667	-0.0433921813964844
0.007	-0.049591064453125
0.0103333333333334	-0.0481605529785156
0.0136666666666667	-0.0457763671875
0.017	-0.0452995300292969
0.0203333333333334	-0.0519752502441407
0.0236666666666667	-0.0581741333007813
0.027	-0.0591278076171875
0.0303333333333334	-0.0519752502441407
0.0336666666666667	-0.0414848327636719
0.037	-0.0309944152832031
0.0403333333333334	-0.019073486328125
0.0436666666666667	-0.0057220458984375
0.047	0.0019073486328125
0.0503333333333334	0.00238418579101563
0.0536666666666667	0.00095367431640625
0.057	0.00095367431640625
0.0603333333333334	-0.00095367431640625
0.0636666666666667	-0.00238418579101563
0.067	0.00238418579101563
0.0703333333333334	0.0109672546386719
0.0736666666666667	0.0157356262207031
0.077	0.0152587890625
0.0803333333333334	0.0109672546386719
0.0836666666666667	0.00286102294921875
0.087	-0.00762939453125
0.0903333333333334	-0.0162124633789063
0.0936666666666667	-0.0224113464355469
0.097	-0.0290870666503906
0.100333333333334	-0.0319480895996094
0.103666666666667	-0.0300407409667969
0.107	-0.0271797180175781
0.110333333333334	-0.0286102294921875
0.113666666666667	-0.0319480895996094
0.117	-0.0300407409667969
0.120333333333334	-0.0286102294921875
0.123666666666667	-0.0262260437011719
0.127	-0.0262260437011719
0.130333333333334	-0.0224113464355469
0.133666666666667	-0.019073486328125
0.137	-0.0209808349609375
0.140333333333334	-0.0252723693847656
0.143666666666667	-0.0357627868652344
0.147	-0.0462532043457031
0.150333333333334	-0.0586509704589844
0.153666666666667	-0.06866455078125
0.157	-0.0743865966796875
0.160333333333334	-0.0729560852050782
0.163666666666667	-0.0672340393066407
0.167	-0.0600814819335938
0.170333333333334	-0.0586509704589844
0.173666666666667	-0.0567436218261719
0.177	-0.0557899475097657
0.180333333333334	-0.0519752502441407
0.183666666666667	-0.0462532043457031
0.187	-0.0376701354980469
0.190333333333334	-0.0276565551757813
0.193666666666667	-0.0238418579101563
0.197	-0.0243186950683594
0.200333333333334	-0.0314712524414063
0.203666666666667	-0.0414848327636719
0.207	-0.0524520874023438
0.210333333333334	-0.064849853515625
0.213666666666667	-0.0720024108886719
0.217	-0.0767707824707032
0.220333333333334	-0.0700950622558594
0.223666666666667	-0.0596046447753907
0.227	-0.0491142272949219
0.230333333333334	-0.0391006469726563
0.233666666666667	-0.0281333923339844
0.237	-0.0152587890625
0.240333333333334	-0.0057220458984375
0.243666666666667	0.00524520874023438
0.247	0.0181198120117188
0.250333333333334	0.0300407409667969
0.253666666666667	0.0348091125488281
0.257	0.0324249267578125
0.260333333333334	0.0243186950683594
0.263666666666667	0.0119209289550781
0.267	-0.003814697265625
0.270333333333334	-0.0171661376953125
0.273666666666667	-0.0205039978027344
0.277	-0.0133514404296875
0.280333333333334	0.000476837158203125
0.283666666666667	0.0104904174804688
0.287	0.0171661376953125
0.290333333333334	0.026702880859375
0.293666666666667	0.030517578125
0.297	0.026702880859375
0.300333333333334	0.0157356262207031
0.303666666666667	0.0143051147460938
0.307	0.0162124633789063
0.310333333333334	0.0133514404296875
0.313666666666667	0.00333786010742188
0.317	-0.00333786010742188
0.320333333333334	-0.003814697265625
0.323666666666667	-0.00715255737304688
0.327	-0.0123977661132813
0.330333333333334	-0.0138282775878906
0.333666666666667	-0.00715255737304688
0.337	-0.00095367431640625
0.340333333333334	-0.003814697265625
0.343666666666667	-0.0119209289550781
0.347	-0.0138282775878906
0.350333333333334	-0.0095367431640625
0.353666666666667	-0.00524520874023438
0.357	-0.0019073486328125
0.360333333333334	0.00286102294921875
0.363666666666667	0.00619888305664063
0.367	0.0057220458984375
0.370333333333334	0.00143051147460938
0.373666666666667	-0.000476837158203125
0.377	-0.000476837158203125
0.380333333333334	0.00286102294921875
0.383666666666667	0.00858306884765625
0.387	0.0128746032714844
0.390333333333334	0.0171661376953125
0.393666666666667	0.0209808349609375
0.397	0.0247955322265625
0.400333333333334	0.0290870666503906
0.403666666666667	0.0300407409667969
0.407	0.030517578125
0.410333333333334	0.0329017639160156
0.413666666666667	0.0348091125488281
0.417	0.0329017639160156
0.420333333333334	0.0262260437011719
0.423666666666667	0.0214576721191406
0.427	0.0181198120117188
0.430333333333334	0.0147819519042969
0.433666666666667	0.00715255737304688
0.437	0.00143051147460938
0.440333333333334	0.00238418579101563
0.443666666666667	0.00905990600585938
0.447	0.0152587890625
0.450333333333334	0.0119209289550781
0.453666666666667	0.003814697265625
0.457	-0.003814697265625
0.460333333333334	-0.00810623168945313
0.463666666666667	-0.00715255737304688
0.467	-0.00238418579101563
0.470333333333334	0.0095367431640625
0.473666666666667	0.0257492065429688
0.477	0.041961669921875
0.480333333333334	0.0510215759277344
0.483666666666667	0.0519752502441407
0.487	0.0500679016113282
0.490333333333334	0.0462532043457031
0.493666666666667	0.0386238098144531
0.497	0.0324249267578125
0.500333333333334	0.0281333923339844
0.503666666666667	0.0276565551757813
0.507	0.0247955322265625
0.510333333333334	0.02288818359375
0.513666666666667	0.0252723693847656
0.517	0.0252723693847656
0.520333333333334	0.0233650207519531
0.523666666666667	0.0205039978027344
0.527	0.0238418579101563
0.530333333333334	0.0348091125488281
0.533666666666667	0.0505447387695313
0.537	0.0653266906738282
0.540333333333334	0.0753402709960938
0.543666666666667	0.0762939453125
0.547	0.072479248046875
0.550333333333334	0.0638961791992188
0.553666666666667	0.0543594360351563
0.557	0.0500679016113282
0.560333333333334	0.0519752502441407
0.563666666666667	0.0619888305664063
0.567	0.0710487365722657
0.570333333333334	0.0782012939453125
0.573666666666667	0.080108642578125
0.577	0.08392333984375
0.580333333333334	0.0863075256347656
0.583666666666667	0.08392333984375
0.587	0.0782012939453125
0.590333333333334	0.0729560852050782
0.593666666666667	0.0705718994140625
0.597	0.0624656677246094
0.600333333333334	0.0543594360351563
0.603666666666667	0.0481605529785156
0.607	0.049591064453125
0.610333333333334	0.0524520874023438
0.613666666666667	0.05340576171875
0.617	0.0553131103515625
0.620333333333334	0.0586509704589844
0.623666666666667	0.0634193420410157
0.627	0.0624656677246094
0.630333333333334	0.0596046447753907
0.633666666666667	0.0557899475097657
0.637	0.0510215759277344
0.640333333333334	0.0481605529785156
0.643666666666667	0.0486373901367188
0.647	0.0543594360351563
0.650333333333334	0.0567436218261719
0.653666666666667	0.0543594360351563
0.657	0.0472068786621094
0.660333333333334	0.0405311584472656
0.663666666666667	0.0348091125488281
0.667	0.0262260437011719
0.670333333333334	0.0166893005371094
0.673666666666667	0.0095367431640625
0.677	0.0100135803222656
0.680333333333334	0.00905990600585938
0.683666666666667	0.00905990600585938
0.687	0.0095367431640625
0.690333333333334	0.0181198120117188
0.693666666666667	0.0243186950683594
0.697	0.026702880859375
0.700333333333334	0.0314712524414063
0.703666666666667	0.0371932983398438
0.707	0.0443458557128906
0.710333333333334	0.0486373901367188
0.713666666666667	0.05340576171875
0.717	0.0600814819335938
0.720333333333334	0.0672340393066407
0.723666666666667	0.0691413879394532
0.727	0.0643730163574219
0.730333333333334	0.0553131103515625
0.733666666666667	0.049591064453125
0.737	0.0467300415039063
0.740333333333334	0.0433921813964844
0.743666666666667	0.0433921813964844
0.747	0.0438690185546875
0.750333333333334	0.049591064453125
0.753666666666667	0.0553131103515625
0.757	0.0591278076171875
0.760333333333334	0.06103515625
0.763666666666667	0.057220458984375
0.767	0.0524520874023438
0.770333333333334	0.0424385070800781
0.773666666666667	0.0357627868652344
0.777	0.0348091125488281
0.780333333333334	0.0376701354980469
0.783666666666667	0.0429153442382813
0.787	0.0433921813964844
0.790333333333334	0.0414848327636719
0.793666666666667	0.0338554382324219
0.797	0.0214576721191406
0.800333333333334	0.0095367431640625
0.803666666666667	0.00858306884765625
0.807	0.0176429748535156
0.810333333333334	0.034332275390625
0.813666666666667	0.0452995300292969
0.817	0.0567436218261719
0.820333333333334	0.0638961791992188
0.823666666666667	0.0638961791992188
0.827	0.057220458984375
0.830333333333334	0.0472068786621094
0.833666666666667	0.0457763671875
0.837	0.0405311584472656
0.840333333333334	0.0386238098144531
0.843666666666667	0.0386238098144531
0.847	0.0452995300292969
0.850333333333334	0.0586509704589844
0.853666666666667	0.0729560852050782
0.857	0.0858306884765625
0.860333333333334	0.0934600830078125
0.863666666666667	0.0944137573242188
0.867	0.0929832458496094
0.870333333333334	0.0858306884765625
0.873666666666667	0.0748634338378907
0.877	0.0662803649902344
0.880333333333334	0.0586509704589844
0.883666666666667	0.0529289245605469
0.887	0.0452995300292969
0.890333333333334	0.0443458557128906
0.893666666666667	0.0481605529785156
0.897	0.0510215759277344
0.900333333333334	0.0519752502441407
0.903666666666667	0.05340576171875
0.907	0.057220458984375
0.910333333333334	0.0600814819335938
0.913666666666667	0.0643730163574219
0.917	0.0691413879394532
0.920333333333334	0.0739097595214844
0.923666666666667	0.080108642578125
0.927	0.0882148742675781
0.930333333333334	0.0939369201660156
0.933666666666667	0.0901222229003906
0.937	0.0791549682617188
0.940333333333334	0.0710487365722657
0.943666666666667	0.0672340393066407
0.947	0.0629425048828125
0.950333333333334	0.0567436218261719
0.953666666666667	0.05340576171875
0.957	0.0553131103515625
0.960333333333334	0.0524520874023438
0.963666666666667	0.0424385070800781
0.967	0.0314712524414063
0.970333333333334	0.0252723693847656
0.973666666666667	0.0171661376953125
0.977	0.0133514404296875
0.980333333333334	0.0138282775878906
0.983666666666667	0.0224113464355469
0.987	0.030517578125
0.990333333333334	0.0319480895996094
0.993666666666667	0.0424385070800781
0.997	0.057220458984375
1.00033333333334	0.0758171081542969
1.00366666666667	0.0844001770019531
1.007	0.0829696655273438
1.01033333333334	0.0834465026855469
1.01366666666667	0.0824928283691406
1.017	0.0796318054199219
1.02033333333334	0.0743865966796875
1.02366666666667	0.0753402709960938
1.027	0.0848770141601563
1.03033333333334	0.0939369201660156
1.03366666666667	0.10061264038086
1.037	0.107288360595703
1.04033333333334	0.112533569335938
1.04366666666667	0.114917755126953
1.047	0.11587142944336
1.05033333333334	0.121116638183594
1.05366666666667	0.12350082397461
1.057	0.119686126708985
1.06033333333334	0.113964080810547
1.06366666666667	0.112533569335938
1.067	0.110626220703125
1.07033333333334	0.102996826171875
1.07366666666667	0.095367431640625
1.077	0.0920295715332031
1.08033333333334	0.0886917114257813
1.08366666666667	0.0829696655273438
1.087	0.0824928283691406
1.09033333333334	0.0891685485839844
1.09366666666667	0.09918212890625
1.097	0.103473663330078
1.10033333333334	0.107288360595703
1.10366666666667	0.108718872070313
1.107	0.1068115234375
1.11033333333334	0.101566314697266
1.11366666666667	0.0925064086914063
1.117	0.0872611999511719
1.12033333333334	0.0796318054199219
1.12366666666667	0.0715255737304688
1.127	0.0605583190917969
1.13033333333334	0.0510215759277344
1.13366666666667	0.0452995300292969
1.137	0.0391006469726563
1.14033333333334	0.0300407409667969
1.14366666666667	0.0195503234863281
1.147	0.011444091796875
1.15033333333334	0.0100135803222656
1.15366666666667	0.0157356262207031
1.157	0.0300407409667969
1.16033333333334	0.05340576171875
1.16366666666667	0.0791549682617188
1.167	0.0977516174316406
1.17033333333334	0.1068115234375
1.17366666666667	0.107288360595703
1.177	0.101566314697266
1.18033333333334	0.0901222229003906
1.18366666666667	0.0758171081542969
1.187	0.0653266906738282
1.19033333333334	0.0600814819335938
1.19366666666667	0.0567436218261719
1.197	0.0562667846679688
1.20033333333334	0.0581741333007813
1.20366666666667	0.0591278076171875
1.207	0.0600814819335938
1.21033333333334	0.0576972961425782
1.21366666666667	0.0596046447753907
1.217	0.0615119934082032
1.22033333333334	0.064849853515625
1.22366666666667	0.0696182250976563
1.227	0.0772476196289063
1.23033333333334	0.0891685485839844
1.23366666666667	0.0996589660644531
1.237	0.105857849121094
1.24033333333334	0.107288360595703
1.24366666666667	0.107765197753906
1.247	0.107765197753906
1.25033333333334	0.103473663330078
1.25366666666667	0.0958442687988281
1.257	0.0872611999511719
1.26033333333334	0.0834465026855469
1.26366666666667	0.0796318054199219
1.267	0.0743865966796875
1.27033333333334	0.0700950622558594
1.27366666666667	0.0662803649902344
1.277	0.0691413879394532
1.28033333333334	0.0715255737304688
1.28366666666667	0.0729560852050782
1.287	0.0762939453125
1.29033333333334	0.0786781311035157
1.29366666666667	0.0796318054199219
1.297	0.0758171081542969
1.30033333333334	0.0720024108886719
1.30366666666667	0.0696182250976563
1.307	0.0658035278320313
1.31033333333334	0.0653266906738282
1.31366666666667	0.0638961791992188
1.317	0.06103515625
1.32033333333334	0.0543594360351563
1.32366666666667	0.0505447387695313
1.327	0.049591064453125
1.33033333333334	0.0462532043457031
1.33366666666667	0.041961669921875
1.337	0.0405311584472656
1.34033333333334	0.0424385070800781
1.34366666666667	0.0438690185546875
1.347	0.0472068786621094
1.35033333333334	0.0557899475097657
1.35366666666667	0.0658035278320313
1.357	0.0739097595214844
1.36033333333334	0.0786781311035157
1.36366666666667	0.0786781311035157
1.367	0.0743865966796875
1.37033333333334	0.0662803649902344
1.37366666666667	0.0581741333007813
1.377	0.0557899475097657
1.38033333333334	0.0557899475097657
1.38366666666667	0.0524520874023438
1.387	0.049591064453125
1.39033333333334	0.0457763671875
1.39366666666667	0.0405311584472656
1.397	0.030517578125
1.40033333333334	0.0219345092773438
1.40366666666667	0.02288818359375
1.407	0.0252723693847656
1.41033333333334	0.0300407409667969
1.41366666666667	0.0386238098144531
1.417	0.0519752502441407
1.42033333333334	0.0643730163574219
1.42366666666667	0.072479248046875
1.427	0.0758171081542969
1.43033333333334	0.0748634338378907
1.43366666666667	0.0677108764648438
1.437	0.0567436218261719
1.44033333333334	0.0510215759277344
1.44366666666667	0.0433921813964844
1.447	0.0414848327636719
1.45033333333334	0.0462532043457031
1.45366666666667	0.0543594360351563
1.457	0.0576972961425782
1.46033333333334	0.0529289245605469
1.46366666666667	0.0538825988769532
1.467	0.0596046447753907
1.47033333333334	0.0662803649902344
1.47366666666667	0.0667572021484375
1.477	0.0662803649902344
1.48033333333334	0.0658035278320313
1.48366666666667	0.0672340393066407
1.487	0.0638961791992188
1.49033333333334	0.0553131103515625
1.49366666666667	0.0500679016113282
1.497	0.0553131103515625
1.50033333333334	0.0672340393066407
1.50366666666667	0.072479248046875
1.507	0.0710487365722657
1.51033333333334	0.0700950622558594
1.51366666666667	0.0734329223632813
1.517	0.0762939453125
1.52033333333334	0.0772476196289063
1.52366666666667	0.0786781311035157
1.527	0.0848770141601563
1.53033333333334	0.0891685485839844
1.53366666666667	0.0872611999511719
1.537	0.0820159912109375
1.54033333333334	0.0762939453125
1.54366666666667	0.0739097595214844
1.547	0.0691413879394532
1.55033333333334	0.0681877136230469
1.55366666666667	0.0715255737304688
1.557	0.0762939453125
1.56033333333334	0.0729560852050782
1.56366666666667	0.0662803649902344
1.567	0.0662803649902344
1.57033333333334	0.072479248046875
1.57366666666667	0.0810623168945313
1.577	0.0844001770019531
1.58033333333334	0.0948905944824219
1.58366666666667	0.106334686279297
1.587	0.112533569335938
1.59033333333334	0.112056732177735
1.59366666666667	0.114917755126953
1.597	0.128746032714844
1.60033333333334	0.146865844726563
1.60366666666667	0.165462493896485
1.607	0.18453598022461
1.61033333333334	0.202178955078125
1.61366666666667	0.213146209716797
1.617	0.214576721191406
1.62033333333334	0.213146209716797
1.62366666666667	0.211238861083985
1.627	0.205039978027344
1.63033333333334	0.191211700439453
1.63366666666667	0.17690658569336
1.637	0.1678466796875
1.64033333333334	0.16164779663086
1.64366666666667	0.153541564941406
1.647	0.14638900756836
1.65033333333334	0.144481658935547
1.65366666666667	0.14495849609375
1.657	0.1373291015625
1.66033333333334	0.120162963867188
1.66366666666667	0.105381011962891
1.667	0.0972747802734375
1.67033333333334	0.0920295715332031
1.67366666666667	0.0844001770019531
1.677	0.0782012939453125
1.68033333333334	0.0815391540527344
1.68366666666667	0.0886917114257813
1.687	0.0920295715332031
1.69033333333334	0.0882148742675781
1.69366666666667	0.0853538513183594
1.697	0.0867843627929688
1.70033333333334	0.0891685485839844
1.70366666666667	0.0891685485839844
1.707	0.0863075256347656
1.71033333333334	0.0882148742675781
1.71366666666667	0.0905990600585938
1.717	0.0905990600585938
1.72033333333334	0.0891685485839844
1.72366666666667	0.0891685485839844
1.727	0.0929832458496094
1.73033333333334	0.0972747802734375
1.73366666666667	0.102996826171875
1.737	0.107765197753906
1.74033333333334	0.106334686279297
1.74366666666667	0.100135803222656
1.747	0.0958442687988281
1.75033333333334	0.0963211059570313
1.75366666666667	0.0929832458496094
1.757	0.0905990600585938
1.76033333333334	0.0863075256347656
1.76366666666667	0.0853538513183594
1.767	0.0820159912109375
1.77033333333334	0.0777244567871094
1.77366666666667	0.0772476196289063
1.777	0.0772476196289063
1.78033333333334	0.0829696655273438
1.78366666666667	0.0858306884765625
1.787	0.0882148742675781
1.79033333333334	0.0863075256347656
1.79366666666667	0.0824928283691406
1.797	0.0810623168945313
1.80033333333334	0.0791549682617188
1.80366666666667	0.0758171081542969
1.807	0.0734329223632813
1.81033333333334	0.0753402709960938
1.81366666666667	0.0805854797363281
1.817	0.0815391540527344
1.82033333333334	0.0824928283691406
1.82366666666667	0.0872611999511719
1.827	0.095367431640625
1.83033333333334	0.103473663330078
1.83366666666667	0.112056732177735
1.837	0.1220703125
1.84033333333334	0.128269195556641
1.84366666666667	0.129222869873047
1.847	0.12969970703125
1.85033333333334	0.126361846923828
1.85366666666667	0.121116638183594
1.857	0.109672546386719
1.86033333333334	0.102996826171875
1.86366666666667	0.0996589660644531
1.867	0.0958442687988281
1.87033333333334	0.0901222229003906
1.87366666666667	0.0896453857421875
1.877	0.0967979431152344
1.88033333333334	0.103950500488281
1.88366666666667	0.107765197753906
1.887	0.108718872070313
1.89033333333334	0.108718872070313
1.89366666666667	0.103950500488281
1.897	0.0920295715332031
1.90033333333334	0.0748634338378907
1.90366666666667	0.0596046447753907
1.907	0.0505447387695313
1.91033333333334	0.0467300415039063
1.91366666666667	0.0472068786621094
1.917	0.0529289245605469
1.92033333333334	0.0615119934082032
1.92366666666667	0.0710487365722657
1.927	0.0772476196289063
1.93033333333334	0.0834465026855469
1.93366666666667	0.0834465026855469
1.937	0.080108642578125
1.94033333333334	0.0739097595214844
1.94366666666667	0.06866455078125
1.947	0.064849853515625
1.95033333333334	0.0600814819335938
1.95366666666667	0.0624656677246094
1.957	0.0677108764648438
1.96033333333334	0.0734329223632813
1.96366666666667	0.0715255737304688
1.967	0.0700950622558594
1.97033333333334	0.0705718994140625
1.97366666666667	0.0710487365722657
1.977	0.0696182250976563
1.98033333333334	0.0696182250976563
1.98366666666667	0.0782012939453125
1.987	0.08392333984375
1.99033333333334	0.0834465026855469
1.99366666666667	0.0753402709960938
1.997	0.0696182250976563
2.00033333333334	0.0658035278320313
2.00366666666667	0.0619888305664063
2.007	0.0629425048828125
2.01033333333334	0.0681877136230469
2.01366666666667	0.0734329223632813
2.017	0.0762939453125
2.02033333333334	0.0796318054199219
2.02366666666667	0.0815391540527344
2.027	0.0824928283691406
2.03033333333334	0.08392333984375
2.03366666666667	0.0920295715332031
2.037	0.103473663330078
2.04033333333334	0.110626220703125
2.04366666666667	0.111103057861328
2.047	0.105857849121094
2.05033333333334	0.0977516174316406
2.05366666666667	0.0882148742675781
2.057	0.0791549682617188
2.06033333333334	0.0762939453125
2.06366666666667	0.0772476196289063
2.067	0.0791549682617188
2.07033333333334	0.0777244567871094
2.07366666666667	0.0739097595214844
2.077	0.0681877136230469
2.08033333333334	0.06103515625
2.08366666666667	0.0596046447753907
2.087	0.0624656677246094
2.09033333333334	0.0672340393066407
2.09366666666667	0.0696182250976563
2.097	0.0705718994140625
2.10033333333334	0.06866455078125
2.10366666666667	0.0624656677246094
2.107	0.0529289245605469
2.11033333333334	0.0467300415039063
2.11366666666667	0.0410079956054688
2.117	0.0362396240234375
2.12033333333334	0.0314712524414063
2.12366666666667	0.030517578125
2.127	0.0348091125488281
2.13033333333334	0.0362396240234375
2.13366666666667	0.0371932983398438
2.137	0.0352859497070313
2.14033333333334	0.0376701354980469
2.14366666666667	0.0371932983398438
2.147	0.0367164611816406
2.15033333333334	0.0391006469726563
2.15366666666667	0.0452995300292969
2.157	0.0543594360351563
2.16033333333334	0.0615119934082032
2.16366666666667	0.0691413879394532
2.167	0.0710487365722657
2.17033333333334	0.0720024108886719
2.17366666666667	0.072479248046875
2.177	0.080108642578125
2.18033333333334	0.0867843627929688
2.18366666666667	0.0896453857421875
2.187	0.087738037109375
2.19033333333334	0.0815391540527344
2.19366666666667	0.0767707824707032
2.197	0.0677108764648438
2.20033333333334	0.0619888305664063
2.20366666666667	0.0638961791992188
2.207	0.0743865966796875
2.21033333333334	0.0867843627929688
2.21366666666667	0.0944137573242188
2.217	0.102519989013672
2.22033333333334	0.107765197753906
2.22366666666667	0.103473663330078
2.227	0.0934600830078125
2.23033333333334	0.0820159912109375
2.23366666666667	0.0762939453125
2.237	0.0677108764648438
2.24033333333334	0.0605583190917969
2.24366666666667	0.057220458984375
2.247	0.06103515625
2.25033333333334	0.06866455078125
2.25366666666667	0.0715255737304688
2.257	0.0739097595214844
2.26033333333334	0.0762939453125
2.26366666666667	0.0824928283691406
2.267	0.0853538513183594
2.27033333333334	0.0853538513183594
2.27366666666667	0.0820159912109375
2.277	0.0739097595214844
2.28033333333334	0.0605583190917969
2.28366666666667	0.0500679016113282
2.287	0.0472068786621094
2.29033333333334	0.0476837158203125
2.29366666666667	0.0519752502441407
2.297	0.057220458984375
2.30033333333334	0.064849853515625
2.30366666666667	0.0691413879394532
2.307	0.0672340393066407
2.31033333333334	0.064849853515625
2.31366666666667	0.0643730163574219
2.317	0.0667572021484375
2.32033333333334	0.0672340393066407
2.32366666666667	0.064849853515625
2.327	0.0629425048828125
2.33033333333334	0.0643730163574219
2.33366666666667	0.0677108764648438
2.337	0.0753402709960938
2.34033333333334	0.0872611999511719
2.34366666666667	0.09918212890625
2.347	0.107765197753906
2.35033333333334	0.109195709228516
2.35366666666667	0.106334686279297
2.357	0.0982284545898438
2.36033333333334	0.0853538513183594
2.36366666666667	0.0739097595214844
2.367	0.0662803649902344
2.37033333333334	0.0624656677246094
2.37366666666667	0.0634193420410157
2.377	0.0667572021484375
2.38033333333334	0.0748634338378907
2.38366666666667	0.0824928283691406
2.387	0.0886917114257813
2.39033333333334	0.0901222229003906
2.39366666666667	0.0848770141601563
2.397	0.080108642578125
2.40033333333334	0.0753402709960938
2.40366666666667	0.0743865966796875
2.407	0.0710487365722657
2.41033333333334	0.0743865966796875
2.41366666666667	0.0743865966796875
2.417	0.0739097595214844
2.42033333333334	0.06866455078125
2.42366666666667	0.0615119934082032
2.427	0.0567436218261719
2.43033333333334	0.0510215759277344
2.43366666666667	0.0529289245605469
2.437	0.05340576171875
2.44033333333334	0.0538825988769532
2.44366666666667	0.0514984130859375
2.447	0.0524520874023438
2.45033333333334	0.0600814819335938
2.45366666666667	0.0720024108886719
2.457	0.0858306884765625
2.46033333333334	0.0996589660644531
2.46366666666667	0.107765197753906
2.467	0.108718872070313
2.47033333333334	0.0996589660644531
2.47366666666667	0.0858306884765625
2.477	0.0767707824707032
2.48033333333334	0.0720024108886719
2.48366666666667	0.0767707824707032
2.487	0.0867843627929688
2.49033333333334	0.0967979431152344
2.49366666666667	0.102996826171875
2.497	0.101566314697266
2.50033333333334	0.105381011962891
2.50366666666667	0.110149383544922
2.507	0.112533569335938
2.51033333333334	0.112056732177735
2.51366666666667	0.112533569335938
2.517	0.114917755126953
2.52033333333334	0.107288360595703
2.52366666666667	0.0905990600585938
2.527	0.0700950622558594
2.53033333333334	0.0553131103515625
2.53366666666667	0.0472068786621094
2.537	0.0462532043457031
2.54033333333334	0.05340576171875
2.54366666666667	0.0638961791992188
2.547	0.0772476196289063
2.55033333333334	0.087738037109375
2.55366666666667	0.095367431640625
2.557	0.0963211059570313
2.56033333333334	0.0925064086914063
2.56366666666667	0.087738037109375
2.567	0.0834465026855469
2.57033333333334	0.0786781311035157
2.57366666666667	0.0720024108886719
2.577	0.0667572021484375
2.58033333333334	0.0658035278320313
2.58366666666667	0.0705718994140625
2.587	0.080108642578125
2.59033333333334	0.0896453857421875
2.59366666666667	0.10061264038086
2.597	0.111579895019531
2.60033333333334	0.117778778076172
2.60366666666667	0.117778778076172
2.607	0.110149383544922
2.61033333333334	0.104904174804688
2.61366666666667	0.100135803222656
2.617	0.0939369201660156
2.62033333333334	0.0886917114257813
2.62366666666667	0.0867843627929688
2.627	0.0886917114257813
2.63033333333334	0.091552734375
2.63366666666667	0.0958442687988281
2.637	0.0996589660644531
2.64033333333334	0.102519989013672
2.64366666666667	0.0996589660644531
2.647	0.0939369201660156
2.65033333333334	0.087738037109375
2.65366666666667	0.0805854797363281
2.657	0.072479248046875
2.66033333333334	0.0677108764648438
2.66366666666667	0.0700950622558594
2.667	0.0767707824707032
2.67033333333334	0.0805854797363281
2.67366666666667	0.0844001770019531
2.677	0.091552734375
2.68033333333334	0.09918212890625
2.68366666666667	0.105857849121094
2.687	0.107765197753906
2.69033333333334	0.111579895019531
2.69366666666667	0.113964080810547
2.697	0.116825103759766
2.70033333333334	0.112533569335938
2.70366666666667	0.105857849121094
2.707	0.0996589660644531
2.71033333333334	0.0925064086914063
2.71366666666667	0.0896453857421875
2.717	0.0910758972167969
2.72033333333334	0.0977516174316406
2.72366666666667	0.107288360595703
2.727	0.115394592285156
2.73033333333334	0.124454498291016
2.73366666666667	0.127315521240235
2.737	0.1220703125
2.74033333333334	0.114917755126953
2.74366666666667	0.107765197753906
2.747	0.103950500488281
2.75033333333334	0.101566314697266
2.75366666666667	0.102519989013672
2.757	0.1068115234375
2.76033333333334	0.112056732177735
2.76366666666667	0.115394592285156
2.767	0.113964080810547
2.77033333333334	0.111103057861328
2.77366666666667	0.107288360595703
2.777	0.110626220703125
2.78033333333334	0.116825103759766
2.78366666666667	0.126838684082031
2.787	0.139713287353516
2.79033333333334	0.150203704833985
2.79366666666667	0.156879425048828
2.797	0.154495239257813
2.80033333333334	0.147342681884766
2.80366666666667	0.135421752929688
2.807	0.122547149658203
2.81033333333334	0.112533569335938
2.81366666666667	0.107288360595703
2.817	0.104904174804688
2.82033333333334	0.103473663330078
2.82366666666667	0.0996589660644531
2.827	0.0896453857421875
2.83033333333334	0.0796318054199219
2.83366666666667	0.0739097595214844
2.837	0.0705718994140625
2.84033333333334	0.0681877136230469
2.84366666666667	0.0653266906738282
2.847	0.0705718994140625
2.85033333333334	0.0772476196289063
2.85366666666667	0.0786781311035157
2.857	0.0758171081542969
2.86033333333334	0.0762939453125
2.86366666666667	0.0767707824707032
2.867	0.072479248046875
2.87033333333334	0.0658035278320313
2.87366666666667	0.0629425048828125
2.877	0.0696182250976563
2.88033333333334	0.0739097595214844
2.88366666666667	0.0829696655273438
2.887	0.0948905944824219
2.89033333333334	0.107765197753906
2.89366666666667	0.11587142944336
2.897	0.11587142944336
2.90033333333334	0.118255615234375
2.90366666666667	0.119686126708985
2.907	0.120639801025391
2.91033333333334	0.12350082397461
2.91366666666667	0.125408172607422
2.917	0.128746032714844
2.92033333333334	0.132083892822266
2.92366666666667	0.137805938720703
2.927	0.149250030517578
2.93033333333334	0.156879425048828
2.93366666666667	0.158786773681641
2.937	0.159740447998047
2.94033333333334	0.160694122314453
2.94366666666667	0.161170959472656
2.947	0.15401840209961
2.95033333333334	0.150203704833985
2.95366666666667	0.151157379150391
2.957	0.153541564941406
2.96033333333334	0.151634216308594
2.96366666666667	0.14638900756836
2.967	0.147342681884766
2.97033333333334	0.150203704833985
2.97366666666667	0.159740447998047
2.977	0.169754028320313
2.98033333333334	0.180721282958985
2.98366666666667	0.190258026123047
2.987	0.194072723388672
2.99033333333334	0.191688537597656
2.99366666666667	0.179767608642578
2.997	0.166893005371094
3.00033333333334	0.159263610839844
3.00366666666667	0.157833099365235
3.007	0.163555145263672
3.01033333333334	0.174522399902344
3.01366666666667	0.189781188964844
3.017	0.197410583496094
3.02033333333334	0.198841094970703
3.02366666666667	0.196456909179688
3.027	0.195503234863281
3.03033333333334	0.191211700439453
3.03366666666667	0.184059143066406
3.037	0.180721282958985
3.04033333333334	0.178813934326172
3.04366666666667	0.179290771484375
3.047	0.181674957275391
3.05033333333334	0.191211700439453
3.05366666666667	0.201225280761719
3.057	0.208377838134766
3.06033333333334	0.212669372558594
3.06366666666667	0.212669372558594
3.067	0.210285186767578
3.07033333333334	0.201702117919922
3.07366666666667	0.195503234863281
3.077	0.195503234863281
3.08033333333334	0.203132629394531
3.08366666666667	0.209808349609375
3.087	0.213146209716797
3.09033333333334	0.219821929931641
3.09366666666667	0.23031234741211
3.097	0.240325927734375
3.10033333333334	0.243663787841797
3.10366666666667	0.24557113647461
3.107	0.249385833740235
3.11033333333334	0.249385833740235
3.11366666666667	0.242710113525391
3.117	0.234127044677735
3.12033333333334	0.231742858886719
3.12366666666667	0.235080718994141
3.127	0.238418579101563
3.13033333333334	0.241279602050781
3.13366666666667	0.244140625
3.137	0.250816345214844
3.14033333333334	0.256061553955078
3.14366666666667	0.257015228271485
3.147	0.253677368164063
3.15033333333334	0.254631042480469
3.15366666666667	0.257492065429688
3.157	0.258445739746094
3.16033333333334	0.258922576904297
3.16366666666667	0.263214111328125
3.167	0.272274017333985
3.17033333333334	0.278949737548828
3.17366666666667	0.287532806396485
3.177	0.293731689453125
3.18033333333334	0.307083129882813
3.18366666666667	0.327110290527344
3.187	0.362396240234375
3.19033333333334	0.411510467529297
3.19366666666667	0.480175018310547
3.197	0.576019287109375
3.20033333333334	0.699043273925782
3.20366666666667	0.847339630126953
3.207	1.01900100708008
3.21033333333334	1.21927261352539
3.21366666666667	1.45101547241211
3.217	1.70707702636719
3.22033333333334	1.97553634643555
3.22366666666667	2.25496292114258
3.227	2.54011154174805
3.23033333333334	2.82049179077149
3.23366666666667	3.0817985534668
3.237	3.31974029541016
3.24033333333334	3.52907180786133
3.24366666666667	3.69977951049805
3.247	3.82232666015625
3.25033333333334	3.89575958251953
3.25366666666667	3.92246246337891
3.257	3.90481948852539
3.26033333333334	3.84998321533203
3.26366666666667	3.76939773559571
3.267	3.67355346679688
3.27033333333334	3.57913970947266
3.27366666666667	3.49950790405274
3.277	3.44657897949219
3.28033333333334	3.43465805053711
3.28366666666667	3.48901748657227
3.287	3.64112854003906
3.29033333333334	3.90863418579102
3.29366666666667	4.31060791015625
3.297	4.87089157104492
3.30033333333334	5.60140609741211
3.30366666666667	6.50453567504883
3.307	7.56168365478516
3.31033333333334	8.75473022460938
3.31366666666667	10.0522041320801
3.317	11.404037475586
3.32033333333334	12.7568244934082
3.32366666666667	14.0500068664551
3.327	15.2320861816406
3.33033333333334	16.2472724914551
3.33366666666667	17.0578956604004
3.337	17.6348686218262
3.34033333333334	17.9610252380371
3.34366666666667	18.0268287658692
3.347	17.8422927856446
3.35033333333334	17.4350738525391
3.35366666666667	16.8347358703613
3.357	16.0741806030274
3.36033333333334	15.188217163086
3.36366666666667	14.2207145690918
3.367	13.2064819335938
3.37033333333334	12.1674537658692
3.37366666666667	11.1217498779297
3.377	10.0851058959961
3.38033333333334	9.08088684082031
3.38366666666667	8.12053680419922
3.387	7.21120834350586
3.39033333333334	6.36720657348633
3.39366666666667	5.5994987487793
3.397	4.92620468139649
3.40033333333334	4.34398651123047
3.40366666666667	3.84950637817383
3.407	3.43656539916992
3.41033333333334	3.09848785400391
3.41366666666667	2.83145904541016
3.417	2.62546539306641
3.42033333333334	2.47812271118164
3.42366666666667	2.3798942565918
3.427	2.32982635498047
3.43033333333334	2.31552124023438
3.43366666666667	2.32982635498047
3.437	2.36654281616211
3.44033333333334	2.41565704345703
3.44366666666667	2.47526168823242
3.447	2.54154205322266
3.45033333333334	2.61878967285156
3.45366666666667	2.69937515258789
3.457	2.77519226074219
3.46033333333334	2.84767150878906
3.46366666666667	2.92205810546875
3.467	2.99692153930664
3.47033333333334	3.07226181030274
3.47366666666667	3.14569473266602
3.477	3.2196044921875
3.48033333333334	3.28874588012696
3.48366666666667	3.34978103637696
3.487	3.40509414672852
3.49033333333334	3.45945358276367
3.49366666666667	3.50999832153321
3.497	3.55577468872071
3.50033333333334	3.59964370727539
3.50366666666667	3.64828109741211
3.507	3.69119644165039
3.51033333333334	3.7221908569336
3.51366666666667	3.74221801757813
3.517	3.75795364379883
3.52033333333334	3.77082824707031
3.52366666666667	3.77845764160156
3.527	3.78084182739258
3.53033333333334	3.77893447875977
3.53366666666667	3.77321243286133
3.537	3.75747680664063
3.54033333333334	3.73697280883789
3.54366666666667	3.71694564819336
3.547	3.70407104492188
3.55033333333334	3.69119644165039
3.55366666666667	3.67832183837891
3.557	3.66497039794922
3.56033333333334	3.65114212036133
3.56366666666667	3.63206863403321
3.567	3.60679626464844
3.57033333333334	3.57866287231446
3.57366666666667	3.54719161987305
3.577	3.51572036743164
3.58033333333334	3.48091125488281
3.58366666666667	3.44562530517578
3.587	3.40843200683594
3.59033333333334	3.37457656860352
3.59366666666667	3.34835052490235
3.597	3.32975387573242
3.60033333333334	3.31735610961914
3.60366666666667	3.30638885498047
3.607	3.29399108886719
3.61033333333334	3.28397750854492
3.61366666666667	3.27491760253906
3.617	3.26967239379883
3.62033333333334	3.26585769653321
3.62366666666667	3.26108932495117
3.627	3.25679779052735
3.63033333333334	3.24821472167969
3.63366666666667	3.23724746704102
3.637	3.22532653808594
3.64033333333334	3.21674346923828
3.64366666666667	3.21149826049805
3.647	3.204345703125
3.65033333333334	3.19671630859375
3.65366666666667	3.18574905395508
3.657	3.16715240478516
3.66033333333334	3.13949584960938
3.66366666666667	3.10945510864258
3.667	3.08561325073242
3.67033333333334	3.05938720703125
3.67366666666667	3.02934646606446
3.677	2.99215316772461
3.68033333333334	2.95209884643555
3.68366666666667	2.90727615356446
3.687	2.85434722900391
3.69033333333334	2.79998779296875
3.69366666666667	2.74276733398438
3.697	2.68745422363281
3.70033333333334	2.63071060180664
3.70366666666667	2.57062911987305
3.707	2.51102447509766
3.71033333333334	2.45857238769531
3.71366666666667	2.41756439208985
3.717	2.38227844238281
3.72033333333334	2.35176086425781
3.72366666666667	2.32458114624024
3.727	2.30216979980469
3.73033333333334	2.28309631347656
3.73366666666667	2.26545333862305
3.737	2.25210189819336
3.74033333333334	2.24542617797852
3.74366666666667	2.25257873535156
3.747	2.26354598999024
3.75033333333334	2.27975845336914
3.75366666666667	2.30264663696289
3.757	2.33316421508789
3.76033333333334	2.3651123046875
3.76366666666667	2.39086151123047
3.767	2.41613388061524
3.77033333333334	2.43759155273438
3.77366666666667	2.44760513305664
3.777	2.44331359863281
3.78033333333334	2.43091583251953
3.78366666666667	2.41422653198242
3.787	2.39133834838867
3.79033333333334	2.35652923583985
3.79366666666667	2.31409072875977
3.797	2.26545333862305
3.80033333333334	2.21347808837891
3.80366666666667	2.15578079223633
3.807	2.08902359008789
3.81033333333334	2.01511383056641
3.81366666666667	1.93977355957031
3.817	1.86729431152344
3.82033333333334	1.79529190063477
3.82366666666667	1.7232894897461
3.827	1.65128707885742
3.83033333333334	1.58166885375977
3.83366666666667	1.51157379150391
3.837	1.44195556640625
3.84033333333334	1.37424468994141
3.84366666666667	1.31273269653321
3.847	1.25503540039063
3.85033333333334	1.20401382446289
3.85366666666667	1.16300582885742
3.857	1.13058090209961
3.86033333333334	1.10054016113281
3.86366666666667	1.06668472290039
3.867	1.0371208190918
3.87033333333334	1.01327896118164
3.87366666666667	0.992774963378906
3.877	0.969409942626953
3.88033333333334	0.945091247558594
3.88366666666667	0.926017761230469
3.887	0.906467437744141
3.89033333333334	0.888347625732422
3.89366666666667	0.873565673828125
3.897	0.86212158203125
3.90033333333334	0.853538513183594
3.90366666666667	0.841617584228516
3.907	0.832557678222656
3.91033333333334	0.824928283691406
3.91366666666667	0.822544097900391
3.917	0.82540512084961
3.92033333333334	0.828742980957031
3.92366666666667	0.834941864013672
3.927	0.84066390991211
3.93033333333334	0.850677490234375
3.93366666666667	0.855445861816406
3.937	0.850677490234375
3.94033333333334	0.842094421386719
3.94366666666667	0.834465026855469
3.947	0.832557678222656
3.95033333333334	0.829696655273438
3.95366666666667	0.827789306640625
3.957	0.825881958007813
3.96033333333334	0.823497772216797
3.96366666666667	0.819206237792969
3.967	0.808238983154297
3.97033333333334	0.794410705566407
3.97366666666667	0.778675079345703
3.977	0.765323638916016
3.98033333333334	0.759124755859375
3.98366666666667	0.752449035644532
3.987	0.752925872802735
3.99033333333334	0.756263732910157
3.99366666666667	0.761985778808594
3.997	0.761985778808594
4.00033333333334	0.757694244384766
4.00366666666667	0.758171081542969
4.007	0.754356384277344
4.01033333333334	0.742435455322266
4.01366666666667	0.721931457519532
4.017	0.707149505615235
4.02033333333334	0.698566436767578
4.02366666666667	0.689983367919922
4.027	0.679969787597657
4.03033333333334	0.673770904541016
4.03366666666667	0.673770904541016
4.037	0.675678253173828
4.04033333333334	0.675201416015625
4.04366666666667	0.674247741699219
4.047	0.672340393066407
4.05033333333334	0.669479370117188
4.05366666666667	0.669002532958985
4.057	0.673770904541016
4.06033333333334	0.684261322021485
4.06366666666667	0.696659088134766
4.067	0.71096420288086
4.07033333333334	0.72479248046875
4.07366666666667	0.734806060791016
4.077	0.736236572265625
4.08033333333334	0.731468200683594
4.08366666666667	0.723838806152344
4.087	0.719070434570313
4.09033333333334	0.714778900146485
4.09366666666667	0.713825225830078
4.097	0.713825225830078
4.10033333333334	0.719547271728516
4.10366666666667	0.727176666259766
4.107	0.733375549316407
4.11033333333334	0.740528106689453
4.11366666666667	0.746250152587891
4.117	0.754356384277344
4.12033333333334	0.752925872802735
4.12366666666667	0.745296478271485
4.127	0.735759735107422
4.13033333333334	0.727653503417969
4.13366666666667	0.727653503417969
4.137	0.730514526367188
4.14033333333334	0.734329223632813
4.14366666666667	0.737190246582032
4.147	0.739097595214844
4.15033333333334	0.741958618164063
4.15366666666667	0.739097595214844
4.157	0.728607177734375
4.16033333333334	0.715732574462891
4.16366666666667	0.705718994140625
4.167	0.701427459716797
4.17033333333334	0.69570541381836
4.17366666666667	0.684261322021485
4.177	0.669956207275391
4.18033333333334	0.658035278320313
4.18366666666667	0.648975372314453
4.187	0.636577606201172
4.19033333333334	0.618934631347657
4.19366666666667	0.605106353759766
4.197	0.594139099121094
4.20033333333334	0.583648681640625
4.20366666666667	0.575542449951172
4.207	0.571250915527344
4.21033333333334	0.567436218261719
4.21366666666667	0.561237335205078
4.217	0.55694580078125
4.22033333333334	0.553131103515625
4.22366666666667	0.545024871826172
4.227	0.531196594238282
4.23033333333334	0.514984130859375
4.23366666666667	0.498771667480469
4.237	0.484943389892578
4.24033333333334	0.476837158203125
4.24366666666667	0.47445297241211
4.247	0.4730224609375
4.25033333333334	0.476837158203125
4.25366666666667	0.485420227050781
4.257	0.493526458740235
4.26033333333334	0.498294830322266
4.26366666666667	0.500202178955078
4.267	0.505924224853516
4.27033333333334	0.506877899169922
4.27366666666667	0.509262084960938
4.277	0.510215759277344
4.28033333333334	0.514507293701172
4.28366666666667	0.518798828125
4.287	0.530242919921875
4.29033333333334	0.553607940673828
4.29366666666667	0.58126449584961
4.297	0.609397888183594
4.30033333333334	0.637054443359375
4.30366666666667	0.669479370117188
4.307	0.696182250976563
4.31033333333334	0.714302062988282
4.31366666666667	0.729560852050782
4.317	0.746726989746094
4.32033333333334	0.762462615966797
4.32366666666667	0.773429870605469
4.327	0.786781311035157
4.33033333333334	0.803947448730469
4.33366666666667	0.819683074951172
4.337	0.828266143798828
4.34033333333334	0.830650329589844
4.34366666666667	0.831127166748047
4.347	0.829696655273438
4.35033333333334	0.823497772216797
4.35366666666667	0.805854797363281
4.357	0.780105590820313
4.36033333333334	0.751972198486328
4.36366666666667	0.717639923095703
4.367	0.674724578857422
4.37033333333334	0.622272491455078
4.37366666666667	0.576972961425782
4.377	0.536441802978516
4.38033333333334	0.500679016113282
4.38366666666667	0.466346740722656
4.387	0.438213348388672
4.39033333333334	0.411033630371094
4.39366666666667	0.379562377929688
4.397	0.343799591064453
4.40033333333334	0.303745269775391
4.40366666666667	0.264167785644531
4.407	0.226974487304688
4.41033333333334	0.196933746337891
4.41366666666667	0.174522399902344
4.417	0.157356262207031
4.42033333333334	0.142574310302735
4.42366666666667	0.12969970703125
4.427	0.115394592285156
4.43033333333334	0.102043151855469
4.43366666666667	0.0834465026855469
4.437	0.0653266906738282
4.44033333333334	0.049591064453125
4.44366666666667	0.0352859497070313
4.447	0.0166893005371094
4.45033333333334	-0.00524520874023438
4.45366666666667	-0.0247955322265625
4.457	-0.0438690185546875
4.46033333333334	-0.0634193420410157
4.46366666666667	-0.0815391540527344
4.467	-0.0867843627929688
4.47033333333334	-0.0896453857421875
4.47366666666667	-0.0944137573242188
4.477	-0.102043151855469
4.48033333333334	-0.109195709228516
4.48366666666667	-0.117778778076172
4.487	-0.137805938720703
4.49033333333334	-0.16164779663086
4.49366666666667	-0.181674957275391
4.497	-0.197887420654297
4.50033333333334	-0.213623046875
4.50366666666667	-0.229835510253906
4.507	-0.243186950683594
4.51033333333334	-0.252723693847656
4.51366666666667	-0.262260437011719
4.517	-0.273227691650391
4.52033333333334	-0.286102294921875
4.52366666666667	-0.301361083984375
4.527	-0.314712524414063
4.53033333333334	-0.326633453369141
4.53366666666667	-0.340938568115235
4.537	-0.352859497070313
4.54033333333334	-0.362873077392578
4.54366666666667	-0.370979309082031
4.547	-0.38290023803711
4.55033333333334	-0.398635864257813
4.55366666666667	-0.411510467529297
4.557	-0.423908233642578
4.56033333333334	-0.441074371337891
4.56366666666667	-0.46539306640625
4.567	-0.49591064453125
4.57033333333334	-0.527381896972657
4.57366666666667	-0.558853149414063
4.577	-0.589847564697266
4.58033333333334	-0.615119934082032
4.58366666666667	-0.635147094726563
4.587	-0.64992904663086
4.59033333333334	-0.66375732421875
4.59366666666667	-0.678539276123047
4.597	-0.689983367919922
4.60033333333334	-0.706672668457032
4.60366666666667	-0.731468200683594
4.607	-0.760555267333985
4.61033333333334	-0.789642333984375
4.61366666666667	-0.815391540527344
4.617	-0.845432281494141
4.62033333333334	-0.872611999511719
4.62366666666667	-0.891208648681641
4.627	-0.904083251953125
4.63033333333334	-0.920772552490235
4.63366666666667	-0.944614410400391
4.637	-0.970840454101563
4.64033333333334	-0.999927520751953
4.64366666666667	-1.03521347045899
4.647	-1.07574462890625
4.65033333333334	-1.11198425292969
4.65366666666667	-1.14631652832031
4.657	-1.17731094360352
4.66033333333334	-1.20830535888672
4.66366666666667	-1.23167037963867
4.667	-1.25265121459961
4.67033333333334	-1.27601623535156
4.67366666666667	-1.2960433959961
4.677	-1.31464004516602
4.68033333333334	-1.33323669433594
4.68366666666667	-1.35517120361328
4.687	-1.37710571289063
4.69033333333334	-1.39570236206055
4.69366666666667	-1.41286849975586
4.697	-1.42860412597656
4.70033333333334	-1.44100189208985
4.70366666666667	-1.45673751831055
4.707	-1.47628784179688
4.71033333333334	-1.49869918823242
4.71366666666667	-1.51777267456055
4.717	-1.53398513793946
4.72033333333334	-1.54924392700196
4.72366666666667	-1.556396484375
4.727	-1.556396484375
4.73033333333334	-1.55115127563477
4.73366666666667	-1.54972076416016
4.737	-1.55019760131836
4.74033333333334	-1.55067443847656
4.74366666666667	-1.55115127563477
4.747	-1.54972076416016
4.75033333333334	-1.54352188110352
4.75366666666667	-1.53779983520508
4.757	-1.53875350952149
4.76033333333334	-1.54542922973633
4.76366666666667	-1.55019760131836
4.767	-1.55210494995117
4.77033333333334	-1.55496597290039
4.77366666666667	-1.55735015869141
4.777	-1.55353546142578
4.78033333333334	-1.54495239257813
4.78366666666667	-1.53779983520508
4.787	-1.53589248657227
4.79033333333334	-1.53446197509766
4.79366666666667	-1.53017044067383
4.797	-1.52397155761719
4.80033333333334	-1.51538848876953
4.80366666666667	-1.50251388549805
4.807	-1.48248672485352
4.81033333333334	-1.46818161010742
4.81366666666667	-1.46007537841797
4.817	-1.45864486694336
4.82033333333334	-1.45387649536133
4.82366666666667	-1.4495849609375
4.827	-1.45101547241211
4.83033333333334	-1.45292282104492
4.83366666666667	-1.45149230957031
4.837	-1.44433975219727
4.84033333333334	-1.43814086914063
4.84366666666667	-1.4338493347168
4.847	-1.42526626586914
4.85033333333334	-1.41763687133789
4.85366666666667	-1.41763687133789
4.857	-1.42192840576172
4.86033333333334	-1.42240524291992
4.86366666666667	-1.41572952270508
4.867	-1.40905380249024
4.87033333333334	-1.4028549194336
4.87366666666667	-1.39331817626953
4.877	-1.38664245605469
4.88033333333334	-1.38950347900391
4.88366666666667	-1.39999389648438
4.887	-1.41382217407227
4.89033333333334	-1.42765045166016
4.89366666666667	-1.44052505493164
4.897	-1.44624710083008
4.90033333333334	-1.45196914672852
4.90366666666667	-1.46245956420899
4.907	-1.4796257019043
4.91033333333334	-1.49583816528321
4.91366666666667	-1.51157379150391
4.917	-1.53732299804688
4.92033333333334	-1.56927108764649
4.92366666666667	-1.60741806030274
4.927	-1.64270401000977
4.93033333333334	-1.68514251708985
4.93366666666667	-1.74283981323242
4.937	-1.81007385253906
4.94033333333334	-1.88589096069336
4.94366666666667	-1.96170806884766
4.947	-2.04515457153321
4.95033333333334	-2.1357536315918
4.95366666666667	-2.22826004028321
4.957	-2.32458114624024
4.96033333333334	-2.42996215820313
4.96366666666667	-2.54678726196289
4.967	-2.67171859741211
4.97033333333334	-2.80046463012696
4.97366666666667	-2.93302536010742
4.977	-3.07178497314453
4.98033333333334	-3.21722030639649
4.98366666666667	-3.37553024291992
4.987	-3.54480743408203
4.99033333333334	-3.72600555419922
4.99366666666667	-3.91149520874024
4.997	-4.09030914306641
5.00033333333334	-4.25910949707031
5.00366666666667	-4.42171096801758
5.007	-4.58335876464844
5.01033333333334	-4.74023818969727
5.01366666666667	-4.89330291748047
5.017	-5.04398345947266
5.02033333333334	-5.19371032714844
5.02366666666667	-5.33723831176758
5.027	-5.47218322753907
5.03033333333334	-5.59759140014649
5.03366666666667	-5.71107864379883
5.037	-5.81693649291992
5.04033333333334	-5.91659545898438
5.04366666666667	-6.00957870483399
5.047	-6.09064102172852
5.05033333333334	-6.16598129272461
5.05366666666667	-6.2398910522461
5.057	-6.30903244018555
5.06033333333334	-6.37102127075196
5.06366666666667	-6.4234733581543
5.067	-6.4697265625
5.07033333333334	-6.50501251220703
5.07366666666667	-6.53457641601563
5.077	-6.56270980834961
5.08033333333334	-6.58750534057617
5.08366666666667	-6.60800933837891
5.087	-6.62374496459961
5.09033333333334	-6.63471221923828
5.09366666666667	-6.64329528808594
5.097	-6.64377212524414
5.10033333333334	-6.64281845092774
5.10366666666667	-6.6370964050293
5.107	-6.62660598754883
5.11033333333334	-6.61516189575196
5.11366666666667	-6.60181045532227
5.117	-6.59227371215821
5.12033333333334	-6.5760612487793
5.12366666666667	-6.55603408813477
5.127	-6.53123855590821
5.13033333333334	-6.50215148925782
5.13366666666667	-6.46829605102539
5.137	-6.42967224121094
5.14033333333334	-6.38961791992188
5.14366666666667	-6.35433197021485
5.147	-6.32238388061524
5.15033333333334	-6.29425048828125
5.15366666666667	-6.26373291015625
5.157	-6.22940063476563
5.16033333333334	-6.19840621948242
5.16366666666667	-6.16550445556641
5.167	-6.13069534301758
5.17033333333334	-6.0877799987793
5.17366666666667	-6.04915618896485
5.177	-6.01005554199219
5.18033333333334	-5.96666336059571
5.18366666666667	-5.91516494750977
5.187	-5.85985183715821
5.19033333333334	-5.80644607543946
5.19366666666667	-5.74731826782227
5.197	-5.68199157714844
5.20033333333334	-5.61094284057617
5.20366666666667	-5.54466247558594
5.207	-5.48028945922852
5.21033333333334	-5.41734695434571
5.21366666666667	-5.35392761230469
5.217	-5.28812408447266
5.22033333333334	-5.22422790527344
5.22366666666667	-5.15937805175782
5.227	-5.08737564086914
5.23033333333334	-5.00822067260742
5.23366666666667	-4.92191314697266
5.237	-4.83798980712891
5.24033333333334	-4.75072860717774
5.24366666666667	-4.66060638427735
5.247	-4.57048416137696
5.25033333333334	-4.47797775268555
5.25366666666667	-4.38451766967774
5.257	-4.28533554077149
5.26033333333334	-4.18424606323242
5.26366666666667	-4.07743453979492
5.267	-3.96728515625
5.27033333333334	-3.85236740112305
5.27366666666667	-3.73554229736328
5.277	-3.61394882202149
5.28033333333334	-3.48520278930664
5.28366666666667	-3.34930419921875
5.287	-3.20816040039063
5.29033333333334	-3.07178497314453
5.29366666666667	-2.93779373168946
5.297	-2.80570983886719
5.30033333333334	-2.66885757446289
5.30366666666667	-2.53009796142578
5.307	-2.3951530456543
5.31033333333334	-2.25830078125
5.31366666666667	-2.12430953979492
5.317	-1.99174880981446
5.32033333333334	-1.86824798583985
5.32366666666667	-1.75571441650391
5.327	-1.64413452148438
5.33033333333334	-1.53636932373047
5.33366666666667	-1.42621994018555
5.337	-1.32179260253906
5.34033333333334	-1.21879577636719
5.34366666666667	-1.12056732177735
5.347	-1.03044509887696
5.35033333333334	-0.945568084716797
5.35366666666667	-0.86212158203125
5.357	-0.773906707763672
5.36033333333334	-0.692844390869141
5.36366666666667	-0.61941146850586
5.367	-0.555038452148438
5.37033333333334	-0.492095947265625
5.37366666666667	-0.435352325439453
5.377	-0.386714935302735
5.38033333333334	-0.339984893798828
5.38366666666667	-0.292778015136719
5.387	-0.240325927734375
5.39033333333334	-0.195026397705078
5.39366666666667	-0.155448913574219
5.397	-0.126361846923828
5.40033333333334	-0.101566314697266
5.40366666666667	-0.0791549682617188
5.407	-0.0600814819335938
5.41033333333334	-0.041961669921875
5.41366666666667	-0.0257492065429688
5.417	-0.00333786010742188
5.42033333333334	0.0205039978027344
5.42366666666667	0.0424385070800781
5.427	0.0581741333007813
5.43033333333334	0.072479248046875
5.43366666666667	0.0939369201660156
5.437	0.118732452392578
5.44033333333334	0.143527984619141
5.44366666666667	0.164508819580078
5.447	0.185489654541016
5.45033333333334	0.206947326660156
5.45366666666667	0.221729278564453
5.457	0.233650207519531
5.46033333333334	0.242710113525391
5.46366666666667	0.257015228271485
5.467	0.273704528808594
5.47033333333334	0.290870666503906
5.47366666666667	0.311374664306641
5.477	0.332355499267578
5.48033333333334	0.356197357177735
5.48366666666667	0.3814697265625
5.487	0.4119873046875
5.49033333333334	0.44393539428711
5.49366666666667	0.470161437988281
5.497	0.492095947265625
5.50033333333334	0.508308410644532
5.50366666666667	0.525951385498047
5.507	0.54311752319336
5.51033333333334	0.555038452148438
5.51366666666667	0.565052032470703
5.517	0.571727752685547
5.52033333333334	0.581741333007813
5.52366666666667	0.58889389038086
5.527	0.594139099121094
5.53033333333334	0.603675842285157
5.53366666666667	0.621795654296875
5.537	0.647544860839844
5.54033333333334	0.673770904541016
5.54366666666667	0.697135925292969
5.547	0.720977783203125
5.55033333333334	0.736236572265625
5.55366666666667	0.738620758056641
5.557	0.730514526367188
5.56033333333334	0.71859359741211
5.56366666666667	0.706672668457032
5.567	0.689983367919922
5.57033333333334	0.673294067382813
5.57366666666667	0.664234161376953
5.577	0.660419464111328
5.58033333333334	0.655174255371094
5.58366666666667	0.647068023681641
5.587	0.640392303466797
5.59033333333334	0.638008117675782
5.59366666666667	0.630378723144532
5.597	0.613212585449219
5.60033333333334	0.595569610595703
5.60366666666667	0.584602355957032
5.607	0.580310821533203
5.61033333333334	0.573158264160157
5.61366666666667	0.565052032470703
5.617	0.560283660888672
5.62033333333334	0.555992126464844
5.62366666666667	0.547409057617188
5.627	0.531673431396485
5.63033333333334	0.516891479492188
5.63366666666667	0.508785247802735
5.637	0.507354736328125
5.64033333333334	0.510215759277344
5.64366666666667	0.51116943359375
5.647	0.507831573486328
5.65033333333334	0.502109527587891
5.65366666666667	0.496864318847656
5.657	0.491619110107422
5.66033333333334	0.478267669677735
5.66366666666667	0.463008880615235
5.667	0.456333160400391
5.67033333333334	0.453948974609375
5.67366666666667	0.453948974609375
5.677	0.452041625976563
5.68033333333334	0.456333160400391
5.68366666666667	0.467300415039063
5.687	0.475883483886719
5.69033333333334	0.483989715576172
5.69366666666667	0.486373901367188
5.697	0.489234924316406
5.70033333333334	0.491142272949219
5.70366666666667	0.487804412841797
5.707	0.483036041259766
5.71033333333334	0.473499298095703
5.71366666666667	0.467300415039063
5.717	0.460624694824219
5.72033333333334	0.457286834716797
5.72366666666667	0.458717346191406
5.727	0.463485717773438
5.73033333333334	0.47445297241211
5.73366666666667	0.487327575683594
5.737	0.500679016113282
5.74033333333334	0.508785247802735
5.74366666666667	0.512123107910157
5.747	0.511646270751953
5.75033333333334	0.51259994506836
5.75366666666667	0.513076782226563
5.757	0.513553619384766
5.76033333333334	0.51116943359375
5.76366666666667	0.510215759277344
5.767	0.51116943359375
5.77033333333334	0.506877899169922
5.77366666666667	0.499248504638672
5.777	0.492095947265625
5.78033333333334	0.491619110107422
5.78366666666667	0.494003295898438
5.787	0.49734115600586
5.79033333333334	0.499248504638672
5.79366666666667	0.498771667480469
5.797	0.495433807373047
5.80033333333334	0.490665435791016
5.80366666666667	0.484466552734375
5.807	0.476837158203125
5.81033333333334	0.477790832519531
5.81366666666667	0.484943389892578
5.817	0.494480133056641
5.82033333333334	0.500202178955078
5.82366666666667	0.503063201904297
5.827	0.510215759277344
5.83033333333334	0.516414642333985
5.83366666666667	0.522613525390625
5.837	0.529289245605469
5.84033333333334	0.537395477294922
5.84366666666667	0.549793243408203
5.847	0.562667846679688
5.85033333333334	0.572681427001953
5.85366666666667	0.575542449951172
5.857	0.572681427001953
5.86033333333334	0.567913055419922
5.86366666666667	0.561237335205078
5.867	0.554561614990235
5.87033333333334	0.546932220458985
5.87366666666667	0.540256500244141
5.877	0.533103942871094
5.88033333333334	0.524997711181641
5.88366666666667	0.518321990966797
5.887	0.511646270751953
5.89033333333334	0.505924224853516
5.89366666666667	0.501155853271485
5.897	0.500679016113282
5.90033333333334	0.504016876220703
5.90366666666667	0.509738922119141
5.907	0.510692596435547
5.91033333333334	0.508785247802735
5.91366666666667	0.51116943359375
5.917	0.518321990966797
5.92033333333334	0.523090362548828
5.92366666666667	0.521659851074219
5.927	0.519275665283203
5.93033333333334	0.522613525390625
5.93366666666667	0.527381896972657
5.937	0.530242919921875
5.94033333333334	0.53548812866211
5.94366666666667	0.540733337402344
5.947	0.547409057617188
5.95033333333334	0.546932220458985
5.95366666666667	0.543594360351563
5.957	0.539302825927735
5.96033333333334	0.538349151611328
5.96366666666667	0.537395477294922
5.967	0.542640686035157
5.97033333333334	0.547885894775391
5.97366666666667	0.552177429199219
5.977	0.555515289306641
5.98033333333334	0.55694580078125
5.98366666666667	0.562191009521485
5.987	0.5645751953125
5.99033333333334	0.569820404052735
5.99366666666667	0.572681427001953
5.997	0.571727752685547
6.00033333333334	0.568866729736328
6.00366666666667	0.567913055419922
6.007	0.569820404052735
6.01033333333334	0.568866729736328
6.01366666666667	0.5645751953125
6.017	0.558853149414063
6.02033333333334	0.560760498046875
6.02366666666667	0.563144683837891
6.027	0.562191009521485
6.03033333333334	0.558853149414063
6.03366666666667	0.561714172363282
6.037	0.569343566894532
6.04033333333334	0.572681427001953
6.04366666666667	0.575542449951172
6.047	0.582695007324219
6.05033333333334	0.5950927734375
6.05366666666667	0.60415267944336
6.057	0.607967376708985
6.06033333333334	0.607967376708985
6.06366666666667	0.604629516601563
6.067	0.597000122070313
6.07033333333334	0.592231750488282
6.07366666666667	0.591754913330078
6.077	0.5950927734375
6.08033333333334	0.599384307861328
6.08366666666667	0.60415267944336
6.087	0.607967376708985
6.09033333333334	0.605583190917969
6.09366666666667	0.599384307861328
6.097	0.596046447753907
6.10033333333334	0.595569610595703
6.10366666666667	0.599861145019532
6.107	0.607967376708985
6.11033333333334	0.617504119873047
6.11366666666667	0.625133514404297
6.117	0.630855560302735
6.12033333333334	0.637054443359375
6.12366666666667	0.640392303466797
6.127	0.636100769042969
6.13033333333334	0.632762908935547
6.13366666666667	0.63467025756836
6.137	0.636577606201172
6.14033333333334	0.634193420410157
6.14366666666667	0.6256103515625
6.147	0.625133514404297
6.15033333333334	0.624656677246094
6.15366666666667	0.628948211669922
6.157	0.630378723144532
6.16033333333334	0.635623931884766
6.16366666666667	0.641822814941407
6.167	0.639438629150391
6.17033333333334	0.636577606201172
6.17366666666667	0.633716583251953
6.177	0.639438629150391
6.18033333333334	0.64229965209961
6.18366666666667	0.645160675048828
6.187	0.650882720947266
6.19033333333334	0.6561279296875
6.19366666666667	0.6561279296875
6.197	0.652313232421875
6.20033333333334	0.651359558105469
6.20366666666667	0.653743743896485
6.207	0.655174255371094
6.21033333333334	0.658988952636719
6.21366666666667	0.665664672851563
6.217	0.668048858642578
6.22033333333334	0.669956207275391
6.22366666666667	0.674247741699219
6.227	0.682353973388672
6.23033333333334	0.686168670654297
6.23366666666667	0.684261322021485
6.237	0.688552856445313
6.24033333333334	0.69427490234375
6.24366666666667	0.699520111083985
6.247	0.697612762451172
6.25033333333334	0.697612762451172
6.25366666666667	0.704765319824219
6.257	0.710010528564453
6.26033333333334	0.710487365722657
6.26366666666667	0.702857971191407
6.267	0.698566436767578
6.27033333333334	0.696182250976563
6.27366666666667	0.689983367919922
6.277	0.683307647705078
6.28033333333334	0.678062438964844
6.28366666666667	0.685214996337891
6.287	0.692844390869141
6.29033333333334	0.696182250976563
6.29366666666667	0.696659088134766
6.297	0.699520111083985
6.30033333333334	0.712871551513672
6.30366666666667	0.722885131835938
6.307	0.73385238647461
6.31033333333334	0.74148178100586
6.31366666666667	0.752449035644532
6.317	0.76436996459961
6.32033333333334	0.770092010498047
6.32366666666667	0.771045684814453
6.327	0.765323638916016
6.33033333333334	0.763893127441407
6.33366666666667	0.765323638916016
6.337	0.762939453125
6.34033333333334	0.755786895751953
6.34366666666667	0.749588012695313
6.347	0.748157501220703
6.35033333333334	0.748634338378907
6.35366666666667	0.742435455322266
6.357	0.732421875
6.36033333333334	0.721454620361328
6.36366666666667	0.714302062988282
6.367	0.712394714355469
6.37033333333334	0.70953369140625
6.37366666666667	0.71096420288086
6.377	0.717639923095703
6.38033333333334	0.730037689208985
6.38366666666667	0.743865966796875
6.387	0.74911117553711
6.39033333333334	0.75531005859375
6.39366666666667	0.756263732910157
6.397	0.759601593017578
6.40033333333334	0.765800476074219
6.40366666666667	0.771045684814453
6.407	0.781059265136719
6.41033333333334	0.788211822509766
6.41366666666667	0.795364379882813
6.417	0.792503356933594
6.42033333333334	0.782012939453125
6.42366666666667	0.769615173339844
6.427	0.760555267333985
6.43033333333334	0.756263732910157
6.43366666666667	0.75531005859375
6.437	0.758647918701172
6.44033333333334	0.759601593017578
6.44366666666667	0.762939453125
6.447	0.765800476074219
6.45033333333334	0.768184661865235
6.45366666666667	0.770092010498047
6.457	0.771045684814453
6.46033333333334	0.776767730712891
6.46366666666667	0.782489776611328
6.467	0.782966613769532
6.47033333333334	0.784397125244141
6.47366666666667	0.784397125244141
6.477	0.78582763671875
6.48033333333334	0.783920288085938
6.48366666666667	0.776290893554688
6.487	0.774860382080078
6.49033333333334	0.773906707763672
6.49366666666667	0.7781982421875
6.497	0.785350799560547
6.50033333333334	0.79488754272461
6.50366666666667	0.806808471679688
6.507	0.812053680419922
6.51033333333334	0.810623168945313
6.51366666666667	0.804901123046875
6.517	0.796318054199219
6.52033333333334	0.79488754272461
6.52366666666667	0.799655914306641
6.527	0.807762145996094
6.53033333333334	0.818729400634766
6.53366666666667	0.825881958007813
6.537	0.834941864013672
6.54033333333334	0.837802886962891
6.54366666666667	0.840187072753906
6.547	0.843524932861328
6.55033333333334	0.847816467285156
6.55366666666667	0.852584838867188
6.557	0.851154327392578
6.56033333333334	0.844478607177735
6.56366666666667	0.833988189697266
6.567	0.823497772216797
6.57033333333334	0.816822052001953
6.57366666666667	0.817298889160156
6.577	0.825881958007813
6.58033333333334	0.835895538330078
6.58366666666667	0.842571258544922
6.587	0.849246978759766
6.59033333333334	0.852108001708985
6.59366666666667	0.850200653076172
6.597	0.841140747070313
6.60033333333334	0.836372375488281
6.60366666666667	0.834941864013672
6.607	0.833988189697266
6.61033333333334	0.834465026855469
6.61366666666667	0.834465026855469
6.617	0.83303451538086
6.62033333333334	0.828742980957031
6.62366666666667	0.826358795166016
6.627	0.823497772216797
6.63033333333334	0.822544097900391
6.63366666666667	0.824451446533203
6.637	0.835895538330078
6.64033333333334	0.850200653076172
6.64366666666667	0.86212158203125
6.647	0.8697509765625
6.65033333333334	0.873565673828125
6.65366666666667	0.872135162353516
6.657	0.860214233398438
6.66033333333334	0.84829330444336
6.66366666666667	0.842094421386719
[truncated: 4,006 more rows]
