# Supplementary material for: Phase-Specific Parameter Estimation in Chiral HPLC Using 1‑Site, 2‑Site Stochastic Models, and Unified Equation Approach
Source: Anal Chem. 2026 Apr 29;98(18):13925–39. doi: 10.1021/acs.analchem.6c01634 (PMC13177292; doi:10.1021/acs.analchem.6c01634)
Supplement: Supplementary file 2 [file ac6c01634_si_002.zip › SupportingInformation/03_data_allEluents/LORA_ACN_CELL2_06_20.CSV]

0.0015	-0.00858306884765625
0.00483333333333334	0
0.00816666666666667	0.000476837158203125
0.0115	-0.00429153442382813
0.0148333333333334	-0.0133514404296875
0.0181666666666667	-0.0262260437011719
0.0215	-0.0429153442382813
0.0248333333333334	-0.0538825988769532
0.0281666666666667	-0.0605583190917969
0.0315	-0.0576972961425782
0.0348333333333334	-0.0519752502441407
0.0381666666666667	-0.0481605529785156
0.0415	-0.0424385070800781
0.0448333333333334	-0.0367164611816406
0.0481666666666667	-0.0309944152832031
0.0515	-0.0333786010742188
0.0548333333333334	-0.0371932983398438
0.0581666666666667	-0.0362396240234375
0.0615	-0.0290870666503906
0.0648333333333334	-0.0209808349609375
0.0681666666666667	-0.0166893005371094
0.0715	-0.0100135803222656
0.0748333333333334	-0.00095367431640625
0.0781666666666667	0.0119209289550781
0.0815	0.0181198120117188
0.0848333333333334	0.0205039978027344
0.0881666666666667	0.02288818359375
0.0915	0.0209808349609375
0.0948333333333334	0.0123977661132813
0.0981666666666667	-0.00667572021484375
0.1015	-0.02288818359375
0.104833333333334	-0.0338554382324219
0.108166666666667	-0.0400543212890625
0.1115	-0.0433921813964844
0.114833333333334	-0.0410079956054688
0.118166666666667	-0.0371932983398438
0.1215	-0.0324249267578125
0.124833333333334	-0.030517578125
0.128166666666667	-0.0314712524414063
0.1315	-0.0333786010742188
0.134833333333334	-0.0362396240234375
0.138166666666667	-0.0348091125488281
0.1415	-0.0329017639160156
0.144833333333334	-0.0309944152832031
0.148166666666667	-0.0271797180175781
0.1515	-0.0181198120117188
0.154833333333334	-0.011444091796875
0.158166666666667	-0.0119209289550781
0.1615	-0.0195503234863281
0.164833333333334	-0.0329017639160156
0.168166666666667	-0.049591064453125
0.1715	-0.0700950622558594
0.174833333333334	-0.087738037109375
0.178166666666667	-0.0939369201660156
0.1815	-0.0872611999511719
0.184833333333334	-0.0710487365722657
0.188166666666667	-0.0538825988769532
0.1915	-0.0371932983398438
0.194833333333334	-0.0176429748535156
0.198166666666667	-0.00143051147460938
0.2015	0.003814697265625
0.204833333333334	-0.00095367431640625
0.208166666666667	-0.00619888305664063
0.2115	-0.0057220458984375
0.214833333333334	-0.00667572021484375
0.218166666666667	-0.00667572021484375
0.2215	-0.00143051147460938
0.224833333333334	0.00762939453125
0.228166666666667	0.0123977661132813
0.2315	0.00858306884765625
0.234833333333334	0.00476837158203125
0.238166666666667	0.003814697265625
0.2415	0.00667572021484375
0.244833333333334	0.0166893005371094
0.248166666666667	0.0362396240234375
0.2515	0.0562667846679688
0.254833333333334	0.0672340393066407
0.258166666666667	0.0658035278320313
0.2615	0.0600814819335938
0.264833333333334	0.0476837158203125
0.268166666666667	0.0286102294921875
0.2715	0.00858306884765625
0.274833333333334	-0.00143051147460938
0.278166666666667	0.000476837158203125
0.2815	0.00667572021484375
0.284833333333334	0.0133514404296875
0.288166666666667	0.0200271606445313
0.2915	0.0295639038085938
0.294833333333334	0.0319480895996094
0.298166666666667	0.0290870666503906
0.3015	0.0205039978027344
0.304833333333334	0.0166893005371094
0.308166666666667	0.0157356262207031
0.3115	0.0162124633789063
0.314833333333334	0.0181198120117188
0.318166666666667	0.0200271606445313
0.3215	0.0233650207519531
0.324833333333334	0.0209808349609375
0.328166666666667	0.0205039978027344
0.3315	0.02288818359375
0.334833333333334	0.0224113464355469
0.338166666666667	0.0200271606445313
0.3415	0.0157356262207031
0.344833333333334	0.0152587890625
0.348166666666667	0.0157356262207031
0.3515	0.0128746032714844
0.354833333333334	0.00619888305664063
0.358166666666667	-0.00429153442382813
0.3615	-0.0104904174804688
0.364833333333334	-0.0109672546386719
0.368166666666667	-0.0100135803222656
0.3715	-0.0095367431640625
0.374833333333334	-0.00333786010742188
0.378166666666667	0.00667572021484375
0.3815	0.00905990600585938
0.384833333333334	0
0.388166666666667	-0.00858306884765625
0.3915	-0.0128746032714844
0.394833333333334	-0.0152587890625
0.398166666666667	-0.0157356262207031
0.4015	-0.00905990600585938
0.404833333333334	0.00333786010742188
0.408166666666667	0.0104904174804688
0.4115	0.0181198120117188
0.414833333333334	0.030517578125
0.418166666666667	0.0424385070800781
0.4215	0.0491142272949219
0.424833333333334	0.049591064453125
0.428166666666667	0.0481605529785156
0.4315	0.0443458557128906
0.434833333333334	0.0348091125488281
0.438166666666667	0.0309944152832031
0.4415	0.0362396240234375
0.444833333333334	0.0457763671875
0.448166666666667	0.0543594360351563
0.4515	0.0576972961425782
0.454833333333334	0.0567436218261719
0.458166666666667	0.0481605529785156
0.4615	0.0290870666503906
0.464833333333334	0.0100135803222656
0.468166666666667	-0.00238418579101563
0.4715	-0.00619888305664063
0.474833333333334	-0.0057220458984375
0.478166666666667	-0.00143051147460938
0.4815	0.00667572021484375
0.484833333333334	0.0143051147460938
0.488166666666667	0.0185966491699219
0.4915	0.0171661376953125
0.494833333333334	0.0133514404296875
0.498166666666667	0.00667572021484375
0.5015	0.0019073486328125
0.504833333333334	-0.00333786010742188
0.508166666666667	-0.00619888305664063
0.5115	-0.00858306884765625
0.514833333333334	-0.0104904174804688
0.518166666666667	-0.0100135803222656
0.5215	-0.00810623168945313
0.524833333333334	-0.00333786010742188
0.528166666666667	0.0019073486328125
0.5315	0.00715255737304688
0.534833333333334	0.0157356262207031
0.538166666666667	0.0233650207519531
0.5415	0.0257492065429688
0.544833333333334	0.0262260437011719
0.548166666666667	0.0314712524414063
0.5515	0.0405311584472656
0.554833333333334	0.0438690185546875
0.558166666666667	0.0410079956054688
0.5615	0.0386238098144531
0.564833333333334	0.0348091125488281
0.568166666666667	0.0247955322265625
0.5715	0.0119209289550781
0.574833333333334	0.00286102294921875
0.578166666666667	-0.000476837158203125
0.5815	0.00095367431640625
0.584833333333334	0.00524520874023438
0.588166666666667	0.0123977661132813
0.5915	0.019073486328125
0.594833333333334	0.0247955322265625
0.598166666666667	0.0276565551757813
0.6015	0.0276565551757813
0.604833333333334	0.0252723693847656
0.608166666666667	0.0181198120117188
0.6115	0.00715255737304688
0.614833333333334	-0.00286102294921875
0.618166666666667	-0.0100135803222656
0.6215	-0.00905990600585938
0.624833333333334	-0.003814697265625
0.628166666666667	0.0057220458984375
0.6315	0.0171661376953125
0.634833333333334	0.0257492065429688
0.638166666666667	0.026702880859375
0.6415	0.0138282775878906
0.644833333333334	-0.00762939453125
0.648166666666667	-0.0290870666503906
0.6515	-0.0424385070800781
0.654833333333334	-0.0457763671875
0.658166666666667	-0.03814697265625
0.6615	-0.0238418579101563
0.664833333333334	-0.0019073486328125
0.668166666666667	0.0162124633789063
0.6715	0.0252723693847656
0.674833333333334	0.0233650207519531
0.678166666666667	0.0133514404296875
0.6815	0.00667572021484375
0.684833333333334	0.00238418579101563
0.688166666666667	0.00143051147460938
0.6915	0.00286102294921875
0.694833333333334	0.00667572021484375
0.698166666666667	0.0119209289550781
0.7015	0.00810623168945313
0.704833333333334	0.00286102294921875
0.708166666666667	-0.00095367431640625
0.7115	-0.000476837158203125
0.714833333333334	0.00333786010742188
0.718166666666667	0.00715255737304688
0.7215	0.0166893005371094
0.724833333333334	0.0219345092773438
0.728166666666667	0.02288818359375
0.7315	0.0162124633789063
0.734833333333334	0.0119209289550781
0.738166666666667	0.011444091796875
0.7415	0.0166893005371094
0.744833333333334	0.0219345092773438
0.748166666666667	0.0257492065429688
0.7515	0.0338554382324219
0.754833333333334	0.0410079956054688
0.758166666666667	0.0452995300292969
0.7615	0.0429153442382813
0.764833333333334	0.0386238098144531
0.768166666666667	0.0367164611816406
0.7715	0.0333786010742188
0.774833333333334	0.0281333923339844
0.778166666666667	0.0205039978027344
0.7815	0.0185966491699219
0.784833333333334	0.019073486328125
0.788166666666667	0.0209808349609375
0.7915	0.0214576721191406
0.794833333333334	0.0238418579101563
0.798166666666667	0.0238418579101563
0.8015	0.019073486328125
0.804833333333334	0.0138282775878906
0.808166666666667	0.0104904174804688
0.8115	0.0104904174804688
0.814833333333334	0.0104904174804688
0.818166666666667	0.0138282775878906
0.8215	0.0152587890625
0.824833333333334	0.0143051147460938
0.828166666666667	0.00810623168945313
0.8315	-0.0019073486328125
0.834833333333334	-0.0133514404296875
0.838166666666667	-0.0195503234863281
0.8415	-0.0181198120117188
0.844833333333334	-0.0147819519042969
0.848166666666667	-0.0119209289550781
0.8515	-0.0095367431640625
0.854833333333334	-0.003814697265625
0.858166666666667	0.003814697265625
0.8615	0.00858306884765625
0.864833333333334	0.0128746032714844
0.868166666666667	0.0195503234863281
0.8715	0.0300407409667969
0.874833333333334	0.0367164611816406
0.878166666666667	0.03814697265625
0.8815	0.0348091125488281
0.884833333333334	0.0329017639160156
0.888166666666667	0.0300407409667969
0.8915	0.0247955322265625
0.894833333333334	0.0200271606445313
0.898166666666667	0.0162124633789063
0.9015	0.0157356262207031
0.904833333333334	0.0133514404296875
0.908166666666667	0.0152587890625
0.9115	0.0200271606445313
0.914833333333334	0.0247955322265625
0.918166666666667	0.026702880859375
0.9215	0.0309944152832031
0.924833333333334	0.0376701354980469
0.928166666666667	0.0400543212890625
0.9315	0.0348091125488281
0.934833333333333	0.0295639038085938
0.938166666666667	0.0243186950683594
0.9415	0.0157356262207031
0.944833333333334	0.00762939453125
0.948166666666667	0.00333786010742188
0.9515	0.00286102294921875
0.954833333333334	0.0019073486328125
0.958166666666667	0.00333786010742188
0.9615	0.0100135803222656
0.964833333333334	0.0181198120117188
0.968166666666667	0.0295639038085938
0.9715	0.041961669921875
0.974833333333334	0.0476837158203125
0.978166666666667	0.0414848327636719
0.9815	0.0252723693847656
0.984833333333334	0.00667572021484375
0.988166666666667	-0.0176429748535156
0.9915	-0.041961669921875
0.994833333333334	-0.057220458984375
0.998166666666667	-0.0619888305664063
1.0015	-0.06103515625
1.00483333333334	-0.0638961791992188
1.00816666666667	-0.06103515625
1.0115	-0.0486373901367188
1.01483333333334	-0.0314712524414063
1.01816666666667	-0.0152587890625
1.0215	-0.00333786010742188
1.02483333333334	0.0100135803222656
1.02816666666667	0.0171661376953125
1.0315	0.0205039978027344
1.03483333333334	0.0157356262207031
1.03816666666667	0.0171661376953125
1.0415	0.0252723693847656
1.04483333333334	0.0348091125488281
1.04816666666667	0.0376701354980469
1.0515	0.0338554382324219
1.05483333333334	0.0281333923339844
1.05816666666667	0.019073486328125
1.0615	0.0123977661132813
1.06483333333334	0.0109672546386719
1.06816666666667	0.0185966491699219
1.0715	0.030517578125
1.07483333333334	0.0448226928710938
1.07816666666667	0.0557899475097657
1.0815	0.0615119934082032
1.08483333333334	0.0624656677246094
1.08816666666667	0.0662803649902344
1.0915	0.0691413879394532
1.09483333333334	0.0729560852050782
1.09816666666667	0.0705718994140625
1.1015	0.064849853515625
1.10483333333334	0.0553131103515625
1.10816666666667	0.0452995300292969
1.1115	0.0391006469726563
1.11483333333334	0.0276565551757813
1.11816666666667	0.02288818359375
1.1215	0.0209808349609375
1.12483333333334	0.0271797180175781
1.12816666666667	0.0309944152832031
1.1315	0.0309944152832031
1.13483333333334	0.0357627868652344
1.13816666666667	0.0391006469726563
1.1415	0.0462532043457031
1.14483333333334	0.0519752502441407
1.14816666666667	0.0553131103515625
1.1515	0.0567436218261719
1.15483333333334	0.0586509704589844
1.15816666666667	0.0658035278320313
1.1615	0.0734329223632813
1.16483333333334	0.0762939453125
1.16816666666667	0.0753402709960938
1.1715	0.0782012939453125
1.17483333333334	0.0834465026855469
1.17816666666667	0.0829696655273438
1.1815	0.0748634338378907
1.18483333333334	0.0681877136230469
1.18816666666667	0.0667572021484375
1.1915	0.0591278076171875
1.19483333333334	0.0424385070800781
1.19816666666667	0.0247955322265625
1.2015	0.0157356262207031
1.20483333333334	0.0143051147460938
1.20816666666667	0.0157356262207031
1.2115	0.0209808349609375
1.21483333333334	0.0319480895996094
1.21816666666667	0.0476837158203125
1.2215	0.0638961791992188
1.22483333333334	0.0743865966796875
1.22816666666667	0.0777244567871094
1.2315	0.0782012939453125
1.23483333333334	0.0772476196289063
1.23816666666667	0.0748634338378907
1.2415	0.0691413879394532
1.24483333333334	0.0596046447753907
1.24816666666667	0.0524520874023438
1.2515	0.0476837158203125
1.25483333333334	0.0457763671875
1.25816666666667	0.0452995300292969
1.2615	0.0486373901367188
1.26483333333334	0.0529289245605469
1.26816666666667	0.0514984130859375
1.2715	0.0448226928710938
1.27483333333334	0.0352859497070313
1.27816666666667	0.026702880859375
1.2815	0.0152587890625
1.28483333333334	0.00286102294921875
1.28816666666667	0.000476837158203125
1.2915	0.00858306884765625
1.29483333333334	0.02288818359375
1.29816666666667	0.0329017639160156
1.3015	0.0400543212890625
1.30483333333334	0.0491142272949219
1.30816666666667	0.0538825988769532
1.3115	0.0538825988769532
1.31483333333334	0.049591064453125
1.31816666666667	0.0500679016113282
1.3215	0.0553131103515625
1.32483333333334	0.0576972961425782
1.32816666666667	0.06103515625
1.3315	0.0653266906738282
1.33483333333334	0.0681877136230469
1.33816666666667	0.0691413879394532
1.3415	0.0662803649902344
1.34483333333334	0.06866455078125
1.34816666666667	0.06866455078125
1.3515	0.0667572021484375
1.35483333333334	0.0658035278320313
1.35816666666667	0.0629425048828125
1.3615	0.0596046447753907
1.36483333333334	0.0548362731933594
1.36816666666667	0.0481605529785156
1.3715	0.0400543212890625
1.37483333333334	0.0214576721191406
1.37816666666667	0
1.3815	-0.0219345092773438
1.38483333333334	-0.0400543212890625
1.38816666666667	-0.0481605529785156
1.3915	-0.049591064453125
1.39483333333334	-0.0376701354980469
1.39816666666667	-0.0195503234863281
1.4015	0.00286102294921875
1.40483333333334	0.0209808349609375
1.40816666666667	0.0300407409667969
1.4115	0.0319480895996094
1.41483333333334	0.030517578125
1.41816666666667	0.0286102294921875
1.4215	0.0252723693847656
1.42483333333334	0.0224113464355469
1.42816666666667	0.026702880859375
1.4315	0.0352859497070313
1.43483333333334	0.0443458557128906
1.43816666666667	0.0500679016113282
1.4415	0.05340576171875
1.44483333333334	0.0543594360351563
1.44816666666667	0.0510215759277344
1.4515	0.0472068786621094
1.45483333333334	0.0467300415039063
1.45816666666667	0.0472068786621094
1.4615	0.0472068786621094
1.46483333333334	0.0467300415039063
1.46816666666667	0.0448226928710938
1.4715	0.0386238098144531
1.47483333333334	0.030517578125
1.47816666666667	0.0247955322265625
1.4815	0.0224113464355469
1.48483333333334	0.0214576721191406
1.48816666666667	0.0219345092773438
1.4915	0.0271797180175781
1.49483333333334	0.0300407409667969
1.49816666666667	0.0309944152832031
1.5015	0.0333786010742188
1.50483333333334	0.0391006469726563
1.50816666666667	0.0462532043457031
1.5115	0.0481605529785156
1.51483333333334	0.0467300415039063
1.51816666666667	0.0443458557128906
1.5215	0.0391006469726563
1.52483333333334	0.0295639038085938
1.52816666666667	0.0171661376953125
1.5315	0.00715255737304688
1.53483333333334	0.0019073486328125
1.53816666666667	-0.00238418579101563
1.5415	-0.0057220458984375
1.54483333333334	-0.00333786010742188
1.54816666666667	0.00476837158203125
1.5515	0.0152587890625
1.55483333333334	0.0300407409667969
1.55816666666667	0.0467300415039063
1.5615	0.0629425048828125
1.56483333333334	0.0715255737304688
1.56816666666667	0.0743865966796875
1.5715	0.0772476196289063
1.57483333333334	0.0810623168945313
1.57816666666667	0.0853538513183594
1.5815	0.091552734375
1.58483333333334	0.0958442687988281
1.58816666666667	0.101089477539063
1.5915	0.109195709228516
1.59483333333334	0.121116638183594
1.59816666666667	0.133514404296875
1.6015	0.14495849609375
1.60483333333334	0.16164779663086
1.60816666666667	0.185489654541016
1.6115	0.210285186767578
1.61483333333334	0.23031234741211
1.61816666666667	0.248432159423828
1.6215	0.263690948486328
1.62483333333334	0.273704528808594
1.62816666666667	0.272274017333985
1.6315	0.262260437011719
1.63483333333334	0.250339508056641
1.63816666666667	0.234603881835938
1.6415	0.219821929931641
1.64483333333334	0.205516815185547
1.64816666666667	0.19216537475586
1.6515	0.178337097167969
1.65483333333334	0.159263610839844
1.65816666666667	0.141143798828125
1.6615	0.122547149658203
1.66483333333334	0.102043151855469
1.66816666666667	0.0815391540527344
1.6715	0.0638961791992188
1.67483333333334	0.0529289245605469
1.67816666666667	0.0491142272949219
1.6815	0.0476837158203125
1.68483333333334	0.0510215759277344
1.68816666666667	0.0562667846679688
1.6915	0.0600814819335938
1.69483333333334	0.0591278076171875
1.69816666666667	0.0543594360351563
1.7015	0.0457763671875
1.70483333333334	0.0376701354980469
1.70816666666667	0.0281333923339844
1.7115	0.0233650207519531
1.71483333333334	0.0209808349609375
1.71816666666667	0.0200271606445313
1.7215	0.0252723693847656
1.72483333333334	0.034332275390625
1.72816666666667	0.0457763671875
1.7315	0.0543594360351563
1.73483333333334	0.0600814819335938
1.73816666666667	0.0619888305664063
1.7415	0.0581741333007813
1.74483333333334	0.0500679016113282
1.74816666666667	0.0472068786621094
1.7515	0.0457763671875
1.75483333333334	0.0472068786621094
1.75816666666667	0.0486373901367188
1.7615	0.0557899475097657
1.76483333333334	0.064849853515625
1.76816666666667	0.0667572021484375
1.7715	0.0643730163574219
1.77483333333334	0.057220458984375
1.77816666666667	0.05340576171875
1.7815	0.0500679016113282
1.78483333333334	0.0491142272949219
1.78816666666667	0.0500679016113282
1.7915	0.0510215759277344
1.79483333333334	0.0510215759277344
1.79816666666667	0.0505447387695313
1.8015	0.0510215759277344
1.80483333333334	0.0476837158203125
1.80816666666667	0.0443458557128906
1.8115	0.0443458557128906
1.81483333333334	0.0524520874023438
1.81816666666667	0.0605583190917969
1.8215	0.0638961791992188
1.82483333333334	0.0643730163574219
1.82816666666667	0.0662803649902344
1.8315	0.0667572021484375
1.83483333333334	0.0662803649902344
1.83816666666667	0.0667572021484375
1.8415	0.0658035278320313
1.84483333333334	0.0629425048828125
1.84816666666667	0.0586509704589844
1.8515	0.0615119934082032
1.85483333333334	0.0672340393066407
1.85816666666667	0.0696182250976563
1.8615	0.0705718994140625
1.86483333333334	0.0729560852050782
1.86816666666667	0.0824928283691406
1.8715	0.087738037109375
1.87483333333334	0.0867843627929688
1.87816666666667	0.0867843627929688
1.8815	0.0886917114257813
1.88483333333334	0.0948905944824219
1.88816666666667	0.0901222229003906
1.8915	0.0810623168945313
1.89483333333334	0.0743865966796875
1.89816666666667	0.072479248046875
1.9015	0.0715255737304688
1.90483333333334	0.0658035278320313
1.90816666666667	0.0634193420410157
1.9115	0.0629425048828125
1.91483333333334	0.0619888305664063
1.91816666666667	0.0605583190917969
1.9215	0.0638961791992188
1.92483333333334	0.0729560852050782
1.92816666666667	0.0848770141601563
1.9315	0.0939369201660156
1.93483333333334	0.0987052917480469
1.93816666666667	0.0987052917480469
1.9415	0.100135803222656
1.94483333333334	0.10824203491211
1.94816666666667	0.115394592285156
1.9515	0.117778778076172
1.95483333333334	0.110626220703125
1.95816666666667	0.102519989013672
1.9615	0.0896453857421875
1.96483333333334	0.0691413879394532
1.96816666666667	0.0491142272949219
1.9715	0.0395774841308594
1.97483333333334	0.0457763671875
1.97816666666667	0.0553131103515625
1.9815	0.0605583190917969
1.98483333333334	0.0615119934082032
1.98816666666667	0.0619888305664063
1.9915	0.0619888305664063
1.99483333333334	0.0591278076171875
1.99816666666667	0.0562667846679688
2.0015	0.0586509704589844
2.00483333333334	0.0634193420410157
2.00816666666667	0.0662803649902344
2.0115	0.06103515625
2.01483333333334	0.0548362731933594
2.01816666666667	0.0519752502441407
2.0215	0.0529289245605469
2.02483333333334	0.0538825988769532
2.02816666666667	0.0529289245605469
2.0315	0.0567436218261719
2.03483333333334	0.0629425048828125
2.03816666666667	0.0700950622558594
2.0415	0.0715255737304688
2.04483333333334	0.0710487365722657
2.04816666666667	0.0720024108886719
2.0515	0.0743865966796875
2.05483333333334	0.0743865966796875
2.05816666666667	0.06866455078125
2.0615	0.0643730163574219
2.06483333333334	0.0643730163574219
2.06816666666667	0.0662803649902344
2.0715	0.0677108764648438
2.07483333333334	0.0700950622558594
2.07816666666667	0.0667572021484375
2.0815	0.0634193420410157
2.08483333333334	0.0596046447753907
2.08816666666667	0.064849853515625
2.0915	0.06866455078125
2.09483333333334	0.0624656677246094
2.09816666666667	0.0524520874023438
2.1015	0.0367164611816406
2.10483333333334	0.0166893005371094
2.10816666666667	-0.00667572021484375
2.1115	-0.0209808349609375
2.11483333333334	-0.0157356262207031
2.11816666666667	0.0019073486328125
2.1215	0.0214576721191406
2.12483333333334	0.0400543212890625
2.12816666666667	0.0519752502441407
2.1315	0.0586509704589844
2.13483333333334	0.0600814819335938
2.13816666666667	0.0596046447753907
2.1415	0.0591278076171875
2.14483333333334	0.0596046447753907
2.14816666666667	0.0677108764648438
2.1515	0.0758171081542969
2.15483333333334	0.0777244567871094
2.15816666666667	0.0782012939453125
2.1615	0.0815391540527344
2.16483333333334	0.0824928283691406
2.16816666666667	0.0739097595214844
2.1715	0.0619888305664063
2.17483333333334	0.0514984130859375
2.17816666666667	0.0376701354980469
2.1815	0.0243186950683594
2.18483333333334	0.0224113464355469
2.18816666666667	0.0290870666503906
2.1915	0.0400543212890625
2.19483333333334	0.0529289245605469
2.19816666666667	0.0729560852050782
2.2015	0.091552734375
2.20483333333334	0.102519989013672
2.20816666666667	0.103950500488281
2.2115	0.101566314697266
2.21483333333334	0.0948905944824219
2.21816666666667	0.0896453857421875
2.2215	0.0891685485839844
2.22483333333334	0.0944137573242188
2.22816666666667	0.103473663330078
2.2315	0.110149383544922
2.23483333333334	0.109672546386719
2.23816666666667	0.100135803222656
2.2415	0.08392333984375
2.24483333333334	0.0662803649902344
2.24816666666667	0.0524520874023438
2.2515	0.0433921813964844
2.25483333333334	0.0452995300292969
2.25816666666667	0.05340576171875
2.2615	0.0710487365722657
2.26483333333334	0.0848770141601563
2.26816666666667	0.0925064086914063
2.2715	0.0977516174316406
2.27483333333334	0.101566314697266
2.27816666666667	0.106334686279297
2.2815	0.105857849121094
2.28483333333334	0.105381011962891
2.28816666666667	0.104427337646485
2.2915	0.101089477539063
2.29483333333334	0.09918212890625
2.29816666666667	0.102043151855469
2.3015	0.109195709228516
2.30483333333334	0.113487243652344
2.30816666666667	0.113010406494141
2.3115	0.110626220703125
2.31483333333334	0.101566314697266
2.31816666666667	0.0867843627929688
2.3215	0.0729560852050782
2.32483333333334	0.0700950622558594
2.32816666666667	0.0777244567871094
2.3315	0.0848770141601563
2.33483333333334	0.087738037109375
2.33816666666667	0.0886917114257813
2.3415	0.08392333984375
2.34483333333334	0.0762939453125
2.34816666666667	0.0658035278320313
2.3515	0.064849853515625
2.35483333333334	0.0700950622558594
2.35816666666667	0.0753402709960938
2.3615	0.0791549682617188
2.36483333333334	0.0772476196289063
2.36816666666667	0.0767707824707032
2.3715	0.0758171081542969
2.37483333333334	0.0796318054199219
2.37816666666667	0.0844001770019531
2.3815	0.0891685485839844
2.38483333333334	0.0958442687988281
2.38816666666667	0.103950500488281
2.3915	0.107765197753906
2.39483333333334	0.109195709228516
2.39816666666667	0.108718872070313
2.4015	0.112533569335938
2.40483333333334	0.114917755126953
2.40816666666667	0.112056732177735
2.4115	0.106334686279297
2.41483333333334	0.0982284545898438
2.41816666666667	0.0939369201660156
2.4215	0.087738037109375
2.42483333333334	0.0824928283691406
2.42816666666667	0.0815391540527344
2.4315	0.0863075256347656
2.43483333333334	0.0958442687988281
2.43816666666667	0.09918212890625
2.4415	0.1068115234375
2.44483333333334	0.118255615234375
2.44816666666667	0.130176544189453
2.4515	0.133514404296875
2.45483333333334	0.130653381347656
2.45816666666667	0.133514404296875
2.4615	0.131607055664063
2.46483333333334	0.119209289550781
2.46816666666667	0.100135803222656
2.4715	0.0867843627929688
2.47483333333334	0.080108642578125
2.47816666666667	0.0762939453125
2.4815	0.080108642578125
2.48483333333334	0.0958442687988281
2.48816666666667	0.118255615234375
2.4915	0.134944915771485
2.49483333333334	0.140666961669922
2.49816666666667	0.139236450195313
2.5015	0.12969970703125
2.50483333333334	0.11444091796875
2.50816666666667	0.0967979431152344
2.5115	0.0896453857421875
2.51483333333334	0.0967979431152344
2.51816666666667	0.106334686279297
2.5215	0.113964080810547
2.52483333333334	0.11444091796875
2.52816666666667	0.11444091796875
2.5315	0.109672546386719
2.53483333333334	0.102043151855469
2.53816666666667	0.0944137573242188
2.5415	0.0910758972167969
2.54483333333334	0.0939369201660156
2.54816666666667	0.0996589660644531
2.5515	0.106334686279297
2.55483333333334	0.111579895019531
2.55816666666667	0.117778778076172
2.5615	0.125408172607422
2.56483333333334	0.134468078613281
2.56816666666667	0.141620635986328
2.5715	0.147819519042969
2.57483333333334	0.151157379150391
2.57816666666667	0.15401840209961
2.5815	0.151157379150391
2.58483333333334	0.142097473144531
2.58816666666667	0.132560729980469
2.5915	0.124454498291016
2.59483333333334	0.116348266601563
2.59816666666667	0.107765197753906
2.6015	0.104904174804688
2.60483333333334	0.109195709228516
2.60816666666667	0.113010406494141
2.6115	0.112056732177735
2.61483333333334	0.107765197753906
2.61816666666667	0.0996589660644531
2.6215	0.091552734375
2.62483333333334	0.0834465026855469
2.62816666666667	0.080108642578125
2.6315	0.0834465026855469
2.63483333333334	0.0948905944824219
2.63816666666667	0.10824203491211
2.6415	0.117301940917969
2.64483333333334	0.123977661132813
2.64816666666667	0.125408172607422
2.6515	0.125885009765625
2.65483333333334	0.12350082397461
2.65816666666667	0.128746032714844
2.6615	0.141143798828125
2.66483333333334	0.153064727783203
2.66816666666667	0.164985656738281
2.6715	0.168800354003906
2.67483333333334	0.1678466796875
2.67816666666667	0.158786773681641
2.6815	0.142574310302735
2.68483333333334	0.11587142944336
2.68816666666667	0.0891685485839844
2.6915	0.0729560852050782
2.69483333333334	0.0696182250976563
2.69816666666667	0.0734329223632813
2.7015	0.0810623168945313
2.70483333333334	0.103473663330078
2.70816666666667	0.124454498291016
2.7115	0.13875961303711
2.71483333333334	0.139236450195313
2.71816666666667	0.138282775878906
2.7215	0.140666961669922
2.72483333333334	0.139713287353516
2.72816666666667	0.141620635986328
2.7315	0.142097473144531
2.73483333333334	0.141620635986328
2.73816666666667	0.132083892822266
2.7415	0.120639801025391
2.74483333333334	0.107765197753906
2.74816666666667	0.10061264038086
2.7515	0.100135803222656
2.75483333333334	0.106334686279297
2.75816666666667	0.119686126708985
2.7615	0.126838684082031
2.76483333333334	0.136852264404297
2.76816666666667	0.145435333251953
2.7715	0.15401840209961
2.77483333333334	0.159740447998047
2.77816666666667	0.155925750732422
2.7815	0.153541564941406
2.78483333333334	0.150680541992188
2.78816666666667	0.143527984619141
2.7915	0.125885009765625
2.79483333333334	0.104427337646485
2.79816666666667	0.0882148742675781
2.8015	0.0805854797363281
2.80483333333334	0.0743865966796875
2.80816666666667	0.0734329223632813
2.8115	0.0777244567871094
2.81483333333334	0.087738037109375
2.81816666666667	0.09918212890625
2.8215	0.1068115234375
2.82483333333334	0.11444091796875
2.82816666666667	0.119686126708985
2.8315	0.123023986816406
2.83483333333334	0.128269195556641
2.83816666666667	0.135421752929688
2.8415	0.141143798828125
2.84483333333334	0.145435333251953
2.84816666666667	0.149250030517578
2.8515	0.156879425048828
2.85483333333334	0.16164779663086
2.85816666666667	0.163555145263672
2.8615	0.158786773681641
2.86483333333334	0.147342681884766
2.86816666666667	0.131607055664063
2.8715	0.11587142944336
2.87483333333334	0.10824203491211
2.87816666666667	0.105381011962891
2.8815	0.105381011962891
2.88483333333334	0.112533569335938
2.88816666666667	0.118255615234375
2.8915	0.125408172607422
2.89483333333334	0.125885009765625
2.89816666666667	0.123023986816406
2.9015	0.122547149658203
2.90483333333334	0.122547149658203
2.90816666666667	0.127792358398438
2.9115	0.127315521240235
2.91483333333334	0.127792358398438
2.91816666666667	0.128269195556641
2.9215	0.133514404296875
2.92483333333334	0.139236450195313
2.92816666666667	0.143527984619141
2.9315	0.151157379150391
2.93483333333334	0.157833099365235
2.93816666666667	0.162601470947266
2.9415	0.163555145263672
2.94483333333334	0.15401840209961
2.94816666666667	0.141143798828125
2.9515	0.126361846923828
2.95483333333334	0.120162963867188
2.95816666666667	0.11587142944336
2.9615	0.10824203491211
2.96483333333334	0.111579895019531
2.96816666666667	0.121593475341797
2.9715	0.134468078613281
2.97483333333334	0.134944915771485
2.97816666666667	0.129222869873047
2.9815	0.127792358398438
2.98483333333334	0.127315521240235
2.98816666666667	0.122547149658203
2.9915	0.114917755126953
2.99483333333334	0.110149383544922
2.99816666666667	0.113964080810547
3.0015	0.116348266601563
3.00483333333334	0.117778778076172
3.00816666666667	0.1220703125
3.0115	0.132560729980469
3.01483333333334	0.144004821777344
3.01816666666667	0.15401840209961
3.0215	0.164031982421875
3.02483333333334	0.171661376953125
3.02816666666667	0.17690658569336
3.0315	0.17690658569336
3.03483333333334	0.176429748535156
3.03816666666667	0.171661376953125
3.0415	0.167369842529297
3.04483333333334	0.166893005371094
3.04816666666667	0.168323516845703
3.0515	0.170707702636719
3.05483333333334	0.177860260009766
3.05816666666667	0.190258026123047
3.0615	0.203609466552735
3.06483333333334	0.212192535400391
3.06816666666667	0.222206115722656
3.0715	0.234603881835938
3.07483333333334	0.243186950683594
3.07816666666667	0.248432159423828
3.0815	0.249385833740235
3.08483333333334	0.251293182373047
3.08816666666667	0.250816345214844
3.0915	0.249385833740235
3.09483333333334	0.248432159423828
3.09816666666667	0.252246856689453
3.1015	0.256538391113281
3.10483333333334	0.257492065429688
3.10816666666667	0.257015228271485
3.1115	0.256061553955078
3.11483333333334	0.256538391113281
3.11816666666667	0.255107879638672
3.1215	0.257492065429688
3.12483333333334	0.263690948486328
3.12816666666667	0.26845932006836
3.1315	0.264167785644531
3.13483333333334	0.26082992553711
3.13816666666667	0.26082992553711
3.1415	0.2593994140625
3.14483333333334	0.259876251220703
3.14816666666667	0.263214111328125
3.1515	0.279426574707031
3.15483333333334	0.291824340820313
3.15816666666667	0.308036804199219
3.1615	0.334739685058594
3.16483333333334	0.377178192138672
3.16816666666667	0.435352325439453
3.1715	0.508308410644532
3.17483333333334	0.601291656494141
3.17816666666667	0.712871551513672
3.1815	0.844478607177735
3.18483333333334	0.998497009277344
3.18816666666667	1.17826461791992
3.1915	1.37758255004883
3.19483333333334	1.59454345703125
3.19816666666667	1.82628631591797
3.2015	2.06899642944336
3.20483333333334	2.31361389160156
3.20816666666667	2.55012512207031
3.2115	2.77757644653321
3.21483333333334	2.99215316772461
3.21816666666667	3.18479537963867
3.2215	3.34548950195313
3.22483333333334	3.46755981445313
3.22816666666667	3.55911254882813
3.2315	3.62443923950196
3.23483333333334	3.67355346679688
3.23816666666667	3.71026992797852
3.2415	3.74794006347656
3.24483333333334	3.79800796508789
3.24816666666667	3.87239456176758
3.2515	3.99017333984375
3.25483333333334	4.16421890258789
3.25816666666667	4.41551208496094
3.2615	4.7607421875
3.26483333333334	5.21421432495117
3.26816666666667	5.77640533447266
3.2715	6.43682479858399
3.27483333333334	7.18402862548828
3.27816666666667	7.99751281738282
3.2815	8.84675979614258
3.28483333333334	9.69886779785156
3.28816666666667	10.526180267334
3.2915	11.3029479980469
3.29483333333334	12.0048522949219
3.29816666666667	12.6175880432129
3.3015	13.1378173828125
3.30483333333334	13.5631561279297
3.30816666666667	13.8931274414063
3.3115	14.1324996948242
3.31483333333334	14.2884254455567
3.31816666666667	14.3589973449707
3.3215	14.338493347168
3.32483333333334	14.2197608947754
3.32816666666667	14.0008926391602
3.3315	13.6804580688477
3.33483333333334	13.2598876953125
3.33816666666667	12.7420425415039
3.3415	12.1359825134278
3.34483333333334	11.4579200744629
3.34816666666667	10.7259750366211
3.3515	9.95731353759766
3.35483333333334	9.16337966918946
3.35816666666667	8.36038589477539
3.3615	7.56216049194336
3.36483333333334	6.78586959838867
3.36816666666667	6.04486465454102
3.3715	5.35154342651367
3.37483333333334	4.71687316894531
3.37816666666667	4.14657592773438
3.3815	3.64923477172852
3.38483333333334	3.22198867797852
3.38816666666667	2.85816192626953
3.3915	2.55107879638672
3.39483333333334	2.30264663696289
3.39816666666667	2.10666656494141
3.4015	1.96218490600586
3.40483333333334	1.87015533447266
3.40816666666667	1.82771682739258
3.4115	1.82008743286133
3.41483333333334	1.83916091918946
3.41816666666667	1.88350677490235
3.4215	1.94072723388672
3.42483333333334	2.00223922729492
3.42816666666667	2.06947326660156
3.4315	2.15339660644531
3.43483333333334	2.24828720092774
3.43816666666667	2.34317779541016
3.4415	2.43997573852539
3.44483333333334	2.54440307617188
3.44816666666667	2.65169143676758
3.4515	2.75230407714844
3.45483333333334	2.84290313720703
3.45816666666667	2.92825698852539
3.4615	3.01074981689453
3.46483333333334	3.08609008789063
3.46816666666667	3.15332412719727
3.4715	3.21435928344727
3.47483333333334	3.26824188232422
3.47816666666667	3.31926345825196
3.4815	3.36313247680664
3.48483333333334	3.4017562866211
3.48816666666667	3.42988967895508
3.4915	3.45230102539063
3.49483333333334	3.47232818603516
3.49816666666667	3.49092483520508
3.5015	3.50713729858399
3.50483333333334	3.51524353027344
3.50816666666667	3.51476669311524
3.5115	3.51047515869141
3.51483333333334	3.50522994995117
3.51816666666667	3.49712371826172
3.5215	3.49044799804688
3.52483333333334	3.48997116088867
3.52816666666667	3.49712371826172
3.5315	3.49569320678711
3.53483333333334	3.48758697509766
3.53816666666667	3.47375869750977
3.5415	3.45945358276367
3.54483333333334	3.44419479370117
3.54816666666667	3.42369079589844
3.5515	3.40604782104492
3.55483333333334	3.38506698608399
3.55816666666667	3.36599349975586
3.5615	3.34739685058594
3.56483333333334	3.32927703857422
3.56816666666667	3.31783294677735
3.5715	3.3106803894043
3.57483333333334	3.30686569213867
3.57816666666667	3.29685211181641
3.5815	3.27634811401367
3.58483333333334	3.24869155883789
3.58816666666667	3.21817398071289
3.5915	3.19385528564453
3.59483333333334	3.17478179931641
3.59816666666667	3.16238403320313
3.6015	3.15332412719727
3.60483333333334	3.14426422119141
3.60816666666667	3.12852859497071
3.6115	3.10182571411133
3.61483333333334	3.07083129882813
3.61816666666667	3.0360221862793
3.6215	2.99787521362305
3.62483333333334	2.95257568359375
3.62816666666667	2.90298461914063
3.6315	2.85482406616211
3.63483333333334	2.80523300170899
3.63816666666667	2.75182723999024
3.6415	2.69126892089844
3.64483333333334	2.63118743896485
3.64816666666667	2.56776809692383
3.6515	2.50101089477539
3.65483333333334	2.42900848388672
3.65816666666667	2.35748291015625
3.6615	2.29549407958985
3.66483333333334	2.2420883178711
3.66816666666667	2.19583511352539
3.6715	2.15530395507813
3.67483333333334	2.12478637695313
3.67816666666667	2.10094451904297
3.6815	2.08282470703125
3.68483333333334	2.06804275512696
3.68816666666667	2.0599365234375
3.6915	2.05469131469727
3.69483333333334	2.05612182617188
3.69816666666667	2.06232070922852
3.7015	2.07328796386719
3.70483333333334	2.08711624145508
3.70816666666667	2.10428237915039
3.7115	2.11906433105469
3.71483333333334	2.12907791137696
3.71816666666667	2.13670730590821
3.7215	2.14099884033203
3.72483333333334	2.14290618896485
3.72816666666667	2.13861465454102
3.7315	2.13623046875
3.73483333333334	2.12717056274414
3.73816666666667	2.10905075073242
3.7415	2.08187103271485
3.74483333333334	2.04610824584961
3.74816666666667	2.00748443603516
3.7515	1.96170806884766
3.75483333333334	1.91068649291992
3.75816666666667	1.84965133666992
3.7615	1.77907943725586
3.76483333333334	1.70326232910156
3.76816666666667	1.61886215209961
3.7715	1.53398513793946
3.77483333333334	1.45483016967774
3.77816666666667	1.38330459594727
3.7815	1.31416320800781
3.78483333333334	1.24883651733399
3.78816666666667	1.190185546875
3.7915	1.13630294799805
3.79483333333334	1.0824203491211
3.79816666666667	1.03282928466797
3.8015	0.993728637695313
3.80483333333334	0.959873199462891
3.80816666666667	0.929355621337891
3.8115	0.90169906616211
3.81483333333334	0.874042510986328
3.81816666666667	0.843524932861328
3.8215	0.814914703369141
3.82483333333334	0.79345703125
3.82816666666667	0.777244567871094
3.8315	0.761508941650391
3.83483333333334	0.747203826904297
3.83816666666667	0.735282897949219
3.8415	0.722885131835938
3.84483333333334	0.704288482666016
3.84816666666667	0.682830810546875
3.8515	0.66375732421875
3.85483333333334	0.652313232421875
3.85816666666667	0.646591186523438
3.8615	0.647068023681641
3.86483333333334	0.650882720947266
3.86816666666667	0.655174255371094
3.8715	0.658512115478516
3.87483333333334	0.661849975585938
3.87816666666667	0.666618347167969
3.8815	0.669002532958985
3.88483333333334	0.669002532958985
3.88816666666667	0.667572021484375
3.8915	0.662326812744141
3.89483333333334	0.650405883789063
3.89816666666667	0.630378723144532
3.9015	0.608921051025391
3.90483333333334	0.593662261962891
3.90816666666667	0.588417053222657
3.9115	0.589847564697266
3.91483333333334	0.591754913330078
3.91816666666667	0.597953796386719
3.9215	0.607490539550782
3.92483333333334	0.61798095703125
3.92816666666667	0.617504119873047
3.9315	0.608444213867188
3.93483333333334	0.604629516601563
3.93816666666667	0.606536865234375
3.9415	0.608921051025391
3.94483333333334	0.604629516601563
3.94816666666667	0.603675842285157
3.9515	0.608921051025391
3.95483333333334	0.614166259765625
3.95816666666667	0.6103515625
3.9615	0.599861145019532
3.96483333333334	0.592708587646485
3.96816666666667	0.586509704589844
3.9715	0.580787658691407
3.97483333333334	0.571250915527344
3.97816666666667	0.567436218261719
3.9815	0.567913055419922
3.98483333333334	0.568866729736328
3.98816666666667	0.567436218261719
3.9915	0.559329986572266
3.99483333333334	0.555515289306641
3.99816666666667	0.548839569091797
4.0015	0.544071197509766
4.00483333333334	0.537395477294922
4.00816666666667	0.532150268554688
4.0115	0.532627105712891
4.01483333333334	0.530242919921875
4.01816666666667	0.532150268554688
4.0215	0.535964965820313
4.02483333333334	0.543594360351563
4.02816666666667	0.548362731933594
4.0315	0.547885894775391
4.03483333333334	0.54931640625
4.03816666666667	0.549793243408203
4.0415	0.547885894775391
4.04483333333334	0.54311752319336
4.04816666666667	0.541210174560547
4.0515	0.544071197509766
4.05483333333334	0.549793243408203
4.05816666666667	0.555515289306641
4.0615	0.555992126464844
4.06483333333334	0.553131103515625
4.06816666666667	0.553131103515625
4.0715	0.559329986572266
4.07483333333334	0.568866729736328
4.07816666666667	0.576972961425782
4.0815	0.586986541748047
4.08483333333334	0.5950927734375
4.08816666666667	0.597953796386719
4.0915	0.592231750488282
4.09483333333334	0.583171844482422
4.09816666666667	0.57220458984375
4.1015	0.564098358154297
4.10483333333334	0.562191009521485
4.10816666666667	0.558853149414063
4.1115	0.554561614990235
4.11483333333334	0.547885894775391
4.11816666666667	0.544548034667969
4.1215	0.538825988769532
4.12483333333334	0.531196594238282
4.12816666666667	0.531673431396485
4.1315	0.538825988769532
4.13483333333334	0.545024871826172
4.13816666666667	0.544071197509766
4.1415	0.548362731933594
4.14483333333334	0.55837631225586
4.14816666666667	0.571250915527344
4.1515	0.578403472900391
4.15483333333334	0.586986541748047
4.15816666666667	0.601291656494141
4.1615	0.61941146850586
4.16483333333334	0.635147094726563
4.16816666666667	0.644683837890625
4.1715	0.658988952636719
4.17483333333334	0.679969787597657
4.17816666666667	0.706195831298828
4.1815	0.730037689208985
4.18483333333334	0.750064849853516
4.18816666666667	0.767707824707032
4.1915	0.7781982421875
4.19483333333334	0.780105590820313
4.19816666666667	0.773906707763672
4.2015	0.763893127441407
4.20483333333334	0.75531005859375
4.20816666666667	0.753402709960938
4.2115	0.753402709960938
4.21483333333334	0.751018524169922
4.21816666666667	0.74005126953125
4.2215	0.721931457519532
4.22483333333334	0.698089599609375
4.22816666666667	0.662803649902344
4.2315	0.618457794189453
4.23483333333334	0.56600570678711
4.23816666666667	0.515937805175782
4.2415	0.468730926513672
4.24483333333334	0.422000885009766
4.24816666666667	0.380516052246094
4.2515	0.339984893798828
4.25483333333334	0.298023223876953
4.25816666666667	0.252246856689453
4.2615	0.202655792236328
4.26483333333334	0.161170959472656
4.26816666666667	0.121116638183594
4.2715	0.0844001770019531
4.27483333333334	0.049591064453125
4.27816666666667	0.0205039978027344
4.2815	-0.00810623168945313
4.28483333333334	-0.0476837158203125
4.28816666666667	-0.0848770141601563
4.2915	-0.115394592285156
4.29483333333334	-0.136375427246094
4.29816666666667	-0.155925750732422
4.3015	-0.174999237060547
4.30483333333334	-0.19216537475586
4.30816666666667	-0.212192535400391
4.3115	-0.240802764892578
4.31483333333334	-0.272274017333985
4.31816666666667	-0.304698944091797
4.3215	-0.336647033691406
4.32483333333334	-0.371456146240235
4.32816666666667	-0.416755676269531
4.3315	-0.459671020507813
4.33483333333334	-0.504016876220703
4.33816666666667	-0.539302825927735
4.3415	-0.575065612792969
4.34483333333334	-0.606060028076172
4.34816666666667	-0.627994537353516
4.3515	-0.648021697998047
4.35483333333334	-0.668048858642578
4.35816666666667	-0.70333480834961
4.3615	-0.739097595214844
4.36483333333334	-0.776767730712891
4.36816666666667	-0.813007354736328
4.3715	-0.851154327392578
4.37483333333334	-0.888824462890625
4.37816666666667	-0.923633575439453
4.3815	-0.958442687988281
4.38483333333334	-0.995159149169922
4.38816666666667	-1.03473663330078
4.3915	-1.07669830322266
4.39483333333334	-1.12724304199219
4.39816666666667	-1.18112564086914
4.4015	-1.2354850769043
4.40483333333334	-1.28650665283203
4.40816666666667	-1.33705139160156
4.4115	-1.38187408447266
4.41483333333334	-1.41763687133789
4.41816666666667	-1.45387649536133
4.4215	-1.49345397949219
4.42483333333334	-1.53493881225586
4.42816666666667	-1.57546997070313
4.4315	-1.617431640625
4.43483333333334	-1.65891647338867
4.43816666666667	-1.69420242309571
4.4415	-1.72519683837891
4.44483333333334	-1.75619125366211
4.44816666666667	-1.79243087768555
4.4515	-1.82914733886719
4.45483333333334	-1.86347961425781
4.45816666666667	-1.89208984375
4.4615	-1.91354751586914
4.46483333333334	-1.93452835083008
4.46816666666667	-1.94931030273438
4.4715	-1.96313858032227
4.47483333333334	-1.97553634643555
4.47816666666667	-1.99222564697266
4.4815	-2.01702117919922
4.48483333333334	-2.04086303710938
4.48816666666667	-2.06899642944336
4.4915	-2.09712982177735
4.49483333333334	-2.13050842285156
4.49816666666667	-2.16197967529297
4.5015	-2.18677520751953
4.50483333333334	-2.20203399658203
4.50816666666667	-2.21014022827149
4.5115	-2.21776962280274
4.51483333333334	-2.22158432006836
4.51816666666667	-2.22539901733399
4.5215	-2.23112106323242
4.52483333333334	-2.24161148071289
4.52816666666667	-2.24971771240235
4.5315	-2.25067138671875
4.53483333333334	-2.25496292114258
4.53816666666667	-2.25687026977539
4.5415	-2.2573471069336
4.54483333333334	-2.24685668945313
4.54816666666667	-2.23636627197266
4.5515	-2.23445892333985
4.55483333333334	-2.23207473754883
4.55816666666667	-2.227783203125
4.5615	-2.21729278564453
4.56483333333334	-2.21300125122071
4.56816666666667	-2.20966339111328
4.5715	-2.20346450805664
4.57483333333334	-2.19154357910156
4.57816666666667	-2.17866897583008
4.5815	-2.16770172119141
4.58483333333334	-2.15339660644531
4.58816666666667	-2.13336944580078
4.5915	-2.10332870483399
4.59483333333334	-2.06851959228516
4.59816666666667	-2.03227996826172
4.6015	-1.99937820434571
4.60483333333334	-1.97029113769531
4.60816666666667	-1.94263458251953
4.6115	-1.91450119018555
4.61483333333334	-1.8911361694336
4.61816666666667	-1.86967849731446
4.6215	-1.84965133666992
4.62483333333334	-1.82771682739258
4.62816666666667	-1.80482864379883
4.6315	-1.78909301757813
4.63483333333334	-1.77097320556641
4.63816666666667	-1.75285339355469
4.6415	-1.73377990722656
4.64483333333334	-1.71613693237305
4.64816666666667	-1.70516967773438
4.6515	-1.69706344604492
4.65483333333334	-1.69706344604492
4.65816666666667	-1.69658660888672
4.6615	-1.69420242309571
4.66483333333334	-1.6937255859375
4.66816666666667	-1.69134140014649
4.6715	-1.69181823730469
4.67483333333334	-1.68943405151367
4.67816666666667	-1.69467926025391
4.6815	-1.70612335205078
4.68483333333334	-1.72472000122071
4.68816666666667	-1.74760818481446
4.6915	-1.76763534545899
4.69483333333334	-1.79338455200196
4.69816666666667	-1.82199478149414
4.7015	-1.85728073120117
4.70483333333334	-1.8916130065918
4.70816666666667	-1.93023681640625
4.7115	-1.97458267211914
4.71483333333334	-2.01940536499024
4.71816666666667	-2.06565856933594
4.7215	-2.11572647094727
4.72483333333334	-2.17103958129883
4.72816666666667	-2.22873687744141
4.7315	-2.288818359375
4.73483333333334	-2.35128402709961
4.73816666666667	-2.410888671875
4.7415	-2.46334075927735
4.74483333333334	-2.51865386962891
4.74816666666667	-2.5777816772461
4.7515	-2.64072418212891
4.75483333333334	-2.6998519897461
4.75816666666667	-2.76041030883789
4.7615	-2.82335281372071
4.76483333333334	-2.88200378417969
4.76816666666667	-2.93493270874024
4.7715	-2.98070907592774
4.77483333333334	-3.02839279174805
4.77816666666667	-3.07178497314453
4.7815	-3.1123161315918
4.78483333333334	-3.14426422119141
4.78816666666667	-3.17716598510742
4.7915	-3.21388244628906
4.79483333333334	-3.25489044189453
4.79816666666667	-3.2949447631836
4.8015	-3.33166122436524
4.80483333333334	-3.36551666259766
4.80816666666667	-3.39317321777344
4.8115	-3.41081619262696
4.81483333333334	-3.41987609863281
4.81816666666667	-3.42416763305664
4.8215	-3.42798233032227
4.82483333333334	-3.43561172485352
4.82816666666667	-3.45087051391602
4.8315	-3.47232818603516
4.83483333333334	-3.49473953247071
4.83816666666667	-3.51381301879883
4.8415	-3.5247802734375
4.84483333333334	-3.52859497070313
4.84816666666667	-3.52525711059571
4.8515	-3.51667404174805
4.85483333333334	-3.50093841552735
4.85816666666667	-3.48806381225586
4.8615	-3.48043441772461
4.86483333333334	-3.47518920898438
4.86816666666667	-3.46994400024414
4.8715	-3.45849990844727
4.87483333333334	-3.44610214233399
4.87816666666667	-3.42988967895508
4.8815	-3.41415405273438
4.88483333333334	-3.39698791503906
4.88816666666667	-3.37696075439453
4.8915	-3.35979461669922
4.89483333333334	-3.3416748046875
4.89816666666667	-3.32450866699219
4.9015	-3.30638885498047
4.90483333333334	-3.28779220581055
4.90816666666667	-3.27301025390625
4.9115	-3.25632095336914
4.91483333333334	-3.24344635009766
4.91816666666667	-3.22675704956055
4.9215	-3.20720672607422
4.92483333333334	-3.19194793701172
4.92816666666667	-3.17621231079102
4.9315	-3.16476821899414
4.93483333333334	-3.14760208129883
4.93816666666667	-3.13711166381836
4.9415	-3.13234329223633
4.94483333333334	-3.1270980834961
4.94816666666667	-3.11756134033203
4.9515	-3.10039520263672
4.95483333333334	-3.09038162231446
4.95816666666667	-3.07893753051758
4.9615	-3.07083129882813
4.96483333333334	-3.05795669555664
4.96816666666667	-3.0508041381836
4.9715	-3.04794311523438
4.97483333333334	-3.04031372070313
4.97816666666667	-3.03411483764649
4.9815	-3.02743911743164
4.98483333333334	-3.03125381469727
4.98816666666667	-3.03125381469727
4.9915	-3.03506851196289
4.99483333333334	-3.03888320922852
4.99816666666667	-3.04460525512696
5.0015	-3.04555892944336
5.00483333333334	-3.04126739501953
5.00816666666667	-3.03697586059571
5.0115	-3.03316116333008
5.01483333333334	-3.03077697753906
5.01816666666667	-3.02934646606446
5.0215	-3.02982330322266
5.02483333333334	-3.02934646606446
5.02816666666667	-3.02743911743164
5.0315	-3.02362442016602
5.03483333333334	-3.01790237426758
5.03816666666667	-3.01074981689453
5.0415	-3.00168991088867
5.04483333333334	-2.98881530761719
5.04816666666667	-2.96878814697266
5.0515	-2.93827056884766
5.05483333333334	-2.90346145629883
5.05816666666667	-2.85720825195313
5.0615	-2.80570983886719
5.06483333333334	-2.74705886840821
5.06816666666667	-2.685546875
5.0715	-2.6240348815918
5.07483333333334	-2.55680084228516
5.07816666666667	-2.48336791992188
5.0815	-2.39753723144531
5.08483333333334	-2.30216979980469
5.08816666666667	-2.20155715942383
5.0915	-2.09379196166992
5.09483333333334	-1.97792053222656
5.09816666666667	-1.85585021972656
5.1015	-1.73807144165039
5.10483333333334	-1.62410736083985
5.10816666666667	-1.50871276855469
5.1115	-1.3885498046875
5.11483333333334	-1.2655258178711
5.11816666666667	-1.14870071411133
5.1215	-1.03282928466797
5.12483333333334	-0.922203063964844
5.12816666666667	-0.817298889160156
5.1315	-0.720500946044922
5.13483333333334	-0.628471374511719
5.13816666666667	-0.532627105712891
5.1415	-0.438213348388672
5.14483333333334	-0.342845916748047
5.14816666666667	-0.252246856689453
5.1515	-0.169754028320313
5.15483333333334	-0.0982284545898438
5.15816666666667	-0.0295639038085938
5.1615	0.0414848327636719
5.16483333333334	0.10824203491211
5.16816666666667	0.169754028320313
5.1715	0.226497650146485
5.17483333333334	0.28228759765625
5.17816666666667	0.327110290527344
5.1815	0.363826751708985
5.18483333333334	0.397205352783203
5.18816666666667	0.431537628173828
5.1915	0.469207763671875
5.19483333333334	0.501155853271485
5.19816666666667	0.532627105712891
5.2015	0.559329986572266
5.20483333333334	0.579357147216797
5.20816666666667	0.593662261962891
5.2115	0.597953796386719
5.21483333333334	0.600814819335938
5.21816666666667	0.600337982177735
5.2215	0.602245330810547
5.22483333333334	0.607967376708985
5.22816666666667	0.606536865234375
5.2315	0.60415267944336
5.23483333333334	0.601291656494141
5.23816666666667	0.599384307861328
5.2415	0.591278076171875
5.24483333333334	0.576496124267578
5.24816666666667	0.5645751953125
5.2515	0.552654266357422
5.25483333333334	0.540256500244141
5.25816666666667	0.522613525390625
5.2615	0.505924224853516
5.26483333333334	0.490665435791016
5.26816666666667	0.478744506835938
5.2715	0.474929809570313
5.27483333333334	0.472068786621094
5.27816666666667	0.46539306640625
5.2815	0.452518463134766
5.28483333333334	0.441074371337891
5.28816666666667	0.42724609375
5.2915	0.411033630371094
5.29483333333334	0.394344329833985
5.29816666666667	0.384330749511719
5.3015	0.382423400878906
5.30483333333334	0.377178192138672
5.30816666666667	0.370979309082031
5.3115	0.364780426025391
5.31483333333334	0.36001205444336
5.31816666666667	0.356197357177735
5.3215	0.344276428222656
5.32483333333334	0.336170196533203
5.32816666666667	0.32949447631836
5.3315	0.322818756103516
5.33483333333334	0.314712524414063
5.33816666666667	0.305652618408203
5.3415	0.30517578125
5.34483333333334	0.306129455566406
5.34816666666667	0.30660629272461
5.3515	0.301837921142578
5.35483333333334	0.295162200927735
5.35816666666667	0.287055969238281
5.3615	0.280380249023438
5.36483333333334	0.273704528808594
5.36816666666667	0.274658203125
5.3715	0.280380249023438
5.37483333333334	0.292301177978516
5.37816666666667	0.303745269775391
5.3815	0.314712524414063
5.38483333333334	0.323772430419922
5.38816666666667	0.324249267578125
5.3915	0.325679779052735
5.39483333333334	0.324726104736328
5.39816666666667	0.322818756103516
5.4015	0.317096710205078
5.40483333333334	0.308513641357422
5.40816666666667	0.302791595458985
5.4115	0.299930572509766
5.41483333333334	0.298023223876953
5.41816666666667	0.296115875244141
5.4215	0.292778015136719
5.42483333333334	0.2899169921875
5.42816666666667	0.288009643554688
5.4315	0.284194946289063
5.43483333333334	0.281333923339844
5.43816666666667	0.278949737548828
5.4415	0.278949737548828
5.44483333333334	0.280380249023438
5.44816666666667	0.284194946289063
5.4515	0.287055969238281
5.45483333333334	0.29134750366211
5.45816666666667	0.296115875244141
5.4615	0.299930572509766
5.46483333333334	0.299453735351563
5.46816666666667	0.29134750366211
5.4715	0.285148620605469
5.47483333333334	0.270366668701172
5.47816666666667	0.255584716796875
5.4815	0.246047973632813
5.48483333333334	0.25177001953125
5.48816666666667	0.263214111328125
5.4915	0.271320343017578
5.49483333333334	0.285148620605469
5.49816666666667	0.298500061035156
5.5015	0.308036804199219
5.50483333333334	0.304698944091797
5.50816666666667	0.296592712402344
5.5115	0.287055969238281
5.51483333333334	0.274658203125
5.51816666666667	0.265598297119141
5.5215	0.257015228271485
5.52483333333334	0.248908996582031
5.52816666666667	0.243663787841797
5.5315	0.240802764892578
5.53483333333334	0.241279602050781
5.53816666666667	0.239849090576172
5.5415	0.234603881835938
5.54483333333334	0.234127044677735
5.54816666666667	0.239372253417969
5.5515	0.250339508056641
5.55483333333334	0.259876251220703
5.55816666666667	0.264644622802735
5.5615	0.270366668701172
5.56483333333334	0.271797180175781
5.56816666666667	0.265121459960938
5.5715	0.250339508056641
5.57483333333334	0.23794174194336
5.57816666666667	0.239849090576172
5.5815	0.25177001953125
5.58483333333334	0.270366668701172
5.58816666666667	0.284194946289063
5.5915	0.293254852294922
5.59483333333334	0.293254852294922
5.59816666666667	0.28371810913086
5.6015	0.272274017333985
5.60483333333334	0.262737274169922
5.60816666666667	0.262737274169922
5.6115	0.265121459960938
5.61483333333334	0.272274017333985
5.61816666666667	0.27608871459961
5.6215	0.270843505859375
5.62483333333334	0.255584716796875
5.62816666666667	0.242710113525391
5.6315	0.240802764892578
5.63483333333334	0.239849090576172
5.63816666666667	0.237464904785156
5.6415	0.239849090576172
5.64483333333334	0.24557113647461
5.64816666666667	0.249385833740235
5.6515	0.24557113647461
5.65483333333334	0.241279602050781
5.65816666666667	0.238895416259766
5.6615	0.233650207519531
5.66483333333334	0.23031234741211
5.66816666666667	0.225067138671875
5.6715	0.220775604248047
5.67483333333334	0.216960906982422
5.67816666666667	0.216960906982422
5.6815	0.214099884033203
5.68483333333334	0.209808349609375
5.68816666666667	0.20599365234375
5.6915	0.205516815185547
5.69483333333334	0.20599365234375
5.69816666666667	0.206947326660156
5.7015	0.214099884033203
5.70483333333334	0.224113464355469
5.70816666666667	0.234127044677735
5.7115	0.240325927734375
5.71483333333334	0.24557113647461
5.71816666666667	0.251293182373047
5.7215	0.256538391113281
5.72483333333334	0.25177001953125
5.72816666666667	0.239849090576172
5.7315	0.229835510253906
5.73483333333334	0.223159790039063
5.73816666666667	0.216484069824219
5.7415	0.210762023925781
5.74483333333334	0.213623046875
5.74816666666667	0.227451324462891
5.7515	0.238895416259766
5.75483333333334	0.245094299316406
5.75816666666667	0.250816345214844
5.7615	0.255107879638672
5.76483333333334	0.261783599853516
5.76816666666667	0.269889831542969
5.7715	0.279426574707031
5.77483333333334	0.28371810913086
5.77816666666667	0.281810760498047
5.7815	0.277042388916016
5.78483333333334	0.274181365966797
5.78816666666667	0.271320343017578
5.7915	0.272750854492188
5.79483333333334	0.277042388916016
5.79816666666667	0.281810760498047
5.8015	0.286579132080078
5.80483333333334	0.289440155029297
5.80816666666667	0.291824340820313
5.8115	0.286579132080078
5.81483333333334	0.277996063232422
5.81816666666667	0.274658203125
5.8215	0.27608871459961
5.82483333333334	0.277042388916016
5.82816666666667	0.270366668701172
5.8315	0.262737274169922
5.83483333333334	0.256061553955078
5.83816666666667	0.248432159423828
5.8415	0.238895416259766
5.84483333333334	0.231266021728516
5.84816666666667	0.231266021728516
5.8515	0.240802764892578
5.85483333333334	0.254631042480469
5.85816666666667	0.265121459960938
5.8615	0.269889831542969
5.86483333333334	0.26702880859375
5.86816666666667	0.259876251220703
5.8715	0.252723693847656
5.87483333333334	0.250816345214844
5.87816666666667	0.255107879638672
5.8815	0.261783599853516
5.88483333333334	0.267982482910156
5.88816666666667	0.27608871459961
5.8915	0.278949737548828
5.89483333333334	0.274658203125
5.89816666666667	0.26845932006836
5.9015	0.265121459960938
5.90483333333334	0.26702880859375
5.90816666666667	0.269889831542969
5.9115	0.277519226074219
5.91483333333334	0.291824340820313
5.91816666666667	0.305652618408203
5.9215	0.309944152832031
5.92483333333334	0.304698944091797
5.92816666666667	0.292778015136719
5.9315	0.281333923339844
5.93483333333334	0.267982482910156
5.93816666666667	0.259876251220703
5.9415	0.257015228271485
5.94483333333334	0.262260437011719
5.94816666666667	0.271797180175781
5.9515	0.279903411865235
5.95483333333334	0.28371810913086
5.95816666666667	0.28371810913086
5.9615	0.290393829345703
5.96483333333334	0.300884246826172
5.96816666666667	0.310897827148438
5.9715	0.317096710205078
5.97483333333334	0.322818756103516
5.97816666666667	0.326156616210938
5.9815	0.32186508178711
5.98483333333334	0.313758850097656
5.98816666666667	0.301361083984375
5.9915	0.291824340820313
5.99483333333334	0.287532806396485
5.99816666666667	0.290393829345703
6.0015	0.298023223876953
6.00483333333334	0.301837921142578
6.00816666666667	0.308513641357422
6.0115	0.313758850097656
6.01483333333334	0.315189361572266
6.01816666666667	0.310420989990235
6.0215	0.307083129882813
6.02483333333334	0.307559967041016
6.02816666666667	0.307083129882813
6.0315	0.301837921142578
6.03483333333334	0.29754638671875
6.03816666666667	0.29897689819336
6.0415	0.298500061035156
6.04483333333334	0.296592712402344
6.04816666666667	0.295162200927735
6.0515	0.299930572509766
6.05483333333334	0.29897689819336
6.05816666666667	0.292778015136719
6.0615	0.288486480712891
6.06483333333334	0.29134750366211
6.06816666666667	0.297069549560547
6.0715	0.302791595458985
6.07483333333334	0.308513641357422
6.07816666666667	0.313758850097656
6.0815	0.315666198730469
6.08483333333334	0.315189361572266
6.08816666666667	0.312328338623047
6.0915	0.307559967041016
6.09483333333334	0.30517578125
6.09816666666667	0.307559967041016
6.1015	0.308513641357422
6.10483333333334	0.307083129882813
6.10816666666667	0.304698944091797
6.1115	0.307083129882813
6.11483333333334	0.310897827148438
6.11816666666667	0.311851501464844
6.1215	0.311851501464844
6.12483333333334	0.309467315673828
6.12816666666667	0.304698944091797
6.1315	0.298023223876953
6.13483333333334	0.296115875244141
6.13816666666667	0.300407409667969
6.1415	0.308990478515625
6.14483333333334	0.317096710205078
6.14816666666667	0.325202941894531
6.1515	0.328540802001953
6.15483333333334	0.323772430419922
6.15816666666667	0.313758850097656
6.1615	0.301837921142578
6.16483333333334	0.295639038085938
6.16816666666667	0.293731689453125
6.1715	0.29754638671875
6.17483333333334	0.303745269775391
6.17816666666667	0.304698944091797
6.1815	0.302314758300781
6.18483333333334	0.29897689819336
6.18816666666667	0.29754638671875
6.1915	0.298023223876953
6.19483333333334	0.296592712402344
6.19816666666667	0.297069549560547
6.2015	0.29754638671875
6.20483333333334	0.295639038085938
6.20816666666667	0.295639038085938
6.2115	0.298023223876953
6.21483333333334	0.303268432617188
6.21816666666667	0.307083129882813
6.2215	0.310420989990235
6.22483333333334	0.309944152832031
6.22816666666667	0.300407409667969
6.2315	0.283241271972656
6.23483333333334	0.263690948486328
6.23816666666667	0.250339508056641
6.2415	0.243663787841797
6.24483333333334	0.246047973632813
6.24816666666667	0.256061553955078
6.2515	0.271320343017578
6.25483333333334	0.2899169921875
6.25816666666667	0.30660629272461
6.2615	0.317573547363281
6.26483333333334	0.321388244628906
6.26816666666667	0.321388244628906
6.2715	0.318050384521485
6.27483333333334	0.315666198730469
6.27816666666667	0.311851501464844
6.2815	0.310420989990235
6.28483333333334	0.306129455566406
6.28816666666667	0.305652618408203
6.2915	0.309467315673828
6.29483333333334	0.307559967041016
6.29816666666667	0.298500061035156
6.3015	0.28228759765625
6.30483333333334	0.270843505859375
6.30816666666667	0.258922576904297
6.3115	0.243663787841797
6.31483333333334	0.232219696044922
6.31816666666667	0.226020812988281
6.3215	0.227451324462891
6.32483333333334	0.227928161621094
6.32816666666667	0.233650207519531
6.3315	0.241756439208985
6.33483333333334	0.251293182373047
6.33816666666667	0.262737274169922
6.3415	0.271320343017578
6.34483333333334	0.278949737548828
6.34816666666667	0.279903411865235
6.3515	0.277042388916016
6.35483333333334	0.272750854492188
6.35816666666667	0.269889831542969
6.3615	0.271797180175781
6.36483333333334	0.277519226074219
6.36816666666667	0.28371810913086
6.3715	0.2899169921875
6.37483333333334	0.29897689819336
6.37816666666667	0.308513641357422
6.3815	0.308513641357422
6.38483333333334	0.298023223876953
6.38816666666667	0.285148620605469
6.3915	0.277996063232422
6.39483333333334	0.271797180175781
6.39816666666667	0.26845932006836
6.4015	0.270843505859375
6.40483333333334	0.27608871459961
6.40816666666667	0.282764434814453
6.4115	0.287055969238281
6.41483333333334	0.293254852294922
6.41816666666667	0.295639038085938
6.4215	0.300407409667969
6.42483333333334	0.30660629272461
6.42816666666667	0.307083129882813
6.4315	0.303268432617188
6.43483333333334	0.295639038085938
6.43816666666667	0.295162200927735
6.4415	0.294208526611328
6.44483333333334	0.293254852294922
6.44816666666667	0.293731689453125
6.4515	0.2899169921875
6.45483333333334	0.284671783447266
6.45816666666667	0.269412994384766
6.4615	0.257015228271485
6.46483333333334	0.246047973632813
6.46816666666667	0.240802764892578
6.4715	0.242233276367188
6.47483333333334	0.248432159423828
6.47816666666667	0.256061553955078
6.4815	0.2593994140625
6.48483333333334	0.258445739746094
6.48816666666667	0.256538391113281
6.4915	0.25320053100586
6.49483333333334	0.248908996582031
6.49816666666667	0.245094299316406
6.5015	0.240802764892578
6.50483333333334	0.239849090576172
6.50816666666667	0.236988067626953
6.5115	0.233650207519531
6.51483333333334	0.225543975830078
6.51816666666667	0.218391418457031
6.5215	0.220298767089844
6.52483333333334	0.23031234741211
6.52816666666667	0.246524810791016
6.5315	0.2593994140625
6.53483333333334	0.271320343017578
6.53816666666667	0.281810760498047
6.5415	0.285625457763672
6.54483333333334	0.28228759765625
6.54816666666667	0.271797180175781
6.5515	0.265121459960938
6.55483333333334	0.261306762695313
6.55816666666667	0.261783599853516
6.5615	0.263214111328125
6.56483333333334	0.265598297119141
6.56816666666667	0.264644622802735
6.5715	0.257968902587891
6.57483333333334	0.25320053100586
6.57816666666667	0.24557113647461
6.5815	0.236988067626953
6.58483333333334	0.225067138671875
6.58816666666667	0.218391418457031
6.5915	0.219345092773438
6.59483333333334	0.222206115722656
6.59816666666667	0.227451324462891
6.6015	0.233173370361328
6.60483333333334	0.240325927734375
6.60816666666667	0.24557113647461
6.6115	0.244617462158203
6.61483333333334	0.246047973632813
6.61816666666667	0.248432159423828
6.6215	0.247955322265625
6.62483333333334	0.243186950683594
6.62816666666667	0.23651123046875
6.6315	0.226974487304688
6.63483333333334	0.213146209716797
6.63816666666667	0.194549560546875
6.6415	0.178337097167969
6.64483333333334	0.16021728515625
6.64816666666667	0.147819519042969
6.6515	0.143051147460938
6.65483333333334	0.141143798828125
6.65816666666667	0.143051147460938
6.6615	0.143527984619141
6.66483333333334	0.153064727783203
[truncated: 4,008 more rows]
